# Supplementary material for: A bacterial pan-genome makes gene essentiality strain-dependent and evolvable
Source: Nat Microbiol. 2022 Sep 12;7(10):1580–92. doi: 10.1038/s41564-022-01208-7 (PMC9519441; doi:10.1038/s41564-022-01208-7)
Supplement: Supplementary file 4 — Contains all 13 supplementary data split over 13 worksheets. [file 41564_2022_1208_MOESM4_ESM.xlsx]

## Sheet: Supplementary_data_1
Strain name	Common lab name	Serotype	GPS Cluster1	Bioproject PRJNA514780 biosample accesion	GenBank accession	Collection date	Collection location	Source	Original accesion	Original strain name	Transformability	Transformation efficiency fold2	Tn-Seq libraries saturation (%)3
TVO_1901920	PG01	23F	7	SAMN10734509	CP035265	2006	Netherlands: Nijmegen	Blood	ERS225747	2363STDY5509399	High	3x	75
TVO_1901921	PG02	23F	7	SAMN10734510	CP035264	2004	Netherlands: Nijmegen	Blood	ERS225676	2363STDY5509327	High	3x	69
TVO_1901922	PG03	14	18	SAMN10734511	CP035263	2009	Netherlands: Nijmegen	Blood	ERS225879	2363STDY5509533	Null	0x	0
TVO_1901923	PG04	14	18	SAMN10734512	CP035262	2001	Netherlands: Nijmegen	Blood	ERS225592	2363STDY5509243	High	3x	80
TVO_1901924	PG05	33A/F	3	SAMN10734513	CP035261	2003	Netherlands: Nijmegen	Blood	ERS225628	2363STDY5509279	Null	0x	0
TVO_1901925	PG06	33A/F	3	SAMN10734514	CP035260	2008	Netherlands: Nijmegen	Blood	ERS225816	2363STDY5509469	High	3x	62
TVO_1901926	PG07	14	39	SAMN10734515	CP035259	2001	Netherlands: Nijmegen	Blood	ERS225605	2363STDY5509256	Null	0x	0
TVO_1901927	PG08	14	39	SAMN10734516	CP035258	2004	Netherlands: Nijmegen	Blood	ERS225680	2363STDY5509332	Null	0x	0
TVO_1901928	PG09	19F	6;995	SAMN10734517	CP035257	2009	Netherlands: Nijmegen	Blood	ERS225837	2363STDY5509490	Low	0.5x	31
TVO_1901929	PG10	9V	6;995	SAMN10734562	CP038253	2003	Netherlands: Nijmegen	Blood	ERS225654	2363STDY5509305	Null	0x	0
TVO_1901930	PG11	6B	24	SAMN10734518	CP035256	2003	Netherlands: Nijmegen	Blood	ERS225665	2363STDY5509316	Low	0.05x	10
TVO_1901931	PG12	6B	24	SAMN10734519	CP035255	2008	Netherlands: Nijmegen	Blood	ERS225831	2363STDY5509484	Medium	1x	50
TVO_1901932	PG13	6C	89	SAMN10734520	CP035254	2008	Netherlands: Nijmegen	Blood	ERS225829	2363STDY5509482	Medium	1x	55
TVO_1901933	PG14	6C	89	SAMN10734521	CP035253	2009	Netherlands: Nijmegen	Blood	ERS225847	2363STDY5509500	Null	0x	0
TVO_1901934	PG15	19A	4	SAMN10734522	CP035252	2010	Netherlands: Nijmegen	Blood	ERS225891	2363STDY5509545	Medium	1x	62
TVO_1901935	PG16	19A	4	SAMN10734523	CP035251	2008	Netherlands: Nijmegen	Blood	ERS225826	2363STDY5509479	High	3x	66
TVO_1901936	PG17	4	27	SAMN10734563	CP038252	2007	Netherlands: Nijmegen	Blood	ERS225789	2363STDY5509442	Null	0x	0
TVO_1901937	PG18	4	27			2005	Netherlands: Nijmegen	Blood	ERS225707	2363STDY5509359	Low	0.2x	0
TVO_1901938	PG19	1	31	SAMN10734525	CP035249	2010	Netherlands: Nijmegen	Blood	ERS225905	2363STDY5509559	Null	0x	0
TVO_1901939	PG20	1	31	SAMN10734526	CP035248	2004	Netherlands: Nijmegen	Blood	ERS225677	2363STDY5509328	Null	0x	0
TVO_1901940	PG21	7F	15	SAMN10734527	CP035247	2002	Netherlands: Nijmegen	Blood	ERS225613	2363STDY5509264	Low	0.4x	33
TVO_1901941	PG22	7F	15	SAMN10734528	CP035246	2002	Netherlands: Nijmegen	Blood	ERS225610	2363STDY5509261	Low	0.4x	29
TVO_1901942	PG23	3	12			2005	Netherlands: Nijmegen	Blood	ERS225723	2363STDY5509375	Null	0x	0
TVO_1901943	PG24	3	12	SAMN10734529	CP035245	2000	Netherlands: Nijmegen	Blood	ERS225584	2363STDY5509235	Low	0.1x	24
TVO_1901944	PG25	22A/F	19	SAMN10734565	CP038251	2004	Netherlands: Nijmegen	Blood	ERS225678	2363STDY5509330	High	3x	64
TVO_1901945	PG26	22A/F	19	SAMN10734530	CP035244	2003	Netherlands: Nijmegen	Blood	ERS225630	2363STDY5509281	Low	0.05x	12
TVO_1901946	PG27	35B	36	SAMN10734531	CP035243	2008	Netherlands: Nijmegen	Blood	ERS225834	2363STDY5509487	High	1x	53
TVO_1901947	PG28	35B	36	SAMN10734532	CP035242	2009	Netherlands: Nijmegen	Blood	ERS225877	2363STDY5509531	High	3x	66
TVO_1901948	PG29	8	3	SAMN10734533	CP035241	2008	Netherlands: Nijmegen	Blood	ERS225821	2363STDY5509474	Low	0.1x	53
TVO_1901949	PG30	8	3			2007	Netherlands: Nijmegen	Blood	ERS225792	2363STDY5509445	Null	0x	0
TVO_TIGR4	TIGR4-AC316	4	27	SAMN10734535	CP035239	missing	Norway: Konsvinger	Blood	SAMN00103527	TIGR4	High	1x	63
TVO_D39	D39-AC1770	2	622	SAMN10734536	CP035238	missing	missing	Missing	SAMN02604051	D39	High	1.5x	61
TVO_Taiwan19F-14	Taiwan19F-14	19F	1	SAMN10734537	CP035237	missing	Taiwan	Cerebrospinal fluid	SAMN02603443	Taiwan19F-14	High	6x	65
TVO_1902282	BHN97	19F	175	SAMN10734538	CP035236	1997	Sweden: Stockholm	Nasopharynx	SAMN08105887	BHN97	High	6x	76
TVO_1902276	CT22F	22F	19	SAMN10734539	CP035235	missing	USA: Connecticut	Blood	missing	ABC020079715	High	1.5x	63
TVO_1902277	GA22F	22F	19	SAMN10734540	CP035234	missing	USA: Georgia	Blood	missing	ABC020077944	Null	0x	0
1Global Pneumococcal Sequencing Project Clusters (Gladstone et al., 2019. DOI:https://doi.org/10.1016/j.ebiom.2019.04.021)
2Transformation efficiency fold in comparison to TIGR4. For this strain, a transformation reaction with 1mg/mL of transposed DNA and 3x10exp6 cells/mL yields ~1000 insertion mutants.
3Saturation is the percentage of total non duplicated TA sites present in a genome with a transposon inserted

## Sheet: Supplementary_data_2
Strains	BHN97	CT22F	D39	GA22F	PG01	PG02	PG03	PG04	PG05	PG06	PG07	PG08	PG09	PG10	PG11	PG12	PG13	PG14	PG15	PG16	PG17	PG19	PG20	PG21	PG22	PG24	PG25	PG26	PG27	PG28	PG29	Taiwan19F	TIGR4
BHN97		98.733	98.701	98.7691	98.6988	98.6801	99.1101	98.945	98.6712	98.6219	98.766	98.728	98.718	98.6409	98.7103	98.6464	98.7041	98.5803	98.6878	98.7405	98.6664	98.5481	98.5604	98.4612	98.4302	98.5741	98.7077	98.6293	98.6758	98.6535	98.6621	98.499	98.7712
CT22F	98.7502		98.8149	99.9588	98.6694	98.6645	98.6735	98.6989	98.5983	98.7631	98.6264	98.6096	98.6357	98.7273	98.5702	98.5718	98.6814	98.621	98.6339	98.7048	98.7881	98.6546	98.6872	98.6473	98.5759	98.725	99.7761	99.8261	98.6746	98.6652	98.7132	98.4721	98.7835
D39	98.7677	98.7803		98.7693	98.9306	98.9225	98.7751	98.7181	98.7566	98.8361	98.852	98.8452	98.7019	98.7349	98.7103	98.6839	98.8258	98.7987	98.7797	98.8434	98.8335	98.7501	98.688	98.6266	98.6038	98.7654	98.8608	98.7842	98.8985	98.8853	98.8375	98.6163	98.8713
GA22F	98.7768	99.9604	98.8612		98.7903	98.7245	98.7974	98.7478	98.7072	98.7965	98.7292	98.7538	98.7653	98.7457	98.6898	98.7388	98.7556	98.7116	98.7439	98.7027	98.8455	98.6704	98.7102	98.64	98.6629	98.7945	99.7768	99.7879	98.7392	98.6951	98.8735	98.5653	98.7967
PG01	98.7217	98.6487	98.958	98.7033		99.9216	98.6943	98.6703	98.7451	98.7008	98.6532	98.6633	98.6207	98.7021	98.6577	98.6721	98.6668	98.6949	98.7724	98.7282	98.6351	98.7015	98.7744	98.6061	98.5612	98.6587	98.7727	98.7538	98.7157	98.7454	98.7465	98.5681	98.6994
PG02	98.7274	98.7169	98.8474	98.6459	99.935		98.6795	98.7001	98.7999	98.7435	98.6341	98.6076	98.6332	98.6369	98.6236	98.5342	98.6459	98.6766	98.7584	98.7523	98.6305	98.618	98.7117	98.6124	98.5631	98.7245	98.7703	98.653	98.7021	98.6643	98.7508	98.5735	98.6926
PG03	99.0949	98.6247	98.7297	98.654	98.5913	98.5578		99.5619	98.6233	98.6462	98.7789	98.6704	98.6203	98.5974	98.5378	98.5408	98.6032	98.663	98.5184	98.5962	98.6816	98.5718	98.5802	98.4965	98.4508	98.5314	98.7214	98.5867	98.6133	98.614	98.6262	98.4791	98.7491
PG04	99.0231	98.667	98.6845	98.7343	98.7174	98.6312	99.6185		98.6823	98.6846	98.7384	98.7079	98.56	98.5981	98.5312	98.6012	98.7225	98.6267	98.6581	98.6788	98.6679	98.6666	98.5825	98.5521	98.6109	98.5918	98.6123	98.6022	98.6128	98.6073	98.6989	98.5136	98.7129
PG05	98.7048	98.7041	98.7494	98.7106	98.7159	98.712	98.6457	98.6767		99.1291	98.7374	98.7521	98.7658	98.6795	98.681	98.6233	98.6506	98.7507	98.6219	98.7326	98.8363	98.6576	98.7198	98.6504	98.6486	98.816	98.7202	98.6739	98.6721	98.6331	99.226	98.5327	98.8993
PG06	98.721	98.8081	98.812	98.8227	98.7282	98.7365	98.7007	98.7403	99.2101		98.7324	98.7469	98.7415	98.7747	98.6342	98.689	98.7549	98.7389	98.6314	98.6595	98.7039	98.7159	98.7548	98.6478	98.595	98.8634	98.8242	98.8316	98.7688	98.7147	99.3127	98.5709	98.7775
PG07	98.7989	98.7452	98.8477	98.8328	98.6723	98.6776	98.8269	98.7472	98.6907	98.722		99.9712	98.6726	98.7042	98.6188	98.6834	98.7544	98.6172	98.7858	98.7415	98.7077	98.6078	98.5917	98.5899	98.5815	98.6822	98.7714	98.7819	98.7403	98.7137	98.7631	98.6142	98.687
PG08	98.7355	98.5666	98.7779	98.5956	98.5745	98.5802	98.6922	98.7903	98.6853	98.7118	99.9836		98.5853	98.7364	98.6006	98.6081	98.6048	98.4907	98.7471	98.6639	98.656	98.5839	98.5994	98.5621	98.6028	98.6283	98.689	98.6272	98.6976	98.6673	98.7737	98.5719	98.7112
PG09	98.7323	98.6854	98.7215	98.7572	98.6719	98.6945	98.6316	98.662	98.7701	98.8226	98.6581	98.6172		99.7935	98.5699	98.554	98.5873	98.5844	98.6766	98.6625	98.7199	98.7301	98.6777	98.6096	98.5545	98.553	98.7677	98.665	98.7354	98.6692	98.8122	98.5149	98.7286
PG10	98.7098	98.6955	98.7492	98.6581	98.7288	98.6753	98.6157	98.6151	98.738	98.8009	98.6441	98.7059	99.7716		98.5617	98.5882	98.6135	98.6575	98.791	98.704	98.7631	98.7537	98.6461	98.6119	98.614	98.6132	98.7655	98.711	98.7035	98.6586	98.7914	98.4853	98.7126
PG11	98.6279	98.5884	98.736	98.606	98.6199	98.6016	98.6746	98.5299	98.6707	98.5465	98.6432	98.5915	98.5988	98.5624		99.8553	98.5475	98.5667	98.5646	98.5398	98.7133	98.5939	98.5984	98.51	98.6071	98.5657	98.7228	98.527	98.5311	98.4971	98.6862	98.6252	98.682
PG12	98.7236	98.5585	98.768	98.6194	98.6398	98.6292	98.5918	98.5883	98.6338	98.6735	98.6043	98.5794	98.5336	98.6321	99.869		98.6198	98.5641	98.5789	98.6406	98.6867	98.616	98.5807	98.5636	98.5598	98.6047	98.6266	98.6259	98.5706	98.5578	98.6479	98.559	98.6316
PG13	98.7216	98.585	98.8175	98.7274	98.6107	98.6719	98.6359	98.7528	98.7114	98.7475	98.7356	98.6723	98.5675	98.6141	98.4981	98.5325		99.9182	98.6694	98.7281	98.6616	98.6426	98.6238	98.6487	98.6329	98.7121	98.8055	98.7407	98.7128	98.6819	98.7041	98.4767	98.6615
PG14	98.6934	98.6542	98.7632	98.6001	98.6164	98.5538	98.6928	98.7054	98.6429	98.7338	98.614	98.5603	98.4907	98.5874	98.4679	98.4703	99.894		98.5899	98.5872	98.5219	98.5459	98.5157	98.6214	98.5565	98.688	98.7511	98.6617	98.6069	98.5922	98.6807	98.4417	98.5566
PG15	98.7049	98.6042	98.7673	98.7182	98.7123	98.7348	98.6237	98.6436	98.6077	98.6689	98.7518	98.7432	98.5761	98.6998	98.5591	98.5477	98.5707	98.5191		99.8889	98.7321	98.5524	98.7095	98.4557	98.393	98.6306	98.6897	98.6351	98.6055	98.6236	98.7185	98.3781	98.6939
PG16	98.7065	98.6486	98.7784	98.665	98.7437	98.7295	98.7319	98.6947	98.6193	98.6943	98.7405	98.708	98.673	98.6643	98.6174	98.5573	98.7	98.655	99.9009		98.7726	98.6273	98.6275	98.4759	98.379	98.6778	98.6291	98.6699	98.688	98.6822	98.6896	98.3833	98.7505
PG17	98.7491	98.7882	98.816	98.8046	98.7817	98.7287	98.7245	98.6679	98.8131	98.74	98.7304	98.7378	98.7542	98.7797	98.6869	98.6711	98.6732	98.6976	98.7406	98.7769		98.6633	98.6541	98.5636	98.5143	98.7663	98.8279	98.7883	98.7059	98.7455	98.7676	98.6355	99.6061
PG19	98.5551	98.6557	98.6942	98.7016	98.6958	98.6658	98.6609	98.6447	98.6555	98.6644	98.5808	98.5891	98.608	98.6827	98.5431	98.4893	98.4633	98.522	98.7049	98.734	98.6482		99.4768	98.4698	98.4956	98.5867	98.7078	98.7283	98.5938	98.6352	98.757	98.3525	98.5572
PG20	98.6056	98.7074	98.7275	98.7092	98.742	98.7088	98.647	98.6809	98.6898	98.6976	98.6409	98.6323	98.6645	98.6305	98.5396	98.5699	98.5223	98.5195	98.7685	98.7008	98.6941	99.498		98.5776	98.6124	98.6046	98.7499	98.6648	98.6568	98.7258	98.6839	98.461	98.655
PG21	98.5636	98.5747	98.618	98.6305	98.6297	98.5767	98.5622	98.6076	98.662	98.7101	98.6704	98.6501	98.5742	98.5152	98.606	98.5728	98.6613	98.6335	98.4627	98.5544	98.6206	98.5951	98.5479		99.9822	98.7389	98.6926	98.5935	98.5765	98.5342	98.7487	98.437	98.6517
PG22	98.4981	98.6375	98.6706	98.6078	98.6367	98.6149	98.5996	98.6374	98.6327	98.7426	98.6675	98.5986	98.6059	98.6495	98.565	98.5533	98.7032	98.5913	98.6048	98.5833	98.589	98.5286	98.5597	99.983		98.7426	98.6704	98.6003	98.5973	98.6264	98.703	98.448	98.6002
PG24	98.717	98.7018	98.7939	98.7537	98.6825	98.7191	98.6346	98.6835	98.7994	98.8991	98.7453	98.5824	98.6569	98.6805	98.5618	98.6736	98.8011	98.6747	98.6951	98.7066	98.6598	98.631	98.6741	98.6861	98.7289		98.8017	98.7589	98.7043	98.6806	98.8838	98.6838	98.7228
PG25	98.7079	99.7938	98.8569	99.8055	98.7495	98.7394	98.8278	98.7173	98.7416	98.8018	98.711	98.7104	98.755	98.6872	98.7514	98.7078	98.8013	98.7402	98.6436	98.6382	98.8322	98.6774	98.7398	98.5229	98.5748	98.7725		99.899	98.714	98.7555	98.834	98.5123	98.8102
PG26	98.7387	99.7909	98.8621	99.8218	98.7241	98.6658	98.6821	98.5916	98.647	98.7847	98.7599	98.6582	98.7252	98.6918	98.5122	98.6078	98.7579	98.6536	98.6645	98.6894	98.8254	98.6505	98.7133	98.5434	98.4881	98.7155	99.89		98.6838	98.7187	98.8181	98.443	98.7368
PG27	98.7193	98.5403	98.8918	98.6461	98.6891	98.7174	98.7092	98.6607	98.6638	98.6977	98.6646	98.6655	98.6544	98.6847	98.5671	98.6064	98.6734	98.6914	98.6517	98.6931	98.6938	98.657	98.7034	98.5649	98.5667	98.6819	98.6726	98.6349		99.8498	98.7196	98.6172	98.7559
PG28	98.7157	98.6381	98.9163	98.6843	98.6471	98.715	98.7159	98.729	98.6312	98.7215	98.6656	98.6093	98.6016	98.6863	98.5859	98.5802	98.7052	98.6674	98.7228	98.8009	98.7443	98.6597	98.6579	98.58	98.5851	98.6999	98.7204	98.709	99.8527		98.774	98.5541	98.7285
PG29	98.7234	98.7984	98.8084	98.8896	98.7113	98.7826	98.6588	98.7479	99.2377	99.3718	98.8087	98.8137	98.7513	98.8637	98.7292	98.7865	98.8308	98.8155	98.6536	98.7039	98.7337	98.8266	98.6926	98.7001	98.7057	98.842	98.8971	98.7778	98.7736	98.7986		98.6067	98.8551
Taiwan19F	98.5965	98.5247	98.6419	98.4889	98.5562	98.5053	98.6054	98.4881	98.5948	98.543	98.6223	98.5998	98.4914	98.5627	98.5305	98.5252	98.4758	98.4656	98.4615	98.5347	98.6221	98.4255	98.4256	98.4576	98.4493	98.656	98.5508	98.5167	98.5586	98.5773	98.5581		98.5487
TIGR4	98.7708	98.7692	98.8331	98.8137	98.6888	98.6466	98.7875	98.6986	98.9102	98.7005	98.6693	98.6454	98.8038	98.7163	98.6595	98.6062	98.7075	98.6919	98.7472	98.7264	99.5992	98.6237	98.6573	98.5751	98.5908	98.6544	98.7953	98.7801	98.7667	98.7689	98.7779	98.5696
ANI value >99.1

## Sheet: Supplementary_data_3a
1: MIGS Cultured Bacterial/Archaeal sample from Streptococcus pneumoniae TCH8431/19A
Identifiers: BioSample: SAMN00002223; Sample name: BCM-HMP0025; SRA: SRS002511
Organism: Streptococcus pneumoniae TCH8431/19A
Attributes:
/strain="TCH8431/19A"
/misc_param: HMP supersite="airways"
/project_type="Reference Genome"
/estimated size="2089000"
/local-scale environmental context="Homo sapiens-associated habitat [ENVO:00009003]"
/investigation type="missing"
/host taxonomy ID="9606"
/nucleic acid extraction="not determined"
/finishing strategy (depth of coverage)="Level 6: Finished89.09x"
/environmental medium="biological product [ENVO:02000043]"
/sop="http://hmpdacc.org/doc/CommonGeneAnnotation_SOP.pdf"
/number of replicons="not determined"
/reference for biomaterial="not determined"
/geographic location="not determined"
/broad-scale environmental context="terrestrial biome [ENVO:00000446]"
/latitude and longitude="not determined"
/environmental package="missing"
/collection date="not determined"
/host="Homo sapiens"
/sequencing method="454-GS-FLX, Sanger"
/assembly="Newbler v. 1.1.03.24"
/isolation and growth condition="not determined"
/misc_param: HMP body site="Respiratory tract"
/source material identifiers="BEI HM-145"
/project name="Streptococcus pneumoniae TCH8431/19A"
Description:
Streptococcus pneumonia 19A
Keywords: GSC:MIxS;MIGS:5.0
Accession: SAMN00002223	ID: 2223
2: Streptococcus pneumoniae ATCC 700669
Identifiers: BioSample: SAMEA1705947; SRA: ERS000079
Organism: Streptococcus pneumoniae ATCC 700669
Attributes:
/Check list type="prokaryote"
/ENA first public="2010-02-26"
/ENA last update="2018-03-09"
/External Id="SAMEA1705947"
/GCAT ID="004774_GCAT"
/INSDC center alias="EBI"
/INSDC center name="European Bioinformatics Institute"
/INSDC first public="2010-02-26T10:44:06Z"
/INSDC last update="2018-03-09T09:52:16Z"
/INSDC status="public"
/Relevant e-resources="http://www.sanger.ac.uk/Projects/S_pneumoniae/23F/"
/Submitter Id="004774_GCAT-20090507"
/observed biotic relationship="pathogen"
/broker name="European Nucleotide Archive"
/habitat="animal-associated habitat"
/host taxonomy ID="9606"
/pathogenicity="human"
/relationship to oxygen="facultative anaerobic"
/sample name="004774_GCAT-20090507"
/source material identifiers="ATCC 700669"
/trophic level="heterotroph"
Accession: SAMEA1705947	ID: 25425
3: 4752_1#10
Identifiers: BioSample: SAMEA685643; SRA: ERS005594
Organism: Streptococcus pneumoniae
Attributes:
/ENA first public="2010-03-05"
/ENA last update="2018-03-09"
/ENA-CHECKLIST="ERC000011"
/External Id="SAMEA685643"
/INSDC center alias="SC"
/INSDC center name="Wellcome Sanger Institute"
/INSDC first public="2010-03-05T17:05:50Z"
/INSDC last update="2018-03-09T13:35:41Z"
/INSDC status="public"
/Submitter Id="C11680-sc-2010-05-07-30603"
/anonymized name="30603"
/collection date=""
/geographic location="Malawi"
/host health state="Disease"
/isolation source="CSF"
/sample name="C11680-sc-2010-05-07-30603"
/serovar="1"
/host="Homo sapiens"
/strain="C11680"
Accession: SAMEA685643	ID: 211599
4: 4752_1#9
Identifiers: BioSample: SAMEA685653; SRA: ERS005597
Organism: Streptococcus pneumoniae
Attributes:
/ENA first public="2010-03-05"
/ENA last update="2018-03-09"
/ENA-CHECKLIST="ERC000011"
/External Id="SAMEA685653"
/INSDC center alias="SC"
/INSDC center name="Wellcome Sanger Institute"
/INSDC first public="2010-03-05T17:05:59Z"
/INSDC last update="2018-03-09T09:59:22Z"
/INSDC status="public"
/Submitter Id="C14599-sc-2010-05-07-30602"
/anonymized name="30602"
/collection date=""
/geographic location="Malawi"
/host health state="Disease"
/isolation source="CSF"
/sample name="C14599-sc-2010-05-07-30602"
/serovar="1"
/host="Homo sapiens"
/strain="C14599"
Accession: SAMEA685653	ID: 211601
5: 4752_1#8
Identifiers: BioSample: SAMEA685657; SRA: ERS005598
Organism: Streptococcus pneumoniae
Attributes:
/ENA first public="2010-03-05"
/ENA last update="2018-03-09"
/ENA-CHECKLIST="ERC000011"
/External Id="SAMEA685657"
/INSDC center alias="SC"
/INSDC center name="Wellcome Sanger Institute"
/INSDC first public="2010-03-05T17:05:59Z"
/INSDC last update="2018-03-09T09:52:01Z"
/INSDC status="public"
/Submitter Id="B13691-sc-2010-05-07-30601"
/anonymized name="30601"
/collection date=""
/geographic location="Malawi"
/host health state="Disease"
/isolation source="CSF"
/sample name="B13691-sc-2010-05-07-30601"
/serovar="1"
/host="Homo sapiens"
/strain="B13691"
Accession: SAMEA685657	ID: 211602
6: 4752_1#11
Identifiers: BioSample: SAMEA685706; SRA: ERS005601
Organism: Streptococcus pneumoniae
Attributes:
/ENA first public="2010-03-05"
/ENA last update="2018-03-09"
/ENA-CHECKLIST="ERC000011"
/External Id="SAMEA685706"
/INSDC center alias="SC"
/INSDC center name="Wellcome Sanger Institute"
/INSDC first public="2010-03-05T17:06:07Z"
/INSDC last update="2018-03-09T09:59:22Z"
/INSDC status="public"
/Submitter Id="A32245-sc-2010-05-07-30604"
/anonymized name="30604"
/collection date=""
/geographic location="Malawi"
/host health state="Disease"
/isolation source="blood"
/sample name="A32245-sc-2010-05-07-30604"
/serovar="1"
/host="Homo sapiens"
/strain="A32245"
Accession: SAMEA685706	ID: 211605
7: 4525_7#1
Identifiers: BioSample: SAMEA685709; SRA: ERS005602
Organism: Streptococcus pneumoniae
Attributes:
/ENA first public="2010-03-05"
/ENA last update="2018-03-09"
/ENA-CHECKLIST="ERC000011"
/External Id="SAMEA685709"
/INSDC center alias="SC"
/INSDC center name="Wellcome Sanger Institute"
/INSDC first public="2010-03-05T17:06:10Z"
/INSDC last update="2018-03-09T09:52:18Z"
/INSDC status="public"
/Submitter Id="D31094-sc-2010-05-07-30607"
/anonymized name="30607"
/collection date=""
/geographic location="Malawi"
/host health state="Disease"
/isolation source="blood"
/sample name="D31094-sc-2010-05-07-30607"
/serovar="1"
/host="Homo sapiens"
/strain="D31094"
Accession: SAMEA685709	ID: 211606
8: 4525_7#3
Identifiers: BioSample: SAMEA685713; SRA: ERS005603
Organism: Streptococcus pneumoniae
Attributes:
/ENA first public="2010-03-05"
/ENA last update="2018-03-09"
/ENA-CHECKLIST="ERC000011"
/External Id="SAMEA685713"
/INSDC center alias="SC"
/INSDC center name="Wellcome Sanger Institute"
/INSDC first public="2010-03-05T17:06:16Z"
/INSDC last update="2018-03-09T09:59:22Z"
/INSDC status="public"
/Submitter Id="C12458-sc-2010-05-07-30609"
/anonymized name="30609"
/collection date=""
/geographic location="Malawi"
/host health state="Disease"
/isolation source="CSF"
/sample name="C12458-sc-2010-05-07-30609"
/serovar="1"
/host="Homo sapiens"
/strain="C12458"
Accession: SAMEA685713	ID: 211607
9: 4525_7#4
Identifiers: BioSample: SAMEA685691; SRA: ERS005609
Organism: Streptococcus pneumoniae
Attributes:
/ENA first public="2010-03-08"
/ENA last update="2018-03-09"
/ENA-CHECKLIST="ERC000011"
/External Id="SAMEA685691"
/INSDC center alias="SC"
/INSDC center name="Wellcome Sanger Institute"
/INSDC first public="2010-03-08T08:53:02Z"
/INSDC last update="2018-03-09T09:52:01Z"
/INSDC status="public"
/Submitter Id="D28370-sc-2010-05-07-30610"
/anonymized name="30610"
/collection date=""
/geographic location="Malawi"
/host health state="Disease"
/isolation source="blood"
/sample name="D28370-sc-2010-05-07-30610"
/serovar="13"
/host="Homo sapiens"
/strain="D28370"
Accession: SAMEA685691	ID: 211608
10: 4525_7#6
Identifiers: BioSample: SAMEA685599; SRA: ERS005611
Organism: Streptococcus pneumoniae
Attributes:
/ENA first public="2010-03-08"
/ENA last update="2018-03-09"
/ENA-CHECKLIST="ERC000011"
/External Id="SAMEA685599"
/INSDC center alias="SC"
/INSDC center name="Wellcome Sanger Institute"
/INSDC first public="2010-03-08T08:53:05Z"
/INSDC last update="2018-03-09T09:52:18Z"
/INSDC status="public"
/Submitter Id="B10261-sc-2010-05-07-30612"
/anonymized name="30612"
/collection date=""
/geographic location="Malawi"
/host health state="Disease"
/isolation source="CSF"
/sample name="B10261-sc-2010-05-07-30612"
/serovar="1"
/host="Homo sapiens"
/strain="B10261"
Accession: SAMEA685599	ID: 211610
11: 4525_7#7
Identifiers: BioSample: SAMEA685593; SRA: ERS005612
Organism: Streptococcus pneumoniae
Attributes:
/ENA first public="2010-03-08"
/ENA last update="2018-03-09"
/ENA-CHECKLIST="ERC000011"
/External Id="SAMEA685593"
/INSDC center alias="SC"
/INSDC center name="Wellcome Sanger Institute"
/INSDC first public="2010-03-08T08:53:10Z"
/INSDC last update="2018-03-09T09:52:01Z"
/INSDC status="public"
/Submitter Id="C15160-sc-2010-05-07-30613"
/anonymized name="30613"
/collection date=""
/geographic location="Malawi"
/host health state="Disease"
/isolation source="CSF"
/sample name="C15160-sc-2010-05-07-30613"
/serovar="1"
/host="Homo sapiens"
/strain="C15160"
/supplier_name="ERS003564"
Accession: SAMEA685593	ID: 211611
12: 4525_7#8
Identifiers: BioSample: SAMEA685588; SRA: ERS005613
Organism: Streptococcus pneumoniae
Attributes:
/ENA first public="2010-03-08"
/ENA last update="2018-03-09"
/ENA-CHECKLIST="ERC000011"
/External Id="SAMEA685588"
/INSDC center alias="SC"
/INSDC center name="Wellcome Sanger Institute"
/INSDC first public="2010-03-08T08:53:10Z"
/INSDC last update="2018-03-09T09:52:01Z"
/INSDC status="public"
/Submitter Id="D28368-sc-2010-05-07-30614"
/anonymized name="30614"
/collection date=""
/geographic location="Malawi"
/host health state="Disease"
/isolation source="blood"
/sample name="D28368-sc-2010-05-07-30614"
/serovar="1"
/host="Homo sapiens"
/strain="D28368"
Accession: SAMEA685588	ID: 211612
13: 4525_7#10
Identifiers: BioSample: SAMEA685620; SRA: ERS005614
Organism: Streptococcus pneumoniae
Attributes:
/ENA first public="2010-03-08"
/ENA last update="2018-03-09"
/ENA-CHECKLIST="ERC000011"
/External Id="SAMEA685620"
/INSDC center alias="SC"
/INSDC center name="Wellcome Sanger Institute"
/INSDC first public="2010-03-08T08:53:13Z"
/INSDC last update="2018-03-09T09:52:03Z"
/INSDC status="public"
/Submitter Id="C14269-sc-2010-05-07-30616"
/anonymized name="30616"
/collection date=""
/geographic location="Malawi"
/host health state="Disease"
/isolation source="CSF"
/sample name="C14269-sc-2010-05-07-30616"
/serovar="1"
/host="Homo sapiens"
/strain="C14269"
Accession: SAMEA685620	ID: 211613
14: 4525_7#11
Identifiers: BioSample: SAMEA685615; SRA: ERS005615
Organism: Streptococcus pneumoniae
Attributes:
/ENA first public="2010-03-08"
/ENA last update="2018-03-09"
/ENA-CHECKLIST="ERC000011"
/External Id="SAMEA685615"
/INSDC center alias="SC"
/INSDC center name="Wellcome Sanger Institute"
/INSDC first public="2010-03-08T08:53:17Z"
/INSDC last update="2018-03-09T13:35:41Z"
/INSDC status="public"
/Submitter Id="B10454-sc-2010-05-07-30617"
/anonymized name="30617"
/collection date=""
/geographic location="Malawi"
/host health state="Disease"
/isolation source="CSF"
/sample name="B10454-sc-2010-05-07-30617"
/serovar="1"
/host="Homo sapiens"
/strain="B10454"
Accession: SAMEA685615	ID: 211614
15: 4525_8#2
Identifiers: BioSample: SAMEA685562; SRA: ERS005618
Organism: Streptococcus pneumoniae
Attributes:
/ENA first public="2010-03-08"
/ENA last update="2018-03-09"
/ENA-CHECKLIST="ERC000011"
/External Id="SAMEA685562"
/INSDC center alias="SC"
/INSDC center name="Wellcome Sanger Institute"
/INSDC first public="2010-03-08T08:53:19Z"
/INSDC last update="2018-03-09T09:59:22Z"
/INSDC status="public"
/Submitter Id="D33216-sc-2010-05-07-30619"
/anonymized name="30619"
/collection date=""
/geographic location="Malawi"
/host health state="Disease"
/isolation source="blood"
/sample name="D33216-sc-2010-05-07-30619"
/serovar="1"
/host="Homo sapiens"
/strain="D33216"
Accession: SAMEA685562	ID: 211617
16: 4525_8#4
Identifiers: BioSample: SAMEA685742; SRA: ERS005620
Organism: Streptococcus pneumoniae
Attributes:
/ENA first public="2010-03-08"
/ENA last update="2018-03-09"
/ENA-CHECKLIST="ERC000011"
/External Id="SAMEA685742"
/INSDC center alias="SC"
/INSDC center name="Wellcome Sanger Institute"
/INSDC first public="2010-03-08T08:53:24Z"
/INSDC last update="2018-03-09T13:35:41Z"
/INSDC status="public"
/Submitter Id="C13632-sc-2010-05-07-30621"
/anonymized name="30621"
/collection date=""
/geographic location="Malawi"
/host health state="Disease"
/isolation source="CSF"
/sample name="C13632-sc-2010-05-07-30621"
/serovar="1"
/host="Homo sapiens"
/strain="C13632"
Accession: SAMEA685742	ID: 211619
17: 4525_8#7
Identifiers: BioSample: SAMEA686135; SRA: ERS005624
Organism: Streptococcus pneumoniae
Attributes:
/ENA first public="2010-03-08"
/ENA last update="2018-03-09"
/ENA-CHECKLIST="ERC000011"
/External Id="SAMEA686135"
/INSDC center alias="SC"
/INSDC center name="Wellcome Sanger Institute"
/INSDC first public="2010-03-08T08:53:32Z"
/INSDC last update="2018-03-09T09:52:02Z"
/INSDC status="public"
/Submitter Id="C14737-sc-2010-05-07-30624"
/anonymized name="30624"
/collection date=""
/geographic location="Malawi"
/host health state="Disease"
/isolation source="CSF"
/sample name="C14737-sc-2010-05-07-30624"
/serovar="1"
/host="Homo sapiens"
/strain="C14737"
Accession: SAMEA686135	ID: 211623
18: 4525_8#9
Identifiers: BioSample: SAMEA686070; SRA: ERS005627
Organism: Streptococcus pneumoniae
Attributes:
/ENA first public="2010-03-08"
/ENA last update="2018-03-09"
/ENA-CHECKLIST="ERC000011"
/External Id="SAMEA686070"
/INSDC center alias="SC"
/INSDC center name="Wellcome Sanger Institute"
/INSDC first public="2010-03-08T08:53:38Z"
/INSDC last update="2018-03-09T09:52:18Z"
/INSDC status="public"
/Submitter Id="D36913-sc-2010-05-07-30626"
/anonymized name="30626"
/collection date=""
/geographic location="Malawi"
/host health state="Disease"
/isolation source="blood"
/sample name="D36913-sc-2010-05-07-30626"
/serovar="1"
/host="Homo sapiens"
/strain="D36913"
Accession: SAMEA686070	ID: 211625
19: 4525_8#12
Identifiers: BioSample: SAMEA686019; SRA: ERS005638
Organism: Streptococcus pneumoniae
Attributes:
/ENA first public="2010-03-08"
/ENA last update="2018-03-09"
/ENA-CHECKLIST="ERC000011"
/External Id="SAMEA686019"
/INSDC center alias="SC"
/INSDC center name="Wellcome Sanger Institute"
/INSDC first public="2010-03-08T08:53:59Z"
/INSDC last update="2018-03-09T13:35:41Z"
/INSDC status="public"
/Submitter Id="B16942a-sc-2010-05-07-30641"
/anonymized name="30641"
/collection date=""
/geographic location="Malawi"
/host health state="Disease"
/isolation source="CSF"
/sample name="B16942a-sc-2010-05-07-30641"
/serovar="1"
/host="Homo sapiens"
/strain="B16942a"
Accession: SAMEA686019	ID: 211627
20: Streptococcus pneumoniae; Streptococcus pneumoniae
Identifiers: BioSample: SAMEA770068; SRA: ERS011476
Organism: Streptococcus pneumoniae
Attributes:
/ENA first public="2011-02-14"
/ENA last update="2018-03-09"
/ENA-CHECKLIST="ERC000011"
/External Id="SAMEA770068"
/INSDC center alias="SC"
/INSDC center name="Wellcome Sanger Institute"
/INSDC first public="2011-02-14T17:17:18Z"
/INSDC last update="2018-03-09T09:51:55Z"
/INSDC status="public"
/Submitter Id="2_2-sc-2010-06-21-227141"
/alternate id="pn2L"
/collection date="1956"
/geographic location="USA"
/host health state="not known"
/isolation source="not known"
/pubmed id="23158461"
/sample name="2_2-sc-2010-06-21-227141"
/serovar="2"
/host="Homo sapiens"
/strain="2/2"
Accession: SAMEA770068	ID: 213696
21: Streptococcus pneumoniae; Streptococcus pneumoniae
Identifiers: BioSample: SAMEA770070; SRA: ERS011477
Organism: Streptococcus pneumoniae
Attributes:
/ENA first public="2011-02-14"
/ENA last update="2018-03-09"
/ENA-CHECKLIST="ERC000011"
/External Id="SAMEA770070"
/INSDC center alias="SC"
/INSDC center name="Wellcome Sanger Institute"
/INSDC first public="2011-02-14T17:17:23Z"
/INSDC last update="2018-03-09T09:52:06Z"
/INSDC status="public"
/Submitter Id="7A_2-sc-2010-06-21-227142"
/alternate id="2040/37"
/collection date="1937"
/geographic location="Denmark"
/host health state="not known"
/isolation source="not known"
/pubmed id="23158461"
/sample name="7A_2-sc-2010-06-21-227142"
/serovar="7A"
/host="Homo sapiens"
/strain="7A/2"
Accession: SAMEA770070	ID: 213697
22: Streptococcus pneumoniae; Streptococcus pneumoniae
Identifiers: BioSample: SAMEA770064; SRA: ERS011478
Organism: Streptococcus pneumoniae
Attributes:
/ENA first public="2011-02-14"
/ENA last update="2018-03-09"
/ENA-CHECKLIST="ERC000011"
/External Id="SAMEA770064"
/INSDC center alias="SC"
/INSDC center name="Wellcome Sanger Institute"
/INSDC first public="2011-02-14T17:17:41Z"
/INSDC last update="2018-03-09T09:52:27Z"
/INSDC status="public"
/Submitter Id="7B_2-sc-2010-06-21-227143"
/alternate id="Johnson"
/collection date="1952"
/geographic location="USA"
/host health state="not known"
/isolation source="not known"
/pubmed id="23158461"
/sample name="7B_2-sc-2010-06-21-227143"
/serovar="7B"
/host="Homo sapiens"
/strain="7B/2"
Accession: SAMEA770064	ID: 213698
23: Streptococcus pneumoniae; Streptococcus pneumoniae
Identifiers: BioSample: SAMEA770066; SRA: ERS011479
Organism: Streptococcus pneumoniae
Attributes:
/ENA first public="2011-02-14"
/ENA last update="2018-03-09"
/ENA-CHECKLIST="ERC000011"
/External Id="SAMEA770066"
/INSDC center alias="SC"
/INSDC center name="Wellcome Sanger Institute"
/INSDC first public="2011-02-14T17:17:18Z"
/INSDC last update="2018-03-09T10:05:59Z"
/INSDC status="public"
/Submitter Id="9A_1-sc-2010-06-21-227144"
/alternate id="Wilder"
/collection date="1962"
/geographic location="USA"
/host health state="not known"
/isolation source="not known"
/pubmed id="23158461"
/sample name="9A_1-sc-2010-06-21-227144"
/serovar="9A"
/host="Homo sapiens"
/strain="9A/1"
Accession: SAMEA770066	ID: 213699
24: Streptococcus pneumoniae; Streptococcus pneumoniae
Identifiers: BioSample: SAMEA770013; SRA: ERS011480
Organism: Streptococcus pneumoniae
Attributes:
/ENA first public="2011-02-14"
/ENA last update="2018-03-09"
/ENA-CHECKLIST="ERC000011"
/External Id="SAMEA770013"
/INSDC center alias="SC"
/INSDC center name="Wellcome Sanger Institute"
/INSDC first public="2011-02-14T17:17:23Z"
/INSDC last update="2018-03-09T09:52:06Z"
/INSDC status="public"
/Submitter Id="9V_4-sc-2010-06-21-227145"
/alternate id="980/68"
/collection date="1968"
/geographic location="Denmark"
/host health state="not known"
/isolation source="not known"
/pubmed id="23158461"
/sample name="9V_4-sc-2010-06-21-227145"
/serovar="9V"
/host="Homo sapiens"
/strain="9V/4"
Accession: SAMEA770013	ID: 213700
25: Streptococcus pneumoniae; Streptococcus pneumoniae
Identifiers: BioSample: SAMEA770012; SRA: ERS011481
Organism: Streptococcus pneumoniae
Attributes:
/ENA first public="2011-02-14"
/ENA last update="2018-03-09"
/ENA-CHECKLIST="ERC000011"
/External Id="SAMEA770012"
/INSDC center alias="SC"
/INSDC center name="Wellcome Sanger Institute"
/INSDC first public="2011-02-14T17:17:41Z"
/INSDC last update="2018-03-09T10:05:59Z"
/INSDC status="public"
/Submitter Id="10F_2-sc-2010-06-21-227146"
/alternate id="34355"
/collection date="1956"
/geographic location="USA"
/host health state="not known"
/isolation source="not known"
/pubmed id="23158461"
/sample name="10F_2-sc-2010-06-21-227146"
/serovar="10F"
/host="Homo sapiens"
/strain="10F/2"
Accession: SAMEA770012	ID: 213701
26: Streptococcus pneumoniae; Streptococcus pneumoniae
Identifiers: BioSample: SAMEA770011; SRA: ERS011482
Organism: Streptococcus pneumoniae
Attributes:
/ENA first public="2011-02-14"
/ENA last update="2018-03-09"
/ENA-CHECKLIST="ERC000011"
/External Id="SAMEA770011"
/INSDC center alias="SC"
/INSDC center name="Wellcome Sanger Institute"
/INSDC first public="2011-02-14T17:17:18Z"
/INSDC last update="2018-03-09T09:51:55Z"
/INSDC status="public"
/Submitter Id="11C_1-sc-2010-06-21-227147"
/alternate id="Eddy nr. 53"
/collection date="1957"
/geographic location="USA"
/host health state="not known"
/isolation source="not known"
/pubmed id="23158461"
/sample name="11C_1-sc-2010-06-21-227147"
/serovar="11C"
/host="Homo sapiens"
/strain="11C/1"
Accession: SAMEA770011	ID: 213702
27: Streptococcus pneumoniae; Streptococcus pneumoniae
Identifiers: BioSample: SAMEA770010; SRA: ERS011483
Organism: Streptococcus pneumoniae
Attributes:
/ENA first public="2011-02-14"
/ENA last update="2018-03-09"
/ENA-CHECKLIST="ERC000011"
/External Id="SAMEA770010"
/INSDC center alias="SC"
/INSDC center name="Wellcome Sanger Institute"
/INSDC first public="2011-02-14T17:17:23Z"
/INSDC last update="2018-03-09T10:05:59Z"
/INSDC status="public"
/Submitter Id="14_2-sc-2010-06-21-227148"
/alternate id="34359"
/collection date="1952"
/geographic location="USA"
/host health state="not known"
/isolation source="not known"
/pubmed id="23158461"
/sample name="14_2-sc-2010-06-21-227148"
/serovar="14"
/host="Homo sapiens"
/strain="14/2"
Accession: SAMEA770010	ID: 213703
28: Streptococcus pneumoniae; Streptococcus pneumoniae
Identifiers: BioSample: SAMEA770009; SRA: ERS011484
Organism: Streptococcus pneumoniae
Attributes:
/ENA first public="2011-02-14"
/ENA last update="2018-03-09"
/ENA-CHECKLIST="ERC000011"
/External Id="SAMEA770009"
/INSDC center alias="SC"
/INSDC center name="Wellcome Sanger Institute"
/INSDC first public="2011-02-14T17:17:41Z"
/INSDC last update="2018-03-09T09:52:27Z"
/INSDC status="public"
/Submitter Id="17F_1-sc-2010-06-21-227149"
/alternate id="Rose"
/collection date="1952"
/geographic location="USA"
/host health state="not known"
/isolation source="not known"
/pubmed id="23158461"
/sample name="17F_1-sc-2010-06-21-227149"
/serovar="17F"
/host="Homo sapiens"
/strain="17F/1"
Accession: SAMEA770009	ID: 213704
29: Streptococcus pneumoniae; Streptococcus pneumoniae
Identifiers: BioSample: SAMEA770008; SRA: ERS011485
Organism: Streptococcus pneumoniae
Attributes:
/ENA first public="2011-02-14"
/ENA last update="2018-03-09"
/ENA-CHECKLIST="ERC000011"
/External Id="SAMEA770008"
/INSDC center alias="SC"
/INSDC center name="Wellcome Sanger Institute"
/INSDC first public="2011-02-14T17:17:18Z"
/INSDC last update="2018-03-09T09:51:55Z"
/INSDC status="public"
/Submitter Id="23A_2-sc-2010-06-21-227150"
/alternate id="1196/45"
/collection date="1945"
/geographic location="Denmark"
/host health state="not known"
/isolation source="not known"
/pubmed id="23158461"
/sample name="23A_2-sc-2010-06-21-227150"
/serovar="23A"
/host="Homo sapiens"
/strain="23A/2"
Accession: SAMEA770008	ID: 213705
30: Streptococcus pneumoniae; Streptococcus pneumoniae
Identifiers: BioSample: SAMEA770007; SRA: ERS011486
Organism: Streptococcus pneumoniae
Attributes:
/ENA first public="2011-02-14"
/ENA last update="2018-03-09"
/ENA-CHECKLIST="ERC000011"
/External Id="SAMEA770007"
/INSDC center alias="SC"
/INSDC center name="Wellcome Sanger Institute"
/INSDC first public="2011-02-14T17:17:23Z"
/INSDC last update="2018-03-09T13:30:10Z"
/INSDC status="public"
/Submitter Id="22A_2-sc-2010-06-21-227151"
/alternate id="3405/39(da)"
/collection date="1939"
/geographic location="Denmark"
/host health state="not known"
/isolation source="not known"
/pubmed id="23158461"
/sample name="22A_2-sc-2010-06-21-227151"
/serovar="22A"
/host="Homo sapiens"
/strain="22A/2"
Accession: SAMEA770007	ID: 213706
31: Streptococcus pneumoniae; Streptococcus pneumoniae
Identifiers: BioSample: SAMEA770006; SRA: ERS011487
Organism: Streptococcus pneumoniae
Attributes:
/ENA first public="2011-02-14"
/ENA last update="2018-03-09"
/ENA-CHECKLIST="ERC000011"
/External Id="SAMEA770006"
/INSDC center alias="SC"
/INSDC center name="Wellcome Sanger Institute"
/INSDC first public="2011-02-14T17:17:41Z"
/INSDC last update="2018-03-09T09:52:27Z"
/INSDC status="public"
/Submitter Id="35C_3-sc-2010-06-21-227152"
/alternate id="7765/43 (da)"
/collection date="1943"
/geographic location="Denmark"
/host health state="not known"
/isolation source="not known"
/pubmed id="23158461"
/sample name="35C_3-sc-2010-06-21-227152"
/serovar="35C"
/host="Homo sapiens"
/strain="35C/3"
Accession: SAMEA770006	ID: 213707
32: Streptococcus pneumoniae; Streptococcus pneumoniae
Identifiers: BioSample: SAMEA770005; SRA: ERS011488
Organism: Streptococcus pneumoniae
Attributes:
/ENA first public="2011-02-14"
/ENA last update="2018-03-09"
/ENA-CHECKLIST="ERC000011"
/External Id="SAMEA770005"
/INSDC center alias="SC"
/INSDC center name="Wellcome Sanger Institute"
/INSDC first public="2011-02-14T17:17:18Z"
/INSDC last update="2018-03-09T11:55:29Z"
/INSDC status="public"
/Submitter Id="7F_2-sc-2010-06-21-227153"
/collection date="1952"
/geographic location="USA"
/host health state="not known"
/isolation source="not known"
/pubmed id="23158461"
/sample name="7F_2-sc-2010-06-21-227153"
/serovar="7F"
/host="Homo sapiens"
/strain="7F/2"
Accession: SAMEA770005	ID: 213708
33: Streptococcus pneumoniae; Streptococcus pneumoniae
Identifiers: BioSample: SAMEA770004; SRA: ERS011489
Organism: Streptococcus pneumoniae
Attributes:
/ENA first public="2011-02-14"
/ENA last update="2018-03-09"
/ENA-CHECKLIST="ERC000011"
/External Id="SAMEA770004"
/INSDC center alias="SC"
/INSDC center name="Wellcome Sanger Institute"
/INSDC first public="2011-02-14T17:17:23Z"
/INSDC last update="2018-03-09T09:52:06Z"
/INSDC status="public"
/Submitter Id="7F_3-sc-2010-06-21-227154"
/collection date="1962"
/geographic location="Denmark"
/host health state="not known"
/isolation source="not known"
/pubmed id="23158461"
/sample name="7F_3-sc-2010-06-21-227154"
/serovar="7F"
/host="Homo sapiens"
/strain="7F/3"
Accession: SAMEA770004	ID: 213709
34: Streptococcus pneumoniae; Streptococcus pneumoniae
Identifiers: BioSample: SAMEA770015; SRA: ERS011491
Organism: Streptococcus pneumoniae
Attributes:
/ENA first public="2011-02-14"
/ENA last update="2018-03-09"
/ENA-CHECKLIST="ERC000011"
/External Id="SAMEA770015"
/INSDC center alias="SC"
/INSDC center name="Wellcome Sanger Institute"
/INSDC first public="2011-02-14T17:17:18Z"
/INSDC last update="2018-03-09T09:51:55Z"
/INSDC status="public"
/Submitter Id="9L_2-sc-2010-06-21-227156"
/collection date="1952"
/geographic location="USA"
/host health state="not known"
/isolation source="not known"
/pubmed id="23158461"
/sample name="9L_2-sc-2010-06-21-227156"
/serovar="9L"
/host="Homo sapiens"
/strain="9L/2"
Accession: SAMEA770015	ID: 213711
35: Streptococcus pneumoniae; Streptococcus pneumoniae
Identifiers: BioSample: SAMEA770016; SRA: ERS011492
Organism: Streptococcus pneumoniae
Attributes:
/ENA first public="2011-02-14"
/ENA last update="2018-03-09"
/ENA-CHECKLIST="ERC000011"
/External Id="SAMEA770016"
/INSDC center alias="SC"
/INSDC center name="Wellcome Sanger Institute"
/INSDC first public="2011-02-14T17:17:23Z"
/INSDC last update="2018-03-09T10:05:59Z"
/INSDC status="public"
/Submitter Id="9N_2-sc-2010-06-21-227157"
/collection date="1952"
/geographic location="USA"
/host health state="not known"
/isolation source="not known"
/pubmed id="23158461"
/sample name="9N_2-sc-2010-06-21-227157"
/serovar="9N"
/host="Homo sapiens"
/strain="9N/2"
Accession: SAMEA770016	ID: 213712
36: Streptococcus pneumoniae; Streptococcus pneumoniae
Identifiers: BioSample: SAMEA770017; SRA: ERS011493
Organism: Streptococcus pneumoniae
Attributes:
/ENA first public="2011-02-14"
/ENA last update="2018-03-09"
/ENA-CHECKLIST="ERC000011"
/External Id="SAMEA770017"
/INSDC center alias="SC"
/INSDC center name="Wellcome Sanger Institute"
/INSDC first public="2011-02-14T17:17:41Z"
/INSDC last update="2018-03-09T09:52:27Z"
/INSDC status="public"
/Submitter Id="9N_6-sc-2010-06-21-227158"
/collection date="1960"
/geographic location="Denmark"
/host health state="not known"
/isolation source="not known"
/pubmed id="23158461"
/sample name="9N_6-sc-2010-06-21-227158"
/serovar="9N"
/host="Homo sapiens"
/strain="9N/6"
Accession: SAMEA770017	ID: 213713
37: Streptococcus pneumoniae; Streptococcus pneumoniae
Identifiers: BioSample: SAMEA770020; SRA: ERS011496
Organism: Streptococcus pneumoniae
Attributes:
/ENA first public="2011-02-14"
/ENA last update="2018-03-09"
/ENA-CHECKLIST="ERC000011"
/External Id="SAMEA770020"
/INSDC center alias="SC"
/INSDC center name="Wellcome Sanger Institute"
/INSDC first public="2011-02-14T17:17:41Z"
/INSDC last update="2018-03-09T09:52:27Z"
/INSDC status="public"
/Submitter Id="12F_2-sc-2010-06-21-227161"
/collection date="1962"
/geographic location="USA"
/host health state="not known"
/isolation source="not known"
/pubmed id="23158461"
/sample name="12F_2-sc-2010-06-21-227161"
/serovar="12F"
/host="Homo sapiens"
/strain="12F/2"
Accession: SAMEA770020	ID: 213716
38: Streptococcus pneumoniae; Streptococcus pneumoniae
Identifiers: BioSample: SAMEA770021; SRA: ERS011497
Organism: Streptococcus pneumoniae
Attributes:
/ENA first public="2011-02-14"
/ENA last update="2018-03-09"
/ENA-CHECKLIST="ERC000011"
/External Id="SAMEA770021"
/INSDC center alias="SC"
/INSDC center name="Wellcome Sanger Institute"
/INSDC first public="2011-02-14T17:17:18Z"
/INSDC last update="2018-03-09T09:51:55Z"
/INSDC status="public"
/Submitter Id="18F_1-sc-2010-06-21-227162"
/alternate id="Gethens"
/collection date="1961"
/geographic location="USA"
/host health state="not known"
/isolation source="not known"
/pubmed id="23158461"
/sample name="18F_1-sc-2010-06-21-227162"
/serovar="18F"
/host="Homo sapiens"
/strain="18F/1"
Accession: SAMEA770021	ID: 213717
39: Streptococcus pneumoniae; Streptococcus pneumoniae
Identifiers: BioSample: SAMEA770022; SRA: ERS011498
Organism: Streptococcus pneumoniae
Attributes:
/ENA first public="2011-02-14"
/ENA last update="2018-03-09"
/ENA-CHECKLIST="ERC000011"
/External Id="SAMEA770022"
/INSDC center alias="SC"
/INSDC center name="Wellcome Sanger Institute"
/INSDC first public="2011-02-14T17:17:23Z"
/INSDC last update="2018-03-09T09:52:06Z"
/INSDC status="public"
/Submitter Id="19F_10-sc-2010-06-21-227163"
/collection date="1963"
/geographic location="Denmark"
/host health state="not known"
/isolation source="not known"
/pubmed id="23158461"
/sample name="19F_10-sc-2010-06-21-227163"
/serovar="19F"
/host="Homo sapiens"
/strain="19F/10"
Accession: SAMEA770022	ID: 213718
40: Streptococcus pneumoniae; Streptococcus pneumoniae
Identifiers: BioSample: SAMEA770025; SRA: ERS011499
Organism: Streptococcus pneumoniae
Attributes:
/ENA first public="2011-02-14"
/ENA last update="2018-03-09"
/ENA-CHECKLIST="ERC000011"
/External Id="SAMEA770025"
/INSDC center alias="SC"
/INSDC center name="Wellcome Sanger Institute"
/INSDC first public="2011-02-14T17:17:41Z"
/INSDC last update="2018-03-09T12:01:43Z"
/INSDC status="public"
/Submitter Id="19F_11-sc-2010-06-21-227164"
/collection date="1972"
/geographic location="Denmark"
/host health state="not known"
/isolation source="not known"
/pubmed id="23158461"
/sample name="19F_11-sc-2010-06-21-227164"
/serovar="19F"
/host="Homo sapiens"
/strain="19F/11"
Accession: SAMEA770025	ID: 213719
41: Streptococcus pneumoniae; Streptococcus pneumoniae
Identifiers: BioSample: SAMEA770000; SRA: ERS011502
Organism: Streptococcus pneumoniae
Attributes:
/ENA first public="2011-02-14"
/ENA last update="2018-03-09"
/ENA-CHECKLIST="ERC000011"
/External Id="SAMEA770000"
/INSDC center alias="SC"
/INSDC center name="Wellcome Sanger Institute"
/INSDC first public="2011-02-14T17:17:41Z"
/INSDC last update="2018-03-09T09:52:27Z"
/INSDC status="public"
/Submitter Id="19F_8-sc-2010-06-21-227167"
/collection date="1952"
/geographic location="Denmark"
/host health state="not known"
/isolation source="not known"
/pubmed id="23158461"
/sample name="19F_8-sc-2010-06-21-227167"
/serovar="19F"
/host="Homo sapiens"
/strain="19F/8"
Accession: SAMEA770000	ID: 213722
42: Streptococcus pneumoniae; Streptococcus pneumoniae
Identifiers: BioSample: SAMEA770001; SRA: ERS011503
Organism: Streptococcus pneumoniae
Attributes:
/ENA first public="2011-02-14"
/ENA last update="2018-03-09"
/ENA-CHECKLIST="ERC000011"
/External Id="SAMEA770001"
/INSDC center alias="SC"
/INSDC center name="Wellcome Sanger Institute"
/INSDC first public="2011-02-14T17:17:18Z"
/INSDC last update="2018-03-09T09:51:55Z"
/INSDC status="public"
/Submitter Id="23F_4-sc-2010-06-21-227168"
/collection date="1967"
/geographic location="Australia"
/host health state="not known"
/isolation source="not known"
/pubmed id="23158461"
/sample name="23F_4-sc-2010-06-21-227168"
/serovar="23F"
/host="Homo sapiens"
/strain="23F/4"
Accession: SAMEA770001	ID: 213723
43: Streptococcus pneumoniae; Streptococcus pneumoniae
Identifiers: BioSample: SAMEA770083; SRA: ERS011504
Organism: Streptococcus pneumoniae
Attributes:
/ENA first public="2011-02-14"
/ENA last update="2018-03-09"
/ENA-CHECKLIST="ERC000011"
/External Id="SAMEA770083"
/INSDC center alias="SC"
/INSDC center name="Wellcome Sanger Institute"
/INSDC first public="2011-02-14T17:17:23Z"
/INSDC last update="2018-03-09T10:05:59Z"
/INSDC status="public"
/Submitter Id="35C_2-sc-2010-06-21-227169"
/collection date="1941"
/geographic location="Denmark"
/host health state="not known"
/isolation source="not known"
/pubmed id="23158461"
/sample name="35C_2-sc-2010-06-21-227169"
/serovar="35C"
/host="Homo sapiens"
/strain="35C/2"
Accession: SAMEA770083	ID: 213724
44: Streptococcus pneumoniae; Streptococcus pneumoniae
Identifiers: BioSample: SAMEA769959; SRA: ERS011505
Organism: Streptococcus pneumoniae
Attributes:
/ENA first public="2011-02-14"
/ENA last update="2018-03-09"
/ENA-CHECKLIST="ERC000011"
/External Id="SAMEA769959"
/INSDC center alias="SC"
/INSDC center name="Wellcome Sanger Institute"
/INSDC first public="2011-02-14T17:17:41Z"
/INSDC last update="2018-03-09T12:01:43Z"
/INSDC status="public"
/Submitter Id="18B_2-sc-2010-06-21-227170"
/alternate id="1033/41 (da)"
/collection date="1941"
/geographic location="Denmark"
/host health state="not known"
/isolation source="not known"
/pubmed id="23158461"
/sample name="18B_2-sc-2010-06-21-227170"
/serovar="18B"
/host="Homo sapiens"
/strain="18B/2"
Accession: SAMEA769959	ID: 213725
45: Streptococcus pneumoniae; Streptococcus pneumoniae
Identifiers: BioSample: SAMEA770082; SRA: ERS011507
Organism: Streptococcus pneumoniae
Attributes:
/ENA first public="2011-02-14"
/ENA last update="2018-03-09"
/ENA-CHECKLIST="ERC000011"
/External Id="SAMEA770082"
/INSDC center alias="SC"
/INSDC center name="Wellcome Sanger Institute"
/INSDC first public="2011-02-14T17:17:23Z"
/INSDC last update="2018-03-09T09:52:06Z"
/INSDC status="public"
/Submitter Id="12F_3-sc-2010-06-21-227172"
/collection date="1961"
/geographic location="Denmark"
/host health state="not known"
/isolation source="not known"
/pubmed id="23158461"
/sample name="12F_3-sc-2010-06-21-227172"
/serovar="12F"
/host="Homo sapiens"
/strain="12F/3"
Accession: SAMEA770082	ID: 213727
46: Streptococcus pneumoniae; Streptococcus pneumoniae
Identifiers: BioSample: SAMEA769994; SRA: ERS011509
Organism: Streptococcus pneumoniae
Attributes:
/ENA first public="2011-02-14"
/ENA last update="2018-03-09"
/ENA-CHECKLIST="ERC000011"
/External Id="SAMEA769994"
/INSDC center alias="SC"
/INSDC center name="Wellcome Sanger Institute"
/INSDC first public="2011-02-14T17:17:18Z"
/INSDC last update="2018-03-09T09:51:56Z"
/INSDC status="public"
/Submitter Id="18C_2-sc-2010-06-21-227174"
/collection date="1939"
/geographic location="Denmark"
/host health state="not known"
/isolation source="not known"
/pubmed id="23158461"
/sample name="18C_2-sc-2010-06-21-227174"
/serovar="18C"
/host="Homo sapiens"
/strain="18C/2"
Accession: SAMEA769994	ID: 213729
47: Streptococcus pneumoniae; Streptococcus pneumoniae
Identifiers: BioSample: SAMEA769985; SRA: ERS011511
Organism: Streptococcus pneumoniae
Attributes:
/ENA first public="2011-02-14"
/ENA last update="2018-03-09"
/ENA-CHECKLIST="ERC000011"
/External Id="SAMEA769985"
/INSDC center alias="SC"
/INSDC center name="Wellcome Sanger Institute"
/INSDC first public="2011-02-14T17:17:41Z"
/INSDC last update="2018-03-09T09:52:27Z"
/INSDC status="public"
/Submitter Id="14_4-sc-2010-06-21-227176"
/collection date="1961"
/geographic location="Denmark"
/host health state="not known"
/isolation source="not known"
/pubmed id="23158461"
/sample name="14_4-sc-2010-06-21-227176"
/serovar="14"
/host="Homo sapiens"
/strain="14/4"
Accession: SAMEA769985	ID: 213731
48: Streptococcus pneumoniae; Streptococcus pneumoniae
Identifiers: BioSample: SAMEA770051; SRA: ERS012471
Organism: Streptococcus pneumoniae
Attributes:
/ENA first public="2011-02-14"
/ENA last update="2018-03-09"
/ENA-CHECKLIST="ERC000011"
/External Id="SAMEA770051"
/INSDC center alias="SC"
/INSDC center name="Wellcome Sanger Institute"
/INSDC first public="2011-02-14T17:17:45Z"
/INSDC last update="2018-03-09T09:52:30Z"
/INSDC status="public"
/Submitter Id="2_3-sc-2010-07-05-231041"
/collection date="1943"
/geographic location="Denmark"
/host health state="not known"
/isolation source="not known"
/pubmed id="23158461"
/sample name="2_3-sc-2010-07-05-231041"
/serovar="2"
/host="Homo sapiens"
/strain="2/3"
Accession: SAMEA770051	ID: 214586
49: Streptococcus pneumoniae; Streptococcus pneumoniae
Identifiers: BioSample: SAMEA770050; SRA: ERS012472
Organism: Streptococcus pneumoniae
Attributes:
/ENA first public="2011-02-14"
/ENA last update="2018-03-09"
/ENA-CHECKLIST="ERC000011"
/External Id="SAMEA770050"
/INSDC center alias="SC"
/INSDC center name="Wellcome Sanger Institute"
/INSDC first public="2011-02-14T17:17:46Z"
/INSDC last update="2018-03-09T10:05:59Z"
/INSDC status="public"
/Submitter Id="14_3-sc-2010-07-05-231042"
/collection date="1939"
/geographic location="Denmark"
/host health state="not known"
/isolation source="not known"
/pubmed id="23158461"
/sample name="14_3-sc-2010-07-05-231042"
/serovar="14"
/host="Homo sapiens"
/strain="14/3"
Accession: SAMEA770050	ID: 214587
50: Streptococcus pneumoniae; Streptococcus pneumoniae
Identifiers: BioSample: SAMEA770048; SRA: ERS012473
Organism: Streptococcus pneumoniae
Attributes:
/ENA first public="2011-02-14"
/ENA last update="2018-03-09"
/ENA-CHECKLIST="ERC000011"
/External Id="SAMEA770048"
/INSDC center alias="SC"
/INSDC center name="Wellcome Sanger Institute"
/INSDC first public="2011-02-14T17:17:46Z"
/INSDC last update="2018-03-09T09:52:31Z"
/INSDC status="public"
/Submitter Id="14_5-sc-2010-07-05-231043"
/collection date="1967"
/geographic location="Denmark"
/host health state="not known"
/isolation source="not known"
/pubmed id="23158461"
/sample name="14_5-sc-2010-07-05-231043"
/serovar="14"
/host="Homo sapiens"
/strain="14/5"
Accession: SAMEA770048	ID: 214588
51: Streptococcus pneumoniae; Streptococcus pneumoniae
Identifiers: BioSample: SAMEA770053; SRA: ERS012477
Organism: Streptococcus pneumoniae
Attributes:
/ENA first public="2011-02-14"
/ENA last update="2018-03-09"
/ENA-CHECKLIST="ERC000011"
/External Id="SAMEA770053"
/INSDC center alias="SC"
/INSDC center name="Wellcome Sanger Institute"
/INSDC first public="2011-02-14T17:17:45Z"
/INSDC last update="2018-03-09T12:01:43Z"
/INSDC status="public"
/Submitter Id="17F_2-sc-2010-07-05-231047"
/collection date="1939"
/geographic location="Denmark"
/host health state="not known"
/isolation source="not known"
/pubmed id="23158461"
/sample name="17F_2-sc-2010-07-05-231047"
/serovar="17F"
/host="Homo sapiens"
/strain="17F/2"
Accession: SAMEA770053	ID: 214592
52: Streptococcus pneumoniae; Streptococcus pneumoniae
Identifiers: BioSample: SAMEA770062; SRA: ERS012478
Organism: Streptococcus pneumoniae
Attributes:
/ENA first public="2011-02-14"
/ENA last update="2018-03-09"
/ENA-CHECKLIST="ERC000011"
/External Id="SAMEA770062"
/INSDC center alias="SC"
/INSDC center name="Wellcome Sanger Institute"
/INSDC first public="2011-02-14T17:17:46Z"
/INSDC last update="2018-03-09T09:52:32Z"
/INSDC status="public"
/Submitter Id="17F_3-sc-2010-07-05-231048"
/collection date="1962"
/geographic location="Denmark"
/host health state="not known"
/isolation source="not known"
/pubmed id="23158461"
/sample name="17F_3-sc-2010-07-05-231048"
/serovar="17F"
/host="Homo sapiens"
/strain="17F/3"
Accession: SAMEA770062	ID: 214593
53: Streptococcus pneumoniae; Streptococcus pneumoniae
Identifiers: BioSample: SAMEA770061; SRA: ERS012479
Organism: Streptococcus pneumoniae
Attributes:
/ENA first public="2011-02-14"
/ENA last update="2018-03-09"
/ENA-CHECKLIST="ERC000011"
/External Id="SAMEA770061"
/INSDC center alias="SC"
/INSDC center name="Wellcome Sanger Institute"
/INSDC first public="2011-02-14T17:17:46Z"
/INSDC last update="2018-03-09T09:52:31Z"
/INSDC status="public"
/Submitter Id="17F_4-sc-2010-07-05-231049"
/collection date="1962"
/geographic location="Denmark"
/host health state="not known"
/isolation source="not known"
/pubmed id="23158461"
/sample name="17F_4-sc-2010-07-05-231049"
/serovar="17F"
/host="Homo sapiens"
/strain="17F/4"
Accession: SAMEA770061	ID: 214594
54: Streptococcus pneumoniae; Streptococcus pneumoniae
Identifiers: BioSample: SAMEA769998; SRA: ERS012480
Organism: Streptococcus pneumoniae
Attributes:
/ENA first public="2011-02-14"
/ENA last update="2018-03-09"
/ENA-CHECKLIST="ERC000011"
/External Id="SAMEA769998"
/INSDC center alias="SC"
/INSDC center name="Wellcome Sanger Institute"
/INSDC first public="2011-02-14T17:17:45Z"
/INSDC last update="2018-03-09T09:52:30Z"
/INSDC status="public"
/Submitter Id="18C_3-sc-2010-07-05-231050"
/collection date="1968"
/geographic location="Denmark"
/host health state="not known"
/isolation source="not known"
/pubmed id="23158461"
/sample name="18C_3-sc-2010-07-05-231050"
/serovar="18C"
/host="Homo sapiens"
/strain="18C/3"
Accession: SAMEA769998	ID: 214595
55: Streptococcus pneumoniae; Streptococcus pneumoniae
Identifiers: BioSample: SAMEA769999; SRA: ERS012481
Organism: Streptococcus pneumoniae
Attributes:
/ENA first public="2011-02-14"
/ENA last update="2018-03-09"
/ENA-CHECKLIST="ERC000011"
/External Id="SAMEA769999"
/INSDC center alias="SC"
/INSDC center name="Wellcome Sanger Institute"
/INSDC first public="2011-02-14T17:17:46Z"
/INSDC last update="2018-03-09T09:52:32Z"
/INSDC status="public"
/Submitter Id="19F_5-sc-2010-07-05-231051"
/collection date="1962"
/geographic location="Denmark"
/host health state="not known"
/isolation source="not known"
/pubmed id="23158461"
/sample name="19F_5-sc-2010-07-05-231051"
/serovar="19F"
/host="Homo sapiens"
/strain="19F/5"
Accession: SAMEA769999	ID: 214596
56: 4880_1#1
Identifiers: BioSample: SAMEA1012521; SRA: ERS005626
Organism: Streptococcus pneumoniae
Attributes:
/ENA-CHECKLIST="ERC000011"
/ENA-FIRST-PUBLIC="2010-03-08"
/ENA-LAST-UPDATE="2018-03-09"
/External Id="SAMEA1012521"
/INSDC center alias="SC"
/INSDC center name="Wellcome Sanger Institute"
/INSDC first public="2010-03-08T08:53:37Z"
/INSDC last update="2018-03-09T09:59:22Z"
/INSDC status="public"
/Submitter Id="D28324-sc-2010-05-07-30629"
/anonymized_name="30629"
/collection date=""
/geographic location="Malawi"
/host health state="Disease"
/isolation source="blood"
/sample name="D28324-sc-2010-05-07-30629"
/serovar="1"
/host="Homo sapiens"
/strain="D28324"
Accession: SAMEA1012521	ID: 722850
57: 4880_1#4
Identifiers: BioSample: SAMEA1012549; SRA: ERS005629
Organism: Streptococcus pneumoniae
Attributes:
/ENA-CHECKLIST="ERC000011"
/ENA-FIRST-PUBLIC="2010-03-08"
/ENA-LAST-UPDATE="2018-03-09"
/External Id="SAMEA1012549"
/INSDC center alias="SC"
/INSDC center name="Wellcome Sanger Institute"
/INSDC first public="2010-03-08T08:53:43Z"
/INSDC last update="2018-03-09T09:52:01Z"
/INSDC status="public"
/Submitter Id="D28572-sc-2010-05-07-30632"
/anonymized_name="30632"
/collection date=""
/geographic location="Malawi"
/host health state="Disease"
/isolation source="blood"
/sample name="D28572-sc-2010-05-07-30632"
/serovar="1"
/host="Homo sapiens"
/strain="D28572"
Accession: SAMEA1012549	ID: 722851
58: 4880_1#5
Identifiers: BioSample: SAMEA1012442; SRA: ERS005633
Organism: Streptococcus pneumoniae
Attributes:
/ENA-CHECKLIST="ERC000011"
/ENA-FIRST-PUBLIC="2010-03-08"
/ENA-LAST-UPDATE="2018-03-09"
/External Id="SAMEA1012442"
/INSDC center alias="SC"
/INSDC center name="Wellcome Sanger Institute"
/INSDC first public="2010-03-08T08:53:49Z"
/INSDC last update="2018-03-09T09:52:18Z"
/INSDC status="public"
/Submitter Id="D38050-sc-2010-05-07-30633"
/anonymized_name="30633"
/collection date=""
/geographic location="Malawi"
/host health state="Disease"
/isolation source="blood"
/sample name="D38050-sc-2010-05-07-30633"
/serovar="1"
/host="Homo sapiens"
/strain="D38050"
Accession: SAMEA1012442	ID: 722855
59: UoS3160-sc-2011-02-14-1078317; 6512_217
Identifiers: BioSample: SAMEA1026412; SRA: ERS023263
Organism: Streptococcus pneumoniae
Attributes:
/ENA-FIRST-PUBLIC="2011-09-20"
/ENA-LAST-UPDATE="2013-11-04"
/ENA-LAST-UPDATE="2017-06-22"
/sample name="ERS023263"
/anonymized name="1078317"
/collection date="2009-01-28"
/geographic location="United Kingdom"
/host health state="Carraige"
/isolation source="Nasophaynx"
/serovar="22F"
/host="Homo sapiens"
/strain="UoS3160"
/unknown="Sample Description"
Accession: SAMEA1026412	ID: 727262
60: UoS3164-sc-2011-02-14-1078320; 6512_220
Identifiers: BioSample: SAMEA1026326; SRA: ERS023266
Organism: Streptococcus pneumoniae
Attributes:
/ENA-FIRST-PUBLIC="2011-09-20"
/ENA-LAST-UPDATE="2013-11-04"
/ENA-LAST-UPDATE="2017-06-22"
/sample name="ERS023266"
/anonymized name="1078320"
/collection date="2009-01-28"
/geographic location="United Kingdom"
/host health state="Carraige"
/isolation source="Nasophaynx"
/serovar="6C"
/host="Homo sapiens"
/strain="UoS3164"
/unknown="Sample Description"
Accession: SAMEA1026326	ID: 727265
61: UoS3171-sc-2011-02-14-1078323; 6512_223
Identifiers: BioSample: SAMEA1026625; SRA: ERS023269
Organism: Streptococcus pneumoniae
Attributes:
/ENA-FIRST-PUBLIC="2011-09-20"
/ENA-LAST-UPDATE="2013-11-04"
/ENA-LAST-UPDATE="2017-06-22"
/sample name="ERS023269"
/anonymized name="1078323"
/collection date="2009-01-29"
/geographic location="United Kingdom"
/host health state="Carraige"
/isolation source="Nasophaynx"
/serovar="6A"
/host="Homo sapiens"
/strain="UoS3171"
/unknown="Sample Description"
Accession: SAMEA1026625	ID: 727268
62: UoS3176-sc-2011-02-14-1078324; 6512_224
Identifiers: BioSample: SAMEA1026327; SRA: ERS023270
Organism: Streptococcus pneumoniae
Attributes:
/ENA-FIRST-PUBLIC="2011-09-20"
/ENA-LAST-UPDATE="2013-11-04"
/ENA-LAST-UPDATE="2017-06-22"
/sample name="ERS023270"
/anonymized name="1078324"
/collection date="2009-01-30"
/geographic location="United Kingdom"
/host health state="Carraige"
/isolation source="Nasophaynx"
/serovar="11A"
/host="Homo sapiens"
/strain="UoS3176"
/unknown="Sample Description"
Accession: SAMEA1026327	ID: 727269
63: UoS3180-sc-2011-02-14-1078325; 6512_31
Identifiers: BioSample: SAMEA1026342; SRA: ERS023271
Organism: Streptococcus pneumoniae
Attributes:
/ENA-FIRST-PUBLIC="2011-09-20"
/ENA-LAST-UPDATE="2013-11-04"
/ENA-LAST-UPDATE="2017-06-22"
/sample name="ERS023271"
/anonymized name="1078325"
/collection date="2009-02-03"
/geographic location="United Kingdom"
/host health state="Carraige"
/isolation source="Nasophaynx"
/serovar="6C"
/host="Homo sapiens"
/strain="UoS3180"
/unknown="Sample Description"
Accession: SAMEA1026342	ID: 727270
64: UoS3181-sc-2011-02-14-1078326; 6512_32
Identifiers: BioSample: SAMEA1026416; SRA: ERS023272
Organism: Streptococcus pneumoniae
Attributes:
/ENA-FIRST-PUBLIC="2011-09-20"
/ENA-LAST-UPDATE="2013-11-04"
/ENA-LAST-UPDATE="2017-06-22"
/sample name="ERS023272"
/anonymized name="1078326"
/collection date="2009-02-03"
/geographic location="United Kingdom"
/host health state="Carraige"
/isolation source="Nasophaynx"
/serovar="35B"
/host="Homo sapiens"
/strain="UoS3181"
/unknown="Sample Description"
Accession: SAMEA1026416	ID: 727271
65: UoS3200-sc-2011-02-14-1078330; 6512_36
Identifiers: BioSample: SAMEA1026408; SRA: ERS023276
Organism: Streptococcus pneumoniae
Attributes:
/ENA-FIRST-PUBLIC="2011-09-20"
/ENA-LAST-UPDATE="2013-11-04"
/ENA-LAST-UPDATE="2017-06-22"
/sample name="ERS023276"
/anonymized name="1078330"
/collection date="2009-02-17"
/geographic location="United Kingdom"
/host health state="Carraige"
/isolation source="Nasophaynx"
/serovar="6A"
/host="Homo sapiens"
/strain="UoS3200"
/unknown="Sample Description"
Accession: SAMEA1026408	ID: 727275
66: UoS3205-sc-2011-02-14-1078331; 6512_37
Identifiers: BioSample: SAMEA1026481; SRA: ERS023277
Organism: Streptococcus pneumoniae
Attributes:
/ENA-FIRST-PUBLIC="2011-09-20"
/ENA-LAST-UPDATE="2013-11-04"
/ENA-LAST-UPDATE="2017-06-22"
/sample name="ERS023277"
/anonymized name="1078331"
/collection date="2009-02-20"
/geographic location="United Kingdom"
/host health state="Carraige"
/isolation source="Nasophaynx"
/serovar="3"
/host="Homo sapiens"
/strain="UoS3205"
/unknown="Sample Description"
Accession: SAMEA1026481	ID: 727276
67: UoS3225-sc-2011-02-14-1078334; 6512_310
Identifiers: BioSample: SAMEA1026802; SRA: ERS023280
Organism: Streptococcus pneumoniae
Attributes:
/ENA-FIRST-PUBLIC="2011-09-20"
/ENA-LAST-UPDATE="2013-11-04"
/ENA-LAST-UPDATE="2017-06-22"
/sample name="ERS023280"
/anonymized name="1078334"
/collection date="2009-03-02"
/geographic location="United Kingdom"
/host health state="Carraige"
/isolation source="Nasophaynx"
/serovar="6B"
/host="Homo sapiens"
/strain="UoS3225"
/unknown="Sample Description"
Accession: SAMEA1026802	ID: 727279
68: UoS3226-sc-2011-02-14-1078335; 6512_311
Identifiers: BioSample: SAMEA1026789; SRA: ERS023281
Organism: Streptococcus pneumoniae
Attributes:
/ENA-FIRST-PUBLIC="2011-09-20"
/ENA-LAST-UPDATE="2013-11-04"
/ENA-LAST-UPDATE="2017-06-22"
/sample name="ERS023281"
/anonymized name="1078335"
/collection date="2009-03-02"
/geographic location="United Kingdom"
/host health state="Carraige"
/isolation source="Nasophaynx"
/serovar="22F"
/host="Homo sapiens"
/strain="UoS3226"
/unknown="Sample Description"
Accession: SAMEA1026789	ID: 727280
69: UoS3227-sc-2011-02-14-1078336; 6512_312
Identifiers: BioSample: SAMEA1026834; SRA: ERS023282
Organism: Streptococcus pneumoniae
Attributes:
/ENA-FIRST-PUBLIC="2011-09-20"
/ENA-LAST-UPDATE="2013-11-04"
/ENA-LAST-UPDATE="2017-06-22"
/sample name="ERS023282"
/anonymized name="1078336"
/collection date="2009-03-02"
/geographic location="United Kingdom"
/host health state="Carraige"
/isolation source="Nasophaynx"
/serovar="19A"
/host="Homo sapiens"
/strain="UoS3227"
/unknown="Sample Description"
Accession: SAMEA1026834	ID: 727281
70: UoS3234-sc-2011-02-14-1078338; 6512_314
Identifiers: BioSample: SAMEA1026321; SRA: ERS023284
Organism: Streptococcus pneumoniae
Attributes:
/ENA-FIRST-PUBLIC="2011-09-20"
/ENA-LAST-UPDATE="2013-11-04"
/ENA-LAST-UPDATE="2017-06-22"
/sample name="ERS023284"
/anonymized name="1078338"
/collection date="2009-03-04"
/geographic location="United Kingdom"
/host health state="Carraige"
/isolation source="Nasophaynx"
/serovar="38"
/host="Homo sapiens"
/strain="UoS3234"
/unknown="Sample Description"
Accession: SAMEA1026321	ID: 727283
71: UoS3240-sc-2011-02-14-1078340; 6512_316
Identifiers: BioSample: SAMEA1026341; SRA: ERS023286
Organism: Streptococcus pneumoniae
Attributes:
/ENA-FIRST-PUBLIC="2011-09-20"
/ENA-LAST-UPDATE="2013-11-04"
/ENA-LAST-UPDATE="2017-06-22"
/sample name="ERS023286"
/anonymized name="1078340"
/collection date="2009-03-05"
/geographic location="United Kingdom"
/host health state="Carraige"
/isolation source="Nasophaynx"
/serovar="21"
/host="Homo sapiens"
/strain="UoS3240"
/unknown="Sample Description"
Accession: SAMEA1026341	ID: 727285
72: UoS3245-sc-2011-02-14-1078341; 6512_317
Identifiers: BioSample: SAMEA1026356; SRA: ERS023287
Organism: Streptococcus pneumoniae
Attributes:
/ENA-FIRST-PUBLIC="2011-09-20"
/ENA-LAST-UPDATE="2013-11-04"
/ENA-LAST-UPDATE="2017-06-22"
/sample name="ERS023287"
/anonymized name="1078341"
/collection date="2009-03-05"
/geographic location="United Kingdom"
/host health state="Carraige"
/isolation source="Nasophaynx"
/serovar="7F"
/host="Homo sapiens"
/strain="UoS3245"
/unknown="Sample Description"
Accession: SAMEA1026356	ID: 727286
73: UoS3247-sc-2011-02-14-1078342; 6512_318
Identifiers: BioSample: SAMEA1026374; SRA: ERS023288
Organism: Streptococcus pneumoniae
Attributes:
/ENA-FIRST-PUBLIC="2011-09-20"
/ENA-LAST-UPDATE="2013-11-04"
/ENA-LAST-UPDATE="2017-06-22"
/sample name="ERS023288"
/anonymized name="1078342"
/collection date="2009-03-09"
/geographic location="United Kingdom"
/host health state="Carraige"
/isolation source="Nasophaynx"
/serovar="14"
/host="Homo sapiens"
/strain="UoS3247"
/unknown="Sample Description"
Accession: SAMEA1026374	ID: 727287
74: UoS3248-sc-2011-02-14-1078343; 6512_319
Identifiers: BioSample: SAMEA1026381; SRA: ERS023289
Organism: Streptococcus pneumoniae
Attributes:
/ENA-FIRST-PUBLIC="2011-09-20"
/ENA-LAST-UPDATE="2013-11-04"
/ENA-LAST-UPDATE="2017-06-22"
/sample name="ERS023289"
/anonymized name="1078343"
/collection date="2009-03-09"
/geographic location="United Kingdom"
/host health state="Carraige"
/isolation source="Nasophaynx"
/serovar="23F"
/host="Homo sapiens"
/strain="UoS3248"
/unknown="Sample Description"
Accession: SAMEA1026381	ID: 727288
75: UoS3249-sc-2011-02-14-1078344; 6512_320
Identifiers: BioSample: SAMEA1026585; SRA: ERS023290
Organism: Streptococcus pneumoniae
Attributes:
/ENA-FIRST-PUBLIC="2011-09-20"
/ENA-LAST-UPDATE="2013-11-04"
/ENA-LAST-UPDATE="2017-06-22"
/sample name="ERS023290"
/anonymized name="1078344"
/collection date="2009-03-09"
/geographic location="United Kingdom"
/host health state="Carraige"
/isolation source="Nasophaynx"
/serovar="17F"
/host="Homo sapiens"
/strain="UoS3249"
/unknown="Sample Description"
Accession: SAMEA1026585	ID: 727289
76: UoS3250-sc-2011-02-14-1078345; 6512_321
Identifiers: BioSample: SAMEA1026576; SRA: ERS023291
Organism: Streptococcus pneumoniae
Attributes:
/ENA-FIRST-PUBLIC="2011-09-20"
/ENA-LAST-UPDATE="2017-06-22"
/ENA-LAST-UPDATE="2013-11-04"
/sample name="ERS023291"
/anonymized name="1078345"
/collection date="2009-03-09"
/geographic location="United Kingdom"
/host health state="Carraige"
/isolation source="Nasophaynx"
/serovar="15B"
/host="Homo sapiens"
/strain="UoS3250"
/unknown="Sample Description"
Accession: SAMEA1026576	ID: 727290
77: UoS3255-sc-2011-02-14-1078348; 6512_324
Identifiers: BioSample: SAMEA1026800; SRA: ERS023294
Organism: Streptococcus pneumoniae
Attributes:
/ENA-FIRST-PUBLIC="2011-09-20"
/ENA-LAST-UPDATE="2013-11-04"
/ENA-LAST-UPDATE="2017-06-22"
/sample name="ERS023294"
/anonymized name="1078348"
/collection date="2009-03-10"
/geographic location="United Kingdom"
/host health state="Carraige"
/isolation source="Nasophaynx"
/serovar="10A"
/host="Homo sapiens"
/strain="UoS3255"
/unknown="Sample Description"
Accession: SAMEA1026800	ID: 727293
78: UoS3258-sc-2011-02-14-1078351; 6512_43
Identifiers: BioSample: SAMEA1026782; SRA: ERS023297
Organism: Streptococcus pneumoniae
Attributes:
/ENA-FIRST-PUBLIC="2011-09-20"
/ENA-LAST-UPDATE="2013-11-04"
/ENA-LAST-UPDATE="2017-06-22"
/sample name="ERS023297"
/anonymized name="1078351"
/collection date="2009-03-10"
/geographic location="United Kingdom"
/host health state="Carraige"
/isolation source="Nasophaynx"
/serovar="38"
/host="Homo sapiens"
/strain="UoS3258"
/unknown="Sample Description"
Accession: SAMEA1026782	ID: 727296
79: UoS3259-sc-2011-02-14-1078352; 6512_44
Identifiers: BioSample: SAMEA1026753; SRA: ERS023298
Organism: Streptococcus pneumoniae
Attributes:
/ENA-FIRST-PUBLIC="2011-09-20"
/ENA-LAST-UPDATE="2013-11-04"
/ENA-LAST-UPDATE="2017-06-22"
/sample name="ERS023298"
/anonymized name="1078352"
/collection date="2009-03-10"
/geographic location="United Kingdom"
/host health state="Carraige"
/isolation source="Nasophaynx"
/serovar="20"
/host="Homo sapiens"
/strain="UoS3259"
/unknown="Sample Description"
Accession: SAMEA1026753	ID: 727297
80: UoS3277-sc-2011-02-14-1078356; 6512_48
Identifiers: BioSample: SAMEA1026784; SRA: ERS023302
Organism: Streptococcus pneumoniae
Attributes:
/ENA-FIRST-PUBLIC="2011-09-20"
/ENA-LAST-UPDATE="2013-11-04"
/ENA-LAST-UPDATE="2017-06-22"
/sample name="ERS023302"
/anonymized name="1078356"
/collection date="2009-03-16"
/geographic location="United Kingdom"
/host health state="Carraige"
/isolation source="Nasophaynx"
/serovar="6C"
/host="Homo sapiens"
/strain="UoS3277"
/unknown="Sample Description"
Accession: SAMEA1026784	ID: 727301
81: UoS3283-sc-2011-02-14-1078357; 6512_49
Identifiers: BioSample: SAMEA1026801; SRA: ERS023303
Organism: Streptococcus pneumoniae
Attributes:
/ENA-FIRST-PUBLIC="2011-09-20"
/ENA-LAST-UPDATE="2013-11-04"
/ENA-LAST-UPDATE="2017-06-22"
/sample name="ERS023303"
/anonymized name="1078357"
/collection date="2009-03-17"
/geographic location="United Kingdom"
/host health state="Carraige"
/isolation source="Nasophaynx"
/serovar="23A"
/host="Homo sapiens"
/strain="UoS3283"
/unknown="Sample Description"
Accession: SAMEA1026801	ID: 727302
82: UoS3286-sc-2011-02-14-1078359; 6512_411
Identifiers: BioSample: SAMEA1026824; SRA: ERS023305
Organism: Streptococcus pneumoniae
Attributes:
/ENA-FIRST-PUBLIC="2011-09-20"
/ENA-LAST-UPDATE="2013-11-04"
/ENA-LAST-UPDATE="2017-06-22"
/sample name="ERS023305"
/anonymized name="1078359"
/collection date="2009-03-17"
/geographic location="United Kingdom"
/host health state="Carraige"
/isolation source="Nasophaynx"
/serovar="19A"
/host="Homo sapiens"
/strain="UoS3286"
/unknown="Sample Description"
Accession: SAMEA1026824	ID: 727304
83: UoS3298-sc-2011-02-14-1078362; 6512_414
Identifiers: BioSample: SAMEA1026728; SRA: ERS023308
Organism: Streptococcus pneumoniae
Attributes:
/ENA-FIRST-PUBLIC="2011-09-20"
/ENA-LAST-UPDATE="2013-11-04"
/ENA-LAST-UPDATE="2017-06-22"
/sample name="ERS023308"
/anonymized name="1078362"
/collection date="2009-03-19"
/geographic location="United Kingdom"
/host health state="Carraige"
/isolation source="Nasophaynx"
/serovar="22F"
/host="Homo sapiens"
/strain="UoS3298"
/unknown="Sample Description"
Accession: SAMEA1026728	ID: 727307
84: UoS3315-sc-2011-02-14-1078367; 6512_419
Identifiers: BioSample: SAMEA1026668; SRA: ERS023313
Organism: Streptococcus pneumoniae
Attributes:
/ENA-FIRST-PUBLIC="2011-09-20"
/ENA-LAST-UPDATE="2013-11-04"
/ENA-LAST-UPDATE="2017-06-22"
/sample name="ERS023313"
/anonymized name="1078367"
/collection date="2009-03-25"
/geographic location="United Kingdom"
/host health state="Carraige"
/isolation source="Nasophaynx"
/serovar="15B"
/host="Homo sapiens"
/strain="UoS3315"
/unknown="Sample Description"
Accession: SAMEA1026668	ID: 727312
85: UoS4008-sc-2011-02-14-1078373; 6512_51
Identifiers: BioSample: SAMEA1026820; SRA: ERS023319
Organism: Streptococcus pneumoniae
Attributes:
/ENA-FIRST-PUBLIC="2011-09-20"
/ENA-LAST-UPDATE="2013-11-04"
/ENA-LAST-UPDATE="2017-06-22"
/sample name="ERS023319"
/anonymized name="1078373"
/collection date="2009-11-12"
/geographic location="United Kingdom"
/host health state="Carraige"
/isolation source="Nasophaynx"
/serovar="22F"
/host="Homo sapiens"
/strain="UoS4008"
/unknown="Sample Description"
Accession: SAMEA1026820	ID: 727318
86: UoS4024-sc-2011-02-14-1078378; 6512_56
Identifiers: BioSample: SAMEA1026457; SRA: ERS023324
Organism: Streptococcus pneumoniae
Attributes:
/ENA-FIRST-PUBLIC="2011-09-20"
/ENA-LAST-UPDATE="2013-11-04"
/ENA-LAST-UPDATE="2017-06-22"
/sample name="ERS023324"
/anonymized name="1078378"
/collection date="2009-11-16"
/geographic location="United Kingdom"
/host health state="Carraige"
/isolation source="Nasophaynx"
/serovar="11A"
/host="Homo sapiens"
/strain="UoS4024"
/unknown="Sample Description"
Accession: SAMEA1026457	ID: 727323
87: UoS4076-sc-2011-02-14-1078390; 6512_518
Identifiers: BioSample: SAMEA1026503; SRA: ERS023336
Organism: Streptococcus pneumoniae
Attributes:
/ENA-FIRST-PUBLIC="2011-09-20"
/ENA-LAST-UPDATE="2013-11-04"
/ENA-LAST-UPDATE="2017-06-22"
/sample name="ERS023336"
/anonymized name="1078390"
/collection date="2009-12-01"
/geographic location="United Kingdom"
/host health state="Carraige"
/isolation source="Nasophaynx"
/serovar="23A"
/host="Homo sapiens"
/strain="UoS4076"
/unknown="Sample Description"
Accession: SAMEA1026503	ID: 727335
88: UoS4081-sc-2011-02-14-1078392; 6512_520
Identifiers: BioSample: SAMEA1026476; SRA: ERS023338
Organism: Streptococcus pneumoniae
Attributes:
/ENA-FIRST-PUBLIC="2011-09-20"
/ENA-LAST-UPDATE="2013-11-04"
/ENA-LAST-UPDATE="2017-06-22"
/sample name="ERS023338"
/anonymized name="1078392"
/collection date="2009-12-01"
/geographic location="United Kingdom"
/host health state="Carraige"
/isolation source="Nasophaynx"
/serovar="6A"
/host="Homo sapiens"
/strain="UoS4081"
/unknown="Sample Description"
Accession: SAMEA1026476	ID: 727337
89: Streptococcus pneumoniae; Streptococcus pneumoniae
Identifiers: BioSample: SAMEA1028733; SRA: ERS021919
Organism: Streptococcus pneumoniae
Attributes:
/ENA first public="2012-01-05"
/ENA last update="2018-03-09"
/External Id="SAMEA1028733"
/INSDC center alias="SC"
/INSDC center name="Wellcome Sanger Institute"
/INSDC first public="2012-01-05T09:56:35Z"
/INSDC last update="2018-03-09T12:27:17Z"
/INSDC status="public"
/Submitter Id="SMRU2410-sc-2011-01-27-1062623"
/collection date="2010-02-09"
/geographic location="Thailand: Maela"
/host health state="carriage"
/isolation source="nasopharynx"
/sample name="SMRU2410-sc-2011-01-27-1062623"
/serovar="21"
/host="Homo sapiens"
/strain="SMRU2410"
Accession: SAMEA1028733	ID: 770264
90: Streptococcus pneumoniae; Streptococcus pneumoniae
Identifiers: BioSample: SAMEA1029075; SRA: ERS021932
Organism: Streptococcus pneumoniae
Attributes:
/ENA first public="2012-01-05"
/ENA last update="2018-03-09"
/External Id="SAMEA1029075"
/INSDC center alias="SC"
/INSDC center name="Wellcome Sanger Institute"
/INSDC first public="2012-01-05T09:56:36Z"
/INSDC last update="2018-03-09T09:52:53Z"
/INSDC status="public"
/Submitter Id="SMRU2422-sc-2011-01-27-1062635"
/collection date="2010-02-12"
/geographic location="Thailand: Maela"
/host health state="carriage"
/isolation source="nasopharynx"
/sample name="SMRU2422-sc-2011-01-27-1062635"
/serovar="19F"
/host="Homo sapiens"
[truncated: 2,275 more rows]

## Sheet: Supplementary_data_3b
Genome	GPS Cluster1
Taiwan19F-14	1
ST556	1
Taiwan19F_TvO	1
TCH8431-19A	1
GCA_001172305.2_7001_3_7	1
GCA_001171405.2_7553_4_17	1
P1031	2
gamPNI0373	2
GCA_900051295.1_4525_8_4	2
GCA_900065835.1_4525_8_9	2
GCA_900059235.1_4880_1_1	2
GCA_900060685.1_4525_8_2	2
GCA_900050095.1_4752_1_8	2
GCA_900050495.1_4525_7_3	2
GCA_900055175.1_4525_7_10	2
GCA_900055165.1_4525_7_6	2
GCA_900049695.1_4525_8_12	2
GCA_900055545.1_4752_1_10	2
GCA_900063705.1_4752_1_9	2
GCA_900053825.1_4880_1_5	2
GCA_900050105.1_4752_1_11	2
GCA_900051315.1_4525_7_7	2
GCA_900061085.1_4525_7_8	2
GCA_900049705.1_4525_7_1	2
GCA_900063695.1_4880_1_4	2
GCA_900048865.1_4525_8_7	2
GCA_900063715.1_4525_7_11	2
PG29	3
PG30	3
PG06	3
AP200	3
PG05	3
GCA_001161225.2_7553_4_26	3
GCA_001126945.2_7553_4_24	3
GCA_900191735.1_6512_5_6	3
GCA_900191195.1_6512_2_24	3
PG16	4
PG15	4
GCA_001096085.2_6999_6_20	4
GCA_900191535.1_6512_4_19	4
GCA_001130485.2_7553_4_13	4
GCA_001140805.2_7622_5_87	4
GCA_900191335.1_6512_3_12	4
GCA_001147825.2_7553_4_18	4
GCA_900191405.1_6512_3_21	4
GCA_001161365.2_6999_7_8	4
GCA_900191725.1_6512_4_11	4
GCA_001132165.2_7001_3_22	4
GCA_001162385.2_7553_4_19	5
GCA_001326515.1_5192_8_4	6
GCA_001132145.3_7622_5_76	6
PG01	7
PG02	7
GCA_001326395.1_5192_8_10	7
GCA_900191875.1_6512_5_18	7
GCA_900191505.1_6512_4_9	7
GCA_001100865.2_7622_5_85	7
GCA_900191415.1_6512_3_19	7
St_70585	8
GCA_001116165.1_6949_2_20	10
GCA_001113265.1_6938_7_23	10
GCA_900191375.1_6512_3_16	11
PG23	12
PG24	12
OXC141	12
GCA_900191285.1_6512_3_7	12
GCA_001127405.2_7001_1_1	12
PG22	15
PG21	15
GCA_900191385.1_6512_3_17	15
GCA_001326355.1_5242_2_2	15
GCA_001326555.1_5192_8_2	15
St_335	16
ATCC 700669	16
JJA	16
GCA_001140545.1_6949_1_22	16
GCA_001162525.1_5242_2_6	16
GCA_001128465.1_5192_8_3	16
GCA_001104725.1_5242_3_4	16
GCA_001326435.1_5242_2_12	16
INV200	18
PG03	18
PG04	18
CGSP14	18
GCA_001110245.1_5310_1_3	18
GCA_001140685.2_7622_5_86	18
CT22F	19
PG25	19
GA22F	19
PG26	19
GCA_001131085.2_7001_3_9	19
GCA_900191325.1_6512_3_11	19
GCA_900191135.1_6512_2_17	19
GCA_001106865.2_7622_5_84	19
GCA_001123225.1_6983_6_47	20
GCA_001106405.1_6983_6_38	20
670-6B	23
PG11	24
PG12	24
GCA_001171925.2_6999_6_1	24
GCA_001092905.1_8016_3_82	24
GCA_900191315.1_6512_3_10	24
GCA_001153225.1_7011_3_9	24
GCA_001089585.1_6972_3_6	24
GCA_001161085.1_7004_6_44	24
TIGR4_TvO	27
TIGR4	27
AC2394	27
PG17	27
PG18	27
GCA_001101945.2_7622_5_82	27
GCA_001110805.1_8016_3_83	27
GCA_001099545.1_6938_8_6	28
GCA_001085785.1_6972_3_8	28
GCA_001158825.1_6972_2_15	28
GCA_900191205.1_6512_2_20	29
GCA_900191235.1_6512_3_1	29
GCA_900191485.1_6512_4_8	29
PG20	31
INV104	31
PG19	31
GCA_001326375.1_5242_2_1	32
GCA_001147985.2_7001_3_20	35
GCA_900191445.1_6512_3_24	35
PG28	36
PG27	36
GCA_900191355.1_6512_3_14	38
GCA_900191475.1_6512_4_3	38
PG08	39
PG07	39
GCA_900191395.1_6512_3_18	39
GCA_001326415.1_5192_8_8	39
GCA_001089265.1_5242_3_12	39
GCA_001093905.1_5192_8_7	39
GCA_001099605.1_5242_2_4	39
GCA_001143145.1_6949_4_18	45
GCA_001093685.2_7553_4_14	45
GCA_001139005.2_7553_4_28	48
GCA_001326495.1_5310_1_8	49
GCA_001091805.1_5242_2_10	49
GCA_900191435.1_6512_3_20	49
GCA_001326535.1_5192_8_1	49
GCA_001149365.1_5310_1_9	49
GCA_001133185.1_5192_8_9	49
GCA_001147325.1_5192_8_11	49
GCA_001173285.1_5192_8_5	50
GCA_001326295.1_5242_3_10	50
GCA_001326595.1_5242_3_5	50
GCA_001138505.1_5192_8_12	50
GCA_001326315.1_5310_1_10	50
GCA_001326475.1_5310_1_7	50
GCA_001101185.1_5242_3_6	50
GCA_900053265.1_4525_7_4	52
GCA_001095985.2_7001_3_5	59
GCA_001148165.2_7001_1_10	59
GCA_001133865.2_7553_4_25	59
GCA_900191495.1_6512_4_14	61
GCA_900191745.1_6512_5_1	61
GCA_001119065.1_6925_8_5	63
GCA_001139225.1_6983_5_10	63
GCA_900191175.1_6512_2_23	64
GCA_900191265.1_6512_3_6	64
GCA_900191885.1_6512_5_20	64
GCA_001124645.1_6949_1_10	71
GCA_001128085.1_6938_8_12	71
GCA_900191245.1_6512_3_2	75
GCA_001160545.1_7011_5_23	82
GCA_001133845.1_6983_8_95	82
GCA_001137965.1_6949_4_2	87
PG14	89
PG13	89
GCA_001156645.2_7553_4_1	89
GCA_001131945.1_5310_1_1	96
GCA_001169265.1_7011_3_15	104
GCA_001088725.2_7553_4_16	111
GCA_001093045.2_7622_5_83	111
GCA_001087705.2_7001_1_12	111
GCA_001156585.1_6938_7_2	118
GCA_900191705.1_6512_4_4	124
GCA_001166825.1_6938_8_16	127
GCA_001140285.1_5242_2_5	137
GCA_001107965.1_6972_4_11	166
GCA_001110665.1_6972_5_13	167
GCA_001143325.1_6983_5_19	173
BHN97	175
GCA_001326455.1_5310_1_2	279
GCA_001170765.1_6983_8_85	287
GCA_001138385.1_5192_8_6	299
GCA_001346955.1_7011_3_14	320
GCA_001143725.1_7011_5_7	406
R6	622
D39V	622
D39_TvO	622
D39	622
GCA_001326335.1_5242_3_3	673
GCA_001326575.1_5242_3_8	673
GCA_001154545.1_5242_2_11	673
GCA_001144505.1_5310_1_11	673
Hungary19A-6	738
GCA_001105465.1_5242_2_9	836
11A	6;995
PG10	6;995
PG09	6;995
G54	904;9
GCA_001149345.1_6925_7_16	904;9
GCA_001108285.2_7001_3_4	904;9
GCA_001084565.1_6983_5_20	995;42
SPNA45	NA
1Global Pneumococcal Sequencing Project Clusters (Gladstone et al., 2019. DOI:https://doi.org/10.1016/j.ebiom.2019.04.021)

## Sheet: Supplementary_data_4
Cluster	locus_tag	Old_locus_tag	Gene_product	BioProject	BioSample	PG-collection_presence
1	ERS011485_00963		endonuclease/exonuclease/phosphatase family	PRJEB2190	SAMEA770008	Yes
1	EQH17_10245		DNA modification methylase	PRJNA514780	SAMN10734511	Yes
1	ERS021908_01200		D-ribose-binding protein	PRJEB2479	SAMEA1028723	Yes
1	SAMEA1026381_01726		lantibiotic synthetase	PRJEB2417	SAMEA1026381	Yes
1	SP670_RS05810	SP670_1172	ThiF family adenylyltransferase	PRJNA224116	SAMN02604004	Yes
1	EQH31_02955		endonuclease/exonuclease/phosphatase family protein	PRJNA514780	SAMN10734525	Yes
1	ERS011496_01163		Eps9G	PRJEB2190	SAMEA770020	Yes
1	ES300_02830		endonuclease/exonuclease/phosphatase family protein	PRJNA514780	SAMN10734565	Yes
1	ERS011504_01331		galactofuranose transferase	PRJEB2190	SAMEA770083	Yes
1	ERS011478_01757		endonuclease/exonuclease/phosphatase family	PRJEB2190	SAMEA770064	Yes
1	ERS022301_01045		surface anchored protein	PRJEB2479	SAMEA1028916	Yes
1	SAMEA1026457_01747		dnaD and phage-associated domain protein	PRJEB2417	SAMEA1026457	Yes
1	ERS022200_00748		scaffolding protein	PRJEB2479	SAMEA1028898	Yes
1	ERS011487_02115		Uncharacterised protein	PRJEB2190	SAMEA770006	Yes
1	EQH22_02855		endonuclease/exonuclease/phosphatase family protein	PRJNA514780	SAMN10734516	Yes
1	SAMEA1026576_01890		endonuclease/exonuclease/phosphatase family	PRJEB2417	SAMEA1026576	Yes
1	ERS022200_00747		Uncharacterised protein	PRJEB2479	SAMEA1028898	Yes
1	ERS011477_01189		endonuclease/exonuclease/phosphatase family	PRJEB2190	SAMEA770070	Yes
1	SP70585_RS03180	SP70585_0646	endonuclease/exonuclease/phosphatase family protein	PRJNA224116	SAMN02603446	Yes
1	ERS022261_00844		glutathione import ATP-binding protein GsiA	PRJEB2479	SAMEA1029136	Yes
1	ERS021832_00289		G5 domain-containing protein	PRJEB2479	SAMEA1028992	Yes
1	ERS070120_02144		putative prophage protein	PRJEB2632	SAMEA1463209	Yes
1	ERS022301_01786		transposase	PRJEB2479	SAMEA1028916	Yes
1	ES298_02915		endonuclease/exonuclease/phosphatase family protein	PRJNA514780	SAMN10734562	Yes
1	SPH_RS06235	SPH_1288	membrane protein	PRJNA224116	SAMN02603442	Yes
1	ERS022200_00737		XRE family transcriptional regulator	PRJEB2479	SAMEA1028898	Yes
1	ERS070120_00225		conserved hypothetical protein	PRJEB2632	SAMEA1463209	Yes
1	ERS005626_01118		endonuclease/exonuclease/phosphatase family	PRJEB2102	SAMEA1012521	Yes
1	ERS070123_02145		endonuclease/exonuclease/phosphatase family	PRJEB2632	SAMEA1463221	Yes
1	SAMEA1026834_01998		endonuclease/exonuclease/phosphatase family	PRJEB2417	SAMEA1026834	Yes
1	EQH24_03205		endonuclease/exonuclease/phosphatase family protein	PRJNA514780	SAMN10734518	Yes
1	ERS021832_00396		ABC transporter permease	PRJEB2479	SAMEA1028992	Yes
1	ERS021832_00390		helicase	PRJEB2479	SAMEA1028992	Yes
1	ERS070121_01507		putative prophage protein	PRJEB2632	SAMEA1463204	Yes
1	SAMEA1026824_01918		endonuclease/exonuclease/phosphatase family	PRJEB2417	SAMEA1026824	Yes
1	SPT_RS01915	SPT_0379	DUF3278 domain-containing protein	PRJNA224116	SAMN02603443	Yes
1	ERS012471_01452		endonuclease/exonuclease/phosphatase family	PRJEB2190	SAMEA770051	Yes
1	ERS044134_01943		hypothetical protein	PRJEB2632	SAMEA1032425	Yes
1	ERS021954_00462		positive transcriptional regulator MutR family	PRJEB2479	SAMEA1028668	Yes
1	ERS011502_01942		endonuclease/exonuclease/phosphatase family	PRJEB2190	SAMEA770000	Yes
1	SPCG_RS02895	SPCG_0548	endonuclease/exonuclease/phosphatase family protein	PRJNA224116	SAMN02603015	Yes
1	ERS022221_01830		positive transcriptional regulator MutR family	PRJEB2479	SAMEA1028642	Yes
1	EQH19_03005		endonuclease/exonuclease/phosphatase family protein	PRJNA514780	SAMN10734513	Yes
1	ERS011478_00515		Uncharacterised protein	PRJEB2190	SAMEA770064	Yes
1	ERS005611_02096		endonuclease/exonuclease/phosphatase family	PRJEB2102	SAMEA685599	Yes
1	ERS022228_00788		cell wall surface anchor family protein	PRJEB2479	SAMEA1028771	Yes
1	ERS005613_00681		endonuclease/exonuclease/phosphatase family	PRJEB2102	SAMEA685588	Yes
1	ERS021833_00610		endonuclease/exonuclease/phosphatase family	PRJEB2479	SAMEA1029019	Yes
1	ERS021908_02105		endonuclease/exonuclease/phosphatase family	PRJEB2479	SAMEA1028723	Yes
1	EQH16_03200		endonuclease/exonuclease/phosphatase family protein	PRJNA514780	SAMN10734510	Yes
1	EQH29_02815		endonuclease/exonuclease/phosphatase family protein	PRJNA514780	SAMN10734523	Yes
1	ERS022000_00519		endonuclease/exonuclease/phosphatase family	PRJEB2479	SAMEA1028675	Yes
1	ERS021919_01993		endonuclease/exonuclease/phosphatase family	PRJEB2479	SAMEA1028733	Yes
1	ERS011478_00514		putative phosphotransferase	PRJEB2190	SAMEA770064	Yes
1	ERS011487_02114		phage protein	PRJEB2190	SAMEA770006	Yes
1	INV104_RS12150		hypothetical protein	PRJNA224116	SAMEA3138388	Yes
1	ERS021932_00851		CRISPR-associated protein	PRJEB2479	SAMEA1029075	Yes
1	SPS0030_17190		hypothetical protein	Nijmegen/30Strains	NA	Yes
1	ERS021823_01312		endonuclease/exonuclease/phosphatase family	PRJEB2479	SAMEA1028871	Yes
1	EQH36_02825		endonuclease/exonuclease/phosphatase family protein	PRJNA514780	SAMN10734530	Yes
1	EQH45_08700		hypothetical protein	PRJNA514780	SAMN10734539	Yes
1	ERS011496_01159		Eps9G	PRJEB2190	SAMEA770020	Yes
1	ERS022221_00438		iron-dependent transcriptional regulator	PRJEB2479	SAMEA1028642	Yes
1	SAMEA1026784_00859		endonuclease/exonuclease/phosphatase family	PRJEB2417	SAMEA1026784	Yes
1	ERS022200_01274		Uncharacterised protein	PRJEB2479	SAMEA1028898	Yes
1	ERS043946_00623		conserved hypothetical protein	PRJEB2632	SAMEA1032646	Yes
1	SAMEA1026753_02004		Uncharacterised protein	PRJEB2417	SAMEA1026753	Yes
1	SPS0023_08085		FIG09252: hypothetical protein	Nijmegen/30Strains	NA	Yes
1	SPD_RS02725	SPD_0507	endonuclease/exonuclease/phosphatase family protein	PRJNA224116	SAMN02604051	Yes
1	ERS022113_01725		endonuclease/exonuclease/phosphatase family	PRJEB2479	SAMEA1028881	Yes
1	ERS005601_00547		endonuclease/exonuclease/phosphatase family	PRJEB2102	SAMEA685706	Yes
1	SAMEA1026356_00121		endonuclease/exonuclease/phosphatase family	PRJEB2417	SAMEA1026356	Yes
1	EQH15_02945		endonuclease/exonuclease/phosphatase family protein	PRJNA514780	SAMN10734509	Yes
1	ERS070135_02562		hypothetical protein	PRJEB2632	SAMEA1463282	Yes
1	ERS012479_01175		helicase	PRJEB2190	SAMEA770061	Yes
1	ERS021832_00419		Uncharacterised protein	PRJEB2479	SAMEA1028992	Yes
1	EQH27_02885		endonuclease/exonuclease/phosphatase family protein	PRJNA514780	SAMN10734521	Yes
1	ERS005633_01939		endonuclease/exonuclease/phosphatase family	PRJEB2102	SAMEA1012442	Yes
1	EQH37_03025		endonuclease/exonuclease/phosphatase family protein	PRJNA514780	SAMN10734531	Yes
1	SPH_RS06240	SPH_1289	TetR/AcrR family transcriptional regulator	PRJNA224116	SAMN02603442	Yes
1	SPN23F_RS06325	SPN23F_12490	WYL domain-containing protein	PRJNA224116	SAMEA1705947	Yes
1	ERS070087_02832		hypothetical protein	PRJEB2632	SAMEA1462998	Yes
1	ERS022022_00285		Uncharacterised protein	PRJEB2479	SAMEA1028949	Yes
1	ERS022221_00511		Uncharacterised protein	PRJEB2479	SAMEA1028642	Yes
1	ERS070096_01051		hypothetical protein	PRJEB2632	SAMEA1463013	Yes
1	ERS022221_00510		putative phosphotransferase	PRJEB2479	SAMEA1028642	Yes
1	SAMEA1026416_01744		endonuclease/exonuclease/phosphatase family	PRJEB2417	SAMEA1026416	Yes
1	ERS022022_01528		endonuclease/exonuclease/phosphatase family	PRJEB2479	SAMEA1028949	Yes
1	ERS005598_02183		Uncharacterised protein	PRJEB2102	SAMEA685657	Yes
1	ERS011480_00827		endonuclease/exonuclease/phosphatase family	PRJEB2190	SAMEA770013	Yes
1	SP70585_RS02065	SP70585_0421	glycosyltransferase family 2 protein	PRJNA224116	SAMN02603446	Yes
1	EQH20_02685		endonuclease/exonuclease/phosphatase family protein	PRJNA514780	SAMN10734514	Yes
1	ERS022022_01970		relaxase	PRJEB2479	SAMEA1028949	Yes
1	SAMEA1026374_01127		endonuclease/exonuclease/phosphatase family	PRJEB2417	SAMEA1026374	Yes
1	ERS005609_00926		endonuclease/exonuclease/phosphatase family	PRJEB2102	SAMEA685691	Yes
1	ERS021832_00417		Uncharacterised protein	PRJEB2479	SAMEA1028992	Yes
1	ERS044134_02545		putative prophage protein	PRJEB2632	SAMEA1032425	Yes
1	ERS005598_02187		Uncharacterised protein	PRJEB2102	SAMEA685657	Yes
1	SPAP_RS04500	SPAP_0906	helix-turn-helix transcriptional regulator	PRJNA224116	SAMN02603428	Yes
1	SPAP_RS04490	SPAP_0904	hypothetical protein	PRJNA224116	SAMN02603428	Yes
1	SAMEA1026381_01518		endonuclease/exonuclease/phosphatase family	PRJEB2417	SAMEA1026381	Yes
1	ERS070121_00647		endonuclease/exonuclease/phosphatase family	PRJEB2632	SAMEA1463204	Yes
1	ERS021851_01896		endonuclease/exonuclease/phosphatase family	PRJEB2479	SAMEA1028770	Yes
1	ERS005612_02072		endonuclease/exonuclease/phosphatase family	PRJEB2102	SAMEA685593	Yes
1	ERS022228_01854		endonuclease/exonuclease/phosphatase family	PRJEB2479	SAMEA1028771	Yes
1	ERS021860_00412		D-alanine--D-alanine ligase	PRJEB2479	SAMEA1029163	Yes
1	ERS043947_00620		conserved hypothetical protein	PRJEB2632	SAMEA1032627	Yes
1	ERS012477_01396		Uncharacterised protein	PRJEB2190	SAMEA770053	Yes
1	ERS011487_01116		galactofuranose transferase	PRJEB2190	SAMEA770006	Yes
1	SAMEA1026753_00828		Uncharacterised protein	PRJEB2417	SAMEA1026753	Yes
1	ERS070135_02623		hypothetical protein	PRJEB2632	SAMEA1463282	Yes
1	ERS011487_01853		endonuclease/exonuclease/phosphatase family	PRJEB2190	SAMEA770006	Yes
1	ERS070133_00475		hypothetical protein	PRJEB2632	SAMEA1463301	Yes
1	ERS022301_00746		ABC transporter permease	PRJEB2479	SAMEA1028916	Yes
1	ERS005603_00704		endonuclease/exonuclease/phosphatase family	PRJEB2102	SAMEA685713	Yes
1	ERS021833_00559		phage major tail protein	PRJEB2479	SAMEA1029019	Yes
1	SPH_RS00205	SPH_0044	hypothetical protein	PRJNA224116	SAMN02603442	Yes
1	ERS070096_00378		conserved hypothetical protein	PRJEB2632	SAMEA1463013	Yes
1	ERS022113_01511		Uncharacterised protein	PRJEB2479	SAMEA1028881	Yes
1	SAMEA1026625_01402		ribonuclease R	PRJEB2417	SAMEA1026625	Yes
1	ERS070121_02683		hypothetical protein	PRJEB2632	SAMEA1463204	Yes
1	ERS070126_02594		hypothetical protein	PRJEB2632	SAMEA1463045	Yes
1	ERS044134_00600		conserved hypothetical protein	PRJEB2632	SAMEA1032425	Yes
1	EQH38_01580		fibronectin	PRJNA514780	SAMN10734532	Yes
1	ERS022022_02122		Uncharacterised protein	PRJEB2479	SAMEA1028949	Yes
1	C4N11_RS06415		WYL domain-containing protein	PRJNA224116	SAMN08501023	Yes
1	ERS021833_00560		Uncharacterised protein	PRJEB2479	SAMEA1029019	Yes
1	SPCG_RS06630	SPCG_1282	WYL domain-containing protein	PRJNA224116	SAMN02603015	Yes
1	EQH43_01985		DUF3278 domain-containing protein	PRJNA514780	SAMN10734537	Yes
1	ERS011479_01503		endonuclease/exonuclease/phosphatase family	PRJEB2190	SAMEA770066	Yes
1	ERS022317_01824		endonuclease/exonuclease/phosphatase family	PRJEB2479	SAMEA1028861	Yes
1	ERS011496_00155		endonuclease/exonuclease/phosphatase family	PRJEB2190	SAMEA770020	Yes
1	EQH35_05330		hypothetical protein	PRJNA514780	SAMN10734529	Yes
1	SAMEA1026585_00522		endonuclease/exonuclease/phosphatase family	PRJEB2417	SAMEA1026585	Yes
1	ERS005626_01790		endonuclease/exonuclease/phosphatase family	PRJEB2102	SAMEA1012521	Yes
1	ERS012479_00451		endonuclease/exonuclease/phosphatase family	PRJEB2190	SAMEA770061	Yes
1	ERS012479_01168		resolvase/integrase	PRJEB2190	SAMEA770061	Yes
1	SPS0030_11030		putative integral membrane protein (possible nuclease activity)	Nijmegen/30Strains	NA	Yes
1	INV104_RS02855	INV104_04850	endonuclease/exonuclease/phosphatase family protein	PRJNA224116	SAMEA3138388	Yes
1	ERS043949_00361		hypothetical protein	PRJEB2632	SAMEA1032556	Yes
1	ERS070108_02567		conserved hypothetical protein	PRJEB2632	SAMEA1463040	Yes
1	ERS070087_02844		hypothetical protein	PRJEB2632	SAMEA1462998	Yes
1	ERS070094_02392		endonuclease/exonuclease/phosphatase family	PRJEB2632	SAMEA1463051	Yes
1	ERS070098_00364		conserved hypothetical protein	PRJEB2632	SAMEA1463041	Yes
1	ERS005624_01368		endonuclease/exonuclease/phosphatase family	PRJEB2102	SAMEA686135	Yes
1	EQH43_03155		endonuclease/exonuclease/phosphatase family protein	PRJNA514780	SAMN10734537	Yes
1	ERS011486_00581		endonuclease/exonuclease/phosphatase family	PRJEB2190	SAMEA770007	Yes
1	ERS022261_01176		Uncharacterized protein conserved in bacteria	PRJEB2479	SAMEA1029136	Yes
1	ERS011487_01967		Uncharacterised protein	PRJEB2190	SAMEA770006	Yes
1	EQH28_02830		endonuclease/exonuclease/phosphatase family protein	PRJNA514780	SAMN10734522	Yes
1	spr0510	spr0510	hypothetical protein	PRJNA224116	SAMN02603218	Yes
1	ERS011479_01728		Uncharacterised protein	PRJEB2190	SAMEA770066	Yes
1	ERS011507_01212		peptide ABC transporter ATP-binding protein/permease	PRJEB2190	SAMEA770082	Yes
1	ERS043897_00650		putative integral membrane protein (possible nuclease activity)	PRJEB2632	SAMEA1032713	Yes
1	SPNA45_RS13090		hypothetical protein	PRJNA224116	SAMEA3138306	Yes
1	ERS011478_00335		Uncharacterised protein	PRJEB2190	SAMEA770064	Yes
1	SAMEA1026476_01996		endonuclease/exonuclease/phosphatase family	PRJEB2417	SAMEA1026476	Yes
1	ERS011481_01897		glycosyltransferase	PRJEB2190	SAMEA770012	Yes
1	SAMEA1026412_01434		endonuclease/exonuclease/phosphatase family	PRJEB2417	SAMEA1026412	Yes
1	ERS011491_01892		endonuclease/exonuclease/phosphatase family	PRJEB2190	SAMEA770015	Yes
1	ERS021860_00413		Uncharacterised protein	PRJEB2479	SAMEA1029163	Yes
1	SPCG_RS00970	SPCG_0180	hypothetical protein	PRJNA224116	SAMN02603015	Yes
1	SPS0023_04600		hypothetical protein	Nijmegen/30Strains	NA	Yes
1	SP670_RS03230	SP670_0646	endonuclease/exonuclease/phosphatase family protein	PRJNA224116	SAMN02604004	Yes
1	ERS043897_00138		hypothetical protein	PRJEB2632	SAMEA1032713	Yes
1	ERS011507_01211		Uncharacterised protein	PRJEB2190	SAMEA770082	Yes
1	EQH30_02890		endonuclease/exonuclease/phosphatase family protein	PRJNA514780	SAMN10734524	Yes
1	SAMEA1026753_01318		binding-protein-dependent transport systems inner membrane component	PRJEB2417	SAMEA1026753	Yes
1	EQH23_00095		ORF6N domain-containing protein	PRJNA514780	SAMN10734517	Yes
1	ERS011511_00282		transposase	PRJEB2190	SAMEA769985	Yes
1	EQH31_02490		ABC transporter ATP-binding protein	PRJNA514780	SAMN10734525	Yes
1	SPV_RS02720		endonuclease/exonuclease/phosphatase family protein	PRJNA224116	SAMN04093378	Yes
1	ERS021833_01859		surface anchored protein	PRJEB2479	SAMEA1029019	Yes
1	ERS022022_01979		parvulin-like peptidyl-prolyl isomerase	PRJEB2479	SAMEA1028949	Yes
1	SPP_RS11780		rRNA methyltransferase	PRJNA224116	SAMN02603445	Yes
1	ERS022301_01982		site-specific recombinase	PRJEB2479	SAMEA1028916	Yes
1	ERS011505_01904		endonuclease/exonuclease/phosphatase family	PRJEB2190	SAMEA769959	Yes
1	ERS070131_01499		hypothetical protein	PRJEB2632	SAMEA1463177	Yes
1	SAMEA1026753_01520		glutamate dehydrogenase	PRJEB2417	SAMEA1026753	Yes
1	SPS0023_04555		Exopolysaccharide biosynthesis transcriptional activator EpsA	Nijmegen/30Strains	NA	Yes
1	ERS022200_02163		Uncharacterised protein	PRJEB2479	SAMEA1028898	Yes
1	ES276_05210		endonuclease/exonuclease/phosphatase family protein	PRJNA514780	SAMN10734563	Yes
1	ERS021954_01690		endonuclease/exonuclease/phosphatase family	PRJEB2479	SAMEA1028668	Yes
1	EQH38_09475		endonuclease/exonuclease/phosphatase family protein	PRJNA514780	SAMN10734532	Yes
1	ERS011487_02132		Uncharacterised protein	PRJEB2190	SAMEA770006	Yes
1	ERS005618_00956		endonuclease/exonuclease/phosphatase family	PRJEB2102	SAMEA685562	Yes
1	ERS005598_01087		endonuclease/exonuclease/phosphatase family	PRJEB2102	SAMEA685657	Yes
1	C4N11_RS02750		endonuclease/exonuclease/phosphatase family protein	PRJNA224116	SAMN08501023	Yes
1	ERS022035_01799		endonuclease/exonuclease/phosphatase family	PRJEB2479	SAMEA1028940	Yes
1	SP70585_RS06410		hypothetical protein	PRJNA224116	SAMN02603446	Yes
1	ERS022086_01022		endonuclease/exonuclease/phosphatase family	PRJEB2479	SAMEA1028850	Yes
1	ERS070120_02159		hypothetical protein	PRJEB2632	SAMEA1463209	Yes
1	ERS005602_00306		prophage LambdaSa0	PRJEB2102	SAMEA685709	Yes
1	ERS070124_00276		hypothetical protein	PRJEB2632	SAMEA1463076	Yes
1	ERS011476_00189		endonuclease/exonuclease/phosphatase family	PRJEB2190	SAMEA770068	Yes
1	SP70585_RS12015	SP70585_0236	hypothetical protein	PRJNA224116	SAMN02603446	Yes
1	ERS070087_02812		hypothetical protein	PRJEB2632	SAMEA1462998	Yes
1	SAMEA1026381_01729		Lacticin 48/lactococcin biosynthesis protein	PRJEB2417	SAMEA1026381	Yes
1	SP70585_RS02060	SP70585_0420	hypothetical protein	PRJNA224116	SAMN02603446	Yes
1	SPNINV200_RS02765	SPNINV200_05150	endonuclease/exonuclease/phosphatase family protein	PRJNA224116	SAMEA3138386	Yes
1	EQH32_02960		endonuclease/exonuclease/phosphatase family protein	PRJNA514780	SAMN10734526	Yes
1	ERS021898_00599		endonuclease/exonuclease/phosphatase family	PRJEB2479	SAMEA1028919	Yes
1	SPS0030_29745		hypothetical protein	Nijmegen/30Strains	NA	Yes
1	ERS070087_02382		hypothetical protein	PRJEB2632	SAMEA1462998	Yes
1	SP70585_RS11140	SP70585_2242	sugar kinase	PRJNA224116	SAMN02603446	Yes
1	ERS021860_00897		endonuclease/exonuclease/phosphatase family	PRJEB2479	SAMEA1029163	Yes
1	SAMEA1026800_00128		Uncharacterised protein	PRJEB2417	SAMEA1026800	Yes
1	ERS022234_02182		endonuclease/exonuclease/phosphatase family	PRJEB2479	SAMEA1029131	Yes
1	SPNINV200_RS04670	SPNINV200_08710	hypothetical protein	PRJNA224116	SAMEA3138386	Yes
1	SPG_RS02675	SPG_0530	endonuclease/exonuclease/phosphatase family protein	PRJNA224116	SAMN02603350	Yes
1	ERS022084_00442		endonuclease/exonuclease/phosphatase family	PRJEB2479	SAMEA1028883	Yes
1	ERS022260_02003		endonuclease/exonuclease/phosphatase family	PRJEB2479	SAMEA1029121	Yes
1	ERS021984_00953		Cornifin (SPRR) family	PRJEB2479	SAMEA1028952	Yes
1	ERS022221_02062		endonuclease/exonuclease/phosphatase family	PRJEB2479	SAMEA1028642	Yes
1	SPS0023_13950		hypothetical protein	Nijmegen/30Strains	NA	Yes
1	SPAP_RS04485	SPAP_0903	hypothetical protein	PRJNA224116	SAMN02603428	Yes
1	SPS0030_31650		Enterotoxin	Nijmegen/30Strains	NA	Yes
1	SAMEA1026802_01786		Uncharacterised protein	PRJEB2417	SAMEA1026802	Yes
1	SAMEA1026820_00520		endonuclease/exonuclease/phosphatase family	PRJEB2417	SAMEA1026820	Yes
1	SAMEA1026753_00317		endonuclease/exonuclease/phosphatase family	PRJEB2417	SAMEA1026753	Yes
1	MYY_RS02120	MYY_0412	DUF3278 domain-containing protein	PRJNA224116	SAMN02604071	Yes
1	ERS021833_00828		Uncharacterised protein	PRJEB2479	SAMEA1029019	Yes
1	SAMEA1026321_00185		endonuclease/exonuclease/phosphatase family	PRJEB2417	SAMEA1026321	Yes
1	SPNOXC_RS02880	SPNOXC_05340	endonuclease/exonuclease/phosphatase family protein	PRJNA224116	SAMEA3138387	Yes
1	ERS022301_02123		filamentation induced by cAMP protein	PRJEB2479	SAMEA1028916	Yes
1	ERS022200_01756		endonuclease/exonuclease/phosphatase family	PRJEB2479	SAMEA1028898	Yes
1	SAMEA1026341_00127		endonuclease/exonuclease/phosphatase family	PRJEB2417	SAMEA1026341	Yes
1	ERS022022_01968		Uncharacterised protein	PRJEB2479	SAMEA1028949	Yes
1	ERS022261_00692		Lipid A core-O-antigen ligase and related enzymes	PRJEB2479	SAMEA1029136	Yes
1	SAMEA1026321_00978		Uncharacterised protein	PRJEB2417	SAMEA1026321	Yes
1	ERS022139_00029		adenylate cyclase	PRJEB2479	SAMEA1028663	Yes
1	EQH34_00720		hypothetical protein	PRJNA514780	SAMN10734528	Yes
1	ERS022301_01031		endonuclease/exonuclease/phosphatase family	PRJEB2479	SAMEA1028916	Yes
1	ERS011493_01594		endonuclease/exonuclease/phosphatase family	PRJEB2190	SAMEA770017	Yes
1	ERS012480_00631		endonuclease/exonuclease/phosphatase family	PRJEB2190	SAMEA769998	Yes
1	ERS011497_00680		endonuclease/exonuclease/phosphatase family	PRJEB2190	SAMEA770021	Yes
1	ERS011492_00120		zinc metalloprotease ZmpB	PRJEB2190	SAMEA770016	Yes
1	ERS011483_01218		endonuclease/exonuclease/phosphatase family	PRJEB2190	SAMEA770010	Yes
1	ERS005615_01395		endonuclease/exonuclease/phosphatase family	PRJEB2102	SAMEA685615	Yes
1	ERS043962_02536		hypothetical protein	PRJEB2632	SAMEA1032740	Yes
1	SAMEA1026503_01273		endonuclease/exonuclease/phosphatase family	PRJEB2417	SAMEA1026503	Yes
1	ERS011511_01768		endonuclease/exonuclease/phosphatase family	PRJEB2190	SAMEA769985	Yes
1	SAMEA1026327_01931		endonuclease/exonuclease/phosphatase family	PRJEB2417	SAMEA1026327	Yes
1	ERS011479_02138		Uncharacterised protein	PRJEB2190	SAMEA770066	Yes
1	ERS070126_00515		hypothetical protein	PRJEB2632	SAMEA1463045	Yes
1	EQH26_03150		endonuclease/exonuclease/phosphatase family protein	PRJNA514780	SAMN10734520	Yes
1	SAMEA1026326_00368		endonuclease/exonuclease/phosphatase family	PRJEB2417	SAMEA1026326	Yes
1	ERS012478_00776		endonuclease/exonuclease/phosphatase family	PRJEB2190	SAMEA770062	Yes
1	ERS011489_01084		endonuclease/exonuclease/phosphatase family	PRJEB2190	SAMEA770004	Yes
1	EQH33_00720		hypothetical protein	PRJNA514780	SAMN10734527	Yes
1	SAMEA1026789_00741		endonuclease/exonuclease/phosphatase family	PRJEB2417	SAMEA1026789	Yes
1	EQH18_02785		endonuclease/exonuclease/phosphatase family protein	PRJNA514780	SAMN10734512	Yes
1	ERS100970_00746		response regulator	PRJEB2190	SAMEA1483781	Yes
1	ERS012477_01897		endonuclease/exonuclease/phosphatase family	PRJEB2190	SAMEA770053	Yes
1	SAMEA1026374_01145		alpha-galactosidase	PRJEB2417	SAMEA1026374	Yes
1	ERS022301_01198		Uncharacterised protein	PRJEB2479	SAMEA1028916	Yes
1	ERS011507_01215		Uncharacterised protein	PRJEB2190	SAMEA770082	Yes
1	ERS022255_01759		Protein of uncharacterised function (DUF3278)	PRJEB2479	SAMEA1028645	Yes
1	ERS070087_02798		hypothetical protein	PRJEB2632	SAMEA1462998	Yes
1	ERS043951_00478		endonuclease/exonuclease/phosphatase family	PRJEB2632	SAMEA1032481	Yes
1	SPH_RS03310	SPH_0681	endonuclease/exonuclease/phosphatase family protein	PRJNA224116	SAMN02603442	Yes
1	ERS070121_00031		putative phage-related chromosomal island protein	PRJEB2632	SAMEA1463204	Yes
1	ERS070095_00564		endonuclease/exonuclease/phosphatase family	PRJEB2632	SAMEA1463066	Yes
1	EQH23_00120		BlaI family transcriptional regulator	PRJNA514780	SAMN10734517	Yes
1	SPAP_RS04310	SPAP_0868	phage antirepressor Ant	PRJNA224116	SAMN02603428	Yes
1	ERS022317_00411		D-ribose-binding protein	PRJEB2479	SAMEA1028861	Yes
1	SPH_RS12330		hypothetical protein	PRJNA224116	SAMN02603442	Yes
1	EQH33_02810		endonuclease/exonuclease/phosphatase family protein	PRJNA514780	SAMN10734527	Yes
1	SPS0023_05665		putative integral membrane protein (possible nuclease activity)	Nijmegen/30Strains	NA	Yes
1	SAMEA1026342_00659		endonuclease/exonuclease/phosphatase family	PRJEB2417	SAMEA1026342	Yes
1	ERS011482_01213		endonuclease/exonuclease/phosphatase family	PRJEB2190	SAMEA770011	Yes
1	ERS070132_00622		conserved hypothetical protein	PRJEB2632	SAMEA1463293	Yes
1	ERS021932_01059		endonuclease/exonuclease/phosphatase family	PRJEB2479	SAMEA1029075	Yes
1	SAMEA1026457_01113		ATP-dependent exoDNAse subunit beta	PRJEB2417	SAMEA1026457	Yes
1	ERS070131_00604		hypothetical protein	PRJEB2632	SAMEA1463177	Yes
1	SPNA45_RS08520	SPNA45_01518	endonuclease/exonuclease/phosphatase family protein	PRJNA224116	SAMEA3138306	Yes
1	EQH45_03075		endonuclease/exonuclease/phosphatase family protein	PRJNA514780	SAMN10734539	Yes
1	ERS012478_01047		helicase	PRJEB2190	SAMEA770062	Yes
1	EQH20_06955		hypothetical protein	PRJNA514780	SAMN10734514	Yes
1	ERS011504_01335		exopolysaccharide biosynthesis protei	PRJEB2190	SAMEA770083	Yes
1	ERS011479_01311		Uncharacterised protein	PRJEB2190	SAMEA770066	Yes
1	ERS011487_01964		DNA-binding protein	PRJEB2190	SAMEA770006	Yes
1	ERS021832_01231		endonuclease/exonuclease/phosphatase family	PRJEB2479	SAMEA1028992	Yes
1	EQH41_02925		endonuclease/exonuclease/phosphatase family protein	PRJNA514780	SAMN10734535	Yes
1	ERS100971_00233		endonuclease/exonuclease/phosphatase family	PRJEB2190	SAMEA1483777	Yes
1	SAMEA1026341_02086		Uncharacterised protein	PRJEB2417	SAMEA1026341	Yes
1	ERS022139_00835		endonuclease/exonuclease/phosphatase family	PRJEB2479	SAMEA1028663	Yes
1	ERS011487_01695		phage protein	PRJEB2190	SAMEA770006	Yes
1	SPAP_RS04435	SPAP_0892	TetR/AcrR family transcriptional regulator	PRJNA224116	SAMN02603428	Yes
1	ERS044104_00472		conserved hypothetical protein	PRJEB2632	SAMEA1032552	Yes
1	ERS043906_00647		conserved hypothetical protein	PRJEB2632	SAMEA1032531	Yes
1	ERS012478_01054		resolvase/integrase	PRJEB2190	SAMEA770062	Yes
1	SAMEA1026503_00540		ornithine decarboxylase family protein	PRJEB2417	SAMEA1026503	Yes
1	SAMEA1026802_01352		endonuclease/exonuclease/phosphatase family	PRJEB2417	SAMEA1026802	Yes
1	ERS022022_01981		Tn5253 hypothetical protein	PRJEB2479	SAMEA1028949	Yes
1	EQH21_02830		endonuclease/exonuclease/phosphatase family protein	PRJNA514780	SAMN10734515	Yes
1	ERS022261_00935		endonuclease/exonuclease/phosphatase family	PRJEB2479	SAMEA1029136	Yes
1	ES276_08725		MurR/RpiR family transcriptional regulator	PRJNA514780	SAMN10734563	Yes
1	ERS011485_00802		lantibiotic modifying enzyme	PRJEB2190	SAMEA770008	Yes
1	EQH39_02605		endonuclease/exonuclease/phosphatase family protein	PRJNA514780	SAMN10734533	Yes
1	ERS005627_02027		endonuclease/exonuclease/phosphatase family	PRJEB2102	SAMEA686070	Yes
1	EQH23_02975		endonuclease/exonuclease/phosphatase family protein	PRJNA514780	SAMN10734517	Yes
1	SPAP_RS02845	SPAP_0573	endonuclease/exonuclease/phosphatase family protein	PRJNA224116	SAMN02603428	Yes
1	EQH23_00110		hypothetical protein	PRJNA514780	SAMN10734517	Yes
1	ERS043908_02330		endonuclease/exonuclease/phosphatase family	PRJEB2632	SAMEA1032565	Yes
1	SP70585_RS11120	SP70585_2238	glucuronate isomerase	PRJNA224116	SAMN02603446	Yes
1	ERS070093_02580		putative prophage protein	PRJEB2632	SAMEA1462988	Yes
1	ERS070135_00534		conserved hypothetical protein	PRJEB2632	SAMEA1463282	Yes
1	ERS022261_00695		LicD superfamily protein	PRJEB2479	SAMEA1029136	Yes
1	SP70585_RS11105	SP70585_2235	HAD family hydrolase	PRJNA224116	SAMN02603446	Yes
1	EQH35_02935		endonuclease/exonuclease/phosphatase family protein	PRJNA514780	SAMN10734529	Yes
1	SAMEA1026412_02068		ed transposase	PRJEB2417	SAMEA1026412	Yes
1	ERS005614_00822		endonuclease/exonuclease/phosphatase family	PRJEB2102	SAMEA685620	Yes
1	ERS022139_00125		Tn5252	PRJEB2479	SAMEA1028663	Yes
1	ERS070087_00556		conserved hypothetical protein	PRJEB2632	SAMEA1462998	Yes
1	SAMEA1026457_01678		endonuclease/exonuclease/phosphatase family	PRJEB2417	SAMEA1026457	Yes
1	ERS005629_01167		endonuclease/exonuclease/phosphatase family	PRJEB2102	SAMEA1012549	Yes
1	SAMEA1026326_01742		PTS system galactitol-specific family transporter subunit IIC	PRJEB2417	SAMEA1026326	Yes
1	ERS021833_00405		Uncharacterised protein	PRJEB2479	SAMEA1029019	Yes
1	SAMEA1026800_00847		endonuclease/exonuclease/phosphatase family	PRJEB2417	SAMEA1026800	Yes
1	ERS022139_00506		amino acid ABC transporter periplasmic amino acid-binding protein	PRJEB2479	SAMEA1028663	Yes
1	ERS022022_01975		TraG protein	PRJEB2479	SAMEA1028949	Yes
1	ERS022261_00693		CDP-glycerol:poly(glycerophosphate) glycerophosphotransferase	PRJEB2479	SAMEA1029136	Yes
1	ERS022362_00629		endonuclease/exonuclease/phosphatase family	PRJEB2479	SAMEA1029016	Yes
1	SAMEA1026801_00383		endonuclease/exonuclease/phosphatase family	PRJEB2417	SAMEA1026801	Yes
1	ERS011481_00462		endonuclease/exonuclease/phosphatase family	PRJEB2190	SAMEA770012	Yes
1	ERS021851_00258		capsular polysaccharide biosynthesis protein	PRJEB2479	SAMEA1028770	Yes
1	SP70585_RS11095	SP70585_2233	glycoside hydrolase family 3 protein	PRJNA224116	SAMN02603446	Yes
1	SAMEA1026668_01848		endonuclease/exonuclease/phosphatase family	PRJEB2417	SAMEA1026668	Yes
1	SPAP_RS04415	SPAP_0889	DNA helicase	PRJNA224116	SAMN02603428	Yes
1	ERS100970_00697		endonuclease/exonuclease/phosphatase family	PRJEB2190	SAMEA1483781	Yes
1	SPS0023_02905		hypothetical protein	Nijmegen/30Strains	NA	Yes
1	ERS070125_02593		hypothetical protein	PRJEB2632	SAMEA1463060	Yes
1	ERS012480_00347		phage protein	PRJEB2190	SAMEA769998	Yes
1	ERS011487_01687		Uncharacterised protein	PRJEB2190	SAMEA770006	Yes
1	ERS011487_01120		exopolysaccharide biosynthesis protei	PRJEB2190	SAMEA770006	Yes
1	EQH34_02820		endonuclease/exonuclease/phosphatase family protein	PRJNA514780	SAMN10734528	Yes
1	SPG_RS11670		hypothetical protein	PRJNA224116	SAMN02603350	Yes
1	ERS021860_01503		Uncharacterised protein	PRJEB2479	SAMEA1029163	Yes
1	SPAP_RS11980		hypothetical protein	PRJNA224116	SAMN02603428	Yes
1	SPNA45_RS01705	SPNA45_00289	hypothetical protein	PRJNA224116	SAMEA3138306	Yes
1	ERS022238_01494		phage protein	PRJEB2479	SAMEA1028930	Yes
1	SPT_RS03050	SPT_0612	endonuclease/exonuclease/phosphatase family protein	PRJNA224116	SAMN02603443	Yes
1	ERS011483_01934		protein kinase	PRJEB2190	SAMEA770010	Yes
1	ERS070097_02414		hypothetical protein	PRJEB2632	SAMEA1463034	Yes
1	ERS005638_02050		endonuclease/exonuclease/phosphatase family	PRJEB2102	SAMEA686019	Yes
1	SAMEA1026728_00630		endonuclease/exonuclease/phosphatase family	PRJEB2417	SAMEA1026728	Yes
1	ERS005590_00562		endonuclease/exonuclease/phosphatase family			Yes
1	ERS022022_01987		agglutinin receptor	PRJEB2479	SAMEA1028949	Yes
1	ERS005594_00952		endonuclease/exonuclease/phosphatase family	PRJEB2102	SAMEA685643	Yes
1	SP70585_RS02075	SP70585_0423	hypothetical protein	PRJNA224116	SAMN02603446	Yes
1	ERS011492_00995		endonuclease/exonuclease/phosphatase family	PRJEB2190	SAMEA770016	Yes
1	ERS011507_00662		Uncharacterised protein	PRJEB2190	SAMEA770082	Yes
1	SAMEA1026408_01803		endonuclease/exonuclease/phosphatase family	PRJEB2417	SAMEA1026408	Yes
1	ERS012473_01607		endonuclease/exonuclease/phosphatase family	PRJEB2190	SAMEA770048	Yes
1	ERS021833_00411		helicase	PRJEB2479	SAMEA1029019	Yes
1	ERS022022_02127		Uncharacterised protein	PRJEB2479	SAMEA1028949	Yes
1	ERS043962_00619		conserved hypothetical protein	PRJEB2632	SAMEA1032740	Yes
1	ERS021898_00018		Uncharacterised protein	PRJEB2479	SAMEA1028919	Yes
1	ERS011491_00605		Uncharacterised protein	PRJEB2190	SAMEA770015	Yes
1	SAMEA1026789_00180		UDP-N-acetylmuramyl tripeptide synthase MurE	PRJEB2417	SAMEA1026789	Yes
1	ERS005602_00941		endonuclease/exonuclease/phosphatase family	PRJEB2102	SAMEA685709	Yes
1	ERS011499_00519		lantibiotic modifying enzyme	PRJEB2190	SAMEA770025	Yes
1	EQH46_08480		hypothetical protein	PRJNA514780	SAMN10734540	Yes
1	SAMEA1026782_00429		endonuclease/exonuclease/phosphatase family	PRJEB2417	SAMEA1026782	Yes
1	SPS0023_04645		hypothetical protein	Nijmegen/30Strains	NA	Yes
1	SP70585_RS11130	SP70585_2240	FadR family transcriptional regulator	PRJNA224116	SAMN02603446	Yes
1	SPN23F_RS02695	SPN23F_05260	endonuclease/exonuclease/phosphatase family protein	PRJNA224116	SAMEA1705947	Yes
1	ERS070097_00684		hypothetical protein	PRJEB2632	SAMEA1463034	Yes
1	SPJ_RS02700	SPJ_0537	endonuclease/exonuclease/phosphatase family protein	PRJNA224116	SAMN02603444	Yes
1	ERS070093_00674		endonuclease/exonuclease/phosphatase family	PRJEB2632	SAMEA1462988	Yes
1	ERS070097_02420		hypothetical protein	PRJEB2632	SAMEA1463034	Yes
1	SPS0023_05185		hypothetical protein	Nijmegen/30Strains	NA	Yes
1	ERS022139_01454		Uncharacterised protein	PRJEB2479	SAMEA1028663	Yes
1	ERS011503_01674		endonuclease/exonuclease/phosphatase family	PRJEB2190	SAMEA770001	Yes
1	SAMEA1026457_00461		Uncharacterised protein	PRJEB2417	SAMEA1026457	Yes
1	ERS011504_00755		endonuclease/exonuclease/phosphatase family	PRJEB2190	SAMEA770083	Yes
1	ERS011488_01925		endonuclease/exonuclease/phosphatase family	PRJEB2190	SAMEA770005	Yes
1	SP70585_RS11135	SP70585_2241	beta-glucuronidase	PRJNA224116	SAMN02603446	Yes
1	ERS011487_01676		Uncharacterised protein	PRJEB2190	SAMEA770006	Yes
1	SPP_RS02955	SPP_0598	endonuclease/exonuclease/phosphatase family protein	PRJNA224116	SAMN02603445	Yes
1	SAMEA1026625_01967		endonuclease/exonuclease/phosphatase family	PRJEB2417	SAMEA1026625	Yes
1	SAMEA1026668_00296		PTS system transporter subunit IIC	PRJEB2417	SAMEA1026668	Yes
1	SP70585_RS02055	SP70585_0419	hypothetical protein	PRJNA224116	SAMN02603446	Yes
1	SP670_RS12700	SP670_1137	ATP-binding cassette domain-containing protein	PRJNA224116	SAMN02604004	Yes
1	ERS021833_00895		Uncharacterised protein	PRJEB2479	SAMEA1029019	Yes
1	SPS0030_11305		hypothetical protein	Nijmegen/30Strains	NA	Yes
1	SAMEA1026481_01275		endonuclease/exonuclease/phosphatase family	PRJEB2417	SAMEA1026481	Yes
1	EQH44_02945		endonuclease/exonuclease/phosphatase family protein	PRJNA514780	SAMN10734538	Yes
1	ERS011499_01267		endonuclease/exonuclease/phosphatase family	PRJEB2190	SAMEA770025	Yes
1	EQH46_02850		endonuclease/exonuclease/phosphatase family protein	PRJNA514780	SAMN10734540	Yes
1	ERS043949_00604		hypothetical protein	PRJEB2632	SAMEA1032556	Yes
1	ERS021832_00221		Uncharacterised protein	PRJEB2479	SAMEA1028992	Yes
1	ERS011507_00132		Eps9G	PRJEB2190	SAMEA770082	Yes
1	BUM80_RS01285		hypothetical protein	PRJNA224116	SAMN06166933	Yes
1	ERS043964_00607		conserved hypothetical protein	PRJEB2632	SAMEA1032405	Yes
1	EQH25_02935		endonuclease/exonuclease/phosphatase family protein	PRJNA514780	SAMN10734519	Yes
1	ERS022238_00368		endonuclease/exonuclease/phosphatase family	PRJEB2479	SAMEA1028930	Yes
1	ERS022301_02119		BlyA	PRJEB2479	SAMEA1028916	Yes
1	ERS011484_00019		endonuclease/exonuclease/phosphatase family	PRJEB2190	SAMEA770009	Yes
1	SPAP_RS04290	SPAP_0864	hypothetical protein	PRJNA224116	SAMN02603428	Yes
1	ERS011507_01175		endonuclease/exonuclease/phosphatase family	PRJEB2190	SAMEA770082	Yes
1	HMPREF0837_RS04220	HMPREF0837_10875	endonuclease/exonuclease/phosphatase family protein	PRJNA224116	SAMN00002223	Yes
1	ERS022261_00601		choline binding protein cbp2	PRJEB2479	SAMEA1029136	Yes
1	SPS0030_29740		hypothetical protein	Nijmegen/30Strains	NA	Yes
1	SAMEA1026408_00114		tRNA pseudouridine synthase A	PRJEB2417	SAMEA1026408	Yes
1	ERS011493_00689		lantibiotic modifying enzyme	PRJEB2190	SAMEA770017	Yes
1	ERS043962_02256		hypothetical protein	PRJEB2632	SAMEA1032740	Yes
1	SPCG_RS06845	SPCG_1324	streptothricin N-acetyltransferase Sat4	PRJNA224116	SAMN02603015	Yes
1	ERS011507_00128		Eps9G	PRJEB2190	SAMEA770082	Yes
1	ERS022255_01318		endonuclease/exonuclease/phosphatase family	PRJEB2479	SAMEA1028645	Yes
1	ERS022362_00015		Protein of uncharacterised function (DUF3278)	PRJEB2479	SAMEA1029016	Yes
1	ERS022301_00304		pneumococcal surface protein PspA	PRJEB2479	SAMEA1028916	Yes
1	ERS021833_00894		Uncharacterised protein	PRJEB2479	SAMEA1029019	Yes
1	ERS005597_00726		endonuclease/exonuclease/phosphatase family	PRJEB2102	SAMEA685653	Yes
1	ERS021833_00898		excreted peptide	PRJEB2479	SAMEA1029019	Yes
1	SAMEA1026753_00756		capsular polysaccharide biosynthesis protein Cps4H	PRJEB2417	SAMEA1026753	Yes
1	ERS011482_00312		Uncharacterised protein	PRJEB2190	SAMEA770011	Yes
1	ERS022069_01187		endonuclease/exonuclease/phosphatase family	PRJEB2479	SAMEA1028757	Yes
1	ERS021833_00408		Uncharacterised protein	PRJEB2479	SAMEA1029019	Yes
1	SPG_RS11860		hypothetical protein	PRJNA224116	SAMN02603350	Yes
1	SP_RS02880	SP_0582	endonuclease/exonuclease/phosphatase family protein	PRJNA224116	SAMN02604002	Yes
1	SP670_RS12735		hypothetical protein	PRJNA224116	SAMN02604004	Yes
1	EQH17_02790		endonuclease/exonuclease/phosphatase family protein	PRJNA514780	SAMN10734511	Yes
1	ERS005620_02091		endonuclease/exonuclease/phosphatase family	PRJEB2102	SAMEA685742	Yes
1	ERS022317_00429		D-ribose-binding protein	PRJEB2479	SAMEA1028861	Yes
1	ERS011509_00925		endonuclease/exonuclease/phosphatase family	PRJEB2190	SAMEA769994	Yes
1	ERS005626_02183		Uncharacterised protein	PRJEB2102	SAMEA1012521	Yes
1	ERS021932_02065		endonuclease/exonuclease/phosphatase family	PRJEB2479	SAMEA1029075	Yes
1	EQH42_02725		endonuclease/exonuclease/phosphatase family protein	PRJNA514780	SAMN10734536	Yes
1	ERS011498_01496		endonuclease/exonuclease/phosphatase family	PRJEB2190	SAMEA770022	Yes
1	ERS021833_00892		Uncharacterised protein	PRJEB2479	SAMEA1029019	Yes
1	ERS021984_01219		endonuclease/exonuclease/phosphatase family	PRJEB2479	SAMEA1028952	Yes
1	SAMEA1026753_02038		ISL3 family transposase	PRJEB2417	SAMEA1026753	Yes
1	ERS070133_01368		hypothetical protein	PRJEB2632	SAMEA1463301	Yes
1	ERS012481_01669		endonuclease/exonuclease/phosphatase family	PRJEB2190	SAMEA769999	Yes
1	ERS021833_00890		bacteriocin immunity protein	PRJEB2479	SAMEA1029019	Yes
1	ERS022234_02158		Uncharacterised protein	PRJEB2479	SAMEA1029131	Yes
1	ERS070125_00643		conserved hypothetical protein	PRJEB2632	SAMEA1463060	Yes
1	SPAP_RS11910	SPAP_0870	helix-turn-helix transcriptional regulator	PRJNA224116	SAMN02603428	Yes
1	MYY_RS03270	MYY_0636	endonuclease/exonuclease/phosphatase family protein	PRJNA224116	SAMN02604071	Yes
1	BUM80_RS00425		endonuclease/exonuclease/phosphatase family protein	PRJNA224116	SAMN06166933	Yes
1	ERS012472_00232		endonuclease/exonuclease/phosphatase family	PRJEB2190	SAMEA770050	Yes
1	ERS044123_00649		conserved hypothetical protein	PRJEB2632	SAMEA1032668	Yes
1	ERS021833_00891		Uncharacterised protein	PRJEB2479	SAMEA1029019	Yes
1	ERS043964_00592		hypothetical protein	PRJEB2632	SAMEA1032405	Yes
1	ERS011511_00289		site-specific recombinase	PRJEB2190	SAMEA769985	Yes
1	ERS070095_02398		hypothetical protein	PRJEB2632	SAMEA1463066	Yes
1	EQH32_02510		ABC transporter ATP-binding protein	PRJNA514780	SAMN10734526	Yes
1	HMPREF1038_RS02995	HMPREF1038_00606	endonuclease/exonuclease/phosphatase family protein	PRJNA224116	SAMN02299431	Yes
2	ERS011477_01469		ribose-5-phosphate isomerase A	PRJEB2190	SAMEA770070	Yes
2	SAMEA1026585_01994		ribose-5-phosphate isomerase A	PRJEB2417	SAMEA1026585	Yes
2	EQH46_04015		ribose-5-phosphate isomerase RpiA	PRJNA514780	SAMN10734540	Yes
2	EQH25_04195		ribose-5-phosphate isomerase RpiA	PRJNA514780	SAMN10734519	Yes
2	ERS005633_01703		ribose-5-phosphate isomerase A	PRJEB2102	SAMEA1012442	Yes
2	ERS022022_02034		ribose-5-phosphate isomerase A	PRJEB2479	SAMEA1028949	Yes
2	ERS005620_01571		ribose-5-phosphate isomerase A	PRJEB2102	SAMEA685742	Yes
2	SPV_RS03885		ribose-5-phosphate isomerase RpiA	PRJNA224116	SAMN04093378	Yes
2	SAMEA1026782_01814		ribose-5-phosphate isomerase A	PRJEB2417	SAMEA1026782	Yes
2	ERS021908_01635		ribose-5-phosphate isomerase A	PRJEB2479	SAMEA1028723	Yes
2	EQH18_03930		ribose-5-phosphate isomerase RpiA	PRJNA514780	SAMN10734512	Yes
2	ERS005627_01915		ribose-5-phosphate isomerase A	PRJEB2102	SAMEA686070	Yes
2	ERS022317_01188		ribose-5-phosphate isomerase A	PRJEB2479	SAMEA1028861	Yes
2	ERS021851_00937		ribose-5-phosphate isomerase A	PRJEB2479	SAMEA1028770	Yes
2	ERS021823_01690		ribose-5-phosphate isomerase A	PRJEB2479	SAMEA1028871	Yes
2	ERS022260_01774		ribose-5-phosphate isomerase A	PRJEB2479	SAMEA1029121	Yes
2	ERS012480_01811		ribose-5-phosphate isomerase A	PRJEB2190	SAMEA769998	Yes
2	SPNINV200_RS03890	SPNINV200_07280	ribose-5-phosphate isomerase RpiA	PRJNA224116	SAMEA3138386	Yes
2	EQH35_04055		ribose-5-phosphate isomerase RpiA	PRJNA514780	SAMN10734529	Yes
2	SAMEA1026457_01802		ribose-5-phosphate isomerase A	PRJEB2417	SAMEA1026457	Yes
2	ES298_04030		ribose-5-phosphate isomerase RpiA	PRJNA514780	SAMN10734562	Yes
2	EQH17_03920		ribose-5-phosphate isomerase RpiA	PRJNA514780	SAMN10734511	Yes
2	ERS022000_01556		ribose-5-phosphate isomerase A	PRJEB2479	SAMEA1028675	Yes
2	ERS011484_01783		ribose-5-phosphate isomerase A	PRJEB2190	SAMEA770009	Yes
2	ERS011479_01562		ribose-5-phosphate isomerase A	PRJEB2190	SAMEA770066	Yes
2	SAMEA1026342_01927		ribose-5-phosphate isomerase A	PRJEB2417	SAMEA1026342	Yes
2	ERS043964_00886		ribose 5-phosphate isomerase A	PRJEB2632	SAMEA1032405	Yes
2	EQH30_04070		ribose-5-phosphate isomerase RpiA	PRJNA514780	SAMN10734524	Yes
2	ERS012473_01691		ribose-5-phosphate isomerase A	PRJEB2190	SAMEA770048	Yes
2	EQH44_04105		ribose-5-phosphate isomerase RpiA	PRJNA514780	SAMN10734538	Yes
2	ERS011498_01543		ribose-5-phosphate isomerase A	PRJEB2190	SAMEA770022	Yes
2	EQH37_04195		ribose-5-phosphate isomerase RpiA	PRJNA514780	SAMN10734531	Yes
2	SAMEA1026356_00575		ribose-5-phosphate isomerase A	PRJEB2417	SAMEA1026356	Yes
2	ERS005615_00419		ribose-5-phosphate isomerase A	PRJEB2102	SAMEA685615	Yes
2	ERS012471_01843		ribose-5-phosphate isomerase A	PRJEB2190	SAMEA770051	Yes
2	ERS022086_01994		ribose-5-phosphate isomerase A	PRJEB2479	SAMEA1028850	Yes
2	ERS070135_00797		ribose 5-phosphate isomerase A	PRJEB2632	SAMEA1463282	Yes
2	SPNOXC_RS03970	SPNOXC_07430	ribose-5-phosphate isomerase RpiA	PRJNA224116	SAMEA3138387	Yes
2	SAMEA1026820_00967		ribose-5-phosphate isomerase A	PRJEB2417	SAMEA1026820	Yes
2	ERS070098_00643		ribose 5-phosphate isomerase A	PRJEB2632	SAMEA1463041	Yes
2	ERS070125_00919		ribose 5-phosphate isomerase A	PRJEB2632	SAMEA1463060	Yes
2	SPP_RS04090	SPP_0834	ribose-5-phosphate isomerase RpiA	PRJNA224116	SAMN02603445	Yes
2	EQH34_06885		ribose-5-phosphate isomerase RpiA	PRJNA514780	SAMN10734528	Yes
2	ERS011507_01872		ribose-5-phosphate isomerase A	PRJEB2190	SAMEA770082	Yes
2	SPS0023_06785		Ribose 5-phosphate isomerase A (EC 5.3.1.6)	Nijmegen/30Strains	NA	Yes
2	EQH38_08315		ribose-5-phosphate isomerase RpiA	PRJNA514780	SAMN10734532	Yes
2	ERS011492_01655		ribose-5-phosphate isomerase A	PRJEB2190	SAMEA770016	Yes
2	ERS022261_01881		ribose-5-phosphate isomerase A	PRJEB2479	SAMEA1029136	Yes
2	ERS011493_01566		ribose-5-phosphate isomerase A	PRJEB2190	SAMEA770017	Yes
2	EQH32_04105		ribose-5-phosphate isomerase RpiA	PRJNA514780	SAMN10734526	Yes
2	SAMEA1026753_02067		ribose-5-phosphate isomerase A	PRJEB2417	SAMEA1026753	Yes
2	SAMEA1026789_01746		ribose-5-phosphate isomerase A	PRJEB2417	SAMEA1026789	Yes
2	ERS021919_01762		ribose-5-phosphate isomerase A	PRJEB2479	SAMEA1028733	Yes
2	ERS011485_01468		ribose-5-phosphate isomerase A	PRJEB2190	SAMEA770008	Yes
2	ERS043949_00865		ribose 5-phosphate isomerase A	PRJEB2632	SAMEA1032556	Yes
2	ERS005603_02007		ribose-5-phosphate isomerase A	PRJEB2102	SAMEA685713	Yes
2	SAMEA1026481_01828		ribose-5-phosphate isomerase A	PRJEB2417	SAMEA1026481	Yes
2	ERS022234_01898		ribose-5-phosphate isomerase A	PRJEB2479	SAMEA1029131	Yes
2	ERS070121_00912		ribose 5-phosphate isomerase A	PRJEB2632	SAMEA1463204	Yes
2	SPN23F_RS03810	SPN23F_07490	ribose-5-phosphate isomerase RpiA	PRJNA224116	SAMEA1705947	Yes
2	SPG_RS03785	SPG_0749	ribose-5-phosphate isomerase RpiA	PRJNA224116	SAMN02603350	Yes
2	ERS070131_00870		ribose 5-phosphate isomerase A	PRJEB2632	SAMEA1463177	Yes
2	HMPREF0837_RS07975	HMPREF0837_11665	ribose-5-phosphate isomerase RpiA	PRJNA224116	SAMN00002223	Yes
2	ERS012477_01726		ribose-5-phosphate isomerase A	PRJEB2190	SAMEA770053	Yes
2	SAMEA1026784_01878		ribose-5-phosphate isomerase A	PRJEB2417	SAMEA1026784	Yes
2	ERS044104_00736		ribose 5-phosphate isomerase A	PRJEB2632	SAMEA1032552	Yes
2	ERS011496_01652		ribose-5-phosphate isomerase A	PRJEB2190	SAMEA770020	Yes
2	ERS011482_01845		ribose-5-phosphate isomerase A	PRJEB2190	SAMEA770011	Yes
2	EQH24_04410		ribose-5-phosphate isomerase RpiA	PRJNA514780	SAMN10734518	Yes
2	EQH28_04010		ribose-5-phosphate isomerase RpiA	PRJNA514780	SAMN10734522	Yes
2	C4N11_RS03895		ribose-5-phosphate isomerase RpiA	PRJNA224116	SAMN08501023	Yes
2	SP_RS04050	SP_0828	ribose-5-phosphate isomerase RpiA	PRJNA224116	SAMN02604002	Yes
2	SAMEA1026503_01914		ribose-5-phosphate isomerase A	PRJEB2417	SAMEA1026503	Yes
2	SAMEA1026824_01718		ribose-5-phosphate isomerase A	PRJEB2417	SAMEA1026824	Yes
2	ERS011483_01561		ribose-5-phosphate isomerase A	PRJEB2190	SAMEA770010	Yes
2	ERS005629_01866		ribose-5-phosphate isomerase A	PRJEB2102	SAMEA1012549	Yes
2	ERS011478_00533		ribose-5-phosphate isomerase A	PRJEB2190	SAMEA770064	Yes
2	ERS005597_02085		ribose-5-phosphate isomerase A	PRJEB2102	SAMEA685653	Yes
2	EQH39_03710		ribose-5-phosphate isomerase RpiA	PRJNA514780	SAMN10734533	Yes
2	SAMEA1026668_01589		ribose-5-phosphate isomerase A	PRJEB2417	SAMEA1026668	Yes
2	EQH27_04130		ribose-5-phosphate isomerase RpiA	PRJNA514780	SAMN10734521	Yes
2	ERS022362_02058		ribose-5-phosphate isomerase A	PRJEB2479	SAMEA1029016	Yes
2	ERS005590_01894		ribose-5-phosphate isomerase A			Yes
2	SAMEA1026625_02079		ribose-5-phosphate isomerase A	PRJEB2417	SAMEA1026625	Yes
2	SPNA45_RS06420	SPNA45_01142	ribose-5-phosphate isomerase RpiA	PRJNA224116	SAMEA3138306	Yes
2	SAMEA1026381_01009		ribose-5-phosphate isomerase A	PRJEB2417	SAMEA1026381	Yes
2	ERS011487_01587		ribose-5-phosphate isomerase A	PRJEB2190	SAMEA770006	Yes
2	ERS070108_00768		ribose 5-phosphate isomerase A	PRJEB2632	SAMEA1463040	Yes
2	ERS005594_00569		ribose-5-phosphate isomerase A	PRJEB2102	SAMEA685643	Yes
2	ERS021832_01912		ribose-5-phosphate isomerase A	PRJEB2479	SAMEA1028992	Yes
2	ERS022069_01955		ribose-5-phosphate isomerase A	PRJEB2479	SAMEA1028757	Yes
2	ERS070093_00959		ribose 5-phosphate isomerase	PRJEB2632	SAMEA1462988	Yes
2	ERS070097_00951		ribose 5-phosphate isomerase A	PRJEB2632	SAMEA1463034	Yes
2	ERS005618_02045		ribose-5-phosphate isomerase A	PRJEB2102	SAMEA685562	Yes
2	SAMEA1026341_02031		ribose-5-phosphate isomerase A	PRJEB2417	SAMEA1026341	Yes
2	ERS011481_01735		ribose-5-phosphate isomerase A	PRJEB2190	SAMEA770012	Yes
2	ERS012479_01857		ribose-5-phosphate isomerase A	PRJEB2190	SAMEA770061	Yes
2	EQH26_04295		ribose-5-phosphate isomerase RpiA	PRJNA514780	SAMN10734520	Yes
2	ERS005614_01870		ribose-5-phosphate isomerase A	PRJEB2102	SAMEA685620	Yes
2	ERS005609_01980		ribose-5-phosphate isomerase A	PRJEB2102	SAMEA685691	Yes
2	ERS005612_01986		ribose-5-phosphate isomerase A	PRJEB2102	SAMEA685593	Yes
2	ERS070133_00742		ribose 5-phosphate isomerase A	PRJEB2632	SAMEA1463301	Yes
2	ERS021833_01906		ribose-5-phosphate isomerase A	PRJEB2479	SAMEA1029019	Yes
2	EQH43_06900		ribose-5-phosphate isomerase RpiA	PRJNA514780	SAMN10734537	Yes
2	ERS043947_00830		ribose 5-phosphate isomerase A	PRJEB2632	SAMEA1032627	Yes
2	ERS043946_00890		ribose 5-phosphate isomerase A	PRJEB2632	SAMEA1032646	Yes
2	EQH31_04145		ribose-5-phosphate isomerase RpiA	PRJNA514780	SAMN10734525	Yes
2	EQH22_03990		ribose-5-phosphate isomerase RpiA	PRJNA514780	SAMN10734516	Yes
2	ERS005601_02010		ribose-5-phosphate isomerase A	PRJEB2102	SAMEA685706	Yes
2	ERS005598_01449		ribose-5-phosphate isomerase A	PRJEB2102	SAMEA685657	Yes
2	SAMEA1026408_01830		ribose-5-phosphate isomerase A	PRJEB2417	SAMEA1026408	Yes
2	ERS070096_00510		ribose 5-phosphate isomerase A	PRJEB2632	SAMEA1463013	Yes
2	SPCG_RS04005	SPCG_0770	ribose-5-phosphate isomerase RpiA	PRJNA224116	SAMN02603015	Yes
2	ERS022200_01896		ribose-5-phosphate isomerase A	PRJEB2479	SAMEA1028898	Yes
2	ERS022221_01320		ribose-5-phosphate isomerase A	PRJEB2479	SAMEA1028642	Yes
2	ERS100971_01787		ribose-5-phosphate isomerase A	PRJEB2190	SAMEA1483777	Yes
2	SP670_RS07425	SP670_1498	ribose-5-phosphate isomerase RpiA	PRJNA224116	SAMN02604004	Yes
2	EQH16_04380		ribose-5-phosphate isomerase RpiA	PRJNA514780	SAMN10734510	Yes
2	EQH33_06890		ribose-5-phosphate isomerase RpiA	PRJNA514780	SAMN10734527	Yes
2	ERS011509_01662		ribose-5-phosphate isomerase A	PRJEB2190	SAMEA769994	Yes
2	ERS005626_01850		ribose-5-phosphate isomerase A	PRJEB2102	SAMEA1012521	Yes
2	ERS022084_00420		ribose-5-phosphate isomerase A	PRJEB2479	SAMEA1028883	Yes
2	EQH36_03975		ribose-5-phosphate isomerase RpiA	PRJNA514780	SAMN10734530	Yes
2	ERS022301_01367		ribose-5-phosphate isomerase A	PRJEB2479	SAMEA1028916	Yes
2	ERS070124_00535		ribose 5-phosphate isomerase A	PRJEB2632	SAMEA1463076	Yes
2	ERS044123_00930		ribose 5-phosphate isomerase A	PRJEB2632	SAMEA1032668	Yes
2	SPT_RS06835	SPT_1374	ribose-5-phosphate isomerase RpiA	PRJNA224116	SAMN02603443	Yes
2	SP70585_RS04270	SP70585_0864	ribose-5-phosphate isomerase RpiA	PRJNA224116	SAMN02603446	Yes
2	ERS012481_01731		ribose-5-phosphate isomerase A	PRJEB2190	SAMEA769999	Yes
2	EQH19_04155		ribose-5-phosphate isomerase RpiA	PRJNA514780	SAMN10734513	Yes
2	SAMEA1026728_01888		ribose-5-phosphate isomerase A	PRJEB2417	SAMEA1026728	Yes
2	ERS005638_01909		ribose-5-phosphate isomerase A	PRJEB2102	SAMEA686019	Yes
2	ERS005611_01821		ribose-5-phosphate isomerase A	PRJEB2102	SAMEA685599	Yes
2	EQH15_04125		ribose-5-phosphate isomerase RpiA	PRJNA514780	SAMN10734509	Yes
2	ERS022035_00155		ribose-5-phosphate isomerase A	PRJEB2479	SAMEA1028940	Yes
2	ERS070132_00835		ribose 5-phosphate isomerase A	PRJEB2632	SAMEA1463293	Yes
2	ERS011486_01648		ribose-5-phosphate isomerase A	PRJEB2190	SAMEA770007	Yes
2	ERS070087_00818		ribose 5-phosphate isomerase A	PRJEB2632	SAMEA1462998	Yes
2	HMPREF1038_RS04130	HMPREF1038_00838	ribose-5-phosphate isomerase RpiA	PRJNA224116	SAMN02299431	Yes
2	ERS005624_01893		ribose-5-phosphate isomerase A	PRJEB2102	SAMEA686135	Yes
2	ES300_03980		ribose-5-phosphate isomerase RpiA	PRJNA514780	SAMN10734565	Yes
2	ERS012478_01857		ribose-5-phosphate isomerase A	PRJEB2190	SAMEA770062	Yes
2	MYY_RS07040	MYY_1368	ribose-5-phosphate isomerase RpiA	PRJNA224116	SAMN02604071	Yes
2	ERS011502_01586		ribose-5-phosphate isomerase A	PRJEB2190	SAMEA770000	Yes
2	SAMEA1026321_01665		ribose-5-phosphate isomerase A	PRJEB2417	SAMEA1026321	Yes
2	ERS011499_01284		ribose-5-phosphate isomerase A	PRJEB2190	SAMEA770025	Yes
2	SAMEA1026416_01802		ribose-5-phosphate isomerase A	PRJEB2417	SAMEA1026416	Yes
2	ERS070123_00564		ribose 5-phosphate isomerase A	PRJEB2632	SAMEA1463221	Yes
2	ERS070120_00505		ribose 5-phosphate isomerase A	PRJEB2632	SAMEA1463209	Yes
2	SAMEA1026412_02035		ribose-5-phosphate isomerase A	PRJEB2417	SAMEA1026412	Yes
2	SAMEA1026801_00625		ribose-5-phosphate isomerase A	PRJEB2417	SAMEA1026801	Yes
2	ERS011491_01943		ribose-5-phosphate isomerase A	PRJEB2190	SAMEA770015	Yes
2	ERS011489_01353		ribose-5-phosphate isomerase A	PRJEB2190	SAMEA770004	Yes
2	ERS100970_01862		ribose-5-phosphate isomerase A	PRJEB2190	SAMEA1483781	Yes
2	EQH45_06970		ribose-5-phosphate isomerase RpiA	PRJNA514780	SAMN10734539	Yes
2	ERS021860_01996		ribose-5-phosphate isomerase A	PRJEB2479	SAMEA1029163	Yes
2	INV104_RS04005	INV104_06860	ribose-5-phosphate isomerase RpiA	PRJNA224116	SAMEA3138388	Yes
2	ERS021932_01923		ribose-5-phosphate isomerase A	PRJEB2479	SAMEA1029075	Yes
2	ERS005602_00470		ribose-5-phosphate isomerase A	PRJEB2102	SAMEA685709	Yes
2	EQH23_04140		ribose-5-phosphate isomerase RpiA	PRJNA514780	SAMN10734517	Yes
2	ERS011497_01719		ribose-5-phosphate isomerase A	PRJEB2190	SAMEA770021	Yes
2	ERS012472_01775		ribose-5-phosphate isomerase A	PRJEB2190	SAMEA770050	Yes
2	EQH42_03890		ribose-5-phosphate isomerase RpiA	PRJNA514780	SAMN10734536	Yes
2	ERS021984_01698		ribose-5-phosphate isomerase A	PRJEB2479	SAMEA1028952	Yes
2	spr0731	spr0731	ribose-5-phosphate isomerase A	PRJNA224116	SAMN02603218	Yes
2	ERS043906_00759		ribose 5-phosphate isomerase A	PRJEB2632	SAMEA1032531	Yes
2	ERS011476_01509		ribose-5-phosphate isomerase A	PRJEB2190	SAMEA770068	Yes
2	ERS044134_00881		ribose 5-phosphate isomerase A	PRJEB2632	SAMEA1032425	Yes
2	EQH29_04010		ribose-5-phosphate isomerase RpiA	PRJNA514780	SAMN10734523	Yes
2	ERS043897_00913		ribose 5-phosphate isomerase A	PRJEB2632	SAMEA1032713	Yes
2	ERS043908_00681		ribose 5-phosphate isomerase A	PRJEB2632	SAMEA1032565	Yes
2	ES276_06370		ribose-5-phosphate isomerase RpiA	PRJNA514780	SAMN10734563	Yes
2	ERS022238_01889		ribose-5-phosphate isomerase A	PRJEB2479	SAMEA1028930	Yes
2	SAMEA1026802_00663		ribose-5-phosphate isomerase A	PRJEB2417	SAMEA1026802	Yes
2	ERS011504_01763		ribose-5-phosphate isomerase A	PRJEB2190	SAMEA770083	Yes
2	ERS070095_00697		ribose 5-phosphate isomerase A	PRJEB2632	SAMEA1463066	Yes
2	ERS011503_01644		ribose-5-phosphate isomerase A	PRJEB2190	SAMEA770001	Yes
2	ERS005613_00607		ribose-5-phosphate isomerase A	PRJEB2102	SAMEA685588	Yes
2	ERS022255_02078		ribose-5-phosphate isomerase A	PRJEB2479	SAMEA1028645	Yes
2	ERS021898_01879		ribose-5-phosphate isomerase A	PRJEB2479	SAMEA1028919	Yes
2	SAMEA1026476_02082		ribose-5-phosphate isomerase A	PRJEB2417	SAMEA1026476	Yes
2	ERS011480_01546		ribose-5-phosphate isomerase A	PRJEB2190	SAMEA770013	Yes
2	SPJ_RS03815	SPJ_0766	ribose-5-phosphate isomerase RpiA	PRJNA224116	SAMN02603444	Yes
2	ERS070094_00762		ribose 5-phosphate isomerase A	PRJEB2632	SAMEA1463051	Yes
2	SAMEA1026374_01526		ribose-5-phosphate isomerase A	PRJEB2417	SAMEA1026374	Yes
2	ERS043962_00890		ribose 5-phosphate isomerase A	PRJEB2632	SAMEA1032740	Yes
2	ERS011505_01572		ribose-5-phosphate isomerase A	PRJEB2190	SAMEA769959	Yes
2	ERS022228_01816		ribose-5-phosphate isomerase A	PRJEB2479	SAMEA1028771	Yes
2	SPH_RS04480	SPH_0926	ribose-5-phosphate isomerase RpiA	PRJNA224116	SAMN02603442	Yes
2	ERS011488_01656		ribose-5-phosphate isomerase A	PRJEB2190	SAMEA770005	Yes
2	SPS0030_12150		Ribose 5-phosphate isomerase A (EC 5.3.1.6)	Nijmegen/30Strains	NA	Yes
2	ERS011511_01540		ribose-5-phosphate isomerase A	PRJEB2190	SAMEA769985	Yes
2	SPAP_RS03955	SPAP_0796	ribose-5-phosphate isomerase RpiA	PRJNA224116	SAMN02603428	Yes
2	SAMEA1026800_02028		ribose-5-phosphate isomerase A	PRJEB2417	SAMEA1026800	Yes
2	SAMEA1026327_00561		ribose-5-phosphate isomerase A	PRJEB2417	SAMEA1026327	Yes
2	ERS043951_00599		ribose 5-phosphate isomerase A	PRJEB2632	SAMEA1032481	Yes
2	SAMEA1026576_01552		ribose-5-phosphate isomerase A	PRJEB2417	SAMEA1026576	Yes
2	EQH20_03785		ribose-5-phosphate isomerase RpiA	PRJNA514780	SAMN10734514	Yes
2	SAMEA1026326_01950		ribose-5-phosphate isomerase A	PRJEB2417	SAMEA1026326	Yes
2	BUM80_RS01565		ribose-5-phosphate isomerase RpiA	PRJNA224116	SAMN06166933	Yes
2	EQH41_04105		ribose-5-phosphate isomerase RpiA	PRJNA514780	SAMN10734535	Yes
2	EQH21_03965		ribose-5-phosphate isomerase RpiA	PRJNA514780	SAMN10734515	Yes
2	ERS070126_00748		ribose 5-phosphate isomerase A	PRJEB2632	SAMEA1463045	Yes
2	SPD_RS03825	SPD_0723	ribose-5-phosphate isomerase RpiA	PRJNA224116	SAMN02604051	Yes
2	ERS021954_01702		ribose-5-phosphate isomerase A	PRJEB2479	SAMEA1028668	Yes
2	SAMEA1026834_01969		ribose-5-phosphate isomerase A	PRJEB2417	SAMEA1026834	Yes
2	ERS022139_00867		ribose-5-phosphate isomerase A	PRJEB2479	SAMEA1028663	Yes
2	ERS022113_00544		ribose-5-phosphate isomerase A	PRJEB2479	SAMEA1028881	Yes
3	ERS021851_00571		DNA-binding protein HU 1	PRJEB2479	SAMEA1028770	Yes
3	ERS005602_01849		DNA-binding protein HU 1	PRJEB2102	SAMEA685709	Yes
3	SAMEA1026412_01617		DNA-binding protein HU 1	PRJEB2417	SAMEA1026412	Yes
3	ERS022035_01036		DNA-binding protein HU 1	PRJEB2479	SAMEA1028940	Yes
3	ERS011487_01553		DNA-binding protein HU 1	PRJEB2190	SAMEA770006	Yes
3	SPS0023_08345		DNA-binding protein HBsu	Nijmegen/30Strains	NA	Yes
3	ERS070132_01149		DNA-binding protein HU 1	PRJEB2632	SAMEA1463293	Yes
3	EQH35_05600		HU family DNA-binding protein	PRJNA514780	SAMN10734529	Yes
3	SAMEA1026321_01384		DNA-binding protein HU 1	PRJEB2417	SAMEA1026321	Yes
3	SAMEA1026668_01749		DNA-binding protein HU 1	PRJEB2417	SAMEA1026668	Yes
3	ERS011476_01538		DNA-binding protein HU 1	PRJEB2190	SAMEA770068	Yes
3	ERS011509_01618		DNA-binding protein HU 1	PRJEB2190	SAMEA769994	Yes
3	ERS011498_01470		DNA-binding protein HU 1	PRJEB2190	SAMEA770022	Yes
3	ERS022113_01819		DNA-binding protein HU 1	PRJEB2479	SAMEA1028881	Yes
3	SAMEA1026625_01650		DNA-binding protein HU 1	PRJEB2417	SAMEA1026625	Yes
3	ERS011482_00992		DNA-binding protein HU 1	PRJEB2190	SAMEA770011	Yes
3	SAMEA1026728_01933		DNA-binding protein HU 1	PRJEB2417	SAMEA1026728	Yes
3	ERS012481_00587		DNA-binding protein HU 1	PRJEB2190	SAMEA769999	Yes
3	EQH44_05595		HU family DNA-binding protein	PRJNA514780	SAMN10734538	Yes
3	ERS005615_01549		DNA-binding protein HU 1	PRJEB2102	SAMEA685615	Yes
3	ERS021932_01868		DNA-binding protein HU 1	PRJEB2479	SAMEA1029075	Yes
3	ERS005624_01784		DNA-binding protein HU 1	PRJEB2102	SAMEA686135	Yes
3	SAMEA1026374_00924		DNA-binding protein HU 1	PRJEB2417	SAMEA1026374	Yes
3	ERS011478_01353		DNA-binding protein HU 1	PRJEB2190	SAMEA770064	Yes
3	EQH41_05540		HU family DNA-binding protein	PRJNA514780	SAMN10734535	Yes
3	ERS022261_01415		DNA-binding protein HU 1	PRJEB2479	SAMEA1029136	Yes
3	ERS022317_00630		DNA-binding protein HU 1	PRJEB2479	SAMEA1028861	Yes
3	ERS005618_01278		DNA-binding protein HU 1	PRJEB2102	SAMEA685562	Yes
3	ERS022221_01165		DNA-binding protein HU 1	PRJEB2479	SAMEA1028642	Yes
3	SPCG_RS06055	SPCG_1168	HU family DNA-binding protein	PRJNA224116	SAMN02603015	Yes
3	EQH19_05650		HU family DNA-binding protein	PRJNA514780	SAMN10734513	Yes
3	EQH16_05815		HU family DNA-binding protein	PRJNA514780	SAMN10734510	Yes
3	ERS011497_01433		DNA-binding protein HU 1	PRJEB2190	SAMEA770021	Yes
3	ERS005590_01041		DNA-binding protein HU 1			Yes
3	EQH38_06815		HU family DNA-binding protein	PRJNA514780	SAMN10734532	Yes
3	EQH37_05690		HU family DNA-binding protein	PRJNA514780	SAMN10734531	Yes
3	ERS021833_01768		DNA-binding protein HU 1	PRJEB2479	SAMEA1029019	Yes
3	ERS021832_01852		DNA-binding protein HU 1	PRJEB2479	SAMEA1028992	Yes
3	ERS043951_00908		DNA-binding protein HU 1	PRJEB2632	SAMEA1032481	Yes
3	ERS043962_01223		DNA-binding protein HU 1	PRJEB2632	SAMEA1032740	Yes
3	ERS012473_01333		DNA-binding protein HU 1	PRJEB2190	SAMEA770048	Yes
3	EQH23_05715		HU family DNA-binding protein	PRJNA514780	SAMN10734517	Yes
3	ERS022200_01868		DNA-binding protein HU 1	PRJEB2479	SAMEA1028898	Yes
3	INV104_RS05570	INV104_09630	HU family DNA-binding protein	PRJNA224116	SAMEA3138388	Yes
3	EQH28_05455		HU family DNA-binding protein	PRJNA514780	SAMN10734522	Yes
3	ERS022228_00606		DNA-binding protein HU 1	PRJEB2479	SAMEA1028771	Yes
3	C4N11_RS05345		HU family DNA-binding protein	PRJNA224116	SAMN08501023	Yes
3	SAMEA1026784_01850		DNA-binding protein HU 1	PRJEB2417	SAMEA1026784	Yes
3	ERS011488_01640		DNA-binding protein HU 1	PRJEB2190	SAMEA770005	Yes
3	EQH32_05530		HU family DNA-binding protein	PRJNA514780	SAMN10734526	Yes
3	EQH25_05525		HU family DNA-binding protein	PRJNA514780	SAMN10734519	Yes
3	ERS043897_01251		DNA-binding protein HU 1	PRJEB2632	SAMEA1032713	Yes
3	ERS005633_00732		DNA-binding protein HU 1	PRJEB2102	SAMEA1012442	Yes
3	ERS070095_02335		DNA-binding protein HU 1	PRJEB2632	SAMEA1463066	Yes
3	ERS022000_01539		DNA-binding protein HU 1	PRJEB2479	SAMEA1028675	Yes
3	HMPREF0837_RS06550	HMPREF0837_11368	HU family DNA-binding protein	PRJNA224116	SAMN00002223	Yes
3	ERS022084_00994		DNA-binding protein HU 1	PRJEB2479	SAMEA1028883	Yes
3	ERS070123_00903		DNA-binding protein HU 1	PRJEB2632	SAMEA1463221	Yes
3	ERS022301_01232		DNA-binding protein HU 1	PRJEB2479	SAMEA1028916	Yes
3	ERS005629_01519		DNA-binding protein HU 1	PRJEB2102	SAMEA1012549	Yes
3	ERS005603_01476		DNA-binding protein HU 1	PRJEB2102	SAMEA685713	Yes
3	ERS021919_01551		DNA-binding protein HU 1	PRJEB2479	SAMEA1028733	Yes
3	ERS044134_01223		DNA-binding protein HU 1	PRJEB2632	SAMEA1032425	Yes
3	ERS011492_01767		DNA-binding protein HU 1	PRJEB2190	SAMEA770016	Yes
3	ERS005609_01149		DNA-binding protein HU 1	PRJEB2102	SAMEA685691	Yes
3	ERS011499_01241		DNA-binding protein HU 1	PRJEB2190	SAMEA770025	Yes
3	ERS044123_01262		DNA-binding protein HU 1	PRJEB2632	SAMEA1032668	Yes
3	ERS005601_01315		DNA-binding protein HU 1	PRJEB2102	SAMEA685706	Yes
3	EQH22_05490		HU family DNA-binding protein	PRJNA514780	SAMN10734516	Yes
3	ERS012479_01638		DNA-binding protein HU 1	PRJEB2190	SAMEA770061	Yes
3	ES300_05380		HU family DNA-binding protein	PRJNA514780	SAMN10734565	Yes
3	EQH43_05780		HU family DNA-binding protein	PRJNA514780	SAMN10734537	Yes
3	ERS011481_01493		DNA-binding protein HU 1	PRJEB2190	SAMEA770012	Yes
3	EQH30_05490		HU family DNA-binding protein	PRJNA514780	SAMN10734524	Yes
3	BUM80_RS02860		HU family DNA-binding protein	PRJNA224116	SAMN06166933	Yes
3	SAMEA1026782_01405		DNA-binding protein HU 1	PRJEB2417	SAMEA1026782	Yes
3	ERS070093_01294		DNA-binding protein HU 1	PRJEB2632	SAMEA1462988	Yes
3	ERS005612_02131		DNA-binding protein HU 1	PRJEB2102	SAMEA685593	Yes
3	ERS005638_01030		DNA-binding protein HU 1	PRJEB2102	SAMEA686019	Yes
3	SAMEA1026327_01813		DNA-binding protein HU 1	PRJEB2417	SAMEA1026327	Yes
3	SPG_RS05190	SPG_1031	HU family DNA-binding protein	PRJNA224116	SAMN02603350	Yes
3	EQH36_05370		HU family DNA-binding protein	PRJNA514780	SAMN10734530	Yes
3	SPD_RS05315	SPD_0997	HU family DNA-binding protein	PRJNA224116	SAMN02604051	Yes
3	EQH18_05930		HU family DNA-binding protein	PRJNA514780	SAMN10734512	Yes
3	SAMEA1026457_01649		DNA-binding protein HU 1	PRJEB2417	SAMEA1026457	Yes
3	ERS043946_01214		DNA-binding protein HU 1	PRJEB2632	SAMEA1032646	Yes
3	ERS070097_01232		DNA-binding protein HU 1	PRJEB2632	SAMEA1463034	Yes
3	ERS070120_00841		DNA-binding protein HU 1	PRJEB2632	SAMEA1463209	Yes
3	ERS021860_01721		DNA-binding protein HU 1	PRJEB2479	SAMEA1029163	Yes
3	SAMEA1026408_01465		DNA-binding protein HU 1	PRJEB2417	SAMEA1026408	Yes
3	ES298_05615		HU family DNA-binding protein	PRJNA514780	SAMN10734562	Yes
3	ERS011491_00221		DNA-binding protein HU 1	PRJEB2190	SAMEA770015	Yes
3	EQH24_05735		HU family DNA-binding protein	PRJNA514780	SAMN10734518	Yes
3	SAMEA1026381_01862		DNA-binding protein HU 1	PRJEB2417	SAMEA1026381	Yes
3	ERS011507_01444		DNA-binding protein HU 1	PRJEB2190	SAMEA770082	Yes
3	SAMEA1026416_01779		DNA-binding protein HU 1	PRJEB2417	SAMEA1026416	Yes
3	ERS070133_01008		DNA-binding protein HU 1	PRJEB2632	SAMEA1463301	Yes
3	SPJ_RS05255	SPJ_1051	HU family DNA-binding protein	PRJNA224116	SAMN02603444	Yes
3	EQH17_05905		HU family DNA-binding protein	PRJNA514780	SAMN10734511	Yes
3	SAMEA1026326_01889		DNA-binding protein HU 1	PRJEB2417	SAMEA1026326	Yes
3	ERS005626_01698		DNA-binding protein HU 1	PRJEB2102	SAMEA1012521	Yes
3	EQH45_05575		HU family DNA-binding protein	PRJNA514780	SAMN10734539	Yes
3	EQH39_05185		HU family DNA-binding protein	PRJNA514780	SAMN10734533	Yes
3	EQH42_05000		HU family DNA-binding protein	PRJNA514780	SAMN10734536	Yes
3	ERS005620_01549		DNA-binding protein HU 1	PRJEB2102	SAMEA685742	Yes
3	SPAP_RS05350	SPAP_1080	HU family DNA-binding protein	PRJNA224116	SAMN02603428	Yes
3	SAMEA1026753_00779		DNA-binding protein HU 1	PRJEB2417	SAMEA1026753	Yes
3	SP_RS05510	SP_1113	HU family DNA-binding protein	PRJNA224116	SAMN02604002	Yes
3	ERS022022_01952		DNA-binding protein HU 1	PRJEB2479	SAMEA1028949	Yes
3	SAMEA1026834_01335		DNA-binding protein HU 1	PRJEB2417	SAMEA1026834	Yes
3	ERS022139_00015		DNA-binding protein HU 1	PRJEB2479	SAMEA1028663	Yes
3	ERS021954_01647		DNA-binding protein HU 1	PRJEB2479	SAMEA1028668	Yes
3	ERS011480_01489		DNA-binding protein HU 1	PRJEB2190	SAMEA770013	Yes
3	ERS070094_01099		DNA-binding protein HU 1	PRJEB2632	SAMEA1463051	Yes
3	ERS022238_02132		DNA-binding protein HU 1	PRJEB2479	SAMEA1028930	Yes
3	ERS011483_01130		DNA-binding protein HU 1	PRJEB2190	SAMEA770010	Yes
3	ERS070098_00984		DNA-binding protein HU 1	PRJEB2632	SAMEA1463041	Yes
3	EQH27_05530		HU family DNA-binding protein	PRJNA514780	SAMN10734521	Yes
3	ERS043947_01144		DNA-binding protein HU 1	PRJEB2632	SAMEA1032627	Yes
3	ERS011502_01448		DNA-binding protein HU 1	PRJEB2190	SAMEA770000	Yes
3	ERS005598_01505		DNA-binding protein HU 1	PRJEB2102	SAMEA685657	Yes
3	ERS011503_01534		DNA-binding protein HU 1	PRJEB2190	SAMEA770001	Yes
3	SAMEA1026342_01727		DNA-binding protein HU 1	PRJEB2417	SAMEA1026342	Yes
3	ERS100970_01841		DNA-binding protein HU 1	PRJEB2190	SAMEA1483781	Yes
3	EQH21_05485		HU family DNA-binding protein	PRJNA514780	SAMN10734515	Yes
3	ERS011477_01023		DNA-binding protein HU 1	PRJEB2190	SAMEA770070	Yes
3	EQH20_05215		HU family DNA-binding protein	PRJNA514780	SAMN10734514	Yes
3	ERS021954_01655		DNA-binding protein HU 1	PRJEB2479	SAMEA1028668	Yes
3	EQH46_05415		HU family DNA-binding protein	PRJNA514780	SAMN10734540	Yes
3	ERS022362_01761		DNA-binding protein HU 1	PRJEB2479	SAMEA1029016	Yes
3	ERS021984_00361		DNA-binding protein HU 1	PRJEB2479	SAMEA1028952	Yes
3	ERS005614_01848		DNA-binding protein HU 1	PRJEB2102	SAMEA685620	Yes
3	EQH29_05465		HU family DNA-binding protein	PRJNA514780	SAMN10734523	Yes
3	SPV_RS04990		HU family DNA-binding protein	PRJNA224116	SAMN04093378	Yes
3	ERS012471_01288		DNA-binding protein HU 1	PRJEB2190	SAMEA770051	Yes
3	ERS100971_01598		DNA-binding protein HU 1	PRJEB2190	SAMEA1483777	Yes
3	SAMEA1026576_01472		DNA-binding protein HU 1	PRJEB2417	SAMEA1026576	Yes
3	ERS005613_01318		DNA-binding protein HU 1	PRJEB2102	SAMEA685588	Yes
3	ERS011511_00710		DNA-binding protein HU 1	PRJEB2190	SAMEA769985	Yes
3	ERS005594_01255		DNA-binding protein HU 1	PRJEB2102	SAMEA685643	Yes
3	ERS005597_01017		DNA-binding protein HU 1	PRJEB2102	SAMEA685653	Yes
3	ERS011484_01588		DNA-binding protein HU 1	PRJEB2190	SAMEA770009	Yes
3	SAMEA1026824_01672		DNA-binding protein HU 1	PRJEB2417	SAMEA1026824	Yes
3	SPP_RS05540	SPP_1118	HU family DNA-binding protein	PRJNA224116	SAMN02603445	Yes
3	HMPREF1038_RS05255	HMPREF1038_01066	HU family DNA-binding protein	PRJNA224116	SAMN02299431	Yes
3	ERS011479_01666		DNA-binding protein HU 1	PRJEB2190	SAMEA770066	Yes
3	ES276_07475		HU family DNA-binding protein	PRJNA514780	SAMN10734563	Yes
3	SPNA45_RS07885	SPNA45_01405	HU family DNA-binding protein	PRJNA224116	SAMEA3138306	Yes
3	EQH15_05560		HU family DNA-binding protein	PRJNA514780	SAMN10734509	Yes
3	ERS070125_01251		DNA-binding protein HU 1	PRJEB2632	SAMEA1463060	Yes
3	SAMEA1026800_01395		DNA-binding protein HU 1	PRJEB2417	SAMEA1026800	Yes
3	ERS070135_01116		DNA-binding protein HU 1	PRJEB2632	SAMEA1463282	Yes
3	ERS011493_01494		DNA-binding protein HU 1	PRJEB2190	SAMEA770017	Yes
3	SP70585_RS05890	SP70585_1184	HU family DNA-binding protein	PRJNA224116	SAMN02603446	Yes
3	ERS043908_01013		DNA-binding protein HU 1	PRJEB2632	SAMEA1032565	Yes
3	MYY_RS05945	MYY_1161	HU family DNA-binding protein	PRJNA224116	SAMN02604071	Yes
3	SPS0030_24090		DNA-binding protein HBsu	Nijmegen/30Strains	NA	Yes
3	SAMEA1026503_01832		DNA-binding protein HU 1	PRJEB2417	SAMEA1026503	Yes
3	SPH_RS05845	SPH_1205	HU family DNA-binding protein	PRJNA224116	SAMN02603442	Yes
3	ERS012477_01640		DNA-binding protein HU 1	PRJEB2190	SAMEA770053	Yes
3	ERS070131_01142		DNA-binding protein HU 1	PRJEB2632	SAMEA1463177	Yes
3	ERS022069_01950		DNA-binding protein HU 1	PRJEB2479	SAMEA1028757	Yes
3	ERS012472_01637		DNA-binding protein HU 1	PRJEB2190	SAMEA770050	Yes
3	ERS011486_01366		DNA-binding protein HU 1	PRJEB2190	SAMEA770007	Yes
3	SAMEA1026481_01093		DNA-binding protein HU 1	PRJEB2417	SAMEA1026481	Yes
3	SAMEA1026820_01618		DNA-binding protein HU 1	PRJEB2417	SAMEA1026820	Yes
3	ERS070096_00844		DNA-binding protein HU 1	PRJEB2632	SAMEA1463013	Yes
3	ERS011496_01185		DNA-binding protein HU 1	PRJEB2190	SAMEA770020	Yes
3	ERS043949_01182		DNA-binding protein HU 1	PRJEB2632	SAMEA1032556	Yes
3	ERS070126_02177		DNA-binding protein HU 1	PRJEB2632	SAMEA1463045	Yes
3	ERS022260_01931		DNA-binding protein HU 1	PRJEB2479	SAMEA1029121	Yes
3	ERS043906_01073		DNA-binding protein HU 1	PRJEB2632	SAMEA1032531	Yes
3	SPT_RS05735	SPT_1159	HU family DNA-binding protein	PRJNA224116	SAMN02603443	Yes
3	ERS011505_01515		DNA-binding protein HU 1	PRJEB2190	SAMEA769959	Yes
3	EQH33_05525		HU family DNA-binding protein	PRJNA514780	SAMN10734527	Yes
3	spr1020	spr1020	DNA-binding protein HU	PRJNA224116	SAMN02603218	Yes
3	ERS022086_01333		DNA-binding protein HU 1	PRJEB2479	SAMEA1028850	Yes
3	ERS070087_01171		DNA-binding protein HU 1	PRJEB2632	SAMEA1462998	Yes
3	ERS022234_01516		DNA-binding protein HU 1	PRJEB2479	SAMEA1029131	Yes
3	ERS011504_01707		DNA-binding protein HU 1	PRJEB2190	SAMEA770083	Yes
3	ERS005627_01224		DNA-binding protein HU 1	PRJEB2102	SAMEA686070	Yes
3	ERS005611_01076		DNA-binding protein HU 1	PRJEB2102	SAMEA685599	Yes
3	SAMEA1026356_01548		DNA-binding protein HU 1	PRJEB2417	SAMEA1026356	Yes
3	SAMEA1026341_01777		DNA-binding protein HU 1	PRJEB2417	SAMEA1026341	Yes
3	SAMEA1026789_01862		DNA-binding protein HU 1	PRJEB2417	SAMEA1026789	Yes
3	ERS012478_01515		DNA-binding protein HU 1	PRJEB2190	SAMEA770062	Yes
3	ERS022255_01601		DNA-binding protein HU 1	PRJEB2479	SAMEA1028645	Yes
3	SPNOXC_RS05480	SPNOXC_10190	HU family DNA-binding protein	PRJNA224116	SAMEA3138387	Yes
3	ERS021898_01204		DNA-binding protein HU 1	PRJEB2479	SAMEA1028919	Yes
3	ERS070124_00847		DNA-binding protein HU 1	PRJEB2632	SAMEA1463076	Yes
3	ERS044104_01028		DNA-binding protein HU 1	PRJEB2632	SAMEA1032552	Yes
3	SP670_RS06045	SP670_1226	HU family DNA-binding protein	PRJNA224116	SAMN02604004	Yes
3	SPNINV200_RS05870	SPNINV200_10940	HU family DNA-binding protein	PRJNA224116	SAMEA3138386	Yes
3	SAMEA1026802_01869		DNA-binding protein HU 1	PRJEB2417	SAMEA1026802	Yes
3	SPN23F_RS05265	SPN23F_10340	HU family DNA-binding protein	PRJNA224116	SAMEA1705947	Yes
3	SAMEA1026585_01731		DNA-binding protein HU 1	PRJEB2417	SAMEA1026585	Yes
3	ERS043964_01220		DNA-binding protein HU 1	PRJEB2632	SAMEA1032405	Yes
3	ERS070108_01087		DNA-binding protein HU 1	PRJEB2632	SAMEA1463040	Yes
3	ERS012480_01760		DNA-binding protein HU 1	PRJEB2190	SAMEA769998	Yes
3	ERS021919_01557		DNA-binding protein HU 1	PRJEB2479	SAMEA1028733	Yes
3	SAMEA1026476_01208		DNA-binding protein HU 1	PRJEB2417	SAMEA1026476	Yes
3	EQH34_05530		HU family DNA-binding protein	PRJNA514780	SAMN10734528	Yes
3	EQH26_05695		HU family DNA-binding protein	PRJNA514780	SAMN10734520	Yes
3	ERS021908_02032		DNA-binding protein HU 1	PRJEB2479	SAMEA1028723	Yes
3	SAMEA1026801_02063		DNA-binding protein HU 1	PRJEB2417	SAMEA1026801	Yes
3	ERS011489_01022		DNA-binding protein HU 1	PRJEB2190	SAMEA770004	Yes
3	ERS070121_01231		DNA-binding protein HU 1	PRJEB2632	SAMEA1463204	Yes
3	ERS021823_00192		DNA-binding protein HU 1	PRJEB2479	SAMEA1028871	Yes
3	ERS022238_00759		DNA-binding protein HU 1	PRJEB2479	SAMEA1028930	Yes
3	ERS011485_01421		DNA-binding protein HU 1	PRJEB2190	SAMEA770008	Yes
3	EQH31_05745		HU family DNA-binding protein	PRJNA514780	SAMN10734525	Yes
4	ERS011502_01644		Uncharacterised protein	PRJEB2190	SAMEA770000	Yes
4	SPD_RS09135	SPD_1728	hypothetical protein	PRJNA224116	SAMN02604051	Yes
4	ERS011499_00539		Uncharacterised protein	PRJEB2190	SAMEA770025	Yes
4	EQH26_10005		hypothetical protein	PRJNA514780	SAMN10734520	Yes
4	SAMEA1026326_01271		Uncharacterised protein	PRJEB2417	SAMEA1026326	Yes
4	ERS011481_01790		Uncharacterised protein	PRJEB2190	SAMEA770012	Yes
4	SAMEA1026824_01877		Uncharacterised protein	PRJEB2417	SAMEA1026824	Yes
4	ERS005594_01623		Uncharacterised protein	PRJEB2102	SAMEA685643	Yes
4	ERS043962_01870		conserved hypothetical protein	PRJEB2632	SAMEA1032740	Yes
4	SPN23F_RS09935	SPN23F_19490	hypothetical protein	PRJNA224116	SAMEA1705947	Yes
4	ERS005613_00025		Uncharacterised protein	PRJEB2102	SAMEA685588	Yes
4	SPP_RS09640	SPP_1955	hypothetical protein	PRJNA224116	SAMN02603445	Yes
4	ERS011479_01905		Uncharacterised protein	PRJEB2190	SAMEA770066	Yes
4	ERS011487_01837		Uncharacterised protein	PRJEB2190	SAMEA770006	Yes
4	ERS011476_01769		Uncharacterised protein	PRJEB2190	SAMEA770068	Yes
4	ERS070097_02154		conserved hypothetical protein	PRJEB2632	SAMEA1463034	Yes
4	EQH38_02925		hypothetical protein	PRJNA514780	SAMN10734532	Yes
4	ERS043964_02153		conserved hypothetical protein	PRJEB2632	SAMEA1032405	Yes
4	ERS100971_01842		Uncharacterised protein	PRJEB2190	SAMEA1483777	Yes
4	ERS021860_01146		Uncharacterised protein	PRJEB2479	SAMEA1029163	Yes
4	EQH30_09645		hypothetical protein	PRJNA514780	SAMN10734524	Yes
4	ERS070094_01811		conserved hypothetical protein	PRJEB2632	SAMEA1463051	Yes
4	SAMEA1026625_02026		Uncharacterised protein	PRJEB2417	SAMEA1026625	Yes
4	ERS070133_01914		conserved hypothetical protein	PRJEB2632	SAMEA1463301	Yes
4	ERS043947_01903		conserved hypothetical protein	PRJEB2632	SAMEA1032627	Yes
4	ERS070124_01967		conserved hypothetical protein	PRJEB2632	SAMEA1463076	Yes
4	ERS011486_01690		Uncharacterised protein	PRJEB2190	SAMEA770007	Yes
4	ERS070096_01464		conserved hypothetical protein	PRJEB2632	SAMEA1463013	Yes
4	SPV_RS09190		hypothetical protein	PRJNA224116	SAMN04093378	Yes
4	ERS022362_02083		Uncharacterised protein	PRJEB2479	SAMEA1029016	Yes
4	ERS022200_02076		Uncharacterised protein	PRJEB2479	SAMEA1028898	Yes
4	ERS012473_01924		Uncharacterised protein	PRJEB2190	SAMEA770048	Yes
4	ERS021932_02008		Uncharacterised protein	PRJEB2479	SAMEA1029075	Yes
4	ERS011496_01452		Uncharacterised protein	PRJEB2190	SAMEA770020	Yes
4	SAMEA1026408_00132		Uncharacterised protein	PRJEB2417	SAMEA1026408	Yes
4	ERS022086_01676		Uncharacterised protein	PRJEB2479	SAMEA1028850	Yes
4	SAMEA1026476_02055		Uncharacterised protein	PRJEB2417	SAMEA1026476	Yes
4	ERS005602_01700		Uncharacterised protein	PRJEB2102	SAMEA685709	Yes
4	ERS011504_01499		Uncharacterised protein	PRJEB2190	SAMEA770083	Yes
4	ERS022084_00646		Uncharacterised protein	PRJEB2479	SAMEA1028883	Yes
4	ERS011483_01788		Uncharacterised protein	PRJEB2190	SAMEA770010	Yes
4	EQH18_09460		hypothetical protein	PRJNA514780	SAMN10734512	Yes
4	ERS011491_01865		Uncharacterised protein	PRJEB2190	SAMEA770015	Yes
4	ERS012472_01942		Uncharacterised protein	PRJEB2190	SAMEA770050	Yes
4	ERS044134_02145		conserved hypothetical protein	PRJEB2632	SAMEA1032425	Yes
4	SAMEA1026789_01462		Uncharacterised protein	PRJEB2417	SAMEA1026789	Yes
4	SP670_RS10085	SP670_2004	hypothetical protein	PRJNA224116	SAMN02604004	Yes
4	ERS005624_00781		Uncharacterised protein	PRJEB2102	SAMEA686135	Yes
4	EQH23_09925		hypothetical protein	PRJNA514780	SAMN10734517	Yes
4	ERS005598_00856		Uncharacterised protein	PRJEB2102	SAMEA685657	Yes
4	ERS012479_00495		Uncharacterised protein	PRJEB2190	SAMEA770061	Yes
4	EQH35_09440		hypothetical protein	PRJNA514780	SAMN10734529	Yes
4	EQH28_10030		hypothetical protein	PRJNA514780	SAMN10734522	Yes
4	ERS005597_00445		Uncharacterised protein	PRJEB2102	SAMEA685653	Yes
4	MYY_RS09520	MYY_1826	hypothetical protein	PRJNA224116	SAMN02604071	Yes
4	ERS011478_01686		Uncharacterised protein	PRJEB2190	SAMEA770064	Yes
4	ERS070131_02051		conserved hypothetical protein	PRJEB2632	SAMEA1463177	Yes
4	ERS011511_02009		Uncharacterised protein	PRJEB2190	SAMEA769985	Yes
4	ERS070123_01660		conserved hypothetical protein	PRJEB2632	SAMEA1463221	Yes
4	SAMEA1026820_01985		Uncharacterised protein	PRJEB2417	SAMEA1026820	Yes
4	ERS011505_01878		Uncharacterised protein	PRJEB2190	SAMEA769959	Yes
4	INV104_RS09630	INV104_16610	hypothetical protein	PRJNA224116	SAMEA3138388	Yes
4	EQH34_09220		hypothetical protein	PRJNA514780	SAMN10734528	Yes
4	SAMEA1026753_01311		Uncharacterised protein	PRJEB2417	SAMEA1026753	Yes
4	ERS022221_02022		Uncharacterised protein	PRJEB2479	SAMEA1028642	Yes
4	SAMEA1026800_01227		Uncharacterised protein	PRJEB2417	SAMEA1026800	Yes
4	EQH32_09485		hypothetical protein	PRJNA514780	SAMN10734526	Yes
4	SAMEA1026481_01807		Uncharacterised protein	PRJEB2417	SAMEA1026481	Yes
4	ERS043949_01914		conserved hypothetical protein	PRJEB2632	SAMEA1032556	Yes
4	ERS022113_02055		Uncharacterised protein	PRJEB2479	SAMEA1028881	Yes
4	ERS070125_02192		conserved hypothetical protein	PRJEB2632	SAMEA1463060	Yes
4	SAMEA1026342_00907		Uncharacterised protein	PRJEB2417	SAMEA1026342	Yes
4	EQH24_10070		hypothetical protein	PRJNA514780	SAMN10734518	Yes
4	BUM80_RS07085		hypothetical protein	PRJNA224116	SAMN06166933	Yes
4	EQH17_09425		hypothetical protein	PRJNA514780	SAMN10734511	Yes
4	HMPREF0837_RS10460	HMPREF0837_12160	hypothetical protein	PRJNA224116	SAMN00002223	Yes
4	SAMEA1026576_01375		Uncharacterised protein	PRJEB2417	SAMEA1026576	Yes
4	ERS005611_00811		Uncharacterised protein	PRJEB2102	SAMEA685599	Yes
4	SAMEA1026412_00262		Uncharacterised protein	PRJEB2417	SAMEA1026412	Yes
4	ERS005620_01040		Uncharacterised protein	PRJEB2102	SAMEA685742	Yes
4	ERS011492_01943		Uncharacterised protein	PRJEB2190	SAMEA770016	Yes
4	SPNINV200_RS09375	SPNINV200_17460	hypothetical protein	PRJNA224116	SAMEA3138386	Yes
4	SAMEA1026801_01465		Uncharacterised protein	PRJEB2417	SAMEA1026801	Yes
4	ERS022255_02102		Uncharacterised protein	PRJEB2479	SAMEA1028645	Yes
4	ERS043908_01842		conserved hypothetical protein	PRJEB2632	SAMEA1032565	Yes
4	SAMEA1026784_01298		Uncharacterised protein	PRJEB2417	SAMEA1026784	Yes
4	ERS005638_01999		Uncharacterised protein	PRJEB2102	SAMEA686019	Yes
4	ERS043946_01993		conserved hypothetical protein	PRJEB2632	SAMEA1032646	Yes
4	SAMEA1026416_01820		Uncharacterised protein	PRJEB2417	SAMEA1026416	Yes
4	SAMEA1026782_01497		Uncharacterised protein	PRJEB2417	SAMEA1026782	Yes
4	SPCG_RS09960	SPCG_1900	hypothetical protein	PRJNA224116	SAMN02603015	Yes
4	EQH16_09765		hypothetical protein	PRJNA514780	SAMN10734510	Yes
4	ERS022022_01826		Uncharacterised protein	PRJEB2479	SAMEA1028949	Yes
4	ERS022301_02120		Uncharacterised protein	PRJEB2479	SAMEA1028916	Yes
4	SAMEA1026668_01926		Uncharacterised protein	PRJEB2417	SAMEA1026668	Yes
4	EQH27_10150		hypothetical protein	PRJNA514780	SAMN10734521	Yes
4	ERS011498_01634		Uncharacterised protein	PRJEB2190	SAMEA770022	Yes
4	ERS012471_01263		Uncharacterised protein	PRJEB2190	SAMEA770051	Yes
4	ERS005615_01310		Uncharacterised protein	PRJEB2102	SAMEA685615	Yes
4	ERS005629_00409		Uncharacterised protein	PRJEB2102	SAMEA1012549	Yes
4	ERS070135_02025		putative uncharacterized protein	PRJEB2632	SAMEA1463282	Yes
4	ERS100970_01173		Uncharacterised protein	PRJEB2190	SAMEA1483781	Yes
4	SP70585_RS09960	SP70585_2005	hypothetical protein	PRJNA224116	SAMN02603446	Yes
4	EQH36_09480		hypothetical protein	PRJNA514780	SAMN10734530	Yes
4	ERS021823_01880		Uncharacterised protein	PRJEB2479	SAMEA1028871	Yes
4	ERS011482_01745		Uncharacterised protein	PRJEB2190	SAMEA770011	Yes
4	ERS012478_01812		Uncharacterised protein	PRJEB2190	SAMEA770062	Yes
4	SPG_RS09190	SPG_1838	hypothetical protein	PRJNA224116	SAMN02603350	Yes
4	SAMEA1026503_01996		Uncharacterised protein	PRJEB2417	SAMEA1026503	Yes
4	SPT_RS09325	SPT_1874	hypothetical protein	PRJNA224116	SAMN02603443	Yes
4	EQH25_09860		hypothetical protein	PRJNA514780	SAMN10734519	Yes
4	ERS021851_01905		Uncharacterised protein	PRJEB2479	SAMEA1028770	Yes
4	ERS005614_01722		Uncharacterised protein	PRJEB2102	SAMEA685620	Yes
4	ERS022317_02010		Uncharacterised protein	PRJEB2479	SAMEA1028861	Yes
4	SPNOXC_RS09305	SPNOXC_16960	hypothetical protein	PRJNA224116	SAMEA3138387	Yes
4	ERS005626_01151		Uncharacterised protein	PRJEB2102	SAMEA1012521	Yes
4	ERS022238_01828		Uncharacterised protein	PRJEB2479	SAMEA1028930	Yes
4	ERS011507_01630		Uncharacterised protein	PRJEB2190	SAMEA770082	Yes
4	ERS011485_01779		Uncharacterised protein	PRJEB2190	SAMEA770008	Yes
4	EQH37_09645		hypothetical protein	PRJNA514780	SAMN10734531	Yes
4	ERS070095_01680		conserved hypothetical protein	PRJEB2632	SAMEA1463066	Yes
4	ERS022139_01998		Uncharacterised protein	PRJEB2479	SAMEA1028663	Yes
4	ERS044123_01871		conserved hypothetical protein	PRJEB2632	SAMEA1032668	Yes
4	EQH22_09615		hypothetical protein	PRJNA514780	SAMN10734516	Yes
4	ERS005601_01178		Uncharacterised protein	PRJEB2102	SAMEA685706	Yes
4	ERS070132_01991		conserved hypothetical protein	PRJEB2632	SAMEA1463293	Yes
4	SAMEA1026356_01502		Uncharacterised protein	PRJEB2417	SAMEA1026356	Yes
4	ERS022301_02141		Uncharacterised protein	PRJEB2479	SAMEA1028916	Yes
4	ERS011477_01571		Uncharacterised protein	PRJEB2190	SAMEA770070	Yes
4	EQH31_09880		hypothetical protein	PRJNA514780	SAMN10734525	Yes
4	EQH43_09390		hypothetical protein	PRJNA514780	SAMN10734537	Yes
4	ERS070121_01837		conserved hypothetical protein	PRJEB2632	SAMEA1463204	Yes
4	SPS0030_30195		FIG0111133: hypothetical protein	Nijmegen/30Strains	NA	Yes
4	ERS021898_01969		Uncharacterised protein	PRJEB2479	SAMEA1028919	Yes
4	EQH44_09470		hypothetical protein	PRJNA514780	SAMN10734538	Yes
4	ERS005609_01808		Uncharacterised protein	PRJEB2102	SAMEA685691	Yes
4	ERS012477_01863		Uncharacterised protein	PRJEB2190	SAMEA770053	Yes
4	spr1741	spr1741	hypothetical protein	PRJNA224116	SAMN02603218	Yes
4	ERS021984_01913		Uncharacterised protein	PRJEB2479	SAMEA1028952	Yes
4	ERS011509_01865		Uncharacterised protein	PRJEB2190	SAMEA769994	Yes
4	ERS043897_01791		conserved hypothetical protein	PRJEB2632	SAMEA1032713	Yes
4	SAMEA1026327_01476		Uncharacterised protein	PRJEB2417	SAMEA1026327	Yes
4	ERS070093_02100		conserved hypothetical protein	PRJEB2632	SAMEA1462988	Yes
4	ERS043906_01836		conserved hypothetical protein	PRJEB2632	SAMEA1032531	Yes
4	EQH33_09230		hypothetical protein	PRJNA514780	SAMN10734527	Yes
4	ERS021832_01946		Uncharacterised protein	PRJEB2479	SAMEA1028992	Yes
4	ERS011497_01856		Uncharacterised protein	PRJEB2190	SAMEA770021	Yes
4	ES300_09310		hypothetical protein	PRJNA514780	SAMN10734565	Yes
4	SAMEA1026728_01944		Uncharacterised protein	PRJEB2417	SAMEA1026728	Yes
4	EQH15_09495		hypothetical protein	PRJNA514780	SAMN10734509	Yes
4	ERS011503_01810		Uncharacterised protein	PRJEB2190	SAMEA770001	Yes
4	ERS070120_01760		conserved hypothetical protein	PRJEB2632	SAMEA1463209	Yes
4	ERS022228_02080		Uncharacterised protein	PRJEB2479	SAMEA1028771	Yes
4	ERS070098_01811		conserved hypothetical protein	PRJEB2632	SAMEA1463041	Yes
4	ERS070108_02010		conserved hypothetical protein	PRJEB2632	SAMEA1463040	Yes
4	SP_RS09680	SP_1925	hypothetical protein	PRJNA224116	SAMN02604002	Yes
4	SPH_RS10105	SPH_2067	hypothetical protein	PRJNA224116	SAMN02603442	Yes
4	ES298_09970		hypothetical protein	PRJNA514780	SAMN10734562	Yes
4	ERS011489_00577		Uncharacterised protein	PRJEB2190	SAMEA770004	Yes
4	SAMEA1026381_00913		Uncharacterised protein	PRJEB2417	SAMEA1026381	Yes
4	SAMEA1026321_01630		Uncharacterised protein	PRJEB2417	SAMEA1026321	Yes
4	SPAP_RS09635	SPAP_1945	hypothetical protein	PRJNA224116	SAMN02603428	Yes
4	EQH41_09740		hypothetical protein	PRJNA514780	SAMN10734535	Yes
4	SAMEA1026374_01793		Uncharacterised protein	PRJEB2417	SAMEA1026374	Yes
4	ERS043951_01521		conserved hypothetical protein	PRJEB2632	SAMEA1032481	Yes
4	ES276_02055		hypothetical protein	PRJNA514780	SAMN10734563	Yes
4	ERS022069_01682		Uncharacterised protein	PRJEB2479	SAMEA1028757	Yes
4	HMPREF1038_RS09400	HMPREF1038_01917	hypothetical protein	PRJNA224116	SAMN02299431	Yes
4	ERS005612_01861		Uncharacterised protein	PRJEB2102	SAMEA685593	Yes
4	EQH19_09535		hypothetical protein	PRJNA514780	SAMN10734513	Yes
4	ERS022000_01953		Uncharacterised protein	PRJEB2479	SAMEA1028675	Yes
4	ERS022260_01990		Uncharacterised protein	PRJEB2479	SAMEA1029121	Yes
4	SAMEA1026341_01131		Uncharacterised protein	PRJEB2417	SAMEA1026341	Yes
4	ERS022261_02058		Uncharacterised protein	PRJEB2479	SAMEA1029136	Yes
4	EQH42_09200		hypothetical protein	PRJNA514780	SAMN10734536	Yes
4	EQH29_09460		hypothetical protein	PRJNA514780	SAMN10734523	Yes
4	SAMEA1026457_00901		Uncharacterised protein	PRJEB2417	SAMEA1026457	Yes
4	ERS011480_01522		Uncharacterised protein	PRJEB2190	SAMEA770013	Yes
4	ERS022234_02052		Uncharacterised protein	PRJEB2479	SAMEA1029131	Yes
4	ERS022035_01934		Uncharacterised protein	PRJEB2479	SAMEA1028940	Yes
4	ERS005633_00594		Uncharacterised protein	PRJEB2102	SAMEA1012442	Yes
4	ERS021908_01111		Uncharacterised protein	PRJEB2479	SAMEA1028723	Yes
4	SAMEA1026802_01207		Uncharacterised protein	PRJEB2417	SAMEA1026802	Yes
4	EQH21_09355		hypothetical protein	PRJNA514780	SAMN10734515	Yes
4	ERS044104_01725		conserved hypothetical protein	PRJEB2632	SAMEA1032552	Yes
4	EQH46_09530		hypothetical protein	PRJNA514780	SAMN10734540	Yes
4	SPS0023_12515		FIG0111133: hypothetical protein	Nijmegen/30Strains	NA	Yes
4	ERS011488_01294		Uncharacterised protein	PRJEB2190	SAMEA770005	Yes
4	SAMEA1026834_01933		Uncharacterised protein	PRJEB2417	SAMEA1026834	Yes
4	EQH45_09750		hypothetical protein	PRJNA514780	SAMN10734539	Yes
4	ERS021919_01964		Uncharacterised protein	PRJEB2479	SAMEA1028733	Yes
4	EQH39_09000		hypothetical protein	PRJNA514780	SAMN10734533	Yes
4	ERS070087_01873		conserved hypothetical protein	PRJEB2632	SAMEA1462998	Yes
4	ERS012480_01974		Uncharacterised protein	PRJEB2190	SAMEA769998	Yes
4	ERS011484_01450		Uncharacterised protein	PRJEB2190	SAMEA770009	Yes
4	ERS012481_01764		Uncharacterised protein	PRJEB2190	SAMEA769999	Yes
4	ERS005618_00756		Uncharacterised protein	PRJEB2102	SAMEA685562	Yes
4	ERS021833_02026		Uncharacterised protein	PRJEB2479	SAMEA1029019	Yes
4	ERS021954_01998		Uncharacterised protein	PRJEB2479	SAMEA1028668	Yes
4	ERS005603_00950		Uncharacterised protein	PRJEB2102	SAMEA685713	Yes
4	C4N11_RS10075		hypothetical protein	PRJNA224116	SAMN08501023	Yes
4	SAMEA1026585_01154		Uncharacterised protein	PRJEB2417	SAMEA1026585	Yes
4	EQH20_08965		hypothetical protein	PRJNA514780	SAMN10734514	Yes
4	ERS005627_00867		Uncharacterised protein	PRJEB2102	SAMEA686070	Yes
4	ERS011493_01943		Uncharacterised protein	PRJEB2190	SAMEA770017	Yes
4	SPJ_RS09530	SPJ_1922	hypothetical protein	PRJNA224116	SAMN02603444	Yes
4	ERS070126_01753		conserved hypothetical protein	PRJEB2632	SAMEA1463045	Yes
4	ERS005590_01966		Uncharacterised protein			Yes
5	ERS011499_01303		ABC transporte	PRJEB2190	SAMEA770025	Yes
5	SAMEA1026668_01571		ABC transporter, membrane-spanning permease	PRJEB2417	SAMEA1026668	Yes
5	ERS100971_01769		ABC transporte	PRJEB2190	SAMEA1483777	Yes
5	ERS005620_01590		ABC transporte	PRJEB2102	SAMEA685742	Yes
5	ERS070126_00772		ABC transporter membrane-spanning permease-ribose/galactose transport	PRJEB2632	SAMEA1463045	Yes
5	ERS021833_01924		ABC transporte	PRJEB2479	SAMEA1029019	Yes
5	ERS005602_00489		ABC transporte	PRJEB2102	SAMEA685709	Yes
5	ERS011488_01675		ABC transporte	PRJEB2190	SAMEA770005	Yes
5	ERS012473_01671		ABC transporte	PRJEB2190	SAMEA770048	Yes
5	ERS070132_00858		ABC transporter membrane-spanning permease-ribose/galactose transport	PRJEB2632	SAMEA1463293	Yes
5	ERS005590_01913		ABC transporte			Yes
5	ERS021984_01680		ABC transporte	PRJEB2479	SAMEA1028952	Yes
5	SAMEA1026789_02068		ABC transporter, membrane-spanning permease	PRJEB2417	SAMEA1026789	Yes
5	ERS070125_00944		Uncharacterized ABC-type transport system, permease component	PRJEB2632	SAMEA1463060	Yes
5	SP670_RS07330	SP670_1478	ABC transporter permease	PRJNA224116	SAMN02604004	Yes
5	SAMEA1026503_01895		ABC transporter, membrane-spanning permease	PRJEB2417	SAMEA1026503	Yes
5	EQH43_06795		ABC transporter permease	PRJNA514780	SAMN10734537	Yes
5	SPAP_RS04050	SPAP_0815	ABC transporter permease	PRJNA224116	SAMN02603428	Yes
5	SAMEA1026412_01388		ABC transporter, membrane-spanning permease	PRJEB2417	SAMEA1026412	Yes
5	SAMEA1026341_02055		ABC transporter, membrane-spanning permease	PRJEB2417	SAMEA1026341	Yes
5	ERS011497_01738		ABC transporte	PRJEB2190	SAMEA770021	Yes
5	ERS100970_01881		ABC transporte	PRJEB2190	SAMEA1483781	Yes
5	ERS022113_00563		ABC transporte	PRJEB2479	SAMEA1028881	Yes
5	EQH36_04085		ABC transporter permease	PRJNA514780	SAMN10734530	Yes
5	ERS011507_01979		ABC transporte	PRJEB2190	SAMEA770082	Yes
5	SAMEA1026802_00645		ABC transporter, membrane-spanning permease	PRJEB2417	SAMEA1026802	Yes
5	ERS044123_00955		Uncharacterized ABC-type transport system, permease component	PRJEB2632	SAMEA1032668	Yes
5	ERS005624_01912		ABC transporte	PRJEB2102	SAMEA686135	Yes
5	EQH44_04210		ABC transporter permease	PRJNA514780	SAMN10734538	Yes
5	SPV_RS03990		ABC transporter permease	PRJNA224116	SAMN04093378	Yes
5	ERS022261_01863		ABC transporte	PRJEB2479	SAMEA1029136	Yes
5	SAMEA1026728_01869		ABC transporter, membrane-spanning permease	PRJEB2417	SAMEA1026728	Yes
5	ERS070097_00977		ABC transporter membrane-spanning permease-ribose/galactose transport	PRJEB2632	SAMEA1463034	Yes
5	EQH29_04110		ABC transporter permease	PRJNA514780	SAMN10734523	Yes
5	ERS021954_01721		ABC transporte	PRJEB2479	SAMEA1028668	Yes
5	ERS012471_01825		ABC transporte	PRJEB2190	SAMEA770051	Yes
5	SAMEA1026481_01809		ABC transporter, membrane-spanning permease	PRJEB2417	SAMEA1026481	Yes
5	SAMEA1026784_01860		ABC transporter, membrane-spanning permease	PRJEB2417	SAMEA1026784	Yes
5	ERS011484_01764		ABC transporte	PRJEB2190	SAMEA770009	Yes
5	ERS005626_01869		ABC transporte	PRJEB2102	SAMEA1012521	Yes
5	ERS022362_02148		ABC transporte	PRJEB2479	SAMEA1029016	Yes
5	EQH32_04210		ABC transporter permease	PRJNA514780	SAMN10734526	Yes
5	HMPREF1038_RS04225	HMPREF1038_00858	ABC transporter permease	PRJNA224116	SAMN02299431	Yes
5	ERS011477_01451		ABC transporte	PRJEB2190	SAMEA770070	Yes
5	EQH42_03995		ABC transporter permease	PRJNA514780	SAMN10734536	Yes
5	SPG_RS03880	SPG_0768	ABC transporter permease	PRJNA224116	SAMN02603350	Yes
5	SP_RS04150	SP_0848	ABC transporter permease	PRJNA224116	SAMN02604002	Yes
5	EQH35_04160		ABC transporter permease	PRJNA514780	SAMN10734529	Yes
5	ERS011485_01487		ABC transporte	PRJEB2190	SAMEA770008	Yes
5	ERS005638_01928		ABC transporte	PRJEB2102	SAMEA686019	Yes
5	ERS005603_02026		ABC transporte	PRJEB2102	SAMEA685713	Yes
5	ES276_06470		ABC transporter permease	PRJNA514780	SAMN10734563	Yes
5	EQH20_03890		ABC transporter permease	PRJNA514780	SAMN10734514	Yes
5	C4N11_RS04000		ABC transporter permease	PRJNA224116	SAMN08501023	Yes
5	ERS011498_01561		ABC transporte	PRJEB2190	SAMEA770022	Yes
5	ERS043947_00853		ABC transporter membrane-spanning permease-ribose/galactose transport	PRJEB2632	SAMEA1032627	Yes
5	SAMEA1026824_01737		ABC transporter, membrane-spanning permease	PRJEB2417	SAMEA1026824	Yes
5	EQH24_04510		ABC transporter permease	PRJNA514780	SAMN10734518	Yes
5	ERS011476_01491		ABC transporte	PRJEB2190	SAMEA770068	Yes
5	ERS070131_00893		Uncharacterized ABC-type transport system, permease component	PRJEB2632	SAMEA1463177	Yes
5	ERS005611_01840		ABC transporte	PRJEB2102	SAMEA685599	Yes
5	ERS005612_01967		ABC transporte	PRJEB2102	SAMEA685593	Yes
5	EQH15_04230		ABC transporter permease	PRJNA514780	SAMN10734509	Yes
5	SAMEA1026356_00557		ABC transporter, membrane-spanning permease	PRJEB2417	SAMEA1026356	Yes
5	ERS043951_00622		Uncharacterized ABC-type transport system, permease component	PRJEB2632	SAMEA1032481	Yes
5	SP70585_RS04360	SP70585_0884	ABC transporter permease	PRJNA224116	SAMN02603446	Yes
5	ERS022084_00439		ABC transporte	PRJEB2479	SAMEA1028883	Yes
5	ERS012479_01838		ABC transporte	PRJEB2190	SAMEA770061	Yes
5	EQH45_06865		ABC transporter permease	PRJNA514780	SAMN10734539	Yes
5	ERS011480_01564		ABC transporte	PRJEB2190	SAMEA770013	Yes
5	ERS022221_01758		ABC transporte	PRJEB2479	SAMEA1028642	Yes
5	SAMEA1026782_01832		ABC transporter, membrane-spanning permease	PRJEB2417	SAMEA1026782	Yes
5	ERS021919_01780		ABC transporte	PRJEB2479	SAMEA1028733	Yes
5	SAMEA1026457_01782		ABC transporter, membrane-spanning permease	PRJEB2417	SAMEA1026457	Yes
5	SAMEA1026327_00542		ABC transporter, membrane-spanning permease	PRJEB2417	SAMEA1026327	Yes
5	ERS012478_01876		ABC transporte	PRJEB2190	SAMEA770062	Yes
5	ERS011509_01680		ABC transporte	PRJEB2190	SAMEA769994	Yes
5	ERS012477_01708		ABC transporte	PRJEB2190	SAMEA770053	Yes
5	EQH41_04210		ABC transporter permease	PRJNA514780	SAMN10734535	Yes
5	SAMEA1026834_01987		ABC transporter, membrane-spanning permease	PRJEB2417	SAMEA1026834	Yes
5	ES298_04130		ABC transporter permease	PRJNA514780	SAMN10734562	Yes
5	ERS022228_01798		ABC transporte	PRJEB2479	SAMEA1028771	Yes
5	SPD_RS03925	SPD_0742	ABC transporter permease	PRJNA224116	SAMN02604051	Yes
5	ERS011482_01864		ABC transporte	PRJEB2190	SAMEA770011	Yes
5	ERS005601_01991		ABC transporte	PRJEB2102	SAMEA685706	Yes
5	SAMEA1026820_00986		ABC transporter, membrane-spanning permease	PRJEB2417	SAMEA1026820	Yes
5	ERS070124_00558		ABC transporter membrane-spanning permease-ribose/galactose transport	PRJEB2632	SAMEA1463076	Yes
5	ES300_04090		ABC transporter permease	PRJNA514780	SAMN10734565	Yes
5	EQH18_04035		ABC transporter permease	PRJNA514780	SAMN10734512	Yes
5	SPJ_RS03910	SPJ_0785	ABC transporter permease	PRJNA224116	SAMN02603444	Yes
5	BUM80_RS01665		ABC transporter permease	PRJNA224116	SAMN06166933	Yes
5	ERS022086_01976		ABC transporte	PRJEB2479	SAMEA1028850	Yes
5	SAMEA1026576_01570		ABC transporter, membrane-spanning permease	PRJEB2417	SAMEA1026576	Yes
5	SPH_RS04575	SPH_0947	ABC transporter permease	PRJNA224116	SAMN02603442	Yes
5	ERS070094_00786		ABC transporter membrane-spanning permease-ribose/galactose transport	PRJEB2632	SAMEA1463051	Yes
5	SAMEA1026342_01909		ABC transporter, membrane-spanning permease	PRJEB2417	SAMEA1026342	Yes
5	EQH17_04025		ABC transporter permease	PRJNA514780	SAMN10734511	Yes
5	ERS022234_01916		ABC transporte	PRJEB2479	SAMEA1029131	Yes
5	ERS043946_00913		Uncharacterized ABC-type transport system, permease component	PRJEB2632	SAMEA1032646	Yes
5	ERS070121_00935		ABC transporter membrane-spanning permease-ribose/galactose transport	PRJEB2632	SAMEA1463204	Yes
5	ERS021832_01893		ABC transporte	PRJEB2479	SAMEA1028992	Yes
5	ERS070135_00819		Uncharacterized ABC-type transport system, permease component	PRJEB2632	SAMEA1463282	Yes
5	ERS022301_01385		ABC transporte	PRJEB2479	SAMEA1028916	Yes
5	EQH23_04240		ABC transporter permease	PRJNA514780	SAMN10734517	Yes
5	ERS012481_01713		ABC transporte	PRJEB2190	SAMEA769999	Yes
5	SAMEA1026800_02010		ABC transporter, membrane-spanning permease	PRJEB2417	SAMEA1026800	Yes
5	ERS011511_01522		ABC transporte	PRJEB2190	SAMEA769985	Yes
5	ERS005629_01847		ABC transporte	PRJEB2102	SAMEA1012549	Yes
5	ERS022022_02015		ABC transporte	PRJEB2479	SAMEA1028949	Yes
5	EQH46_04125		ABC transporter permease	PRJNA514780	SAMN10734540	Yes
5	SAMEA1026321_01683		ABC transporter, membrane-spanning permease	PRJEB2417	SAMEA1026321	Yes
5	ERS005633_01722		ABC transporte	PRJEB2102	SAMEA1012442	Yes
5	ERS043897_00938		ABC transporter membrane-spanning permease-ribose/galactose transport	PRJEB2632	SAMEA1032713	Yes
5	ERS011493_01585		ABC transporte	PRJEB2190	SAMEA770017	Yes
5	ERS070120_00530		Uncharacterized ABC-type transport system, permease component	PRJEB2632	SAMEA1463209	Yes
5	EQH27_04235		ABC transporter permease	PRJNA514780	SAMN10734521	Yes
5	ERS011504_01745		ABC transporte	PRJEB2190	SAMEA770083	Yes
5	ERS070133_00765		Uncharacterized ABC-type transport system, permease component	PRJEB2632	SAMEA1463301	Yes
5	EQH34_06785		ABC transporter permease	PRJNA514780	SAMN10734528	Yes
5	ERS005597_02066		ABC transporte	PRJEB2102	SAMEA685653	Yes
5	ERS043949_00888		ABC transporter membrane-spanning permease-ribose/galactose transport	PRJEB2632	SAMEA1032556	Yes
5	ERS011481_01717		ABC transporte	PRJEB2190	SAMEA770012	Yes
5	EQH25_04295		ABC transporter permease	PRJNA514780	SAMN10734519	Yes
5	ERS070093_00983		Uncharacterized ABC-type transport system, permease component	PRJEB2632	SAMEA1462988	Yes
5	SAMEA1026476_02100		ABC transporter, membrane-spanning permease	PRJEB2417	SAMEA1026476	Yes
5	EQH33_06790		ABC transporter permease	PRJNA514780	SAMN10734527	Yes
5	ERS070096_00535		Uncharacterized ABC-type transport system, permease component	PRJEB2632	SAMEA1463013	Yes
5	SPT_RS06740	SPT_1355	ABC transporter permease	PRJNA224116	SAMN02603443	Yes
5	ERS005614_01889		ABC transporte	PRJEB2102	SAMEA685620	Yes
5	ERS022260_01755		ABC transporte	PRJEB2479	SAMEA1029121	Yes
5	ERS011492_01636		ABC transporte	PRJEB2190	SAMEA770016	Yes
5	SAMEA1026625_02061		ABC transporter, membrane-spanning permease	PRJEB2417	SAMEA1026625	Yes
5	ERS022000_01575		ABC transporte	PRJEB2479	SAMEA1028675	Yes
5	INV104_RS04095	INV104_07030	ABC transporter permease	PRJNA224116	SAMEA3138388	Yes
5	EQH30_04175		ABC transporter permease	PRJNA514780	SAMN10734524	Yes
5	ERS011483_01542		ABC transporte	PRJEB2190	SAMEA770010	Yes
5	SPNOXC_RS04065	SPNOXC_07600	ABC transporter permease	PRJNA224116	SAMEA3138387	Yes
5	SAMEA1026753_02086		ABC transporter, membrane-spanning permease	PRJEB2417	SAMEA1026753	Yes
5	SAMEA1026381_00990		ABC transporter, membrane-spanning permease	PRJEB2417	SAMEA1026381	Yes
5	ERS021860_02014		ABC transporte	PRJEB2479	SAMEA1029163	Yes
5	ERS021898_02083		ABC transporte	PRJEB2479	SAMEA1028919	Yes
5	SAMEA1026408_01812		ABC transporter, membrane-spanning permease	PRJEB2417	SAMEA1026408	Yes
5	EQH31_04245		ABC transporter permease	PRJNA514780	SAMN10734525	Yes
5	ERS044134_00906		Uncharacterized ABC-type transport system, permease component	PRJEB2632	SAMEA1032425	Yes
5	ERS022317_01206		ABC transporte	PRJEB2479	SAMEA1028861	Yes
5	EQH38_08215		ABC transporter permease	PRJNA514780	SAMN10734532	Yes
5	ERS011502_01568		ABC transporte	PRJEB2190	SAMEA770000	Yes
5	ERS070098_00669		Uncharacterized ABC-type transport system, permease component	PRJEB2632	SAMEA1463041	Yes
5	ERS012472_01794		ABC transporte	PRJEB2190	SAMEA770050	Yes
5	ERS070108_00792		ABC transporter membrane-spanning permease-ribose/galactose transport	PRJEB2632	SAMEA1463040	Yes
5	ERS021851_00919		ABC transporte	PRJEB2479	SAMEA1028770	Yes
5	ERS011503_01625		ABC transporte	PRJEB2190	SAMEA770001	Yes
5	MYY_RS06940	MYY_1350	ABC transporter permease	PRJNA224116	SAMN02604071	Yes
5	ERS011486_01667		ABC transporte	PRJEB2190	SAMEA770007	Yes
5	EQH37_04295		ABC transporter permease	PRJNA514780	SAMN10734531	Yes
5	EQH26_04400		ABC transporter permease	PRJNA514780	SAMN10734520	Yes
5	SPP_RS04190	SPP_0854	ABC transporter permease	PRJNA224116	SAMN02603445	Yes
5	ERS005615_00400		ABC transporte	PRJEB2102	SAMEA685615	Yes
5	ERS005627_01896		ABC transporte	PRJEB2102	SAMEA686070	Yes
5	ERS021908_01653		ABC transporte	PRJEB2479	SAMEA1028723	Yes
5	ERS011491_01969		ABC transporte	PRJEB2190	SAMEA770015	Yes
5	ERS021823_01709		ABC transporte	PRJEB2479	SAMEA1028871	Yes
5	EQH22_04090		ABC transporter permease	PRJNA514780	SAMN10734516	Yes
5	SPS0023_06885		Putative deoxyribose-specific ABC transporter, permease protein	Nijmegen/30Strains	NA	Yes
5	SPNINV200_RS03985	SPNINV200_07450	ABC transporter permease	PRJNA224116	SAMEA3138386	Yes
5	ERS070095_00721		ABC transporter membrane-spanning permease-ribose/galactose transport	PRJEB2632	SAMEA1463066	Yes
5	ERS005609_01962		ABC transporte	PRJEB2102	SAMEA685691	Yes
5	EQH19_04255		ABC transporter permease	PRJNA514780	SAMN10734513	Yes
5	ERS005594_00588		ABC transporte	PRJEB2102	SAMEA685643	Yes
5	ERS022238_01871		ABC transporte	PRJEB2479	SAMEA1028930	Yes
5	SAMEA1026585_01975		ABC transporter, membrane-spanning permease	PRJEB2417	SAMEA1026585	Yes
5	ERS070123_00588		ABC transporter membrane-spanning permease-ribose/galactose transport	PRJEB2632	SAMEA1463221	Yes
5	SAMEA1026326_01932		ABC transporter, membrane-spanning permease	PRJEB2417	SAMEA1026326	Yes
5	EQH16_04485		ABC transporter permease	PRJNA514780	SAMN10734510	Yes
5	ERS022069_01973		ABC transporte	PRJEB2479	SAMEA1028757	Yes
5	ERS022200_01878		ABC transporte	PRJEB2479	SAMEA1028898	Yes
5	ERS005618_02064		ABC transporte	PRJEB2102	SAMEA685562	Yes
5	ERS012480_01793		ABC transporte	PRJEB2190	SAMEA769998	Yes
5	ERS021932_01942		ABC transporte	PRJEB2479	SAMEA1029075	Yes
5	ERS070087_00844		ABC transporter membrane-spanning permease-ribose/galactose transport	PRJEB2632	SAMEA1462998	Yes
5	SAMEA1026416_01783		ABC transporter, membrane-spanning permease	PRJEB2417	SAMEA1026416	Yes
5	SPS0030_12250		Putative deoxyribose-specific ABC transporter, permease protein	Nijmegen/30Strains	NA	Yes
5	ERS005598_01430		ABC transporte	PRJEB2102	SAMEA685657	Yes
5	ERS022139_00848		ABC transporte	PRJEB2479	SAMEA1028663	Yes
5	EQH28_04110		ABC transporter permease	PRJNA514780	SAMN10734522	Yes
5	SPNA45_RS06515	SPNA45_01160	ABC transporter permease	PRJNA224116	SAMEA3138306	Yes
5	SPN23F_RS03910	SPN23F_07690	ABC transporter permease	PRJNA224116	SAMEA1705947	Yes
5	ERS044104_00759		ABC transporter membrane-spanning permease-ribose/galactose transport	PRJEB2632	SAMEA1032552	Yes
5	ERS011496_01633		ABC transporte	PRJEB2190	SAMEA770020	Yes
5	EQH39_03815		ABC transporter permease	PRJNA514780	SAMN10734533	Yes
5	SPCG_RS04100	SPCG_0790	ABC transporter permease	PRJNA224116	SAMN02603015	Yes
5	ERS043908_00705		ABC transporter membrane-spanning permease-ribose/galactose transport	PRJEB2632	SAMEA1032565	Yes
5	ERS005613_00588		ABC transporte	PRJEB2102	SAMEA685588	Yes
5	ERS011478_00552		ABC transporte	PRJEB2190	SAMEA770064	Yes
5	HMPREF0837_RS07880	HMPREF0837_11644	ABC transporter permease	PRJNA224116	SAMN00002223	Yes
5	ERS043964_00911		Uncharacterized ABC-type transport system, permease component	PRJEB2632	SAMEA1032405	Yes
5	ERS022255_02151		ABC transporte	PRJEB2479	SAMEA1028645	Yes
5	ERS011489_01335		ABC transporte	PRJEB2190	SAMEA770004	Yes
5	SAMEA1026374_01507		ABC transporter, membrane-spanning permease	PRJEB2417	SAMEA1026374	Yes
5	ERS043962_00913		Uncharacterized ABC-type transport system, permease component	PRJEB2632	SAMEA1032740	Yes
5	ERS043906_00782		ABC transporter membrane-spanning permease-ribose/galactose transport	PRJEB2632	SAMEA1032531	Yes
5	ERS011479_01543		ABC transporte	PRJEB2190	SAMEA770066	Yes
5	SAMEA1026801_00644		ABC transporter, membrane-spanning permease	PRJEB2417	SAMEA1026801	Yes
5	EQH21_04075		ABC transporter permease	PRJNA514780	SAMN10734515	Yes
5	ERS011505_01554		ABC transporte	PRJEB2190	SAMEA769959	Yes
5	spr0750	spr0750	sugar ABC transporter permease	PRJNA224116	SAMN02603218	Yes
5	ERS011487_01569		ABC transporte	PRJEB2190	SAMEA770006	Yes
5	ERS022035_00124		ABC transporte	PRJEB2479	SAMEA1028940	Yes
6	SAMEA1026800_00436		PTS system transporter subunit IIB	PRJEB2417	SAMEA1026800	Yes
6	SAMEA1026327_00444		PTS system transporter subunit IIB	PRJEB2417	SAMEA1026327	Yes
6	SAMEA1026824_00264		PTS system transporter subunit IIB	PRJEB2417	SAMEA1026824	Yes
6	ERS011483_01179		PTS system transporter subunit IIB	PRJEB2190	SAMEA770010	Yes
6	SPAP_RS10940	SPAP_2212	PTS sugar transporter subunit IIB	PRJNA224116	SAMN02603428	Yes
6	SAMEA1026412_00736		PTS system transporter subunit IIB	PRJEB2417	SAMEA1026412	Yes
6	SAMEA1026503_01704		PTS system transporter subunit IIB	PRJEB2417	SAMEA1026503	Yes
6	ERS043951_01830		putative PTS system, mannose-specific IIAB component	PRJEB2632	SAMEA1032481	Yes
6	SAMEA1026416_00204		PTS system transporter subunit IIB	PRJEB2417	SAMEA1026416	Yes
6	ERS021908_00960		PTS system transporter subunit IIB	PRJEB2479	SAMEA1028723	Yes
6	SP_RS11035	SP_2163	PTS sugar transporter subunit IIB	PRJNA224116	SAMN02604002	Yes
6	HMPREF1038_RS10680	HMPREF1038_02173	PTS sugar transporter subunit IIB	PRJNA224116	SAMN02299431	Yes
6	SAMEA1026802_00701		PTS system transporter subunit IIB	PRJEB2417	SAMEA1026802	Yes
6	HMPREF0837_RS00890	HMPREF0837_10166	PTS sugar transporter subunit IIB	PRJNA224116	SAMN00002223	Yes
6	ERS012481_00772		PTS system transporter subunit IIB	PRJEB2190	SAMEA769999	Yes
6	ERS043908_02135		putative PTS system, mannose-specific IIAB component	PRJEB2632	SAMEA1032565	Yes
6	ERS022234_01031		PTS system transporter subunit IIB	PRJEB2479	SAMEA1029131	Yes
6	ERS011480_01008		PTS system transporter subunit IIB	PRJEB2190	SAMEA770013	Yes
6	EQH38_10955		PTS mannose/fructose/sorbose transporter subunit IIB	PRJNA514780	SAMN10734532	Yes
6	ERS012472_01252		PTS system transporter subunit IIB	PRJEB2190	SAMEA770050	Yes
6	EQH46_10955		PTS mannose/fructose/sorbose transporter subunit IIB	PRJNA514780	SAMN10734540	Yes
6	SAMEA1026625_01565		PTS system transporter subunit IIB	PRJEB2417	SAMEA1026625	Yes
6	SAMEA1026457_01276		PTS system transporter subunit IIB	PRJEB2417	SAMEA1026457	Yes
6	ERS021919_00532		PTS system transporter subunit IIB	PRJEB2479	SAMEA1028733	Yes
6	SAMEA1026381_00576		PTS system transporter subunit IIB	PRJEB2417	SAMEA1026381	Yes
6	ERS012480_01303		PTS system transporter subunit IIB	PRJEB2190	SAMEA769998	Yes
6	ERS070121_02155		putative PTS system, mannose-specific IIAB component	PRJEB2632	SAMEA1463204	Yes
6	ERS043949_02193		putative PTS system, mannose-specific IIAB component	PRJEB2632	SAMEA1032556	Yes
6	ERS022317_00655		PTS system transporter subunit IIB	PRJEB2479	SAMEA1028861	Yes
6	ERS022362_00687		PTS system transporter subunit IIB	PRJEB2479	SAMEA1029016	Yes
6	EQH28_11335		PTS mannose/fructose/sorbose transporter subunit IIB	PRJNA514780	SAMN10734522	Yes
6	SAMEA1026356_00249		PTS system transporter subunit IIB	PRJEB2417	SAMEA1026356	Yes
6	ERS011485_01750		PTS system transporter subunit IIB	PRJEB2190	SAMEA770008	Yes
6	ERS022113_01698		PTS system transporter subunit IIB	PRJEB2479	SAMEA1028881	Yes
6	ERS070123_01953		putative PTS system, mannose-specific IIAB component	PRJEB2632	SAMEA1463221	Yes
6	ERS021898_00354		PTS system transporter subunit IIB	PRJEB2479	SAMEA1028919	Yes
6	SAMEA1026834_01483		PTS system transporter subunit IIB	PRJEB2417	SAMEA1026834	Yes
6	MYY_RS10980	MYY_2083	PTS sugar transporter subunit IIB	PRJNA224116	SAMN02604071	Yes
6	EQH42_10535		PTS mannose/fructose/sorbose transporter subunit IIB	PRJNA514780	SAMN10734536	Yes
6	ERS011504_00684		PTS system transporter subunit IIB	PRJEB2190	SAMEA770083	Yes
6	SAMEA1026668_01108		PTS system transporter subunit IIB	PRJEB2417	SAMEA1026668	Yes
6	SPV_RS10535		PTS sugar transporter subunit IIB	PRJNA224116	SAMN04093378	Yes
6	ERS070095_01987		putative PTS system, mannose-specific IIAB component	PRJEB2632	SAMEA1463066	Yes
6	ES276_11030		PTS mannose/fructose/sorbose transporter subunit IIB	PRJNA514780	SAMN10734563	Yes
6	ERS021860_01103		PTS system transporter subunit IIB	PRJEB2479	SAMEA1029163	Yes
6	ERS070126_00032		putative PTS system, mannose-specific IIAB component	PRJEB2632	SAMEA1463045	Yes
6	SPNINV200_RS10690	SPNINV200_19740	PTS sugar transporter subunit IIB	PRJNA224116	SAMEA3138386	Yes
6	ERS011491_01288		PTS system transporter subunit IIB	PRJEB2190	SAMEA770015	Yes
6	EQH44_10815		PTS mannose/fructose/sorbose transporter subunit IIB	PRJNA514780	SAMN10734538	Yes
6	ERS070124_01746		putative PTS system, mannose-specific IIAB component	PRJEB2632	SAMEA1463076	Yes
6	SAMEA1026374_01818		PTS system transporter subunit IIB	PRJEB2417	SAMEA1026374	Yes
6	SPJ_RS10850	SPJ_2189	PTS sugar transporter subunit IIB	PRJNA224116	SAMN02603444	Yes
6	C4N11_RS11460		PTS sugar transporter subunit IIB	PRJNA224116	SAMN08501023	Yes
6	ERS022000_00884		PTS system transporter subunit IIB	PRJEB2479	SAMEA1028675	Yes
6	EQH31_11270		PTS mannose/fructose/sorbose transporter subunit IIB	PRJNA514780	SAMN10734525	Yes
6	EQH15_10925		PTS mannose/fructose/sorbose transporter subunit IIB	PRJNA514780	SAMN10734509	Yes
6	ERS043962_02169		putative PTS system, mannose-specific IIAB component	PRJEB2632	SAMEA1032740	Yes
6	ERS022200_00608		PTS system transporter subunit IIB	PRJEB2479	SAMEA1028898	Yes
6	SAMEA1026585_01482		PTS system transporter subunit IIB	PRJEB2417	SAMEA1026585	Yes
6	ERS070096_01766		putative PTS system, mannose-specific IIAB component	PRJEB2632	SAMEA1463013	Yes
6	ERS070093_02422		putative PTS system, mannose-specific IIAB component	PRJEB2632	SAMEA1462988	Yes
6	ERS070120_02044		putative PTS system, mannose-specific IIAB component	PRJEB2632	SAMEA1463209	Yes
6	EQH17_11060		PTS mannose/fructose/sorbose transporter subunit IIB	PRJNA514780	SAMN10734511	Yes
6	ERS070094_02109		putative PTS system, mannose-specific IIAB component	PRJEB2632	SAMEA1463051	Yes
6	SPH_RS11540	SPH_2357	PTS sugar transporter subunit IIB	PRJNA224116	SAMN02603442	Yes
6	ERS043964_02435		putative PTS system, mannose-specific IIAB component	PRJEB2632	SAMEA1032405	Yes
6	SAMEA1026728_01605		PTS system transporter subunit IIB	PRJEB2417	SAMEA1026728	Yes
6	SAMEA1026408_01014		PTS system transporter subunit IIB	PRJEB2417	SAMEA1026408	Yes
6	BUM80_RS08380		PTS sugar transporter subunit IIB	PRJNA224116	SAMN06166933	Yes
6	SPT_RS10775	SPT_2176	PTS sugar transporter subunit IIB	PRJNA224116	SAMN02603443	Yes
6	ERS011482_01754		PTS system transporter subunit IIB	PRJEB2190	SAMEA770011	Yes
6	ERS022301_01574		PTS system transporter subunit IIB	PRJEB2479	SAMEA1028916	Yes
6	ERS011507_01826		PTS system transporter subunit IIB	PRJEB2190	SAMEA770082	Yes
6	SAMEA1026789_01097		PTS system transporter subunit IIB	PRJEB2417	SAMEA1026789	Yes
6	ES300_10735		PTS mannose/fructose/sorbose transporter subunit IIB	PRJNA514780	SAMN10734565	Yes
6	ERS021932_01522		PTS system transporter subunit IIB	PRJEB2479	SAMEA1029075	Yes
6	SAMEA1026476_00431		PTS system transporter subunit IIB	PRJEB2417	SAMEA1026476	Yes
6	ERS011496_01027		PTS system transporter subunit IIB	PRJEB2190	SAMEA770020	Yes
6	EQH37_11000		PTS mannose/fructose/sorbose transporter subunit IIB	PRJNA514780	SAMN10734531	Yes
6	ERS011488_00766		PTS system transporter subunit IIB	PRJEB2190	SAMEA770005	Yes
6	ERS011505_00947		PTS system transporter subunit IIB	PRJEB2190	SAMEA769959	Yes
6	EQH29_10780		PTS mannose/fructose/sorbose transporter subunit IIB	PRJNA514780	SAMN10734523	Yes
6	ERS022084_01209		PTS system transporter subunit IIB	PRJEB2479	SAMEA1028883	Yes
6	EQH41_11110		PTS mannose/fructose/sorbose transporter subunit IIB	PRJNA514780	SAMN10734535	Yes
6	SPN23F_RS11285	SPN23F_21950	PTS sugar transporter subunit IIB	PRJNA224116	SAMEA1705947	Yes
6	EQH43_10890		PTS mannose/fructose/sorbose transporter subunit IIB	PRJNA514780	SAMN10734537	Yes
6	SPP_RS10920	SPP_2214	PTS sugar transporter subunit IIB	PRJNA224116	SAMN02603445	Yes
6	ERS005609_01894		PTS system transporter subunit IIB	PRJEB2102	SAMEA685691	Yes
6	EQH24_11685		PTS mannose/fructose/sorbose transporter subunit IIB	PRJNA514780	SAMN10734518	Yes
6	EQH22_10955		PTS mannose/fructose/sorbose transporter subunit IIB	PRJNA514780	SAMN10734516	Yes
6	ERS022238_00332		PTS system transporter subunit IIB	PRJEB2479	SAMEA1028930	Yes
6	ERS070087_02162		putative PTS system, mannose-specific IIAB component	PRJEB2632	SAMEA1462998	Yes
6	ERS070098_00030		putative PTS system, mannose-specific IIAB component	PRJEB2632	SAMEA1463041	Yes
6	ERS012477_00358		PTS system transporter subunit IIB	PRJEB2190	SAMEA770053	Yes
6	ERS070125_02478		putative PTS system, mannose-specific IIAB component	PRJEB2632	SAMEA1463060	Yes
6	ERS070131_02331		putative PTS system, mannose-specific IIAB component	PRJEB2632	SAMEA1463177	Yes
6	ERS011479_01093		PTS system transporter subunit IIB	PRJEB2190	SAMEA770066	Yes
6	EQH23_11260		PTS mannose/fructose/sorbose transporter subunit IIB	PRJNA514780	SAMN10734517	Yes
6	INV104_RS10945	INV104_18670	PTS sugar transporter subunit IIB	PRJNA224116	SAMEA3138388	Yes
6	SAMEA1026576_00464		PTS system transporter subunit IIB	PRJEB2417	SAMEA1026576	Yes
6	ERS100970_00563		PTS system transporter subunit IIB	PRJEB2190	SAMEA1483781	Yes
6	EQH25_11190		PTS mannose/fructose/sorbose transporter subunit IIB	PRJNA514780	SAMN10734519	Yes
6	EQH45_11185		PTS mannose/fructose/sorbose transporter subunit IIB	PRJNA514780	SAMN10734539	Yes
6	SPNA45_RS11215	SPNA45_02016	PTS sugar transporter subunit IIB	PRJNA224116	SAMEA3138306	Yes
6	EQH21_10680		PTS mannose/fructose/sorbose transporter subunit IIB	PRJNA514780	SAMN10734515	Yes
6	EQH16_11195		PTS mannose/fructose/sorbose transporter subunit IIB	PRJNA514780	SAMN10734510	Yes
6	ERS011503_00907		PTS system transporter subunit IIB	PRJEB2190	SAMEA770001	Yes
6	SPD_RS10460	SPD_1991	PTS sugar transporter subunit IIB	PRJNA224116	SAMN02604051	Yes
6	ERS022255_00484		PTS system transporter subunit IIB	PRJEB2479	SAMEA1028645	Yes
6	ERS011498_00989		PTS system transporter subunit IIB	PRJEB2190	SAMEA770022	Yes
6	SAMEA1026801_01425		PTS system transporter subunit IIB	PRJEB2417	SAMEA1026801	Yes
6	EQH36_10920		PTS mannose/fructose/sorbose transporter subunit IIB	PRJNA514780	SAMN10734530	Yes
6	EQH30_11010		PTS mannose/fructose/sorbose transporter subunit IIB	PRJNA514780	SAMN10734524	Yes
6	ERS100971_01379		PTS system transporter subunit IIB	PRJEB2190	SAMEA1483777	Yes
6	ERS011493_01151		PTS system transporter subunit IIB	PRJEB2190	SAMEA770017	Yes
6	ERS011511_01991		PTS system transporter subunit IIB	PRJEB2190	SAMEA769985	Yes
6	ERS011492_01388		PTS system transporter subunit IIB	PRJEB2190	SAMEA770016	Yes
6	ERS044123_02157		putative PTS system, mannose-specific IIAB component	PRJEB2632	SAMEA1032668	Yes
6	SAMEA1026820_01364		PTS system transporter subunit IIB	PRJEB2417	SAMEA1026820	Yes
6	EQH32_10850		PTS mannose/fructose/sorbose transporter subunit IIB	PRJNA514780	SAMN10734526	Yes
6	ES298_11295		PTS mannose/fructose/sorbose transporter subunit IIB	PRJNA514780	SAMN10734562	Yes
6	ERS011502_00838		PTS system transporter subunit IIB	PRJEB2190	SAMEA770000	Yes
6	ERS011509_00569		PTS system transporter subunit IIB	PRJEB2190	SAMEA769994	Yes
6	ERS022261_00386		PTS system transporter subunit IIB	PRJEB2479	SAMEA1029136	Yes
6	ERS044134_02433		putative PTS system, mannose-specific IIAB component	PRJEB2632	SAMEA1032425	Yes
6	ERS011487_00260		PTS system transporter subunit IIB	PRJEB2190	SAMEA770006	Yes
6	spr1969	spr1969	PTS system transporter subunit IIB	PRJNA224116	SAMN02603218	Yes
6	ERS021851_01443		PTS system transporter subunit IIB	PRJEB2479	SAMEA1028770	Yes
6	ERS070133_02196		putative PTS system, mannose-specific IIAB component	PRJEB2632	SAMEA1463301	Yes
6	ERS011499_00993		PTS system transporter subunit IIB	PRJEB2190	SAMEA770025	Yes
6	ERS011481_00683		PTS system transporter subunit IIB	PRJEB2190	SAMEA770012	Yes
6	ERS044104_02024		putative PTS system, mannose-specific IIAB component	PRJEB2632	SAMEA1032552	Yes
7	SAMEA1026801_00868		transposase	PRJEB2417	SAMEA1026801	Yes
7	ERS022022_01732		transposase	PRJEB2479	SAMEA1028949	Yes
7	EQH30_08045		ISL3 family transposase	PRJNA514780	SAMN10734524	Yes
7	SPS0023_06990		Mobile element protein	Nijmegen/30Strains	NA	Yes
7	ERS070096_00863		DDE_Tnp_ISL3 domain protein	PRJEB2632	SAMEA1463013	Yes
7	ERS011504_00193		transposase	PRJEB2190	SAMEA770083	Yes
7	EQH23_04520		ISL3 family transposase	PRJNA514780	SAMN10734517	Yes
7	EQH24_02510		ISL3 family transposase	PRJNA514780	SAMN10734518	Yes
7	SAMEA1026381_01040		transposase	PRJEB2417	SAMEA1026381	Yes
7	BUM80_RS02225		ISL3 family transposase	PRJNA224116	SAMN06166933	Yes
7	ERS021908_00826		IS11	PRJEB2479	SAMEA1028723	Yes
7	ERS005624_02181		transposase-like protei	PRJEB2102	SAMEA686135	Yes
7	ERS005602_01838		transposase	PRJEB2102	SAMEA685709	Yes
7	ERS011486_01952		transposase	PRJEB2190	SAMEA770007	Yes
7	ERS043946_00023		DDE_Tnp_ISL3 domain protein	PRJEB2632	SAMEA1032646	Yes
7	ERS021851_00292		transposase	PRJEB2479	SAMEA1028770	Yes
7	ERS070108_01981		hypothetical protein	PRJEB2632	SAMEA1463040	Yes
7	EQH28_00985		ISL3-like element IS116A family transposase	PRJNA514780	SAMN10734522	Yes
7	spr1721	spr1721	transposase	PRJNA224116	SAMN02603218	Yes
7	ERS022022_01730		transposase	PRJEB2479	SAMEA1028949	Yes
7	EQH23_04250		ISL3 family transposase	PRJNA514780	SAMN10734517	Yes
7	ERS022255_01805		transposase	PRJEB2479	SAMEA1028645	Yes
7	ERS012481_00129		transposase	PRJEB2190	SAMEA769999	Yes
7	ERS070093_02513		DDE_Tnp_ISL3 domain protein	PRJEB2632	SAMEA1462988	Yes
7	ERS022069_00381		transposase	PRJEB2479	SAMEA1028757	Yes
7	ERS021833_01696		IS11	PRJEB2479	SAMEA1029019	Yes
7	ERS005611_02150		transposase-like protei	PRJEB2102	SAMEA685599	Yes
7	SAMEA1026834_01368		transposase	PRJEB2417	SAMEA1026834	Yes
7	ERS043906_00521		DDE_Tnp_ISL3 domain protein	PRJEB2632	SAMEA1032531	Yes
7	SPN23F_RS03530	SPN23F_06930	ISL3-like element IS116A family transposase	PRJNA224116	SAMEA1705947	Yes
7	SAMEA1026824_01506		transposase	PRJEB2417	SAMEA1026824	Yes
7	EQH20_03265		ISL3 family transposase	PRJNA514780	SAMN10734514	Yes
7	ERS043947_00493		DDE_Tnp_ISL3 domain protein	PRJEB2632	SAMEA1032627	Yes
7	SAMEA1026784_01611		transposase	PRJEB2417	SAMEA1026784	Yes
7	EQH45_02525		ISL3 family transposase	PRJNA514780	SAMN10734539	Yes
7	BUM80_RS00845		ISL3 family transposase	PRJNA224116	SAMN06166933	Yes
7	ERS022000_01886		transposase	PRJEB2479	SAMEA1028675	Yes
7	ERS005590_01761		transposase-like protei			Yes
7	ERS070098_00272		DDE_Tnp_ISL3 domain protein	PRJEB2632	SAMEA1463041	Yes
7	ERS021833_02108		transposase	PRJEB2479	SAMEA1029019	Yes
7	ERS044104_02445		transposase	PRJEB2632	SAMEA1032552	Yes
7	SAMEA1026668_00708		IS116, transposase	PRJEB2417	SAMEA1026668	Yes
7	ERS070096_00829		transposase	PRJEB2632	SAMEA1463013	Yes
7	ERS070097_02505		DDE_Tnp_ISL3 domain protein	PRJEB2632	SAMEA1463034	Yes
7	ERS043946_00475		DDE_Tnp_ISL3 domain protein	PRJEB2632	SAMEA1032646	Yes
7	SAMEA1026576_01584		transposase	PRJEB2417	SAMEA1026576	Yes
7	ERS070094_01790		DDE_Tnp_ISL3 domain protein	PRJEB2632	SAMEA1463051	Yes
7	ERS005613_00631		transposase-like protei	PRJEB2102	SAMEA685588	Yes
7	ERS043962_00633		DDE_Tnp_ISL3 domain protein	PRJEB2632	SAMEA1032740	Yes
7	ERS021860_01024		transposase	PRJEB2479	SAMEA1029163	Yes
7	BUM80_RS03300		ISL3 family transposase	PRJNA224116	SAMN06166933	Yes
7	SAMEA1026342_01653		transposase	PRJEB2417	SAMEA1026342	Yes
7	ERS070120_00548		DDE_Tnp_ISL3 domain protein	PRJEB2632	SAMEA1463209	Yes
7	EQH20_09285		ISL3 family transposase	PRJNA514780	SAMN10734514	Yes
7	SAMEA1026801_00895		transposase	PRJEB2417	SAMEA1026801	Yes
7	ERS021860_01129		transposase	PRJEB2479	SAMEA1029163	Yes
7	ES298_01490		ISL3 family transposase	PRJNA514780	SAMN10734562	Yes
7	ERS012480_00192		transposase	PRJEB2190	SAMEA769998	Yes
7	ERS005629_01922		transposase	PRJEB2102	SAMEA1012549	Yes
7	EQH29_03880		ISL3-like element IS116A family transposase	PRJNA514780	SAMN10734523	Yes
7	ERS022238_00201		IS11	PRJEB2479	SAMEA1028930	Yes
7	EQH45_03720		ISL3 family transposase	PRJNA514780	SAMN10734539	Yes
7	BUM80_RS00030		ISL3 family transposase	PRJNA224116	SAMN06166933	Yes
7	EQH18_07835		ISL3 family transposase	PRJNA514780	SAMN10734512	Yes
7	SAMEA1026416_00741		transposase-like protein, IS116	PRJEB2417	SAMEA1026416	Yes
7	ERS011486_00013		transposase	PRJEB2190	SAMEA770007	Yes
7	SAMEA1026782_00410		transposase	PRJEB2417	SAMEA1026782	Yes
7	SAMEA1026356_01195		transposase	PRJEB2417	SAMEA1026356	Yes
7	ERS011480_00013		transposase	PRJEB2190	SAMEA770013	Yes
7	EQH24_09825		ISL3 family transposase	PRJNA514780	SAMN10734518	Yes
7	ES298_03900		ISL3 family transposase	PRJNA514780	SAMN10734562	Yes
7	SAMEA1026416_00901		IS116, transposase	PRJEB2417	SAMEA1026416	Yes
7	ERS021984_00928		transposase	PRJEB2479	SAMEA1028952	Yes
7	ERS070096_01987		DDE_Tnp_ISL3 domain protein	PRJEB2632	SAMEA1463013	Yes
7	ERS043962_00632		DDE_Tnp_ISL3 domain protein	PRJEB2632	SAMEA1032740	Yes
7	ERS011482_01635		transposase	PRJEB2190	SAMEA770011	Yes
7	EQH36_07325		ISL3 family transposase	PRJNA514780	SAMN10734530	Yes
7	ERS011505_00026		transposase	PRJEB2190	SAMEA769959	Yes
7	EQH38_08145		ISL3 family transposase	PRJNA514780	SAMN10734532	Yes
7	ERS070123_00148		DDE_Tnp_ISL3 domain protein	PRJEB2632	SAMEA1463221	Yes
7	ERS043964_00174		DDE_Tnp_ISL3 domain protein	PRJEB2632	SAMEA1032405	Yes
7	ERS043908_02216		DDE_Tnp_ISL3 domain protein	PRJEB2632	SAMEA1032565	Yes
7	ERS005594_00519		transposase	PRJEB2102	SAMEA685643	Yes
7	ERS005633_01926		transposase-like protei	PRJEB2102	SAMEA1012442	Yes
7	ERS011483_01750		transposase	PRJEB2190	SAMEA770010	Yes
7	ERS005615_01560		transposase	PRJEB2102	SAMEA685615	Yes
7	SPCG_RS08940	SPCG_1730	ISL3-like element IS116A family transposase	PRJNA224116	SAMN02603015	Yes
7	SAMEA1026789_01761		transposase	PRJEB2417	SAMEA1026789	Yes
7	EQH36_07950		ISL3 family transposase	PRJNA514780	SAMN10734530	Yes
7	SAMEA1026782_01471		IS1181 transposase	PRJEB2417	SAMEA1026782	Yes
7	SPD_RS09025	SPD_1708	ISL3 family transposase	PRJNA224116	SAMN02604051	Yes
7	ERS043908_00725		DDE_Tnp_ISL3 domain protein	PRJEB2632	SAMEA1032565	Yes
7	EQH25_05235		ISL3 family transposase	PRJNA514780	SAMN10734519	Yes
7	ERS044123_01245		DDE_Tnp_ISL3 domain protein	PRJEB2632	SAMEA1032668	Yes
7	SAMEA1026753_02106		transposase	PRJEB2417	SAMEA1026753	Yes
7	EQH45_09095		ISL3 family transposase	PRJNA514780	SAMN10734539	Yes
7	SAMEA1026374_01984		transposase	PRJEB2417	SAMEA1026374	Yes
7	ERS011503_00012		transposase	PRJEB2190	SAMEA770001	Yes
7	ERS012480_01956		transposase-like protei	PRJEB2190	SAMEA769998	Yes
7	ERS043951_02107		Degenerate transposase (orf2)	PRJEB2632	SAMEA1032481	Yes
7	ERS070131_00913		DDE_Tnp_ISL3 domain protein	PRJEB2632	SAMEA1463177	Yes
7	EQH34_08465		ISL3-like element IS116A family transposase	PRJNA514780	SAMN10734528	Yes
7	BUM80_RS10290		ISL3 family transposase	PRJNA224116	SAMN06166933	Yes
7	ERS005618_01289		transposase	PRJEB2102	SAMEA685562	Yes
7	SPJ_RS02755	SPJ_0548	ISL3-like element IS116A family transposase	PRJNA224116	SAMN02603444	Yes
7	C4N11_RS06290		ISL3 family transposase	PRJNA224116	SAMN08501023	Yes
7	EQH45_03365		ISL3 family transposase	PRJNA514780	SAMN10734539	Yes
7	ERS005611_01087		transposase	PRJEB2102	SAMEA685599	Yes
7	EQH20_05765		ISL3 family transposase	PRJNA514780	SAMN10734514	Yes
7	SAMEA1026476_01985		IS116, transposase	PRJEB2417	SAMEA1026476	Yes
7	ERS100971_00396		transposase	PRJEB2190	SAMEA1483777	Yes
7	SAMEA1026416_01245		transposase	PRJEB2417	SAMEA1026416	Yes
7	EQH34_06315		ISL3 family transposase	PRJNA514780	SAMN10734528	Yes
7	ERS022301_00013		transposase	PRJEB2479	SAMEA1028916	Yes
7	SPN23F_RS11150	SPN23F_21680	ISL3-like element IS116A family transposase	PRJNA224116	SAMEA1705947	Yes
7	ES298_01930		ISL3 family transposase	PRJNA514780	SAMN10734562	Yes
7	EQH25_05610		ISL3 family transposase	PRJNA514780	SAMN10734519	Yes
7	EQH42_08965		ISL3 family transposase	PRJNA514780	SAMN10734536	Yes
7	ERS022022_01486		transposase-like protei	PRJEB2479	SAMEA1028949	Yes
7	ERS005611_00197		transposase	PRJEB2102	SAMEA685599	Yes
7	C4N11_RS11320		ISL3-like element IS116A family transposase	PRJNA224116	SAMN08501023	Yes
7	SAMEA1026476_02157		transposase	PRJEB2417	SAMEA1026476	Yes
7	ERS070133_00534		transposase	PRJEB2632	SAMEA1463301	Yes
7	ERS021851_02088		transposase	PRJEB2479	SAMEA1028770	Yes
7	ERS070133_00992		DDE_Tnp_ISL3 domain protein	PRJEB2632	SAMEA1463301	Yes
7	SAMEA1026728_00829		transposase	PRJEB2417	SAMEA1026728	Yes
7	SAMEA1026576_00707		IS116, transposase	PRJEB2417	SAMEA1026576	Yes
7	ERS005602_00453		transposase	PRJEB2102	SAMEA685709	Yes
7	ERS070121_02763		DDE_Tnp_ISL3 domain protein	PRJEB2632	SAMEA1463204	Yes
7	ERS070096_02272		hypothetical protein	PRJEB2632	SAMEA1463013	Yes
7	SAMEA1026326_01034		transposase	PRJEB2417	SAMEA1026326	Yes
7	ERS011484_01837		transposase	PRJEB2190	SAMEA770009	Yes
7	EQH41_07855		ISL3-like element IS116A family transposase	PRJNA514780	SAMN10734535	Yes
7	ERS012472_01545		IS11	PRJEB2190	SAMEA770050	Yes
7	ERS011496_01882		IS11	PRJEB2190	SAMEA770020	Yes
7	ERS005613_00922		transposase	PRJEB2102	SAMEA685588	Yes
7	ERS011511_01621		IS11	PRJEB2190	SAMEA769985	Yes
7	EQH34_04145		ISL3 family transposase	PRJNA514780	SAMN10734528	Yes
7	ERS100971_01970		transposase-like protei	PRJEB2190	SAMEA1483777	Yes
7	SPCG_RS08335	SPCG_1613	ISL3 family transposase	PRJNA224116	SAMN02603015	Yes
7	SAMEA1026326_01420		IS116, transposase	PRJEB2417	SAMEA1026326	Yes
7	EQH45_05270		ISL3 family transposase	PRJNA514780	SAMN10734539	Yes
7	SAMEA1026416_00674		transposase-like protein, IS116	PRJEB2417	SAMEA1026416	Yes
7	ERS022200_01951		IS11	PRJEB2479	SAMEA1028898	Yes
7	ERS022022_01615		IS11	PRJEB2479	SAMEA1028949	Yes
7	ERS011507_02007		transposase	PRJEB2190	SAMEA770082	Yes
7	ERS021833_02047		transposase	PRJEB2479	SAMEA1029019	Yes
7	ERS070132_02527		DDE_Tnp_ISL3 domain protein	PRJEB2632	SAMEA1463293	Yes
7	ERS005598_00208		transposase	PRJEB2102	SAMEA685657	Yes
7	ERS021984_00126		transposase	PRJEB2479	SAMEA1028952	Yes
7	SAMEA1026321_00203		transposase	PRJEB2417	SAMEA1026321	Yes
7	SPS0023_11965		Mobile element protein	Nijmegen/30Strains	NA	Yes
7	SAMEA1026800_00858		IS116, transposase	PRJEB2417	SAMEA1026800	Yes
7	EQH28_09610		ISL3 family transposase	PRJNA514780	SAMN10734522	Yes
7	SPD_RS08890	SPD_1681	ISL3 family transposase	PRJNA224116	SAMN02604051	Yes
7	ERS070131_00154		Transposase-like protein, IS116	PRJEB2632	SAMEA1463177	Yes
7	SAMEA1026576_00318		transposase	PRJEB2417	SAMEA1026576	Yes
7	SPCG_RS09855	SPCG_1880	ISL3 family transposase	PRJNA224116	SAMN02603015	Yes
7	EQH18_09945		ISL3-like element IS116A family transposase	PRJNA514780	SAMN10734512	Yes
7	SAMEA1026342_00384		transposase	PRJEB2417	SAMEA1026342	Yes
7	SPN23F_RS02750	SPN23F_05370	ISL3-like element IS116A family transposase	PRJNA224116	SAMEA1705947	Yes
7	SAMEA1026327_01896		transposase	PRJEB2417	SAMEA1026327	Yes
7	EQH23_01565		ISL3 family transposase	PRJNA514780	SAMN10734517	Yes
7	EQH30_07055		ISL3 family transposase	PRJNA514780	SAMN10734524	Yes
7	EQH44_03925		ISL3-like element IS116A family transposase	PRJNA514780	SAMN10734538	Yes
7	ERS070094_01475		DDE_Tnp_ISL3 domain protein	PRJEB2632	SAMEA1463051	Yes
7	ERS100970_02129		transposase	PRJEB2190	SAMEA1483781	Yes
7	SPNINV200_RS09845	SPNINV200_18250	ISL3 family transposase	PRJNA224116	SAMEA3138386	Yes
7	ES276_05495		ISL3 family transposase	PRJNA514780	SAMN10734563	Yes
7	SAMEA1026802_02163		transposase	PRJEB2417	SAMEA1026802	Yes
7	SAMEA1026381_02029		transposase	PRJEB2417	SAMEA1026381	Yes
7	ERS022301_00548		IS11	PRJEB2479	SAMEA1028916	Yes
7	ERS005597_01077		transposase	PRJEB2102	SAMEA685653	Yes
7	EQH24_09970		ISL3 family transposase	PRJNA514780	SAMN10734518	Yes
7	ERS070126_01710		DDE_Tnp_ISL3 domain protein	PRJEB2632	SAMEA1463045	Yes
7	ERS005627_00782		transposase	PRJEB2102	SAMEA686070	Yes
7	ERS044134_00157		transposase	PRJEB2632	SAMEA1032425	Yes
7	ERS043947_02494		DDE_Tnp_ISL3 domain protein	PRJEB2632	SAMEA1032627	Yes
7	ERS022200_00121		IS116 transposase	PRJEB2479	SAMEA1028898	Yes
7	SPS0030_05265		Mobile element protein	Nijmegen/30Strains	NA	Yes
7	ERS070124_01533		hypothetical protein	PRJEB2632	SAMEA1463076	Yes
7	ERS043962_02502		DDE_Tnp_ISL3 domain protein	PRJEB2632	SAMEA1032740	Yes
7	ERS070126_00279		transposase	PRJEB2632	SAMEA1463045	Yes
7	EQH41_04150		ISL3 family transposase	PRJNA514780	SAMN10734535	Yes
7	BUM80_RS01675		ISL3 family transposase	PRJNA224116	SAMN06166933	Yes
7	SPN23F_RS01370	SPN23F_02610	ISL3 family transposase	PRJNA224116	SAMEA1705947	Yes
7	ERS070131_00663		transposase	PRJEB2632	SAMEA1463177	Yes
7	ERS070108_00179		transposase	PRJEB2632	SAMEA1463040	Yes
7	ERS011497_01785		transposase	PRJEB2190	SAMEA770021	Yes
7	ERS005609_00631		transposase	PRJEB2102	SAMEA685691	Yes
7	ERS043946_00935		IS116 transposase	PRJEB2632	SAMEA1032646	Yes
7	ERS070094_02040		DDE_Tnp_ISL3 domain protein	PRJEB2632	SAMEA1463051	Yes
7	BUM80_RS01965		ISL3 family transposase	PRJNA224116	SAMN06166933	Yes
7	ERS043949_02579		hypothetical protein	PRJEB2632	SAMEA1032556	Yes
7	ERS021832_00466		IS11	PRJEB2479	SAMEA1028992	Yes
7	ERS021832_01986		transposase	PRJEB2479	SAMEA1028992	Yes
7	ERS005612_01418		transposase	PRJEB2102	SAMEA685593	Yes
7	ERS005612_02059		transposase-like protei	PRJEB2102	SAMEA685593	Yes
7	ERS005598_01077		transposase	PRJEB2102	SAMEA685657	Yes
7	EQH31_09640		ISL3 family transposase	PRJNA514780	SAMN10734525	Yes
7	SAMEA1026782_01474		transposase	PRJEB2417	SAMEA1026782	Yes
7	ERS022238_00176		transposase	PRJEB2479	SAMEA1028930	Yes
7	ERS070108_01980		DDE_Tnp_ISL3 domain protein	PRJEB2632	SAMEA1463040	Yes
7	ERS005613_01329		transposase	PRJEB2102	SAMEA685588	Yes
7	ERS070135_00842		DDE_Tnp_ISL3 domain protein	PRJEB2632	SAMEA1463282	Yes
7	ERS005602_02093		transposase-like protei	PRJEB2102	SAMEA685709	Yes
7	ERS070087_02322		DDE_Tnp_ISL3 domain protein	PRJEB2632	SAMEA1462998	Yes
7	SAMEA1026728_00294		transposase	PRJEB2417	SAMEA1026728	Yes
7	ERS011499_01364		transposase	PRJEB2190	SAMEA770025	Yes
7	EQH41_07165		ISL3 family transposase	PRJNA514780	SAMN10734535	Yes
7	SPS0023_03585		Mobile element protein	Nijmegen/30Strains	NA	Yes
7	C4N11_RS11165		ISL3 family transposase	PRJNA224116	SAMN08501023	Yes
7	ERS005629_01705		transposase-like protei	PRJEB2102	SAMEA1012549	Yes
7	ERS043947_00144		transposase	PRJEB2632	SAMEA1032627	Yes
7	ERS005638_00629		transposase	PRJEB2102	SAMEA686019	Yes
7	SP_RS08080	SP_1639	ISL3 family transposase	PRJNA224116	SAMN02604002	Yes
7	SAMEA1026503_00388		transposase	PRJEB2417	SAMEA1026503	Yes
7	EQH45_05040		ISL3 family transposase	PRJNA514780	SAMN10734539	Yes
7	ERS021932_00435		transposase	PRJEB2479	SAMEA1029075	Yes
7	EQH36_00920		ISL3 family transposase	PRJNA514780	SAMN10734530	Yes
7	ERS070098_00687		DDE_Tnp_ISL3 domain protein	PRJEB2632	SAMEA1463041	Yes
7	ERS005597_01006		transposase	PRJEB2102	SAMEA685653	Yes
7	SAMEA1026820_00632		transposase	PRJEB2417	SAMEA1026820	Yes
7	SAMEA1026356_01636		transposase	PRJEB2417	SAMEA1026356	Yes
7	SP670_RS07310	SP670_1474	ISL3 family transposase	PRJNA224116	SAMN02604004	Yes
7	ERS022255_02182		transposase	PRJEB2479	SAMEA1028645	Yes
7	ERS022260_00277		transposase	PRJEB2479	SAMEA1029121	Yes
7	SPH_RS04290	SPH_0888	ISL3 family transposase	PRJNA224116	SAMN02603442	Yes
7	BUM80_RS01430		ISL3 family transposase	PRJNA224116	SAMN06166933	Yes
7	SAMEA1026585_00747		transposase	PRJEB2417	SAMEA1026585	Yes
7	ERS005615_00242		transposase-like protei	PRJEB2102	SAMEA685615	Yes
7	ERS005590_01052		transposase			Yes
7	SAMEA1026782_01922		transposase	PRJEB2417	SAMEA1026782	Yes
7	EQH46_02950		ISL3 family transposase	PRJNA514780	SAMN10734540	Yes
7	HMPREF0837_RS10140	HMPREF0837_12115	transposase	PRJNA224116	SAMN00002223	Yes
7	SAMEA1026326_01393		transposase	PRJEB2417	SAMEA1026326	Yes
7	ERS044104_00074		DDE_Tnp_ISL3 domain protein	PRJEB2632	SAMEA1032552	Yes
7	SAMEA1026625_00678		transposase	PRJEB2417	SAMEA1026625	Yes
7	ERS022234_00758		transposase	PRJEB2479	SAMEA1029131	Yes
7	SAMEA1026342_01737		IS116, transposase	PRJEB2417	SAMEA1026342	Yes
7	ERS070095_00194		Degenerate transposase (orf2)	PRJEB2632	SAMEA1463066	Yes
7	ERS100970_00524		transposase	PRJEB2190	SAMEA1483781	Yes
7	ERS070094_00213		DDE_Tnp_ISL3 domain protein	PRJEB2632	SAMEA1463051	Yes
7	ERS005627_00012		transposase	PRJEB2102	SAMEA686070	Yes
7	SAMEA1026784_02024		transposase	PRJEB2417	SAMEA1026784	Yes
7	ERS005597_00092		transposase	PRJEB2102	SAMEA685653	Yes
7	ERS022362_01796		transposase	PRJEB2479	SAMEA1029016	Yes
7	C4N11_RS00580		ISL3-like element IS116A family transposase	PRJNA224116	SAMN08501023	Yes
7	ERS011477_01812		transposase	PRJEB2190	SAMEA770070	Yes
7	EQH45_09805		ISL3 family transposase	PRJNA514780	SAMN10734539	Yes
7	EQH36_04155		ISL3 family transposase	PRJNA514780	SAMN10734530	Yes
7	ES300_04160		ISL3 family transposase	PRJNA514780	SAMN10734565	Yes
7	EQH36_10615		ISL3 family transposase	PRJNA514780	SAMN10734530	Yes
7	SAMEA1026326_01665		IS116, transposase	PRJEB2417	SAMEA1026326	Yes
7	SAMEA1026834_02124		IS116, transposase	PRJEB2417	SAMEA1026834	Yes
7	SAMEA1026782_01188		transposase	PRJEB2417	SAMEA1026782	Yes
7	SAMEA1026476_01343		transposase	PRJEB2417	SAMEA1026476	Yes
7	ERS005594_01432		transposase-like protei	PRJEB2102	SAMEA685643	Yes
7	ERS005603_01465		transposase	PRJEB2102	SAMEA685713	Yes
7	INV104_RS04330	INV104_07380	ISL3 family transposase	PRJNA224116	SAMEA3138388	Yes
7	ERS070097_02503		DDE_Tnp_ISL3 domain protein	PRJEB2632	SAMEA1463034	Yes
7	EQH45_08450		ISL3 family transposase	PRJNA514780	SAMN10734539	Yes
7	ERS011488_01212		transposase	PRJEB2190	SAMEA770005	Yes
7	SAMEA1026800_00246		IS116, transposase	PRJEB2417	SAMEA1026800	Yes
7	ERS022362_02065		transposase	PRJEB2479	SAMEA1029016	Yes
7	ERS022139_00479		transposase	PRJEB2479	SAMEA1028663	Yes
7	SAMEA1026374_02036		IS116, transposase	PRJEB2417	SAMEA1026374	Yes
7	ERS021908_00023		transposase	PRJEB2479	SAMEA1028723	Yes
7	MYY_RS09195		hypothetical protein	PRJNA224116	SAMN02604071	Yes
7	EQH28_03885		ISL3-like element IS116A family transposase	PRJNA514780	SAMN10734522	Yes
7	ERS021898_01563		transposase	PRJEB2479	SAMEA1028919	Yes
7	ES298_02530		ISL3 family transposase	PRJNA514780	SAMN10734562	Yes
7	SPS0023_06920		Mobile element protein	Nijmegen/30Strains	NA	Yes
7	EQH25_10550		ISL3 family transposase	PRJNA514780	SAMN10734519	Yes
7	SPH_RS07170	SPH_1484	ISL3-like element IS116A family transposase	PRJNA224116	SAMN02603442	Yes
7	SAMEA1026625_01851		transposase	PRJEB2417	SAMEA1026625	Yes
7	EQH20_03750		ISL3 family transposase	PRJNA514780	SAMN10734514	Yes
7	EQH30_05020		ISL3 family transposase	PRJNA514780	SAMN10734524	Yes
7	ERS005615_00668		transposase	PRJEB2102	SAMEA685615	Yes
7	ERS070135_01100		hypothetical protein	PRJEB2632	SAMEA1463282	Yes
7	ERS043947_01871		DDE_Tnp_ISL3 domain protein	PRJEB2632	SAMEA1032627	Yes
7	EQH24_11045		ISL3 family transposase	PRJNA514780	SAMN10734518	Yes
7	SAMEA1026834_00177		IS116, transposase	PRJEB2417	SAMEA1026834	Yes
7	C4N11_RS00065		ISL3 family transposase	PRJNA224116	SAMN08501023	Yes
7	SAMEA1026476_00220		transposase	PRJEB2417	SAMEA1026476	Yes
7	SAMEA1026753_00788		IS116, transposase	PRJEB2417	SAMEA1026753	Yes
7	ERS070093_01873		DDE_Tnp_ISL3 domain protein	PRJEB2632	SAMEA1462988	Yes
7	SPN23F_RS00070	SPN23F_00140	ISL3 family transposase	PRJNA224116	SAMEA1705947	Yes
7	EQH44_05840		ISL3 family transposase	PRJNA514780	SAMN10734538	Yes
7	ERS005609_00691		transposase	PRJEB2102	SAMEA685691	Yes
7	EQH30_07755		ISL3-like element IS116A family transposase	PRJNA514780	SAMN10734524	Yes
7	ERS005629_00009		transposase	PRJEB2102	SAMEA1012549	Yes
7	EQH44_05380		ISL3-like element IS116A family transposase	PRJNA514780	SAMN10734538	Yes
7	ERS044104_00167		DDE_Tnp_ISL3 domain protein	PRJEB2632	SAMEA1032552	Yes
7	EQH44_10960		ISL3 family transposase	PRJNA514780	SAMN10734538	Yes
7	ERS100970_02003		transposase	PRJEB2190	SAMEA1483781	Yes
7	ERS022228_00741		transposase	PRJEB2479	SAMEA1028771	Yes
7	EQH29_09355		ISL3 family transposase	PRJNA514780	SAMN10734523	Yes
7	ERS012478_00508		IS11	PRJEB2190	SAMEA770062	Yes
7	ERS070093_01525		hypothetical protein	PRJEB2632	SAMEA1462988	Yes
7	ERS005612_00187		transposase	PRJEB2102	SAMEA685593	Yes
7	ERS005603_02141		transposase-like protei	PRJEB2102	SAMEA685713	Yes
7	ERS070123_01282		DDE_Tnp_ISL3 domain protein	PRJEB2632	SAMEA1463221	Yes
7	ERS005601_00002		transposase	PRJEB2102	SAMEA685706	Yes
7	ERS070120_02616		transposase	PRJEB2632	SAMEA1463209	Yes
7	ERS005601_01304		transposase	PRJEB2102	SAMEA685706	Yes
7	ERS070098_02510		transposase	PRJEB2632	SAMEA1463041	Yes
7	ERS043949_01200		DDE_Tnp_ISL3 domain protein	PRJEB2632	SAMEA1032556	Yes
7	ERS005597_00283		transposase-like protei	PRJEB2102	SAMEA685653	Yes
7	ERS070095_02343		DDE_Tnp_ISL3 domain protein	PRJEB2632	SAMEA1463066	Yes
7	EQH24_05820		ISL3 family transposase	PRJNA514780	SAMN10734518	Yes
7	ERS011491_00877		transposase	PRJEB2190	SAMEA770015	Yes
7	EQH45_02250		ISL3 family transposase	PRJNA514780	SAMN10734539	Yes
7	ERS044134_00001		DDE_Tnp_ISL3 domain protein	PRJEB2632	SAMEA1032425	Yes
7	ERS021954_01891		IS11	PRJEB2479	SAMEA1028668	Yes
7	ERS005638_00027		transposase	PRJEB2102	SAMEA686019	Yes
7	SPJ_RS03700	SPJ_0743	ISL3-like element IS116A family transposase	PRJNA224116	SAMN02603444	Yes
7	BUM80_RS10395		ISL3 family transposase	PRJNA224116	SAMN06166933	Yes
7	SPG_RS02060	SPG_0406	ISL3 family transposase	PRJNA224116	SAMN02603350	Yes
7	ERS005626_00728		transposase	PRJEB2102	SAMEA1012521	Yes
7	HMPREF0837_RS10130	HMPREF0837_12113	hypothetical protein	PRJNA224116	SAMN00002223	Yes
7	EQH33_04135		ISL3 family transposase	PRJNA514780	SAMN10734527	Yes
7	ES276_03370		ISL3 family transposase	PRJNA514780	SAMN10734563	Yes
7	ERS022113_01573		transposase	PRJEB2479	SAMEA1028881	Yes
7	EQH33_08470		ISL3-like element IS116A family transposase	PRJNA514780	SAMN10734527	Yes
7	ERS011481_00025		transposase	PRJEB2190	SAMEA770012	Yes
7	ERS070124_02461		Degenerate transposase (orf2)	PRJEB2632	SAMEA1463076	Yes
7	ERS070121_02749		DDE_Tnp_ISL3 domain protein	PRJEB2632	SAMEA1463204	Yes
7	ERS043906_00800		DDE_Tnp_ISL3 domain protein	PRJEB2632	SAMEA1032531	Yes
7	ERS022069_00221		IS11	PRJEB2479	SAMEA1028757	Yes
7	ERS022261_00447		transposase	PRJEB2479	SAMEA1029136	Yes
7	SAMEA1026784_01108		transposase	PRJEB2417	SAMEA1026784	Yes
7	ERS043908_01821		DDE_Tnp_ISL3 domain protein	PRJEB2632	SAMEA1032565	Yes
7	ERS070123_01639		DDE_Tnp_ISL3 domain protein	PRJEB2632	SAMEA1463221	Yes
7	ERS100971_00129		transposase	PRJEB2190	SAMEA1483777	Yes
7	SP_RS11885		ISL3 family transposase	PRJNA224116	SAMN02604002	Yes
7	ERS070087_01752		DDE_Tnp_ISL3 domain protein	PRJEB2632	SAMEA1462998	Yes
7	ERS011496_01844		transposase	PRJEB2190	SAMEA770020	Yes
7	ERS100971_01161		transposase	PRJEB2190	SAMEA1483777	Yes
7	ERS070133_00172		Transposase-like protein, IS116	PRJEB2632	SAMEA1463301	Yes
7	SAMEA1026625_02129		transposase	PRJEB2417	SAMEA1026625	Yes
7	ERS100970_00209		transposase	PRJEB2190	SAMEA1483781	Yes
7	SAMEA1026341_02039		transposase	PRJEB2417	SAMEA1026341	Yes
7	ERS005613_00424		transposase	PRJEB2102	SAMEA685588	Yes
7	ERS043897_00957		DDE_Tnp_ISL3 domain protein	PRJEB2632	SAMEA1032713	Yes
7	SAMEA1026576_00762		IS116, transposase	PRJEB2417	SAMEA1026576	Yes
7	ES298_01630		ISL3 family transposase	PRJNA514780	SAMN10734562	Yes
7	ERS005633_00721		transposase	PRJEB2102	SAMEA1012442	Yes
7	EQH18_09360		ISL3 family transposase	PRJNA514780	SAMN10734512	Yes
7	SAMEA1026576_01900		transposase	PRJEB2417	SAMEA1026576	Yes
7	ERS043946_02556		DDE_Tnp_ISL3 domain protein	PRJEB2632	SAMEA1032646	Yes
7	ERS005627_01213		transposase	PRJEB2102	SAMEA686070	Yes
7	ERS005624_01188		transposase	PRJEB2102	SAMEA686135	Yes
7	ERS005626_00390		transposase	PRJEB2102	SAMEA1012521	Yes
7	EQH41_08415		ISL3 family transposase	PRJNA514780	SAMN10734535	Yes
7	SPNINV200_RS07790	SPNINV200_14630	ISL3 family transposase	PRJNA224116	SAMEA3138386	Yes
7	ERS011476_01464		transposase	PRJEB2190	SAMEA770068	Yes
7	EQH28_03705		ISL3-like element IS116A family transposase	PRJNA514780	SAMN10734522	Yes
7	EQH18_03465		ISL3 family transposase	PRJNA514780	SAMN10734512	Yes
7	ERS022086_00435		transposase	PRJEB2479	SAMEA1028850	Yes
7	ERS011476_01717		transposase	PRJEB2190	SAMEA770068	Yes
7	ERS005590_00187		transposase			Yes
7	EQH23_01975		ISL3 family transposase	PRJNA514780	SAMN10734517	Yes
7	ERS043897_00197		transposase	PRJEB2632	SAMEA1032713	Yes
7	ERS070093_01186		hypothetical protein	PRJEB2632	SAMEA1462988	Yes
7	ERS011497_01762		transposase	PRJEB2190	SAMEA770021	Yes
7	ERS011492_01315		IS11	PRJEB2190	SAMEA770016	Yes
7	ERS100970_01363		transposase	PRJEB2190	SAMEA1483781	Yes
7	ERS070098_00616		DDE_Tnp_ISL3 domain protein	PRJEB2632	SAMEA1463041	Yes
7	ERS005633_00154		transposase	PRJEB2102	SAMEA1012442	Yes
7	EQH29_04330		ISL3 family transposase	PRJNA514780	SAMN10734523	Yes
7	EQH20_04995		ISL3 family transposase	PRJNA514780	SAMN10734514	Yes
7	EQH25_09615		ISL3 family transposase	PRJNA514780	SAMN10734519	Yes
7	ERS070120_00439		DDE_Tnp_ISL3 domain protein	PRJEB2632	SAMEA1463209	Yes
7	SPV_RS09090		ISL3 family transposase	PRJNA224116	SAMN04093378	Yes
7	ERS012471_00406		transposase	PRJEB2190	SAMEA770051	Yes
7	ERS070093_02058		DDE_Tnp_ISL3 domain protein	PRJEB2632	SAMEA1462988	Yes
7	ERS021984_00941		transposase	PRJEB2479	SAMEA1028952	Yes
7	ERS005626_00191		transposase	PRJEB2102	SAMEA1012521	Yes
7	ERS043964_00928		DDE_Tnp_ISL3 domain protein	PRJEB2632	SAMEA1032405	Yes
7	ERS011498_01048		transposase	PRJEB2190	SAMEA770022	Yes
7	ERS043906_00168		transposase	PRJEB2632	SAMEA1032531	Yes
7	ERS005620_00014		transposase-like protei	PRJEB2102	SAMEA685742	Yes
7	SAMEA1026784_01710		IS116, transposase	PRJEB2417	SAMEA1026784	Yes
7	SAMEA1026476_02176		IS116, transposase	PRJEB2417	SAMEA1026476	Yes
7	ERS022317_01508		transposase	PRJEB2479	SAMEA1028861	Yes
7	ERS070132_00143		transposase	PRJEB2632	SAMEA1463293	Yes
7	SAMEA1026412_00587		transposase	PRJEB2417	SAMEA1026412	Yes
7	SAMEA1026728_00847		IS116, transposase	PRJEB2417	SAMEA1026728	Yes
7	ERS012472_01892		transposase	PRJEB2190	SAMEA770050	Yes
7	ERS005638_02149		transposase-like protei	PRJEB2102	SAMEA686019	Yes
7	SP_RS08360	SP_1692	ISL3 family transposase	PRJNA224116	SAMN02604002	Yes
7	ERS005609_01369		transposase	PRJEB2102	SAMEA685691	Yes
7	ERS011479_00012		transposase	PRJEB2190	SAMEA770066	Yes
7	EQH30_08315		ISL3 family transposase	PRJNA514780	SAMN10734524	Yes
7	ERS005594_01450		transposase	PRJEB2102	SAMEA685643	Yes
7	SPN23F_RS06210	SPN23F_12230	ISL3 family transposase	PRJNA224116	SAMEA1705947	Yes
7	SAMEA1026341_00234		IS116, transposase	PRJEB2417	SAMEA1026341	Yes
7	EQH24_03490		ISL3 family transposase	PRJNA514780	SAMN10734518	Yes
7	SAMEA1026820_01500		transposase-like protein, IS116	PRJEB2417	SAMEA1026820	Yes
7	ERS022113_01943		transposase	PRJEB2479	SAMEA1028881	Yes
7	EQH46_05725		ISL3 family transposase	PRJNA514780	SAMN10734540	Yes
7	ERS070133_00784		DDE_Tnp_ISL3 domain protein	PRJEB2632	SAMEA1463301	Yes
7	C4N11_RS03590		ISL3-like element IS116A family transposase	PRJNA224116	SAMN08501023	Yes
7	SP_RS08895	SP_1792	ISL3 family transposase	PRJNA224116	SAMN02604002	Yes
7	ERS021833_00807		transposase	PRJEB2479	SAMEA1029019	Yes
7	ERS005598_00017		transposase-like protei	PRJEB2102	SAMEA685657	Yes
7	ERS022086_00949		IS11	PRJEB2479	SAMEA1028850	Yes
7	ERS005627_02123		transposase-like protei	PRJEB2102	SAMEA686070	Yes
7	ERS012479_00168		transposase	PRJEB2190	SAMEA770061	Yes
7	EQH20_01805		ISL3-like element IS116A family transposase	PRJNA514780	SAMN10734514	Yes
7	EQH35_04170		ISL3 family transposase	PRJNA514780	SAMN10734529	Yes
7	BUM80_RS10260		ISL3 family transposase	PRJNA224116	SAMN06166933	Yes
7	ERS043897_01741		DDE_Tnp_ISL3 domain protein	PRJEB2632	SAMEA1032713	Yes
7	SP_RS07095	SP_1444	ISL3 family transposase	PRJNA224116	SAMN02604002	Yes
7	SPS0030_17110		Mobile element protein	Nijmegen/30Strains	NA	Yes
7	EQH23_04785		ISL3 family transposase	PRJNA514780	SAMN10734517	Yes
7	ERS005613_02102		transposase-like protei	PRJEB2102	SAMEA685588	Yes
7	ERS070096_02396		transposase	PRJEB2632	SAMEA1463013	Yes
7	ERS011487_01767		transposase-like protei	PRJEB2190	SAMEA770006	Yes
7	ERS005626_01671		transposase-like protei	PRJEB2102	SAMEA1012521	Yes
7	ERS070097_02637		transposase	PRJEB2632	SAMEA1463034	Yes
7	ERS012477_00031		transposase	PRJEB2190	SAMEA770053	Yes
7	SAMEA1026802_02080		transposase	PRJEB2417	SAMEA1026802	Yes
7	ERS005638_01019		transposase	PRJEB2102	SAMEA686019	Yes
7	C4N11_RS00650		ISL3-like element IS116A family transposase	PRJNA224116	SAMN08501023	Yes
7	SAMEA1026327_01413		transposase	PRJEB2417	SAMEA1026327	Yes
7	ERS070096_01431		transposase	PRJEB2632	SAMEA1463013	Yes
7	ERS021908_00767		transposase	PRJEB2479	SAMEA1028723	Yes
7	ERS012477_01882		transposase	PRJEB2190	SAMEA770053	Yes
7	SAMEA1026728_01964		transposase	PRJEB2417	SAMEA1026728	Yes
7	SAMEA1026327_01801		transposase	PRJEB2417	SAMEA1026327	Yes
7	ERS011503_01663		transposase	PRJEB2190	SAMEA770001	Yes
7	EQH45_08705		ISL3 family transposase	PRJNA514780	SAMN10734539	Yes
7	EQH41_05070		ISL3 family transposase	PRJNA514780	SAMN10734535	Yes
7	ERS100971_01860		transposase	PRJEB2190	SAMEA1483777	Yes
7	EQH46_01860		ISL3 family transposase	PRJNA514780	SAMN10734540	Yes
7	SAMEA1026753_00113		transposase	PRJEB2417	SAMEA1026753	Yes
7	C4N11_RS03770		ISL3-like element IS116A family transposase	PRJNA224116	SAMN08501023	Yes
7	SAMEA1026625_01147		IS116, transposase	PRJEB2417	SAMEA1026625	Yes
7	SAMEA1026381_01305		transposase	PRJEB2417	SAMEA1026381	Yes
7	SAMEA1026416_01081		IS116, transposase	PRJEB2417	SAMEA1026416	Yes
7	SAMEA1026802_00294		transposase	PRJEB2417	SAMEA1026802	Yes
7	ERS011485_00780		IS11	PRJEB2190	SAMEA770008	Yes
7	ERS100970_01191		transposase	PRJEB2190	SAMEA1483781	Yes
7	EQH25_05655		ISL3 family transposase	PRJNA514780	SAMN10734519	Yes
7	SAMEA1026782_01217		transposase	PRJEB2417	SAMEA1026782	Yes
7	ERS011497_00147		transposase	PRJEB2190	SAMEA770021	Yes
7	SAMEA1026326_01107		transposase	PRJEB2417	SAMEA1026326	Yes
7	SAMEA1026789_01753		IS116, transposase	PRJEB2417	SAMEA1026789	Yes
7	EQH24_05445		ISL3 family transposase	PRJNA514780	SAMN10734518	Yes
7	ES298_01520		ISL3 family transposase	PRJNA514780	SAMN10734562	Yes
7	ERS043962_00166		transposase	PRJEB2632	SAMEA1032740	Yes
7	SAMEA1026408_01477		transposase	PRJEB2417	SAMEA1026408	Yes
7	ERS012478_02095		transposase-like protei	PRJEB2190	SAMEA770062	Yes
7	SPN23F_RS11010	SPN23F_21380	ISL3 family transposase	PRJNA224116	SAMEA1705947	Yes
7	SAMEA1026801_02048		transposase	PRJEB2417	SAMEA1026801	Yes
7	ERS070096_00864		hypothetical protein	PRJEB2632	SAMEA1463013	Yes
7	SPN23F_RS03700	SPN23F_07260	ISL3-like element IS116A family transposase	PRJNA224116	SAMEA1705947	Yes
7	ERS005590_00200		transposase			Yes
7	ERS070125_00963		DDE_Tnp_ISL3 domain protein	PRJEB2632	SAMEA1463060	Yes
7	EQH41_08965		ISL3 family transposase	PRJNA514780	SAMN10734535	Yes
7	EQH17_09910		ISL3 family transposase	PRJNA514780	SAMN10734511	Yes
7	ERS022035_01253		transposase	PRJEB2479	SAMEA1028940	Yes
7	EQH33_06315		ISL3 family transposase	PRJNA514780	SAMN10734527	Yes
7	ERS011481_00873		IS11	PRJEB2190	SAMEA770012	Yes
7	EQH29_03700		ISL3-like element IS116A family transposase	PRJNA514780	SAMN10734523	Yes
7	ERS011492_01962		transposase	PRJEB2190	SAMEA770016	Yes
7	ERS005633_01263		transposase	PRJEB2102	SAMEA1012442	Yes
7	INV104_RS09405		ISL3 family transposase	PRJNA224116	SAMEA3138388	Yes
7	ERS021851_01884		transposase	PRJEB2479	SAMEA1028770	Yes
7	ERS070097_02573		DDE_Tnp_ISL3 domain protein	PRJEB2632	SAMEA1463034	Yes
7	SAMEA1026834_00872		transposase	PRJEB2417	SAMEA1026834	Yes
7	ERS005615_01445		transposase-like protei	PRJEB2102	SAMEA685615	Yes
7	ERS021954_00728		transposase	PRJEB2479	SAMEA1028668	Yes
7	ERS005633_02083		transposase-like protei	PRJEB2102	SAMEA1012442	Yes
7	SAMEA1026820_01965		transposase	PRJEB2417	SAMEA1026820	Yes
7	ERS005594_00328		transposase-like protei	PRJEB2102	SAMEA685643	Yes
7	ERS005624_01701		transposase	PRJEB2102	SAMEA686135	Yes
7	ERS070108_02498		degenerate transposase	PRJEB2632	SAMEA1463040	Yes
7	ERS070135_02004		DDE_Tnp_ISL3 domain protein	PRJEB2632	SAMEA1463282	Yes
7	SAMEA1026728_01809		transposase	PRJEB2417	SAMEA1026728	Yes
7	ES298_06055		ISL3 family transposase	PRJNA514780	SAMN10734562	Yes
7	EQH46_04070		ISL3 family transposase	PRJNA514780	SAMN10734540	Yes
7	SAMEA1026481_00311		transposase	PRJEB2417	SAMEA1026481	Yes
7	SAMEA1026356_01812		transposase	PRJEB2417	SAMEA1026356	Yes
7	EQH31_04455		ISL3 family transposase	PRJNA514780	SAMN10734525	Yes
7	SPS0030_11270		Mobile element protein	Nijmegen/30Strains	NA	Yes
7	EQH23_04005		ISL3 family transposase	PRJNA514780	SAMN10734517	Yes
7	EQH42_09100		ISL3 family transposase	PRJNA514780	SAMN10734536	Yes
7	ERS043897_00940		DDE_Tnp_ISL3 domain protein	PRJEB2632	SAMEA1032713	Yes
7	ERS012477_01825		transposase	PRJEB2190	SAMEA770053	Yes
7	SPV_RS08955		ISL3 family transposase	PRJNA224116	SAMN04093378	Yes
7	SAMEA1026625_01956		IS116, transposase	PRJEB2417	SAMEA1026625	Yes
7	SAMEA1026784_00534		transposase	PRJEB2417	SAMEA1026784	Yes
7	ERS021832_01254		transposase	PRJEB2479	SAMEA1028992	Yes
7	SAMEA1026789_01842		transposase	PRJEB2417	SAMEA1026789	Yes
7	ERS011484_01791		transposase	PRJEB2190	SAMEA770009	Yes
7	SAMEA1026784_01157		transposase	PRJEB2417	SAMEA1026784	Yes
7	SPN23F_RS00580	SPN23F_01150	ISL3-like element IS116A family transposase	PRJNA224116	SAMEA1705947	Yes
7	ERS011493_01082		transposase	PRJEB2190	SAMEA770017	Yes
7	ERS043906_02345		DDE_Tnp_ISL3 domain protein	PRJEB2632	SAMEA1032531	Yes
7	EQH45_11290		ISL3 family transposase	PRJNA514780	SAMN10734539	Yes
7	EQH46_09425		ISL3 family transposase	PRJNA514780	SAMN10734540	Yes
7	EQH45_06920		ISL3 family transposase	PRJNA514780	SAMN10734539	Yes
7	ERS005618_00527		transposase	PRJEB2102	SAMEA685562	Yes
7	SAMEA1026820_01025		transposase	PRJEB2417	SAMEA1026820	Yes
7	ERS011509_01451		transposase	PRJEB2190	SAMEA769994	Yes
7	ERS005603_00515		transposase	PRJEB2102	SAMEA685713	Yes
7	EQH16_09505		transposase	PRJNA514780	SAMN10734510	Yes
7	EQH46_08485		ISL3 family transposase	PRJNA514780	SAMN10734540	Yes
7	ERS070097_00061		DDE_Tnp_ISL3 domain protein	PRJEB2632	SAMEA1463034	Yes
7	SPH_RS10965	SPH_2238	ISL3 family transposase	PRJNA224116	SAMN02603442	Yes
7	ERS044123_00205		transposase	PRJEB2632	SAMEA1032668	Yes
7	ES300_04035		ISL3 family transposase	PRJNA514780	SAMN10734565	Yes
7	ERS022228_00511		transposase	PRJEB2479	SAMEA1028771	Yes
7	ERS022301_00337		IS11	PRJEB2479	SAMEA1028916	Yes
7	SAMEA1026342_00544		IS116, transposase	PRJEB2417	SAMEA1026342	Yes
7	ERS022084_01705		transposase	PRJEB2479	SAMEA1028883	Yes
7	EQH15_09235		transposase	PRJNA514780	SAMN10734509	Yes
7	ERS043949_00169		Degenerate transposase (orf2)	PRJEB2632	SAMEA1032556	Yes
7	EQH46_06575		ISL3 family transposase	PRJNA514780	SAMN10734540	Yes
7	ES298_04425		ISL3 family transposase	PRJNA514780	SAMN10734562	Yes
7	EQH23_01535		ISL3 family transposase	PRJNA514780	SAMN10734517	Yes
7	EQH25_01665		ISL3 family transposase	PRJNA514780	SAMN10734519	Yes
7	SPNINV200_RS02215	SPNINV200_04170	ISL3-like element IS116A family transposase	PRJNA224116	SAMEA3138386	Yes
7	ERS022139_00116		IS11	PRJEB2479	SAMEA1028663	Yes
7	SAMEA1026800_00654		transposase	PRJEB2417	SAMEA1026800	Yes
7	SAMEA1026782_00175		transposase	PRJEB2417	SAMEA1026782	Yes
7	ERS100971_01664		transposase	PRJEB2190	SAMEA1483777	Yes
7	SAMEA1026503_01817		transposase	PRJEB2417	SAMEA1026503	Yes
7	ERS021919_02113		IS11	PRJEB2479	SAMEA1028733	Yes
7	ERS005614_00329		transposase	PRJEB2102	SAMEA685620	Yes
7	SP_RS07795	SP_1582	ISL3-like element IS116A family transposase	PRJNA224116	SAMN02604002	Yes
7	EQH36_09225		ISL3 family transposase	PRJNA514780	SAMN10734530	Yes
7	SAMEA1026503_00129		transposase	PRJEB2417	SAMEA1026503	Yes
7	ERS070132_00875		DDE_Tnp_ISL3 domain protein	PRJEB2632	SAMEA1463293	Yes
7	EQH44_09980		ISL3-like element IS116A family transposase	PRJNA514780	SAMN10734538	Yes
7	ERS070087_00005		DDE_Tnp_ISL3 domain protein	PRJEB2632	SAMEA1462998	Yes
7	ERS043946_01943		DDE_Tnp_ISL3 domain protein	PRJEB2632	SAMEA1032646	Yes
7	SAMEA1026668_00399		transposase	PRJEB2417	SAMEA1026668	Yes
7	EQH45_10340		ISL3 family transposase	PRJNA514780	SAMN10734539	Yes
7	C4N11_RS02815		ISL3-like element IS116A family transposase	PRJNA224116	SAMN08501023	Yes
7	ERS022362_02185		transposase	PRJEB2479	SAMEA1029016	Yes
7	ES276_03915		ISL3-like element IS116A family transposase	PRJNA514780	SAMN10734563	Yes
7	ERS070098_01375		DDE_Tnp_ISL3 domain protein	PRJEB2632	SAMEA1463041	Yes
7	ERS070126_02553		DDE_Tnp_ISL3 domain protein	PRJEB2632	SAMEA1463045	Yes
7	ERS005601_00251		transposase	PRJEB2102	SAMEA685706	Yes
7	ERS044134_00587		DDE_Tnp_ISL3 domain protein	PRJEB2632	SAMEA1032425	Yes
7	SAMEA1026782_01836		transposase-like protein, IS116	PRJEB2417	SAMEA1026782	Yes
7	ERS043951_00900		DDE_Tnp_ISL3 domain protein	PRJEB2632	SAMEA1032481	Yes
7	ERS070121_01318		hypothetical protein	PRJEB2632	SAMEA1463204	Yes
7	ERS005624_00001		transposase	PRJEB2102	SAMEA686135	Yes
7	ERS043897_00177		DDE_Tnp_ISL3 domain protein	PRJEB2632	SAMEA1032713	Yes
7	ERS011492_01551		transposase	PRJEB2190	SAMEA770016	Yes
7	ES298_04140		ISL3 family transposase	PRJNA514780	SAMN10734562	Yes
7	EQH18_01895		ISL3 family transposase	PRJNA514780	SAMN10734512	Yes
7	EQH23_02590		ISL3 family transposase	PRJNA514780	SAMN10734517	Yes
7	ERS011478_01644		transposase	PRJEB2190	SAMEA770064	Yes
7	ERS012479_01885		transposase	PRJEB2190	SAMEA770061	Yes
7	ERS070124_01551		DDE_Tnp_ISL3 domain protein	PRJEB2632	SAMEA1463076	Yes
7	ERS012481_01912		IS11	PRJEB2190	SAMEA769999	Yes
7	ERS005602_00191		transposase	PRJEB2102	SAMEA685709	Yes
7	ERS012472_00176		transposase	PRJEB2190	SAMEA770050	Yes
7	SAMEA1026342_01228		transposase	PRJEB2417	SAMEA1026342	Yes
7	SAMEA1026800_00935		IS116, transposase	PRJEB2417	SAMEA1026800	Yes
7	HMPREF1038_RS09175	HMPREF1038_01873	ISL3 family transposase	PRJNA224116	SAMN02299431	Yes
7	EQH36_07170		ISL3 family transposase	PRJNA514780	SAMN10734530	Yes
7	SP670_RS08115	SP670_1639	ISL3 family transposase	PRJNA224116	SAMN02604004	Yes
7	EQH17_02270		ISL3-like element IS116A family transposase	PRJNA514780	SAMN10734511	Yes
7	SPCG_RS10435	SPCG_1978	ISL3-like element IS116A family transposase	PRJNA224116	SAMN02603015	Yes
7	ERS044134_02497		DDE_Tnp_ISL3 domain protein	PRJEB2632	SAMEA1032425	Yes
7	SAMEA1026356_01995		transposase	PRJEB2417	SAMEA1026356	Yes
7	EQH25_01935		ISL3 family transposase	PRJNA514780	SAMN10734519	Yes
7	ERS012478_02089		transposase-like protei	PRJEB2190	SAMEA770062	Yes
7	SAMEA1026820_01721		IS116, transposase	PRJEB2417	SAMEA1026820	Yes
7	SP_RS06190	SP_1262	ISL3 family transposase	PRJNA224116	SAMN02604002	Yes
7	ERS100971_02044		IS11	PRJEB2190	SAMEA1483777	Yes
7	ERS021860_01709		transposase	PRJEB2479	SAMEA1029163	Yes
7	EQH30_04115		ISL3 family transposase	PRJNA514780	SAMN10734524	Yes
7	ERS043908_00172		DDE_Tnp_ISL3 domain protein	PRJEB2632	SAMEA1032565	Yes
7	SAMEA1026416_01838		transposase	PRJEB2417	SAMEA1026416	Yes
[truncated: 421,339+ more rows]

## Sheet: Supplementary_data_5
Cluster	Subcluster	Strain	Genome	locus_tag	Old_locus_tag	Start	End	Strand	Gene product
560	560_0	11A	NZ_CP018838	BUM80_RS00005	NA	47	5027	1	YSIRK-type signal peptide-containing protein
832	832_0	11A	NZ_CP018838	BUM80_RS00010	NA	5116	6313	1	phosphoglycerate kinase
111	111_0	11A	NZ_CP018838	BUM80_RS00015	NA	6448	6976	1	aromatic acid exporter family protein
173	173_0	11A	NZ_CP018838	BUM80_RS00020	NA	7052	7409	1	MerR family transcriptional regulator
1189	1189_0	11A	NZ_CP018838	BUM80_RS00025	NA	7445	8792	1	type I glutamate--ammonia ligase
7	7_28	11A	NZ_CP018838	BUM80_RS00030	NA	8839	10096	-1	ISL3 family transposase
843	843_0	11A	NZ_CP018838	BUM80_RS00035	NA	10304	10424	-1	hypothetical protein
2351	2351_0	11A	NZ_CP018838	BUM80_RS00040	NA	10388	10538	1	hypothetical protein
2586	2586_0	11A	NZ_CP018838	BUM80_RS00050	NA	11234	12272	1	restriction endonuclease subunit S
1686	1686_4	11A	NZ_CP018838	BUM80_RS00055	NA	12328	13126	1	integrase
1246	1246_0	11A	NZ_CP018838	BUM80_RS00060	NA	13136	13742	1	restriction endonuclease subunit S
15	15_0	11A	NZ_CP018838	BUM80_RS00080	NA	15259	16723	-1	SAM-dependent DNA methyltransferase
1766	1766_0	11A	NZ_CP018838	BUM80_RS00085	NA	16735	19069	-1	DEAD/DEAH box helicase
1483	1483_0	11A	NZ_CP018838	BUM80_RS00090	NA	19438	19639	1	hypothetical protein
1659	1659_0	11A	NZ_CP018838	BUM80_RS00095	NA	19673	20183	1	DUF2812 domain-containing protein
634	634_0	11A	NZ_CP018838	BUM80_RS00100	NA	20346	21381	1	heat-inducible transcriptional repressor HrcA
569	569_0	11A	NZ_CP018838	BUM80_RS00105	NA	21407	21932	1	nucleotide exchange factor GrpE
1362	1362_0	11A	NZ_CP018838	BUM80_RS00110	NA	22420	24244	1	molecular chaperone DnaK
667	667_0	11A	NZ_CP018838	BUM80_RS00115	NA	24245	24602	1	hypothetical protein
410	410_0	11A	NZ_CP018838	BUM80_RS00120	NA	25003	26140	1	molecular chaperone DnaJ
445	445_8	11A	NZ_CP018838	BUM80_RS00125	NA	26473	26791	-1	hypothetical protein
546	546_0	11A	NZ_CP018838	BUM80_RS00130	NA	26874	27162	-1	hypothetical protein
725	725_0	11A	NZ_CP018838	BUM80_RS00135	NA	27171	27582	-1	HIT family protein
25	25_0	11A	NZ_CP018838	BUM80_RS00140	NA	27649	28381	1	ABC transporter ATP-binding protein
1381	1381_0	11A	NZ_CP018838	BUM80_RS00145	NA	28377	29427	1	multidrug ABC transporter permease
2152	2152_0	11A	NZ_CP018838	BUM80_RS00150	NA	29594	29924	-1	hypothetical protein
1682	1682_0	11A	NZ_CP018838	BUM80_RS00155	NA	30200	30539	1	response regulator transcription factor
2119	2119_0	11A	NZ_CP018838	BUM80_RS00160	NA	30543	31281	1	response regulator transcription factor
1698	1698_0	11A	NZ_CP018838	BUM80_RS00165	NA	31294	32635	1	sensor histidine kinase
1596	1596_0	11A	NZ_CP018838	BUM80_RS00170	NA	32676	32832	-1	quorum-sensing system pheromone BlpC
874	874_0	11A	NZ_CP018838	BUM80_RS00175	NA	32888	34250	-1	bacteriocin secretion accessory protein
1485	1485_0	11A	NZ_CP018838	BUM80_RS00185	NA	36699	36897	1	bacteriocin-like peptide BlpI
3228	3228_0	11A	NZ_CP018838	BUM80_RS00190	NA	36901	37063	1	hypothetical protein
75	75_0	11A	NZ_CP018838	BUM80_RS00195	NA	37363	37633	1	bacteriocin-like peptide BlpJ
802	802_1	11A	NZ_CP018838	BUM80_RS00200	NA	37701	37932	1	bacteriocin-like peptide BlpU
2303	2303_1	11A	NZ_CP018838	BUM80_RS00205	NA	37934	38054	1	hypothetical protein
399	399_0	11A	NZ_CP018838	BUM80_RS00210	NA	38350	38515	1	hypothetical protein
610	610_0	11A	NZ_CP018838	BUM80_RS00215	NA	38511	38916	1	hypothetical protein
2184	2184_0	11A	NZ_CP018838	BUM80_RS00225	NA	40067	40322	1	two-peptide bacteriocin subunit BlpM
1949	1949_0	11A	NZ_CP018838	BUM80_RS00230	NA	40337	40541	1	two-peptide bacteriocin subunit BlpN
626	626_0	11A	NZ_CP018838	BUM80_RS00235	NA	40559	40769	1	hypothetical protein
1344	1344_0	11A	NZ_CP018838	BUM80_RS00240	NA	40784	40934	1	bacteriocin-like peptide BlpO
2303	2303_0	11A	NZ_CP018838	BUM80_RS00245	NA	41037	41157	1	hypothetical protein
2291	2291_0	11A	NZ_CP018838	BUM80_RS00250	NA	41491	41671	1	hypothetical protein
1741	1741_0	11A	NZ_CP018838	BUM80_RS00255	NA	41927	42362	1	immunity protein
363	363_0	11A	NZ_CP018838	BUM80_RS00260	NA	42376	43066	1	CPBP family intramembrane metalloprotease
2066	2066_0	11A	NZ_CP018838	BUM80_RS00265	NA	43107	43341	1	hypothetical protein
1227	1227_102	11A	NZ_CP018838	BUM80_RS00275	NA	43671	45018	1	IS1380-like element ISSpn5 family transposase
692	692_1	11A	NZ_CP018838	BUM80_RS00280	NA	45199	45811	1	CPBP family intramembrane metalloprotease
2100	2100_0	11A	NZ_CP018838	BUM80_RS00285	NA	45971	46766	1	aminoglycoside phosphotransferase
2180	2180_0	11A	NZ_CP018838	BUM80_RS00290	NA	46762	47398	1	tRNA (guanosine(46)-N7)-methyltransferase TrmB
172	172_0	11A	NZ_CP018838	BUM80_RS00295	NA	47523	48003	1	ribosome maturation factor RimP
1904	1904_0	11A	NZ_CP018838	BUM80_RS00300	NA	48046	49183	1	transcription termination/antitermination protein NusA
1665	1665_0	11A	NZ_CP018838	BUM80_RS00305	NA	49204	49498	1	YlxR family protein
298	298_0	11A	NZ_CP018838	BUM80_RS00310	NA	49490	49790	1	YlxQ-related RNA-binding protein
1928	1928_0	11A	NZ_CP018838	BUM80_RS00315	NA	49806	52599	1	translation initiation factor IF-2
1399	1399_0	11A	NZ_CP018838	BUM80_RS00320	NA	52849	53200	1	30S ribosome-binding factor RbfA
1158	1158_0	11A	NZ_CP018838	BUM80_RS00325	NA	53442	54258	1	hypothetical protein
1836	1836_0	11A	NZ_CP018838	BUM80_RS00330	NA	54259	54442	1	hypothetical protein
380	380_0	11A	NZ_CP018838	BUM80_RS00335	NA	54856	55090	1	DUF1858 domain-containing protein
550	550_0	11A	NZ_CP018838	BUM80_RS00340	NA	55089	56424	1	DUF438 domain-containing protein
2178	2178_0	11A	NZ_CP018838	BUM80_RS00345	NA	56433	56688	1	DUF1912 family protein
885	885_0	11A	NZ_CP018838	BUM80_RS00350	NA	56783	57179	1	helicase
1512	1512_0	11A	NZ_CP018838	BUM80_RS00360	NA	58028	58589	1	GNAT family N-acetyltransferase
539	539_0	11A	NZ_CP018838	BUM80_RS00365	NA	58588	59167	1	hypothetical protein
2009	2009_0	11A	NZ_CP018838	BUM80_RS00370	NA	59159	61811	1	valine--tRNA ligase
507	507_0	11A	NZ_CP018838	BUM80_RS00375	NA	61865	62636	1	DUF3883 domain-containing protein
70	70_0	11A	NZ_CP018838	BUM80_RS00380	NA	62912	63716	1	cell division protein Fic
810	810_0	11A	NZ_CP018838	BUM80_RS00390	NA	65131	65332	1	helicase
971	971_0	11A	NZ_CP018838	BUM80_RS00395	NA	65631	66471	1	PRD domain-containing protein
36	36_0	11A	NZ_CP018838	BUM80_RS00400	NA	66488	68327	1	PTS beta-glucoside transporter subunit EIIBCA
96	96_1	11A	NZ_CP018838	BUM80_RS00405	NA	68339	69755	1	glycoside hydrolase family 1 protein
1809	1809_0	11A	NZ_CP018838	BUM80_RS00410	NA	70346	71393	1	phenylalanine--tRNA ligase subunit alpha
1353	1353_0	11A	NZ_CP018838	BUM80_RS00415	NA	71392	71902	1	GNAT family N-acetyltransferase
432	432_0	11A	NZ_CP018838	BUM80_RS00420	NA	71978	74384	1	phenylalanine--tRNA ligase subunit beta
1	1_2	11A	NZ_CP018838	BUM80_RS00425	NA	74451	75453	-1	endonuclease/exonuclease/phosphatase family protein
2222	2222_0	11A	NZ_CP018838	BUM80_RS00435	NA	76180	76447	1	helix-turn-helix transcriptional regulator
2261	2261_0	11A	NZ_CP018838	BUM80_RS00440	NA	76707	78957	1	5-methyltetrahydropteroyltriglutamate-- homocysteine S-methyltransferase
178	178_0	11A	NZ_CP018838	BUM80_RS00445	NA	79020	79887	1	methylenetetrahydrofolate reductase [NAD(P)H]
2853	2853_0	11A	NZ_CP018838	BUM80_RS00450	NA	80068	80338	-1	hypothetical protein
443	443_0	11A	NZ_CP018838	BUM80_RS00455	NA	80571	82785	1	polyribonucleotide nucleotidyltransferase
1035	1035_0	11A	NZ_CP018838	BUM80_RS00460	NA	82800	83418	1	serine O-acetyltransferase
464	464_0	11A	NZ_CP018838	BUM80_RS00465	NA	83429	84314	1	GNAT family N-acetyltransferase
873	873_0	11A	NZ_CP018838	BUM80_RS00475	NA	84400	85744	1	cysteine--tRNA ligase
1347	1347_0	11A	NZ_CP018838	BUM80_RS00480	NA	85736	86123	1	Mini-ribonuclease 3
1091	1091_0	11A	NZ_CP018838	BUM80_RS00485	NA	86126	87011	1	PucR family transcriptional regulator
1883	1883_0	11A	NZ_CP018838	BUM80_RS00490	NA	87147	87747	1	hypothetical protein
1448	1448_0	11A	NZ_CP018838	BUM80_RS00495	NA	88415	89693	1	ABC transporter permease
425	425_0	11A	NZ_CP018838	BUM80_RS00500	NA	89705	90353	1	ABC transporter ATP-binding protein
1179	1179_0	11A	NZ_CP018838	BUM80_RS00505	NA	90404	91784	1	ABC transporter permease
644	644_1	11A	NZ_CP018838	BUM80_RS00510	NA	92095	92752	1	response regulator transcription factor
1774	1774_0	11A	NZ_CP018838	BUM80_RS00515	NA	92748	94077	1	HAMP domain-containing histidine kinase
2143	2143_0	11A	NZ_CP018838	BUM80_RS00520	NA	94217	95099	1	fructose-bisphosphate aldolase
1616	1616_0	11A	NZ_CP018838	BUM80_RS00525	NA	95419	96622	-1	oxidoreductase
182	182_0	11A	NZ_CP018838	BUM80_RS00535	NA	96814	97204	-1	ABC transporter permease subunit
1931	1931_0	11A	NZ_CP018838	BUM80_RS00540	NA	97216	97981	-1	transporter substrate-binding domain-containing protein
1793	1793_0	11A	NZ_CP018838	BUM80_RS00545	NA	98020	98779	-1	amino acid ABC transporter ATP-binding protein
1808	1808_0	11A	NZ_CP018838	BUM80_RS00550	NA	99042	101277	1	single-stranded-DNA-specific exonuclease RecJ
349	349_0	11A	NZ_CP018838	BUM80_RS00555	NA	101450	103112	1	ribonuclease J
1140	1140_0	11A	NZ_CP018838	BUM80_RS00560	NA	103180	103960	1	esterase family protein
1561	1561_0	11A	NZ_CP018838	BUM80_RS00565	NA	104090	105311	1	N-acetyltransferase
186	186_0	11A	NZ_CP018838	BUM80_RS00570	NA	105315	106548	1	peptidoglycan bridge formation alanyltransferase MurN
1260	1260_0	11A	NZ_CP018838	BUM80_RS00575	NA	106626	107328	1	matrixin family metalloprotease
819	819_0	11A	NZ_CP018838	BUM80_RS00580	NA	107365	109213	1	excinuclease ABC subunit UvrC
1028	1028_0	11A	NZ_CP018838	BUM80_RS00585	NA	109202	110036	1	metallophosphoesterase family protein
2110	2110_0	11A	NZ_CP018838	BUM80_RS00590	NA	110101	110902	-1	amino acid ABC transporter substrate-binding protein
1264	1264_0	11A	NZ_CP018838	BUM80_RS00595	NA	111072	111678	1	nitroreductase family protein
314	314_0	11A	NZ_CP018838	BUM80_RS00600	NA	111690	113091	1	dipeptidase PepV
778	778_0	11A	NZ_CP018838	BUM80_RS00605	NA	113144	113723	1	uracil-DNA glycosylase family protein
548	548_0	11A	NZ_CP018838	BUM80_RS00610	NA	113882	114035	1	rhodanese-like domain-containing protein
548	548_1	11A	NZ_CP018838	BUM80_RS00615	NA	114050	114170	1	rhodanese-like domain-containing protein
1901	1901_0	11A	NZ_CP018838	BUM80_RS00620	NA	114325	115666	1	branched-chain amino acid transport system II carrier protein
277	277_0	11A	NZ_CP018838	BUM80_RS00625	NA	115763	116801	1	M42 family metallopeptidase
1739	1739_0	11A	NZ_CP018838	BUM80_RS00630	NA	116802	117273	1	HIT family protein
1693	1693_0	11A	NZ_CP018838	BUM80_RS00635	NA	117275	117992	1	D-alanyl-D-alanine carboxypeptidase family protein
1203	1203_0	11A	NZ_CP018838	BUM80_RS00640	NA	118300	118726	1	50S ribosomal protein L11
799	799_0	11A	NZ_CP018838	BUM80_RS00645	NA	118933	119623	1	50S ribosomal protein L1
645	645_3	11A	NZ_CP018838	BUM80_RS00650	NA	119955	120138	1	maturase
317	317_0	11A	NZ_CP018838	BUM80_RS00660	NA	120608	120971	1	hypothetical protein
781	781_0	11A	NZ_CP018838	BUM80_RS00665	NA	121369	121615	1	hypothetical protein
991	991_1	11A	NZ_CP018838	BUM80_RS00670	NA	122015	123008	1	ATP-binding cassette domain-containing protein
1302	1302_5	11A	NZ_CP018838	BUM80_RS00675	NA	123009	123828	1	antibiotic ABC transporter permease
837	837_7	11A	NZ_CP018838	BUM80_RS00680	NA	123829	124615	1	multidrug ABC transporter permease
1191	1191_0	11A	NZ_CP018838	BUM80_RS00685	NA	125043	131475	1	LPXTG cell wall anchor domain-containing protein
239	239_9	11A	NZ_CP018838	BUM80_RS00690	NA	132080	132578	1	PTS sugar transporter subunit IIA
3267	3267_8	11A	NZ_CP018838	BUM80_RS00695	NA	132615	132921	1	PTS sugar transporter subunit IIB
699	699_0	11A	NZ_CP018838	BUM80_RS00700	NA	132968	134444	1	PTS galactitol transporter subunit IIC
323	323_0	11A	NZ_CP018838	BUM80_RS00720	NA	142354	142600	-1	transposase
322	322_0	11A	NZ_CP018838	BUM80_RS00725	NA	142810	143170	-1	DUF3397 domain-containing protein
233	233_0	11A	NZ_CP018838	BUM80_RS00735	NA	144195	144759	1	methyltransferase domain-containing protein
1089	1089_0	11A	NZ_CP018838	BUM80_RS00740	NA	144751	145006	1	hypothetical protein
2054	2054_0	11A	NZ_CP018838	BUM80_RS00745	NA	145017	147072	1	sodium:hydrogen antiporter
1890	1890_0	11A	NZ_CP018838	BUM80_RS00750	NA	147235	148111	1	YihY/virulence factor BrkB family protein
732	732_0	11A	NZ_CP018838	BUM80_RS00755	NA	148321	149032	1	cytochrome c biogenesis protein CcdA
532	532_0	11A	NZ_CP018838	BUM80_RS00760	NA	149051	149618	1	redoxin domain-containing protein
450	450_0	11A	NZ_CP018838	BUM80_RS00765	NA	149628	150741	1	peptide-methionine (R)-S-oxide reductase MsrB
236	236_0	11A	NZ_CP018838	BUM80_RS00770	NA	151233	151971	1	response regulator transcription factor
1322	1322_0	11A	NZ_CP018838	BUM80_RS00775	NA	151967	153659	1	sensor histidine kinase
714	714_0	11A	NZ_CP018838	BUM80_RS00780	NA	153753	154338	1	TIGR01440 family protein
69	69_1	11A	NZ_CP018838	BUM80_RS00785	NA	154359	159849	1	zinc metalloprotease
1458	1458_0	11A	NZ_CP018838	BUM80_RS00790	NA	159909	161631	1	aminodeoxychorismate synthase component I
2155	2155_0	11A	NZ_CP018838	BUM80_RS00795	NA	161631	162249	1	alpha/beta hydrolase
976	976_0	11A	NZ_CP018838	BUM80_RS00800	NA	162298	163057	1	N-acetylmuramoyl-L-alanine amidase family protein
1553	1553_0	11A	NZ_CP018838	BUM80_RS00805	NA	163183	164143	1	ROK family glucokinase
1806	1806_0	11A	NZ_CP018838	BUM80_RS00810	NA	164239	165079	1	thymidylate synthase
378	378_0	11A	NZ_CP018838	BUM80_RS00815	NA	165126	165297	-1	DUF3042 family protein
2124	2124_0	11A	NZ_CP018838	BUM80_RS00820	NA	165417	166302	1	tRNA (adenosine(37)-N6)-dimethylallyltransferase MiaA
683	683_0	11A	NZ_CP018838	BUM80_RS00825	NA	166294	167533	1	GTPase HflX
118	118_0	11A	NZ_CP018838	BUM80_RS00830	NA	167525	168149	1	cystathionine beta-lyase
1977	1977_0	11A	NZ_CP018838	BUM80_RS00835	NA	168163	169093	1	ribonuclease Z
636	636_0	11A	NZ_CP018838	BUM80_RS00840	NA	169113	169869	1	SDR family oxidoreductase
7	7_35	11A	NZ_CP018838	BUM80_RS00845	NA	169908	171165	-1	ISL3 family transposase
33	33_0	11A	NZ_CP018838	BUM80_RS00850	NA	171345	172254	-1	LysR family transcriptional regulator
2362	2362_0	11A	NZ_CP018838	BUM80_RS00855	NA	172365	172587	1	DUF910 family protein
652	652_0	11A	NZ_CP018838	BUM80_RS00860	NA	172586	172967	1	rhodanese-like domain-containing protein
285	285_0	11A	NZ_CP018838	BUM80_RS00865	NA	173085	173283	1	hypothetical protein
1364	1364_0	11A	NZ_CP018838	BUM80_RS00870	NA	173322	174048	-1	16S rRNA pseudouridine(516) synthase
35	35_0	11A	NZ_CP018838	BUM80_RS00875	NA	174209	176051	1	translational GTPase TypA
1263	1263_0	11A	NZ_CP018838	BUM80_RS00880	NA	176070	176325	1	DUF3165 family protein
697	697_1	11A	NZ_CP018838	BUM80_RS00885	NA	176640	176988	1	lactococcin 972 family bacteriocin
389	389_0	11A	NZ_CP018838	BUM80_RS00890	NA	177058	179080	1	bacteriocin-associated integral membrane family protein
81	81_2	11A	NZ_CP018838	BUM80_RS00895	NA	179081	179723	1	ABC transporter ATP-binding protein
395	395_0	11A	NZ_CP018838	BUM80_RS00900	NA	179826	181179	1	UDP-N-acetylmuramoyl-L-alanine--D-glutamate ligase
1136	1136_0	11A	NZ_CP018838	BUM80_RS00905	NA	181182	182241	1	UDP-N-acetylglucosamine--N-acetylmuramyl- (pentapeptide) pyrophosphoryl-undecaprenol N-acetylglucosamine transferase
1788	1788_0	11A	NZ_CP018838	BUM80_RS00910	NA	182250	183417	1	cell division protein FtsQ/DivIB
1603	1603_0	11A	NZ_CP018838	BUM80_RS00915	NA	183682	184384	1	orotidine-5'-phosphate decarboxylase
2142	2142_0	11A	NZ_CP018838	BUM80_RS00920	NA	184417	185050	1	orotate phosphoribosyltransferase
942	942_1	11A	NZ_CP018838	BUM80_RS00925	NA	185282	185633	1	hypothetical protein
202	202_0	11A	NZ_CP018838	BUM80_RS00930	NA	185728	186493	1	hypothetical protein
1702	1702_0	11A	NZ_CP018838	BUM80_RS00935	NA	186492	187245	1	hypothetical protein
446	446_0	11A	NZ_CP018838	BUM80_RS00940	NA	187248	187953	1	hypothetical protein
1743	1743_0	11A	NZ_CP018838	BUM80_RS00945	NA	187949	188597	1	ABC transporter ATP-binding protein
822	822_0	11A	NZ_CP018838	BUM80_RS00965	NA	190948	191629	-1	amino acid ABC transporter permease
1359	1359_0	11A	NZ_CP018838	BUM80_RS00970	NA	191843	191990	1	lactate oxidase
149	149_0	11A	NZ_CP018838	BUM80_RS00975	NA	192117	193608	1	lysine--tRNA ligase
165	165_0	11A	NZ_CP018838	BUM80_RS00980	NA	194233	195370	1	L-lactate oxidase
1053	1053_0	11A	NZ_CP018838	BUM80_RS00985	NA	195924	196593	1	TenA family protein
943	943_6	11A	NZ_CP018838	BUM80_RS00990	NA	196607	196715	1	DNA alkylation repair protein
2404	2404_0	11A	NZ_CP018838	BUM80_RS00995	NA	196814	197618	1	hydroxyethylthiazole kinase
1382	1382_0	11A	NZ_CP018838	BUM80_RS01000	NA	197619	198249	1	thiamine phosphate synthase
2698	2698_0	11A	NZ_CP018838	BUM80_RS01005	NA	198180	198387	-1	hypothetical protein
1259	1259_0	11A	NZ_CP018838	BUM80_RS01010	NA	198807	199368	1	cobalt ABC transporter permease
301	301_0	11A	NZ_CP018838	BUM80_RS01015	NA	199368	200754	1	ABC transporter ATP-binding protein
1092	1092_0	11A	NZ_CP018838	BUM80_RS01020	NA	200755	201406	1	hypothetical protein
1247	1247_0	11A	NZ_CP018838	BUM80_RS01025	NA	201416	202109	1	thiaminase II
1006	1006_0	11A	NZ_CP018838	BUM80_RS01030	NA	202113	202638	1	energy coupling factor transporter S component ThiW
951	951_0	11A	NZ_CP018838	BUM80_RS01035	NA	202637	203441	1	hydroxyethylthiazole kinase
1106	1106_0	11A	NZ_CP018838	BUM80_RS01040	NA	203433	204066	1	thiamine phosphate synthase
711	711_0	11A	NZ_CP018838	BUM80_RS01045	NA	204275	205067	-1	bifunctional hydroxymethylpyrimidine kinase/phosphomethylpyrimidine kinase
1593	1593_0	11A	NZ_CP018838	BUM80_RS01050	NA	205432	205828	1	CopY/TcrY family copper transport repressor
1813	1813_0	11A	NZ_CP018838	BUM80_RS01055	NA	205838	206210	1	ATPase
1325	1325_0	11A	NZ_CP018838	BUM80_RS01060	NA	206219	208463	1	heavy metal translocating P-type ATPase
943	943_13	11A	NZ_CP018838	BUM80_RS01065	NA	208484	208571	1	DNA alkylation repair protein
886	886_0	11A	NZ_CP018838	BUM80_RS01070	NA	208785	210561	1	pyruvate oxidase
1535	1535_0	11A	NZ_CP018838	BUM80_RS01075	NA	210715	211063	1	lactoylglutathione lyase
615	615_0	11A	NZ_CP018838	BUM80_RS01085	NA	212482	212779	1	glycosyl hydrolase family protein
1967	1967_0	11A	NZ_CP018838	BUM80_RS01090	NA	212899	213844	1	mannose-6-phosphate isomerase, class I
1777	1777_0	11A	NZ_CP018838	BUM80_RS01100	NA	215446	216196	1	MerR family transcriptional regulator
882	882_0	11A	NZ_CP018838	BUM80_RS01105	NA	216215	216671	-1	8-oxo-dGTP diphosphatase
937	937_0	11A	NZ_CP018838	BUM80_RS01110	NA	216690	217866	-1	NAD(P)/FAD-dependent oxidoreductase
1414	1414_0	11A	NZ_CP018838	BUM80_RS01115	NA	217924	218770	-1	DegV family protein
1423	1423_0	11A	NZ_CP018838	BUM80_RS01120	NA	218894	219452	1	TetR/AcrR family transcriptional regulator
1050	1050_0	11A	NZ_CP018838	BUM80_RS01125	NA	219470	219938	1	deoxycytidylate deaminase
1397	1397_0	11A	NZ_CP018838	BUM80_RS01130	NA	220026	220656	1	uracil phosphoribosyltransferase
606	606_0	11A	NZ_CP018838	BUM80_RS01135	NA	220829	221420	1	ATP-dependent Clp protease proteolytic subunit
132	132_0	11A	NZ_CP018838	BUM80_RS01140	NA	221416	221515	-1	hypothetical protein
1213	1213_0	11A	NZ_CP018838	BUM80_RS01145	NA	221498	221747	1	DUF2129 domain-containing protein
426	426_0	11A	NZ_CP018838	BUM80_RS01150	NA	221847	223008	1	ABC transporter substrate-binding protein
799	799_1	11A	NZ_CP018838	BUM80_RS01155	NA	223275	224145	1	branched-chain amino acid ABC transporter permease
420	420_0	11A	NZ_CP018838	BUM80_RS01160	NA	224148	225105	1	branched-chain amino acid ABC transporter permease
2095	2095_0	11A	NZ_CP018838	BUM80_RS01165	NA	225104	225869	1	ABC transporter ATP-binding protein
719	719_0	11A	NZ_CP018838	BUM80_RS01170	NA	225868	226579	1	ABC transporter ATP-binding protein
798	798_0	11A	NZ_CP018838	BUM80_RS01175	NA	226992	227649	1	CBS domain-containing protein
1160	1160_0	11A	NZ_CP018838	BUM80_RS01180	NA	227756	228852	1	peptide chain release factor 2
677	677_0	11A	NZ_CP018838	BUM80_RS01185	NA	228869	229562	1	cell division ATP-binding protein FtsE
1168	1168_0	11A	NZ_CP018838	BUM80_RS01190	NA	229554	230481	1	ABC transporter permease
1294	1294_0	11A	NZ_CP018838	BUM80_RS01195	NA	230766	232947	1	PTS glucose transporter subunit IIABC
212	212_0	11A	NZ_CP018838	BUM80_RS01200	NA	232998	233814	1	hydrolase
147	147_0	11A	NZ_CP018838	BUM80_RS01205	NA	233953	235297	1	DEAD/DEAH box helicase
159	159_0	11A	NZ_CP018838	BUM80_RS01210	NA	235511	236702	1	methionine adenosyltransferase
2226	2226_0	11A	NZ_CP018838	BUM80_RS01215	NA	236992	237121	1	hypothetical protein
259	259_0	11A	NZ_CP018838	BUM80_RS01220	NA	237254	238190	1	dihydroorotate oxidase
797	797_0	11A	NZ_CP018838	BUM80_RS01225	NA	238223	239261	1	DNA polymerase III subunit delta
2218	2218_0	11A	NZ_CP018838	BUM80_RS01230	NA	239433	240039	1	superoxide dismutase [Mn]
108	108_0	11A	NZ_CP018838	BUM80_RS01235	NA	240195	240726	1	DUF1027 domain-containing protein
2509	2509_0	11A	NZ_CP018838	BUM80_RS01240	NA	240746	241832	1	23S rRNA (adenine(2503)-C(2))-methyltransferase RlmN
199	199_0	11A	NZ_CP018838	BUM80_RS01245	NA	241831	242314	1	VanZ family protein
701	701_0	11A	NZ_CP018838	BUM80_RS01250	NA	242315	243857	1	ABC-F family ATP-binding cassette domain-containing protein
288	288_0	11A	NZ_CP018838	BUM80_RS01255	NA	243913	244717	-1	peptidylprolyl isomerase
1108	1108_0	11A	NZ_CP018838	BUM80_RS01260	NA	244799	245012	-1	hypothetical protein
366	366_0	11A	NZ_CP018838	BUM80_RS01270	NA	245490	245691	-1	hypothetical protein
340	340_0	11A	NZ_CP018838	BUM80_RS01275	NA	245867	246140	1	30S ribosomal protein S16
1466	1466_0	11A	NZ_CP018838	BUM80_RS01280	NA	246159	246399	1	KH domain-containing protein
1	1_10	11A	NZ_CP018838	BUM80_RS01285	NA	246443	246776	1	hypothetical protein
2087	2087_0	11A	NZ_CP018838	BUM80_RS01290	NA	246873	247662	1	alpha/beta hydrolase
21	21_0	11A	NZ_CP018838	BUM80_RS01295	NA	247692	248211	1	ribosome maturation factor RimM
368	368_0	11A	NZ_CP018838	BUM80_RS01300	NA	248200	248920	1	tRNA (guanosine(37)-N1)-methyltransferase TrmD
1254	1254_0	11A	NZ_CP018838	BUM80_RS01305	NA	248931	249270	1	hypothetical protein
659	659_0	11A	NZ_CP018838	BUM80_RS01310	NA	249300	249621	-1	hypothetical protein
1231	1231_0	11A	NZ_CP018838	BUM80_RS01315	NA	249719	249935	1	hypothetical protein
1452	1452_0	11A	NZ_CP018838	BUM80_RS01320	NA	249988	250525	-1	biotin transporter BioY
3668	3668_0	11A	NZ_CP018838	BUM80_RS01330	NA	250864	251068	1	GNAT family N-acetyltransferase
3552	3552_0	11A	NZ_CP018838	BUM80_RS01335	NA	251068	252508	1	aminoglycoside O-phosphotransferase APH(2'')-Ia
3324	3324_0	11A	NZ_CP018838	BUM80_RS01340	NA	252807	253146	1	hypothetical protein
2996	2996_0	11A	NZ_CP018838	BUM80_RS01345	NA	253211	255194	1	ABC transporter permease
81	81_4	11A	NZ_CP018838	BUM80_RS01350	NA	255190	255814	1	ATP-binding cassette domain-containing protein
2833	2833_0	11A	NZ_CP018838	BUM80_RS01355	NA	255810	256311	1	hypothetical protein
1098	1098_0	11A	NZ_CP018838	BUM80_RS01360	NA	256476	257823	-1	glutathione-disulfide reductase
936	936_0	11A	NZ_CP018838	BUM80_RS01365	NA	258094	259300	1	HlyD family efflux transporter periplasmic adaptor subunit
246	246_0	11A	NZ_CP018838	BUM80_RS01370	NA	259283	259985	1	ABC transporter ATP-binding protein
542	542_0	11A	NZ_CP018838	BUM80_RS01375	NA	259986	261246	1	FtsX-like permease family protein
574	574_0	11A	NZ_CP018838	BUM80_RS01380	NA	261369	263367	1	methionine--tRNA ligase
1503	1503_0	11A	NZ_CP018838	BUM80_RS01385	NA	263649	263973	1	PadR family transcriptional regulator
1217	1217_0	11A	NZ_CP018838	BUM80_RS01395	NA	264864	265791	1	aldo/keto reductase family oxidoreductase
152	152_0	11A	NZ_CP018838	BUM80_RS01400	NA	265890	266127	1	DUF2829 domain-containing protein
2355	2355_0	11A	NZ_CP018838	BUM80_RS01405	NA	266119	266818	1	3-oxoacyl-ACP reductase
2150	2150_0	11A	NZ_CP018838	BUM80_RS01410	NA	266828	267329	1	NUDIX domain-containing protein
2311	2311_0	11A	NZ_CP018838	BUM80_RS01415	NA	267306	268155	1	PEP-utilizing enzyme, TIM barrel domain protein
1340	1340_0	11A	NZ_CP018838	BUM80_RS01420	NA	268151	268592	1	ASCH domain-containing protein
786	786_0	11A	NZ_CP018838	BUM80_RS01425	NA	268714	271261	1	M1 family metallopeptidase
7	7_13	11A	NZ_CP018838	BUM80_RS01430	NA	271339	272596	-1	ISL3 family transposase
409	409_0	11A	NZ_CP018838	BUM80_RS01435	NA	272791	273466	1	response regulator transcription factor
208	208_0	11A	NZ_CP018838	BUM80_RS01440	NA	273455	274790	1	HAMP domain-containing histidine kinase
1556	1556_0	11A	NZ_CP018838	BUM80_RS01445	NA	274823	275111	-1	DUF3270 family protein
1886	1886_0	11A	NZ_CP018838	BUM80_RS01450	NA	275250	276180	1	U32 family peptidase
2153	2153_0	11A	NZ_CP018838	BUM80_RS01455	NA	276207	276396	1	hypothetical protein
1785	1785_0	11A	NZ_CP018838	BUM80_RS01460	NA	276379	278830	1	bifunctional DnaQ family exonuclease/ATP-dependent helicase
1725	1725_0	11A	NZ_CP018838	BUM80_RS01465	NA	278866	280090	1	FtsW/RodA/SpoVE family cell cycle protein
685	685_0	11A	NZ_CP018838	BUM80_RS01470	NA	280100	280655	1	DJ-1/PfpI family protein
110	110_0	11A	NZ_CP018838	BUM80_RS01475	NA	280730	281303	1	HAD family hydrolase
264	264_0	11A	NZ_CP018838	BUM80_RS01480	NA	281317	283264	1	DNA topoisomerase (ATP-hydrolyzing) subunit B
1080	1080_0	11A	NZ_CP018838	BUM80_RS01485	NA	283345	285073	1	septation ring formation regulator EzrA
44	44_10	11A	NZ_CP018838	BUM80_RS01495	NA	285445	285571	-1	hypothetical protein
321	321_0	11A	NZ_CP018838	BUM80_RS01510	NA	287070	287307	-1	IS66 family insertion sequence element accessory protein TnpB
498	498_0	11A	NZ_CP018838	BUM80_RS01515	NA	287567	287867	-1	DUF1827 family protein
2160	2160_0	11A	NZ_CP018838	BUM80_RS01535	NA	289706	291965	-1	ATP-dependent Clp protease ATP-binding subunit
648	648_0	11A	NZ_CP018838	BUM80_RS01540	NA	292193	292424	-1	DUF1797 family protein
864	864_0	11A	NZ_CP018838	BUM80_RS01545	NA	292613	293297	1	amino acid ABC transporter permease
488	488_0	11A	NZ_CP018838	BUM80_RS01550	NA	293296	294031	1	amino acid ABC transporter ATP-binding protein
1479	1479_0	11A	NZ_CP018838	BUM80_RS01555	NA	294121	295042	1	bifunctional methylenetetrahydrofolate dehydrogenase/methenyltetrahydrofolate cyclohydrolase
575	575_0	11A	NZ_CP018838	BUM80_RS01560	NA	295183	296056	1	NAD(P)H-hydrate dehydratase
2	2_0	11A	NZ_CP018838	BUM80_RS01565	NA	296337	297021	1	ribose-5-phosphate isomerase RpiA
1884	1884_0	11A	NZ_CP018838	BUM80_RS01570	NA	297034	298246	1	phosphopentomutase
973	973_0	11A	NZ_CP018838	BUM80_RS01580	NA	298804	299614	1	purine-nucleoside phosphorylase
2176	2176_0	11A	NZ_CP018838	BUM80_RS01585	NA	299818	300049	-1	hypothetical protein
101	101_1	11A	NZ_CP018838	BUM80_RS01590	NA	300324	301074	1	hemolysin family protein
1718	1718_0	11A	NZ_CP018838	BUM80_RS01595	NA	301096	301612	1	hemolysin
1476	1476_0	11A	NZ_CP018838	BUM80_RS01605	NA	302265	302976	1	purine-nucleoside phosphorylase
1823	1823_0	11A	NZ_CP018838	BUM80_RS01610	NA	302998	303523	-1	DNA topology modulation protein
899	899_0	11A	NZ_CP018838	BUM80_RS01615	NA	303575	303812	-1	30S ribosomal protein S20
1147	1147_0	11A	NZ_CP018838	BUM80_RS01620	NA	303879	304800	-1	type I pantothenate kinase
2480	2480_0	11A	NZ_CP018838	BUM80_RS01625	NA	304997	305402	1	hypothetical protein
1175	1175_0	11A	NZ_CP018838	BUM80_RS01630	NA	305608	306199	1	class I SAM-dependent methyltransferase
1764	1764_0	11A	NZ_CP018838	BUM80_RS01635	NA	306195	307473	1	pyrimidine-nucleoside phosphorylase
418	418_0	11A	NZ_CP018838	BUM80_RS01640	NA	307490	308153	1	deoxyribose-phosphate aldolase
1443	1443_0	11A	NZ_CP018838	BUM80_RS01645	NA	308139	308529	1	cytidine deaminase
913	913_0	11A	NZ_CP018838	BUM80_RS01650	NA	308619	309672	1	BMP family ABC transporter substrate-binding protein
347	347_0	11A	NZ_CP018838	BUM80_RS01655	NA	309815	311351	1	ABC transporter ATP-binding protein
305	305_0	11A	NZ_CP018838	BUM80_RS01660	NA	311343	312402	1	ABC transporter permease
5	5_0	11A	NZ_CP018838	BUM80_RS01665	NA	312404	313361	1	ABC transporter permease
7	7_70	11A	NZ_CP018838	BUM80_RS01675	NA	314845	316102	1	ISL3 family transposase
1121	1121_0	11A	NZ_CP018838	BUM80_RS01680	NA	316134	316776	-1	glycerol-3-phosphate 1-O-acyltransferase PlsY
264	264_1	11A	NZ_CP018838	BUM80_RS01685	NA	316911	318855	1	DNA topoisomerase IV subunit B
356	356_0	11A	NZ_CP018838	BUM80_RS01690	NA	319274	321746	1	DNA topoisomerase IV subunit A
754	754_0	11A	NZ_CP018838	BUM80_RS01695	NA	321877	322900	1	branched-chain amino acid aminotransferase
887	887_0	11A	NZ_CP018838	BUM80_RS01700	NA	322955	323630	1	peptide ABC transporter substrate-binding protein
266	266_0	11A	NZ_CP018838	BUM80_RS01705	NA	323677	324388	1	DUF969 domain-containing protein
1876	1876_0	11A	NZ_CP018838	BUM80_RS01710	NA	324384	325308	1	DUF979 domain-containing protein
331	331_1	11A	NZ_CP018838	BUM80_RS01715	NA	325322	325967	1	pyroglutamyl-peptidase I
2025	2025_0	11A	NZ_CP018838	BUM80_RS01720	NA	326134	326365	1	DUF2969 domain-containing protein
134	134_0	11A	NZ_CP018838	BUM80_RS01735	NA	326737	327940	1	30S ribosomal protein S1
2028	2028_0	11A	NZ_CP018838	BUM80_RS01745	NA	329534	330032	1	GAF domain-containing protein
515	515_0	11A	NZ_CP018838	BUM80_RS01750	NA	330031	331687	1	DNA polymerase III subunit gamma/tau
312	312_0	11A	NZ_CP018838	BUM80_RS01755	NA	331714	331909	1	DUF3272 family protein
1976	1976_0	11A	NZ_CP018838	BUM80_RS01760	NA	332058	332829	1	Fe-S cluster assembly ATPase SufC
1068	1068_0	11A	NZ_CP018838	BUM80_RS01765	NA	332856	334119	1	Fe-S cluster assembly protein SufD
2358	2358_0	11A	NZ_CP018838	BUM80_RS01770	NA	334129	335356	1	cysteine desulfurase
724	724_0	11A	NZ_CP018838	BUM80_RS01775	NA	335342	335783	1	SUF system NifU family Fe-S cluster assembly protein
2234	2234_0	11A	NZ_CP018838	BUM80_RS01780	NA	335836	337249	1	Fe-S cluster assembly protein SufB
1517	1517_0	11A	NZ_CP018838	BUM80_RS01785	NA	337447	338689	-1	D-alanyl-D-alanine carboxypeptidase
669	669_0	11A	NZ_CP018838	BUM80_RS01790	NA	338791	339901	1	AI-2E family transporter
1023	1023_0	11A	NZ_CP018838	BUM80_RS01805	NA	341316	342057	1	DeoR/GlpR transcriptional regulator
756	756_0	11A	NZ_CP018838	BUM80_RS01810	NA	342053	342965	1	1-phosphofructokinase
1654	1654_0	11A	NZ_CP018838	BUM80_RS01815	NA	342961	344914	1	PTS fructose transporter subunit IIC
1386	1386_0	11A	NZ_CP018838	BUM80_RS01820	NA	344999	347303	1	DNA translocase FtsK
740	740_0	11A	NZ_CP018838	BUM80_RS01825	NA	347347	347881	-1	hypothetical protein
41	41_0	11A	NZ_CP018838	BUM80_RS01830	NA	347913	349056	1	cysteine desulfurase
1936	1936_0	11A	NZ_CP018838	BUM80_RS01835	NA	349064	350279	1	tRNA 4-thiouridine(8) synthase ThiI
3299	3299_0	11A	NZ_CP018838	BUM80_RS01840	NA	350413	351238	1	esterase
1506	1506_2	11A	NZ_CP018838	BUM80_RS01845	NA	351250	352417	1	ATP-grasp domain-containing protein
480	480_0	11A	NZ_CP018838	BUM80_RS01850	NA	352924	354418	1	SAM-dependent DNA methyltransferase
1289	1289_0	11A	NZ_CP018838	BUM80_RS01855	NA	354430	354973	1	restriction endonuclease subunit S
3613	3613_1	11A	NZ_CP018838	BUM80_RS01860	NA	354969	356025	1	restriction endonuclease subunit S
1854	1854_0	11A	NZ_CP018838	BUM80_RS01865	NA	356084	356321	1	AbrB family transcriptional regulator
717	717_0	11A	NZ_CP018838	BUM80_RS01870	NA	356317	356731	1	type II toxin-antitoxin system death-on-curing family toxin
1456	1456_0	11A	NZ_CP018838	BUM80_RS01875	NA	356848	357814	1	integrase
3613	3613_0	11A	NZ_CP018838	BUM80_RS01880	NA	357779	358355	1	restriction endonuclease subunit S
1447	1447_0	11A	NZ_CP018838	BUM80_RS01885	NA	358384	361735	1	DEAD/DEAH box helicase
460	460_0	11A	NZ_CP018838	BUM80_RS01890	NA	362240	362711	-1	arginine repressor
1355	1355_0	11A	NZ_CP018838	BUM80_RS01895	NA	362727	365001	-1	Xaa-Pro dipeptidyl-peptidase
604	604_0	11A	NZ_CP018838	BUM80_RS01900	NA	365320	368449	1	DNA polymerase III subunit alpha
1389	1389_0	11A	NZ_CP018838	BUM80_RS01905	NA	368530	369538	1	ATP-dependent 6-phosphofructokinase
423	423_0	11A	NZ_CP018838	BUM80_RS01910	NA	369596	371102	1	pyruvate kinase
2336	2336_0	11A	NZ_CP018838	BUM80_RS01920	NA	371376	371625	-1	integrase
867	867_0	11A	NZ_CP018838	BUM80_RS01935	NA	372174	372429	-1	phage repressor protein
1297	1297_0	11A	NZ_CP018838	BUM80_RS01945	NA	372864	373737	1	DUF4300 family protein
1469	1469_1	11A	NZ_CP018838	BUM80_RS01955	NA	374369	374681	1	hypothetical protein
1634	1634_2	11A	NZ_CP018838	BUM80_RS01960	NA	374684	375401	1	alpha/beta hydrolase
7	7_52	11A	NZ_CP018838	BUM80_RS01965	NA	375523	376780	-1	ISL3 family transposase
1951	1951_0	11A	NZ_CP018838	BUM80_RS01970	NA	376952	377768	-1	TIGR03943 family protein
459	459_0	11A	NZ_CP018838	BUM80_RS01975	NA	377764	378670	-1	permease
1628	1628_0	11A	NZ_CP018838	BUM80_RS01980	NA	378670	378802	-1	hypothetical protein
2151	2151_0	11A	NZ_CP018838	BUM80_RS01990	NA	379126	381256	1	RNA-binding transcriptional accessory protein
2074	2074_0	11A	NZ_CP018838	BUM80_RS01995	NA	381242	381692	1	SprT family protein
1707	1707_0	11A	NZ_CP018838	BUM80_RS02000	NA	381720	382023	1	PspC domain-containing protein
1321	1321_0	11A	NZ_CP018838	BUM80_RS02005	NA	382376	382568	-1	hypothetical protein
1912	1912_0	11A	NZ_CP018838	BUM80_RS02010	NA	382995	383754	1	ABC transporter ATP-binding protein
858	858_0	11A	NZ_CP018838	BUM80_RS02015	NA	383755	385744	1	ABC transporter permease
286	286_33	11A	NZ_CP018838	BUM80_RS02025	NA	386454	387450	-1	IS30 family transposase
2835	2835_0	11A	NZ_CP018838	BUM80_RS02030	NA	387682	387865	-1	hypothetical protein
234	234_0	11A	NZ_CP018838	BUM80_RS02035	NA	388156	389632	1	aminotransferase class I/II-fold pyridoxal phosphate-dependent enzyme
114	114_0	11A	NZ_CP018838	BUM80_RS02045	NA	390567	391428	1	polyamine aminopropyltransferase
1351	1351_0	11A	NZ_CP018838	BUM80_RS02050	NA	391424	392684	1	saccharopine dehydrogenase family protein
1298	1298_0	11A	NZ_CP018838	BUM80_RS02055	NA	392683	393811	1	carboxynorspermidine decarboxylase
407	407_0	11A	NZ_CP018838	BUM80_RS02060	NA	393807	394893	1	agmatine deiminase
1438	1438_0	11A	NZ_CP018838	BUM80_RS02065	NA	394902	395778	1	N-carbamoylputrescine amidase
97	97_0	11A	NZ_CP018838	BUM80_RS02070	NA	395958	396768	-1	Cof-type HAD-IIB family hydrolase
1319	1319_0	11A	NZ_CP018838	BUM80_RS02075	NA	397039	397261	1	SP_0924 family bacteriocin-like peptide
593	593_0	11A	NZ_CP018838	BUM80_RS02080	NA	397314	397986	1	CPBP family intramembrane metalloprotease
773	773_0	11A	NZ_CP018838	BUM80_RS02090	NA	398227	399136	1	LysR family transcriptional regulator
1243	1243_0	11A	NZ_CP018838	BUM80_RS02095	NA	399132	399594	1	signal peptidase II
1152	1152_0	11A	NZ_CP018838	BUM80_RS02100	NA	399583	400471	1	RluA family pseudouridine synthase
1178	1178_0	11A	NZ_CP018838	BUM80_RS02105	NA	400473	402357	1	MBL fold metallo-hydrolase
203	203_0	11A	NZ_CP018838	BUM80_RS02110	NA	402436	403567	1	glutamate 5-kinase
1204	1204_0	11A	NZ_CP018838	BUM80_RS02115	NA	403576	404839	1	glutamate-5-semialdehyde dehydrogenase
960	960_0	11A	NZ_CP018838	BUM80_RS02120	NA	404842	405640	1	pyrroline-5-carboxylate reductase
1061	1061_0	11A	NZ_CP018838	BUM80_RS02125	NA	405861	406500	1	dTMP kinase
2245	2245_0	11A	NZ_CP018838	BUM80_RS02130	NA	406496	407387	1	DNA polymerase III subunit delta'
1969	1969_0	11A	NZ_CP018838	BUM80_RS02135	NA	407426	407744	1	DNA replication initiation control protein YabA
1507	1507_0	11A	NZ_CP018838	BUM80_RS02140	NA	407746	408616	1	16S rRNA (cytidine(1402)-2'-O)-methyltransferase
2273	2273_0	11A	NZ_CP018838	BUM80_RS02145	NA	408842	409361	1	ClbS/DfsB family four-helix bundle protein
1177	1177_0	11A	NZ_CP018838	BUM80_RS02150	NA	409469	410117	1	replication initiator protein A
1489	1489_1	11A	NZ_CP018838	BUM80_RS02155	NA	410105	410910	-1	IS5 family transposase
967	967_0	11A	NZ_CP018838	BUM80_RS02165	NA	411404	412739	1	methylenetetrahydrofolate--tRNA-(uracil(54)- C(5))-methyltransferase (FADH(2)-oxidizing) TrmFO
687	687_0	11A	NZ_CP018838	BUM80_RS02170	NA	412822	413560	1	UMP kinase
1539	1539_0	11A	NZ_CP018838	BUM80_RS02175	NA	413568	414126	1	ribosome recycling factor
1653	1653_0	11A	NZ_CP018838	BUM80_RS02180	NA	414185	415040	1	RNA-binding virulence regulatory protein CvfB
38	38_0	11A	NZ_CP018838	BUM80_RS02185	NA	415048	415264	1	YozE family protein
2317	2317_0	11A	NZ_CP018838	BUM80_RS02190	NA	415349	416318	1	phosphate starvation-inducible protein PhoH
2460	2460_0	11A	NZ_CP018838	BUM80_RS02195	NA	416295	416475	-1	hypothetical protein
1584	1584_0	11A	NZ_CP018838	BUM80_RS02200	NA	416510	417011	1	GNAT family N-acetyltransferase
920	920_0	11A	NZ_CP018838	BUM80_RS02205	NA	417013	417241	1	TfoX/Sxy family protein
377	377_0	11A	NZ_CP018838	BUM80_RS02210	NA	417640	417967	-1	hypothetical protein
3014	3014_0	11A	NZ_CP018838	BUM80_RS02215	NA	417912	418326	-1	hypothetical protein
673	673_0	11A	NZ_CP018838	BUM80_RS02220	NA	418326	418728	-1	alanine dehydrogenase
7	7_1	11A	NZ_CP018838	BUM80_RS02225	NA	418761	420018	-1	ISL3 family transposase
549	549_0	11A	NZ_CP018838	BUM80_RS02230	NA	420350	420920	1	GNAT family N-acetyltransferase
1464	1464_0	11A	NZ_CP018838	BUM80_RS02235	NA	420987	421638	1	ComEA family DNA-binding protein
506	506_0	11A	NZ_CP018838	BUM80_RS02240	NA	421621	423862	1	DNA internalization-related competence protein ComEC/Rec2
1267	1267_0	11A	NZ_CP018838	BUM80_RS02245	NA	424040	424229	1	hypothetical protein
1275	1275_0	11A	NZ_CP018838	BUM80_RS02250	NA	424261	424849	1	ABC transporter ATP-binding protein
1773	1773_0	11A	NZ_CP018838	BUM80_RS02255	NA	424852	426037	1	ABC transporter permease
2436	2436_0	11A	NZ_CP018838	BUM80_RS02260	NA	426317	426875	1	translation initiation factor IF-3
907	907_0	11A	NZ_CP018838	BUM80_RS02265	NA	426907	427108	1	50S ribosomal protein L35
587	587_0	11A	NZ_CP018838	BUM80_RS02270	NA	427159	427519	1	50S ribosomal protein L20
362	362_0	11A	NZ_CP018838	BUM80_RS02275	NA	427576	427957	1	lactoylglutathione lyase
1230	1230_0	11A	NZ_CP018838	BUM80_RS02280	NA	428206	429007	1	dihydroorotate dehydrogenase electron transfer subunit
2399	2399_0	11A	NZ_CP018838	BUM80_RS02285	NA	429017	429956	1	dihydroorotate dehydrogenase
800	800_0	11A	NZ_CP018838	BUM80_RS02290	NA	429997	432163	1	endo-beta-N-acetylglucosaminidase
66	66_0	11A	NZ_CP018838	BUM80_RS02295	NA	432223	433906	-1	fibronectin-binding protein PavA
1272	1272_0	11A	NZ_CP018838	BUM80_RS02300	NA	433983	434481	1	rRNA maturation RNase YbeY
280	280_0	11A	NZ_CP018838	BUM80_RS02305	NA	434461	434857	1	diacylglycerol kinase
950	950_0	11A	NZ_CP018838	BUM80_RS02310	NA	434873	435773	1	GTPase Era
730	730_0	11A	NZ_CP018838	BUM80_RS02315	NA	435821	436646	1	DNA-formamidopyrimidine glycosylase
1916	1916_0	11A	NZ_CP018838	BUM80_RS02320	NA	436645	437251	1	dephospho-CoA kinase
40	40_0	11A	NZ_CP018838	BUM80_RS02325	NA	437237	438437	1	multidrug efflux MFS transporter
2765	2765_0	11A	NZ_CP018838	BUM80_RS02330	NA	438436	438586	1	50S ribosomal protein L33
167	167_0	11A	NZ_CP018838	BUM80_RS02335	NA	438625	438859	1	preprotein translocase subunit SecG
1504	1504_0	11A	NZ_CP018838	BUM80_RS02340	NA	438960	441315	1	ribonuclease R
608	608_0	11A	NZ_CP018838	BUM80_RS02345	NA	441277	441745	1	SsrA-binding protein SmpB
1434	1434_0	11A	NZ_CP018838	BUM80_RS02350	NA	441759	442620	1	SAM-dependent methyltransferase TehB
253	253_0	11A	NZ_CP018838	BUM80_RS02355	NA	442692	443646	1	competence protein CoiA
1086	1086_0	11A	NZ_CP018838	BUM80_RS02360	NA	443664	445467	1	oligoendopeptidase F
1729	1729_0	11A	NZ_CP018838	BUM80_RS02365	NA	445468	446182	1	O-methyltransferase
1860	1860_0	11A	NZ_CP018838	BUM80_RS02370	NA	446248	447190	1	peptidylprolyl isomerase PrsA
413	413_0	11A	NZ_CP018838	BUM80_RS02380	NA	447649	447841	-1	transposase
465	465_0	11A	NZ_CP018838	BUM80_RS02390	NA	448410	449031	-1	histidine phosphatase family protein
918	918_0	11A	NZ_CP018838	BUM80_RS02395	NA	449030	449513	-1	aminoacyl-tRNA deacylase
241	241_0	11A	NZ_CP018838	BUM80_RS02400	NA	449512	450355	-1	DUF368 domain-containing protein
2532	2532_0	11A	NZ_CP018838	BUM80_RS02405	NA	450449	451238	-1	glycosyl hydrolase 25 family protein
225	225_0	11A	NZ_CP018838	BUM80_RS02410	NA	451391	452771	1	bifunctional UDP-N-acetylglucosamine diphosphorylase/glucosamine-1-phosphate N-acetyltransferase GlmU
728	728_0	11A	NZ_CP018838	BUM80_RS02415	NA	452780	453326	1	NUDIX hydrolase
136	136_0	11A	NZ_CP018838	BUM80_RS02420	NA	453337	453652	1	hypothetical protein
1356	1356_0	11A	NZ_CP018838	BUM80_RS02425	NA	453668	454361	1	5'-methylthioadenosine/adenosylhomocysteine nucleosidase
2166	2166_0	11A	NZ_CP018838	BUM80_RS02430	NA	454437	454929	1	DUF536 domain-containing protein
1731	1731_0	11A	NZ_CP018838	BUM80_RS02435	NA	455026	455617	1	3'-5' exonuclease
2114	2114_0	11A	NZ_CP018838	BUM80_RS02440	NA	455619	457389	1	glycerophosphoryl diester phosphodiesterase
1934	1934_0	11A	NZ_CP018838	BUM80_RS02450	NA	458411	458612	1	hypothetical protein
1249	1249_0	11A	NZ_CP018838	BUM80_RS02455	NA	458648	459053	1	hypothetical protein
732	732_1	11A	NZ_CP018838	BUM80_RS02460	NA	459283	459991	1	cytochrome c biogenesis protein CcdA
327	327_0	11A	NZ_CP018838	BUM80_RS02465	NA	460001	460559	1	TlpA family protein disulfide reductase
2164	2164_0	11A	NZ_CP018838	BUM80_RS02470	NA	460932	462324	1	amino acid permease
696	696_0	11A	NZ_CP018838	BUM80_RS02475	NA	462466	463384	1	zinc-binding lipoprotein AdcAII
351	351_0	11A	NZ_CP018838	BUM80_RS02480	NA	463391	465908	1	pneumococcal histidine triad protein PhtD
218	218_0	11A	NZ_CP018838	BUM80_RS02485	NA	466117	468706	1	pneumococcal-type histidine triad protein
2346	2346_0	11A	NZ_CP018838	BUM80_RS02500	NA	470231	470453	-1	hypothetical protein
1324	1324_0	11A	NZ_CP018838	BUM80_RS02505	NA	470417	471047	1	hypothetical protein
430	430_0	11A	NZ_CP018838	BUM80_RS02510	NA	471082	472306	-1	peptidase T
451	451_0	11A	NZ_CP018838	BUM80_RS02515	NA	472460	473555	1	ferrochelatase
1071	1071_0	11A	NZ_CP018838	BUM80_RS02520	NA	473596	473974	-1	large conductance mechanosensitive channel protein MscL
959	959_0	11A	NZ_CP018838	BUM80_RS02525	NA	474055	474487	-1	GtrA family protein
879	879_0	11A	NZ_CP018838	BUM80_RS02530	NA	474609	475119	1	queuosine transporter QueT
762	762_0	11A	NZ_CP018838	BUM80_RS02540	NA	475633	476710	1	aspartate-semialdehyde dehydrogenase
1679	1679_0	11A	NZ_CP018838	BUM80_RS02545	NA	476765	477701	1	4-hydroxy-tetrahydrodipicolinate synthase
2253	2253_0	11A	NZ_CP018838	BUM80_RS02550	NA	477747	479121	-1	tRNA uridine-5-carboxymethylaminomethyl(34) synthesis GTPase MnmE
486	486_0	11A	NZ_CP018838	BUM80_RS02555	NA	479257	479440	-1	4-oxalocrotonate tautomerase
1522	1522_0	11A	NZ_CP018838	BUM80_RS02560	NA	479562	480153	1	thymidine kinase
661	661_0	11A	NZ_CP018838	BUM80_RS02565	NA	480149	481229	1	peptide chain release factor 1
986	986_0	11A	NZ_CP018838	BUM80_RS02570	NA	481228	482068	1	peptide chain release factor N(5)-glutamine methyltransferase
1113	1113_0	11A	NZ_CP018838	BUM80_RS02575	NA	482042	482654	1	threonylcarbamoyl-AMP synthase
1857	1857_0	11A	NZ_CP018838	BUM80_RS02580	NA	482655	483087	1	GNAT family N-acetyltransferase
227	227_0	11A	NZ_CP018838	BUM80_RS02585	NA	483148	484405	1	serine hydroxymethyltransferase
131	131_0	11A	NZ_CP018838	BUM80_RS02590	NA	484379	485387	1	nucleoid-associated protein
1367	1367_0	11A	NZ_CP018838	BUM80_RS02595	NA	485386	486001	1	lysozyme family protein
771	771_0	11A	NZ_CP018838	BUM80_RS02600	NA	486074	487049	1	DUF1002 domain-containing protein
631	631_0	11A	NZ_CP018838	BUM80_RS02605	NA	487122	488478	1	23S rRNA (uracil(1939)-C(5))-methyltransferase RlmD
2419	2419_0	11A	NZ_CP018838	BUM80_RS02610	NA	488572	489181	1	hypothetical protein
466	466_0	11A	NZ_CP018838	BUM80_RS02625	NA	490271	491501	1	FtsW/RodA/SpoVE family cell cycle protein
739	739_0	11A	NZ_CP018838	BUM80_RS02630	NA	491520	494217	1	phosphoenolpyruvate carboxylase
1771	1771_0	11A	NZ_CP018838	BUM80_RS02635	NA	494599	495634	1	peptide ABC transporter substrate-binding protein
166	166_0	11A	NZ_CP018838	BUM80_RS02640	NA	495702	496569	1	ABC transporter permease
850	850_0	11A	NZ_CP018838	BUM80_RS02645	NA	496565	497324	1	ABC transporter ATP-binding protein
2051	2051_0	11A	NZ_CP018838	BUM80_RS02650	NA	497413	499174	1	DNA primase
302	302_0	11A	NZ_CP018838	BUM80_RS02655	NA	499176	500286	1	RNA polymerase sigma factor RpoD
1406	1406_0	11A	NZ_CP018838	BUM80_RS02660	NA	500299	500629	1	metal-sulfur cluster assembly factor
1271	1271_0	11A	NZ_CP018838	BUM80_RS02665	NA	500770	501787	1	glycosyltransferase family 4 protein
1076	1076_0	11A	NZ_CP018838	BUM80_RS02670	NA	501802	503128	1	glycosyltransferase family 4 protein
1641	1641_0	11A	NZ_CP018838	BUM80_RS02675	NA	503158	503335	1	PspC domain-containing protein
18	18_0	11A	NZ_CP018838	BUM80_RS02680	NA	503393	503528	1	DUF4044 domain-containing protein
520	520_0	11A	NZ_CP018838	BUM80_RS02685	NA	503591	504902	1	GTPase ObgE
703	703_0	11A	NZ_CP018838	BUM80_RS02690	NA	504911	505070	1	hypothetical protein
2000	2000_0	11A	NZ_CP018838	BUM80_RS02695	NA	506118	507378	1	UDP-N-acetylglucosamine 1-carboxyvinyltransferase
607	607_0	11A	NZ_CP018838	BUM80_RS02700	NA	507393	507945	1	GNAT family N-acetyltransferase
670	670_0	11A	NZ_CP018838	BUM80_RS02705	NA	507937	509215	1	CBS domain-containing protein
576	576_0	11A	NZ_CP018838	BUM80_RS02710	NA	509230	510091	1	methionyl aminopeptidase
99	99_0	11A	NZ_CP018838	BUM80_RS02715	NA	510189	510435	1	hypothetical protein
1835	1835_0	11A	NZ_CP018838	BUM80_RS02725	NA	511467	513759	1	DNA helicase PcrA
537	537_0	11A	NZ_CP018838	BUM80_RS02730	NA	513801	514482	1	JAB domain-containing protein
1296	1296_1	11A	NZ_CP018838	BUM80_RS02735	NA	514478	515168	-1	gamma-glutamyl-gamma-aminobutyrate hydrolase family protein
1374	1374_0	11A	NZ_CP018838	BUM80_RS02740	NA	515185	515827	-1	redox-sensing transcriptional repressor Rex
772	772_0	11A	NZ_CP018838	BUM80_RS02745	NA	515909	516161	-1	DUF4649 family protein
1869	1869_0	11A	NZ_CP018838	BUM80_RS02750	NA	516132	516480	-1	cysteine desulfurase
995	995_0	11A	NZ_CP018838	BUM80_RS02755	NA	516484	517600	-1	cysteine desulfurase
1403	1403_3	11A	NZ_CP018838	BUM80_RS02760	NA	517609	518569	-1	ribose-phosphate diphosphokinase
570	570_0	11A	NZ_CP018838	BUM80_RS02765	NA	518681	519251	-1	CYTH domain-containing protein
1914	1914_0	11A	NZ_CP018838	BUM80_RS02770	NA	519378	520050	1	GTP pyrophosphokinase family protein
2085	2085_0	11A	NZ_CP018838	BUM80_RS02775	NA	520033	520852	1	NAD(+) kinase
1398	1398_0	11A	NZ_CP018838	BUM80_RS02780	NA	520848	521745	1	RluA family pseudouridine synthase
1033	1033_0	11A	NZ_CP018838	BUM80_RS02785	NA	521788	522763	1	phosphate acetyltransferase
2785	2785_0	11A	NZ_CP018838	BUM80_RS02795	NA	524364	524559	1	hypothetical protein
503	503_0	11A	NZ_CP018838	BUM80_RS02800	NA	524569	524869	-1	YbaB/EbfC family nucleoid-associated protein
1753	1753_0	11A	NZ_CP018838	BUM80_RS02805	NA	525339	525975	1	DUF1275 domain-containing protein
766	766_0	11A	NZ_CP018838	BUM80_RS02810	NA	526156	526471	1	50S ribosomal protein L21
1300	1300_0	11A	NZ_CP018838	BUM80_RS02815	NA	526486	526831	1	ribosomal-processing cysteine protease Prp
2248	2248_0	11A	NZ_CP018838	BUM80_RS02820	NA	526847	527141	1	50S ribosomal protein L27
1227	1227_86	11A	NZ_CP018838	BUM80_RS02830	NA	527540	528887	1	IS1380 family transposase
1602	1602_0	11A	NZ_CP018838	BUM80_RS02845	NA	529801	530719	1	bifunctional riboflavin kinase/FAD synthetase
107	107_0	11A	NZ_CP018838	BUM80_RS02850	NA	530811	531660	-1	YitT family protein
1851	1851_0	11A	NZ_CP018838	BUM80_RS02855	NA	531801	532641	1	DegV family protein
3	3_0	11A	NZ_CP018838	BUM80_RS02860	NA	532747	533023	1	HU family DNA-binding protein
572	572_0	11A	NZ_CP018838	BUM80_RS02865	NA	533450	535352	1	ABC-F family ATP-binding cassette domain-containing protein
745	745_0	11A	NZ_CP018838	BUM80_RS02870	NA	535354	536218	1	MutR family transcriptional regulator
2408	2408_0	11A	NZ_CP018838	BUM80_RS02875	NA	536297	537476	1	MFS transporter
1418	1418_0	11A	NZ_CP018838	BUM80_RS02880	NA	537568	539527	1	NAD-dependent DNA ligase LigA
2214	2214_0	11A	NZ_CP018838	BUM80_RS02885	NA	539638	541918	1	type I pullulanase
974	974_0	11A	NZ_CP018838	BUM80_RS02890	NA	542462	543887	1	NADP-dependent glyceraldehyde-3-phosphate dehydrogenase
2329	2329_0	11A	NZ_CP018838	BUM80_RS02900	NA	544369	546298	1	1,4-alpha-glucan branching protein GlgB
1680	1680_0	11A	NZ_CP018838	BUM80_RS02905	NA	546287	547430	1	glucose-1-phosphate adenylyltransferase
1361	1361_0	11A	NZ_CP018838	BUM80_RS02910	NA	547419	548559	1	glucose-1-phosphate adenylyltransferase subunit GlgD
1579	1579_0	11A	NZ_CP018838	BUM80_RS02915	NA	548555	549989	1	glycogen synthase GlgA
1889	1889_0	11A	NZ_CP018838	BUM80_RS02925	NA	550690	551818	1	glycerate kinase
1751	1751_0	11A	NZ_CP018838	BUM80_RS02930	NA	551814	552261	-1	DUF1694 domain-containing protein
343	343_0	11A	NZ_CP018838	BUM80_RS02935	NA	552424	553729	1	phosphopyruvate hydratase
2568	2568_0	11A	NZ_CP018838	BUM80_RS02940	NA	553865	554312	-1	integrase
1672	1672_0	11A	NZ_CP018838	BUM80_RS02960	NA	555610	558886	1	ATP-dependent nuclease subunit B
726	726_0	11A	NZ_CP018838	BUM80_RS02965	NA	558882	562533	1	helicase-exonuclease AddAB subunit AddA
2398	2398_0	11A	NZ_CP018838	BUM80_RS02970	NA	562747	563926	1	hypothetical protein
1159	1159_0	11A	NZ_CP018838	BUM80_RS02975	NA	564134	569657	1	YSIRK-type signal peptide-containing protein
69	69_3	11A	NZ_CP018838	BUM80_RS02980	NA	569700	575103	1	LPXTG cell wall anchor domain-containing protein
1683	1683_1	11A	NZ_CP018838	BUM80_RS02985	NA	575010	575208	-1	hypothetical protein
1227	1227_7	11A	NZ_CP018838	BUM80_RS02990	NA	575269	576616	1	IS1380-like element ISSpn5 family transposase
716	716_0	11A	NZ_CP018838	BUM80_RS03000	NA	577089	577941	1	ribosome biogenesis GTPase YlqF
716	716_1	11A	NZ_CP018838	BUM80_RS03005	NA	577927	578707	1	ribonuclease HII
2012	2012_0	11A	NZ_CP018838	BUM80_RS03010	NA	578722	580273	1	ClC family H(+)/Cl(-) exchange transporter
585	585_0	11A	NZ_CP018838	BUM80_RS03015	NA	580847	581918	1	tyrosine recombinase XerS
761	761_0	11A	NZ_CP018838	BUM80_RS03020	NA	581988	582978	-1	lipoate--protein ligase
1542	1542_0	11A	NZ_CP018838	BUM80_RS03025	NA	583041	584745	-1	dihydrolipoyl dehydrogenase
985	985_0	11A	NZ_CP018838	BUM80_RS03030	NA	584790	585834	-1	dihydrolipoamide acetyltransferase
782	782_0	11A	NZ_CP018838	BUM80_RS03035	NA	586051	587044	-1	alpha-ketoacid dehydrogenase subunit beta
2079	2079_0	11A	NZ_CP018838	BUM80_RS03040	NA	587059	588028	-1	thiamine pyrophosphate-dependent dehydrogenase E1 component subunit alpha
1184	1184_0	11A	NZ_CP018838	BUM80_RS03045	NA	588181	589543	-1	sodium-coupled multidrug efflux MATE transporter PdrM
80	80_0	11A	NZ_CP018838	BUM80_RS03050	NA	589553	589814	-1	hypothetical protein
2211	2211_0	11A	NZ_CP018838	BUM80_RS03055	NA	589827	591096	-1	dihydroorotase
1765	1765_0	11A	NZ_CP018838	BUM80_RS03060	NA	591108	591573	-1	8-oxo-dGTP diphosphatase
534	534_0	11A	NZ_CP018838	BUM80_RS03065	NA	591582	592236	-1	uracil-DNA glycosylase
531	531_0	11A	NZ_CP018838	BUM80_RS03070	NA	592371	593019	-1	hypothetical protein
1461	1461_0	11A	NZ_CP018838	BUM80_RS03075	NA	593032	593746	-1	noncanonical pyrimidine nucleotidase, YjjG family
393	393_1	11A	NZ_CP018838	BUM80_RS03080	NA	594204	594579	-1	PTS-dependent dihydroxyacetone kinase phosphotransferase subunit DhaM
351	351_1	11A	NZ_CP018838	BUM80_RS03085	NA	594997	597520	-1	pneumococcal-type histidine triad protein
336	336_0	11A	NZ_CP018838	BUM80_RS03090	NA	597773	599507	-1	phosphoenolpyruvate--protein phosphotransferase
680	680_0	11A	NZ_CP018838	BUM80_RS03095	NA	599512	599776	-1	phosphocarrier protein HPr
2343	2343_0	11A	NZ_CP018838	BUM80_RS03100	NA	600126	600345	1	glutaredoxin-like protein NrdH
1536	1536_0	11A	NZ_CP018838	BUM80_RS03105	NA	600425	602585	1	class 1b ribonucleoside-diphosphate reductase subunit alpha
1601	1601_0	11A	NZ_CP018838	BUM80_RS03110	NA	602772	603735	1	class 1b ribonucleoside-diphosphate reductase subunit beta
313	313_0	11A	NZ_CP018838	BUM80_RS03120	NA	604022	604784	1	DeoR/GlpR transcriptional regulator
2326	2326_0	11A	NZ_CP018838	BUM80_RS03125	NA	605061	605319	-1	DUF3884 family protein
84	84_1	11A	NZ_CP018838	BUM80_RS03130	NA	605361	606768	-1	6-phospho-beta-galactosidase
1240	1240_0	11A	NZ_CP018838	BUM80_RS03135	NA	606982	608677	-1	PTS lactose transporter subunit IIBC
823	823_1	11A	NZ_CP018838	BUM80_RS03140	NA	608678	608996	-1	PTS lactose/cellobiose transporter subunit IIA
1926	1926_0	11A	NZ_CP018838	BUM80_RS03145	NA	609031	609868	-1	transcription antiterminator
1646	1646_0	11A	NZ_CP018838	BUM80_RS03150	NA	610101	611082	-1	tagatose-bisphosphate aldolase
119	119_0	11A	NZ_CP018838	BUM80_RS03155	NA	611083	612013	-1	tagatose-6-phosphate kinase
630	630_0	11A	NZ_CP018838	BUM80_RS03160	NA	612023	612539	-1	galactose-6-phosphate isomerase subunit LacB
706	706_0	11A	NZ_CP018838	BUM80_RS03165	NA	612569	612995	-1	galactose-6-phosphate isomerase subunit LacA
783	783_0	11A	NZ_CP018838	BUM80_RS03170	NA	613151	613616	-1	aldose epimerase
3267	3267_4	11A	NZ_CP018838	BUM80_RS03180	NA	614474	614777	-1	PTS sugar transporter subunit IIB
1758	1758_0	11A	NZ_CP018838	BUM80_RS03195	NA	615792	617616	-1	elongation factor 4
2381	2381_0	11A	NZ_CP018838	BUM80_RS03200	NA	617694	618423	-1	serine/threonine protein phosphatase
2188	2188_0	11A	NZ_CP018838	BUM80_RS03205	NA	618424	620092	-1	DNA repair protein RecN
1880	1880_0	11A	NZ_CP018838	BUM80_RS03210	NA	620098	620530	-1	arginine repressor
421	421_0	11A	NZ_CP018838	BUM80_RS03215	NA	620522	621338	-1	TlyA family RNA methyltransferase
1293	1293_0	11A	NZ_CP018838	BUM80_RS03220	NA	621330	622206	-1	polyprenyl synthetase family protein
1016	1016_0	11A	NZ_CP018838	BUM80_RS03225	NA	622202	622415	-1	exodeoxyribonuclease VII small subunit
1047	1047_0	11A	NZ_CP018838	BUM80_RS03230	NA	622392	623733	-1	exodeoxyribonuclease VII large subunit
1597	1597_0	11A	NZ_CP018838	BUM80_RS03235	NA	623860	624499	-1	uridine kinase
1953	1953_0	11A	NZ_CP018838	BUM80_RS03240	NA	624493	624610	1	hypothetical protein
2128	2128_0	11A	NZ_CP018838	BUM80_RS03245	NA	624606	624909	-1	bacteriocin immunity protein
438	438_0	11A	NZ_CP018838	BUM80_RS03250	NA	625149	626028	-1	tRNA pseudouridine(55) synthase TruB
897	897_0	11A	NZ_CP018838	BUM80_RS03255	NA	626037	627312	-1	DUF2130 domain-containing protein
545	545_0	11A	NZ_CP018838	BUM80_RS03265	NA	628815	629613	-1	formate/nitrite transporter family protein
694	694_0	11A	NZ_CP018838	BUM80_RS03270	NA	629856	630600	-1	sortase
1523	1523_0	11A	NZ_CP018838	BUM80_RS03275	NA	630599	633068	-1	DNA gyrase subunit A
671	671_0	11A	NZ_CP018838	BUM80_RS03280	NA	633261	634248	1	L-lactate dehydrogenase
1946	1946_0	11A	NZ_CP018838	BUM80_RS03285	NA	634584	635280	-1	potassium channel family protein
1402	1402_0	11A	NZ_CP018838	BUM80_RS03290	NA	635326	635590	-1	type II toxin-antitoxin system RelE/ParE family toxin
591	591_0	11A	NZ_CP018838	BUM80_RS03295	NA	635582	635885	-1	hypothetical protein
7	7_64	11A	NZ_CP018838	BUM80_RS03300	NA	636018	637275	1	ISL3 family transposase
1640	1640_0	11A	NZ_CP018838	BUM80_RS03305	NA	637337	638147	-1	MBL fold metallo-hydrolase
1922	1922_0	11A	NZ_CP018838	BUM80_RS03310	NA	638148	639498	-1	cell wall metabolism sensor histidine kinase VicK
1069	1069_0	11A	NZ_CP018838	BUM80_RS03315	NA	639490	640195	-1	response regulator transcription factor
656	656_0	11A	NZ_CP018838	BUM80_RS03320	NA	640250	641426	-1	A/G-specific adenine glycosylase
372	372_0	11A	NZ_CP018838	BUM80_RS03325	NA	641753	643424	-1	formate--tetrahydrofolate ligase
2282	2282_0	11A	NZ_CP018838	BUM80_RS03330	NA	643653	644343	1	phosphopantothenate--cysteine ligase
1363	1363_0	11A	NZ_CP018838	BUM80_RS03335	NA	644354	644906	1	phosphopantothenoylcysteine decarboxylase
54	54_0	11A	NZ_CP018838	BUM80_RS03340	NA	644889	645453	1	ECF transporter S component
1564	1564_0	11A	NZ_CP018838	BUM80_RS03345	NA	645734	646262	1	membrane protein
1892	1892_0	11A	NZ_CP018838	BUM80_RS03350	NA	646273	646789	1	transcription repressor NadR
2217	2217_0	11A	NZ_CP018838	BUM80_RS03355	NA	646785	647253	-1	8-oxo-dGTP diphosphatase
727	727_0	11A	NZ_CP018838	BUM80_RS03360	NA	647325	647814	-1	GNAT family N-acetyltransferase
1943	1943_0	11A	NZ_CP018838	BUM80_RS03365	NA	647779	648343	-1	GNAT family N-acetyltransferase
835	835_0	11A	NZ_CP018838	BUM80_RS03370	NA	648352	650341	-1	excinuclease ABC subunit B
1430	1430_0	11A	NZ_CP018838	BUM80_RS03375	NA	650417	651371	-1	CPBP family intramembrane metalloprotease
2041	2041_0	11A	NZ_CP018838	BUM80_RS03380	NA	651543	653709	1	ABC transporter permease subunit
488	488_3	11A	NZ_CP018838	BUM80_RS03385	NA	653708	654449	1	amino acid ABC transporter ATP-binding protein
453	453_0	11A	NZ_CP018838	BUM80_RS03390	NA	654597	656085	1	glucose-6-phosphate dehydrogenase
2297	2297_0	11A	NZ_CP018838	BUM80_RS03395	NA	656128	657349	-1	signal recognition particle-docking protein FtsY
2827	2827_0	11A	NZ_CP018838	BUM80_RS03400	NA	657352	658171	-1	Cof-type HAD-IIB family hydrolase
653	653_0	11A	NZ_CP018838	BUM80_RS03405	NA	658170	658965	-1	Cof-type HAD-IIB family hydrolase
477	477_0	11A	NZ_CP018838	BUM80_RS03410	NA	658961	662501	-1	chromosome segregation protein SMC
1662	1662_0	11A	NZ_CP018838	BUM80_RS03415	NA	662491	663190	-1	ribonuclease III
563	563_0	11A	NZ_CP018838	BUM80_RS03425	NA	663507	664494	-1	GMP reductase
1910	1910_0	11A	NZ_CP018838	BUM80_RS03430	NA	664668	666012	-1	3-isopropylmalate dehydrogenase
1011	1011_0	11A	NZ_CP018838	BUM80_RS03435	NA	665971	667906	-1	McrB family protein
1538	1538_0	11A	NZ_CP018838	BUM80_RS03445	NA	668956	669316	-1	hypothetical protein
1843	1843_0	11A	NZ_CP018838	BUM80_RS03450	NA	669319	669589	-1	DUF1294 domain-containing protein
292	292_0	11A	NZ_CP018838	BUM80_RS03460	NA	670633	671728	-1	2-isopropylmalate synthase
2057	2057_0	11A	NZ_CP018838	BUM80_RS03465	NA	671746	672403	-1	MmcQ/YjbR family DNA-binding protein
2089	2089_0	11A	NZ_CP018838	BUM80_RS03470	NA	672446	673079	-1	copper homeostasis protein CutC
1031	1031_0	11A	NZ_CP018838	BUM80_RS03475	NA	673171	673531	-1	DUF454 domain-containing protein
140	140_0	11A	NZ_CP018838	BUM80_RS03480	NA	673636	675724	-1	type I DNA topoisomerase
68	68_0	11A	NZ_CP018838	BUM80_RS03485	NA	675891	676935	-1	TIGR00341 family protein
623	623_0	11A	NZ_CP018838	BUM80_RS03490	NA	677819	678668	-1	DNA-protecting protein DprA
1122	1122_0	11A	NZ_CP018838	BUM80_RS03495	NA	678763	679453	-1	hypothetical protein
1124	1124_0	11A	NZ_CP018838	BUM80_RS03500	NA	679464	680355	-1	DMT family transporter
279	279_0	11A	NZ_CP018838	BUM80_RS03505	NA	680332	681202	-1	choline kinase
657	657_0	11A	NZ_CP018838	BUM80_RS03510	NA	681218	682241	-1	ribitol-5-phosphate dehydrogenase
522	522_0	11A	NZ_CP018838	BUM80_RS03515	NA	682245	682953	-1	2-C-methyl-D-erythritol 4-phosphate cytidylyltransferase
1710	1710_0	11A	NZ_CP018838	BUM80_RS03520	NA	683288	684776	1	type IV teichoic acid flippase TacF
120	120_0	11A	NZ_CP018838	BUM80_RS03525	NA	684785	685589	1	phosphorylcholine transferase LicD
177	177_0	11A	NZ_CP018838	BUM80_RS03530	NA	685590	686400	1	phosphorylcholine transferase LicD
487	487_0	11A	NZ_CP018838	BUM80_RS03535	NA	686674	689851	-1	carbamoyl-phosphate synthase large subunit
2271	2271_0	11A	NZ_CP018838	BUM80_RS03540	NA	690163	691243	-1	carbamoyl-phosphate synthase small subunit
319	319_0	11A	NZ_CP018838	BUM80_RS03545	NA	691292	692216	-1	aspartate carbamoyltransferase
1308	1308_0	11A	NZ_CP018838	BUM80_RS03550	NA	692234	692756	-1	bifunctional pyr operon transcriptional regulator/uracil phosphoribosyltransferase PyrR
1404	1404_0	11A	NZ_CP018838	BUM80_RS03555	NA	692966	693596	-1	endonuclease III
424	424_0	11A	NZ_CP018838	BUM80_RS03560	NA	693595	694138	-1	DUF177 domain-containing protein
189	189_0	11A	NZ_CP018838	BUM80_RS03570	NA	694862	696422	1	ABC-F family ATP-binding cassette domain-containing protein
601	601_0	11A	NZ_CP018838	BUM80_RS03575	NA	696570	697470	-1	zinc metalloprotease HtpX
1242	1242_0	11A	NZ_CP018838	BUM80_RS03580	NA	697471	698032	-1	LemA family protein
2081	2081_0	11A	NZ_CP018838	BUM80_RS03585	NA	698125	698839	1	16S rRNA (guanine(527)-N(7))-methyltransferase RsmG
818	818_0	11A	NZ_CP018838	BUM80_RS03590	NA	699056	700376	1	uracil transporter
710	710_0	11A	NZ_CP018838	BUM80_RS03595	NA	700570	702142	-1	signal recognition particle protein
1411	1411_0	11A	NZ_CP018838	BUM80_RS03600	NA	702153	702486	-1	putative DNA-binding protein
1358	1358_0	11A	NZ_CP018838	BUM80_RS03605	NA	702576	702954	-1	DUF1934 domain-containing protein
1537	1537_0	11A	NZ_CP018838	BUM80_RS03610	NA	703025	704330	1	HD domain-containing protein
928	928_0	11A	NZ_CP018838	BUM80_RS03615	NA	704342	705149	1	sugar-phosphatase
1555	1555_0	11A	NZ_CP018838	BUM80_RS03620	NA	705191	706190	1	DNA-binding protein
1331	1331_0	11A	NZ_CP018838	BUM80_RS03630	NA	706469	706817	-1	50S ribosomal protein L19
1638	1638_0	11A	NZ_CP018838	BUM80_RS03635	NA	706935	707265	-1	fluoride efflux transporter CrcB
1508	1508_0	11A	NZ_CP018838	BUM80_RS03640	NA	707258	707633	-1	fluoride efflux transporter CrcB
715	715_0	11A	NZ_CP018838	BUM80_RS03645	NA	707629	707896	-1	chorismate mutase
624	624_0	11A	NZ_CP018838	BUM80_RS03650	NA	708011	708455	-1	flavodoxin
1629	1629_0	11A	NZ_CP018838	BUM80_RS03655	NA	708558	709494	1	bifunctional oligoribonuclease/PAP phosphatase NrnA
492	492_0	11A	NZ_CP018838	BUM80_RS03660	NA	709589	709832	1	type B 50S ribosomal protein L31
338	338_0	11A	NZ_CP018838	BUM80_RS03665	NA	709888	710107	-1	hypothetical protein
1400	1400_0	11A	NZ_CP018838	BUM80_RS03675	NA	711215	712562	1	NADP-specific glutamate dehydrogenase
1935	1935_0	11A	NZ_CP018838	BUM80_RS03680	NA	712797	712914	-1	DNA alkylation repair protein
1112	1112_2	11A	NZ_CP018838	BUM80_RS03685	NA	713057	713228	-1	hypothetical protein
44	44_12	11A	NZ_CP018838	BUM80_RS03705	NA	714732	714858	-1	hypothetical protein
1915	1915_0	11A	NZ_CP018838	BUM80_RS03715	NA	716016	716313	-1	hypothetical protein
2126	2126_2	11A	NZ_CP018838	BUM80_RS03720	NA	716470	716758	-1	hypothetical protein
1372	1372_0	11A	NZ_CP018838	BUM80_RS03725	NA	717040	717877	-1	nucleotidyl transferase AbiEii/AbiGii toxin family protein
1530	1530_0	11A	NZ_CP018838	BUM80_RS03730	NA	717876	718467	-1	type IV toxin-antitoxin system AbiEi family antitoxin domain-containing protein
3435	3435_0	11A	NZ_CP018838	BUM80_RS03735	NA	718755	718875	1	hypothetical protein
1251	1251_2	11A	NZ_CP018838	BUM80_RS03740	NA	718897	719212	1	DUF961 domain-containing protein
16	16_0	11A	NZ_CP018838	BUM80_RS03745	NA	719227	719614	1	DUF961 domain-containing protein
2740	2740_1	11A	NZ_CP018838	BUM80_RS03750	NA	719642	721028	1	DNA translocase FtsK
2550	2550_0	11A	NZ_CP018838	BUM80_RS03755	NA	721030	721183	1	hypothetical protein
2312	2312_0	11A	NZ_CP018838	BUM80_RS03760	NA	721205	722624	1	helix-turn-helix domain-containing protein
1937	1937_2	11A	NZ_CP018838	BUM80_RS03765	NA	722672	722756	1	23S rRNA methyltransferase attenuator leader peptide ErmL
2863	2863_1	11A	NZ_CP018838	BUM80_RS03770	NA	722880	723618	1	23S rRNA (adenine(2058)-N(6))-methyltransferase Erm(B)
2781	2781_0	11A	NZ_CP018838	BUM80_RS03775	NA	723622	723754	1	hypothetical protein
2995	2995_0	11A	NZ_CP018838	BUM80_RS03780	NA	723874	725122	-1	ISL3 family transposase
1070	1070_0	11A	NZ_CP018838	BUM80_RS03785	NA	725301	725523	1	hypothetical protein
1871	1871_0	11A	NZ_CP018838	BUM80_RS03790	NA	725639	726137	1	antirestriction protein ArdA
2778	2778_0	11A	NZ_CP018838	BUM80_RS03795	NA	726111	726618	1	conjugal transfer protein
2521	2521_0	11A	NZ_CP018838	BUM80_RS03800	NA	726601	729049	1	ATP-binding protein
1894	1894_0	11A	NZ_CP018838	BUM80_RS03805	NA	729051	731229	1	hypothetical protein
2741	2741_0	11A	NZ_CP018838	BUM80_RS03810	NA	731225	732227	1	peptidase P60
1924	1924_0	11A	NZ_CP018838	BUM80_RS03815	NA	732223	733111	1	conjugal transfer protein
2745	2745_0	11A	NZ_CP018838	BUM80_RS03820	NA	733385	733472	1	tetracycline resistance determinant leader peptide
2559	2559_0	11A	NZ_CP018838	BUM80_RS03825	NA	733487	735407	1	tetracycline resistance ribosomal protection protein Tet(M)
2647	2647_0	11A	NZ_CP018838	BUM80_RS03830	NA	735507	735693	1	conjugal transfer protein
1937	1937_0	11A	NZ_CP018838	BUM80_RS03845	NA	736306	736390	1	23S rRNA methyltransferase attenuation leader peptide
2863	2863_4	11A	NZ_CP018838	BUM80_RS03850	NA	736514	737252	1	23S rRNA (adenine(2058)-N(6))-methyltransferase Erm(B)
2781	2781_1	11A	NZ_CP018838	BUM80_RS03855	NA	737256	737388	1	hypothetical protein
3550	3550_1	11A	NZ_CP018838	BUM80_RS03860	NA	737606	738161	1	recombinase family protein
3236	3236_1	11A	NZ_CP018838	BUM80_RS03865	NA	738164	741083	1	Tn3 family transposase
2884	2884_0	11A	NZ_CP018838	BUM80_RS03875	NA	741582	741654	1	hypothetical protein
2697	2697_0	11A	NZ_CP018838	BUM80_RS03880	NA	741882	742305	1	sigma-70 family RNA polymerase sigma factor
2670	2670_0	11A	NZ_CP018838	BUM80_RS03885	NA	742301	742532	1	helix-turn-helix domain-containing protein
2415	2415_0	11A	NZ_CP018838	BUM80_RS03890	NA	742757	743009	-1	hypothetical protein
1619	1619_0	11A	NZ_CP018838	BUM80_RS03895	NA	742992	743196	1	excisionase
2046	2046_0	11A	NZ_CP018838	BUM80_RS03900	NA	743277	744495	1	transposase
801	801_1	11A	NZ_CP018838	BUM80_RS03905	NA	744709	745297	-1	CPBP family intramembrane metalloprotease
163	163_0	11A	NZ_CP018838	BUM80_RS03910	NA	745299	745533	-1	hypothetical protein
155	155_4	11A	NZ_CP018838	BUM80_RS03915	NA	745545	745926	-1	hypothetical protein
997	997_1	11A	NZ_CP018838	BUM80_RS03920	NA	745918	746368	-1	hypothetical protein
1117	1117_2	11A	NZ_CP018838	BUM80_RS03925	NA	746351	747710	-1	DNA (cytosine-5-)-methyltransferase
1075	1075_2	11A	NZ_CP018838	BUM80_RS03930	NA	747808	748588	-1	replication initiator protein A
168	168_0	11A	NZ_CP018838	BUM80_RS03935	NA	748584	748758	-1	hypothetical protein
1852	1852_0	11A	NZ_CP018838	BUM80_RS03940	NA	748959	749328	-1	50S ribosomal protein L7/L12
339	339_0	11A	NZ_CP018838	BUM80_RS03945	NA	749403	749904	-1	50S ribosomal protein L10
962	962_0	11A	NZ_CP018838	BUM80_RS03955	NA	750153	751470	-1	TRZ/ATZ family protein
116	116_0	11A	NZ_CP018838	BUM80_RS03960	NA	751759	753508	-1	ABC transporter ATP-binding protein
1349	1349_0	11A	NZ_CP018838	BUM80_RS03965	NA	753509	755234	-1	ABC transporter ATP-binding protein
450	450_1	11A	NZ_CP018838	BUM80_RS03970	NA	755291	756230	-1	peptide-methionine (R)-S-oxide reductase MsrB
1590	1590_0	11A	NZ_CP018838	BUM80_RS03980	NA	756524	757394	-1	homoserine kinase
26	26_0	11A	NZ_CP018838	BUM80_RS03985	NA	757395	758682	-1	homoserine dehydrogenase
979	979_0	11A	NZ_CP018838	BUM80_RS03990	NA	758832	759570	-1	adaptor protein MecA
622	622_0	11A	NZ_CP018838	BUM80_RS03995	NA	759769	760804	-1	hypothetical protein
1024	1024_0	11A	NZ_CP018838	BUM80_RS04000	NA	760832	762266	-1	O-antigen polysaccharide polymerase Wzy
2058	2058_0	11A	NZ_CP018838	BUM80_RS04005	NA	762281	763268	-1	glycosyltransferase family 2 protein
1304	1304_0	11A	NZ_CP018838	BUM80_RS04010	NA	763269	764427	-1	glycosyltransferase
1495	1495_0	11A	NZ_CP018838	BUM80_RS04015	NA	764362	765208	-1	phosphorylcholine transferase LicD
846	846_0	11A	NZ_CP018838	BUM80_RS04020	NA	765486	766761	-1	polyisoprenyl-teichoic acid--peptidoglycan teichoic acid transferase Psr
284	284_0	11A	NZ_CP018838	BUM80_RS04025	NA	766757	767606	-1	prephenate dehydratase
1276	1276_0	11A	NZ_CP018838	BUM80_RS04030	NA	767602	768079	-1	shikimate kinase
1094	1094_0	11A	NZ_CP018838	BUM80_RS04035	NA	768071	769355	-1	3-phosphoshikimate 1-carboxyvinyltransferase
204	204_0	11A	NZ_CP018838	BUM80_RS04040	NA	769446	769785	-1	YlbF/YmcA family competence regulator
1421	1421_0	11A	NZ_CP018838	BUM80_RS04045	NA	769795	770899	-1	prephenate dehydrogenase
1932	1932_0	11A	NZ_CP018838	BUM80_RS04050	NA	770908	772075	-1	chorismate synthase
526	526_0	11A	NZ_CP018838	BUM80_RS04055	NA	772084	773152	-1	3-dehydroquinate synthase
92	92_0	11A	NZ_CP018838	BUM80_RS04060	NA	773170	774025	-1	shikimate dehydrogenase
573	573_0	11A	NZ_CP018838	BUM80_RS04065	NA	774014	774692	-1	type I 3-dehydroquinate dehydratase
2137	2137_0	11A	NZ_CP018838	BUM80_RS04070	NA	774688	775861	-1	class I SAM-dependent rRNA methyltransferase
2199	2199_0	11A	NZ_CP018838	BUM80_RS04075	NA	776206	776425	-1	hypothetical protein
1789	1789_0	11A	NZ_CP018838	BUM80_RS04080	NA	776536	778171	-1	hypothetical protein
1790	1790_0	11A	NZ_CP018838	BUM80_RS04085	NA	778151	778901	-1	ABC transporter ATP-binding protein
1394	1394_0	11A	NZ_CP018838	BUM80_RS04090	NA	779079	780534	1	alpha-amylase
1134	1134_0	11A	NZ_CP018838	BUM80_RS04095	NA	780623	783242	-1	alanine--tRNA ligase
2004	2004_0	11A	NZ_CP018838	BUM80_RS04100	NA	783263	783749	-1	UDP-N-acetylenolpyruvoylglucosamine reductase
565	565_0	11A	NZ_CP018838	BUM80_RS04105	NA	784023	784263	-1	hypothetical protein
1872	1872_0	11A	NZ_CP018838	BUM80_RS04110	NA	784523	785594	-1	ABC transporter substrate-binding protein
1660	1660_0	11A	NZ_CP018838	BUM80_RS04115	NA	785590	786364	-1	ABC transporter permease
969	969_0	11A	NZ_CP018838	BUM80_RS04120	NA	786360	787167	-1	ABC transporter permease
300	300_0	11A	NZ_CP018838	BUM80_RS04125	NA	787147	788305	-1	ABC transporter ATP-binding protein
1549	1549_0	11A	NZ_CP018838	BUM80_RS04130	NA	788464	789370	-1	UDP-N-acetylenolpyruvoylglucosamine reductase
320	320_0	11A	NZ_CP018838	BUM80_RS04135	NA	789481	790234	-1	YhfC family intramembrane metalloprotease
1387	1387_0	11A	NZ_CP018838	BUM80_RS04140	NA	790243	790975	-1	acetolactate decarboxylase
1587	1587_0	11A	NZ_CP018838	BUM80_RS04145	NA	791116	792388	1	PLP-dependent aminotransferase family protein
415	415_1	11A	NZ_CP018838	BUM80_RS04150	NA	792407	793223	-1	transporter substrate-binding domain-containing protein
1326	1326_0	11A	NZ_CP018838	BUM80_RS04155	NA	793379	794033	-1	phosphate signaling complex protein PhoU
586	586_0	11A	NZ_CP018838	BUM80_RS04160	NA	794044	794803	-1	phosphate ABC transporter ATP-binding protein
586	586_2	11A	NZ_CP018838	BUM80_RS04165	NA	794815	795619	-1	phosphate ABC transporter ATP-binding protein
1760	1760_0	11A	NZ_CP018838	BUM80_RS04170	NA	795629	796514	-1	phosphate ABC transporter permease PstA
1020	1020_0	11A	NZ_CP018838	BUM80_RS04175	NA	796503	797421	-1	phosphate ABC transporter permease subunit PstC
37	37_0	11A	NZ_CP018838	BUM80_RS04180	NA	797420	798299	-1	phosphate ABC transporter substrate-binding protein PstS
2333	2333_0	11A	NZ_CP018838	BUM80_RS04185	NA	798872	800177	-1	23S rRNA methyltransferase
1875	1875_0	11A	NZ_CP018838	BUM80_RS04190	NA	800177	800951	-1	inositol monophosphatase family protein
1393	1393_0	11A	NZ_CP018838	BUM80_RS04195	NA	800940	801219	-1	UPF0223 family protein
198	198_1	11A	NZ_CP018838	BUM80_RS04200	NA	801218	801620	-1	Spx/MgsR family RNA polymerase-binding regulatory protein
2030	2030_0	11A	NZ_CP018838	BUM80_RS04205	NA	801829	802480	-1	TIGR01906 family membrane protein
1705	1705_0	11A	NZ_CP018838	BUM80_RS04210	NA	802436	803210	-1	TIGR01457 family HAD-type hydrolase
1339	1339_0	11A	NZ_CP018838	BUM80_RS04215	NA	803220	803958	-1	acyl-[acyl-carrier-protein] thioesterase
900	900_0	11A	NZ_CP018838	BUM80_RS04220	NA	803962	805093	-1	oxygen-independent coproporphyrinogen III oxidase
1484	1484_0	11A	NZ_CP018838	BUM80_RS04225	NA	805176	805566	-1	YtxH domain-containing protein
1345	1345_0	11A	NZ_CP018838	BUM80_RS04230	NA	805581	805965	-1	DUF948 domain-containing protein
1650	1650_0	11A	NZ_CP018838	BUM80_RS04235	NA	805965	806754	-1	prolipoprotein diacylglyceryl transferase
1103	1103_0	11A	NZ_CP018838	BUM80_RS04240	NA	806746	807697	-1	HPr kinase/phosphorylase
2202	2202_0	11A	NZ_CP018838	BUM80_RS04245	NA	807811	807988	-1	30S ribosomal protein S21
1332	1332_0	11A	NZ_CP018838	BUM80_RS04250	NA	808127	808835	-1	glucosamine-6-phosphate deaminase
1588	1588_0	11A	NZ_CP018838	BUM80_RS04255	NA	808985	810014	1	tRNA preQ1(34) S-adenosylmethionine ribosyltransferase-isomerase QueA
1510	1510_0	11A	NZ_CP018838	BUM80_RS04260	NA	810674	811802	-1	hypothetical protein
1380	1380_0	11A	NZ_CP018838	BUM80_RS04265	NA	812532	813084	-1	GNAT family N-acetyltransferase
437	437_0	11A	NZ_CP018838	BUM80_RS04270	NA	813433	814258	-1	ammonia-dependent NAD(+) synthetase
662	662_0	11A	NZ_CP018838	BUM80_RS04275	NA	814254	815715	-1	nicotinate phosphoribosyltransferase
935	935_0	11A	NZ_CP018838	BUM80_RS04280	NA	815830	816319	-1	hypothetical protein
501	501_0	11A	NZ_CP018838	BUM80_RS04285	NA	816308	816548	-1	helix-turn-helix transcriptional regulator
896	896_1	11A	NZ_CP018838	BUM80_RS04290	NA	816903	817632	-1	ABC transporter permease
2893	2893_0	11A	NZ_CP018838	BUM80_RS04295	NA	817647	818439	-1	ABC transporter ATP-binding protein
1221	1221_0	11A	NZ_CP018838	BUM80_RS04305	NA	819862	820174	-1	hypothetical protein
780	780_4	11A	NZ_CP018838	BUM80_RS04310	NA	820188	821475	-1	U32 family peptidase
2442	2442_0	11A	NZ_CP018838	BUM80_RS04315	NA	821836	822049	1	hypothetical protein
49	49_0	11A	NZ_CP018838	BUM80_RS04320	NA	822098	822281	1	ApaLI family restriction endonuclease
263	263_0	11A	NZ_CP018838	BUM80_RS04325	NA	822290	822656	1	ApaLI family restriction endonuclease
238	238_0	11A	NZ_CP018838	BUM80_RS04330	NA	822652	823843	1	site-specific DNA-methyltransferase
660	660_0	11A	NZ_CP018838	BUM80_RS04335	NA	824356	825349	-1	helix-turn-helix transcriptional regulator
672	672_0	11A	NZ_CP018838	BUM80_RS04340	NA	825502	827263	1	ABC transporter ATP-binding protein
860	860_0	11A	NZ_CP018838	BUM80_RS04345	NA	827246	828968	1	ABC transporter ATP-binding protein
1183	1183_0	11A	NZ_CP018838	BUM80_RS04350	NA	828978	829563	1	MptD family putative ECF transporter S component
379	379_0	11A	NZ_CP018838	BUM80_RS04355	NA	829562	830258	1	energy-coupling factor transporter transmembrane protein EcfT
125	125_0	11A	NZ_CP018838	BUM80_RS04360	NA	830245	831610	1	ABC transporter ATP-binding protein
44	44_0	11A	NZ_CP018838	BUM80_RS04365	NA	832064	832223	-1	hypothetical protein
1019	1019_0	11A	NZ_CP018838	BUM80_RS04370	NA	832294	832744	-1	transposase
637	637_1	11A	NZ_CP018838	BUM80_RS04380	NA	833038	833407	-1	transposase
1858	1858_0	11A	NZ_CP018838	BUM80_RS04385	NA	833330	833525	-1	transposase
321	321_3	11A	NZ_CP018838	BUM80_RS04390	NA	833721	834045	-1	IS66 family insertion sequence element accessory protein TnpB
297	297_6	11A	NZ_CP018838	BUM80_RS04395	NA	834025	834211	-1	hypothetical protein
1825	1825_0	11A	NZ_CP018838	BUM80_RS04400	NA	834514	836077	-1	glutamine-hydrolyzing GMP synthase
1959	1959_0	11A	NZ_CP018838	BUM80_RS04405	NA	836217	836916	1	GntR family transcriptional regulator
1769	1769_0	11A	NZ_CP018838	BUM80_RS04410	NA	836958	837855	-1	DMT multidrug transporter
170	170_0	11A	NZ_CP018838	BUM80_RS04415	NA	837863	838799	-1	serine hydrolase
748	748_0	11A	NZ_CP018838	BUM80_RS04420	NA	838795	839521	-1	proteinase
1385	1385_0	11A	NZ_CP018838	BUM80_RS04425	NA	839604	840240	-1	1-alkyl-2-acetylglycerophosphocholine esterase
1840	1840_0	11A	NZ_CP018838	BUM80_RS04430	NA	840241	841069	-1	Cof-type HAD-IIB family hydrolase
746	746_0	11A	NZ_CP018838	BUM80_RS04435	NA	841090	841426	-1	hypothetical protein
2650	2650_0	11A	NZ_CP018838	BUM80_RS04445	NA	842146	842344	1	hypothetical protein
712	712_0	11A	NZ_CP018838	BUM80_RS04450	NA	842297	842489	-1	hypothetical protein
1153	1153_0	11A	NZ_CP018838	BUM80_RS04455	NA	842667	843279	1	peptide deformylase
1446	1446_0	11A	NZ_CP018838	BUM80_RS04460	NA	843323	844052	1	23S rRNA (guanosine(2251)-2'-O)-methyltransferase RlmB
1194	1194_0	11A	NZ_CP018838	BUM80_RS04465	NA	844090	845002	-1	thioredoxin-disulfide reductase
456	456_0	11A	NZ_CP018838	BUM80_RS04470	NA	845067	845304	-1	DUF4059 family protein
488	488_5	11A	NZ_CP018838	BUM80_RS04475	NA	845369	846113	-1	amino acid ABC transporter ATP-binding protein
215	215_0	11A	NZ_CP018838	BUM80_RS04480	NA	846112	846913	-1	amino acid ABC transporter permease
1369	1369_0	11A	NZ_CP018838	BUM80_RS04485	NA	847070	847427	-1	arsenate reductase family protein
1431	1431_0	11A	NZ_CP018838	BUM80_RS04490	NA	847439	847952	-1	methylated-DNA--[protein]-cysteine S-methyltransferase
2244	2244_0	11A	NZ_CP018838	BUM80_RS04495	NA	847951	848446	-1	N-acetyltransferase
953	953_0	11A	NZ_CP018838	BUM80_RS04500	NA	848580	849027	1	DUF1836 domain-containing protein
1239	1239_0	11A	NZ_CP018838	BUM80_RS04505	NA	849023	849671	1	hemolysin III family protein
2337	2337_0	11A	NZ_CP018838	BUM80_RS04510	NA	849691	850273	-1	pyridoxal 5'-phosphate synthase glutaminase subunit PdxT
278	278_0	11A	NZ_CP018838	BUM80_RS04515	NA	850273	851149	-1	pyridoxal 5'-phosphate synthase lyase subunit PdxS
299	299_0	11A	NZ_CP018838	BUM80_RS04520	NA	851300	852680	-1	NADH oxidase
47	47_0	11A	NZ_CP018838	BUM80_RS04525	NA	852973	853897	1	FAD:protein FMN transferase
1513	1513_0	11A	NZ_CP018838	BUM80_RS04530	NA	853956	854562	1	NAD(P)H-dependent oxidoreductase
996	996_0	11A	NZ_CP018838	BUM80_RS04535	NA	854579	855824	1	NAD(P)H-dependent oxidoreductase
1582	1582_0	11A	NZ_CP018838	BUM80_RS04540	NA	855919	856177	-1	DUF896 family protein
1342	1342_0	11A	NZ_CP018838	BUM80_RS04545	NA	856218	858255	-1	glycine--tRNA ligase subunit beta
2037	2037_0	11A	NZ_CP018838	BUM80_RS04550	NA	858466	859384	-1	glycine--tRNA ligase subunit alpha
868	868_0	11A	NZ_CP018838	BUM80_RS04555	NA	859751	860513	-1	hypothetical protein
2055	2055_0	11A	NZ_CP018838	BUM80_RS04560	NA	860785	861628	-1	aldo/keto reductase
1169	1169_0	11A	NZ_CP018838	BUM80_RS04565	NA	861741	863133	-1	peptidoglycan GlcNAc deacetylase
219	219_3	11A	NZ_CP018838	BUM80_RS04570	NA	863367	863745	-1	hypothetical protein
2308	2308_0	11A	NZ_CP018838	BUM80_RS04575	NA	863911	864973	1	Gfo/Idh/MocA family oxidoreductase
235	235_0	11A	NZ_CP018838	BUM80_RS04580	NA	864969	866052	1	DEAD/DEAH box helicase
2139	2139_0	11A	NZ_CP018838	BUM80_RS04590	NA	867534	868731	-1	elongation factor Tu
3318	3318_0	11A	NZ_CP018838	BUM80_RS04595	NA	869292	869499	1	hypothetical protein
578	578_0	11A	NZ_CP018838	BUM80_RS04600	NA	869652	870522	-1	aquaporin family protein
518	518_0	11A	NZ_CP018838	BUM80_RS04605	NA	870744	871266	-1	LPXTG cell wall anchor domain-containing protein
538	538_0	11A	NZ_CP018838	BUM80_RS04610	NA	871237	872329	-1	hypothetical protein
2309	2309_0	11A	NZ_CP018838	BUM80_RS04615	NA	872439	872694	-1	hypothetical protein
2744	2744_0	11A	NZ_CP018838	BUM80_RS04620	NA	872687	872930	-1	hypothetical protein
419	419_0	11A	NZ_CP018838	BUM80_RS04625	NA	873051	873585	-1	IS630 family transposase
1190	1190_1	11A	NZ_CP018838	BUM80_RS04630	NA	873571	873787	-1	transposase
1812	1812_1	11A	NZ_CP018838	BUM80_RS04635	NA	873753	873897	-1	transposase
1073	1073_1	11A	NZ_CP018838	BUM80_RS04640	NA	874130	875849	1	phospho-sugar mutase
174	174_2	11A	NZ_CP018838	BUM80_RS04645	NA	875959	876307	1	thioredoxin
458	458_0	11A	NZ_CP018838	BUM80_RS04650	NA	876584	877421	-1	amino acid ABC transporter substrate-binding protein
927	927_1	11A	NZ_CP018838	BUM80_RS04655	NA	877433	878063	-1	amino acid ABC transporter ATP-binding protein
1172	1172_1	11A	NZ_CP018838	BUM80_RS04660	NA	878072	878714	-1	amino acid ABC transporter permease
2255	2255_0	11A	NZ_CP018838	BUM80_RS04665	NA	878859	880071	-1	tetratricopeptide repeat protein
1383	1383_0	11A	NZ_CP018838	BUM80_RS04670	NA	880078	881245	-1	AI-2E family transporter
759	759_0	11A	NZ_CP018838	BUM80_RS04675	NA	881388	882402	1	lactonase family protein
1896	1896_0	11A	NZ_CP018838	BUM80_RS04680	NA	882446	882866	-1	F0F1 ATP synthase subunit epsilon
1040	1040_0	11A	NZ_CP018838	BUM80_RS04685	NA	882876	884283	-1	F0F1 ATP synthase subunit beta
1500	1500_0	11A	NZ_CP018838	BUM80_RS04690	NA	884368	885247	-1	F0F1 ATP synthase subunit gamma
194	194_0	11A	NZ_CP018838	BUM80_RS04695	NA	885262	886768	-1	F0F1 ATP synthase subunit alpha
1010	1010_0	11A	NZ_CP018838	BUM80_RS04700	NA	886782	887319	-1	F0F1 ATP synthase subunit delta
1625	1625_0	11A	NZ_CP018838	BUM80_RS04705	NA	887318	887813	-1	F0F1 ATP synthase subunit B
2387	2387_0	11A	NZ_CP018838	BUM80_RS04710	NA	887826	888543	-1	F0F1 ATP synthase subunit A
1007	1007_0	11A	NZ_CP018838	BUM80_RS04715	NA	888577	888778	-1	F0F1 ATP synthase subunit C
169	169_0	11A	NZ_CP018838	BUM80_RS04725	NA	890273	890756	-1	GNAT family N-acetyltransferase
1543	1543_0	11A	NZ_CP018838	BUM80_RS04735	NA	891089	891572	-1	transcription elongation factor GreA
1724	1724_0	11A	NZ_CP018838	BUM80_RS04740	NA	891642	893298	-1	endolytic transglycosylase MltG
447	447_0	11A	NZ_CP018838	BUM80_RS04745	NA	893378	893873	-1	GNAT family N-acetyltransferase
1995	1995_0	11A	NZ_CP018838	BUM80_RS04750	NA	893869	894334	-1	GNAT family N-acetyltransferase
1594	1594_0	11A	NZ_CP018838	BUM80_RS04755	NA	894343	895678	-1	UDP-N-acetylmuramate--L-alanine ligase
923	923_0	11A	NZ_CP018838	BUM80_RS04760	NA	895688	896306	-1	hypothetical protein
442	442_0	11A	NZ_CP018838	BUM80_RS04765	NA	896353	899452	-1	DEAD/DEAH box helicase
975	975_0	11A	NZ_CP018838	BUM80_RS04770	NA	899544	900711	-1	pyridoxal phosphate-dependent aminotransferase
1580	1580_0	11A	NZ_CP018838	BUM80_RS04775	NA	900718	901813	-1	cystathionine gamma-synthase
2643	2643_0	11A	NZ_CP018838	BUM80_RS04780	NA	901970	902516	-1	ATP-binding cassette domain-containing protein
1984	1984_0	11A	NZ_CP018838	BUM80_RS04785	NA	902551	903652	-1	ABC transporter ATP-binding protein
461	461_1	11A	NZ_CP018838	BUM80_RS04790	NA	903823	905782	-1	peptide ABC transporter substrate-binding protein
1480	1480_0	11A	NZ_CP018838	BUM80_RS04795	NA	905984	907607	-1	polysaccharide biosynthesis protein
1776	1776_0	11A	NZ_CP018838	BUM80_RS04800	NA	907712	909158	1	UDP-N-acetylmuramoyl-L-alanyl-D-glutamate--L- lysine ligase
989	989_3	11A	NZ_CP018838	BUM80_RS04805	NA	909200	909398	-1	CsbD family protein
1599	1599_0	11A	NZ_CP018838	BUM80_RS04810	NA	909498	910017	-1	DUF1803 domain-containing protein
521	521_0	11A	NZ_CP018838	BUM80_RS04815	NA	910053	910566	-1	UDP-N-acetylmuramoylalanyl-D-glutamate--2, 6-diaminopimelate ligase
1233	1233_0	11A	NZ_CP018838	BUM80_RS04820	NA	910651	911587	-1	manganese-dependent inorganic pyrophosphatase
1370	1370_0	11A	NZ_CP018838	BUM80_RS04825	NA	911657	911957	-1	GIY-YIG nuclease family protein
123	123_0	11A	NZ_CP018838	BUM80_RS04830	NA	911946	912696	-1	tRNA1(Val) (adenine(37)-N6)-methyltransferase
1606	1606_0	11A	NZ_CP018838	BUM80_RS04835	NA	912749	913109	-1	S1 RNA-binding domain-containing protein
600	600_0	11A	NZ_CP018838	BUM80_RS04840	NA	913110	914511	-1	bifunctional Cof-type HAD-IIB family hydrolase/peptidylprolyl isomerase
1391	1391_0	11A	NZ_CP018838	BUM80_RS04845	NA	914805	915045	-1	30S ribosomal protein S18
352	352_2	11A	NZ_CP018838	BUM80_RS04850	NA	915076	915547	-1	single-stranded DNA-binding protein
1004	1004_0	11A	NZ_CP018838	BUM80_RS04855	NA	915558	915849	-1	30S ribosomal protein S6
481	481_0	11A	NZ_CP018838	BUM80_RS04865	NA	917721	918909	-1	pyridoxal phosphate-dependent aminotransferase
2251	2251_0	11A	NZ_CP018838	BUM80_RS04870	NA	918905	919337	-1	hypothetical protein
3058	3058_0	11A	NZ_CP018838	BUM80_RS04875	NA	919429	919624	1	hypothetical protein
1740	1740_0	11A	NZ_CP018838	BUM80_RS04880	NA	919714	920263	1	NAD(P)H-dependent oxidoreductase
1444	1444_0	11A	NZ_CP018838	BUM80_RS04885	NA	920540	921269	-1	peroxide stress protein YaaA
1192	1192_0	11A	NZ_CP018838	BUM80_RS04890	NA	921347	921527	-1	DUF3953 domain-containing protein
664	664_0	11A	NZ_CP018838	BUM80_RS04900	NA	921678	923274	-1	hypothetical protein
1037	1037_0	11A	NZ_CP018838	BUM80_RS04905	NA	923285	923696	-1	peptide deformylase
1041	1041_0	11A	NZ_CP018838	BUM80_RS04910	NA	923811	924603	-1	glutathione-dependent disulfide-bond oxidoreductase
926	926_0	11A	NZ_CP018838	BUM80_RS04915	NA	924615	927312	-1	cation-translocating P-type ATPase
73	73_0	11A	NZ_CP018838	BUM80_RS04920	NA	927615	928800	1	CDF family manganese efflux transporter MntE
1609	1609_0	11A	NZ_CP018838	BUM80_RS04925	NA	928942	930814	-1	ABC-F family ATP-binding cassette domain-containing protein
85	85_0	11A	NZ_CP018838	BUM80_RS04930	NA	930810	932010	-1	CCA tRNA nucleotidyltransferase
792	792_0	11A	NZ_CP018838	BUM80_RS04935	NA	932006	932774	-1	4-hydroxy-tetrahydrodipicolinate reductase
11	11_0	11A	NZ_CP018838	BUM80_RS04940	NA	933039	933888	-1	DegV family protein
158	158_0	11A	NZ_CP018838	BUM80_RS04945	NA	933889	934276	-1	DUF1149 family protein
1282	1282_0	11A	NZ_CP018838	BUM80_RS04950	NA	934337	935690	-1	phosphoglucosamine mutase
1044	1044_0	11A	NZ_CP018838	BUM80_RS04955	NA	935713	936493	-1	YbbR-like domain-containing protein
1821	1821_0	11A	NZ_CP018838	BUM80_RS04960	NA	936479	937337	-1	TIGR00159 family protein
2031	2031_0	11A	NZ_CP018838	BUM80_RS04970	NA	937471	938440	1	NAD(P)/FAD-dependent oxidoreductase
2008	2008_0	11A	NZ_CP018838	BUM80_RS04975	NA	938566	938794	1	hypothetical protein
444	444_7	11A	NZ_CP018838	BUM80_RS04980	NA	938692	939649	-1	N-acetylmuramoyl-L-alanine amidase family protein
1148	1148_4	11A	NZ_CP018838	BUM80_RS04985	NA	939648	939984	-1	phage holin
2507	2507_0	11A	NZ_CP018838	BUM80_RS04990	NA	939987	940287	-1	hypothetical protein
2390	2390_1	11A	NZ_CP018838	BUM80_RS04995	NA	940296	940647	-1	hypothetical protein
267	267_5	11A	NZ_CP018838	BUM80_RS05000	NA	940649	940853	-1	hypothetical protein
2075	2075_0	11A	NZ_CP018838	BUM80_RS05020	NA	947394	947745	-1	hypothetical protein
1043	1043_0	11A	NZ_CP018838	BUM80_RS05025	NA	947753	951347	-1	hypothetical protein
1998	1998_0	11A	NZ_CP018838	BUM80_RS05030	NA	951333	951684	-1	hypothetical protein
2593	2593_0	11A	NZ_CP018838	BUM80_RS05035	NA	951722	952103	-1	hypothetical protein
836	836_0	11A	NZ_CP018838	BUM80_RS05040	NA	952107	952521	-1	tail protein
2149	2149_0	11A	NZ_CP018838	BUM80_RS05045	NA	952523	952892	-1	hypothetical protein
2167	2167_0	11A	NZ_CP018838	BUM80_RS05050	NA	952888	953404	-1	HK97 gp10 family phage protein
1690	1690_0	11A	NZ_CP018838	BUM80_RS05055	NA	953378	953681	-1	hypothetical protein
2318	2318_0	11A	NZ_CP018838	BUM80_RS05060	NA	953697	954009	-1	hypothetical protein
2470	2470_0	11A	NZ_CP018838	BUM80_RS05065	NA	954010	954199	-1	hypothetical protein
2791	2791_0	11A	NZ_CP018838	BUM80_RS05070	NA	954208	955234	-1	sugar-binding protein
228	228_1	11A	NZ_CP018838	BUM80_RS05075	NA	955256	955781	-1	DUF4355 domain-containing protein
642	642_1	11A	NZ_CP018838	BUM80_RS05080	NA	956262	956676	-1	HD domain-containing protein
767	767_0	11A	NZ_CP018838	BUM80_RS05085	NA	956672	956882	-1	hypothetical protein
2528	2528_0	11A	NZ_CP018838	BUM80_RS05090	NA	956883	958467	-1	head morphogenesis protein
2290	2290_1	11A	NZ_CP018838	BUM80_RS05095	NA	958429	959899	-1	phage portal protein
838	838_0	11A	NZ_CP018838	BUM80_RS05100	NA	959910	961209	-1	PBSX family phage terminase large subunit
915	915_0	11A	NZ_CP018838	BUM80_RS05105	NA	961186	961699	-1	terminase small subunit
1891	1891_0	11A	NZ_CP018838	BUM80_RS05110	NA	962968	963391	-1	DUF1492 domain-containing protein
2086	2086_0	11A	NZ_CP018838	BUM80_RS05115	NA	963508	963826	-1	hypothetical protein
473	473_3	11A	NZ_CP018838	BUM80_RS05120	NA	963887	964415	-1	DUF1642 domain-containing protein
2002	2002_7	11A	NZ_CP018838	BUM80_RS05125	NA	964416	964731	-1	hypothetical protein
2499	2499_0	11A	NZ_CP018838	BUM80_RS05130	NA	964881	965220	-1	hypothetical protein
647	647_0	11A	NZ_CP018838	BUM80_RS05135	NA	965664	967008	-1	hypothetical protein
2931	2931_0	11A	NZ_CP018838	BUM80_RS05140	NA	967010	967832	-1	hypothetical protein
2906	2906_0	11A	NZ_CP018838	BUM80_RS05145	NA	968004	968508	-1	hypothetical protein
2440	2440_0	11A	NZ_CP018838	BUM80_RS05150	NA	968527	969304	-1	NTP-binding protein
998	998_0	11A	NZ_CP018838	BUM80_RS05155	NA	969303	969621	-1	hypothetical protein
2991	2991_0	11A	NZ_CP018838	BUM80_RS05160	NA	969639	970833	-1	type III restriction endonuclease subunit R
2492	2492_0	11A	NZ_CP018838	BUM80_RS05165	NA	970795	971281	-1	hypothetical protein
1450	1450_0	11A	NZ_CP018838	BUM80_RS05170	NA	971280	971640	-1	hypothetical protein
1107	1107_0	11A	NZ_CP018838	BUM80_RS05175	NA	971639	972122	-1	siphovirus Gp157 family protein
2096	2096_0	11A	NZ_CP018838	BUM80_RS05180	NA	972114	972837	-1	HNH endonuclease
188	188_0	11A	NZ_CP018838	BUM80_RS05185	NA	972850	973081	-1	hypothetical protein
2862	2862_0	11A	NZ_CP018838	BUM80_RS05190	NA	973081	973423	-1	hypothetical protein
1427	1427_0	11A	NZ_CP018838	BUM80_RS05195	NA	973434	973626	-1	hypothetical protein
2458	2458_0	11A	NZ_CP018838	BUM80_RS05200	NA	973622	973817	-1	hypothetical protein
404	404_1	11A	NZ_CP018838	BUM80_RS05205	NA	973813	974086	-1	hypothetical protein
2776	2776_1	11A	NZ_CP018838	BUM80_RS05210	NA	974426	974618	1	hypothetical protein
2617	2617_0	11A	NZ_CP018838	BUM80_RS05215	NA	974571	974778	-1	hypothetical protein
2285	2285_0	11A	NZ_CP018838	BUM80_RS05220	NA	974800	974992	-1	DNA-binding protein
3160	3160_0	11A	NZ_CP018838	BUM80_RS05225	NA	975056	975296	1	hypothetical protein
2088	2088_1	11A	NZ_CP018838	BUM80_RS05230	NA	975519	975609	1	hypothetical protein
2088	2088_2	11A	NZ_CP018838	BUM80_RS05235	NA	975831	975924	1	type I toxin-antitoxin system Fst family toxin
1081	1081_4	11A	NZ_CP018838	BUM80_RS05240	NA	976321	976675	1	helix-turn-helix transcriptional regulator
2871	2871_0	11A	NZ_CP018838	BUM80_RS05245	NA	976676	977771	1	hypothetical protein
2135	2135_0	11A	NZ_CP018838	BUM80_RS05250	NA	977993	978374	1	ImmA/IrrE family metallo-endopeptidase
3110	3110_0	11A	NZ_CP018838	BUM80_RS05255	NA	978515	979643	1	site-specific integrase
888	888_0	11A	NZ_CP018838	BUM80_RS05260	NA	979730	980642	-1	DNA-binding protein WhiA
150	150_0	11A	NZ_CP018838	BUM80_RS05265	NA	980638	981616	-1	YvcK family protein
371	371_0	11A	NZ_CP018838	BUM80_RS05270	NA	981612	982503	-1	RNase adapter RapZ
554	554_0	11A	NZ_CP018838	BUM80_RS05275	NA	982554	982935	-1	RidA family protein
1067	1067_0	11A	NZ_CP018838	BUM80_RS05280	NA	982945	983533	-1	YihA family ribosome biogenesis GTP-binding protein
252	252_0	11A	NZ_CP018838	BUM80_RS05285	NA	983541	984774	-1	ATP-dependent Clp protease ATP-binding subunit ClpX
232	232_0	11A	NZ_CP018838	BUM80_RS05290	NA	984810	984981	-1	hypothetical protein
889	889_0	11A	NZ_CP018838	BUM80_RS05295	NA	984980	985487	-1	dihydrofolate reductase
2468	2468_0	11A	NZ_CP018838	BUM80_RS05300	NA	985616	986135	-1	DNA starvation/stationary phase protection protein
925	925_0	11A	NZ_CP018838	BUM80_RS05305	NA	986633	988139	-1	choline binding-anchored murein hydrolase LytC
354	354_0	11A	NZ_CP018838	BUM80_RS05310	NA	988176	988935	-1	triose-phosphate isomerase
893	893_0	11A	NZ_CP018838	BUM80_RS05315	NA	989032	989710	-1	DnaD domain-containing protein
1337	1337_0	11A	NZ_CP018838	BUM80_RS05320	NA	989718	990663	-1	homoserine O-succinyltransferase
590	590_0	11A	NZ_CP018838	BUM80_RS05325	NA	990844	991357	-1	adenine phosphoribosyltransferase
34	34_0	11A	NZ_CP018838	BUM80_RS05330	NA	991443	992202	-1	class I SAM-dependent methyltransferase
1488	1488_0	11A	NZ_CP018838	BUM80_RS05335	NA	992702	993833	-1	sn-glycerol-3-phosphate ABC transporter ATP-binding protein UgpC
1114	1114_0	11A	NZ_CP018838	BUM80_RS05345	NA	994282	994858	-1	cysteine hydrolase
655	655_0	11A	NZ_CP018838	BUM80_RS05350	NA	994857	995646	-1	GTP-sensing pleiotropic transcriptional regulator CodY
2583	2583_0	11A	NZ_CP018838	BUM80_RS05355	NA	995797	995935	1	hypothetical protein
561	561_0	11A	NZ_CP018838	BUM80_RS05360	NA	995909	997484	-1	DEAD/DEAH box helicase
2039	2039_0	11A	NZ_CP018838	BUM80_RS05365	NA	997682	998909	-1	OFA family MFS transporter
63	63_0	11A	NZ_CP018838	BUM80_RS05370	NA	999101	1000418	1	FAD-containing oxidoreductase
50	50_0	11A	NZ_CP018838	BUM80_RS05375	NA	1000516	1001860	1	Mur ligase family protein
1459	1459_0	11A	NZ_CP018838	BUM80_RS05380	NA	1001859	1002642	1	glutamine amidotransferase
796	796_0	11A	NZ_CP018838	BUM80_RS05385	NA	1002767	1003850	1	aminopeptidase P family protein
2264	2264_0	11A	NZ_CP018838	BUM80_RS05390	NA	1003842	1004046	1	GNAT family N-acetyltransferase
335	335_0	11A	NZ_CP018838	BUM80_RS05400	NA	1005208	1005670	-1	ECF transporter S component
2280	2280_0	11A	NZ_CP018838	BUM80_RS05405	NA	1005647	1006421	-1	bifunctional hydroxymethylpyrimidine kinase/phosphomethylpyrimidine kinase
1643	1643_0	11A	NZ_CP018838	BUM80_RS05410	NA	1006410	1007160	-1	tRNA pseudouridine(38-40) synthase TruA
2340	2340_4	11A	NZ_CP018838	BUM80_RS05415	NA	1007339	1007501	1	hypothetical protein
265	265_0	11A	NZ_CP018838	BUM80_RS05420	NA	1007472	1008624	-1	MFS transporter
482	482_0	11A	NZ_CP018838	BUM80_RS05425	NA	1008863	1009493	-1	hypothetical protein
523	523_0	11A	NZ_CP018838	BUM80_RS05430	NA	1009495	1009834	-1	alkylphosphonate utilization protein
1570	1570_0	11A	NZ_CP018838	BUM80_RS05435	NA	1009964	1010636	-1	(d)CMP kinase
519	519_0	11A	NZ_CP018838	BUM80_RS05440	NA	1010644	1011121	-1	hypothetical protein
980	980_0	11A	NZ_CP018838	BUM80_RS05445	NA	1011100	1011379	1	ferredoxin
983	983_0	11A	NZ_CP018838	BUM80_RS05450	NA	1011440	1012394	-1	glycosyltransferase family 2 protein
536	536_0	11A	NZ_CP018838	BUM80_RS05455	NA	1012395	1013415	-1	UDP-glucose 4-epimerase GalE
654	654_0	11A	NZ_CP018838	BUM80_RS05460	NA	1013670	1014783	-1	FAD-binding oxidoreductase
1526	1526_0	11A	NZ_CP018838	BUM80_RS05465	NA	1014790	1015588	-1	Nif3-like dinuclear metal center hexameric protein
1202	1202_0	11A	NZ_CP018838	BUM80_RS05470	NA	1015574	1016252	-1	tRNA (adenine-N(1))-methyltransferase
1754	1754_0	11A	NZ_CP018838	BUM80_RS05475	NA	1016353	1018690	-1	cation-translocating P-type ATPase
1317	1317_0	11A	NZ_CP018838	BUM80_RS05480	NA	1018822	1019572	1	1-acyl-sn-glycerol-3-phosphate acyltransferase
2158	2158_0	11A	NZ_CP018838	BUM80_RS05485	NA	1019863	1020478	-1	CadD family cadmium resistance transporter
904	904_0	11A	NZ_CP018838	BUM80_RS05490	NA	1021291	1021561	-1	30S ribosomal protein S15
1454	1454_0	11A	NZ_CP018838	BUM80_RS05495	NA	1021701	1022331	-1	NAD(P)-dependent oxidoreductase
1451	1451_1	11A	NZ_CP018838	BUM80_RS05500	NA	1022560	1022770	1	hypothetical protein
1451	1451_0	11A	NZ_CP018838	BUM80_RS05505	NA	1022827	1022944	1	hypothetical protein
22	22_1	11A	NZ_CP018838	BUM80_RS05515	NA	1023200	1023341	1	MazG-like protein
22	22_0	11A	NZ_CP018838	BUM80_RS05520	NA	1023347	1023524	1	hypothetical protein
614	614_0	11A	NZ_CP018838	BUM80_RS05525	NA	1023581	1025525	1	threonine--tRNA ligase
2071	2071_0	11A	NZ_CP018838	BUM80_RS05530	NA	1025573	1026548	-1	HAMP domain-containing histidine kinase
1863	1863_0	11A	NZ_CP018838	BUM80_RS05535	NA	1026540	1027218	-1	response regulator transcription factor
625	625_0	11A	NZ_CP018838	BUM80_RS05540	NA	1027373	1028447	1	DUF2974 domain-containing protein
1034	1034_0	11A	NZ_CP018838	BUM80_RS05545	NA	1028588	1028840	-1	hypothetical protein
1445	1445_0	11A	NZ_CP018838	BUM80_RS05550	NA	1028907	1029345	-1	Rrf2 family transcriptional regulator
1128	1128_0	11A	NZ_CP018838	BUM80_RS05555	NA	1029420	1030269	-1	metallophosphoesterase family protein
497	497_0	11A	NZ_CP018838	BUM80_RS05560	NA	1030374	1031025	1	metal-dependent transcriptional regulator
638	638_0	11A	NZ_CP018838	BUM80_RS05570	NA	1031641	1032085	-1	D-tyrosyl-tRNA(Tyr) deacylase
1187	1187_0	11A	NZ_CP018838	BUM80_RS05575	NA	1032114	1034337	-1	bifunctional (p)ppGpp synthetase/guanosine-3',5'-bis(diphosphate) 3'-pyrophosphohydrolase
844	844_0	11A	NZ_CP018838	BUM80_RS05580	NA	1035242	1035923	1	MBL fold metallo-hydrolase
1348	1348_0	11A	NZ_CP018838	BUM80_RS05585	NA	1036045	1037938	-1	endopeptidase
2003	2003_0	11A	NZ_CP018838	BUM80_RS05590	NA	1038228	1038951	1	metal ABC transporter ATP-binding protein
43	43_0	11A	NZ_CP018838	BUM80_RS05595	NA	1038947	1039796	1	metal ABC transporter permease
2010	2010_0	11A	NZ_CP018838	BUM80_RS05600	NA	1039827	1040757	1	metal ABC transporter substrate-binding lipoprotein/adhesin PsaA
931	931_0	11A	NZ_CP018838	BUM80_RS05605	NA	1040879	1041371	1	thiol peroxidase
8	8_0	11A	NZ_CP018838	BUM80_RS05610	NA	1041466	1044175	-1	ABC transporter permease
811	811_0	11A	NZ_CP018838	BUM80_RS05615	NA	1044176	1044878	-1	ABC transporter ATP-binding protein
427	427_0	11A	NZ_CP018838	BUM80_RS05620	NA	1045127	1047539	-1	glycoside hydrolase family 95 protein
1225	1225_0	11A	NZ_CP018838	BUM80_RS05625	NA	1047591	1048284	-1	phosphoglycerate mutase
1573	1573_0	11A	NZ_CP018838	BUM80_RS05630	NA	1048606	1048831	1	hypothetical protein
2016	2016_0	11A	NZ_CP018838	BUM80_RS05635	NA	1048819	1049182	-1	hypothetical protein
857	857_0	11A	NZ_CP018838	BUM80_RS05640	NA	1049738	1052531	-1	isoleucine--tRNA ligase
1493	1493_0	11A	NZ_CP018838	BUM80_RS05645	NA	1052674	1052836	-1	hypothetical protein
1078	1078_0	11A	NZ_CP018838	BUM80_RS05650	NA	1052878	1053679	-1	DivIVA domain-containing protein
500	500_0	11A	NZ_CP018838	BUM80_RS05655	NA	1053675	1054527	-1	RNA-binding protein
1097	1097_0	11A	NZ_CP018838	BUM80_RS05660	NA	1054457	1054721	-1	YggT family protein
620	620_0	11A	NZ_CP018838	BUM80_RS05665	NA	1054720	1055260	-1	cell division protein SepF
2427	2427_0	11A	NZ_CP018838	BUM80_RS05670	NA	1055269	1055941	-1	YggS family pyridoxal phosphate-dependent enzyme
1079	1079_0	11A	NZ_CP018838	BUM80_RS05675	NA	1055945	1057205	-1	cell division protein FtsZ
859	859_0	11A	NZ_CP018838	BUM80_RS05680	NA	1057221	1058595	-1	cell division protein FtsA
1212	1212_0	11A	NZ_CP018838	BUM80_RS05685	NA	1058813	1059518	-1	TIGR02206 family membrane protein
57	57_0	11A	NZ_CP018838	BUM80_RS05690	NA	1059608	1060220	-1	NUDIX domain-containing protein
2174	2174_0	11A	NZ_CP018838	BUM80_RS05695	NA	1060206	1061580	-1	UDP-N-acetylmuramoyl-tripeptide--D-alanyl-D- alanine ligase
1900	1900_0	11A	NZ_CP018838	BUM80_RS05700	NA	1061663	1062707	-1	D-alanine--D-alanine ligase
2257	2257_0	11A	NZ_CP018838	BUM80_RS05705	NA	1062883	1063480	-1	recombination protein RecR
1818	1818_0	11A	NZ_CP018838	BUM80_RS05710	NA	1063490	1065548	-1	penicillin-binding protein 2
1472	1472_0	11A	NZ_CP018838	BUM80_RS05715	NA	1065741	1066593	1	MurR/RpiR family transcriptional regulator
1309	1309_0	11A	NZ_CP018838	BUM80_RS05720	NA	1066608	1067493	-1	ROK family protein
993	993_2	11A	NZ_CP018838	BUM80_RS05725	NA	1067510	1068428	-1	N-acetylneuraminate lyase
1661	1661_0	11A	NZ_CP018838	BUM80_RS05730	NA	1068596	1069241	-1	DUF624 domain-containing protein
2688	2688_0	11A	NZ_CP018838	BUM80_RS05735	NA	1069323	1069518	-1	hypothetical protein
853	853_0	11A	NZ_CP018838	BUM80_RS05740	NA	1069527	1069860	-1	hypothetical protein
833	833_0	11A	NZ_CP018838	BUM80_RS05745	NA	1069977	1070430	-1	DUF386 domain-containing protein
1056	1056_0	11A	NZ_CP018838	BUM80_RS05750	NA	1070701	1071541	-1	carbohydrate ABC transporter permease
1965	1965_0	11A	NZ_CP018838	BUM80_RS05755	NA	1071556	1072453	-1	sugar ABC transporter permease
1944	1944_0	11A	NZ_CP018838	BUM80_RS05760	NA	1072674	1074003	-1	carbohydrate ABC transporter substrate-binding protein
564	564_0	11A	NZ_CP018838	BUM80_RS05765	NA	1074127	1075660	-1	PTS glucose transporter subunit IIBC
493	493_2	11A	NZ_CP018838	BUM80_RS05770	NA	1075663	1076362	-1	N-acetylmannosamine-6-phosphate 2-epimerase
206	206_2	11A	NZ_CP018838	BUM80_RS05775	NA	1076535	1077639	-1	Gfo/Idh/MocA family oxidoreductase
1670	1670_1	11A	NZ_CP018838	BUM80_RS05780	NA	1077650	1079744	-1	neuraminidase NanB
122	122_0	11A	NZ_CP018838	BUM80_RS05785	NA	1079761	1080595	-1	carbohydrate ABC transporter permease
2159	2159_0	11A	NZ_CP018838	BUM80_RS05790	NA	1080594	1081479	-1	sugar ABC transporter permease
2007	2007_0	11A	NZ_CP018838	BUM80_RS05795	NA	1081557	1082895	-1	sugar ABC transporter substrate-binding protein
765	765_0	11A	NZ_CP018838	BUM80_RS05800	NA	1082913	1083366	-1	YhcH/YjgK/YiaL family protein
1222	1222_0	11A	NZ_CP018838	BUM80_RS05805	NA	1084380	1087323	-1	LPXTG-anchored neuraminidase NanA
326	326_0	11A	NZ_CP018838	BUM80_RS05810	NA	1087565	1087793	-1	hypothetical protein
1845	1845_0	11A	NZ_CP018838	BUM80_RS05815	NA	1088867	1089848	-1	acetylxylan esterase
2215	2215_0	11A	NZ_CP018838	BUM80_RS05820	NA	1090020	1090128	-1	hypothetical protein
56	56_0	11A	NZ_CP018838	BUM80_RS05830	NA	1090405	1092421	-1	ATP-dependent DNA helicase RecG
1182	1182_0	11A	NZ_CP018838	BUM80_RS05835	NA	1092439	1093543	-1	alanine racemase
871	871_0	11A	NZ_CP018838	BUM80_RS05840	NA	1093532	1093901	-1	holo-ACP synthase
294	294_1	11A	NZ_CP018838	BUM80_RS05845	NA	1093939	1094971	-1	3-deoxy-7-phosphoheptulonate synthase
294	294_0	11A	NZ_CP018838	BUM80_RS05850	NA	1094972	1096004	-1	3-deoxy-7-phosphoheptulonate synthase
2314	2314_0	11A	NZ_CP018838	BUM80_RS05855	NA	1096084	1098598	-1	preprotein translocase subunit SecA
2450	2450_0	11A	NZ_CP018838	BUM80_RS05860	NA	1098743	1098971	-1	hypothetical protein
524	524_0	11A	NZ_CP018838	BUM80_RS05865	NA	1099058	1099691	-1	ATP-binding cassette domain-containing protein
1151	1151_0	11A	NZ_CP018838	BUM80_RS05870	NA	1099694	1100372	-1	hypothetical protein
2146	2146_0	11A	NZ_CP018838	BUM80_RS05875	NA	1100328	1101120	-1	hypothetical protein
431	431_1	11A	NZ_CP018838	BUM80_RS05880	NA	1101304	1101643	-1	hypothetical protein
431	431_0	11A	NZ_CP018838	BUM80_RS05885	NA	1101779	1102115	-1	hypothetical protein
557	557_0	11A	NZ_CP018838	BUM80_RS05890	NA	1102198	1103509	-1	ribosome biogenesis GTPase Der
214	214_0	11A	NZ_CP018838	BUM80_RS05895	NA	1103522	1104236	-1	NADPH-dependent oxidoreductase
104	104_0	11A	NZ_CP018838	BUM80_RS05900	NA	1104232	1105129	-1	primosomal protein DnaI
2205	2205_0	11A	NZ_CP018838	BUM80_RS05905	NA	1105129	1106299	-1	DNA helicase
13	13_0	11A	NZ_CP018838	BUM80_RS05910	NA	1106299	1106773	-1	transcriptional repressor NrdR
1547	1547_0	11A	NZ_CP018838	BUM80_RS05915	NA	1106912	1107278	1	GntR family transcriptional regulator
2272	2272_0	11A	NZ_CP018838	BUM80_RS05920	NA	1107282	1107978	1	ABC transporter ATP-binding protein
704	704_0	11A	NZ_CP018838	BUM80_RS05925	NA	1107913	1108762	1	membrane protein
627	627_0	11A	NZ_CP018838	BUM80_RS05930	NA	1109114	1110314	-1	ABC transporter permease
504	504_0	11A	NZ_CP018838	BUM80_RS05935	NA	1110310	1111204	-1	ABC transporter ATP-binding protein
445	445_18	11A	NZ_CP018838	BUM80_RS05940	NA	1111259	1111517	1	hypothetical protein
1684	1684_0	11A	NZ_CP018838	BUM80_RS05950	NA	1112512	1113130	1	TVP38/TMEM64 family protein
192	192_0	11A	NZ_CP018838	BUM80_RS05955	NA	1113172	1114060	-1	ROK family protein
1581	1581_0	11A	NZ_CP018838	BUM80_RS05960	NA	1114208	1116092	-1	PTS beta-glucoside transporter subunit IIBCA
914	914_0	11A	NZ_CP018838	BUM80_RS05975	NA	1116468	1117923	1	glycoside hydrolase family 32 protein
390	390_0	11A	NZ_CP018838	BUM80_RS05980	NA	1117903	1118869	1	LacI family transcriptional regulator
2127	2127_0	11A	NZ_CP018838	BUM80_RS05985	NA	1118903	1120178	-1	hydroxymethylglutaryl-CoA reductase, degradative
210	210_0	11A	NZ_CP018838	BUM80_RS05990	NA	1120177	1121374	-1	hydroxymethylglutaryl-CoA synthase
834	834_0	11A	NZ_CP018838	BUM80_RS05995	NA	1121480	1121768	-1	hypothetical protein
1142	1142_0	11A	NZ_CP018838	BUM80_RS06005	NA	1122462	1122912	-1	threonine/serine exporter family protein
440	440_0	11A	NZ_CP018838	BUM80_RS06010	NA	1122913	1123672	-1	threonine/serine exporter family protein
1595	1595_0	11A	NZ_CP018838	BUM80_RS06015	NA	1123785	1125765	-1	Stk1 family PASTA domain-containing Ser/Thr kinase
751	751_0	11A	NZ_CP018838	BUM80_RS06020	NA	1125761	1126502	-1	Stp1/IreP family PP2C-type Ser/Thr phosphatase
1652	1652_0	11A	NZ_CP018838	BUM80_RS06025	NA	1126516	1127833	-1	16S rRNA (cytosine(967)-C(5))-methyltransferase RsmB
392	392_0	11A	NZ_CP018838	BUM80_RS06030	NA	1127822	1128758	-1	methionyl-tRNA formyltransferase
1379	1379_0	11A	NZ_CP018838	BUM80_RS06035	NA	1128770	1131167	-1	primosomal protein N'
1463	1463_0	11A	NZ_CP018838	BUM80_RS06040	NA	1131232	1131547	-1	DNA-directed RNA polymerase subunit omega
1569	1569_0	11A	NZ_CP018838	BUM80_RS06045	NA	1131571	1132198	-1	guanylate kinase
869	869_0	11A	NZ_CP018838	BUM80_RS06050	NA	1132327	1133941	-1	ribonuclease Y
1649	1649_0	11A	NZ_CP018838	BUM80_RS06055	NA	1134131	1134386	-1	Txe/YoeB family addiction module toxin
568	568_0	11A	NZ_CP018838	BUM80_RS06060	NA	1134389	1134683	-1	type II toxin-antitoxin system Phd/YefM family antitoxin
42	42_0	11A	NZ_CP018838	BUM80_RS06065	NA	1134881	1135979	-1	nucleotidyltransferase
2978	2978_0	11A	NZ_CP018838	BUM80_RS06070	NA	1136002	1137814	-1	NACHT domain-containing protein
1036	1036_0	11A	NZ_CP018838	BUM80_RS06075	NA	1137854	1138595	-1	class I SAM-dependent methyltransferase
1127	1127_0	11A	NZ_CP018838	BUM80_RS06080	NA	1138914	1139268	-1	ribosome silencing factor
2289	2289_0	11A	NZ_CP018838	BUM80_RS06085	NA	1139280	1139781	-1	cysteine hydrolase
1801	1801_0	11A	NZ_CP018838	BUM80_RS06090	NA	1139781	1140375	-1	HD domain-containing protein
1334	1334_0	11A	NZ_CP018838	BUM80_RS06095	NA	1140374	1141004	-1	nicotinate-nucleotide adenylyltransferase
87	87_0	11A	NZ_CP018838	BUM80_RS06100	NA	1141055	1141367	-1	ribosome assembly RNA-binding protein YhbY
1775	1775_0	11A	NZ_CP018838	BUM80_RS06105	NA	1141580	1142687	-1	ribosome biogenesis GTPase YqeH
1895	1895_0	11A	NZ_CP018838	BUM80_RS06110	NA	1142689	1143280	-1	YqeG family HAD IIIA-type phosphatase
808	808_0	11A	NZ_CP018838	BUM80_RS06115	NA	1143231	1144140	-1	magnesium transporter CorA family protein
2363	2363_0	11A	NZ_CP018838	BUM80_RS06120	NA	1144196	1144802	-1	mechanosensitive ion channel family protein
2342	2342_0	11A	NZ_CP018838	BUM80_RS06125	NA	1144960	1145119	1	symporter
1572	1572_0	11A	NZ_CP018838	BUM80_RS06135	NA	1146170	1147124	1	aromatic acid exporter family protein
1314	1314_0	11A	NZ_CP018838	BUM80_RS06140	NA	1147266	1147647	1	MarR family transcriptional regulator
1974	1974_0	11A	NZ_CP018838	BUM80_RS06145	NA	1147746	1147968	1	DUF4649 family protein
462	462_0	11A	NZ_CP018838	BUM80_RS06150	NA	1147984	1148299	1	thioredoxin
2278	2278_0	11A	NZ_CP018838	BUM80_RS06155	NA	1148603	1149137	1	NADPH-dependent 7-cyano-7-deazaguanine reductase QueF
476	476_0	11A	NZ_CP018838	BUM80_RS06165	NA	1149480	1150149	-1	aquaporin
306	306_0	11A	NZ_CP018838	BUM80_RS06175	NA	1151474	1152239	-1	ABC transporter permease
52	52_0	11A	NZ_CP018838	BUM80_RS06180	NA	1152231	1153002	-1	ABC transporter ATP-binding protein
1734	1734_0	11A	NZ_CP018838	BUM80_RS06185	NA	1153248	1153926	1	helix-turn-helix transcriptional regulator
1688	1688_0	11A	NZ_CP018838	BUM80_RS06190	NA	1153985	1155782	-1	oligoendopeptidase F
616	616_0	11A	NZ_CP018838	BUM80_RS06195	NA	1155792	1156536	-1	16S rRNA (uracil(1498)-N(3))-methyltransferase
1084	1084_0	11A	NZ_CP018838	BUM80_RS06200	NA	1156537	1157488	-1	50S ribosomal protein L11 methyltransferase
1814	1814_0	11A	NZ_CP018838	BUM80_RS06205	NA	1157625	1158054	-1	NUDIX domain-containing protein
1432	1432_0	11A	NZ_CP018838	BUM80_RS06210	NA	1158034	1159138	-1	site-2 protease family protein
861	861_0	11A	NZ_CP018838	BUM80_RS06215	NA	1159141	1159612	-1	DUF3013 family protein
1046	1046_0	11A	NZ_CP018838	BUM80_RS06220	NA	1159902	1160355	-1	type II toxin-antitoxin system HicB family antitoxin
1109	1109_0	11A	NZ_CP018838	BUM80_RS06225	NA	1160391	1160598	-1	type II toxin-antitoxin system HicA family toxin
809	809_0	11A	NZ_CP018838	BUM80_RS06230	NA	1160707	1160887	-1	hypothetical protein
388	388_0	11A	NZ_CP018838	BUM80_RS06240	NA	1161051	1161291	-1	hypothetical protein
1133	1133_0	11A	NZ_CP018838	BUM80_RS06245	NA	1161213	1161420	1	hypothetical protein
682	682_0	11A	NZ_CP018838	BUM80_RS06250	NA	1161560	1162832	1	replication-associated recombination protein A
429	429_0	11A	NZ_CP018838	BUM80_RS06260	NA	1163375	1164695	-1	glycoside hydrolase family 32 protein
700	700_0	11A	NZ_CP018838	BUM80_RS06265	NA	1164704	1166321	-1	extracellular solute-binding protein
966	966_0	11A	NZ_CP018838	BUM80_RS06270	NA	1166349	1167240	-1	carbohydrate ABC transporter permease
1541	1541_0	11A	NZ_CP018838	BUM80_RS06275	NA	1167250	1168168	-1	sugar ABC transporter permease
1436	1436_0	11A	NZ_CP018838	BUM80_RS06280	NA	1168317	1169319	-1	LacI family transcriptional regulator
1171	1171_0	11A	NZ_CP018838	BUM80_RS06285	NA	1169680	1171162	-1	aspartate aminotransferase
250	250_0	11A	NZ_CP018838	BUM80_RS06290	NA	1171564	1171729	1	GlsB/YeaQ/YmgE family stress response membrane protein
776	776_0	11A	NZ_CP018838	BUM80_RS06295	NA	1171812	1172379	1	alkaline shock response membrane anchor protein AmaP
1292	1292_0	11A	NZ_CP018838	BUM80_RS06300	NA	1172390	1172561	1	DUF2273 domain-containing protein
547	547_0	11A	NZ_CP018838	BUM80_RS06305	NA	1172599	1173208	1	Asp23/Gls24 family envelope stress response protein
989	989_0	11A	NZ_CP018838	BUM80_RS06310	NA	1173238	1173442	1	CsbD family protein
1748	1748_0	11A	NZ_CP018838	BUM80_RS06320	NA	1174698	1175469	-1	sulfite exporter TauE/SafE family protein
1311	1311_0	11A	NZ_CP018838	BUM80_RS06325	NA	1175483	1176332	-1	formylglycine-generating enzyme family protein
1552	1552_0	11A	NZ_CP018838	BUM80_RS06330	NA	1176328	1177804	-1	arylsulfatase
1420	1420_0	11A	NZ_CP018838	BUM80_RS06335	NA	1178126	1179482	-1	PTS sugar transporter subunit IIC
1645	1645_0	11A	NZ_CP018838	BUM80_RS06340	NA	1179491	1179809	-1	PTS lactose/cellobiose transporter subunit IIA
1313	1313_0	11A	NZ_CP018838	BUM80_RS06345	NA	1179825	1180143	-1	PTS sugar transporter subunit IIB
713	713_0	11A	NZ_CP018838	BUM80_RS06350	NA	1180157	1181054	-1	PEP phosphonomutase
679	679_0	11A	NZ_CP018838	BUM80_RS06355	NA	1181050	1182319	-1	PTS sugar transporter subunit IIC
23	23_0	11A	NZ_CP018838	BUM80_RS06360	NA	1182598	1183777	1	ROK family transcriptional regulator
308	308_0	11A	NZ_CP018838	BUM80_RS06365	NA	1184004	1184451	-1	GNAT family N-acetyltransferase
658	658_0	11A	NZ_CP018838	BUM80_RS06370	NA	1184520	1185180	1	prepilin peptidase
1533	1533_0	11A	NZ_CP018838	BUM80_RS06375	NA	1185231	1186383	-1	ImmA/IrrE family metallo-endopeptidase
2246	2246_0	11A	NZ_CP018838	BUM80_RS06380	NA	1186397	1187129	-1	hypothetical protein
1627	1627_0	11A	NZ_CP018838	BUM80_RS06390	NA	1187430	1188207	-1	tryptophan synthase subunit alpha
876	876_0	11A	NZ_CP018838	BUM80_RS06395	NA	1188199	1189423	-1	tryptophan synthase subunit beta
417	417_0	11A	NZ_CP018838	BUM80_RS06400	NA	1189400	1190030	-1	phosphoribosylanthranilate isomerase
987	987_0	11A	NZ_CP018838	BUM80_RS06405	NA	1189986	1190754	-1	indole-3-glycerol phosphate synthase TrpC
688	688_0	11A	NZ_CP018838	BUM80_RS06410	NA	1190750	1191755	-1	anthranilate phosphoribosyltransferase
1920	1920_0	11A	NZ_CP018838	BUM80_RS06415	NA	1191765	1192332	-1	aminodeoxychorismate/anthranilate synthase component II
961	961_0	11A	NZ_CP018838	BUM80_RS06420	NA	1192328	1193690	-1	anthranilate synthase component I
153	153_0	11A	NZ_CP018838	BUM80_RS06435	NA	1195100	1196102	-1	LacI family transcriptional regulator
1115	1115_0	11A	NZ_CP018838	BUM80_RS06440	NA	1196209	1196578	-1	hypothetical protein
2102	2102_0	11A	NZ_CP018838	BUM80_RS06445	NA	1196673	1197384	-1	MgtC/SapB family protein
1870	1870_0	11A	NZ_CP018838	BUM80_RS06450	NA	1197386	1199078	-1	iron ABC transporter permease
478	478_1	11A	NZ_CP018838	BUM80_RS06455	NA	1199089	1200100	-1	ABC transporter ATP-binding protein
1328	1328_0	11A	NZ_CP018838	BUM80_RS06460	NA	1200202	1201270	-1	extracellular solute-binding protein
1744	1744_0	11A	NZ_CP018838	BUM80_RS06465	NA	1201294	1201954	-1	DUF1868 domain-containing protein
536	536_1	11A	NZ_CP018838	BUM80_RS06470	NA	1202137	1203148	-1	UDP-glucose 4-epimerase GalE
468	468_1	11A	NZ_CP018838	BUM80_RS06475	NA	1203160	1204636	-1	UDP-glucose--hexose-1-phosphate uridylyltransferase
1651	1651_0	11A	NZ_CP018838	BUM80_RS06480	NA	1204648	1205290	-1	phosphate uptake regulator PhoU
1315	1315_1	11A	NZ_CP018838	BUM80_RS06485	NA	1205347	1206094	-1	hypothetical protein
2231	2231_0	11A	NZ_CP018838	BUM80_RS06490	NA	1206077	1208186	-1	YSIRK-type signal peptide-containing protein
414	414_0	11A	NZ_CP018838	BUM80_RS06500	NA	1209107	1210361	-1	DegT/DnrJ/EryC1/StrS aminotransferase family protein
350	350_0	11A	NZ_CP018838	BUM80_RS06505	NA	1210376	1211069	-1	sugar transferase
2262	2262_0	11A	NZ_CP018838	BUM80_RS06510	NA	1211126	1211339	1	hypothetical protein
2204	2204_0	11A	NZ_CP018838	BUM80_RS06515	NA	1211241	1212993	-1	ABC transporter ATP-binding protein
901	901_0	11A	NZ_CP018838	BUM80_RS06520	NA	1212982	1214728	-1	ABC transporter ATP-binding protein
1206	1206_0	11A	NZ_CP018838	BUM80_RS06525	NA	1214855	1215386	-1	DUF421 domain-containing protein
411	411_0	11A	NZ_CP018838	BUM80_RS06530	NA	1215382	1215652	-1	DUF3290 family protein
917	917_0	11A	NZ_CP018838	BUM80_RS06535	NA	1215611	1215839	-1	DUF3290 family protein
1312	1312_0	11A	NZ_CP018838	BUM80_RS06540	NA	1215972	1216800	1	exodeoxyribonuclease III
1496	1496_0	11A	NZ_CP018838	BUM80_RS06545	NA	1216811	1216910	1	glyoxalase
1798	1798_0	11A	NZ_CP018838	BUM80_RS06550	NA	1216954	1217194	1	glyoxalase
2077	2077_0	11A	NZ_CP018838	BUM80_RS06555	NA	1218071	1218653	1	xanthine phosphoribosyltransferase
1425	1425_0	11A	NZ_CP018838	BUM80_RS06560	NA	1218652	1219915	1	purine permease
3015	3015_0	11A	NZ_CP018838	BUM80_RS06565	NA	1219969	1221460	-1	restriction endonuclease
3356	3356_0	11A	NZ_CP018838	BUM80_RS06570	NA	1221576	1222842	1	DNA (cytosine-5-)-methyltransferase
1717	1717_0	11A	NZ_CP018838	BUM80_RS06575	NA	1222887	1223292	-1	PaaI family thioesterase
468	468_0	11A	NZ_CP018838	BUM80_RS06580	NA	1223361	1224843	-1	UDP-glucose--hexose-1-phosphate uridylyltransferase
559	559_0	11A	NZ_CP018838	BUM80_RS06585	NA	1224861	1226040	-1	galactokinase
2035	2035_0	11A	NZ_CP018838	BUM80_RS06590	NA	1226203	1227211	1	LacI family DNA-binding transcriptional regulator
1352	1352_0	11A	NZ_CP018838	BUM80_RS06595	NA	1227256	1228294	-1	zinc-binding dehydrogenase
1509	1509_0	11A	NZ_CP018838	BUM80_RS06600	NA	1228294	1228648	-1	MerR family transcriptional regulator
154	154_0	11A	NZ_CP018838	BUM80_RS06605	NA	1228891	1229791	-1	cation transporter
1617	1617_0	11A	NZ_CP018838	BUM80_RS06610	NA	1229914	1230451	1	TetR/AcrR family transcriptional regulator
919	919_0	11A	NZ_CP018838	BUM80_RS06615	NA	1230616	1231426	-1	nicotinamide riboside transporter PnuC
1350	1350_0	11A	NZ_CP018838	BUM80_RS06620	NA	1231767	1233288	-1	ABC transporter permease/substrate-binding protein
90	90_0	11A	NZ_CP018838	BUM80_RS06625	NA	1233280	1234009	-1	ABC transporter ATP-binding protein
231	231_0	11A	NZ_CP018838	BUM80_RS06630	NA	1234023	1234788	-1	polyketide cyclase
282	282_0	11A	NZ_CP018838	BUM80_RS06635	NA	1234791	1235235	-1	MarR family transcriptional regulator
992	992_0	11A	NZ_CP018838	BUM80_RS06640	NA	1235916	1236213	-1	hypothetical protein
296	296_0	11A	NZ_CP018838	BUM80_RS06645	NA	1236234	1237299	-1	glutamyl aminopeptidase
1135	1135_0	11A	NZ_CP018838	BUM80_RS06655	NA	1237699	1238401	1	UDP-glucose 4-epimerase GalE
865	865_0	11A	NZ_CP018838	BUM80_RS06660	NA	1238416	1238527	1	hypothetical protein
1867	1867_0	11A	NZ_CP018838	BUM80_RS06665	NA	1238808	1239783	1	ABC transporter permease
2437	2437_0	11A	NZ_CP018838	BUM80_RS06670	NA	1239772	1240729	1	ferrichrome ABC transporter permease
2013	2013_0	11A	NZ_CP018838	BUM80_RS06675	NA	1240725	1241478	1	ATP-binding cassette domain-containing protein
2474	2474_0	11A	NZ_CP018838	BUM80_RS06680	NA	1241573	1242539	1	siderophore ABC transporter substrate-binding protein
1971	1971_0	11A	NZ_CP018838	BUM80_RS06685	NA	1242763	1243006	-1	membrane protein insertion efficiency factor YidD
1736	1736_0	11A	NZ_CP018838	BUM80_RS06690	NA	1243005	1243728	-1	rRNA pseudouridine synthase
2456	2456_0	11A	NZ_CP018838	BUM80_RS06695	NA	1243714	1244284	-1	segregation/condensation protein B
2414	2414_0	11A	NZ_CP018838	BUM80_RS06700	NA	1244302	1245031	-1	segregation/condensation protein A
1219	1219_0	11A	NZ_CP018838	BUM80_RS06705	NA	1245030	1245771	-1	site-specific tyrosine recombinase XerD
479	479_0	11A	NZ_CP018838	BUM80_RS06710	NA	1245761	1246223	-1	CBS domain-containing protein
632	632_0	11A	NZ_CP018838	BUM80_RS06715	NA	1246219	1246741	-1	metallophosphoesterase
583	583_0	11A	NZ_CP018838	BUM80_RS06720	NA	1246716	1247688	-1	nucleoside-triphosphate diphosphatase
1972	1972_0	11A	NZ_CP018838	BUM80_RS06725	NA	1247684	1248479	-1	glutamate racemase
2001	2001_0	11A	NZ_CP018838	BUM80_RS06730	NA	1248685	1248934	-1	YneF family protein
117	117_0	11A	NZ_CP018838	BUM80_RS06735	NA	1249075	1250701	-1	alpha,alpha-phosphotrehalase
943	943_14	11A	NZ_CP018838	BUM80_RS06740	NA	1250792	1250906	-1	DNA alkylation repair protein
197	197_0	11A	NZ_CP018838	BUM80_RS06745	NA	1250878	1252996	-1	PTS trehalose transporter subunit IIBC
982	982_0	11A	NZ_CP018838	BUM80_RS06750	NA	1253030	1253741	1	trehalose operon repressor
2476	2476_0	11A	NZ_CP018838	BUM80_RS06755	NA	1253773	1254577	-1	ATP-binding cassette domain-containing protein
295	295_0	11A	NZ_CP018838	BUM80_RS06770	NA	1256906	1257833	-1	ABC transporter ATP-binding protein
1907	1907_0	11A	NZ_CP018838	BUM80_RS06775	NA	1257843	1258911	-1	ABC transporter ATP-binding protein
1560	1560_0	11A	NZ_CP018838	BUM80_RS06780	NA	1258919	1259846	-1	ABC transporter permease
1632	1632_0	11A	NZ_CP018838	BUM80_RS06785	NA	1259845	1261342	-1	ABC transporter permease
461	461_0	11A	NZ_CP018838	BUM80_RS06790	NA	1261408	1263388	-1	peptide ABC transporter substrate-binding protein
1487	1487_0	11A	NZ_CP018838	BUM80_RS06795	NA	1263419	1263683	1	hypothetical protein
102	102_0	11A	NZ_CP018838	BUM80_RS06800	NA	1264074	1265268	-1	O-antigen ligase family protein
83	83_0	11A	NZ_CP018838	BUM80_RS06810	NA	1265405	1266848	-1	sucrose phosphorylase
891	891_0	11A	NZ_CP018838	BUM80_RS06815	NA	1267205	1268039	-1	carbohydrate ABC transporter permease
1130	1130_0	11A	NZ_CP018838	BUM80_RS06825	NA	1268932	1270192	-1	extracellular solute-binding protein
588	588_0	11A	NZ_CP018838	BUM80_RS06830	NA	1270283	1272446	-1	alpha-galactosidase
1170	1170_0	11A	NZ_CP018838	BUM80_RS06835	NA	1272553	1273414	1	AraC family transcriptional regulator
330	330_0	11A	NZ_CP018838	BUM80_RS06840	NA	1273410	1274346	1	bifunctional biotin--[acetyl-CoA-carboxylase] synthetase/biotin operon repressor
12	12_0	11A	NZ_CP018838	BUM80_RS06955	NA	1281249	1282605	-1	RNA methyltransferase
790	790_0	11A	NZ_CP018838	BUM80_RS06960	NA	1282642	1283419	1	recombination regulator RecX
1288	1288_0	11A	NZ_CP018838	BUM80_RS06965	NA	1283507	1284041	1	DUF402 domain-containing protein
2708	2708_0	11A	NZ_CP018838	BUM80_RS06970	NA	1283961	1284192	-1	hypothetical protein
1468	1468_0	11A	NZ_CP018838	BUM80_RS06975	NA	1284395	1284602	-1	transcriptional regulator
594	594_0	11A	NZ_CP018838	BUM80_RS06985	NA	1286187	1287810	-1	chaperonin GroEL
1462	1462_0	11A	NZ_CP018838	BUM80_RS06990	NA	1287825	1288110	-1	co-chaperone GroES
1195	1195_0	11A	NZ_CP018838	BUM80_RS06995	NA	1288265	1288661	-1	single-stranded DNA-binding protein
142	142_0	11A	NZ_CP018838	BUM80_RS07000	NA	1288738	1289500	-1	SDR family NAD(P)-dependent oxidoreductase
2420	2420_0	11A	NZ_CP018838	BUM80_RS07005	NA	1289541	1290168	-1	DUF4479 domain-containing protein
1737	1737_0	11A	NZ_CP018838	BUM80_RS07010	NA	1290183	1290501	-1	thioredoxin family protein
374	374_0	11A	NZ_CP018838	BUM80_RS07015	NA	1290497	1290797	-1	DUF4651 domain-containing protein
2524	2524_0	11A	NZ_CP018838	BUM80_RS07025	NA	1291081	1291273	-1	cell wall-binding protein
1490	1490_0	11A	NZ_CP018838	BUM80_RS07030	NA	1291433	1292108	-1	membrane protein
1792	1792_0	11A	NZ_CP018838	BUM80_RS07035	NA	1292113	1292560	-1	response regulator transcription factor
385	385_0	11A	NZ_CP018838	BUM80_RS07040	NA	1292673	1293177	-1	phosphatase PAP2 family protein
994	994_0	11A	NZ_CP018838	BUM80_RS07045	NA	1293173	1293536	-1	DUF2200 domain-containing protein
1186	1186_2	11A	NZ_CP018838	BUM80_RS07055	NA	1295476	1295947	-1	winged helix-turn-helix transcriptional regulator
743	743_0	11A	NZ_CP018838	BUM80_RS07060	NA	1295959	1296055	-1	hypothetical protein
283	283_0	11A	NZ_CP018838	BUM80_RS07065	NA	1296070	1296787	-1	YebC/PmpR family DNA-binding transcriptional regulator
943	943_21	11A	NZ_CP018838	BUM80_RS07070	NA	1297206	1297308	-1	DNA alkylation repair protein
45	45_0	11A	NZ_CP018838	BUM80_RS07075	NA	1297667	1299083	-1	cholesterol-dependent cytolysin pneumolysin
369	369_0	11A	NZ_CP018838	BUM80_RS07080	NA	1299093	1299504	-1	hypothetical protein
4	4_0	11A	NZ_CP018838	BUM80_RS07085	NA	1299496	1300105	-1	hypothetical protein
180	180_0	11A	NZ_CP018838	BUM80_RS07090	NA	1300117	1300576	-1	DUF4231 domain-containing protein
2169	2169_0	11A	NZ_CP018838	BUM80_RS07100	NA	1301593	1302454	1	glycerophosphodiester phosphodiesterase family protein
1328	1328_1	11A	NZ_CP018838	BUM80_RS07105	NA	1302437	1303499	1	extracellular solute-binding protein
478	478_0	11A	NZ_CP018838	BUM80_RS07110	NA	1303515	1304520	1	ABC transporter ATP-binding protein
1870	1870_1	11A	NZ_CP018838	BUM80_RS07115	NA	1304531	1306226	1	iron ABC transporter permease
2102	2102_1	11A	NZ_CP018838	BUM80_RS07120	NA	1306227	1306929	1	MgtC/SapB family protein
1626	1626_0	11A	NZ_CP018838	BUM80_RS07125	NA	1306975	1307575	1	HAD family phosphatase
1687	1687_0	11A	NZ_CP018838	BUM80_RS07130	NA	1307584	1309612	1	extracellular solute-binding protein
444	444_5	11A	NZ_CP018838	BUM80_RS07140	NA	1311204	1312161	-1	N-acetylmuramoyl-L-alanine amidase family protein
2294	2294_0	11A	NZ_CP018838	BUM80_RS07145	NA	1312536	1313907	-1	MATE family efflux transporter
912	912_0	11A	NZ_CP018838	BUM80_RS07150	NA	1314021	1315188	-1	recombinase RecA
86	86_0	11A	NZ_CP018838	BUM80_RS07155	NA	1315242	1316499	-1	competence/damage-inducible protein A
1846	1846_0	11A	NZ_CP018838	BUM80_RS07160	NA	1316576	1317632	-1	LytR family transcriptional regulator
1303	1303_0	11A	NZ_CP018838	BUM80_RS07165	NA	1317639	1318158	-1	GNAT family N-acetyltransferase
91	91_0	11A	NZ_CP018838	BUM80_RS07170	NA	1318147	1318591	-1	tRNA (adenosine(37)-N6)-threonylcarbamoyltransferase complex ATPase subunit type 1 TsaE
3742	3742_0	11A	NZ_CP018838	BUM80_RS07175	NA	1318686	1319316	-1	competence protein
676	676_0	11A	NZ_CP018838	BUM80_RS07180	NA	1319450	1319873	-1	nucleoside-diphosphate kinase
1633	1633_0	11A	NZ_CP018838	BUM80_RS07185	NA	1319991	1323642	-1	DNA-directed RNA polymerase subunit beta'
223	223_0	11A	NZ_CP018838	BUM80_RS07190	NA	1323701	1327313	-1	DNA-directed RNA polymerase subunit beta
1388	1388_0	11A	NZ_CP018838	BUM80_RS07200	NA	1327996	1329328	-1	HlyC/CorC family transporter
1120	1120_0	11A	NZ_CP018838	BUM80_RS07205	NA	1329618	1330443	-1	DNA/RNA non-specific endonuclease
1525	1525_0	11A	NZ_CP018838	BUM80_RS07210	NA	1330481	1330676	-1	DNA-directed RNA polymerase subunit beta
696	696_1	11A	NZ_CP018838	BUM80_RS07215	NA	1330662	1331946	-1	UDP-N-acetylglucosamine 1-carboxyvinyltransferase
1993	1993_0	11A	NZ_CP018838	BUM80_RS07220	NA	1331969	1332200	-1	DUF1146 domain-containing protein
400	400_0	11A	NZ_CP018838	BUM80_RS07225	NA	1332257	1333295	-1	PDZ domain-containing protein
400	400_1	11A	NZ_CP018838	BUM80_RS07230	NA	1333278	1333767	-1	pantetheine-phosphate adenylyltransferase
533	533_0	11A	NZ_CP018838	BUM80_RS07235	NA	1333756	1334296	-1	16S rRNA (guanine(966)-N(2))-methyltransferase RsmD
205	205_0	11A	NZ_CP018838	BUM80_RS07240	NA	1334360	1335353	-1	aspartate--ammonia ligase
1052	1052_0	11A	NZ_CP018838	BUM80_RS07250	NA	1335464	1336148	-1	Bax inhibitor-1/YccA family protein
903	903_0	11A	NZ_CP018838	BUM80_RS07255	NA	1336203	1336944	-1	RNA methyltransferase
618	618_0	11A	NZ_CP018838	BUM80_RS07260	NA	1336977	1337256	1	acylphosphatase
646	646_0	11A	NZ_CP018838	BUM80_RS07265	NA	1337333	1338260	1	membrane protein insertase YidC
988	988_0	11A	NZ_CP018838	BUM80_RS07275	NA	1338441	1339236	-1	pyruvate formate lyase-activating protein
1102	1102_0	11A	NZ_CP018838	BUM80_RS07280	NA	1339361	1340612	-1	diaminopimelate decarboxylase
471	471_0	11A	NZ_CP018838	BUM80_RS07285	NA	1340678	1341506	-1	pur operon repressor
1887	1887_0	11A	NZ_CP018838	BUM80_RS07290	NA	1341471	1341768	1	hypothetical protein
248	248_0	11A	NZ_CP018838	BUM80_RS07295	NA	1341772	1342714	-1	HD domain-containing protein
1274	1274_0	11A	NZ_CP018838	BUM80_RS07300	NA	1342703	1344002	-1	DNA recombination protein RmuC
1100	1100_0	11A	NZ_CP018838	BUM80_RS07305	NA	1343961	1344624	-1	thiamine diphosphokinase
1864	1864_0	11A	NZ_CP018838	BUM80_RS07310	NA	1344586	1345243	-1	ribulose-phosphate 3-epimerase
540	540_0	11A	NZ_CP018838	BUM80_RS07315	NA	1345253	1346132	-1	ribosome small subunit-dependent GTPase A
1613	1613_0	11A	NZ_CP018838	BUM80_RS07320	NA	1346133	1347006	-1	16S rRNA (adenine(1518)-N(6)/adenine(1519)-N(6))- dimethyltransferase RsmA
1746	1746_0	11A	NZ_CP018838	BUM80_RS07325	NA	1347136	1347451	-1	hypothetical protein
81	81_1	11A	NZ_CP018838	BUM80_RS07330	NA	1347437	1348079	-1	ABC transporter ATP-binding protein
1209	1209_0	11A	NZ_CP018838	BUM80_RS07335	NA	1348080	1350123	-1	bacteriocin-associated integral membrane family protein
697	697_0	11A	NZ_CP018838	BUM80_RS07340	NA	1350187	1350484	-1	lactococcin 972 family bacteriocin
788	788_0	11A	NZ_CP018838	BUM80_RS07345	NA	1350803	1351703	-1	helix-turn-helix transcriptional regulator
217	217_0	11A	NZ_CP018838	BUM80_RS07350	NA	1351774	1352335	-1	ribonuclease M5
577	577_0	11A	NZ_CP018838	BUM80_RS07355	NA	1352334	1353108	-1	TatD family deoxyribonuclease
2227	2227_0	11A	NZ_CP018838	BUM80_RS07360	NA	1353086	1353299	1	hypothetical protein
1132	1132_0	11A	NZ_CP018838	BUM80_RS07375	NA	1354589	1354724	-1	50S ribosomal protein L34
603	603_0	11A	NZ_CP018838	BUM80_RS07380	NA	1354868	1356083	-1	pyridoxal phosphate-dependent aminotransferase
1985	1985_0	11A	NZ_CP018838	BUM80_RS07390	NA	1356694	1357147	1	universal stress protein
78	78_0	11A	NZ_CP018838	BUM80_RS07395	NA	1357181	1358570	-1	Cof-type HAD-IIB family hydrolase
39	39_0	11A	NZ_CP018838	BUM80_RS07400	NA	1358635	1359598	1	asparaginase
445	445_71	11A	NZ_CP018838	BUM80_RS07405	NA	1359626	1359920	-1	hypothetical protein
483	483_0	11A	NZ_CP018838	BUM80_RS07410	NA	1359983	1360994	-1	catabolite control protein A
977	977_0	11A	NZ_CP018838	BUM80_RS07415	NA	1361418	1362018	-1	response regulator transcription factor
1266	1266_0	11A	NZ_CP018838	BUM80_RS07420	NA	1362018	1363116	-1	sensor histidine kinase
472	472_0	11A	NZ_CP018838	BUM80_RS07425	NA	1363115	1363853	-1	ABC transporter permease
999	999_0	11A	NZ_CP018838	BUM80_RS07430	NA	1363854	1364739	-1	ABC transporter ATP-binding protein
269	269_0	11A	NZ_CP018838	BUM80_RS07435	NA	1364725	1364920	-1	hypothetical protein
65	65_0	11A	NZ_CP018838	BUM80_RS07515	NA	1371776	1372250	-1	transcriptional regulator
2019	2019_0	11A	NZ_CP018838	BUM80_RS07520	NA	1372370	1372907	-1	transcription termination/antitermination protein NusG
1435	1435_0	11A	NZ_CP018838	BUM80_RS07525	NA	1372964	1373141	-1	preprotein translocase subunit SecE
2315	2315_0	11A	NZ_CP018838	BUM80_RS07530	NA	1373150	1373303	-1	50S ribosomal protein L33
516	516_0	11A	NZ_CP018838	BUM80_RS07535	NA	1373355	1375551	-1	penicillin-binding protein
1647	1647_0	11A	NZ_CP018838	BUM80_RS07540	NA	1375637	1376513	1	RluA family pseudouridine synthase
164	164_0	11A	NZ_CP018838	BUM80_RS07545	NA	1376580	1377588	-1	type I glyceraldehyde-3-phosphate dehydrogenase
1045	1045_0	11A	NZ_CP018838	BUM80_RS07550	NA	1377764	1378745	-1	FtsX-like permease family protein
1460	1460_0	11A	NZ_CP018838	BUM80_RS07560	NA	1379764	1380637	-1	carboxylating nicotinate-nucleotide diphosphorylase
635	635_0	11A	NZ_CP018838	BUM80_RS07565	NA	1380873	1382184	1	C4-dicarboxylate ABC transporter
1833	1833_0	11A	NZ_CP018838	BUM80_RS07580	NA	1382549	1382744	-1	ATP-binding cassette domain-containing protein
48	48_0	11A	NZ_CP018838	BUM80_RS07585	NA	1383202	1383931	-1	GntR family transcriptional regulator
1253	1253_0	11A	NZ_CP018838	BUM80_RS07590	NA	1384046	1385498	1	glycoside hydrolase family 1 protein
2189	2189_0	11A	NZ_CP018838	BUM80_RS07595	NA	1385515	1386811	1	PTS sugar transporter subunit IIC
1655	1655_0	11A	NZ_CP018838	BUM80_RS07600	NA	1386815	1387124	1	PTS sugar transporter subunit IIB
31	31_0	11A	NZ_CP018838	BUM80_RS07605	NA	1387102	1387429	1	PTS lactose/cellobiose transporter subunit IIA
1439	1439_0	11A	NZ_CP018838	BUM80_RS07610	NA	1388295	1390947	-1	bifunctional acetaldehyde-CoA/alcohol dehydrogenase
1059	1059_0	11A	NZ_CP018838	BUM80_RS07615	NA	1391246	1391657	-1	membrane protein
1842	1842_0	11A	NZ_CP018838	BUM80_RS07620	NA	1391658	1392087	-1	low molecular weight phosphotyrosine protein phosphatase
281	281_0	11A	NZ_CP018838	BUM80_RS07625	NA	1392133	1392433	-1	preprotein translocase subunit YajC
824	824_1	11A	NZ_CP018838	BUM80_RS07630	NA	1392549	1394526	-1	transketolase
955	955_0	11A	NZ_CP018838	BUM80_RS07635	NA	1394639	1395731	-1	L-ascorbate 6-phosphate lactonase
1346	1346_0	11A	NZ_CP018838	BUM80_RS07640	NA	1395905	1397516	-1	transcription antiterminator
1074	1074_0	11A	NZ_CP018838	BUM80_RS07645	NA	1397694	1398399	-1	L-ribulose-5-phosphate 4-epimerase
1354	1354_0	11A	NZ_CP018838	BUM80_RS07650	NA	1398400	1399264	-1	L-ribulose-5-phosphate 3-epimerase
216	216_0	11A	NZ_CP018838	BUM80_RS07655	NA	1399267	1399933	-1	3-dehydro-L-gulonate-6-phosphate decarboxylase
216	216_1	11A	NZ_CP018838	BUM80_RS07660	NA	1399949	1400435	-1	PTS ascorbate transporter subunit IIA
373	373_0	11A	NZ_CP018838	BUM80_RS07665	NA	1400514	1400793	-1	PTS sugar transporter subunit IIB
502	502_0	11A	NZ_CP018838	BUM80_RS07670	NA	1400815	1402273	-1	PTS ascorbate transporter subunit IIC
74	74_0	11A	NZ_CP018838	BUM80_RS07675	NA	1402403	1403027	-1	hypothetical protein
1706	1706_0	11A	NZ_CP018838	BUM80_RS07680	NA	1403077	1404064	-1	protein jag
249	249_0	11A	NZ_CP018838	BUM80_RS07685	NA	1404082	1404913	-1	membrane protein insertase YidC
359	359_0	11A	NZ_CP018838	BUM80_RS07690	NA	1404881	1405253	-1	ribonuclease P protein component
2060	2060_0	11A	NZ_CP018838	BUM80_RS07695	NA	1405401	1406592	-1	acetate kinase
805	805_0	11A	NZ_CP018838	BUM80_RS07700	NA	1406642	1407596	-1	class I SAM-dependent methyltransferase
1511	1511_0	11A	NZ_CP018838	BUM80_RS07710	NA	1408351	1408798	-1	hypothetical protein
562	562_0	11A	NZ_CP018838	BUM80_RS07715	NA	1408775	1409237	-1	competence protein ComGF
1014	1014_0	11A	NZ_CP018838	BUM80_RS07720	NA	1409199	1409460	-1	hypothetical protein
881	881_0	11A	NZ_CP018838	BUM80_RS07725	NA	1409464	1409944	-1	type II secretion system protein
890	890_0	11A	NZ_CP018838	BUM80_RS07730	NA	1409861	1410185	-1	prepilin-type N-terminal cleavage/methylation domain-containing protein
1715	1715_0	11A	NZ_CP018838	BUM80_RS07735	NA	1410186	1411203	-1	type II secretion system F family protein
841	841_0	11A	NZ_CP018838	BUM80_RS07740	NA	1411150	1412092	-1	type II/IV secretion system protein
678	678_0	11A	NZ_CP018838	BUM80_RS07745	NA	1412167	1412539	-1	DUF1033 family protein
115	115_0	11A	NZ_CP018838	BUM80_RS07750	NA	1412683	1413742	-1	zinc-dependent alcohol dehydrogenase family protein
58	58_0	11A	NZ_CP018838	BUM80_RS07755	NA	1413904	1415056	-1	N-acetylglucosamine-6-phosphate deacetylase
1196	1196_0	11A	NZ_CP018838	BUM80_RS07760	NA	1415207	1417025	-1	acetyltransferase
1791	1791_0	11A	NZ_CP018838	BUM80_RS07765	NA	1417125	1418268	-1	tRNA guanosine(34) transglycosylase Tgt
1909	1909_0	11A	NZ_CP018838	BUM80_RS07770	NA	1418384	1419263	1	DUF975 family protein
331	331_0	11A	NZ_CP018838	BUM80_RS07775	NA	1419382	1420027	-1	Pyrrolidone-carboxylate peptidase 2
1950	1950_0	11A	NZ_CP018838	BUM80_RS07780	NA	1420138	1420501	-1	DUF1304 domain-containing protein
127	127_0	11A	NZ_CP018838	BUM80_RS07785	NA	1420511	1420850	-1	winged helix-turn-helix transcriptional regulator
2382	2382_0	11A	NZ_CP018838	BUM80_RS07790	NA	1421259	1422402	-1	LysM peptidoglycan-binding domain-containing protein
1898	1898_0	11A	NZ_CP018838	BUM80_RS07795	NA	1422567	1423188	-1	HAD family hydrolase
1268	1268_0	11A	NZ_CP018838	BUM80_RS07800	NA	1423191	1424472	-1	MATE family efflux transporter
584	584_0	11A	NZ_CP018838	BUM80_RS07805	NA	1424532	1426017	-1	threonine synthase
1704	1704_0	11A	NZ_CP018838	BUM80_RS07810	NA	1426092	1427370	-1	hypothetical protein
723	723_0	11A	NZ_CP018838	BUM80_RS07895	NA	1433835	1434267	-1	cytidine deaminase
2141	2141_0	11A	NZ_CP018838	BUM80_RS07900	NA	1434280	1435741	-1	glutamate--tRNA ligase
1224	1224_0	11A	NZ_CP018838	BUM80_RS07905	NA	1435864	1437214	-1	glucose-6-phosphate isomerase
984	984_0	11A	NZ_CP018838	BUM80_RS07910	NA	1437200	1437380	-1	hypothetical protein
1296	1296_0	11A	NZ_CP018838	BUM80_RS07915	NA	1437383	1438073	-1	gamma-glutamyl-gamma-aminobutyrate hydrolase family protein
598	598_0	11A	NZ_CP018838	BUM80_RS07920	NA	1438211	1439978	-1	multidrug efflux ABC transporter subunit PatB
1390	1390_0	11A	NZ_CP018838	BUM80_RS07930	NA	1440768	1442463	-1	multidrug efflux ABC transporter subunit PatA
1215	1215_0	11A	NZ_CP018838	BUM80_RS07935	NA	1442609	1445144	-1	DNA mismatch repair protein MutS
641	641_0	11A	NZ_CP018838	BUM80_RS07940	NA	1445194	1445641	-1	arginine repressor
124	124_0	11A	NZ_CP018838	BUM80_RS07945	NA	1445776	1447468	1	arginine--tRNA ligase
146	146_0	11A	NZ_CP018838	BUM80_RS07955	NA	1448301	1448523	1	hypothetical protein
146	146_1	11A	NZ_CP018838	BUM80_RS07960	NA	1448509	1448812	1	hypothetical protein
1069	1069_1	11A	NZ_CP018838	BUM80_RS07965	NA	1448895	1449603	1	response regulator transcription factor
965	965_0	11A	NZ_CP018838	BUM80_RS07970	NA	1449603	1450935	1	two-component sensor histidine kinase
1281	1281_0	11A	NZ_CP018838	BUM80_RS07975	NA	1451038	1451977	1	phosphate ABC transporter substrate-binding protein
1256	1256_0	11A	NZ_CP018838	BUM80_RS07980	NA	1452094	1452958	1	phosphate ABC transporter permease subunit PstC
693	693_0	11A	NZ_CP018838	BUM80_RS07985	NA	1452950	1453766	1	phosphate ABC transporter permease PstA
586	586_1	11A	NZ_CP018838	BUM80_RS07990	NA	1453767	1454520	1	phosphate ABC transporter ATP-binding protein
1156	1156_0	11A	NZ_CP018838	BUM80_RS07995	NA	1454534	1455185	1	phosphate signaling complex protein PhoU
162	162_0	11A	NZ_CP018838	BUM80_RS08000	NA	1455252	1455678	1	transposase
1568	1568_0	11A	NZ_CP018838	BUM80_RS08005	NA	1455792	1456311	-1	helix-turn-helix transcriptional regulator
978	978_0	11A	NZ_CP018838	BUM80_RS08010	NA	1456444	1457461	1	NAD(P)H-dependent glycerol-3-phosphate dehydrogenase
428	428_1	11A	NZ_CP018838	BUM80_RS08015	NA	1457482	1458382	1	UTP--glucose-1-phosphate uridylyltransferase GalU
353	353_0	11A	NZ_CP018838	BUM80_RS08020	NA	1458448	1459126	-1	rhomboid family intramembrane serine protease
270	270_0	11A	NZ_CP018838	BUM80_RS08025	NA	1459109	1459649	-1	5-formyltetrahydrofolate cyclo-ligase
1667	1667_0	11A	NZ_CP018838	BUM80_RS08030	NA	1459660	1460791	-1	N-acetyldiaminopimelate deacetylase
398	398_0	11A	NZ_CP018838	BUM80_RS08035	NA	1460858	1461557	-1	2,3,4,5-tetrahydropyridine-2,6-dicarboxylate N-acetyltransferase
1237	1237_0	11A	NZ_CP018838	BUM80_RS08040	NA	1461786	1462698	-1	membrane protein
1908	1908_0	11A	NZ_CP018838	BUM80_RS08050	NA	1465366	1466623	1	tyrosine--tRNA ligase
1001	1001_0	11A	NZ_CP018838	BUM80_RS08055	NA	1466700	1468764	-1	heavy metal translocating P-type ATPase
649	649_0	11A	NZ_CP018838	BUM80_RS08060	NA	1468765	1469044	-1	hypothetical protein
1201	1201_0	11A	NZ_CP018838	BUM80_RS08065	NA	1469195	1470044	1	methyltransferase domain-containing protein
1847	1847_0	11A	NZ_CP018838	BUM80_RS08070	NA	1470604	1470811	-1	hypothetical protein
509	509_0	11A	NZ_CP018838	BUM80_RS08075	NA	1470887	1471460	1	hypothetical protein
943	943_1	11A	NZ_CP018838	BUM80_RS08080	NA	1472418	1472520	-1	hypothetical protein
513	513_0	11A	NZ_CP018838	BUM80_RS08085	NA	1472504	1474763	-1	glycogen/starch/alpha-glucan family phosphorylase
643	643_0	11A	NZ_CP018838	BUM80_RS08090	NA	1474788	1476306	-1	4-alpha-glucanotransferase
469	469_0	11A	NZ_CP018838	BUM80_RS08095	NA	1476855	1478127	1	extracellular solute-binding protein
1786	1786_0	11A	NZ_CP018838	BUM80_RS08100	NA	1478222	1479530	1	sugar ABC transporter permease
1244	1244_0	11A	NZ_CP018838	BUM80_RS08105	NA	1479531	1480374	1	sugar ABC transporter permease
403	403_0	11A	NZ_CP018838	BUM80_RS08110	NA	1480634	1481435	1	maltodextrose utilization protein MalA
1310	1310_0	11A	NZ_CP018838	BUM80_RS08115	NA	1481444	1482431	1	LacI family transcriptional regulator
2023	2023_0	11A	NZ_CP018838	BUM80_RS08125	NA	1482856	1483798	-1	YitT family protein
1065	1065_0	11A	NZ_CP018838	BUM80_RS08130	NA	1483775	1485539	-1	aspartate--tRNA ligase
445	445_24	11A	NZ_CP018838	BUM80_RS08135	NA	1485657	1485849	-1	hypothetical protein
1057	1057_0	11A	NZ_CP018838	BUM80_RS08140	NA	1485890	1486121	-1	hypothetical protein
1176	1176_0	11A	NZ_CP018838	BUM80_RS08145	NA	1486138	1486780	-1	CPBP family intramembrane metalloprotease
315	315_0	11A	NZ_CP018838	BUM80_RS08150	NA	1486791	1487532	-1	DUF3169 family protein
929	929_0	11A	NZ_CP018838	BUM80_RS08155	NA	1487528	1487726	-1	hypothetical protein
499	499_0	11A	NZ_CP018838	BUM80_RS08160	NA	1487725	1487941	-1	helix-turn-helix transcriptional regulator
1279	1279_0	11A	NZ_CP018838	BUM80_RS08165	NA	1487941	1488409	-1	hypothetical protein
445	445_27	11A	NZ_CP018838	BUM80_RS08170	NA	1488408	1488600	-1	hypothetical protein
2252	2252_0	11A	NZ_CP018838	BUM80_RS08175	NA	1488596	1489886	-1	histidine--tRNA ligase
722	722_0	11A	NZ_CP018838	BUM80_RS08180	NA	1489963	1491211	-1	hypothetical protein
820	820_0	11A	NZ_CP018838	BUM80_RS08185	NA	1491403	1492255	-1	Rgg/GadR/MutR family transcriptional regulator
1218	1218_0	11A	NZ_CP018838	BUM80_RS08190	NA	1492229	1492364	-1	hypothetical protein
273	273_0	11A	NZ_CP018838	BUM80_RS08195	NA	1492378	1492720	1	metal-sulfur cluster assembly factor
445	445_54	11A	NZ_CP018838	BUM80_RS08200	NA	1492783	1493218	1	hypothetical protein
1419	1419_0	11A	NZ_CP018838	BUM80_RS08205	NA	1493243	1494947	-1	dihydroxy-acid dehydratase
213	213_0	11A	NZ_CP018838	BUM80_RS08210	NA	1495179	1496112	-1	transketolase family protein
1038	1038_0	11A	NZ_CP018838	BUM80_RS08215	NA	1496108	1496966	-1	transketolase
1861	1861_0	11A	NZ_CP018838	BUM80_RS08220	NA	1496969	1498316	-1	PTS ascorbate transporter subunit IIC
1205	1205_0	11A	NZ_CP018838	BUM80_RS08225	NA	1498328	1498613	-1	PTS sugar transporter subunit IIB
511	511_0	11A	NZ_CP018838	BUM80_RS08230	NA	1498616	1500647	-1	BglG family transcription antiterminator
195	195_0	11A	NZ_CP018838	BUM80_RS08235	NA	1500837	1501845	1	SPFH domain-containing protein
1947	1947_0	11A	NZ_CP018838	BUM80_RS08240	NA	1501847	1502048	1	PTS ascorbate transporter subunit IIC
275	275_0	11A	NZ_CP018838	BUM80_RS08245	NA	1502199	1502382	1	50S ribosomal protein L32
1929	1929_0	11A	NZ_CP018838	BUM80_RS08250	NA	1502397	1502547	1	50S ribosomal protein L33
1982	1982_0	11A	NZ_CP018838	BUM80_RS08255	NA	1503038	1504964	-1	choline-binding protein PcpA
1489	1489_0	11A	NZ_CP018838	BUM80_RS08260	NA	1505438	1506282	1	IS5 family transposase
357	357_0	11A	NZ_CP018838	BUM80_RS08265	NA	1506351	1506714	-1	hypothetical protein
1970	1970_0	11A	NZ_CP018838	BUM80_RS08270	NA	1507091	1508972	-1	beta-N-acetylhexosaminidase
596	596_0	11A	NZ_CP018838	BUM80_RS08275	NA	1508965	1509847	-1	ROK family protein
196	196_0	11A	NZ_CP018838	BUM80_RS08280	NA	1509918	1512564	-1	alpha-mannosidase
803	803_0	11A	NZ_CP018838	BUM80_RS08285	NA	1512774	1514055	-1	glycoside hydrolase family 125 protein
29	29_0	11A	NZ_CP018838	BUM80_RS08290	NA	1514225	1516385	1	alpha-1,2-mannosidase
1520	1520_0	11A	NZ_CP018838	BUM80_RS08295	NA	1516424	1518104	-1	alpha-L-fucosidase
2579	2579_0	11A	NZ_CP018838	BUM80_RS08300	NA	1518496	1518721	1	hypothetical protein
528	528_0	11A	NZ_CP018838	BUM80_RS08305	NA	1518858	1520088	1	arginine deiminase
1620	1620_0	11A	NZ_CP018838	BUM80_RS08310	NA	1520145	1521162	1	ornithine carbamoyltransferase
2373	2373_0	11A	NZ_CP018838	BUM80_RS08315	NA	1521326	1522274	1	carbamate kinase
1726	1726_0	11A	NZ_CP018838	BUM80_RS08320	NA	1522482	1523994	1	YfcC family protein
408	408_0	11A	NZ_CP018838	BUM80_RS08325	NA	1524015	1525347	1	Sapep family Mn(2+)-dependent dipeptidase
211	211_0	11A	NZ_CP018838	BUM80_RS08335	NA	1526025	1526277	-1	YSIRK-type signal peptide-containing protein
650	650_0	11A	NZ_CP018838	BUM80_RS08345	NA	1526675	1527575	-1	SPFH domain-containing protein
1940	1940_0	11A	NZ_CP018838	BUM80_RS08350	NA	1527704	1528856	-1	iron-containing alcohol dehydrogenase
629	629_0	11A	NZ_CP018838	BUM80_RS08355	NA	1529001	1530768	-1	L-fucose isomerase
1531	1531_0	11A	NZ_CP018838	BUM80_RS08360	NA	1530824	1533941	-1	fucolectin
1193	1193_0	11A	NZ_CP018838	BUM80_RS08365	NA	1533950	1536245	-1	glycoside hydrolase family 95 protein
2530	2530_0	11A	NZ_CP018838	BUM80_RS08370	NA	1536303	1537104	-1	PTS mannose/fructose/sorbose transporter family subunit IID
376	376_0	11A	NZ_CP018838	BUM80_RS08375	NA	1537100	1537874	-1	PTS mannose/fructose/sorbose/N-acetylgalactosamine transporter subunit IIC
6	6_0	11A	NZ_CP018838	BUM80_RS08380	NA	1537898	1538369	-1	PTS sugar transporter subunit IIB
2360	2360_0	11A	NZ_CP018838	BUM80_RS08385	NA	1538359	1538806	-1	PTS sugar transporter subunit IIA
1343	1343_0	11A	NZ_CP018838	BUM80_RS08390	NA	1538783	1539224	-1	fucose isomerase
944	944_0	11A	NZ_CP018838	BUM80_RS08395	NA	1539235	1539889	-1	L-fuculose-phosphate aldolase
2233	2233_0	11A	NZ_CP018838	BUM80_RS08400	NA	1539988	1541437	-1	rhamnulokinase
59	59_0	11A	NZ_CP018838	BUM80_RS08405	NA	1541567	1542341	1	DeoR/GlpR transcriptional regulator
582	582_0	11A	NZ_CP018838	BUM80_RS08410	NA	1543469	1544975	-1	zinc ABC transporter substrate-binding lipoprotein AdcA
731	731_0	11A	NZ_CP018838	BUM80_RS08415	NA	1544984	1545791	-1	metal ABC transporter permease
1779	1779_0	11A	NZ_CP018838	BUM80_RS08420	NA	1545783	1546488	-1	metal ABC transporter ATP-binding protein
1657	1657_0	11A	NZ_CP018838	BUM80_RS08425	NA	1546487	1546928	-1	MarR family transcriptional regulator
148	148_0	11A	NZ_CP018838	BUM80_RS08430	NA	1547082	1548351	-1	D-alanyl-lipoteichoic acid biosynthesis protein DltD
1529	1529_0	11A	NZ_CP018838	BUM80_RS08435	NA	1548343	1548583	-1	D-alanine--poly(phosphoribitol) ligase subunit DltC
755	755_0	11A	NZ_CP018838	BUM80_RS08440	NA	1548596	1549841	-1	D-alanyl-lipoteichoic acid biosynthesis protein DltB
1733	1733_0	11A	NZ_CP018838	BUM80_RS08445	NA	1549837	1551388	-1	D-alanine--poly(phosphoribitol) ligase subunit DltA
2540	2540_0	11A	NZ_CP018838	BUM80_RS08450	NA	1551408	1551540	-1	teichoic acid D-Ala incorporation-associated protein DltX
1486	1486_0	11A	NZ_CP018838	BUM80_RS08455	NA	1551853	1552375	-1	MFS transporter
1486	1486_1	11A	NZ_CP018838	BUM80_RS08460	NA	1552320	1553031	-1	hypothetical protein
645	645_6	11A	NZ_CP018838	BUM80_RS08465	NA	1553482	1554475	-1	group II intron reverse transcriptase/maturase
1210	1210_0	11A	NZ_CP018838	BUM80_RS08470	NA	1554478	1554760	-1	maturase
272	272_0	11A	NZ_CP018838	BUM80_RS08475	NA	1555517	1555715	-1	hypothetical protein
1767	1767_2	11A	NZ_CP018838	BUM80_RS08480	NA	1555868	1556456	1	hypothetical protein
2190	2190_0	11A	NZ_CP018838	BUM80_RS08485	NA	1556542	1556746	-1	hypothetical protein
1373	1373_0	11A	NZ_CP018838	BUM80_RS08495	NA	1557042	1557747	-1	aquaporin family protein
1551	1551_0	11A	NZ_CP018838	BUM80_RS08500	NA	1557816	1559643	-1	type 1 glycerol-3-phosphate oxidase
467	467_0	11A	NZ_CP018838	BUM80_RS08505	NA	1559684	1561193	-1	glycerol kinase GlpK
1800	1800_0	11A	NZ_CP018838	BUM80_RS08510	NA	1561351	1562779	-1	hypothetical protein
1005	1005_0	11A	NZ_CP018838	BUM80_RS08515	NA	1562943	1563816	1	Hsp33 family molecular chaperone HslO
1236	1236_0	11A	NZ_CP018838	BUM80_RS08520	NA	1563772	1564783	1	tRNA dihydrouridine synthase DusB
633	633_0	11A	NZ_CP018838	BUM80_RS08525	NA	1565012	1567154	-1	choline-binding protein CbpA
1598	1598_0	11A	NZ_CP018838	BUM80_RS08530	NA	1567232	1567760	-1	DUF1295 domain-containing protein
1622	1622_0	11A	NZ_CP018838	BUM80_RS08535	NA	1567854	1569186	-1	HAMP domain-containing histidine kinase
644	644_3	11A	NZ_CP018838	BUM80_RS08540	NA	1569182	1569836	-1	response regulator transcription factor
943	943_0	11A	NZ_CP018838	BUM80_RS08545	NA	1569927	1570086	1	hypothetical protein
921	921_0	11A	NZ_CP018838	BUM80_RS08550	NA	1570156	1572589	-1	ATP-dependent Clp protease ATP-binding subunit
940	940_0	11A	NZ_CP018838	BUM80_RS08555	NA	1572590	1573049	-1	CtsR family transcriptional regulator
1333	1333_0	11A	NZ_CP018838	BUM80_RS08560	NA	1573167	1573896	-1	ABC transporter ATP-binding protein
1291	1291_0	11A	NZ_CP018838	BUM80_RS08565	NA	1573895	1574903	-1	ABC transporter substrate-binding protein
747	747_0	11A	NZ_CP018838	BUM80_RS08570	NA	1574941	1575703	-1	ABC transporter permease
1366	1366_0	11A	NZ_CP018838	BUM80_RS08575	NA	1575662	1575953	-1	hypothetical protein
839	839_0	11A	NZ_CP018838	BUM80_RS08580	NA	1576208	1577555	-1	choline binding-anchored murein hydrolase CbpD
1062	1062_0	11A	NZ_CP018838	BUM80_RS08585	NA	1577643	1577910	-1	hypothetical protein
1521	1521_0	11A	NZ_CP018838	BUM80_RS08590	NA	1577911	1579264	-1	replicative DNA helicase
391	391_0	11A	NZ_CP018838	BUM80_RS08595	NA	1579307	1579760	-1	50S ribosomal protein L9
2107	2107_0	11A	NZ_CP018838	BUM80_RS08600	NA	1579756	1581730	-1	DHH family phosphoesterase
2048	2048_0	11A	NZ_CP018838	BUM80_RS08605	NA	1581865	1582414	-1	ribosome-associated translation inhibitor RaiA
1562	1562_0	11A	NZ_CP018838	BUM80_RS08610	NA	1582493	1583156	-1	ComF family protein
2177	2177_0	11A	NZ_CP018838	BUM80_RS08615	NA	1583152	1584451	-1	DEAD/DEAH box helicase
254	254_0	11A	NZ_CP018838	BUM80_RS08620	NA	1584506	1585142	1	YigZ family protein
126	126_0	11A	NZ_CP018838	BUM80_RS08625	NA	1585426	1586347	1	cysteine synthase A
44	44_5	11A	NZ_CP018838	BUM80_RS08630	NA	1586421	1586565	-1	hypothetical protein
637	637_0	11A	NZ_CP018838	BUM80_RS08635	NA	1586543	1586942	-1	hypothetical protein
1498	1498_0	11A	NZ_CP018838	BUM80_RS08650	NA	1587951	1588992	-1	elongation factor Ts
1223	1223_0	11A	NZ_CP018838	BUM80_RS08655	NA	1589070	1589850	-1	30S ribosomal protein S2
2195	2195_0	11A	NZ_CP018838	BUM80_RS08660	NA	1590073	1591252	-1	CHAP domain-containing protein
1277	1277_0	11A	NZ_CP018838	BUM80_RS08665	NA	1591345	1591840	-1	rod shape-determining protein MreD
702	702_0	11A	NZ_CP018838	BUM80_RS08670	NA	1591839	1592658	-1	rod shape-determining protein MreC
949	949_0	11A	NZ_CP018838	BUM80_RS08675	NA	1592716	1593511	-1	energy-coupling factor transporter transmembrane protein EcfT
309	309_0	11A	NZ_CP018838	BUM80_RS08680	NA	1593503	1594343	-1	energy-coupling factor transporter ATPase
2354	2354_0	11A	NZ_CP018838	BUM80_RS08685	NA	1594327	1595155	-1	energy-coupling factor transporter ATPase
1408	1408_0	11A	NZ_CP018838	BUM80_RS08690	NA	1595151	1595697	-1	CDP-diacylglycerol--glycerol-3-phosphate 3-phosphatidyltransferase
1745	1745_0	11A	NZ_CP018838	BUM80_RS08695	NA	1595707	1596538	-1	helix-turn-helix domain-containing protein
689	689_0	11A	NZ_CP018838	BUM80_RS08700	NA	1596570	1597854	-1	insulinase family protein
1803	1803_0	11A	NZ_CP018838	BUM80_RS08705	NA	1597850	1599101	-1	insulinase family protein
1273	1273_0	11A	NZ_CP018838	BUM80_RS08710	NA	1599259	1599628	1	hypothetical protein
1963	1963_0	11A	NZ_CP018838	BUM80_RS08715	NA	1599630	1600728	1	DNA replication/repair protein RecF
255	255_0	11A	NZ_CP018838	BUM80_RS08720	NA	1600777	1602256	-1	IMP dehydrogenase
690	690_0	11A	NZ_CP018838	BUM80_RS08725	NA	1602407	1603433	-1	tryptophan--tRNA ligase
76	76_0	11A	NZ_CP018838	BUM80_RS08730	NA	1603638	1605261	1	ATP-binding cassette domain-containing protein
1841	1841_0	11A	NZ_CP018838	BUM80_RS08735	NA	1605322	1607875	1	YfhO family protein
1232	1232_0	11A	NZ_CP018838	BUM80_RS08740	NA	1607901	1610544	-1	YhgE/Pip domain-containing protein
1811	1811_0	11A	NZ_CP018838	BUM80_RS08745	NA	1610671	1611214	1	TetR/AcrR family transcriptional regulator
2389	2389_0	11A	NZ_CP018838	BUM80_RS08760	NA	1611456	1612209	-1	response regulator transcription factor
2513	2513_0	11A	NZ_CP018838	BUM80_RS08765	NA	1612205	1613531	-1	sensor histidine kinase
474	474_0	11A	NZ_CP018838	BUM80_RS08770	NA	1613551	1613677	-1	competence-stimulating peptide ComC
1913	1913_0	11A	NZ_CP018838	BUM80_RS08780	NA	1613958	1614438	-1	23S rRNA (pseudouridine(1915)-N(3))-methyltransferase RlmH
1054	1054_0	11A	NZ_CP018838	BUM80_RS08785	NA	1614608	1615802	1	serine protease
617	617_0	11A	NZ_CP018838	BUM80_RS08790	NA	1615859	1616618	1	ParB/RepB/Spo0J family partition protein
2080	2080_0	11A	NZ_CP018838	BUM80_RS08795	NA	1616830	1618192	1	chromosomal replication initiator protein DnaA
1139	1139_0	11A	NZ_CP018838	BUM80_RS08800	NA	1618350	1619487	1	DNA polymerase III subunit beta
1518	1518_0	11A	NZ_CP018838	BUM80_RS08805	NA	1619551	1619746	1	DUF951 family protein
1630	1630_0	11A	NZ_CP018838	BUM80_RS08810	NA	1620386	1620779	-1	hypothetical protein
1301	1301_0	11A	NZ_CP018838	BUM80_RS08815	NA	1620934	1621345	-1	DUF1492 domain-containing protein
2125	2125_0	11A	NZ_CP018838	BUM80_RS08820	NA	1621341	1621557	-1	hypothetical protein
3790	3790_0	11A	NZ_CP018838	BUM80_RS08825	NA	1621468	1621678	1	hypothetical protein
2496	2496_0	11A	NZ_CP018838	BUM80_RS08840	NA	1623722	1625192	-1	DNA primase
1874	1874_0	11A	NZ_CP018838	BUM80_RS08845	NA	1625244	1626105	-1	hypothetical protein
1471	1471_1	11A	NZ_CP018838	BUM80_RS08850	NA	1626244	1626520	-1	hypothetical protein
963	963_0	11A	NZ_CP018838	BUM80_RS08855	NA	1626512	1626854	-1	hypothetical protein
2605	2605_1	11A	NZ_CP018838	BUM80_RS08860	NA	1626834	1627128	-1	hypothetical protein
922	922_1	11A	NZ_CP018838	BUM80_RS08865	NA	1627124	1627340	-1	hypothetical protein
1284	1284_0	11A	NZ_CP018838	BUM80_RS08870	NA	1627341	1627542	-1	hypothetical protein
436	436_0	11A	NZ_CP018838	BUM80_RS08875	NA	1627538	1627934	-1	hypothetical protein
1678	1678_2	11A	NZ_CP018838	BUM80_RS08880	NA	1628442	1629069	-1	Rha family transcriptional regulator
2148	2148_0	11A	NZ_CP018838	BUM80_RS08885	NA	1629158	1629392	-1	helix-turn-helix transcriptional regulator
3183	3183_0	11A	NZ_CP018838	BUM80_RS08890	NA	1629548	1630505	1	helix-turn-helix transcriptional regulator
1557	1557_0	11A	NZ_CP018838	BUM80_RS08895	NA	1630653	1631658	1	hypothetical protein
2585	2585_0	11A	NZ_CP018838	BUM80_RS08900	NA	1631657	1632110	1	Fic family protein
1694	1694_0	11A	NZ_CP018838	BUM80_RS08905	NA	1632205	1633372	1	site-specific integrase
640	640_0	11A	NZ_CP018838	BUM80_RS08910	NA	1633491	1634607	1	redox-regulated ATPase YchF
260	260_0	11A	NZ_CP018838	BUM80_RS08915	NA	1634677	1635247	1	aminoacyl-tRNA hydrolase
1465	1465_0	11A	NZ_CP018838	BUM80_RS08920	NA	1635247	1638772	1	transcription-repair coupling factor
527	527_0	11A	NZ_CP018838	BUM80_RS08925	NA	1638839	1639106	1	RNA-binding S4 domain-containing protein
416	416_0	11A	NZ_CP018838	BUM80_RS08930	NA	1639098	1639467	1	septum formation initiator family protein
1738	1738_0	11A	NZ_CP018838	BUM80_RS08935	NA	1639586	1640855	1	serine hydrolase
2076	2076_0	11A	NZ_CP018838	BUM80_RS08940	NA	1640851	1642129	1	tRNA lysidine(34) synthetase TilS
105	105_0	11A	NZ_CP018838	BUM80_RS08945	NA	1642132	1642675	1	hypoxanthine phosphoribosyltransferase
1269	1269_0	11A	NZ_CP018838	BUM80_RS08950	NA	1642690	1644649	1	ATP-dependent metallopeptidase FtsH/Yme1/Tma family protein
65	65_2	11A	NZ_CP018838	BUM80_RS08955	NA	1644770	1645250	1	sigma-70 family RNA polymerase sigma factor
367	367_0	11A	NZ_CP018838	BUM80_RS09000	NA	1652163	1652406	1	hypothetical protein
1157	1157_0	11A	NZ_CP018838	BUM80_RS09005	NA	1652636	1653923	1	adenylosuccinate synthase
905	905_0	11A	NZ_CP018838	BUM80_RS09010	NA	1654123	1654591	1	nucleoside deaminase
406	406_0	11A	NZ_CP018838	BUM80_RS09020	NA	1654777	1655221	1	dUTP diphosphatase
1323	1323_0	11A	NZ_CP018838	BUM80_RS09025	NA	1655159	1655738	1	histidine phosphatase family protein
383	383_0	11A	NZ_CP018838	BUM80_RS09030	NA	1655751	1657113	1	DNA repair protein RadA
1125	1125_0	11A	NZ_CP018838	BUM80_RS09035	NA	1657116	1657683	1	carbonic anhydrase
1550	1550_0	11A	NZ_CP018838	BUM80_RS09040	NA	1657707	1658523	1	PrsW family intramembrane metalloprotease
1403	1403_1	11A	NZ_CP018838	BUM80_RS09045	NA	1658667	1659636	1	ribose-phosphate diphosphokinase
2185	2185_0	11A	NZ_CP018838	BUM80_RS09055	NA	1660177	1660516	-1	damage-inducible protein CinA
219	219_0	11A	NZ_CP018838	BUM80_RS09065	NA	1660734	1661085	-1	ribose-phosphate pyrophosphokinase
2099	2099_0	11A	NZ_CP018838	BUM80_RS09070	NA	1661340	1663974	1	DNA polymerase I
1401	1401_0	11A	NZ_CP018838	BUM80_RS09075	NA	1664058	1664496	1	CoA-binding protein
612	612_0	11A	NZ_CP018838	BUM80_RS09080	NA	1664903	1665914	-1	YeiH family putative sulfate export transporter
1055	1055_0	11A	NZ_CP018838	BUM80_RS09085	NA	1666062	1667232	1	pyridoxal phosphate-dependent aminotransferase
191	191_0	11A	NZ_CP018838	BUM80_RS09090	NA	1667228	1667999	1	DNA repair protein RecO
490	490_0	11A	NZ_CP018838	BUM80_RS09095	NA	1667995	1668988	1	phosphate acyltransferase PlsX
345	345_0	11A	NZ_CP018838	BUM80_RS09100	NA	1668993	1669227	1	acyl carrier protein
802	802_0	11A	NZ_CP018838	BUM80_RS09110	NA	1669765	1669996	1	bacteriocin-like peptide BlpU
2138	2138_0	11A	NZ_CP018838	BUM80_RS09115	NA	1670533	1670728	1	hypothetical protein
2481	2481_0	11A	NZ_CP018838	BUM80_RS09120	NA	1670748	1671642	1	helix-turn-helix transcriptional regulator
1008	1008_0	11A	NZ_CP018838	BUM80_RS09125	NA	1672184	1672481	1	circular bacteriocin, circularin A/uberolysin family
1592	1592_0	11A	NZ_CP018838	BUM80_RS09130	NA	1672487	1673624	1	hypothetical protein
2213	2213_0	11A	NZ_CP018838	BUM80_RS09135	NA	1673620	1674103	1	membrane protein
258	258_0	11A	NZ_CP018838	BUM80_RS09140	NA	1674099	1674696	1	ATP-binding cassette domain-containing protein
1826	1826_0	11A	NZ_CP018838	BUM80_RS09145	NA	1674676	1675168	1	hypothetical protein
794	794_5	11A	NZ_CP018838	BUM80_RS09150	NA	1675547	1677701	1	peptide cleavage/export ABC transporter
1214	1214_0	11A	NZ_CP018838	BUM80_RS09155	NA	1677713	1679063	1	HlyD family secretion protein
2589	2589_0	11A	NZ_CP018838	BUM80_RS09160	NA	1679190	1679940	1	phosphoribosylaminoimidazolesuccinocarboxamide synthase
2519	2519_0	11A	NZ_CP018838	BUM80_RS09165	NA	1679941	1680085	1	hypothetical protein
1123	1123_0	11A	NZ_CP018838	BUM80_RS09170	NA	1680141	1683867	1	phosphoribosylformylglycinamidine synthase
1280	1280_0	11A	NZ_CP018838	BUM80_RS09175	NA	1683959	1685402	1	amidophosphoribosyltransferase
1610	1610_0	11A	NZ_CP018838	BUM80_RS09180	NA	1685438	1686461	1	phosphoribosylformylglycinamidine cyclo-ligase
1639	1639_0	11A	NZ_CP018838	BUM80_RS09185	NA	1686457	1687003	1	phosphoribosylglycinamide formyltransferase
1145	1145_0	11A	NZ_CP018838	BUM80_RS09190	NA	1687086	1687596	1	VanZ family protein
449	449_0	11A	NZ_CP018838	BUM80_RS09195	NA	1687620	1689168	1	bifunctional phosphoribosylaminoimidazolecarboxamide formyltransferase/IMP cyclohydrolase
387	387_0	11A	NZ_CP018838	BUM80_RS09200	NA	1689289	1690552	1	phosphoribosylamine--glycine ligase
2510	2510_0	11A	NZ_CP018838	BUM80_RS09205	NA	1690624	1690792	1	hypothetical protein
2578	2578_0	11A	NZ_CP018838	BUM80_RS09210	NA	1690808	1690925	1	hypothetical protein
1131	1131_0	11A	NZ_CP018838	BUM80_RS09215	NA	1690954	1691443	1	5-(carboxyamino)imidazole ribonucleotide mutase
341	341_0	11A	NZ_CP018838	BUM80_RS09220	NA	1691429	1692521	1	5-(carboxyamino)imidazole ribonucleotide synthase
1711	1711_0	11A	NZ_CP018838	BUM80_RS09225	NA	1692530	1692758	1	hypothetical protein
674	674_0	11A	NZ_CP018838	BUM80_RS09230	NA	1692820	1694119	1	adenylosuccinate lyase
304	304_0	11A	NZ_CP018838	BUM80_RS09235	NA	1694173	1698112	-1	YSIRK-type signal peptide-containing protein
1948	1948_0	11A	NZ_CP018838	BUM80_RS09240	NA	1698426	1699185	-1	GntR family transcriptional regulator
707	707_0	11A	NZ_CP018838	BUM80_RS09245	NA	1699490	1701278	1	beta-galactosidase
2452	2452_0	11A	NZ_CP018838	BUM80_RS09250	NA	1701274	1701751	1	PTS system mannose/fructose/N-acetylgalactosamine-transporter subunit IIB
1110	1110_0	11A	NZ_CP018838	BUM80_RS09255	NA	1701778	1702684	1	PTS mannose/fructose/sorbose/N-acetylgalactosamine transporter subunit IIC
2145	2145_0	11A	NZ_CP018838	BUM80_RS09260	NA	1702670	1703486	1	PTS mannose/fructose/sorbose transporter family subunit IID
1658	1658_0	11A	NZ_CP018838	BUM80_RS09265	NA	1703492	1703897	1	PTS sugar transporter subunit IIA
769	769_0	11A	NZ_CP018838	BUM80_RS09270	NA	1704149	1705316	1	SIS domain-containing protein
2501	2501_0	11A	NZ_CP018838	BUM80_RS09275	NA	1705431	1706469	1	galactose mutarotase
344	344_0	11A	NZ_CP018838	BUM80_RS09280	NA	1706676	1707531	1	VOC family protein
566	566_0	11A	NZ_CP018838	BUM80_RS09285	NA	1707680	1707938	1	metal-sensing transcriptional repressor
2365	2365_0	11A	NZ_CP018838	BUM80_RS09290	NA	1708188	1708506	-1	hypothetical protein
828	828_0	11A	NZ_CP018838	BUM80_RS09300	NA	1708620	1708917	-1	rhodanese-like domain-containing protein
160	160_0	11A	NZ_CP018838	BUM80_RS09305	NA	1708906	1709068	-1	hypothetical protein
1424	1424_0	11A	NZ_CP018838	BUM80_RS09310	NA	1709137	1709902	1	phosphorylase
113	113_0	11A	NZ_CP018838	BUM80_RS09320	NA	1710372	1710531	1	hypothetical protein
184	184_0	11A	NZ_CP018838	BUM80_RS09325	NA	1710511	1711891	1	TrkH family potassium uptake protein
412	412_0	11A	NZ_CP018838	BUM80_RS09330	NA	1711904	1712570	1	TrkA family potassium uptake protein
621	621_0	11A	NZ_CP018838	BUM80_RS09340	NA	1712924	1713464	1	glycosyltransferase family 2 protein
1241	1241_0	11A	NZ_CP018838	BUM80_RS09345	NA	1713563	1713941	1	hypothetical protein
2113	2113_0	11A	NZ_CP018838	BUM80_RS09350	NA	1714056	1716630	1	YSIRK signal domain/LPXTG anchor domain surface protein
1416	1416_0	11A	NZ_CP018838	BUM80_RS09355	NA	1716796	1717495	1	response regulator transcription factor
1577	1577_0	11A	NZ_CP018838	BUM80_RS09360	NA	1717491	1718544	1	HAMP domain-containing histidine kinase
332	332_0	11A	NZ_CP018838	BUM80_RS09365	NA	1718738	1719350	1	30S ribosomal protein S4
2157	2157_0	11A	NZ_CP018838	BUM80_RS09375	NA	1720099	1720369	1	hypothetical protein
1163	1163_0	11A	NZ_CP018838	BUM80_RS09380	NA	1720322	1720544	1	hypothetical protein
71	71_0	11A	NZ_CP018838	BUM80_RS09385	NA	1720862	1721792	1	sugar ABC transporter permease
1605	1605_0	11A	NZ_CP018838	BUM80_RS09390	NA	1721805	1722729	1	carbohydrate ABC transporter permease
445	445_2	11A	NZ_CP018838	BUM80_RS09395	NA	1722802	1722988	-1	hypothetical protein
1126	1126_0	11A	NZ_CP018838	BUM80_RS09400	NA	1722986	1724462	1	DUF3502 domain-containing protein
1377	1377_0	11A	NZ_CP018838	BUM80_RS09405	NA	1724733	1725720	1	rhodanese-related sulfurtransferase
1501	1501_0	11A	NZ_CP018838	BUM80_RS09410	NA	1725688	1726702	1	DUF4299 family protein
1873	1873_0	11A	NZ_CP018838	BUM80_RS09420	NA	1726879	1727944	-1	membrane protein
535	535_0	11A	NZ_CP018838	BUM80_RS09425	NA	1728005	1728917	-1	DUF4097 domain-containing protein
242	242_0	11A	NZ_CP018838	BUM80_RS09430	NA	1728909	1729503	-1	DUF1700 domain-containing protein
1618	1618_0	11A	NZ_CP018838	BUM80_RS09435	NA	1729489	1729816	-1	PadR family transcriptional regulator
898	898_0	11A	NZ_CP018838	BUM80_RS09440	NA	1729954	1731121	-1	CynX/NimT family MFS transporter
872	872_0	11A	NZ_CP018838	BUM80_RS09445	NA	1731178	1732336	1	glycosyltransferase family 2 protein
589	589_0	11A	NZ_CP018838	BUM80_RS09450	NA	1732377	1734228	1	polysaccharide biosynthesis protein
1719	1719_0	11A	NZ_CP018838	BUM80_RS09455	NA	1734533	1735166	-1	HAD family hydrolase
257	257_0	11A	NZ_CP018838	BUM80_RS09460	NA	1735187	1736060	-1	L-serine ammonia-lyase, iron-sulfur-dependent, subunit alpha
396	396_0	11A	NZ_CP018838	BUM80_RS09465	NA	1736068	1736740	-1	L-serine ammonia-lyase, iron-sulfur-dependent, subunit beta
1859	1859_0	11A	NZ_CP018838	BUM80_RS09470	NA	1736979	1737630	1	LysM peptidoglycan-binding domain-containing protein
17	17_1	11A	NZ_CP018838	BUM80_RS09475	NA	1737681	1738545	-1	helix-turn-helix transcriptional regulator
2956	2956_0	11A	NZ_CP018838	BUM80_RS09480	NA	1738878	1739466	1	hypothetical protein
3869	3869_0	11A	NZ_CP018838	BUM80_RS09485	NA	1739709	1740582	1	helix-turn-helix transcriptional regulator
329	329_0	11A	NZ_CP018838	BUM80_RS09490	NA	1741090	1741375	1	lactococcin 972 family bacteriocin
1644	1644_0	11A	NZ_CP018838	BUM80_RS09495	NA	1741429	1743538	1	bacteriocin-associated integral membrane family protein
580	580_0	11A	NZ_CP018838	BUM80_RS09500	NA	1743534	1744176	1	ABC transporter ATP-binding protein
415	415_0	11A	NZ_CP018838	BUM80_RS09505	NA	1744382	1745189	1	transporter substrate-binding domain-containing protein
2386	2386_0	11A	NZ_CP018838	BUM80_RS09510	NA	1745205	1746402	1	argininosuccinate synthase
17	17_2	11A	NZ_CP018838	BUM80_RS09520	NA	1747538	1748402	-1	helix-turn-helix transcriptional regulator
2916	2916_0	11A	NZ_CP018838	BUM80_RS09525	NA	1748867	1751087	1	peptidase domain-containing ABC transporter
1429	1429_0	11A	NZ_CP018838	BUM80_RS09530	NA	1751079	1751547	1	hypothetical protein
1207	1207_0	11A	NZ_CP018838	BUM80_RS09535	NA	1751543	1752896	1	HlyD family efflux transporter periplasmic adaptor subunit
2553	2553_0	11A	NZ_CP018838	BUM80_RS09540	NA	1753043	1753349	1	SPAR17_0115 family bacteriocin-like peptide
1335	1335_0	11A	NZ_CP018838	BUM80_RS09545	NA	1753682	1754036	1	hypothetical protein
185	185_1	11A	NZ_CP018838	BUM80_RS09550	NA	1754002	1754761	1	hypothetical protein
1865	1865_0	11A	NZ_CP018838	BUM80_RS09555	NA	1754914	1755127	1	hypothetical protein
1941	1941_0	11A	NZ_CP018838	BUM80_RS09560	NA	1755605	1755851	1	hypothetical protein
880	880_0	11A	NZ_CP018838	BUM80_RS09565	NA	1756007	1757066	1	hypothetical protein
1566	1566_0	11A	NZ_CP018838	BUM80_RS09570	NA	1757380	1758358	1	hypothetical protein
1129	1129_0	11A	NZ_CP018838	BUM80_RS09575	NA	1758734	1759109	1	SPH_0224 family bacteriocin-like peptide
2032	2032_0	11A	NZ_CP018838	BUM80_RS09580	NA	1759115	1759298	1	hypothetical protein
138	138_0	11A	NZ_CP018838	BUM80_RS09585	NA	1759316	1760219	1	hypothetical protein
1335	1335_1	11A	NZ_CP018838	BUM80_RS09590	NA	1760241	1760628	1	argininosuccinate lyase
185	185_0	11A	NZ_CP018838	BUM80_RS09595	NA	1760594	1761353	1	hypothetical protein
1973	1973_2	11A	NZ_CP018838	BUM80_RS09600	NA	1761831	1762029	1	hypothetical protein
289	289_0	11A	NZ_CP018838	BUM80_RS09605	NA	1762425	1762725	1	hypothetical protein
289	289_4	11A	NZ_CP018838	BUM80_RS09610	NA	1762709	1762988	1	hypothetical protein
2541	2541_0	11A	NZ_CP018838	BUM80_RS09615	NA	1763273	1765514	1	hypothetical protein
1235	1235_0	11A	NZ_CP018838	BUM80_RS09620	NA	1765914	1767036	1	tRNA 2-thiouridine(34) synthase MnmA
827	827_0	11A	NZ_CP018838	BUM80_RS09625	NA	1767149	1767632	1	NUDIX domain-containing protein
2067	2067_0	11A	NZ_CP018838	BUM80_RS09630	NA	1767641	1769555	1	tRNA uridine-5-carboxymethylaminomethyl(34) synthesis enzyme MnmG
1384	1384_0	11A	NZ_CP018838	BUM80_RS09635	NA	1769933	1771613	-1	ribonuclease J
508	508_0	11A	NZ_CP018838	BUM80_RS09640	NA	1771614	1771848	-1	DUF1447 family protein
1923	1923_0	11A	NZ_CP018838	BUM80_RS09645	NA	1772231	1772453	1	hypothetical protein
1820	1820_0	11A	NZ_CP018838	BUM80_RS09650	NA	1772474	1772672	-1	hypothetical protein
825	825_0	11A	NZ_CP018838	BUM80_RS09655	NA	1772665	1772818	-1	fratricide two-peptide bacteriocin subunit CibB
2029	2029_0	11A	NZ_CP018838	BUM80_RS09660	NA	1772819	1773005	-1	fratricide two-peptide bacteriocin subunit CibA
2144	2144_0	11A	NZ_CP018838	BUM80_RS09665	NA	1773182	1773866	1	tRNA (adenosine(37)-N6)-threonylcarbamoyltransferase complex dimerization subunit type 1 TsaB
1961	1961_0	11A	NZ_CP018838	BUM80_RS09670	NA	1773862	1774300	1	ribosomal-protein-alanine N-acetyltransferase
1735	1735_0	11A	NZ_CP018838	BUM80_RS09675	NA	1774289	1775300	1	tRNA (adenosine(37)-N6)-threonylcarbamoyltransferase complex transferase subunit TsaD
1180	1180_7	11A	NZ_CP018838	BUM80_RS09695	NA	1777915	1778470	1	glycosyl transferase
1180	1180_1	11A	NZ_CP018838	BUM80_RS09705	NA	1778579	1779122	1	glycosyltransferase family 4 protein
2118	2118_0	11A	NZ_CP018838	BUM80_RS09710	NA	1779114	1780068	1	glycosyltransferase family 2 protein
82	82_0	11A	NZ_CP018838	BUM80_RS09715	NA	1780077	1781694	1	ABC transporter ATP-binding protein
990	990_0	11A	NZ_CP018838	BUM80_RS09725	NA	1782042	1782471	1	hypothetical protein
2914	2914_0	11A	NZ_CP018838	BUM80_RS09730	NA	1782476	1783232	1	PIG-L family deacetylase
1942	1942_0	11A	NZ_CP018838	BUM80_RS09735	NA	1783244	1784417	1	nucleotide sugar dehydrogenase
1474	1474_0	11A	NZ_CP018838	BUM80_RS09740	NA	1784812	1785676	1	MutR family transcriptional regulator
2292	2292_0	11A	NZ_CP018838	BUM80_RS09745	NA	1785961	1786162	1	peptide pheromone VP1
1442	1442_0	11A	NZ_CP018838	BUM80_RS09750	NA	1786228	1786894	1	CPBP family intramembrane metalloprotease
1161	1161_4	11A	NZ_CP018838	BUM80_RS09755	NA	1786965	1788192	1	MFS transporter
27	27_0	11A	NZ_CP018838	BUM80_RS09760	NA	1788644	1789301	1	AzlC family ABC transporter permease
611	611_0	11A	NZ_CP018838	BUM80_RS09765	NA	1789290	1789614	1	AzlD domain-containing protein
342	342_0	11A	NZ_CP018838	BUM80_RS09770	NA	1789717	1790548	1	amino acid ABC transporter substrate-binding protein
1072	1072_0	11A	NZ_CP018838	BUM80_RS09775	NA	1790701	1791556	1	MetQ/NlpA family ABC transporter substrate-binding protein
1216	1216_0	11A	NZ_CP018838	BUM80_RS09780	NA	1791655	1793029	1	M20/M25/M40 family metallo-hydrolase
452	452_0	11A	NZ_CP018838	BUM80_RS09785	NA	1793021	1794083	1	methionine ABC transporter ATP-binding protein
1306	1306_0	11A	NZ_CP018838	BUM80_RS09790	NA	1794084	1794777	1	ABC transporter permease
1763	1763_0	11A	NZ_CP018838	BUM80_RS09795	NA	1794806	1795376	-1	MptD family putative ECF transporter S component
1270	1270_0	11A	NZ_CP018838	BUM80_RS09800	NA	1795510	1796125	1	DUF624 domain-containing protein
2288	2288_0	11A	NZ_CP018838	BUM80_RS09805	NA	1796102	1797773	1	sensor histidine kinase
1674	1674_0	11A	NZ_CP018838	BUM80_RS09810	NA	1797784	1799071	1	response regulator transcription factor
512	512_0	11A	NZ_CP018838	BUM80_RS09815	NA	1799131	1799665	1	ABC transporter permease
1173	1173_0	11A	NZ_CP018838	BUM80_RS09820	NA	1799742	1800207	1	class Ib ribonucleoside-diphosphate reductase assembly flavoprotein NrdI
62	62_0	11A	NZ_CP018838	BUM80_RS09825	NA	1800252	1800711	-1	DUF3021 domain-containing protein
237	237_0	11A	NZ_CP018838	BUM80_RS09830	NA	1800707	1801148	-1	response regulator transcription factor
1320	1320_0	11A	NZ_CP018838	BUM80_RS09840	NA	1801459	1803409	1	DNA mismatch repair endonuclease MutL
530	530_0	11A	NZ_CP018838	BUM80_RS09845	NA	1803424	1804018	1	Holliday junction branch migration protein RuvA
1250	1250_0	11A	NZ_CP018838	BUM80_RS09850	NA	1804027	1804591	1	DNA-3-methyladenine glycosylase I
4039	4039_0	11A	NZ_CP018838	BUM80_RS09855	NA	1804674	1804938	-1	membrane protein
736	736_0	11A	NZ_CP018838	BUM80_RS09860	NA	1805043	1806078	-1	LD-carboxypeptidase
1838	1838_0	11A	NZ_CP018838	BUM80_RS09865	NA	1806332	1807016	-1	DUF1129 domain-containing protein
1018	1018_0	11A	NZ_CP018838	BUM80_RS09870	NA	1807027	1807972	-1	magnesium transporter CorA family protein
316	316_0	11A	NZ_CP018838	BUM80_RS09875	NA	1808103	1810935	1	excinuclease ABC subunit UvrA
1457	1457_0	11A	NZ_CP018838	BUM80_RS09880	NA	1810927	1811989	1	aminopeptidase P family protein
1032	1032_0	11A	NZ_CP018838	BUM80_RS09885	NA	1811993	1812086	1	hypothetical protein
198	198_0	11A	NZ_CP018838	BUM80_RS09890	NA	1812120	1812519	1	transcriptional regulator Spx
1824	1824_0	11A	NZ_CP018838	BUM80_RS09895	NA	1812584	1813154	1	hypothetical protein
1968	1968_0	11A	NZ_CP018838	BUM80_RS09900	NA	1813240	1813507	1	IreB family regulatory phosphoprotein
2263	2263_0	11A	NZ_CP018838	BUM80_RS09905	NA	1813510	1813930	1	Holliday junction resolvase RuvX
93	93_0	11A	NZ_CP018838	BUM80_RS09910	NA	1813945	1814251	1	DUF1292 domain-containing protein
251	251_0	11A	NZ_CP018838	BUM80_RS09915	NA	1814499	1815756	1	bifunctional folylpolyglutamate synthase/dihydrofolate synthase
668	668_0	11A	NZ_CP018838	BUM80_RS09920	NA	1815752	1816298	1	hypothetical protein
1784	1784_0	11A	NZ_CP018838	BUM80_RS09925	NA	1816443	1817976	1	cardiolipin synthase
2163	2163_0	11A	NZ_CP018838	BUM80_RS09930	NA	1818053	1818197	1	hypothetical protein
355	355_0	11A	NZ_CP018838	BUM80_RS09935	NA	1818233	1819772	1	hypothetical protein
2090	2090_0	11A	NZ_CP018838	BUM80_RS09940	NA	1819885	1822099	1	anaerobic ribonucleoside-triphosphate reductase
2193	2193_0	11A	NZ_CP018838	BUM80_RS09945	NA	1822110	1822251	1	hypothetical protein
1287	1287_0	11A	NZ_CP018838	BUM80_RS09950	NA	1822294	1822801	1	GNAT family N-acetyltransferase
457	457_0	11A	NZ_CP018838	BUM80_RS09955	NA	1822793	1823384	1	anaerobic ribonucleoside-triphosphate reductase activating protein
906	906_0	11A	NZ_CP018838	BUM80_RS09960	NA	1823380	1823998	1	phosphoribulokinase
157	157_0	11A	NZ_CP018838	BUM80_RS09965	NA	1824252	1824561	1	30S ribosomal protein S10
2243	2243_0	11A	NZ_CP018838	BUM80_RS09970	NA	1824776	1825403	1	50S ribosomal protein L3
870	870_0	11A	NZ_CP018838	BUM80_RS09975	NA	1825427	1826051	1	50S ribosomal protein L4
1727	1727_0	11A	NZ_CP018838	BUM80_RS09980	NA	1826050	1826347	1	50S ribosomal protein L23
1197	1197_0	11A	NZ_CP018838	BUM80_RS09985	NA	1826364	1827198	1	50S ribosomal protein L2
46	46_0	11A	NZ_CP018838	BUM80_RS09990	NA	1827301	1827583	1	30S ribosomal protein S19
290	290_0	11A	NZ_CP018838	BUM80_RS09995	NA	1827594	1827939	1	50S ribosomal protein L22
851	851_0	11A	NZ_CP018838	BUM80_RS10000	NA	1827951	1828605	1	30S ribosomal protein S3
1009	1009_0	11A	NZ_CP018838	BUM80_RS10005	NA	1828608	1829022	1	50S ribosomal protein L16
1477	1477_0	11A	NZ_CP018838	BUM80_RS10010	NA	1829031	1829238	1	50S ribosomal protein L29
1105	1105_0	11A	NZ_CP018838	BUM80_RS10015	NA	1829262	1829523	1	30S ribosomal protein S17
201	201_0	11A	NZ_CP018838	BUM80_RS10020	NA	1829548	1829917	1	50S ribosomal protein L14
2335	2335_0	11A	NZ_CP018838	BUM80_RS10025	NA	1829994	1830300	1	50S ribosomal protein L24
1248	1248_0	11A	NZ_CP018838	BUM80_RS10030	NA	1830323	1830866	1	50S ribosomal protein L5
448	448_0	11A	NZ_CP018838	BUM80_RS10035	NA	1830883	1831153	1	30S ribosomal protein S14
130	130_0	11A	NZ_CP018838	BUM80_RS10040	NA	1831437	1831836	1	30S ribosomal protein S8
2129	2129_0	11A	NZ_CP018838	BUM80_RS10045	NA	1832027	1832564	1	50S ribosomal protein L6
[truncated: 113,694 more rows]

## Sheet: Supplementary_data_6
Cluster	Subcluster	Strain	Genome	locus_tag	Gene product	TA sites with insertions	Total TA sites	Binomial z value	Binomial Call	Length	Feature counts Replicate 1	Feature counts Replicate 2	Feature counts Replicate 3	Log2 Mean of TPM normalized Feature counts	SD of Log2 Mean of TPM normalized Feature counts
[truncated: 76,770 more rows]

[truncated: 7 more sheets: Supplementary_data_7, Supplementary_data_8, Supplementary_data_9, Supplementary_data_10, Supplementary_data_11, Supplementary_data_12, Supplementary_data_13]
