# Supplementary material for: A bacterial pan-genome makes gene essentiality strain-dependent and evolvable
Source: Nat Microbiol. 2022 Sep 12;7(10):1580–92. doi: 10.1038/s41564-022-01208-7 (PMC9519441; doi:10.1038/s41564-022-01208-7)
Supplement: Source Data Fig. 1 — BF-Clust and PPagGGOLiN data, statistical source data and values. [file 41564_2022_1208_MOESM5_ESM.zip]

Archive with 9 entries (8 files):
- BFClust_PPanGGOLiN_data/
- BFClust_PPanGGOLiN_data/PPanGGOLiN_all_genomes.7z
- __MACOSX/BFClust_PPanGGOLiN_data/._PPanGGOLiN_all_genomes.7z
- BFClust_PPanGGOLiN_data/PPanGGOLiN_PG_collection.7z
- __MACOSX/BFClust_PPanGGOLiN_data/._PPanGGOLiN_PG_collection.7z
- BFClust_PPanGGOLiN_data/BF_Clust_Alignments.zip
- BFClust_PPanGGOLiN_data/BF_Clust_Clusters.zip
- Source_data_fig1.xlsx
- __MACOSX/._Source_data_fig1.xlsx
