# Supplementary material for: A bacterial pan-genome makes gene essentiality strain-dependent and evolvable
Source: Nat Microbiol. 2022 Sep 12;7(10):1580–92. doi: 10.1038/s41564-022-01208-7 (PMC9519441; doi:10.1038/s41564-022-01208-7)
Supplement: Source Data Fig. 1 — BF-Clust and PPagGGOLiN data, statistical source data and values. [file 41564_2022_1208_MOESM5_ESM.zip › Source_data_fig1.xlsx]

## Sheet: Fig1a
	Core genome	PG collection accessory genome	Non represented accessory genome
PanX	1349	1982	1346
BF-Clust	1399	1679	1025
PPanGGOLiN	1485	2019	1637

## Sheet: Fig1b_Calls
Cluster	Subcluster	Strain	Genome	locus_tag	Binomial Call
2080	2080_0	PG01	CP035265	EQH15_00005	Essential
1139	1139_0	PG01	CP035265	EQH15_00010	Essential
1518	1518_0	PG01	CP035265	EQH15_00015	Essential
640	640_0	PG01	CP035265	EQH15_00020	Non-Essential
260	260_0	PG01	CP035265	EQH15_00025	Essential
1465	1465_0	PG01	CP035265	EQH15_00030	Non-Essential
527	527_0	PG01	CP035265	EQH15_00035	Non-Essential
416	416_0	PG01	CP035265	EQH15_00040	Essential
1738	1738_0	PG01	CP035265	EQH15_00045	Non-Essential
2076	2076_0	PG01	CP035265	EQH15_00050	Essential
105	105_0	PG01	CP035265	EQH15_00055	Non-Essential
1269	1269_0	PG01	CP035265	EQH15_00060	Essential
65	65_2	PG01	CP035265	EQH15_00065	Essential
1933	1933_5	PG01	CP035265	EQH15_00075	Uncertain
NA	NA	PG01	CP035265	EQH15_00105	Uncertain
NA	NA	PG01	CP035265	EQH15_00110	Uncertain
367	367_0	PG01	CP035265	EQH15_00115	Non-Essential
1157	1157_0	PG01	CP035265	EQH15_00120	Non-Essential
905	905_0	PG01	CP035265	EQH15_00125	Non-Essential
406	406_0	PG01	CP035265	EQH15_00135	Non-Essential
1323	1323_0	PG01	CP035265	EQH15_00140	Non-Essential
383	383_0	PG01	CP035265	EQH15_00145	Non-Essential
1125	1125_0	PG01	CP035265	EQH15_00150	Non-Essential
NA	NA	PG01	CP035265	EQH15_00155	Non-Essential
1403	1403_0	PG01	CP035265	EQH15_00160	Essential
NA	NA	PG01	CP035265	EQH15_00165	Non-Essential
2185	2185_0	PG01	CP035265	EQH15_00170	Non-Essential
NA	NA	PG01	CP035265	EQH15_00175	Non-Essential
219	219_0	PG01	CP035265	EQH15_00180	Non-Essential
2099	2099_0	PG01	CP035265	EQH15_00185	Essential
1401	1401_0	PG01	CP035265	EQH15_00190	Non-Essential
612	612_0	PG01	CP035265	EQH15_00195	Non-Essential
1055	1055_0	PG01	CP035265	EQH15_00200	Non-Essential
191	191_0	PG01	CP035265	EQH15_00205	Essential
490	490_0	PG01	CP035265	EQH15_00210	Uncertain
345	345_0	PG01	CP035265	EQH15_00215	Non-Essential
NA	NA	PG01	CP035265	EQH15_00220	Uncertain
802	802_0	PG01	CP035265	EQH15_00225	Non-Essential
2138	2138_0	PG01	CP035265	EQH15_00230	Non-Essential
2481	2481_0	PG01	CP035265	EQH15_00235	Non-Essential
1008	1008_0	PG01	CP035265	EQH15_00240	Non-Essential
1592	1592_0	PG01	CP035265	EQH15_00245	Non-Essential
2213	2213_0	PG01	CP035265	EQH15_00250	Non-Essential
258	258_0	PG01	CP035265	EQH15_00255	Non-Essential
1826	1826_0	PG01	CP035265	EQH15_00260	Non-Essential
794	794_5	PG01	CP035265	EQH15_00265	Non-Essential
1214	1214_0	PG01	CP035265	EQH15_00270	Non-Essential
2589	2589_0	PG01	CP035265	EQH15_00275	Non-Essential
1123	1123_0	PG01	CP035265	EQH15_00280	Non-Essential
1280	1280_0	PG01	CP035265	EQH15_00285	Non-Essential
1610	1610_0	PG01	CP035265	EQH15_00290	Non-Essential
1639	1639_0	PG01	CP035265	EQH15_00295	Non-Essential
1145	1145_0	PG01	CP035265	EQH15_00300	Non-Essential
449	449_0	PG01	CP035265	EQH15_00305	Non-Essential
387	387_0	PG01	CP035265	EQH15_00310	Non-Essential
2510	2510_0	PG01	CP035265	EQH15_00315	Non-Essential
2578	2578_0	PG01	CP035265	EQH15_00320	Non-Essential
1131	1131_0	PG01	CP035265	EQH15_00325	Non-Essential
341	341_0	PG01	CP035265	EQH15_00330	Non-Essential
1711	1711_0	PG01	CP035265	EQH15_00335	Non-Essential
674	674_0	PG01	CP035265	EQH15_00340	Uncertain
304	304_0	PG01	CP035265	EQH15_00345	Non-Essential
1948	1948_0	PG01	CP035265	EQH15_00350	Non-Essential
707	707_0	PG01	CP035265	EQH15_00355	Non-Essential
2452	2452_0	PG01	CP035265	EQH15_00360	Non-Essential
1110	1110_0	PG01	CP035265	EQH15_00365	Non-Essential
2145	2145_0	PG01	CP035265	EQH15_00370	Non-Essential
1658	1658_0	PG01	CP035265	EQH15_00375	Non-Essential
769	769_0	PG01	CP035265	EQH15_00380	Non-Essential
2501	2501_0	PG01	CP035265	EQH15_00385	Non-Essential
344	344_0	PG01	CP035265	EQH15_00390	Non-Essential
566	566_0	PG01	CP035265	EQH15_00395	Non-Essential
445	445_19	PG01	CP035265	EQH15_00400	Non-Essential
NA	NA	PG01	CP035265	EQH15_00405	Uncertain
828	828_0	PG01	CP035265	EQH15_00410	Non-Essential
160	160_0	PG01	CP035265	EQH15_00415	Non-Essential
1424	1424_0	PG01	CP035265	EQH15_00420	Non-Essential
2694	2694_0	PG01	CP035265	EQH15_00425	Non-Essential
113	113_0	PG01	CP035265	EQH15_00430	Non-Essential
184	184_0	PG01	CP035265	EQH15_00435	Non-Essential
412	412_0	PG01	CP035265	EQH15_00440	Non-Essential
NA	NA	PG01	CP035265	EQH15_00445	Uncertain
NA	NA	PG01	CP035265	EQH15_00450	Non-Essential
1241	1241_0	PG01	CP035265	EQH15_00455	Non-Essential
2113	2113_0	PG01	CP035265	EQH15_00460	Non-Essential
1416	1416_0	PG01	CP035265	EQH15_00465	Non-Essential
1577	1577_0	PG01	CP035265	EQH15_00470	Non-Essential
332	332_0	PG01	CP035265	EQH15_00475	Essential
NA	NA	PG01	CP035265	EQH15_00480	Uncertain
2157	2157_0	PG01	CP035265	EQH15_00485	Non-Essential
71	71_0	PG01	CP035265	EQH15_00490	Non-Essential
1605	1605_0	PG01	CP035265	EQH15_00495	Non-Essential
445	445_2	PG01	CP035265	EQH15_00500	Non-Essential
1126	1126_0	PG01	CP035265	EQH15_00505	Non-Essential
1377	1377_0	PG01	CP035265	EQH15_00510	Non-Essential
1501	1501_0	PG01	CP035265	EQH15_00515	Non-Essential
1873	1873_0	PG01	CP035265	EQH15_00520	Non-Essential
535	535_0	PG01	CP035265	EQH15_00525	Non-Essential
242	242_0	PG01	CP035265	EQH15_00530	Non-Essential
1618	1618_0	PG01	CP035265	EQH15_00535	Non-Essential
898	898_0	PG01	CP035265	EQH15_00540	Non-Essential
872	872_0	PG01	CP035265	EQH15_00545	Essential
589	589_0	PG01	CP035265	EQH15_00550	Essential
NA	NA	PG01	CP035265	EQH15_00555	Non-Essential
1719	1719_0	PG01	CP035265	EQH15_00560	Non-Essential
257	257_0	PG01	CP035265	EQH15_00565	Non-Essential
396	396_0	PG01	CP035265	EQH15_00570	Non-Essential
1859	1859_0	PG01	CP035265	EQH15_00575	Non-Essential
17	17_1	PG01	CP035265	EQH15_00580	Non-Essential
1335	1335_0	PG01	CP035265	EQH15_00585	Non-Essential
185	185_1	PG01	CP035265	EQH15_00590	Non-Essential
1865	1865_0	PG01	CP035265	EQH15_00595	Non-Essential
1941	1941_0	PG01	CP035265	EQH15_00600	Non-Essential
880	880_0	PG01	CP035265	EQH15_00605	Non-Essential
1566	1566_0	PG01	CP035265	EQH15_00610	Non-Essential
1129	1129_0	PG01	CP035265	EQH15_00615	Non-Essential
2032	2032_0	PG01	CP035265	EQH15_00620	Non-Essential
138	138_0	PG01	CP035265	EQH15_00625	Non-Essential
1335	1335_1	PG01	CP035265	EQH15_00630	Non-Essential
185	185_0	PG01	CP035265	EQH15_00635	Non-Essential
1973	1973_3	PG01	CP035265	EQH15_00640	Non-Essential
NA	NA	PG01	CP035265	EQH15_00645	Non-Essential
2541	2541_0	PG01	CP035265	EQH15_00650	Non-Essential
1235	1235_0	PG01	CP035265	EQH15_00655	Essential
827	827_0	PG01	CP035265	EQH15_00660	Non-Essential
2067	2067_0	PG01	CP035265	EQH15_00665	Essential
445	445_56	PG01	CP035265	EQH15_00670	Non-Essential
1384	1384_0	PG01	CP035265	EQH15_00675	Essential
508	508_0	PG01	CP035265	EQH15_00680	Uncertain
1923	1923_0	PG01	CP035265	EQH15_00685	Non-Essential
1820	1820_0	PG01	CP035265	EQH15_00690	Non-Essential
825	825_0	PG01	CP035265	EQH15_00695	Uncertain
2029	2029_0	PG01	CP035265	EQH15_00700	Non-Essential
2144	2144_0	PG01	CP035265	EQH15_00705	Essential
1961	1961_0	PG01	CP035265	EQH15_00710	Non-Essential
1735	1735_0	PG01	CP035265	EQH15_00715	Essential
NA	NA	PG01	CP035265	EQH15_00720	Non-Essential
NA	NA	PG01	CP035265	EQH15_00725	Non-Essential
NA	NA	PG01	CP035265	EQH15_00730	Non-Essential
1180	1180_7	PG01	CP035265	EQH15_00735	Non-Essential
2118	2118_0	PG01	CP035265	EQH15_00740	Non-Essential
82	82_0	PG01	CP035265	EQH15_00745	Non-Essential
990	990_0	PG01	CP035265	EQH15_00750	Non-Essential
2914	2914_0	PG01	CP035265	EQH15_00755	Non-Essential
NA	NA	PG01	CP035265	EQH15_00760	Non-Essential
NA	NA	PG01	CP035265	EQH15_00765	Non-Essential
1877	1877_0	PG01	CP035265	EQH15_00770	Non-Essential
1048	1048_0	PG01	CP035265	EQH15_00775	Non-Essential
1442	1442_0	PG01	CP035265	EQH15_00780	Non-Essential
1161	1161_4	PG01	CP035265	EQH15_00785	Non-Essential
27	27_0	PG01	CP035265	EQH15_00790	Non-Essential
611	611_0	PG01	CP035265	EQH15_00795	Non-Essential
342	342_0	PG01	CP035265	EQH15_00800	Non-Essential
1072	1072_0	PG01	CP035265	EQH15_00805	Non-Essential
1216	1216_0	PG01	CP035265	EQH15_00810	Non-Essential
452	452_0	PG01	CP035265	EQH15_00815	Non-Essential
1306	1306_0	PG01	CP035265	EQH15_00820	Non-Essential
1763	1763_0	PG01	CP035265	EQH15_00825	Non-Essential
1270	1270_0	PG01	CP035265	EQH15_00830	Non-Essential
2288	2288_0	PG01	CP035265	EQH15_00835	Non-Essential
1674	1674_0	PG01	CP035265	EQH15_00840	Non-Essential
512	512_0	PG01	CP035265	EQH15_00845	Non-Essential
1173	1173_0	PG01	CP035265	EQH15_00850	Essential
943	943_12	PG01	CP035265	EQH15_00855	Uncertain
1675	1675_0	PG01	CP035265	EQH15_00860	Non-Essential
62	62_0	PG01	CP035265	EQH15_00865	Non-Essential
237	237_0	PG01	CP035265	EQH15_00870	Non-Essential
1762	1762_1	PG01	CP035265	EQH15_00875	Non-Essential
1320	1320_0	PG01	CP035265	EQH15_00880	Non-Essential
220	220_0	PG01	CP035265	EQH15_00885	Non-Essential
1255	1255_0	PG01	CP035265	EQH15_00890	Non-Essential
1691	1691_0	PG01	CP035265	EQH15_00895	Non-Essential
1669	1669_0	PG01	CP035265	EQH15_00900	Non-Essential
530	530_0	PG01	CP035265	EQH15_00905	Essential
1250	1250_0	PG01	CP035265	EQH15_00910	Non-Essential
361	361_0	PG01	CP035265	EQH15_00915	Non-Essential
736	736_0	PG01	CP035265	EQH15_00920	Non-Essential
1838	1838_0	PG01	CP035265	EQH15_00925	Non-Essential
1018	1018_0	PG01	CP035265	EQH15_00930	Non-Essential
1694	1694_5	PG01	CP035265	EQH15_00935	Non-Essential
2832	2832_0	PG01	CP035265	EQH15_00940	Essential
1678	1678_0	PG01	CP035265	EQH15_00950	Non-Essential
436	436_0	PG01	CP035265	EQH15_00955	Non-Essential
1284	1284_0	PG01	CP035265	EQH15_00960	Non-Essential
922	922_1	PG01	CP035265	EQH15_00965	Non-Essential
2605	2605_1	PG01	CP035265	EQH15_00970	Non-Essential
963	963_0	PG01	CP035265	EQH15_00975	Non-Essential
1471	1471_1	PG01	CP035265	EQH15_00980	Non-Essential
1874	1874_0	PG01	CP035265	EQH15_00985	Non-Essential
2496	2496_0	PG01	CP035265	EQH15_00990	Non-Essential
1395	1395_1	PG01	CP035265	EQH15_00995	Non-Essential
2411	2411_0	PG01	CP035265	EQH15_01000	Non-Essential
2839	2839_0	PG01	CP035265	EQH15_01005	Non-Essential
510	510_0	PG01	CP035265	EQH15_01010	Non-Essential
316	316_0	PG01	CP035265	EQH15_01015	Non-Essential
1457	1457_0	PG01	CP035265	EQH15_01020	Non-Essential
1032	1032_0	PG01	CP035265	EQH15_01025	Non-Essential
198	198_0	PG01	CP035265	EQH15_01030	Uncertain
1824	1824_0	PG01	CP035265	EQH15_01035	Non-Essential
1968	1968_0	PG01	CP035265	EQH15_01040	Non-Essential
2263	2263_0	PG01	CP035265	EQH15_01045	Essential
93	93_0	PG01	CP035265	EQH15_01050	Non-Essential
251	251_0	PG01	CP035265	EQH15_01055	Non-Essential
668	668_0	PG01	CP035265	EQH15_01060	Non-Essential
1784	1784_0	PG01	CP035265	EQH15_01065	Non-Essential
2163	2163_0	PG01	CP035265	EQH15_01070	Non-Essential
355	355_0	PG01	CP035265	EQH15_01075	Non-Essential
2090	2090_0	PG01	CP035265	EQH15_01080	Non-Essential
2193	2193_0	PG01	CP035265	EQH15_01085	Non-Essential
1287	1287_0	PG01	CP035265	EQH15_01090	Non-Essential
457	457_0	PG01	CP035265	EQH15_01095	Non-Essential
906	906_0	PG01	CP035265	EQH15_01100	Non-Essential
157	157_0	PG01	CP035265	EQH15_01105	Essential
2243	2243_0	PG01	CP035265	EQH15_01110	Essential
870	870_0	PG01	CP035265	EQH15_01115	Essential
1727	1727_0	PG01	CP035265	EQH15_01120	Essential
1197	1197_0	PG01	CP035265	EQH15_01125	Essential
46	46_0	PG01	CP035265	EQH15_01130	Essential
290	290_0	PG01	CP035265	EQH15_01135	Essential
851	851_0	PG01	CP035265	EQH15_01140	Essential
1009	1009_0	PG01	CP035265	EQH15_01145	Essential
1477	1477_0	PG01	CP035265	EQH15_01150	Uncertain
1105	1105_0	PG01	CP035265	EQH15_01155	Essential
201	201_0	PG01	CP035265	EQH15_01160	Essential
2335	2335_0	PG01	CP035265	EQH15_01165	Essential
1248	1248_0	PG01	CP035265	EQH15_01170	Essential
448	448_0	PG01	CP035265	EQH15_01175	Essential
130	130_0	PG01	CP035265	EQH15_01180	Essential
2129	2129_0	PG01	CP035265	EQH15_01185	Essential
1956	1956_0	PG01	CP035265	EQH15_01190	Essential
757	757_0	PG01	CP035265	EQH15_01195	Essential
784	784_0	PG01	CP035265	EQH15_01200	Essential
137	137_0	PG01	CP035265	EQH15_01205	Essential
405	405_0	PG01	CP035265	EQH15_01210	Essential
619	619_0	PG01	CP035265	EQH15_01215	Essential
1983	1983_0	PG01	CP035265	EQH15_01220	Essential
720	720_0	PG01	CP035265	EQH15_01225	Uncertain
1830	1830_0	PG01	CP035265	EQH15_01230	Essential
1229	1229_0	PG01	CP035265	EQH15_01235	Essential
401	401_0	PG01	CP035265	EQH15_01240	Essential
1002	1002_0	PG01	CP035265	EQH15_01245	Essential
1810	1810_0	PG01	CP035265	EQH15_01250	Non-Essential
2187	2187_0	PG01	CP035265	EQH15_01255	Non-Essential
303	303_0	PG01	CP035265	EQH15_01260	Non-Essential
293	293_0	PG01	CP035265	EQH15_01265	Non-Essential
NA	NA	PG01	CP035265	EQH15_01270	Non-Essential
2693	2693_0	PG01	CP035265	EQH15_01275	Non-Essential
NA	NA	PG01	CP035265	EQH15_01280	Non-Essential
1417	1417_0	PG01	CP035265	EQH15_01285	Non-Essential
1832	1832_0	PG01	CP035265	EQH15_01290	Non-Essential
98	98_0	PG01	CP035265	EQH15_01295	Non-Essential
804	804_0	PG01	CP035265	EQH15_01300	Non-Essential
268	268_0	PG01	CP035265	EQH15_01305	Non-Essential
848	848_0	PG01	CP035265	EQH15_01310	Non-Essential
1396	1396_0	PG01	CP035265	EQH15_01315	Non-Essential
863	863_0	PG01	CP035265	EQH15_01320	Non-Essential
200	200_0	PG01	CP035265	EQH15_01325	Non-Essential
337	337_0	PG01	CP035265	EQH15_01330	Non-Essential
665	665_0	PG01	CP035265	EQH15_01335	Essential
1631	1631_0	PG01	CP035265	EQH15_01340	Non-Essential
1906	1906_0	PG01	CP035265	EQH15_01345	Uncertain
2088	2088_0	PG01	CP035265	EQH15_01350	Non-Essential
133	133_0	PG01	CP035265	EQH15_01355	Essential
1305	1305_0	PG01	CP035265	EQH15_01360	Non-Essential
749	749_0	PG01	CP035265	EQH15_01365	Essential
95	95_0	PG01	CP035265	EQH15_01370	Essential
2131	2131_0	PG01	CP035265	EQH15_01375	Non-Essential
475	475_0	PG01	CP035265	EQH15_01380	Essential
1253	1253_1	PG01	CP035265	EQH15_01385	Non-Essential
382	382_0	PG01	CP035265	EQH15_01390	Essential
445	445_45	PG01	CP035265	EQH15_01395	Uncertain
729	729_0	PG01	CP035265	EQH15_01400	Non-Essential
2064	2064_0	PG01	CP035265	EQH15_01405	Non-Essential
2050	2050_0	PG01	CP035265	EQH15_01410	Uncertain
2206	2206_0	PG01	CP035265	EQH15_01415	Essential
768	768_0	PG01	CP035265	EQH15_01420	Essential
555	555_0	PG01	CP035265	EQH15_01425	Essential
1637	1637_0	PG01	CP035265	EQH15_01430	Essential
1712	1712_0	PG01	CP035265	EQH15_01435	Non-Essential
2615	2615_0	PG01	CP035265	EQH15_01440	Uncertain
750	750_0	PG01	CP035265	EQH15_01445	Non-Essential
394	394_0	PG01	CP035265	EQH15_01450	Non-Essential
1502	1502_0	PG01	CP035265	EQH15_01455	Non-Essential
NA	NA	PG01	CP035265	EQH15_01460	Uncertain
1063	1063_0	PG01	CP035265	EQH15_01465	Non-Essential
NA	NA	PG01	CP035265	EQH15_01470	Uncertain
1283	1283_0	PG01	CP035265	EQH15_01475	Non-Essential
1441	1441_0	PG01	CP035265	EQH15_01480	Non-Essential
1181	1181_0	PG01	CP035265	EQH15_01485	Non-Essential
240	240_0	PG01	CP035265	EQH15_01490	Non-Essential
175	175_0	PG01	CP035265	EQH15_01495	Non-Essential
875	875_0	PG01	CP035265	EQH15_01500	Non-Essential
1787	1787_0	PG01	CP035265	EQH15_01505	Non-Essential
79	79_0	PG01	CP035265	EQH15_01510	Non-Essential
422	422_0	PG01	CP035265	EQH15_01515	Essential
346	346_0	PG01	CP035265	EQH15_01520	Essential
758	758_0	PG01	CP035265	EQH15_01525	Essential
128	128_0	PG01	CP035265	EQH15_01530	Essential
144	144_0	PG01	CP035265	EQH15_01535	Non-Essential
1118	1118_0	PG01	CP035265	EQH15_01540	Essential
1938	1938_0	PG01	CP035265	EQH15_01545	Essential
3474	3474_0	PG01	CP035265	EQH15_01550	Non-Essential
2794	2794_0	PG01	CP035265	EQH15_01555	Essential
1713	1713_0	PG01	CP035265	EQH15_01560	Non-Essential
2885	2885_0	PG01	CP035265	EQH15_01565	Non-Essential
2426	2426_1	PG01	CP035265	EQH15_01575	Non-Essential
NA	NA	PG01	CP035265	EQH15_01585	Non-Essential
2711	2711_0	PG01	CP035265	EQH15_01590	Non-Essential
2554	2554_0	PG01	CP035265	EQH15_01595	Non-Essential
789	789_0	PG01	CP035265	EQH15_01600	Non-Essential
3251	3251_0	PG01	CP035265	EQH15_01605	Non-Essential
2608	2608_0	PG01	CP035265	EQH15_01610	Non-Essential
3290	3290_0	PG01	CP035265	EQH15_01615	Non-Essential
2872	2872_0	PG01	CP035265	EQH15_01620	Non-Essential
NA	NA	PG01	CP035265	EQH15_01625	Non-Essential
2323	2323_0	PG01	CP035265	EQH15_01630	Non-Essential
3269	3269_0	PG01	CP035265	EQH15_01635	Non-Essential
NA	NA	PG01	CP035265	EQH15_01640	Non-Essential
628	628_0	PG01	CP035265	EQH15_01650	Non-Essential
96	96_2	PG01	CP035265	EQH15_01655	Non-Essential
939	939_0	PG01	CP035265	EQH15_01665	Non-Essential
1185	1185_0	PG01	CP035265	EQH15_01670	Non-Essential
1185	1185_0	PG01	CP035265	EQH15_01670	Non-Essential
1681	1681_0	PG01	CP035265	EQH15_01675	Non-Essential
945	945_0	PG01	CP035265	EQH15_01680	Non-Essential
1728	1728_0	PG01	CP035265	EQH15_01685	Non-Essential
307	307_0	PG01	CP035265	EQH15_01690	Non-Essential
NA	NA	PG01	CP035265	EQH15_01695	Non-Essential
908	908_0	PG01	CP035265	EQH15_01700	Non-Essential
1473	1473_0	PG01	CP035265	EQH15_01705	Non-Essential
1701	1701_0	PG01	CP035265	EQH15_01710	Non-Essential
1604	1604_0	PG01	CP035265	EQH15_01725	Non-Essential
1116	1116_0	PG01	CP035265	EQH15_01730	Non-Essential
262	262_0	PG01	CP035265	EQH15_01735	Non-Essential
2063	2063_0	PG01	CP035265	EQH15_01740	Non-Essential
1558	1558_0	PG01	CP035265	EQH15_01745	Non-Essential
1220	1220_0	PG01	CP035265	EQH15_01755	Non-Essential
1017	1017_0	PG01	CP035265	EQH15_01760	Non-Essential
276	276_0	PG01	CP035265	EQH15_01765	Non-Essential
287	287_0	PG01	CP035265	EQH15_01770	Non-Essential
597	597_0	PG01	CP035265	EQH15_01775	Non-Essential
2005	2005_0	PG01	CP035265	EQH15_01780	Non-Essential
1330	1330_0	PG01	CP035265	EQH15_01785	Non-Essential
2092	2092_0	PG01	CP035265	EQH15_01790	Non-Essential
1962	1962_0	PG01	CP035265	EQH15_01795	Non-Essential
741	741_0	PG01	CP035265	EQH15_01800	Non-Essential
1752	1752_0	PG01	CP035265	EQH15_01805	Non-Essential
1467	1467_0	PG01	CP035265	EQH15_01810	Uncertain
895	895_0	PG01	CP035265	EQH15_01815	Essential
1026	1026_0	PG01	CP035265	EQH15_01820	Essential
1066	1066_0	PG01	CP035265	EQH15_01825	Essential
2305	2305_0	PG01	CP035265	EQH15_01830	Non-Essential
645	645_1	PG01	CP035265	EQH15_01835	Non-Essential
187	187_0	PG01	CP035265	EQH15_01840	Non-Essential
1730	1730_0	PG01	CP035265	EQH15_01845	Non-Essential
1897	1897_0	PG01	CP035265	EQH15_01850	Non-Essential
NA	NA	PG01	CP035265	EQH15_01855	Non-Essential
2171	2171_4	PG01	CP035265	EQH15_01860	Uncertain
1060	1060_1	PG01	CP035265	EQH15_01865	Uncertain
1524	1524_0	PG01	CP035265	EQH15_01870	Uncertain
902	902_0	PG01	CP035265	EQH15_01875	Uncertain
1817	1817_0	PG01	CP035265	EQH15_01880	Uncertain
1257	1257_0	PG01	CP035265	EQH15_01885	Essential
1981	1981_0	PG01	CP035265	EQH15_01890	Essential
2604	2604_0	PG01	CP035265	EQH15_01895	Essential
764	764_0	PG01	CP035265	EQH15_01900	Essential
2687	2687_0	PG01	CP035265	EQH15_01905	Essential
2723	2723_0	PG01	CP035265	EQH15_01910	Essential
2574	2574_0	PG01	CP035265	EQH15_01915	Uncertain
2830	2830_0	PG01	CP035265	EQH15_01920	Essential
2374	2374_0	PG01	CP035265	EQH15_01925	Essential
2283	2283_0	PG01	CP035265	EQH15_01930	Uncertain
1022	1022_0	PG01	CP035265	EQH15_01935	Uncertain
28	28_0	PG01	CP035265	EQH15_01940	Uncertain
2191	2191_0	PG01	CP035265	EQH15_01945	Essential
637	637_6	PG01	CP035265	EQH15_01950	Non-Essential
1019	1019_1	PG01	CP035265	EQH15_01955	Non-Essential
1019	1019_3	PG01	CP035265	EQH15_01960	Non-Essential
44	44_14	PG01	CP035265	EQH15_01965	Non-Essential
461	461_3	PG01	CP035265	EQH15_01970	Non-Essential
NA	NA	PG01	CP035265	EQH15_01975	Non-Essential
171	171_0	PG01	CP035265	EQH15_01980	Non-Essential
318	318_0	PG01	CP035265	EQH15_01985	Non-Essential
852	852_0	PG01	CP035265	EQH15_01990	Essential
877	877_0	PG01	CP035265	EQH15_01995	Non-Essential
639	639_0	PG01	CP035265	EQH15_02000	Uncertain
2024	2024_0	PG01	CP035265	EQH15_02010	Non-Essential
1612	1612_0	PG01	CP035265	EQH15_02015	Non-Essential
1234	1234_0	PG01	CP035265	EQH15_02020	Essential
1200	1200_0	PG01	CP035265	EQH15_02025	Essential
291	291_1	PG01	CP035265	EQH15_02030	Non-Essential
291	291_0	PG01	CP035265	EQH15_02035	Non-Essential
1589	1589_0	PG01	CP035265	EQH15_02040	Non-Essential
247	247_0	PG01	CP035265	EQH15_02045	Non-Essential
4024	4024_0	PG01	CP035265	EQH15_02050	Non-Essential
1783	1783_0	PG01	CP035265	EQH15_02055	Essential
2065	2065_0	PG01	CP035265	EQH15_02060	Essential
1623	1623_0	PG01	CP035265	EQH15_02065	Essential
439	439_0	PG01	CP035265	EQH15_02070	Uncertain
1329	1329_0	PG01	CP035265	EQH15_02075	Essential
957	957_0	PG01	CP035265	EQH15_02080	Essential
2287	2287_0	PG01	CP035265	EQH15_02085	Non-Essential
1975	1975_0	PG01	CP035265	EQH15_02090	Uncertain
3117	3117_0	PG01	CP035265	EQH15_02095	Non-Essential
NA	NA	PG01	CP035265	EQH15_02100	Uncertain
1689	1689_0	PG01	CP035265	EQH15_02105	Non-Essential
494	494_6	PG01	CP035265	EQH15_02110	Non-Essential
291	291_4	PG01	CP035265	EQH15_02115	Non-Essential
NA	NA	PG01	CP035265	EQH15_02120	Non-Essential
1992	1992_0	PG01	CP035265	EQH15_02125	Non-Essential
551	551_0	PG01	CP035265	EQH15_02130	Non-Essential
791	791_0	PG01	CP035265	EQH15_02135	Non-Essential
2483	2483_0	PG01	CP035265	EQH15_02140	Non-Essential
72	72_0	PG01	CP035265	EQH15_02150	Non-Essential
1021	1021_0	PG01	CP035265	EQH15_02155	Non-Essential
854	854_0	PG01	CP035265	EQH15_02160	Essential
567	567_0	PG01	CP035265	EQH15_02165	Essential
1545	1545_0	PG01	CP035265	EQH15_02170	Non-Essential
1700	1700_0	PG01	CP035265	EQH15_02175	Non-Essential
1470	1470_0	PG01	CP035265	EQH15_02180	Non-Essential
698	698_0	PG01	CP035265	EQH15_02185	Non-Essential
64	64_0	PG01	CP035265	EQH15_02190	Non-Essential
141	141_0	PG01	CP035265	EQH15_02195	Non-Essential
271	271_0	PG01	CP035265	EQH15_02200	Essential
384	384_0	PG01	CP035265	EQH15_02205	Non-Essential
10	10_0	PG01	CP035265	EQH15_02210	Non-Essential
1162	1162_0	PG01	CP035265	EQH15_02215	Non-Essential
1093	1093_0	PG01	CP035265	EQH15_02220	Essential
779	779_0	PG01	CP035265	EQH15_02225	Uncertain
2043	2043_0	PG01	CP035265	EQH15_02230	Essential
1514	1514_0	PG01	CP035265	EQH15_02235	Essential
795	795_0	PG01	CP035265	EQH15_02240	Essential
708	708_0	PG01	CP035265	EQH15_02245	Essential
2083	2083_0	PG01	CP035265	EQH15_02250	Essential
19	19_0	PG01	CP035265	EQH15_02255	Essential
826	826_0	PG01	CP035265	EQH15_02260	Essential
1721	1721_0	PG01	CP035265	EQH15_02265	Essential
681	681_0	PG01	CP035265	EQH15_02270	Essential
183	183_0	PG01	CP035265	EQH15_02275	Essential
2011	2011_0	PG01	CP035265	EQH15_02280	Essential
866	866_0	PG01	CP035265	EQH15_02285	Non-Essential
2564	2564_0	PG01	CP035265	EQH15_02290	Non-Essential
2319	2319_0	PG01	CP035265	EQH15_02295	Non-Essential
1258	1258_0	PG01	CP035265	EQH15_02300	Essential
964	964_0	PG01	CP035265	EQH15_02305	Essential
543	543_0	PG01	CP035265	EQH15_02310	Uncertain
1918	1918_0	PG01	CP035265	EQH15_02315	Essential
2020	2020_0	PG01	CP035265	EQH15_02320	Essential
1371	1371_0	PG01	CP035265	EQH15_02325	Essential
1575	1575_0	PG01	CP035265	EQH15_02330	Non-Essential
1781	1781_0	PG01	CP035265	EQH15_02335	Non-Essential
1781	1781_1	PG01	CP035265	EQH15_02340	Non-Essential
129	129_0	PG01	CP035265	EQH15_02345	Non-Essential
556	556_0	PG01	CP035265	EQH15_02350	Uncertain
463	463_0	PG01	CP035265	EQH15_02355	Essential
2344	2344_0	PG01	CP035265	EQH15_02360	Non-Essential
1025	1025_0	PG01	CP035265	EQH15_02365	Non-Essential
397	397_0	PG01	CP035265	EQH15_02370	Non-Essential
517	517_0	PG01	CP035265	EQH15_02375	Non-Essential
2223	2223_0	PG01	CP035265	EQH15_02380	Non-Essential
61	61_0	PG01	CP035265	EQH15_02385	Non-Essential
NA	NA	PG01	CP035265	EQH15_02390	Uncertain
599	599_0	PG01	CP035265	EQH15_02395	Non-Essential
488	488_2	PG01	CP035265	EQH15_02400	Uncertain
552	552_0	PG01	CP035265	EQH15_02405	Uncertain
176	176_0	PG01	CP035265	EQH15_02410	Non-Essential
NA	NA	PG01	CP035265	EQH15_02415	Uncertain
161	161_0	PG01	CP035265	EQH15_02420	Essential
1799	1799_0	PG01	CP035265	EQH15_02425	Non-Essential
1844	1844_0	PG01	CP035265	EQH15_02430	Non-Essential
1368	1368_0	PG01	CP035265	EQH15_02435	Non-Essential
NA	NA	PG01	CP035265	EQH15_02440	Non-Essential
434	434_0	PG01	CP035265	EQH15_02445	Non-Essential
544	544_0	PG01	CP035265	EQH15_02450	Non-Essential
NA	NA	PG01	CP035265	EQH15_02455	Non-Essential
2434	2434_0	PG01	CP035265	EQH15_02460	Non-Essential
1119	1119_0	PG01	CP035265	EQH15_02465	Non-Essential
2006	2006_0	PG01	CP035265	EQH15_02470	Non-Essential
823	823_0	PG01	CP035265	EQH15_02475	Non-Essential
84	84_0	PG01	CP035265	EQH15_02480	Non-Essential
311	311_0	PG01	CP035265	EQH15_02485	Non-Essential
1104	1104_0	PG01	CP035265	EQH15_02490	Non-Essential
733	733_0	PG01	CP035265	EQH15_02495	Non-Essential
1154	1154_0	PG01	CP035265	EQH15_02500	Non-Essential
742	742_0	PG01	CP035265	EQH15_02505	Non-Essential
445	445_38	PG01	CP035265	EQH15_02510	Non-Essential
1958	1958_0	PG01	CP035265	EQH15_02515	Non-Essential
151	151_0	PG01	CP035265	EQH15_02520	Non-Essential
1899	1899_0	PG01	CP035265	EQH15_02525	Non-Essential
2078	2078_0	PG01	CP035265	EQH15_02530	Non-Essential
1111	1111_0	PG01	CP035265	EQH15_02535	Non-Essential
1749	1749_0	PG01	CP035265	EQH15_02540	Non-Essential
847	847_0	PG01	CP035265	EQH15_02545	Non-Essential
135	135_0	PG01	CP035265	EQH15_02550	Essential
1143	1143_0	PG01	CP035265	EQH15_02555	Non-Essential
1482	1482_0	PG01	CP035265	EQH15_02560	Non-Essential
560	560_0	PG01	CP035265	EQH15_02565	Non-Essential
832	832_0	PG01	CP035265	EQH15_02570	Essential
111	111_0	PG01	CP035265	EQH15_02575	Non-Essential
173	173_0	PG01	CP035265	EQH15_02580	Non-Essential
1189	1189_0	PG01	CP035265	EQH15_02585	Non-Essential
843	843_0	PG01	CP035265	EQH15_02590	Non-Essential
2351	2351_0	PG01	CP035265	EQH15_02595	Non-Essential
NA	NA	PG01	CP035265	EQH15_02600	Uncertain
3185	3185_0	PG01	CP035265	EQH15_02605	Essential
1686	1686_0	PG01	CP035265	EQH15_02610	Non-Essential
1246	1246_0	PG01	CP035265	EQH15_02615	Non-Essential
2186	2186_0	PG01	CP035265	EQH15_02620	Essential
15	15_0	PG01	CP035265	EQH15_02625	Non-Essential
1766	1766_0	PG01	CP035265	EQH15_02630	Non-Essential
1483	1483_0	PG01	CP035265	EQH15_02635	Non-Essential
1659	1659_0	PG01	CP035265	EQH15_02640	Non-Essential
634	634_0	PG01	CP035265	EQH15_02645	Uncertain
569	569_0	PG01	CP035265	EQH15_02650	Essential
1362	1362_0	PG01	CP035265	EQH15_02655	Essential
667	667_0	PG01	CP035265	EQH15_02660	Non-Essential
410	410_0	PG01	CP035265	EQH15_02665	Essential
496	496_0	PG01	CP035265	EQH15_02670	Uncertain
546	546_0	PG01	CP035265	EQH15_02675	Non-Essential
725	725_0	PG01	CP035265	EQH15_02680	Non-Essential
25	25_0	PG01	CP035265	EQH15_02685	Non-Essential
1381	1381_0	PG01	CP035265	EQH15_02690	Non-Essential
2152	2152_0	PG01	CP035265	EQH15_02695	Non-Essential
1682	1682_0	PG01	CP035265	EQH15_02700	Non-Essential
2119	2119_0	PG01	CP035265	EQH15_02705	Non-Essential
1698	1698_0	PG01	CP035265	EQH15_02710	Non-Essential
1596	1596_0	PG01	CP035265	EQH15_02715	Non-Essential
874	874_0	PG01	CP035265	EQH15_02720	Non-Essential
NA	NA	PG01	CP035265	EQH15_02725	Non-Essential
2959	2959_0	PG01	CP035265	EQH15_02730	Non-Essential
2753	2753_0	PG01	CP035265	EQH15_02735	Non-Essential
399	399_0	PG01	CP035265	EQH15_02740	Non-Essential
NA	NA	PG01	CP035265	EQH15_02745	Non-Essential
2184	2184_0	PG01	CP035265	EQH15_02750	Non-Essential
626	626_0	PG01	CP035265	EQH15_02760	Non-Essential
2655	2655_0	PG01	CP035265	EQH15_02765	Uncertain
363	363_0	PG01	CP035265	EQH15_02770	Non-Essential
2066	2066_0	PG01	CP035265	EQH15_02775	Non-Essential
NA	NA	PG01	CP035265	EQH15_02780	Uncertain
692	692_1	PG01	CP035265	EQH15_02785	Non-Essential
2100	2100_0	PG01	CP035265	EQH15_02790	Essential
2180	2180_0	PG01	CP035265	EQH15_02795	Non-Essential
172	172_0	PG01	CP035265	EQH15_02800	Non-Essential
1904	1904_0	PG01	CP035265	EQH15_02805	Essential
1665	1665_0	PG01	CP035265	EQH15_02810	Essential
298	298_0	PG01	CP035265	EQH15_02815	Uncertain
1928	1928_0	PG01	CP035265	EQH15_02820	Essential
1399	1399_0	PG01	CP035265	EQH15_02825	Uncertain
1158	1158_0	PG01	CP035265	EQH15_02830	Non-Essential
NA	NA	PG01	CP035265	EQH15_02840	Non-Essential
380	380_0	PG01	CP035265	EQH15_02845	Non-Essential
550	550_0	PG01	CP035265	EQH15_02850	Non-Essential
2178	2178_0	PG01	CP035265	EQH15_02855	Uncertain
885	885_0	PG01	CP035265	EQH15_02860	Non-Essential
1882	1882_0	PG01	CP035265	EQH15_02865	Non-Essential
1512	1512_0	PG01	CP035265	EQH15_02870	Non-Essential
1955	1955_0	PG01	CP035265	EQH15_02875	Non-Essential
2009	2009_0	PG01	CP035265	EQH15_02880	Essential
507	507_0	PG01	CP035265	EQH15_02885	Non-Essential
70	70_0	PG01	CP035265	EQH15_02890	Non-Essential
NA	NA	PG01	CP035265	EQH15_02895	Uncertain
2445	2445_0	PG01	CP035265	EQH15_02900	Non-Essential
2918	2918_0	PG01	CP035265	EQH15_02905	Non-Essential
NA	NA	PG01	CP035265	EQH15_02910	Non-Essential
971	971_0	PG01	CP035265	EQH15_02915	Non-Essential
36	36_0	PG01	CP035265	EQH15_02920	Non-Essential
96	96_1	PG01	CP035265	EQH15_02925	Non-Essential
1809	1809_0	PG01	CP035265	EQH15_02930	Essential
1353	1353_0	PG01	CP035265	EQH15_02935	Non-Essential
432	432_0	PG01	CP035265	EQH15_02940	Essential
1	1_2	PG01	CP035265	EQH15_02945	Non-Essential
NA	NA	PG01	CP035265	EQH15_02950	Uncertain
2261	2261_0	PG01	CP035265	EQH15_02960	Non-Essential
178	178_0	PG01	CP035265	EQH15_02965	Non-Essential
NA	NA	PG01	CP035265	EQH15_02970	Non-Essential
443	443_0	PG01	CP035265	EQH15_02975	Uncertain
1035	1035_0	PG01	CP035265	EQH15_02980	Uncertain
464	464_0	PG01	CP035265	EQH15_02985	Non-Essential
NA	NA	PG01	CP035265	EQH15_02990	Essential
873	873_0	PG01	CP035265	EQH15_02995	Essential
1347	1347_0	PG01	CP035265	EQH15_03000	Uncertain
1091	1091_0	PG01	CP035265	EQH15_03005	Non-Essential
1883	1883_0	PG01	CP035265	EQH15_03010	Non-Essential
1448	1448_0	PG01	CP035265	EQH15_03015	Non-Essential
425	425_0	PG01	CP035265	EQH15_03020	Non-Essential
1179	1179_0	PG01	CP035265	EQH15_03025	Non-Essential
644	644_1	PG01	CP035265	EQH15_03030	Non-Essential
1774	1774_0	PG01	CP035265	EQH15_03035	Non-Essential
2143	2143_0	PG01	CP035265	EQH15_03040	Essential
1616	1616_0	PG01	CP035265	EQH15_03045	Non-Essential
2345	2345_0	PG01	CP035265	EQH15_03050	Non-Essential
1663	1663_0	PG01	CP035265	EQH15_03055	Non-Essential
182	182_0	PG01	CP035265	EQH15_03060	Non-Essential
1931	1931_0	PG01	CP035265	EQH15_03065	Non-Essential
1793	1793_0	PG01	CP035265	EQH15_03070	Non-Essential
1808	1808_0	PG01	CP035265	EQH15_03075	Essential
349	349_0	PG01	CP035265	EQH15_03080	Essential
1140	1140_0	PG01	CP035265	EQH15_03085	Non-Essential
1561	1561_0	PG01	CP035265	EQH15_03090	Non-Essential
186	186_0	PG01	CP035265	EQH15_03095	Non-Essential
1260	1260_0	PG01	CP035265	EQH15_03100	Non-Essential
819	819_0	PG01	CP035265	EQH15_03105	Non-Essential
1028	1028_0	PG01	CP035265	EQH15_03110	Non-Essential
2110	2110_0	PG01	CP035265	EQH15_03115	Non-Essential
1264	1264_0	PG01	CP035265	EQH15_03120	Non-Essential
314	314_0	PG01	CP035265	EQH15_03125	Non-Essential
778	778_0	PG01	CP035265	EQH15_03130	Non-Essential
NA	NA	PG01	CP035265	EQH15_03135	Uncertain
548	548_0	PG01	CP035265	EQH15_03140	Non-Essential
548	548_1	PG01	CP035265	EQH15_03145	Non-Essential
1901	1901_0	PG01	CP035265	EQH15_03150	Non-Essential
277	277_0	PG01	CP035265	EQH15_03155	Non-Essential
1739	1739_0	PG01	CP035265	EQH15_03160	Non-Essential
1693	1693_0	PG01	CP035265	EQH15_03165	Non-Essential
1203	1203_0	PG01	CP035265	EQH15_03170	Essential
799	799_0	PG01	CP035265	EQH15_03175	Essential
645	645_3	PG01	CP035265	EQH15_03180	Non-Essential
445	445_1	PG01	CP035265	EQH15_03185	Uncertain
317	317_0	PG01	CP035265	EQH15_03190	Non-Essential
781	781_0	PG01	CP035265	EQH15_03195	Non-Essential
991	991_1	PG01	CP035265	EQH15_03200	Non-Essential
1302	1302_0	PG01	CP035265	EQH15_03205	Non-Essential
837	837_0	PG01	CP035265	EQH15_03210	Non-Essential
495	495_0	PG01	CP035265	EQH15_03215	Non-Essential
2209	2209_0	PG01	CP035265	EQH15_03220	Non-Essential
NA	NA	PG01	CP035265	EQH15_03230	Uncertain
1191	1191_0	PG01	CP035265	EQH15_03235	Non-Essential
239	239_2	PG01	CP035265	EQH15_03240	Non-Essential
3267	3267_1	PG01	CP035265	EQH15_03245	Uncertain
699	699_0	PG01	CP035265	EQH15_03250	Non-Essential
NA	NA	PG01	CP035265	EQH15_03255	Uncertain
1090	1090_0	PG01	CP035265	EQH15_03260	Non-Essential
NA	NA	PG01	CP035265	EQH15_03265	Non-Essential
455	455_6	PG01	CP035265	EQH15_03270	Non-Essential
323	323_0	PG01	CP035265	EQH15_03275	Non-Essential
322	322_0	PG01	CP035265	EQH15_03280	Non-Essential
NA	NA	PG01	CP035265	EQH15_03285	Non-Essential
233	233_0	PG01	CP035265	EQH15_03290	Non-Essential
1089	1089_0	PG01	CP035265	EQH15_03295	Non-Essential
2054	2054_0	PG01	CP035265	EQH15_03300	Non-Essential
1890	1890_0	PG01	CP035265	EQH15_03305	Non-Essential
732	732_0	PG01	CP035265	EQH15_03310	Non-Essential
532	532_0	PG01	CP035265	EQH15_03315	Non-Essential
450	450_0	PG01	CP035265	EQH15_03320	Non-Essential
NA	NA	PG01	CP035265	EQH15_03325	Non-Essential
236	236_0	PG01	CP035265	EQH15_03330	Non-Essential
1322	1322_0	PG01	CP035265	EQH15_03335	Non-Essential
714	714_0	PG01	CP035265	EQH15_03340	Non-Essential
69	69_1	PG01	CP035265	EQH15_03345	Non-Essential
1458	1458_0	PG01	CP035265	EQH15_03350	Non-Essential
2155	2155_0	PG01	CP035265	EQH15_03355	Non-Essential
976	976_0	PG01	CP035265	EQH15_03360	Non-Essential
1553	1553_0	PG01	CP035265	EQH15_03365	Non-Essential
1806	1806_0	PG01	CP035265	EQH15_03370	Essential
378	378_0	PG01	CP035265	EQH15_03375	Non-Essential
2124	2124_0	PG01	CP035265	EQH15_03380	Non-Essential
683	683_0	PG01	CP035265	EQH15_03385	Non-Essential
118	118_0	PG01	CP035265	EQH15_03390	Non-Essential
1977	1977_0	PG01	CP035265	EQH15_03395	Essential
636	636_0	PG01	CP035265	EQH15_03400	Non-Essential
33	33_0	PG01	CP035265	EQH15_03405	Non-Essential
2362	2362_0	PG01	CP035265	EQH15_03410	Non-Essential
652	652_0	PG01	CP035265	EQH15_03415	Non-Essential
285	285_0	PG01	CP035265	EQH15_03420	Non-Essential
1364	1364_0	PG01	CP035265	EQH15_03425	Non-Essential
35	35_0	PG01	CP035265	EQH15_03430	Non-Essential
1263	1263_0	PG01	CP035265	EQH15_03435	Non-Essential
NA	NA	PG01	CP035265	EQH15_03440	Non-Essential
389	389_2	PG01	CP035265	EQH15_03445	Non-Essential
81	81_9	PG01	CP035265	EQH15_03450	Non-Essential
395	395_0	PG01	CP035265	EQH15_03455	Essential
1136	1136_0	PG01	CP035265	EQH15_03460	Essential
1788	1788_0	PG01	CP035265	EQH15_03465	Essential
NA	NA	PG01	CP035265	EQH15_03470	Non-Essential
NA	NA	PG01	CP035265	EQH15_03475	Non-Essential
NA	NA	PG01	CP035265	EQH15_03480	Non-Essential
NA	NA	PG01	CP035265	EQH15_03485	Non-Essential
2198	2198_0	PG01	CP035265	EQH15_03490	Non-Essential
NA	NA	PG01	CP035265	EQH15_03495	Non-Essential
1603	1603_0	PG01	CP035265	EQH15_03500	Non-Essential
2142	2142_0	PG01	CP035265	EQH15_03505	Non-Essential
942	942_1	PG01	CP035265	EQH15_03510	Non-Essential
202	202_0	PG01	CP035265	EQH15_03515	Non-Essential
1702	1702_0	PG01	CP035265	EQH15_03520	Non-Essential
446	446_0	PG01	CP035265	EQH15_03525	Non-Essential
1743	1743_0	PG01	CP035265	EQH15_03530	Non-Essential
579	579_0	PG01	CP035265	EQH15_03535	Non-Essential
2717	2717_0	PG01	CP035265	EQH15_03540	Non-Essential
NA	NA	PG01	CP035265	EQH15_03545	Non-Essential
855	855_1	PG01	CP035265	EQH15_03550	Non-Essential
822	822_0	PG01	CP035265	EQH15_03555	Non-Essential
1359	1359_0	PG01	CP035265	EQH15_03560	Non-Essential
149	149_0	PG01	CP035265	EQH15_03565	Essential
NA	NA	PG01	CP035265	EQH15_03570	Uncertain
165	165_0	PG01	CP035265	EQH15_03575	Non-Essential
1053	1053_0	PG01	CP035265	EQH15_03580	Non-Essential
496	496_5	PG01	CP035265	EQH15_03585	Non-Essential
2404	2404_0	PG01	CP035265	EQH15_03590	Non-Essential
1382	1382_0	PG01	CP035265	EQH15_03595	Non-Essential
2698	2698_0	PG01	CP035265	EQH15_03600	Non-Essential
1259	1259_0	PG01	CP035265	EQH15_03605	Non-Essential
301	301_0	PG01	CP035265	EQH15_03610	Non-Essential
1092	1092_0	PG01	CP035265	EQH15_03615	Non-Essential
1247	1247_0	PG01	CP035265	EQH15_03620	Non-Essential
1006	1006_0	PG01	CP035265	EQH15_03625	Non-Essential
951	951_0	PG01	CP035265	EQH15_03630	Non-Essential
1106	1106_0	PG01	CP035265	EQH15_03635	Non-Essential
711	711_0	PG01	CP035265	EQH15_03640	Non-Essential
1593	1593_0	PG01	CP035265	EQH15_03645	Non-Essential
1813	1813_0	PG01	CP035265	EQH15_03650	Non-Essential
1325	1325_0	PG01	CP035265	EQH15_03655	Non-Essential
886	886_0	PG01	CP035265	EQH15_03660	Non-Essential
1535	1535_0	PG01	CP035265	EQH15_03665	Non-Essential
NA	NA	PG01	CP035265	EQH15_03670	Non-Essential
615	615_0	PG01	CP035265	EQH15_03675	Non-Essential
1967	1967_0	PG01	CP035265	EQH15_03680	Non-Essential
NA	NA	PG01	CP035265	EQH15_03685	Non-Essential
1489	1489_13	PG01	CP035265	EQH15_03690	Uncertain
2425	2425_0	PG01	CP035265	EQH15_03695	Non-Essential
937	937_0	PG01	CP035265	EQH15_03700	Non-Essential
1414	1414_0	PG01	CP035265	EQH15_03705	Non-Essential
1423	1423_0	PG01	CP035265	EQH15_03710	Non-Essential
1050	1050_0	PG01	CP035265	EQH15_03715	Non-Essential
1397	1397_0	PG01	CP035265	EQH15_03720	Non-Essential
606	606_0	PG01	CP035265	EQH15_03725	Uncertain
132	132_0	PG01	CP035265	EQH15_03730	Non-Essential
1213	1213_0	PG01	CP035265	EQH15_03735	Non-Essential
426	426_0	PG01	CP035265	EQH15_03740	Non-Essential
799	799_1	PG01	CP035265	EQH15_03745	Non-Essential
420	420_0	PG01	CP035265	EQH15_03750	Non-Essential
2095	2095_0	PG01	CP035265	EQH15_03755	Non-Essential
719	719_0	PG01	CP035265	EQH15_03760	Non-Essential
798	798_0	PG01	CP035265	EQH15_03765	Non-Essential
1160	1160_0	PG01	CP035265	EQH15_03770	Essential
677	677_0	PG01	CP035265	EQH15_03775	Essential
1168	1168_0	PG01	CP035265	EQH15_03780	Essential
1294	1294_0	PG01	CP035265	EQH15_03785	Non-Essential
212	212_0	PG01	CP035265	EQH15_03790	Non-Essential
3447	3447_0	PG01	CP035265	EQH15_03795	Non-Essential
147	147_0	PG01	CP035265	EQH15_03800	Essential
159	159_0	PG01	CP035265	EQH15_03805	Essential
2226	2226_0	PG01	CP035265	EQH15_03810	Uncertain
259	259_0	PG01	CP035265	EQH15_03815	Non-Essential
797	797_0	PG01	CP035265	EQH15_03820	Essential
2218	2218_0	PG01	CP035265	EQH15_03825	Uncertain
108	108_0	PG01	CP035265	EQH15_03830	Non-Essential
2509	2509_0	PG01	CP035265	EQH15_03835	Non-Essential
199	199_0	PG01	CP035265	EQH15_03840	Non-Essential
701	701_0	PG01	CP035265	EQH15_03845	Non-Essential
288	288_0	PG01	CP035265	EQH15_03850	Non-Essential
1108	1108_0	PG01	CP035265	EQH15_03855	Non-Essential
NA	NA	PG01	CP035265	EQH15_03860	Non-Essential
366	366_0	PG01	CP035265	EQH15_03865	Non-Essential
340	340_0	PG01	CP035265	EQH15_03870	Essential
1466	1466_0	PG01	CP035265	EQH15_03875	Essential
NA	NA	PG01	CP035265	EQH15_03880	Non-Essential
2087	2087_0	PG01	CP035265	EQH15_03885	Non-Essential
21	21_0	PG01	CP035265	EQH15_03890	Uncertain
368	368_0	PG01	CP035265	EQH15_03895	Essential
1254	1254_0	PG01	CP035265	EQH15_03900	Non-Essential
659	659_0	PG01	CP035265	EQH15_03905	Non-Essential
1231	1231_0	PG01	CP035265	EQH15_03910	Non-Essential
NA	NA	PG01	CP035265	EQH15_03915	Non-Essential
1452	1452_0	PG01	CP035265	EQH15_03920	Non-Essential
1098	1098_0	PG01	CP035265	EQH15_03925	Non-Essential
936	936_0	PG01	CP035265	EQH15_03930	Non-Essential
246	246_0	PG01	CP035265	EQH15_03935	Non-Essential
542	542_0	PG01	CP035265	EQH15_03940	Non-Essential
574	574_0	PG01	CP035265	EQH15_03945	Essential
445	445_20	PG01	CP035265	EQH15_03950	Uncertain
1503	1503_0	PG01	CP035265	EQH15_03955	Non-Essential
156	156_0	PG01	CP035265	EQH15_03960	Non-Essential
1217	1217_0	PG01	CP035265	EQH15_03965	Non-Essential
152	152_0	PG01	CP035265	EQH15_03970	Non-Essential
2355	2355_0	PG01	CP035265	EQH15_03975	Non-Essential
2150	2150_0	PG01	CP035265	EQH15_03980	Non-Essential
1697	1697_0	PG01	CP035265	EQH15_03985	Non-Essential
2311	2311_0	PG01	CP035265	EQH15_03990	Non-Essential
1340	1340_0	PG01	CP035265	EQH15_03995	Non-Essential
786	786_0	PG01	CP035265	EQH15_04000	Non-Essential
409	409_0	PG01	CP035265	EQH15_04005	Non-Essential
208	208_0	PG01	CP035265	EQH15_04010	Non-Essential
1556	1556_0	PG01	CP035265	EQH15_04015	Non-Essential
1886	1886_0	PG01	CP035265	EQH15_04020	Non-Essential
2153	2153_0	PG01	CP035265	EQH15_04025	Uncertain
1785	1785_0	PG01	CP035265	EQH15_04030	Uncertain
1725	1725_0	PG01	CP035265	EQH15_04035	Essential
685	685_0	PG01	CP035265	EQH15_04040	Non-Essential
110	110_0	PG01	CP035265	EQH15_04045	Uncertain
264	264_0	PG01	CP035265	EQH15_04050	Essential
1080	1080_0	PG01	CP035265	EQH15_04055	Essential
NA	NA	PG01	CP035265	EQH15_04060	Uncertain
44	44_10	PG01	CP035265	EQH15_04065	Uncertain
NA	NA	PG01	CP035265	EQH15_04070	Non-Essential
321	321_0	PG01	CP035265	EQH15_04075	Uncertain
498	498_0	PG01	CP035265	EQH15_04080	Non-Essential
1994	1994_0	PG01	CP035265	EQH15_04085	Non-Essential
NA	NA	PG01	CP035265	EQH15_04090	Non-Essential
2160	2160_0	PG01	CP035265	EQH15_04095	Non-Essential
648	648_0	PG01	CP035265	EQH15_04100	Uncertain
864	864_0	PG01	CP035265	EQH15_04105	Non-Essential
488	488_0	PG01	CP035265	EQH15_04110	Non-Essential
1479	1479_0	PG01	CP035265	EQH15_04115	Essential
575	575_0	PG01	CP035265	EQH15_04120	Non-Essential
2	2_0	PG01	CP035265	EQH15_04125	Uncertain
1884	1884_0	PG01	CP035265	EQH15_04130	Non-Essential
1945	1945_0	PG01	CP035265	EQH15_04135	Non-Essential
973	973_0	PG01	CP035265	EQH15_04140	Non-Essential
2176	2176_0	PG01	CP035265	EQH15_04145	Non-Essential
101	101_0	PG01	CP035265	EQH15_04150	Non-Essential
101	101_4	PG01	CP035265	EQH15_04155	Non-Essential
1718	1718_0	PG01	CP035265	EQH15_04160	Non-Essential
2435	2435_0	PG01	CP035265	EQH15_04165	Non-Essential
1476	1476_0	PG01	CP035265	EQH15_04170	Non-Essential
1823	1823_0	PG01	CP035265	EQH15_04175	Non-Essential
899	899_0	PG01	CP035265	EQH15_04180	Non-Essential
1147	1147_0	PG01	CP035265	EQH15_04185	Essential
2480	2480_0	PG01	CP035265	EQH15_04190	Non-Essential
1175	1175_0	PG01	CP035265	EQH15_04195	Non-Essential
1764	1764_0	PG01	CP035265	EQH15_04200	Non-Essential
418	418_0	PG01	CP035265	EQH15_04205	Non-Essential
1443	1443_0	PG01	CP035265	EQH15_04210	Non-Essential
913	913_0	PG01	CP035265	EQH15_04215	Non-Essential
347	347_0	PG01	CP035265	EQH15_04220	Non-Essential
305	305_0	PG01	CP035265	EQH15_04225	Non-Essential
5	5_0	PG01	CP035265	EQH15_04230	Non-Essential
NA	NA	PG01	CP035265	EQH15_04235	Essential
NA	NA	PG01	CP035265	EQH15_04240	Uncertain
1121	1121_0	PG01	CP035265	EQH15_04245	Essential
264	264_1	PG01	CP035265	EQH15_04250	Essential
356	356_0	PG01	CP035265	EQH15_04255	Essential
754	754_0	PG01	CP035265	EQH15_04260	Non-Essential
887	887_0	PG01	CP035265	EQH15_04265	Non-Essential
266	266_0	PG01	CP035265	EQH15_04270	Non-Essential
1876	1876_0	PG01	CP035265	EQH15_04275	Uncertain
331	331_1	PG01	CP035265	EQH15_04280	Non-Essential
2025	2025_0	PG01	CP035265	EQH15_04285	Uncertain
134	134_0	PG01	CP035265	EQH15_04300	Essential
NA	NA	PG01	CP035265	EQH15_04305	Essential
2028	2028_0	PG01	CP035265	EQH15_04310	Uncertain
515	515_0	PG01	CP035265	EQH15_04315	Essential
312	312_0	PG01	CP035265	EQH15_04320	Uncertain
1976	1976_0	PG01	CP035265	EQH15_04325	Essential
1068	1068_0	PG01	CP035265	EQH15_04330	Essential
2358	2358_0	PG01	CP035265	EQH15_04335	Essential
724	724_0	PG01	CP035265	EQH15_04340	Uncertain
2234	2234_0	PG01	CP035265	EQH15_04345	Essential
1517	1517_0	PG01	CP035265	EQH15_04350	Non-Essential
669	669_0	PG01	CP035265	EQH15_04355	Essential
1023	1023_0	PG01	CP035265	EQH15_04370	Non-Essential
756	756_0	PG01	CP035265	EQH15_04375	Non-Essential
1654	1654_0	PG01	CP035265	EQH15_04380	Non-Essential
1386	1386_0	PG01	CP035265	EQH15_04385	Essential
740	740_0	PG01	CP035265	EQH15_04390	Non-Essential
41	41_0	PG01	CP035265	EQH15_04395	Non-Essential
1936	1936_0	PG01	CP035265	EQH15_04400	Non-Essential
958	958_0	PG01	CP035265	EQH15_04405	Non-Essential
310	310_0	PG01	CP035265	EQH15_04410	Non-Essential
NA	NA	PG01	CP035265	EQH15_04415	Non-Essential
1506	1506_2	PG01	CP035265	EQH15_04420	Non-Essential
480	480_0	PG01	CP035265	EQH15_04425	Non-Essential
1289	1289_0	PG01	CP035265	EQH15_04430	Non-Essential
1447	1447_0	PG01	CP035265	EQH15_04435	Non-Essential
NA	NA	PG01	CP035265	EQH15_04440	Uncertain
460	460_0	PG01	CP035265	EQH15_04445	Non-Essential
1355	1355_0	PG01	CP035265	EQH15_04450	Non-Essential
604	604_0	PG01	CP035265	EQH15_04455	Essential
1389	1389_0	PG01	CP035265	EQH15_04460	Essential
423	423_0	PG01	CP035265	EQH15_04465	Essential
NA	NA	PG01	CP035265	EQH15_04470	Uncertain
2336	2336_0	PG01	CP035265	EQH15_04475	Non-Essential
NA	NA	PG01	CP035265	EQH15_04480	Non-Essential
NA	NA	PG01	CP035265	EQH15_04485	Non-Essential
867	867_0	PG01	CP035265	EQH15_04490	Non-Essential
NA	NA	PG01	CP035265	EQH15_04495	Uncertain
1297	1297_0	PG01	CP035265	EQH15_04500	Non-Essential
NA	NA	PG01	CP035265	EQH15_04505	Uncertain
1469	1469_0	PG01	CP035265	EQH15_04510	Non-Essential
1634	1634_0	PG01	CP035265	EQH15_04515	Non-Essential
1951	1951_0	PG01	CP035265	EQH15_04520	Non-Essential
459	459_0	PG01	CP035265	EQH15_04525	Non-Essential
1628	1628_0	PG01	CP035265	EQH15_04530	Non-Essential
NA	NA	PG01	CP035265	EQH15_04535	Non-Essential
2151	2151_0	PG01	CP035265	EQH15_04540	Non-Essential
2074	2074_0	PG01	CP035265	EQH15_04545	Non-Essential
1707	1707_0	PG01	CP035265	EQH15_04550	Non-Essential
1321	1321_0	PG01	CP035265	EQH15_04555	Non-Essential
1912	1912_0	PG01	CP035265	EQH15_04560	Non-Essential
858	858_0	PG01	CP035265	EQH15_04565	Non-Essential
856	856_0	PG01	CP035265	EQH15_04570	Non-Essential
286	286_16	PG01	CP035265	EQH15_04575	Uncertain
2835	2835_0	PG01	CP035265	EQH15_04580	Non-Essential
234	234_0	PG01	CP035265	EQH15_04585	Non-Essential
NA	NA	PG01	CP035265	EQH15_04590	Non-Essential
114	114_0	PG01	CP035265	EQH15_04595	Non-Essential
1351	1351_0	PG01	CP035265	EQH15_04600	Non-Essential
1298	1298_0	PG01	CP035265	EQH15_04605	Non-Essential
407	407_0	PG01	CP035265	EQH15_04610	Non-Essential
1438	1438_0	PG01	CP035265	EQH15_04615	Non-Essential
97	97_0	PG01	CP035265	EQH15_04620	Non-Essential
1319	1319_0	PG01	CP035265	EQH15_04625	Non-Essential
593	593_0	PG01	CP035265	EQH15_04630	Non-Essential
2738	2738_0	PG01	CP035265	EQH15_04635	Non-Essential
773	773_0	PG01	CP035265	EQH15_04640	Uncertain
1243	1243_0	PG01	CP035265	EQH15_04645	Non-Essential
1152	1152_0	PG01	CP035265	EQH15_04650	Non-Essential
1178	1178_0	PG01	CP035265	EQH15_04655	Non-Essential
203	203_0	PG01	CP035265	EQH15_04660	Uncertain
1204	1204_0	PG01	CP035265	EQH15_04665	Non-Essential
960	960_0	PG01	CP035265	EQH15_04670	Non-Essential
1061	1061_0	PG01	CP035265	EQH15_04675	Essential
2245	2245_0	PG01	CP035265	EQH15_04680	Essential
1969	1969_0	PG01	CP035265	EQH15_04685	Non-Essential
1507	1507_0	PG01	CP035265	EQH15_04690	Non-Essential
2273	2273_0	PG01	CP035265	EQH15_04695	Non-Essential
1177	1177_0	PG01	CP035265	EQH15_04700	Non-Essential
1489	1489_5	PG01	CP035265	EQH15_04705	Non-Essential
1245	1245_0	PG01	CP035265	EQH15_04710	Non-Essential
967	967_0	PG01	CP035265	EQH15_04715	Non-Essential
687	687_0	PG01	CP035265	EQH15_04720	Essential
1539	1539_0	PG01	CP035265	EQH15_04725	Essential
1653	1653_0	PG01	CP035265	EQH15_04730	Non-Essential
38	38_0	PG01	CP035265	EQH15_04735	Non-Essential
2317	2317_0	PG01	CP035265	EQH15_04740	Non-Essential
2460	2460_0	PG01	CP035265	EQH15_04745	Non-Essential
1584	1584_0	PG01	CP035265	EQH15_04750	Non-Essential
920	920_0	PG01	CP035265	EQH15_04755	Non-Essential
NA	NA	PG01	CP035265	EQH15_04760	Non-Essential
549	549_0	PG01	CP035265	EQH15_04765	Non-Essential
1464	1464_0	PG01	CP035265	EQH15_04770	Non-Essential
506	506_0	PG01	CP035265	EQH15_04775	Non-Essential
1267	1267_0	PG01	CP035265	EQH15_04780	Non-Essential
1275	1275_0	PG01	CP035265	EQH15_04785	Non-Essential
1773	1773_0	PG01	CP035265	EQH15_04790	Non-Essential
2436	2436_0	PG01	CP035265	EQH15_04795	Essential
907	907_0	PG01	CP035265	EQH15_04800	Uncertain
587	587_0	PG01	CP035265	EQH15_04805	Essential
362	362_0	PG01	CP035265	EQH15_04810	Non-Essential
1230	1230_0	PG01	CP035265	EQH15_04815	Non-Essential
2399	2399_0	PG01	CP035265	EQH15_04820	Non-Essential
800	800_0	PG01	CP035265	EQH15_04825	Non-Essential
66	66_0	PG01	CP035265	EQH15_04830	Non-Essential
1272	1272_0	PG01	CP035265	EQH15_04835	Essential
280	280_0	PG01	CP035265	EQH15_04840	Non-Essential
950	950_0	PG01	CP035265	EQH15_04845	Essential
730	730_0	PG01	CP035265	EQH15_04850	Non-Essential
1916	1916_0	PG01	CP035265	EQH15_04855	Essential
40	40_0	PG01	CP035265	EQH15_04860	Non-Essential
2765	2765_0	PG01	CP035265	EQH15_04865	Non-Essential
167	167_0	PG01	CP035265	EQH15_04870	Essential
1504	1504_0	PG01	CP035265	EQH15_04875	Non-Essential
608	608_0	PG01	CP035265	EQH15_04880	Uncertain
1434	1434_0	PG01	CP035265	EQH15_04885	Non-Essential
253	253_0	PG01	CP035265	EQH15_04890	Non-Essential
1086	1086_0	PG01	CP035265	EQH15_04895	Non-Essential
1729	1729_0	PG01	CP035265	EQH15_04900	Non-Essential
1860	1860_0	PG01	CP035265	EQH15_04905	Non-Essential
NA	NA	PG01	CP035265	EQH15_04910	Uncertain
413	413_0	PG01	CP035265	EQH15_04915	Uncertain
NA	NA	PG01	CP035265	EQH15_04920	Uncertain
465	465_0	PG01	CP035265	EQH15_04925	Non-Essential
918	918_0	PG01	CP035265	EQH15_04930	Non-Essential
241	241_0	PG01	CP035265	EQH15_04935	Non-Essential
2532	2532_0	PG01	CP035265	EQH15_04940	Non-Essential
225	225_0	PG01	CP035265	EQH15_04945	Essential
728	728_0	PG01	CP035265	EQH15_04950	Non-Essential
136	136_0	PG01	CP035265	EQH15_04955	Non-Essential
1356	1356_0	PG01	CP035265	EQH15_04960	Essential
2166	2166_0	PG01	CP035265	EQH15_04965	Uncertain
1731	1731_0	PG01	CP035265	EQH15_04970	Uncertain
2114	2114_0	PG01	CP035265	EQH15_04975	Essential
NA	NA	PG01	CP035265	EQH15_04980	Uncertain
1934	1934_0	PG01	CP035265	EQH15_04985	Non-Essential
1249	1249_0	PG01	CP035265	EQH15_04990	Non-Essential
732	732_1	PG01	CP035265	EQH15_04995	Non-Essential
327	327_0	PG01	CP035265	EQH15_05000	Non-Essential
2164	2164_0	PG01	CP035265	EQH15_05005	Non-Essential
696	696_0	PG01	CP035265	EQH15_05010	Non-Essential
351	351_0	PG01	CP035265	EQH15_05015	Essential
218	218_0	PG01	CP035265	EQH15_05020	Non-Essential
NA	NA	PG01	CP035265	EQH15_05025	Non-Essential
2040	2040_0	PG01	CP035265	EQH15_05030	Uncertain
NA	NA	PG01	CP035265	EQH15_05035	Non-Essential
NA	NA	PG01	CP035265	EQH15_05040	Non-Essential
2346	2346_0	PG01	CP035265	EQH15_05045	Non-Essential
1324	1324_0	PG01	CP035265	EQH15_05050	Non-Essential
430	430_0	PG01	CP035265	EQH15_05055	Non-Essential
451	451_0	PG01	CP035265	EQH15_05060	Non-Essential
1071	1071_0	PG01	CP035265	EQH15_05065	Non-Essential
959	959_0	PG01	CP035265	EQH15_05070	Non-Essential
879	879_0	PG01	CP035265	EQH15_05075	Non-Essential
762	762_0	PG01	CP035265	EQH15_05085	Non-Essential
1679	1679_0	PG01	CP035265	EQH15_05090	Non-Essential
2253	2253_0	PG01	CP035265	EQH15_05095	Essential
486	486_0	PG01	CP035265	EQH15_05100	Non-Essential
1522	1522_0	PG01	CP035265	EQH15_05105	Non-Essential
862	862_0	PG01	CP035265	EQH15_05110	Non-Essential
661	661_0	PG01	CP035265	EQH15_05115	Essential
986	986_0	PG01	CP035265	EQH15_05120	Non-Essential
1113	1113_0	PG01	CP035265	EQH15_05125	Essential
1857	1857_0	PG01	CP035265	EQH15_05130	Non-Essential
227	227_0	PG01	CP035265	EQH15_05135	Non-Essential
131	131_0	PG01	CP035265	EQH15_05140	Non-Essential
1367	1367_0	PG01	CP035265	EQH15_05145	Non-Essential
771	771_0	PG01	CP035265	EQH15_05150	Non-Essential
631	631_0	PG01	CP035265	EQH15_05155	Non-Essential
1879	1879_0	PG01	CP035265	EQH15_05160	Non-Essential
53	53_0	PG01	CP035265	EQH15_05165	Non-Essential
NA	NA	PG01	CP035265	EQH15_05170	Non-Essential
1796	1796_0	PG01	CP035265	EQH15_05175	Non-Essential
1925	1925_0	PG01	CP035265	EQH15_05180	Non-Essential
2017	2017_0	PG01	CP035265	EQH15_05185	Non-Essential
1642	1642_0	PG01	CP035265	EQH15_05190	Non-Essential
2014	2014_0	PG01	CP035265	EQH15_05195	Non-Essential
2930	2930_0	PG01	CP035265	EQH15_05200	Non-Essential
812	812_0	PG01	CP035265	EQH15_05205	Non-Essential
324	324_0	PG01	CP035265	EQH15_05210	Non-Essential
1165	1165_0	PG01	CP035265	EQH15_05215	Non-Essential
226	226_0	PG01	CP035265	EQH15_05220	Non-Essential
553	553_0	PG01	CP035265	EQH15_05225	Non-Essential
916	916_0	PG01	CP035265	EQH15_05230	Non-Essential
651	651_0	PG01	CP035265	EQH15_05235	Non-Essential
360	360_2	PG01	CP035265	EQH15_05240	Non-Essential
763	763_0	PG01	CP035265	EQH15_05245	Non-Essential
261	261_0	PG01	CP035265	EQH15_05250	Non-Essential
932	932_1	PG01	CP035265	EQH15_05255	Non-Essential
NA	NA	PG01	CP035265	EQH15_05260	Non-Essential
NA	NA	PG01	CP035265	EQH15_05265	Non-Essential
2084	2084_1	PG01	CP035265	EQH15_05270	Non-Essential
1885	1885_1	PG01	CP035265	EQH15_05275	Non-Essential
454	454_2	PG01	CP035265	EQH15_05280	Non-Essential
2267	2267_4	PG01	CP035265	EQH15_05285	Non-Essential
2569	2569_0	PG01	CP035265	EQH15_05290	Non-Essential
NA	NA	PG01	CP035265	EQH15_05295	Non-Essential
705	705_1	PG01	CP035265	EQH15_05300	Non-Essential
1112	1112_4	PG01	CP035265	EQH15_05305	Non-Essential
NA	NA	PG01	CP035265	EQH15_05310	Non-Essential
793	793_0	PG01	CP035265	EQH15_05315	Non-Essential
842	842_0	PG01	CP035265	EQH15_05320	Non-Essential
1015	1015_0	PG01	CP035265	EQH15_05325	Non-Essential
2719	2719_0	PG01	CP035265	EQH15_05330	Non-Essential
NA	NA	PG01	CP035265	EQH15_05335	Non-Essential
466	466_0	PG01	CP035265	EQH15_05340	Essential
739	739_0	PG01	CP035265	EQH15_05345	Non-Essential
1771	1771_0	PG01	CP035265	EQH15_05350	Non-Essential
166	166_0	PG01	CP035265	EQH15_05355	Non-Essential
850	850_0	PG01	CP035265	EQH15_05360	Non-Essential
2051	2051_0	PG01	CP035265	EQH15_05365	Essential
302	302_0	PG01	CP035265	EQH15_05370	Essential
1406	1406_0	PG01	CP035265	EQH15_05375	Essential
1271	1271_0	PG01	CP035265	EQH15_05380	Essential
1076	1076_0	PG01	CP035265	EQH15_05385	Essential
1641	1641_0	PG01	CP035265	EQH15_05390	Uncertain
18	18_0	PG01	CP035265	EQH15_05395	Uncertain
520	520_0	PG01	CP035265	EQH15_05400	Essential
703	703_0	PG01	CP035265	EQH15_05405	Non-Essential
2000	2000_0	PG01	CP035265	EQH15_05410	Essential
607	607_0	PG01	CP035265	EQH15_05415	Uncertain
670	670_0	PG01	CP035265	EQH15_05420	Non-Essential
576	576_0	PG01	CP035265	EQH15_05425	Essential
NA	NA	PG01	CP035265	EQH15_05430	Non-Essential
1489	1489_2	PG01	CP035265	EQH15_05435	Uncertain
1835	1835_0	PG01	CP035265	EQH15_05440	Essential
537	537_0	PG01	CP035265	EQH15_05445	Non-Essential
1296	1296_1	PG01	CP035265	EQH15_05450	Non-Essential
1374	1374_0	PG01	CP035265	EQH15_05455	Uncertain
772	772_0	PG01	CP035265	EQH15_05460	Non-Essential
1869	1869_0	PG01	CP035265	EQH15_05465	Uncertain
995	995_0	PG01	CP035265	EQH15_05470	Essential
1403	1403_3	PG01	CP035265	EQH15_05475	Uncertain
570	570_0	PG01	CP035265	EQH15_05480	Non-Essential
1914	1914_0	PG01	CP035265	EQH15_05485	Non-Essential
2085	2085_0	PG01	CP035265	EQH15_05490	Essential
1398	1398_0	PG01	CP035265	EQH15_05495	Non-Essential
1033	1033_0	PG01	CP035265	EQH15_05500	Non-Essential
NA	NA	PG01	CP035265	EQH15_05505	Essential
503	503_0	PG01	CP035265	EQH15_05510	Uncertain
1753	1753_0	PG01	CP035265	EQH15_05515	Non-Essential
766	766_0	PG01	CP035265	EQH15_05520	Essential
1300	1300_0	PG01	CP035265	EQH15_05525	Essential
2248	2248_0	PG01	CP035265	EQH15_05530	Essential
NA	NA	PG01	CP035265	EQH15_05535	Uncertain
NA	NA	PG01	CP035265	EQH15_05540	Non-Essential
1602	1602_0	PG01	CP035265	EQH15_05545	Essential
107	107_0	PG01	CP035265	EQH15_05550	Non-Essential
1851	1851_0	PG01	CP035265	EQH15_05555	Uncertain
3	3_0	PG01	CP035265	EQH15_05560	Essential
572	572_0	PG01	CP035265	EQH15_05565	Non-Essential
745	745_0	PG01	CP035265	EQH15_05570	Non-Essential
2408	2408_0	PG01	CP035265	EQH15_05575	Non-Essential
1418	1418_0	PG01	CP035265	EQH15_05580	Essential
2214	2214_0	PG01	CP035265	EQH15_05585	Non-Essential
974	974_0	PG01	CP035265	EQH15_05590	Non-Essential
NA	NA	PG01	CP035265	EQH15_05595	Uncertain
2329	2329_0	PG01	CP035265	EQH15_05600	Non-Essential
1680	1680_0	PG01	CP035265	EQH15_05605	Non-Essential
1361	1361_0	PG01	CP035265	EQH15_05610	Non-Essential
1579	1579_0	PG01	CP035265	EQH15_05615	Non-Essential
NA	NA	PG01	CP035265	EQH15_05620	Non-Essential
1889	1889_0	PG01	CP035265	EQH15_05625	Non-Essential
1751	1751_0	PG01	CP035265	EQH15_05630	Non-Essential
343	343_0	PG01	CP035265	EQH15_05635	Essential
2568	2568_0	PG01	CP035265	EQH15_05640	Non-Essential
NA	NA	PG01	CP035265	EQH15_05645	Non-Essential
NA	NA	PG01	CP035265	EQH15_05650	Uncertain
NA	NA	PG01	CP035265	EQH15_05655	Uncertain
NA	NA	PG01	CP035265	EQH15_05660	Uncertain
1672	1672_0	PG01	CP035265	EQH15_05665	Essential
726	726_0	PG01	CP035265	EQH15_05670	Essential
2398	2398_0	PG01	CP035265	EQH15_05675	Uncertain
1159	1159_0	PG01	CP035265	EQH15_05680	Non-Essential
1816	1816_0	PG01	CP035265	EQH15_05685	Non-Essential
716	716_0	PG01	CP035265	EQH15_05690	Essential
716	716_1	PG01	CP035265	EQH15_05695	Non-Essential
2012	2012_0	PG01	CP035265	EQH15_05700	Non-Essential
585	585_0	PG01	CP035265	EQH15_05705	Essential
761	761_0	PG01	CP035265	EQH15_05710	Non-Essential
1542	1542_0	PG01	CP035265	EQH15_05715	Non-Essential
985	985_0	PG01	CP035265	EQH15_05720	Non-Essential
782	782_0	PG01	CP035265	EQH15_05725	Non-Essential
2079	2079_0	PG01	CP035265	EQH15_05730	Non-Essential
1184	1184_0	PG01	CP035265	EQH15_05735	Non-Essential
80	80_0	PG01	CP035265	EQH15_05740	Non-Essential
2211	2211_0	PG01	CP035265	EQH15_05745	Non-Essential
1765	1765_0	PG01	CP035265	EQH15_05750	Non-Essential
534	534_0	PG01	CP035265	EQH15_05755	Non-Essential
531	531_0	PG01	CP035265	EQH15_05760	Non-Essential
531	531_1	PG01	CP035265	EQH15_05765	Non-Essential
1461	1461_0	PG01	CP035265	EQH15_05770	Non-Essential
NA	NA	PG01	CP035265	EQH15_05775	Non-Essential
351	351_2	PG01	CP035265	EQH15_05780	Essential
2598	2598_0	PG01	CP035265	EQH15_05785	Non-Essential
336	336_0	PG01	CP035265	EQH15_05790	Essential
680	680_0	PG01	CP035265	EQH15_05795	Essential
2343	2343_0	PG01	CP035265	EQH15_05800	Essential
1536	1536_0	PG01	CP035265	EQH15_05805	Essential
1601	1601_0	PG01	CP035265	EQH15_05810	Essential
313	313_0	PG01	CP035265	EQH15_05815	Non-Essential
2326	2326_0	PG01	CP035265	EQH15_05820	Non-Essential
84	84_2	PG01	CP035265	EQH15_05825	Non-Essential
1240	1240_0	PG01	CP035265	EQH15_05830	Non-Essential
1926	1926_0	PG01	CP035265	EQH15_05840	Non-Essential
1646	1646_0	PG01	CP035265	EQH15_05845	Non-Essential
119	119_0	PG01	CP035265	EQH15_05850	Non-Essential
630	630_0	PG01	CP035265	EQH15_05855	Non-Essential
706	706_0	PG01	CP035265	EQH15_05860	Non-Essential
783	783_0	PG01	CP035265	EQH15_05865	Non-Essential
1489	1489_6	PG01	CP035265	EQH15_05870	Uncertain
3267	3267_4	PG01	CP035265	EQH15_05875	Essential
NA	NA	PG01	CP035265	EQH15_05880	Uncertain
NA	NA	PG01	CP035265	EQH15_05885	Non-Essential
1758	1758_0	PG01	CP035265	EQH15_05890	Uncertain
2381	2381_0	PG01	CP035265	EQH15_05895	Non-Essential
2188	2188_0	PG01	CP035265	EQH15_05900	Non-Essential
1880	1880_0	PG01	CP035265	EQH15_05905	Non-Essential
421	421_0	PG01	CP035265	EQH15_05910	Uncertain
1293	1293_0	PG01	CP035265	EQH15_05915	Essential
1016	1016_0	PG01	CP035265	EQH15_05920	Uncertain
1047	1047_0	PG01	CP035265	EQH15_05925	Uncertain
1597	1597_0	PG01	CP035265	EQH15_05930	Uncertain
1953	1953_0	PG01	CP035265	EQH15_05935	Non-Essential
2128	2128_0	PG01	CP035265	EQH15_05940	Non-Essential
438	438_0	PG01	CP035265	EQH15_05945	Non-Essential
897	897_0	PG01	CP035265	EQH15_05950	Non-Essential
NA	NA	PG01	CP035265	EQH15_05955	Non-Essential
545	545_0	PG01	CP035265	EQH15_05960	Non-Essential
694	694_0	PG01	CP035265	EQH15_05965	Uncertain
1523	1523_0	PG01	CP035265	EQH15_05970	Essential
671	671_0	PG01	CP035265	EQH15_05975	Uncertain
1946	1946_0	PG01	CP035265	EQH15_05980	Non-Essential
1402	1402_0	PG01	CP035265	EQH15_05985	Non-Essential
591	591_0	PG01	CP035265	EQH15_05990	Non-Essential
1640	1640_0	PG01	CP035265	EQH15_05995	Uncertain
1922	1922_0	PG01	CP035265	EQH15_06000	Uncertain
1069	1069_0	PG01	CP035265	EQH15_06005	Essential
656	656_0	PG01	CP035265	EQH15_06010	Non-Essential
372	372_0	PG01	CP035265	EQH15_06015	Essential
2282	2282_0	PG01	CP035265	EQH15_06020	Essential
1363	1363_0	PG01	CP035265	EQH15_06025	Essential
54	54_0	PG01	CP035265	EQH15_06030	Non-Essential
1564	1564_0	PG01	CP035265	EQH15_06035	Non-Essential
1892	1892_0	PG01	CP035265	EQH15_06040	Non-Essential
2217	2217_0	PG01	CP035265	EQH15_06045	Non-Essential
727	727_0	PG01	CP035265	EQH15_06050	Non-Essential
1943	1943_0	PG01	CP035265	EQH15_06055	Non-Essential
835	835_0	PG01	CP035265	EQH15_06060	Uncertain
1430	1430_0	PG01	CP035265	EQH15_06065	Non-Essential
2041	2041_0	PG01	CP035265	EQH15_06070	Uncertain
488	488_3	PG01	CP035265	EQH15_06075	Essential
453	453_0	PG01	CP035265	EQH15_06080	Essential
2297	2297_0	PG01	CP035265	EQH15_06085	Essential
2827	2827_0	PG01	CP035265	EQH15_06090	Uncertain
653	653_0	PG01	CP035265	EQH15_06095	Non-Essential
477	477_0	PG01	CP035265	EQH15_06100	Uncertain
1662	1662_0	PG01	CP035265	EQH15_06105	Essential
563	563_0	PG01	CP035265	EQH15_06115	Non-Essential
NA	NA	PG01	CP035265	EQH15_06120	Non-Essential
NA	NA	PG01	CP035265	EQH15_06125	Non-Essential
1538	1538_0	PG01	CP035265	EQH15_06130	Non-Essential
1843	1843_0	PG01	CP035265	EQH15_06135	Non-Essential
491	491_0	PG01	CP035265	EQH15_06140	Non-Essential
292	292_0	PG01	CP035265	EQH15_06145	Non-Essential
2057	2057_0	PG01	CP035265	EQH15_06150	Non-Essential
2089	2089_0	PG01	CP035265	EQH15_06155	Non-Essential
1031	1031_0	PG01	CP035265	EQH15_06160	Non-Essential
140	140_0	PG01	CP035265	EQH15_06165	Essential
68	68_0	PG01	CP035265	EQH15_06170	Non-Essential
623	623_0	PG01	CP035265	EQH15_06175	Non-Essential
1122	1122_0	PG01	CP035265	EQH15_06180	Essential
1124	1124_0	PG01	CP035265	EQH15_06185	Essential
279	279_0	PG01	CP035265	EQH15_06190	Essential
657	657_0	PG01	CP035265	EQH15_06195	Essential
522	522_0	PG01	CP035265	EQH15_06200	Essential
1710	1710_0	PG01	CP035265	EQH15_06205	Essential
120	120_0	PG01	CP035265	EQH15_06210	Essential
177	177_0	PG01	CP035265	EQH15_06215	Uncertain
487	487_0	PG01	CP035265	EQH15_06220	Non-Essential
2271	2271_0	PG01	CP035265	EQH15_06225	Non-Essential
319	319_0	PG01	CP035265	EQH15_06230	Non-Essential
1308	1308_0	PG01	CP035265	EQH15_06235	Non-Essential
1404	1404_0	PG01	CP035265	EQH15_06240	Non-Essential
424	424_0	PG01	CP035265	EQH15_06245	Non-Essential
NA	NA	PG01	CP035265	EQH15_06250	Non-Essential
189	189_0	PG01	CP035265	EQH15_06255	Non-Essential
601	601_0	PG01	CP035265	EQH15_06260	Non-Essential
1242	1242_0	PG01	CP035265	EQH15_06265	Non-Essential
2081	2081_0	PG01	CP035265	EQH15_06270	Uncertain
818	818_0	PG01	CP035265	EQH15_06275	Non-Essential
710	710_0	PG01	CP035265	EQH15_06280	Essential
1411	1411_0	PG01	CP035265	EQH15_06285	Non-Essential
3118	3118_0	PG01	CP035265	EQH15_06290	Non-Essential
3372	3372_0	PG01	CP035265	EQH15_06295	Non-Essential
2042	2042_0	PG01	CP035265	EQH15_06300	Essential
1358	1358_0	PG01	CP035265	EQH15_06305	Non-Essential
1537	1537_0	PG01	CP035265	EQH15_06310	Non-Essential
928	928_0	PG01	CP035265	EQH15_06315	Non-Essential
1331	1331_0	PG01	CP035265	EQH15_06325	Essential
1638	1638_0	PG01	CP035265	EQH15_06330	Non-Essential
1508	1508_0	PG01	CP035265	EQH15_06335	Non-Essential
715	715_0	PG01	CP035265	EQH15_06340	Non-Essential
624	624_0	PG01	CP035265	EQH15_06345	Essential
1629	1629_0	PG01	CP035265	EQH15_06350	Essential
492	492_0	PG01	CP035265	EQH15_06355	Essential
338	338_0	PG01	CP035265	EQH15_06360	Non-Essential
NA	NA	PG01	CP035265	EQH15_06365	Non-Essential
NA	NA	PG01	CP035265	EQH15_06370	Uncertain
1400	1400_0	PG01	CP035265	EQH15_06375	Non-Essential
849	849_0	PG01	CP035265	EQH15_06380	Non-Essential
1852	1852_0	PG01	CP035265	EQH15_06385	Essential
339	339_0	PG01	CP035265	EQH15_06390	Essential
NA	NA	PG01	CP035265	EQH15_06395	Essential
962	962_0	PG01	CP035265	EQH15_06400	Non-Essential
116	116_0	PG01	CP035265	EQH15_06405	Non-Essential
1349	1349_0	PG01	CP035265	EQH15_06410	Non-Essential
450	450_2	PG01	CP035265	EQH15_06415	Non-Essential
445	445_26	PG01	CP035265	EQH15_06420	Uncertain
1590	1590_0	PG01	CP035265	EQH15_06425	Uncertain
26	26_0	PG01	CP035265	EQH15_06430	Essential
979	979_0	PG01	CP035265	EQH15_06435	Non-Essential
622	622_0	PG01	CP035265	EQH15_06440	Essential
1024	1024_0	PG01	CP035265	EQH15_06445	Essential
2058	2058_0	PG01	CP035265	EQH15_06450	Essential
1304	1304_0	PG01	CP035265	EQH15_06455	Essential
1495	1495_0	PG01	CP035265	EQH15_06460	Essential
846	846_0	PG01	CP035265	EQH15_06465	Non-Essential
284	284_0	PG01	CP035265	EQH15_06470	Non-Essential
1276	1276_0	PG01	CP035265	EQH15_06475	Non-Essential
1094	1094_0	PG01	CP035265	EQH15_06480	Non-Essential
204	204_0	PG01	CP035265	EQH15_06485	Non-Essential
1421	1421_0	PG01	CP035265	EQH15_06490	Non-Essential
1932	1932_0	PG01	CP035265	EQH15_06495	Non-Essential
526	526_0	PG01	CP035265	EQH15_06500	Non-Essential
92	92_0	PG01	CP035265	EQH15_06505	Non-Essential
573	573_0	PG01	CP035265	EQH15_06510	Non-Essential
2137	2137_0	PG01	CP035265	EQH15_06515	Non-Essential
2199	2199_0	PG01	CP035265	EQH15_06520	Non-Essential
1789	1789_0	PG01	CP035265	EQH15_06525	Non-Essential
1790	1790_0	PG01	CP035265	EQH15_06530	Non-Essential
1394	1394_0	PG01	CP035265	EQH15_06535	Non-Essential
1134	1134_0	PG01	CP035265	EQH15_06540	Essential
2004	2004_0	PG01	CP035265	EQH15_06545	Uncertain
565	565_0	PG01	CP035265	EQH15_06550	Non-Essential
1872	1872_0	PG01	CP035265	EQH15_06555	Non-Essential
1660	1660_0	PG01	CP035265	EQH15_06560	Non-Essential
969	969_0	PG01	CP035265	EQH15_06565	Non-Essential
300	300_0	PG01	CP035265	EQH15_06570	Non-Essential
1549	1549_0	PG01	CP035265	EQH15_06575	Essential
320	320_0	PG01	CP035265	EQH15_06580	Non-Essential
1387	1387_0	PG01	CP035265	EQH15_06585	Non-Essential
1587	1587_0	PG01	CP035265	EQH15_06590	Non-Essential
415	415_1	PG01	CP035265	EQH15_06595	Non-Essential
1326	1326_0	PG01	CP035265	EQH15_06600	Uncertain
586	586_0	PG01	CP035265	EQH15_06605	Non-Essential
586	586_2	PG01	CP035265	EQH15_06610	Non-Essential
1760	1760_0	PG01	CP035265	EQH15_06615	Non-Essential
1020	1020_0	PG01	CP035265	EQH15_06620	Uncertain
37	37_0	PG01	CP035265	EQH15_06625	Non-Essential
2333	2333_0	PG01	CP035265	EQH15_06630	Non-Essential
1875	1875_0	PG01	CP035265	EQH15_06635	Uncertain
1393	1393_0	PG01	CP035265	EQH15_06640	Non-Essential
198	198_1	PG01	CP035265	EQH15_06645	Essential
2030	2030_0	PG01	CP035265	EQH15_06650	Non-Essential
1705	1705_0	PG01	CP035265	EQH15_06655	Non-Essential
1339	1339_0	PG01	CP035265	EQH15_06660	Non-Essential
900	900_0	PG01	CP035265	EQH15_06665	Non-Essential
1484	1484_0	PG01	CP035265	EQH15_06670	Non-Essential
1345	1345_0	PG01	CP035265	EQH15_06675	Non-Essential
1650	1650_0	PG01	CP035265	EQH15_06680	Uncertain
1103	1103_0	PG01	CP035265	EQH15_06685	Essential
2202	2202_0	PG01	CP035265	EQH15_06690	Essential
1332	1332_0	PG01	CP035265	EQH15_06695	Non-Essential
1588	1588_0	PG01	CP035265	EQH15_06700	Non-Essential
358	358_0	PG01	CP035265	EQH15_06705	Non-Essential
1510	1510_0	PG01	CP035265	EQH15_06710	Non-Essential
1380	1380_0	PG01	CP035265	EQH15_06715	Non-Essential
437	437_0	PG01	CP035265	EQH15_06720	Essential
662	662_0	PG01	CP035265	EQH15_06725	Essential
935	935_0	PG01	CP035265	EQH15_06730	Non-Essential
501	501_0	PG01	CP035265	EQH15_06735	Non-Essential
896	896_1	PG01	CP035265	EQH15_06740	Non-Essential
NA	NA	PG01	CP035265	EQH15_06745	Non-Essential
2893	2893_0	PG01	CP035265	EQH15_06750	Non-Essential
NA	NA	PG01	CP035265	EQH15_06755	Non-Essential
1221	1221_0	PG01	CP035265	EQH15_06760	Non-Essential
780	780_4	PG01	CP035265	EQH15_06765	Non-Essential
2442	2442_0	PG01	CP035265	EQH15_06770	Non-Essential
49	49_0	PG01	CP035265	EQH15_06775	Non-Essential
263	263_0	PG01	CP035265	EQH15_06780	Non-Essential
238	238_0	PG01	CP035265	EQH15_06785	Non-Essential
NA	NA	PG01	CP035265	EQH15_06790	Non-Essential
1825	1825_0	PG01	CP035265	EQH15_06795	Uncertain
1959	1959_0	PG01	CP035265	EQH15_06800	Non-Essential
1769	1769_0	PG01	CP035265	EQH15_06805	Non-Essential
170	170_0	PG01	CP035265	EQH15_06810	Non-Essential
748	748_0	PG01	CP035265	EQH15_06815	Non-Essential
1385	1385_0	PG01	CP035265	EQH15_06820	Non-Essential
1840	1840_0	PG01	CP035265	EQH15_06825	Non-Essential
746	746_0	PG01	CP035265	EQH15_06830	Non-Essential
2793	2793_0	PG01	CP035265	EQH15_06835	Non-Essential
2650	2650_0	PG01	CP035265	EQH15_06840	Non-Essential
712	712_0	PG01	CP035265	EQH15_06845	Non-Essential
1153	1153_0	PG01	CP035265	EQH15_06850	Essential
1446	1446_0	PG01	CP035265	EQH15_06855	Non-Essential
1194	1194_0	PG01	CP035265	EQH15_06860	Essential
456	456_0	PG01	CP035265	EQH15_06865	Uncertain
488	488_5	PG01	CP035265	EQH15_06870	Essential
215	215_0	PG01	CP035265	EQH15_06875	Essential
1369	1369_0	PG01	CP035265	EQH15_06880	Non-Essential
1431	1431_0	PG01	CP035265	EQH15_06885	Non-Essential
2244	2244_0	PG01	CP035265	EQH15_06890	Non-Essential
953	953_0	PG01	CP035265	EQH15_06895	Non-Essential
1239	1239_0	PG01	CP035265	EQH15_06900	Non-Essential
3486	3486_0	PG01	CP035265	EQH15_06905	Non-Essential
2919	2919_0	PG01	CP035265	EQH15_06910	Non-Essential
1839	1839_4	PG01	CP035265	EQH15_06915	Non-Essential
2337	2337_0	PG01	CP035265	EQH15_06920	Non-Essential
278	278_0	PG01	CP035265	EQH15_06925	Non-Essential
299	299_0	PG01	CP035265	EQH15_06930	Non-Essential
47	47_0	PG01	CP035265	EQH15_06935	Non-Essential
1513	1513_0	PG01	CP035265	EQH15_06940	Non-Essential
996	996_0	PG01	CP035265	EQH15_06945	Non-Essential
1582	1582_0	PG01	CP035265	EQH15_06950	Uncertain
1342	1342_0	PG01	CP035265	EQH15_06955	Essential
2037	2037_0	PG01	CP035265	EQH15_06960	Essential
868	868_0	PG01	CP035265	EQH15_06965	Non-Essential
2055	2055_0	PG01	CP035265	EQH15_06970	Non-Essential
1169	1169_0	PG01	CP035265	EQH15_06975	Non-Essential
219	219_3	PG01	CP035265	EQH15_06980	Non-Essential
2308	2308_0	PG01	CP035265	EQH15_06985	Non-Essential
235	235_0	PG01	CP035265	EQH15_06990	Uncertain
NA	NA	PG01	CP035265	EQH15_06995	Uncertain
2139	2139_0	PG01	CP035265	EQH15_07000	Essential
578	578_0	PG01	CP035265	EQH15_07005	Uncertain
518	518_0	PG01	CP035265	EQH15_07010	Non-Essential
538	538_0	PG01	CP035265	EQH15_07015	Non-Essential
2309	2309_0	PG01	CP035265	EQH15_07020	Non-Essential
2744	2744_0	PG01	CP035265	EQH15_07025	Non-Essential
419	419_0	PG01	CP035265	EQH15_07030	Non-Essential
1190	1190_1	PG01	CP035265	EQH15_07035	Uncertain
1073	1073_2	PG01	CP035265	EQH15_07040	Essential
174	174_0	PG01	CP035265	EQH15_07045	Non-Essential
109	109_0	PG01	CP035265	EQH15_07050	Non-Essential
458	458_1	PG01	CP035265	EQH15_07055	Non-Essential
927	927_1	PG01	CP035265	EQH15_07060	Non-Essential
1172	1172_1	PG01	CP035265	EQH15_07065	Non-Essential
2255	2255_0	PG01	CP035265	EQH15_07070	Non-Essential
1383	1383_0	PG01	CP035265	EQH15_07075	Non-Essential
759	759_0	PG01	CP035265	EQH15_07080	Non-Essential
1896	1896_0	PG01	CP035265	EQH15_07085	Essential
1040	1040_0	PG01	CP035265	EQH15_07090	Essential
1500	1500_0	PG01	CP035265	EQH15_07095	Essential
194	194_0	PG01	CP035265	EQH15_07100	Essential
1010	1010_0	PG01	CP035265	EQH15_07105	Essential
1625	1625_0	PG01	CP035265	EQH15_07110	Essential
2387	2387_0	PG01	CP035265	EQH15_07115	Essential
1007	1007_0	PG01	CP035265	EQH15_07120	Essential
NA	NA	PG01	CP035265	EQH15_07125	Uncertain
169	169_0	PG01	CP035265	EQH15_07130	Non-Essential
NA	NA	PG01	CP035265	EQH15_07135	Uncertain
1543	1543_0	PG01	CP035265	EQH15_07140	Essential
1724	1724_0	PG01	CP035265	EQH15_07145	Non-Essential
447	447_0	PG01	CP035265	EQH15_07150	Non-Essential
1995	1995_0	PG01	CP035265	EQH15_07155	Uncertain
1594	1594_0	PG01	CP035265	EQH15_07160	Essential
923	923_0	PG01	CP035265	EQH15_07165	Uncertain
442	442_0	PG01	CP035265	EQH15_07170	Non-Essential
975	975_0	PG01	CP035265	EQH15_07175	Non-Essential
1580	1580_0	PG01	CP035265	EQH15_07180	Non-Essential
NA	NA	PG01	CP035265	EQH15_07185	Non-Essential
1984	1984_0	PG01	CP035265	EQH15_07190	Non-Essential
NA	NA	PG01	CP035265	EQH15_07195	Non-Essential
461	461_10	PG01	CP035265	EQH15_07200	Non-Essential
1480	1480_0	PG01	CP035265	EQH15_07205	Essential
1776	1776_0	PG01	CP035265	EQH15_07210	Essential
989	989_3	PG01	CP035265	EQH15_07215	Uncertain
1599	1599_0	PG01	CP035265	EQH15_07220	Non-Essential
521	521_0	PG01	CP035265	EQH15_07225	Non-Essential
1233	1233_0	PG01	CP035265	EQH15_07230	Essential
1370	1370_0	PG01	CP035265	EQH15_07235	Non-Essential
123	123_0	PG01	CP035265	EQH15_07240	Non-Essential
1606	1606_0	PG01	CP035265	EQH15_07245	Uncertain
600	600_0	PG01	CP035265	EQH15_07250	Non-Essential
1391	1391_0	PG01	CP035265	EQH15_07255	Essential
352	352_2	PG01	CP035265	EQH15_07260	Essential
1004	1004_0	PG01	CP035265	EQH15_07265	Essential
609	609_0	PG01	CP035265	EQH15_07270	Essential
481	481_0	PG01	CP035265	EQH15_07275	Uncertain
2251	2251_0	PG01	CP035265	EQH15_07280	Non-Essential
3058	3058_0	PG01	CP035265	EQH15_07285	Non-Essential
1740	1740_0	PG01	CP035265	EQH15_07290	Non-Essential
2038	2038_0	PG01	CP035265	EQH15_07295	Non-Essential
735	735_0	PG01	CP035265	EQH15_07300	Non-Essential
1444	1444_0	PG01	CP035265	EQH15_07305	Non-Essential
1192	1192_0	PG01	CP035265	EQH15_07310	Non-Essential
NA	NA	PG01	CP035265	EQH15_07315	Uncertain
664	664_0	PG01	CP035265	EQH15_07320	Non-Essential
1037	1037_0	PG01	CP035265	EQH15_07325	Non-Essential
1041	1041_0	PG01	CP035265	EQH15_07330	Non-Essential
926	926_0	PG01	CP035265	EQH15_07335	Essential
73	73_0	PG01	CP035265	EQH15_07340	Non-Essential
1609	1609_0	PG01	CP035265	EQH15_07345	Non-Essential
85	85_0	PG01	CP035265	EQH15_07350	Essential
792	792_0	PG01	CP035265	EQH15_07355	Uncertain
11	11_0	PG01	CP035265	EQH15_07360	Non-Essential
158	158_0	PG01	CP035265	EQH15_07365	Uncertain
1282	1282_0	PG01	CP035265	EQH15_07370	Essential
1044	1044_0	PG01	CP035265	EQH15_07375	Essential
1821	1821_0	PG01	CP035265	EQH15_07380	Essential
NA	NA	PG01	CP035265	EQH15_07385	Uncertain
2031	2031_0	PG01	CP035265	EQH15_07390	Uncertain
444	444_1	PG01	CP035265	EQH15_07395	Non-Essential
1148	1148_0	PG01	CP035265	EQH15_07400	Non-Essential
143	143_3	PG01	CP035265	EQH15_07405	Non-Essential
2390	2390_0	PG01	CP035265	EQH15_07410	Non-Essential
267	267_1	PG01	CP035265	EQH15_07415	Non-Essential
2567	2567_0	PG01	CP035265	EQH15_07420	Non-Essential
2101	2101_2	PG01	CP035265	EQH15_07425	Non-Essential
2075	2075_0	PG01	CP035265	EQH15_07430	Non-Essential
1043	1043_0	PG01	CP035265	EQH15_07435	Non-Essential
1998	1998_0	PG01	CP035265	EQH15_07440	Non-Essential
2593	2593_0	PG01	CP035265	EQH15_07445	Non-Essential
836	836_0	PG01	CP035265	EQH15_07450	Uncertain
2149	2149_0	PG01	CP035265	EQH15_07455	Non-Essential
2167	2167_0	PG01	CP035265	EQH15_07460	Non-Essential
1690	1690_0	PG01	CP035265	EQH15_07465	Non-Essential
2318	2318_0	PG01	CP035265	EQH15_07470	Non-Essential
2470	2470_0	PG01	CP035265	EQH15_07475	Non-Essential
2791	2791_0	PG01	CP035265	EQH15_07480	Non-Essential
228	228_1	PG01	CP035265	EQH15_07485	Non-Essential
3043	3043_0	PG01	CP035265	EQH15_07495	Non-Essential
642	642_1	PG01	CP035265	EQH15_07500	Non-Essential
767	767_0	PG01	CP035265	EQH15_07505	Non-Essential
2528	2528_0	PG01	CP035265	EQH15_07510	Non-Essential
2290	2290_1	PG01	CP035265	EQH15_07515	Non-Essential
838	838_0	PG01	CP035265	EQH15_07520	Non-Essential
915	915_0	PG01	CP035265	EQH15_07525	Non-Essential
1891	1891_0	PG01	CP035265	EQH15_07535	Non-Essential
2629	2629_0	PG01	CP035265	EQH15_07540	Non-Essential
1499	1499_1	PG01	CP035265	EQH15_07545	Non-Essential
473	473_3	PG01	CP035265	EQH15_07550	Non-Essential
2002	2002_7	PG01	CP035265	EQH15_07555	Non-Essential
2499	2499_0	PG01	CP035265	EQH15_07560	Non-Essential
647	647_0	PG01	CP035265	EQH15_07565	Non-Essential
2931	2931_0	PG01	CP035265	EQH15_07570	Non-Essential
2906	2906_0	PG01	CP035265	EQH15_07575	Non-Essential
2440	2440_0	PG01	CP035265	EQH15_07580	Non-Essential
998	998_0	PG01	CP035265	EQH15_07585	Non-Essential
2991	2991_0	PG01	CP035265	EQH15_07590	Non-Essential
2492	2492_0	PG01	CP035265	EQH15_07595	Non-Essential
1450	1450_0	PG01	CP035265	EQH15_07600	Non-Essential
1107	1107_0	PG01	CP035265	EQH15_07605	Non-Essential
2096	2096_0	PG01	CP035265	EQH15_07610	Non-Essential
2862	2862_0	PG01	CP035265	EQH15_07620	Non-Essential
2458	2458_0	PG01	CP035265	EQH15_07630	Non-Essential
404	404_1	PG01	CP035265	EQH15_07635	Uncertain
209	209_0	PG01	CP035265	EQH15_07640	Non-Essential
2285	2285_2	PG01	CP035265	EQH15_07645	Uncertain
3160	3160_0	PG01	CP035265	EQH15_07650	Uncertain
1081	1081_2	PG01	CP035265	EQH15_07655	Essential
1917	1917_0	PG01	CP035265	EQH15_07660	Uncertain
2571	2571_0	PG01	CP035265	EQH15_07665	Non-Essential
NA	NA	PG01	CP035265	EQH15_07670	Non-Essential
3110	3110_0	PG01	CP035265	EQH15_07675	Non-Essential
888	888_0	PG01	CP035265	EQH15_07680	Uncertain
150	150_0	PG01	CP035265	EQH15_07685	Non-Essential
371	371_0	PG01	CP035265	EQH15_07690	Uncertain
554	554_0	PG01	CP035265	EQH15_07695	Uncertain
1067	1067_0	PG01	CP035265	EQH15_07700	Essential
252	252_0	PG01	CP035265	EQH15_07705	Non-Essential
232	232_0	PG01	CP035265	EQH15_07710	Uncertain
889	889_0	PG01	CP035265	EQH15_07715	Essential
2468	2468_0	PG01	CP035265	EQH15_07720	Essential
925	925_0	PG01	CP035265	EQH15_07725	Non-Essential
354	354_0	PG01	CP035265	EQH15_07730	Essential
893	893_0	PG01	CP035265	EQH15_07735	Essential
1337	1337_0	PG01	CP035265	EQH15_07740	Non-Essential
590	590_0	PG01	CP035265	EQH15_07745	Non-Essential
34	34_0	PG01	CP035265	EQH15_07750	Non-Essential
1488	1488_0	PG01	CP035265	EQH15_07755	Non-Essential
1114	1114_0	PG01	CP035265	EQH15_07765	Non-Essential
655	655_0	PG01	CP035265	EQH15_07770	Essential
561	561_0	PG01	CP035265	EQH15_07780	Non-Essential
2039	2039_0	PG01	CP035265	EQH15_07785	Non-Essential
63	63_0	PG01	CP035265	EQH15_07790	Non-Essential
50	50_0	PG01	CP035265	EQH15_07795	Essential
1459	1459_0	PG01	CP035265	EQH15_07800	Essential
796	796_0	PG01	CP035265	EQH15_07805	Non-Essential
2264	2264_0	PG01	CP035265	EQH15_07810	Non-Essential
NA	NA	PG01	CP035265	EQH15_07815	Non-Essential
335	335_0	PG01	CP035265	EQH15_07820	Non-Essential
2280	2280_0	PG01	CP035265	EQH15_07825	Non-Essential
1643	1643_0	PG01	CP035265	EQH15_07830	Non-Essential
2340	2340_4	PG01	CP035265	EQH15_07835	Uncertain
265	265_0	PG01	CP035265	EQH15_07840	Non-Essential
482	482_0	PG01	CP035265	EQH15_07845	Non-Essential
523	523_0	PG01	CP035265	EQH15_07850	Non-Essential
1570	1570_0	PG01	CP035265	EQH15_07855	Essential
519	519_0	PG01	CP035265	EQH15_07860	Uncertain
980	980_0	PG01	CP035265	EQH15_07865	Uncertain
983	983_0	PG01	CP035265	EQH15_07870	Non-Essential
536	536_0	PG01	CP035265	EQH15_07875	Essential
654	654_0	PG01	CP035265	EQH15_07880	Non-Essential
1526	1526_0	PG01	CP035265	EQH15_07885	Non-Essential
1202	1202_0	PG01	CP035265	EQH15_07890	Essential
1754	1754_0	PG01	CP035265	EQH15_07895	Non-Essential
1317	1317_0	PG01	CP035265	EQH15_07900	Essential
2158	2158_0	PG01	CP035265	EQH15_07905	Non-Essential
904	904_0	PG01	CP035265	EQH15_07910	Essential
1454	1454_0	PG01	CP035265	EQH15_07915	Non-Essential
1451	1451_1	PG01	CP035265	EQH15_07920	Non-Essential
NA	NA	PG01	CP035265	EQH15_07925	Uncertain
22	22_1	PG01	CP035265	EQH15_07930	Non-Essential
22	22_0	PG01	CP035265	EQH15_07935	Non-Essential
614	614_0	PG01	CP035265	EQH15_07940	Essential
2071	2071_0	PG01	CP035265	EQH15_07945	Non-Essential
1863	1863_0	PG01	CP035265	EQH15_07950	Non-Essential
625	625_0	PG01	CP035265	EQH15_07955	Non-Essential
1034	1034_0	PG01	CP035265	EQH15_07960	Non-Essential
1445	1445_0	PG01	CP035265	EQH15_07965	Non-Essential
1128	1128_0	PG01	CP035265	EQH15_07970	Non-Essential
497	497_0	PG01	CP035265	EQH15_07975	Uncertain
NA	NA	PG01	CP035265	EQH15_07980	Non-Essential
830	830_0	PG01	CP035265	EQH15_07985	Non-Essential
1497	1497_0	PG01	CP035265	EQH15_07990	Non-Essential
2896	2896_0	PG01	CP035265	EQH15_07995	Non-Essential
638	638_0	PG01	CP035265	EQH15_08000	Non-Essential
1187	1187_0	PG01	CP035265	EQH15_08005	Non-Essential
NA	NA	PG01	CP035265	EQH15_08010	Non-Essential
844	844_0	PG01	CP035265	EQH15_08015	Non-Essential
1348	1348_0	PG01	CP035265	EQH15_08020	Non-Essential
2003	2003_0	PG01	CP035265	EQH15_08025	Uncertain
43	43_0	PG01	CP035265	EQH15_08030	Uncertain
2010	2010_0	PG01	CP035265	EQH15_08035	Uncertain
931	931_0	PG01	CP035265	EQH15_08040	Non-Essential
8	8_0	PG01	CP035265	EQH15_08045	Non-Essential
811	811_0	PG01	CP035265	EQH15_08050	Non-Essential
427	427_0	PG01	CP035265	EQH15_08055	Non-Essential
1225	1225_0	PG01	CP035265	EQH15_08060	Essential
207	207_0	PG01	CP035265	EQH15_08065	Non-Essential
NA	NA	PG01	CP035265	EQH15_08070	Non-Essential
2016	2016_0	PG01	CP035265	EQH15_08075	Non-Essential
857	857_0	PG01	CP035265	EQH15_08080	Essential
1493	1493_0	PG01	CP035265	EQH15_08085	Uncertain
1078	1078_0	PG01	CP035265	EQH15_08090	Uncertain
500	500_0	PG01	CP035265	EQH15_08095	Non-Essential
1097	1097_0	PG01	CP035265	EQH15_08100	Uncertain
620	620_0	PG01	CP035265	EQH15_08105	Non-Essential
2427	2427_0	PG01	CP035265	EQH15_08110	Non-Essential
1079	1079_0	PG01	CP035265	EQH15_08115	Essential
859	859_0	PG01	CP035265	EQH15_08120	Essential
1212	1212_0	PG01	CP035265	EQH15_08125	Non-Essential
57	57_0	PG01	CP035265	EQH15_08130	Uncertain
2174	2174_0	PG01	CP035265	EQH15_08135	Essential
1900	1900_0	PG01	CP035265	EQH15_08140	Essential
2257	2257_0	PG01	CP035265	EQH15_08145	Essential
1818	1818_0	PG01	CP035265	EQH15_08150	Essential
1472	1472_0	PG01	CP035265	EQH15_08155	Non-Essential
1309	1309_0	PG01	CP035265	EQH15_08160	Non-Essential
993	993_2	PG01	CP035265	EQH15_08165	Non-Essential
1661	1661_0	PG01	CP035265	EQH15_08170	Non-Essential
2688	2688_0	PG01	CP035265	EQH15_08175	Non-Essential
853	853_0	PG01	CP035265	EQH15_08180	Non-Essential
833	833_0	PG01	CP035265	EQH15_08185	Non-Essential
1056	1056_0	PG01	CP035265	EQH15_08190	Non-Essential
1965	1965_0	PG01	CP035265	EQH15_08195	Non-Essential
1944	1944_0	PG01	CP035265	EQH15_08200	Non-Essential
564	564_0	PG01	CP035265	EQH15_08205	Non-Essential
493	493_2	PG01	CP035265	EQH15_08210	Non-Essential
206	206_2	PG01	CP035265	EQH15_08215	Non-Essential
1670	1670_1	PG01	CP035265	EQH15_08220	Non-Essential
122	122_0	PG01	CP035265	EQH15_08225	Non-Essential
2159	2159_0	PG01	CP035265	EQH15_08230	Non-Essential
2007	2007_0	PG01	CP035265	EQH15_08235	Non-Essential
765	765_0	PG01	CP035265	EQH15_08240	Non-Essential
1222	1222_0	PG01	CP035265	EQH15_08245	Non-Essential
326	326_0	PG01	CP035265	EQH15_08250	Non-Essential
445	445_64	PG01	CP035265	EQH15_08255	Uncertain
1845	1845_0	PG01	CP035265	EQH15_08260	Non-Essential
2215	2215_0	PG01	CP035265	EQH15_08265	Non-Essential
56	56_0	PG01	CP035265	EQH15_08270	Essential
1182	1182_0	PG01	CP035265	EQH15_08275	Essential
871	871_0	PG01	CP035265	EQH15_08280	Essential
294	294_1	PG01	CP035265	EQH15_08285	Non-Essential
294	294_0	PG01	CP035265	EQH15_08290	Uncertain
2314	2314_0	PG01	CP035265	EQH15_08295	Essential
NA	NA	PG01	CP035265	EQH15_08300	Non-Essential
524	524_0	PG01	CP035265	EQH15_08305	Non-Essential
1151	1151_0	PG01	CP035265	EQH15_08310	Non-Essential
2146	2146_0	PG01	CP035265	EQH15_08315	Non-Essential
431	431_1	PG01	CP035265	EQH15_08320	Non-Essential
431	431_0	PG01	CP035265	EQH15_08325	Non-Essential
557	557_0	PG01	CP035265	EQH15_08330	Essential
214	214_0	PG01	CP035265	EQH15_08335	Non-Essential
104	104_0	PG01	CP035265	EQH15_08340	Essential
2205	2205_0	PG01	CP035265	EQH15_08345	Essential
13	13_0	PG01	CP035265	EQH15_08350	Essential
1547	1547_0	PG01	CP035265	EQH15_08355	Uncertain
2272	2272_0	PG01	CP035265	EQH15_08360	Non-Essential
704	704_0	PG01	CP035265	EQH15_08365	Non-Essential
627	627_0	PG01	CP035265	EQH15_08370	Non-Essential
504	504_0	PG01	CP035265	EQH15_08375	Non-Essential
445	445_18	PG01	CP035265	EQH15_08380	Non-Essential
NA	NA	PG01	CP035265	EQH15_08385	Non-Essential
1684	1684_0	PG01	CP035265	EQH15_08390	Non-Essential
192	192_0	PG01	CP035265	EQH15_08395	Non-Essential
1581	1581_0	PG01	CP035265	EQH15_08400	Non-Essential
2161	2161_0	PG01	CP035265	EQH15_08405	Uncertain
914	914_0	PG01	CP035265	EQH15_08410	Non-Essential
390	390_0	PG01	CP035265	EQH15_08415	Non-Essential
2127	2127_0	PG01	CP035265	EQH15_08420	Essential
210	210_0	PG01	CP035265	EQH15_08425	Essential
834	834_0	PG01	CP035265	EQH15_08430	Non-Essential
NA	NA	PG01	CP035265	EQH15_08435	Non-Essential
1142	1142_0	PG01	CP035265	EQH15_08440	Non-Essential
440	440_0	PG01	CP035265	EQH15_08445	Non-Essential
1595	1595_0	PG01	CP035265	EQH15_08450	Essential
751	751_0	PG01	CP035265	EQH15_08455	Uncertain
1652	1652_0	PG01	CP035265	EQH15_08460	Non-Essential
392	392_0	PG01	CP035265	EQH15_08465	Essential
1379	1379_0	PG01	CP035265	EQH15_08470	Essential
1463	1463_0	PG01	CP035265	EQH15_08475	Uncertain
1569	1569_0	PG01	CP035265	EQH15_08480	Essential
869	869_0	PG01	CP035265	EQH15_08485	Non-Essential
1649	1649_0	PG01	CP035265	EQH15_08490	Non-Essential
568	568_0	PG01	CP035265	EQH15_08495	Non-Essential
42	42_0	PG01	CP035265	EQH15_08500	Uncertain
1036	1036_0	PG01	CP035265	EQH15_08505	Non-Essential
1127	1127_0	PG01	CP035265	EQH15_08510	Non-Essential
2289	2289_0	PG01	CP035265	EQH15_08515	Non-Essential
1801	1801_0	PG01	CP035265	EQH15_08520	Non-Essential
1334	1334_0	PG01	CP035265	EQH15_08525	Essential
87	87_0	PG01	CP035265	EQH15_08530	Non-Essential
1775	1775_0	PG01	CP035265	EQH15_08535	Essential
1895	1895_0	PG01	CP035265	EQH15_08540	Essential
808	808_0	PG01	CP035265	EQH15_08545	Non-Essential
2363	2363_0	PG01	CP035265	EQH15_08550	Non-Essential
2342	2342_0	PG01	CP035265	EQH15_08555	Non-Essential
1453	1453_0	PG01	CP035265	EQH15_08560	Non-Essential
1572	1572_0	PG01	CP035265	EQH15_08565	Non-Essential
1314	1314_0	PG01	CP035265	EQH15_08570	Non-Essential
1974	1974_0	PG01	CP035265	EQH15_08575	Non-Essential
462	462_0	PG01	CP035265	EQH15_08580	Uncertain
2278	2278_0	PG01	CP035265	EQH15_08585	Non-Essential
NA	NA	PG01	CP035265	EQH15_08590	Uncertain
476	476_0	PG01	CP035265	EQH15_08595	Non-Essential
1853	1853_0	PG01	CP035265	EQH15_08600	Non-Essential
1688	1688_0	PG01	CP035265	EQH15_08605	Non-Essential
616	616_0	PG01	CP035265	EQH15_08610	Non-Essential
1084	1084_0	PG01	CP035265	EQH15_08615	Non-Essential
1814	1814_0	PG01	CP035265	EQH15_08620	Non-Essential
1432	1432_0	PG01	CP035265	EQH15_08625	Non-Essential
861	861_0	PG01	CP035265	EQH15_08630	Non-Essential
1046	1046_0	PG01	CP035265	EQH15_08635	Non-Essential
1109	1109_0	PG01	CP035265	EQH15_08640	Non-Essential
809	809_0	PG01	CP035265	EQH15_08645	Non-Essential
NA	NA	PG01	CP035265	EQH15_08650	Uncertain
388	388_0	PG01	CP035265	EQH15_08655	Non-Essential
NA	NA	PG01	CP035265	EQH15_08660	Non-Essential
682	682_0	PG01	CP035265	EQH15_08665	Non-Essential
429	429_0	PG01	CP035265	EQH15_08675	Non-Essential
1855	1855_0	PG01	CP035265	EQH15_08680	Non-Essential
2229	2229_0	PG01	CP035265	EQH15_08685	Non-Essential
1664	1664_0	PG01	CP035265	EQH15_08690	Non-Essential
1436	1436_0	PG01	CP035265	EQH15_08695	Non-Essential
1171	1171_0	PG01	CP035265	EQH15_08700	Non-Essential
250	250_0	PG01	CP035265	EQH15_08705	Non-Essential
776	776_0	PG01	CP035265	EQH15_08710	Non-Essential
1292	1292_0	PG01	CP035265	EQH15_08715	Non-Essential
547	547_0	PG01	CP035265	EQH15_08720	Non-Essential
989	989_0	PG01	CP035265	EQH15_08725	Non-Essential
NA	NA	PG01	CP035265	EQH15_08730	Non-Essential
2391	2391_0	PG01	CP035265	EQH15_08735	Non-Essential
1748	1748_0	PG01	CP035265	EQH15_08740	Non-Essential
1311	1311_0	PG01	CP035265	EQH15_08745	Non-Essential
1552	1552_0	PG01	CP035265	EQH15_08750	Non-Essential
1420	1420_0	PG01	CP035265	EQH15_08755	Non-Essential
1645	1645_0	PG01	CP035265	EQH15_08760	Non-Essential
1313	1313_0	PG01	CP035265	EQH15_08765	Non-Essential
713	713_0	PG01	CP035265	EQH15_08770	Non-Essential
679	679_0	PG01	CP035265	EQH15_08775	Non-Essential
23	23_0	PG01	CP035265	EQH15_08780	Non-Essential
308	308_0	PG01	CP035265	EQH15_08785	Non-Essential
658	658_0	PG01	CP035265	EQH15_08790	Non-Essential
1627	1627_0	PG01	CP035265	EQH15_08795	Non-Essential
876	876_0	PG01	CP035265	EQH15_08800	Non-Essential
417	417_0	PG01	CP035265	EQH15_08805	Non-Essential
987	987_0	PG01	CP035265	EQH15_08810	Non-Essential
688	688_0	PG01	CP035265	EQH15_08815	Non-Essential
1920	1920_0	PG01	CP035265	EQH15_08820	Non-Essential
961	961_0	PG01	CP035265	EQH15_08825	Non-Essential
NA	NA	PG01	CP035265	EQH15_08830	Uncertain
153	153_0	PG01	CP035265	EQH15_08835	Non-Essential
2102	2102_0	PG01	CP035265	EQH15_08845	Non-Essential
1870	1870_0	PG01	CP035265	EQH15_08850	Non-Essential
478	478_1	PG01	CP035265	EQH15_08855	Non-Essential
1328	1328_0	PG01	CP035265	EQH15_08860	Non-Essential
1744	1744_0	PG01	CP035265	EQH15_08865	Non-Essential
536	536_1	PG01	CP035265	EQH15_08870	Non-Essential
468	468_1	PG01	CP035265	EQH15_08875	Non-Essential
1651	1651_0	PG01	CP035265	EQH15_08880	Non-Essential
1315	1315_1	PG01	CP035265	EQH15_08885	Non-Essential
2231	2231_0	PG01	CP035265	EQH15_08895	Non-Essential
2843	2843_0	PG01	CP035265	EQH15_08900	Non-Essential
414	414_0	PG01	CP035265	EQH15_08905	Essential
350	350_0	PG01	CP035265	EQH15_08910	Essential
2262	2262_0	PG01	CP035265	EQH15_08915	Non-Essential
2204	2204_0	PG01	CP035265	EQH15_08920	Non-Essential
901	901_0	PG01	CP035265	EQH15_08925	Non-Essential
1206	1206_0	PG01	CP035265	EQH15_08930	Non-Essential
411	411_0	PG01	CP035265	EQH15_08935	Non-Essential
NA	NA	PG01	CP035265	EQH15_08940	Non-Essential
1312	1312_0	PG01	CP035265	EQH15_08945	Essential
1496	1496_0	PG01	CP035265	EQH15_08950	Non-Essential
1798	1798_0	PG01	CP035265	EQH15_08955	Non-Essential
2077	2077_0	PG01	CP035265	EQH15_08960	Non-Essential
1425	1425_0	PG01	CP035265	EQH15_08965	Non-Essential
1804	1804_0	PG01	CP035265	EQH15_08970	Non-Essential
1188	1188_0	PG01	CP035265	EQH15_08975	Non-Essential
1717	1717_0	PG01	CP035265	EQH15_08980	Non-Essential
468	468_0	PG01	CP035265	EQH15_08985	Non-Essential
559	559_0	PG01	CP035265	EQH15_08990	Non-Essential
2035	2035_0	PG01	CP035265	EQH15_08995	Non-Essential
1352	1352_0	PG01	CP035265	EQH15_09000	Non-Essential
1509	1509_0	PG01	CP035265	EQH15_09005	Non-Essential
154	154_0	PG01	CP035265	EQH15_09010	Non-Essential
1617	1617_0	PG01	CP035265	EQH15_09015	Non-Essential
919	919_0	PG01	CP035265	EQH15_09020	Non-Essential
1350	1350_0	PG01	CP035265	EQH15_09025	Non-Essential
90	90_0	PG01	CP035265	EQH15_09030	Non-Essential
231	231_0	PG01	CP035265	EQH15_09035	Non-Essential
282	282_0	PG01	CP035265	EQH15_09040	Non-Essential
992	992_0	PG01	CP035265	EQH15_09045	Non-Essential
296	296_0	PG01	CP035265	EQH15_09050	Non-Essential
1135	1135_0	PG01	CP035265	EQH15_09055	Non-Essential
865	865_0	PG01	CP035265	EQH15_09060	Non-Essential
1867	1867_0	PG01	CP035265	EQH15_09065	Non-Essential
2437	2437_0	PG01	CP035265	EQH15_09070	Non-Essential
2013	2013_0	PG01	CP035265	EQH15_09075	Non-Essential
2474	2474_0	PG01	CP035265	EQH15_09080	Non-Essential
1971	1971_0	PG01	CP035265	EQH15_09085	Non-Essential
1736	1736_0	PG01	CP035265	EQH15_09090	Non-Essential
2456	2456_0	PG01	CP035265	EQH15_09095	Non-Essential
2414	2414_0	PG01	CP035265	EQH15_09100	Non-Essential
1219	1219_0	PG01	CP035265	EQH15_09105	Non-Essential
479	479_0	PG01	CP035265	EQH15_09110	Non-Essential
632	632_0	PG01	CP035265	EQH15_09115	Uncertain
583	583_0	PG01	CP035265	EQH15_09120	Non-Essential
1972	1972_0	PG01	CP035265	EQH15_09125	Essential
2001	2001_0	PG01	CP035265	EQH15_09130	Non-Essential
117	117_0	PG01	CP035265	EQH15_09135	Uncertain
943	943_14	PG01	CP035265	EQH15_09140	Non-Essential
197	197_0	PG01	CP035265	EQH15_09145	Non-Essential
982	982_0	PG01	CP035265	EQH15_09150	Non-Essential
2785	2785_0	PG01	CP035265	EQH15_09155	Uncertain
NA	NA	PG01	CP035265	EQH15_09160	Essential
295	295_0	PG01	CP035265	EQH15_09165	Uncertain
1907	1907_0	PG01	CP035265	EQH15_09170	Uncertain
1560	1560_0	PG01	CP035265	EQH15_09175	Uncertain
1632	1632_0	PG01	CP035265	EQH15_09180	Non-Essential
461	461_0	PG01	CP035265	EQH15_09185	Non-Essential
1487	1487_0	PG01	CP035265	EQH15_09190	Non-Essential
102	102_0	PG01	CP035265	EQH15_09195	Essential
83	83_0	PG01	CP035265	EQH15_09200	Non-Essential
891	891_0	PG01	CP035265	EQH15_09205	Non-Essential
1360	1360_0	PG01	CP035265	EQH15_09210	Non-Essential
1130	1130_0	PG01	CP035265	EQH15_09215	Non-Essential
588	588_0	PG01	CP035265	EQH15_09220	Non-Essential
1170	1170_0	PG01	CP035265	EQH15_09225	Non-Essential
330	330_0	PG01	CP035265	EQH15_09230	Essential
7	7_31	PG01	CP035265	EQH15_09235	Uncertain
1933	1933_4	PG01	CP035265	EQH15_09345	Uncertain
12	12_0	PG01	CP035265	EQH15_09355	Non-Essential
790	790_0	PG01	CP035265	EQH15_09360	Non-Essential
1288	1288_0	PG01	CP035265	EQH15_09365	Uncertain
2708	2708_0	PG01	CP035265	EQH15_09370	Non-Essential
1468	1468_0	PG01	CP035265	EQH15_09375	Non-Essential
1295	1295_0	PG01	CP035265	EQH15_09380	Non-Essential
1083	1083_0	PG01	CP035265	EQH15_09385	Non-Essential
NA	NA	PG01	CP035265	EQH15_09390	Non-Essential
594	594_0	PG01	CP035265	EQH15_09395	Essential
1462	1462_0	PG01	CP035265	EQH15_09400	Essential
1195	1195_0	PG01	CP035265	EQH15_09405	Non-Essential
142	142_0	PG01	CP035265	EQH15_09410	Non-Essential
2420	2420_0	PG01	CP035265	EQH15_09415	Non-Essential
1737	1737_0	PG01	CP035265	EQH15_09420	Non-Essential
374	374_0	PG01	CP035265	EQH15_09425	Non-Essential
2524	2524_0	PG01	CP035265	EQH15_09430	Non-Essential
1490	1490_0	PG01	CP035265	EQH15_09435	Uncertain
1792	1792_0	PG01	CP035265	EQH15_09440	Non-Essential
385	385_0	PG01	CP035265	EQH15_09445	Non-Essential
994	994_0	PG01	CP035265	EQH15_09450	Non-Essential
NA	NA	PG01	CP035265	EQH15_09455	Non-Essential
NA	NA	PG01	CP035265	EQH15_09465	Non-Essential
743	743_0	PG01	CP035265	EQH15_09470	Non-Essential
283	283_0	PG01	CP035265	EQH15_09475	Uncertain
943	943_21	PG01	CP035265	EQH15_09480	Uncertain
45	45_0	PG01	CP035265	EQH15_09485	Non-Essential
369	369_0	PG01	CP035265	EQH15_09490	Non-Essential
4	4_0	PG01	CP035265	EQH15_09495	Non-Essential
180	180_0	PG01	CP035265	EQH15_09500	Non-Essential
NA	NA	PG01	CP035265	EQH15_09505	Uncertain
2169	2169_0	PG01	CP035265	EQH15_09510	Non-Essential
1328	1328_1	PG01	CP035265	EQH15_09515	Non-Essential
478	478_0	PG01	CP035265	EQH15_09520	Non-Essential
1870	1870_1	PG01	CP035265	EQH15_09525	Non-Essential
2102	2102_1	PG01	CP035265	EQH15_09530	Non-Essential
1626	1626_0	PG01	CP035265	EQH15_09535	Non-Essential
1687	1687_0	PG01	CP035265	EQH15_09540	Non-Essential
NA	NA	PG01	CP035265	EQH15_09545	Non-Essential
1636	1636_0	PG01	CP035265	EQH15_09550	Non-Essential
1064	1064_0	PG01	CP035265	EQH15_09555	Non-Essential
605	605_0	PG01	CP035265	EQH15_09560	Non-Essential
1027	1027_0	PG01	CP035265	EQH15_09565	Non-Essential
193	193_0	PG01	CP035265	EQH15_09570	Non-Essential
2802	2802_0	PG01	CP035265	EQH15_09575	Non-Essential
894	894_0	PG01	CP035265	EQH15_09580	Non-Essential
444	444_0	PG01	CP035265	EQH15_09585	Non-Essential
2294	2294_0	PG01	CP035265	EQH15_09590	Non-Essential
NA	NA	PG01	CP035265	EQH15_09595	Uncertain
912	912_0	PG01	CP035265	EQH15_09600	Essential
86	86_0	PG01	CP035265	EQH15_09605	Non-Essential
1846	1846_0	PG01	CP035265	EQH15_09610	Uncertain
1303	1303_0	PG01	CP035265	EQH15_09615	Non-Essential
91	91_0	PG01	CP035265	EQH15_09620	Uncertain
738	738_0	PG01	CP035265	EQH15_09625	Non-Essential
943	943_5	PG01	CP035265	EQH15_09630	Uncertain
435	435_0	PG01	CP035265	EQH15_09635	Non-Essential
2384	2384_0	PG01	CP035265	EQH15_09640	Non-Essential
806	806_0	PG01	CP035265	EQH15_09645	Non-Essential
81	81_0	PG01	CP035265	EQH15_09650	Non-Essential
744	744_0	PG01	CP035265	EQH15_09655	Non-Essential
676	676_0	PG01	CP035265	EQH15_09660	Non-Essential
1633	1633_0	PG01	CP035265	EQH15_09665	Essential
223	223_0	PG01	CP035265	EQH15_09670	Essential
1388	1388_0	PG01	CP035265	EQH15_09680	Non-Essential
1120	1120_0	PG01	CP035265	EQH15_09685	Non-Essential
1525	1525_0	PG01	CP035265	EQH15_09690	Non-Essential
696	696_1	PG01	CP035265	EQH15_09695	Non-Essential
1993	1993_0	PG01	CP035265	EQH15_09700	Non-Essential
400	400_0	PG01	CP035265	EQH15_09705	Non-Essential
400	400_1	PG01	CP035265	EQH15_09710	Essential
533	533_0	PG01	CP035265	EQH15_09715	Essential
205	205_0	PG01	CP035265	EQH15_09720	Non-Essential
2789	2789_0	PG01	CP035265	EQH15_09725	Non-Essential
1052	1052_0	PG01	CP035265	EQH15_09730	Non-Essential
903	903_0	PG01	CP035265	EQH15_09735	Non-Essential
618	618_0	PG01	CP035265	EQH15_09740	Non-Essential
646	646_0	PG01	CP035265	EQH15_09745	Essential
988	988_0	PG01	CP035265	EQH15_09750	Non-Essential
1102	1102_0	PG01	CP035265	EQH15_09755	Non-Essential
471	471_0	PG01	CP035265	EQH15_09760	Non-Essential
1887	1887_0	PG01	CP035265	EQH15_09765	Non-Essential
248	248_0	PG01	CP035265	EQH15_09770	Non-Essential
1274	1274_0	PG01	CP035265	EQH15_09775	Non-Essential
1100	1100_0	PG01	CP035265	EQH15_09780	Non-Essential
1864	1864_0	PG01	CP035265	EQH15_09785	Uncertain
540	540_0	PG01	CP035265	EQH15_09790	Non-Essential
1613	1613_0	PG01	CP035265	EQH15_09795	Uncertain
81	81_6	PG01	CP035265	EQH15_09800	Non-Essential
1209	1209_0	PG01	CP035265	EQH15_09805	Non-Essential
697	697_0	PG01	CP035265	EQH15_09810	Non-Essential
788	788_0	PG01	CP035265	EQH15_09815	Non-Essential
217	217_0	PG01	CP035265	EQH15_09820	Essential
577	577_0	PG01	CP035265	EQH15_09825	Non-Essential
2227	2227_0	PG01	CP035265	EQH15_09830	Non-Essential
968	968_0	PG01	CP035265	EQH15_09835	Non-Essential
1132	1132_0	PG01	CP035265	EQH15_09840	Uncertain
603	603_0	PG01	CP035265	EQH15_09845	Essential
814	814_0	PG01	CP035265	EQH15_09850	Non-Essential
1985	1985_0	PG01	CP035265	EQH15_09855	Non-Essential
78	78_0	PG01	CP035265	EQH15_09860	Non-Essential
39	39_0	PG01	CP035265	EQH15_09865	Non-Essential
483	483_0	PG01	CP035265	EQH15_09870	Essential
977	977_0	PG01	CP035265	EQH15_09875	Non-Essential
1266	1266_0	PG01	CP035265	EQH15_09880	Non-Essential
472	472_0	PG01	CP035265	EQH15_09885	Non-Essential
999	999_0	PG01	CP035265	EQH15_09890	Non-Essential
269	269_0	PG01	CP035265	EQH15_09895	Uncertain
1571	1571_0	PG01	CP035265	EQH15_09900	Non-Essential
1933	1933_6	PG01	CP035265	EQH15_09970	Uncertain
65	65_0	PG01	CP035265	EQH15_09980	Essential
2019	2019_0	PG01	CP035265	EQH15_09985	Uncertain
1435	1435_0	PG01	CP035265	EQH15_09990	Essential
2315	2315_0	PG01	CP035265	EQH15_09995	Uncertain
516	516_0	PG01	CP035265	EQH15_10000	Non-Essential
1647	1647_0	PG01	CP035265	EQH15_10005	Non-Essential
164	164_0	PG01	CP035265	EQH15_10010	Essential
1045	1045_0	PG01	CP035265	EQH15_10015	Non-Essential
NA	NA	PG01	CP035265	EQH15_10020	Uncertain
1460	1460_0	PG01	CP035265	EQH15_10025	Non-Essential
635	635_0	PG01	CP035265	EQH15_10030	Non-Essential
NA	NA	PG01	CP035265	EQH15_10035	Non-Essential
1833	1833_0	PG01	CP035265	EQH15_10040	Non-Essential
48	48_0	PG01	CP035265	EQH15_10045	Non-Essential
1253	1253_0	PG01	CP035265	EQH15_10050	Non-Essential
2189	2189_0	PG01	CP035265	EQH15_10055	Non-Essential
1655	1655_0	PG01	CP035265	EQH15_10060	Non-Essential
31	31_0	PG01	CP035265	EQH15_10065	Non-Essential
1439	1439_0	PG01	CP035265	EQH15_10070	Non-Essential
1059	1059_0	PG01	CP035265	EQH15_10075	Non-Essential
1842	1842_0	PG01	CP035265	EQH15_10080	Non-Essential
281	281_0	PG01	CP035265	EQH15_10085	Non-Essential
824	824_1	PG01	CP035265	EQH15_10090	Non-Essential
955	955_0	PG01	CP035265	EQH15_10095	Non-Essential
1346	1346_0	PG01	CP035265	EQH15_10100	Non-Essential
1074	1074_0	PG01	CP035265	EQH15_10105	Non-Essential
1354	1354_0	PG01	CP035265	EQH15_10110	Non-Essential
216	216_0	PG01	CP035265	EQH15_10115	Non-Essential
216	216_1	PG01	CP035265	EQH15_10120	Non-Essential
373	373_0	PG01	CP035265	EQH15_10125	Non-Essential
502	502_0	PG01	CP035265	EQH15_10130	Non-Essential
74	74_0	PG01	CP035265	EQH15_10135	Non-Essential
1706	1706_0	PG01	CP035265	EQH15_10140	Uncertain
249	249_0	PG01	CP035265	EQH15_10145	Non-Essential
359	359_0	PG01	CP035265	EQH15_10150	Essential
2060	2060_0	PG01	CP035265	EQH15_10155	Essential
805	805_0	PG01	CP035265	EQH15_10160	Non-Essential
NA	NA	PG01	CP035265	EQH15_10165	Non-Essential
1511	1511_0	PG01	CP035265	EQH15_10170	Non-Essential
562	562_0	PG01	CP035265	EQH15_10175	Non-Essential
1014	1014_0	PG01	CP035265	EQH15_10180	Non-Essential
881	881_0	PG01	CP035265	EQH15_10185	Non-Essential
890	890_0	PG01	CP035265	EQH15_10190	Non-Essential
1715	1715_0	PG01	CP035265	EQH15_10195	Non-Essential
841	841_0	PG01	CP035265	EQH15_10200	Non-Essential
678	678_0	PG01	CP035265	EQH15_10205	Non-Essential
115	115_0	PG01	CP035265	EQH15_10210	Non-Essential
58	58_0	PG01	CP035265	EQH15_10215	Non-Essential
1196	1196_0	PG01	CP035265	EQH15_10220	Non-Essential
1791	1791_0	PG01	CP035265	EQH15_10225	Non-Essential
1909	1909_0	PG01	CP035265	EQH15_10230	Non-Essential
NA	NA	PG01	CP035265	EQH15_10235	Non-Essential
1950	1950_0	PG01	CP035265	EQH15_10240	Non-Essential
127	127_0	PG01	CP035265	EQH15_10245	Non-Essential
2382	2382_0	PG01	CP035265	EQH15_10250	Non-Essential
1898	1898_0	PG01	CP035265	EQH15_10255	Non-Essential
1268	1268_0	PG01	CP035265	EQH15_10260	Non-Essential
584	584_0	PG01	CP035265	EQH15_10265	Non-Essential
1704	1704_0	PG01	CP035265	EQH15_10270	Non-Essential
2395	2395_0	PG01	CP035265	EQH15_10275	Non-Essential
2295	2295_0	PG01	CP035265	EQH15_10280	Essential
3604	3604_0	PG01	CP035265	EQH15_10285	Non-Essential
2409	2409_0	PG01	CP035265	EQH15_10290	Non-Essential
3111	3111_0	PG01	CP035265	EQH15_10295	Non-Essential
2207	2207_2	PG01	CP035265	EQH15_10300	Non-Essential
2924	2924_1	PG01	CP035265	EQH15_10305	Non-Essential
3131	3131_0	PG01	CP035265	EQH15_10310	Non-Essential
2307	2307_2	PG01	CP035265	EQH15_10315	Non-Essential
2172	2172_0	PG01	CP035265	EQH15_10320	Non-Essential
NA	NA	PG01	CP035265	EQH15_10325	Non-Essential
642	642_2	PG01	CP035265	EQH15_10330	Non-Essential
2068	2068_0	PG01	CP035265	EQH15_10335	Uncertain
1747	1747_0	PG01	CP035265	EQH15_10340	Uncertain
1933	1933_0	PG01	CP035265	EQH15_10420	Uncertain
723	723_0	PG01	CP035265	EQH15_10430	Non-Essential
2141	2141_0	PG01	CP035265	EQH15_10435	Essential
1224	1224_0	PG01	CP035265	EQH15_10440	Essential
984	984_0	PG01	CP035265	EQH15_10445	Non-Essential
1296	1296_0	PG01	CP035265	EQH15_10450	Non-Essential
[truncated: 74,771 more rows]

## Sheet: Fig1b_Counts
	Essential	Non essential	Uncertain
PG04	359	1560	90
PG01	362	1478	185
BHN97	369	1508	114
PG02	379	1489	205
PG16	362	1455	183
PG28	339	1493	196
PG25	324	1508	163
PG06	304	1444	177
CT-22F	319	1552	202
Taiwan-19F	300	1505	224
PG15	331	1472	301
D39-AC1770	330	1487	140
PG27	321	1559	163
TIGR4-AC316	306	1520	229
PG13	289	1550	205
PG12	304	1570	203
PG29	274	1315	336
PG21	184	1351	413
PG09	192	1395	493
PG24	156	1289	544
PG22	76	1167	702

## Sheet: Fig1b_Saturation
Common lab name	Tn-Seq libraries saturation (%)
PG04	79
BHN97	71
PG01	74
PG02	68
PG28	63
PG16	64
Taiwan19F-14	58
PG25	62
TIGR4-AC316	52
CT22F	59
PG15	58
PG06	60
D39-AC1770	53
PG13	51
PG29	36
PG27	52
PG12	47
PG21	30
PG09	28
PG22	21
PG24	21

## Sheet: Fig1c_classes
	Universal essentials	Strain-dependent essentials	Accessory essentials	Non-essentials
Accessory genome			128	2658
Core genome	206	186		1009

## Sheet: Fig1c_classes_allclusters
Cluster	Subcluster	Subcluster present in "n" strains with closed genomes	Minimum z value observed	Maximum z value observed	Part of the Essentialome?	Essentialome class
1	1_2	54	0	0.002	No	Non-essential
1	1_12	2	0.0245	0.0245	No	Non-essential
1	1_31	1	0.0002	0.0002	No	Non-essential
1	1_35	1	0.0014	0.0014	No	Non-essential
1	1_0	3	0	0	No	Non-essential
1	1_5	3	0.0008	0.0008	No	Non-essential
2	2_0	57	0.0013	0.9948	Yes	Strain-dependent
3	3_0	57	0.9129	1	Yes	Strain-dependent
4	4_0	56	0	0.0052	No	Non-essential
5	5_0	57	0.0001	0.0208	No	Non-essential
6	6_0	43	0	0.002	No	Non-essential
7	7_10	4	0.8429	0.8429	No	Non-essential
7	7_16	3	0.1381	0.2431	No	Non-essential
7	7_15	5	0.0015	1	Yes	Accessory
7	7_44	2	0.2089	0.2089	No	Non-essential
7	7_3	2	0.1856	0.1856	No	Non-essential
7	7_27	3	0.0078	0.0078	No	Non-essential
7	7_29	2	0.2758	0.2758	No	Non-essential
7	7_88	1	0.2846	0.2846	No	Non-essential
7	7_67	1	0.1718	0.1718	No	Non-essential
7	7_31	13	0.3146	0.9724	No	Non-essential
7	7_57	2	0.2907	0.2907	No	Non-essential
7	7_6	4	0.1872	0.1872	No	Non-essential
7	7_0	12	0.0042	0.5328	No	Non-essential
7	7_82	1	0.1221	0.1221	No	Non-essential
7	7_43	2	0.1403	0.1403	No	Non-essential
7	7_85	1	0.2576	0.2576	No	Non-essential
7	7_91	1	0.2382	0.2382	No	Non-essential
7	7_23	2	0.049	0.049	No	Non-essential
7	7_71	1	0.1868	0.1868	No	Non-essential
7	7_72	1	0.2349	0.2349	No	Non-essential
7	7_79	1	0.1821	0.1821	No	Non-essential
7	7_49	2	0.2546	0.2546	No	Non-essential
7	7_13	8	0.207	0.2209	No	Non-essential
7	7_25	4	0.1759	0.2077	No	Non-essential
7	7_8	2	0.2074	0.2282	No	Non-essential
7	7_81	1	0.1331	0.1331	No	Non-essential
7	7_94	1	0.24	0.24	No	Non-essential
7	7_59	1	0.274	0.274	No	Non-essential
7	7_20	2	0.2338	0.2338	No	Non-essential
7	7_45	2	0.1811	0.1811	No	Non-essential
7	7_51	1	0.1751	0.1751	No	Non-essential
7	7_58	7	0.1411	0.2464	No	Non-essential
7	7_55	2	0.2383	0.2383	No	Non-essential
7	7_53	1	1	1	Yes	Accessory
7	7_33	1	0.7868	0.7868	No	Non-essential
7	7_7	3	0.1227	0.1227	No	Non-essential
7	7_12	2	0.0015	0.0015	No	Non-essential
7	7_92	1	0.1029	0.1029	No	Non-essential
7	7_83	1	0.2176	0.2176	No	Non-essential
7	7_4	4	0.2228	0.2228	No	Non-essential
7	7_69	1	0.1299	0.1299	No	Non-essential
7	7_93	1	0.145	0.145	No	Non-essential
7	7_11	4	0.9904	0.9904	No	Non-essential
7	7_24	4	0.0015	1	Yes	Accessory
7	7_2	4	0.2256	0.2256	No	Non-essential
7	7_22	4	0.8036	0.8036	No	Non-essential
7	7_34	2	0.0461	0.1806	No	Non-essential
7	7_40	1	0.1202	0.1202	No	Non-essential
7	7_86	1	0.1388	0.1388	No	Non-essential
7	7_68	1	0.0279	0.0279	No	Non-essential
7	7_61	2	0.2203	0.2203	No	Non-essential
8	8_0	52	0	0.0019	No	Non-essential
9	9_0	4	0.0009	0.0009	No	Non-essential
10	10_0	57	0	0.0107	No	Non-essential
11	11_0	56	0.001	0.1141	No	Non-essential
12	12_0	56	0	0.0207	No	Non-essential
13	13_0	57	0.0002	0.9989	Yes	Strain-dependent
14	14_0	13	0	0.0005	No	Non-essential
15	15_0	51	0	0.0052	No	Non-essential
16	16_0	12	0.0002	0.0002	No	Non-essential
17	17_10	2	0	0	No	Non-essential
17	17_5	7	0.0064	0.7212	No	Non-essential
17	17_1	53	0.0001	0.8564	No	Non-essential
17	17_0	9	0	0	No	Non-essential
17	17_4	5	0	0	No	Non-essential
17	17_9	2	0.0012	0.0012	No	Non-essential
17	17_2	30	0	0.0104	No	Non-essential
18	18_0	56	0.0009	0.98	No	Non-essential
19	19_0	57	0.9981	1	Yes	Universal
20	20_0	15	0.0001	0.0091	No	Non-essential
21	21_0	56	0.0191	1	Yes	Strain-dependent
22	22_1	19	0.0007	0.0135	No	Non-essential
22	22_0	25	0.0003	0.0304	No	Non-essential
23	23_0	40	0	0.002	No	Non-essential
24	24_0	13	0	0	No	Non-essential
25	25_0	57	0	0.01	No	Non-essential
26	26_0	56	0.0012	1	Yes	Strain-dependent
27	27_0	54	0	0.0022	No	Non-essential
28	28_0	34	0.0362	1	Yes	Accessory
29	29_0	57	0	0.0021	No	Non-essential
30	30_0	11	0	0.0417	No	Non-essential
30	30_2	1	0.004	0.004	No	Non-essential
31	31_0	57	0	0.0039	No	Non-essential
32	32_0	3	0.0001	0.0001	No	Non-essential
33	33_0	57	0	0.006	No	Non-essential
34	34_0	57	0	0.0118	No	Non-essential
35	35_0	56	0.0001	1	Yes	Strain-dependent
36	36_0	54	0	0.0029	No	Non-essential
37	37_0	57	0	0.0077	No	Non-essential
38	38_0	57	0.0007	0.8552	No	Non-essential
39	39_0	57	0	0.0099	No	Non-essential
40	40_0	57	0	0.0489	No	Non-essential
41	41_0	57	0	0.0437	No	Non-essential
42	42_0	57	0	0.1147	No	Non-essential
43	43_0	57	0.0001	0.9636	No	Non-essential
44	44_0	43	0.0012	0.2438	No	Non-essential
44	44_2	4	0.3125	0.3304	No	Non-essential
44	44_17	3	0.2163	0.2163	No	Non-essential
44	44_11	4	0.3102	0.3102	No	Non-essential
44	44_14	3	0.0095	0.0104	No	Non-essential
44	44_5	54	0.0159	0.4196	No	Non-essential
44	44_16	6	0.0006	0.0142	No	Non-essential
44	44_3	13	0.0141	0.0338	No	Non-essential
44	44_18	8	0.01	0.015	No	Non-essential
44	44_7	3	0.1194	0.1194	No	Non-essential
44	44_15	1	0.2448	0.2448	No	Non-essential
44	44_12	6	0.185	0.2551	No	Non-essential
44	44_6	3	0.0787	0.0787	No	Non-essential
44	44_22	6	0.0925	0.2163	No	Non-essential
44	44_10	30	0.1285	0.6422	No	Non-essential
45	45_0	56	0	0.0035	No	Non-essential
46	46_0	57	0.9169	1	Yes	Strain-dependent
47	47_0	57	0	0.05	No	Non-essential
48	48_0	56	0	0.0112	No	Non-essential
49	49_0	46	0	0.184	No	Non-essential
50	50_0	57	1	1	Yes	Universal
52	52_0	12	0.0075	0.0075	No	Non-essential
53	53_0	46	0	0.0122	No	Non-essential
54	54_0	57	0	0.9345	No	Non-essential
56	56_0	57	0.8945	1	Yes	Strain-dependent
57	57_0	53	0.0001	0.3525	No	Non-essential
58	58_0	57	0	0.0025	No	Non-essential
59	59_0	55	0	0.0037	No	Non-essential
61	61_0	57	0	0.0012	No	Non-essential
62	62_0	57	0	0.0096	No	Non-essential
63	63_0	57	0	0.0028	No	Non-essential
64	64_0	57	0	0.0301	No	Non-essential
65	65_2	51	0.1776	1	Yes	Accessory
65	65_0	56	0.1771	1	Yes	Strain-dependent
66	66_0	56	0	0.0046	No	Non-essential
67	67_0	9	0.001	0.0029	No	Non-essential
68	68_0	55	0	0.01	No	Non-essential
69	69_1	55	0	0.0022	No	Non-essential
69	69_5	7	0.0006	0.002	No	Non-essential
69	69_2	6	0	0.0035	No	Non-essential
69	69_0	5	0.0002	0.0009	No	Non-essential
70	70_0	50	0.0001	0.1036	No	Non-essential
71	71_0	57	0	0.002	No	Non-essential
72	72_0	57	0.0001	0.0074	No	Non-essential
73	73_0	57	0	0.0091	No	Non-essential
74	74_0	57	0	0.0025	No	Non-essential
75	75_0	30	0.0001	0.0172	No	Non-essential
76	76_0	57	0	0.0968	No	Non-essential
78	78_0	57	0	0.002	No	Non-essential
79	79_0	57	0	0.0014	No	Non-essential
80	80_0	56	0.0001	0.0098	No	Non-essential
81	81_0	21	0	0.0089	No	Non-essential
81	81_4	8	0.0001	0.0004	No	Non-essential
81	81_6	14	0	0.0024	No	Non-essential
81	81_9	23	0	0.0094	No	Non-essential
81	81_2	27	0	0.0011	No	Non-essential
81	81_3	6	0.0051	0.0051	No	Non-essential
81	81_1	41	0	0.0037	No	Non-essential
81	81_5	31	0	0.0027	No	Non-essential
82	82_0	55	0	0.0021	No	Non-essential
83	83_0	57	0	0.002	No	Non-essential
84	84_1	44	0	0.0075	No	Non-essential
84	84_2	12	0.0003	0.0026	No	Non-essential
84	84_0	37	0	0.0024	No	Non-essential
85	85_0	57	0.9999	1	Yes	Universal
86	86_0	57	0	0.0031	No	Non-essential
87	87_0	57	0.001	0.9492	No	Non-essential
88	88_0	13	0	0.0014	No	Non-essential
89	89_0	14	0.0028	0.0028	No	Non-essential
90	90_0	57	0	0.0075	No	Non-essential
91	91_0	57	0.0003	1	Yes	Strain-dependent
92	92_0	57	0	0.0037	No	Non-essential
93	93_0	57	0.0002	0.0077	No	Non-essential
94	94_0	18	0.0344	1	Yes	Accessory
95	95_0	57	1	1	Yes	Universal
96	96_0	8	0	0	No	Non-essential
96	96_2	28	0	0.0024	No	Non-essential
96	96_5	1	0	0	No	Non-essential
96	96_1	52	0	0.0031	No	Non-essential
97	97_0	57	0	0.0134	No	Non-essential
98	98_0	57	0	0.0018	No	Non-essential
99	99_0	20	0.0001	0.0055	No	Non-essential
101	101_4	1	0.0012	0.0012	No	Non-essential
101	101_1	5	0.0003	0.006	No	Non-essential
101	101_0	36	0	0.0165	No	Non-essential
101	101_2	27	0	0.0018	No	Non-essential
102	102_0	57	0.001	1	Yes	Strain-dependent
103	103_0	8	0.0756	0.0756	No	Non-essential
104	104_0	57	0.9999	1	Yes	Universal
105	105_0	57	0	0.011	No	Non-essential
106	106_0	15	0	0.0046	No	Non-essential
107	107_0	57	0	0.0089	No	Non-essential
108	108_0	57	0.0001	0.0182	No	Non-essential
109	109_0	13	0.0004	0.0118	No	Non-essential
110	110_0	57	0.0042	1	Yes	Strain-dependent
111	111_0	57	0	0.0284	No	Non-essential
113	113_0	55	0	0.0055	No	Non-essential
114	114_0	57	0	0.023	No	Non-essential
115	115_0	57	0	0.0045	No	Non-essential
116	116_0	57	0	0.0168	No	Non-essential
117	117_0	56	0	1	Yes	Strain-dependent
118	118_0	57	0.0003	0.4299	No	Non-essential
119	119_0	57	0	0.0162	No	Non-essential
120	120_0	57	0.9999	1	Yes	Universal
121	121_2	7	0	0.0016	No	Non-essential
121	121_3	1	0.0002	0.0002	No	Non-essential
122	122_0	57	0	0.0026	No	Non-essential
123	123_0	57	0.0003	0.0206	No	Non-essential
124	124_0	57	1	1	Yes	Universal
125	125_0	50	0	0.0031	No	Non-essential
126	126_0	57	0	0.0112	No	Non-essential
127	127_0	56	0	0.0053	No	Non-essential
128	128_0	57	0.9991	1	Yes	Universal
129	129_0	57	0.0004	0.9488	No	Non-essential
130	130_0	57	0.9979	1	Yes	Universal
131	131_0	57	0.0004	0.2663	No	Non-essential
132	132_0	56	0.0003	0.0244	No	Non-essential
133	133_0	57	0.9923	1	Yes	Universal
134	134_0	57	0.9994	1	Yes	Universal
135	135_0	57	0.132	1	Yes	Strain-dependent
136	136_0	57	0	0.5074	No	Non-essential
137	137_0	57	0.1157	1	Yes	Strain-dependent
138	138_0	49	0	0.0025	No	Non-essential
139	139_0	9	0.0063	0.0063	No	Non-essential
140	140_0	57	1	1	Yes	Universal
141	141_0	57	0	0.0039	No	Non-essential
142	142_0	57	0	0.0078	No	Non-essential
143	143_2	14	0	0.003	No	Non-essential
143	143_3	3	0.0012	0.1367	No	Non-essential
143	143_1	6	0.0038	0.0038	No	Non-essential
144	144_0	57	0.0001	0.0128	No	Non-essential
145	145_0	7	0	0	No	Non-essential
146	146_1	9	0.0031	0.017	No	Non-essential
146	146_0	56	0	0.0124	No	Non-essential
147	147_0	57	0.9999	1	Yes	Universal
148	148_0	53	0	0.0021	No	Non-essential
149	149_0	57	1	1	Yes	Universal
150	150_0	57	0	0.2942	No	Non-essential
151	151_0	57	0	0.0027	No	Non-essential
152	152_0	57	0	0.0508	No	Non-essential
153	153_0	57	0	0.0022	No	Non-essential
154	154_0	57	0	0.0028	No	Non-essential
155	155_0	15	0.0005	0.9997	Yes	Accessory
155	155_1	7	0.0034	0.0034	No	Non-essential
155	155_4	13	0.9974	0.9974	Yes	Accessory
155	155_2	6	0.007	0.3478	No	Non-essential
155	155_7	11	0.0001	0.0258	No	Non-essential
156	156_0	55	0	0.0035	No	Non-essential
157	157_0	57	0.9779	1	Yes	Strain-dependent
158	158_0	57	0.0006	0.4854	No	Non-essential
159	159_0	57	0.999	1	Yes	Universal
160	160_0	44	0	0.2082	No	Non-essential
161	161_0	16	0.0008	1	Yes	Strain-dependent
162	162_0	56	0	0.0037	No	Non-essential
163	163_1	6	0.9932	0.9932	Yes	Accessory
163	163_2	7	0.0052	0.0095	No	Non-essential
163	163_0	13	0.994	0.994	Yes	Accessory
164	164_0	57	1	1	Yes	Universal
165	165_0	56	0	0.0038	No	Non-essential
166	166_0	57	0	0.0188	No	Non-essential
167	167_0	57	0.0071	1	Yes	Strain-dependent
168	168_0	16	0.001	0.0553	No	Non-essential
169	169_0	57	0	0.1063	No	Non-essential
170	170_0	57	0	0.0042	No	Non-essential
171	171_0	57	0	0.0016	No	Non-essential
172	172_0	57	0	0.5728	No	Non-essential
173	173_0	57	0.0001	0.999	Yes	Strain-dependent
174	174_1	1	0.0024	0.0024	No	Non-essential
174	174_0	13	0.0002	0.0339	No	Non-essential
174	174_2	44	0.0002	0.1804	No	Non-essential
175	175_0	57	0	0.005	No	Non-essential
176	176_0	57	0	0.0128	No	Non-essential
177	177_0	57	0.0005	0.4067	No	Non-essential
178	178_0	57	0	0.0034	No	Non-essential
179	179_0	6	0	0.0001	No	Non-essential
180	180_0	55	0	0.0078	No	Non-essential
181	181_0	15	0	0.002	No	Non-essential
182	182_0	57	0	0.0108	No	Non-essential
183	183_0	57	0.9996	1	Yes	Universal
184	184_0	57	0	0.0027	No	Non-essential
185	185_1	8	0.0042	0.0205	No	Non-essential
185	185_0	50	0	0.0103	No	Non-essential
186	186_0	57	0	0.0086	No	Non-essential
187	187_0	57	0	0.0107	No	Non-essential
188	188_0	7	0.0033	0.257	No	Non-essential
189	189_0	55	0	0.0484	No	Non-essential
191	191_0	57	0.9937	1	Yes	Universal
192	192_0	57	0	0.0229	No	Non-essential
193	193_0	53	0	0.0032	No	Non-essential
194	194_0	56	1	1	Yes	Universal
195	195_0	56	0	0.003	No	Non-essential
196	196_0	57	0	0.0018	No	Non-essential
197	197_0	57	0	0.0156	No	Non-essential
198	198_0	57	0.0194	1	Yes	Strain-dependent
198	198_1	57	0.0005	1	Yes	Strain-dependent
199	199_0	56	0	0.0066	No	Non-essential
200	200_0	57	0	0.0023	No	Non-essential
201	201_0	57	0.6474	1	Yes	Strain-dependent
202	202_0	57	0	0.0021	No	Non-essential
203	203_0	56	0	0.0996	No	Non-essential
204	204_0	56	0.0003	0.6879	No	Non-essential
205	205_0	57	0	0.0195	No	Non-essential
206	206_0	5	0.0006	0.0006	No	Non-essential
206	206_2	52	0	0.0039	No	Non-essential
206	206_1	21	0	0.0002	No	Non-essential
207	207_0	51	0	0.0214	No	Non-essential
208	208_0	57	0.0042	0.6989	No	Non-essential
209	209_0	5	0.0042	0.008	No	Non-essential
210	210_0	57	1	1	Yes	Universal
211	211_0	51	0	0.0165	No	Non-essential
212	212_0	56	0	0.0235	No	Non-essential
213	213_0	57	0	0.003	No	Non-essential
214	214_0	56	0	0.0901	No	Non-essential
215	215_0	57	0.9983	1	Yes	Universal
216	216_1	57	0	0.0017	No	Non-essential
216	216_0	57	0	0.0028	No	Non-essential
217	217_0	57	0.0002	1	Yes	Strain-dependent
218	218_0	57	0	0.0022	No	Non-essential
219	219_4	5	0.0002	0.0004	No	Non-essential
219	219_0	48	0.0001	0.0096	No	Non-essential
219	219_3	24	0.0002	0.0136	No	Non-essential
219	219_1	5	0.0003	0.0003	No	Non-essential
220	220_0	56	0	0.0016	No	Non-essential
221	221_0	10	0.0011	0.0032	No	Non-essential
223	223_0	55	1	1	Yes	Universal
225	225_0	57	1	1	Yes	Universal
226	226_0	52	0	0.4302	No	Non-essential
227	227_0	57	0.0001	0.022	No	Non-essential
228	228_0	8	0.0804	0.2074	No	Non-essential
228	228_1	7	0.0087	0.0087	No	Non-essential
231	231_0	57	0	0.0013	No	Non-essential
232	232_0	57	0.0095	0.7382	No	Non-essential
233	233_0	57	0	0.1438	No	Non-essential
234	234_0	57	0	0.0038	No	Non-essential
235	235_0	55	0.0003	0.0905	No	Non-essential
236	236_0	57	0	0.0171	No	Non-essential
237	237_0	57	0.0001	0.0476	No	Non-essential
238	238_0	55	0	0.0023	No	Non-essential
239	239_3	13	0.0034	0.9934	Yes	Accessory
239	239_8	18	0.0006	0.0052	No	Non-essential
239	239_0	10	0	0.1696	No	Non-essential
239	239_2	20	0.0007	0.993	Yes	Accessory
239	239_6	16	0.001	0.983	No	Non-essential
239	239_1	2	0.0873	0.0873	No	Non-essential
240	240_0	57	0	0.0257	No	Non-essential
241	241_0	57	0.0002	0.0273	No	Non-essential
242	242_0	56	0	0.006	No	Non-essential
243	243_0	15	0	0.0011	No	Non-essential
244	244_4	1	0	0	No	Non-essential
244	244_3	5	0	0	No	Non-essential
244	244_5	1	0.0006	0.0006	No	Non-essential
244	244_6	1	0.0004	0.0004	No	Non-essential
244	244_2	6	0	0.0001	No	Non-essential
244	244_1	4	0.0002	0.0005	No	Non-essential
246	246_0	57	0	0.004	No	Non-essential
247	247_1	11	0	0.0004	No	Non-essential
247	247_2	5	0	0	No	Non-essential
247	247_0	20	0	0.0018	No	Non-essential
248	248_0	57	0	0.084	No	Non-essential
249	249_0	57	0	0.0039	No	Non-essential
250	250_0	51	0	0.0048	No	Non-essential
251	251_0	57	0	0.3802	No	Non-essential
252	252_0	57	0.0007	1	Yes	Strain-dependent
253	253_0	56	0	0.0385	No	Non-essential
254	254_0	57	0	0.048	No	Non-essential
255	255_0	57	0	1	Yes	Strain-dependent
256	256_2	2	0.0001	0.0001	No	Non-essential
256	256_0	9	0.0001	0.0001	No	Non-essential
257	257_0	57	0	0.0032	No	Non-essential
258	258_0	16	0	0.0016	No	Non-essential
259	259_0	57	0	0.0045	No	Non-essential
260	260_0	57	0.993	1	Yes	Universal
261	261_2	18	0.0004	0.0776	No	Non-essential
261	261_0	6	0.019	0.0675	No	Non-essential
261	261_3	10	0.0016	0.0772	No	Non-essential
262	262_0	57	0	0.0074	No	Non-essential
263	263_0	45	0	0.0034	No	Non-essential
264	264_1	57	1	1	Yes	Universal
264	264_0	57	1	1	Yes	Universal
265	265_0	57	0	0.0072	No	Non-essential
266	266_0	57	0.0001	0.3335	No	Non-essential
267	267_5	7	0.4051	1	Yes	Accessory
267	267_2	4	0.2206	0.2206	No	Non-essential
267	267_1	11	0.0025	0.9986	Yes	Accessory
267	267_0	7	0.0005	0.0015	No	Non-essential
268	268_0	57	0	0.0031	No	Non-essential
269	269_0	56	0.0004	0.9528	No	Non-essential
270	270_0	57	0	0.0085	No	Non-essential
271	271_0	56	0.9996	1	Yes	Universal
272	272_0	43	0	0.0013	No	Non-essential
273	273_0	57	0	0.0903	No	Non-essential
274	274_0	18	0	0.0004	No	Non-essential
275	275_0	57	0.0046	1	Yes	Strain-dependent
276	276_0	57	0	0.0017	No	Non-essential
277	277_0	57	0	0.0121	No	Non-essential
278	278_0	57	0	0.2899	No	Non-essential
279	279_0	57	0.9995	1	Yes	Universal
280	280_0	57	0.0002	0.9618	No	Non-essential
281	281_0	58	0	0.0035	No	Non-essential
282	282_0	57	0	0.0041	No	Non-essential
283	283_0	57	0.0001	0.1862	No	Non-essential
284	284_0	57	0	0.0073	No	Non-essential
285	285_0	54	0	0.0123	No	Non-essential
286	286_64	1	0.2011	0.2011	No	Non-essential
286	286_3	2	0.0709	0.0709	No	Non-essential
286	286_23	3	0.1591	0.1591	No	Non-essential
286	286_17	1	0.2093	0.2093	No	Non-essential
286	286_36	1	0.1938	0.1938	No	Non-essential
286	286_66	1	0.1902	0.1902	No	Non-essential
286	286_37	2	0.1541	0.3158	No	Non-essential
286	286_65	1	0.237	0.237	No	Non-essential
286	286_2	6	0.1744	1	Yes	Accessory
286	286_58	4	0.2118	0.2368	No	Non-essential
286	286_70	3	0.2068	0.3938	No	Non-essential
286	286_39	1	0.1716	0.1716	No	Non-essential
286	286_10	4	0.2212	0.2212	No	Non-essential
286	286_1	5	0.2646	1	Yes	Accessory
286	286_47	1	0.1393	0.1393	No	Non-essential
286	286_68	1	0.4073	0.4073	No	Non-essential
286	286_13	6	0.1945	0.4291	No	Non-essential
286	286_20	28	0.0044	0.9979	Yes	Accessory
286	286_16	37	0.0014	1	Yes	Accessory
286	286_63	1	0.2009	0.2009	No	Non-essential
286	286_0	4	0.2813	0.2861	No	Non-essential
286	286_42	1	0.1908	0.1908	No	Non-essential
287	287_0	57	0	0.0026	No	Non-essential
288	288_0	57	0	0.0064	No	Non-essential
289	289_1	8	0	0	No	Non-essential
289	289_4	37	0	0.0039	No	Non-essential
289	289_0	39	0	0.0047	No	Non-essential
290	290_0	57	0.9914	1	Yes	Strain-dependent
291	291_0	25	0	0.0029	No	Non-essential
291	291_7	1	0	0	No	Non-essential
291	291_4	24	0	0.0025	No	Non-essential
291	291_1	56	0	0.0159	No	Non-essential
291	291_9	1	0	0	No	Non-essential
292	292_0	28	0	0.0194	No	Non-essential
293	293_0	46	0	0.0025	No	Non-essential
294	294_0	56	0.0001	0.1247	No	Non-essential
294	294_1	57	0	0.0432	No	Non-essential
295	295_0	57	0	0.8581	No	Non-essential
295	294_2	NA	0.0025	0.0025	No	Non-essential
296	296_0	57	0	0.0024	No	Non-essential
297	297_7	1	0.0274	0.0274	No	Non-essential
297	297_3	2	0.9177	0.9177	No	Non-essential
297	297_6	38	0.0054	0.3501	No	Non-essential
297	297_0	4	0.0183	0.0183	No	Non-essential
297	297_1	11	0.0854	0.2306	No	Non-essential
297	297_2	4	0.2143	0.2143	No	Non-essential
298	298_0	57	0.0061	1	Yes	Strain-dependent
299	299_0	56	0	0.0196	No	Non-essential
300	300_0	57	0.0022	0.0355	No	Non-essential
301	301_0	56	0	0.0021	No	Non-essential
302	302_0	57	0.9997	1	Yes	Universal
303	303_0	57	0	0.0187	No	Non-essential
304	304_0	55	0	0.0016	No	Non-essential
305	305_0	57	0	0.0049	No	Non-essential
306	306_0	12	0.0021	0.0021	No	Non-essential
307	307_0	53	0	0.0059	No	Non-essential
308	308_0	57	0	0.0391	No	Non-essential
309	309_0	56	0.0001	0.9696	No	Non-essential
310	310_0	14	0.0002	0.039	No	Non-essential
311	311_0	36	0	0.0026	No	Non-essential
312	312_0	57	0.0003	0.4002	No	Non-essential
313	313_0	57	0.0005	0.3087	No	Non-essential
314	314_0	57	0	0.0416	No	Non-essential
315	315_0	55	0	0.004	No	Non-essential
316	316_0	57	0	0.0173	No	Non-essential
317	317_0	52	0	0.0024	No	Non-essential
318	318_0	55	0	0.0228	No	Non-essential
319	319_0	57	0	0.0072	No	Non-essential
320	320_0	39	0	0.0057	No	Non-essential
321	321_0	30	0.0072	0.9876	No	Non-essential
321	321_8	11	0.0017	0.0302	No	Non-essential
321	321_9	3	0.0031	0.0031	No	Non-essential
321	321_6	3	0.2517	0.2517	No	Non-essential
321	321_12	2	0.0019	0.0019	No	Non-essential
321	321_2	40	0.0005	0.9817	No	Non-essential
321	321_5	9	0.0168	0.0495	No	Non-essential
321	321_3	35	0.0007	0.6173	No	Non-essential
322	322_0	57	0	0.1327	No	Non-essential
323	323_0	19	0	0.0057	No	Non-essential
323	323_3	17	0.0008	0.011	No	Non-essential
324	324_0	42	0	0.0023	No	Non-essential
324	324_2	1	0	0	No	Non-essential
325	325_0	10	1	1	Yes	Accessory
326	326_0	57	0	0.0125	No	Non-essential
327	327_0	57	0.0009	0.0463	No	Non-essential
328	328_0	15	0	0.9874	No	Non-essential
329	329_0	46	0	0.008	No	Non-essential
330	330_0	57	0.9971	1	Yes	Universal
331	331_1	56	0	0.7052	No	Non-essential
331	331_0	34	0	0.0019	No	Non-essential
332	332_0	49	0.999	1	Yes	Accessory
332	332_2	8	1	1	Yes	Accessory
332	332_1	1	0.6197	0.6197	No	Non-essential
334	334_0	1	0.0064	0.0064	No	Non-essential
335	335_0	56	0.0001	0.0544	No	Non-essential
336	336_0	57	0.5244	1	Yes	Strain-dependent
337	337_0	57	0	0.0035	No	Non-essential
338	338_0	57	0.0001	0.0469	No	Non-essential
339	339_0	57	0.9558	1	Yes	Strain-dependent
340	340_0	57	0.4029	1	Yes	Strain-dependent
341	341_0	57	0	0.0022	No	Non-essential
342	342_0	57	0	0.4594	No	Non-essential
342	342_1	7	0	0	No	Non-essential
343	343_0	56	1	1	Yes	Universal
344	344_0	57	0	0.0155	No	Non-essential
345	345_0	57	0	0.6584	No	Non-essential
346	346_0	57	1	1	Yes	Universal
347	347_0	57	0	0.0043	No	Non-essential
349	349_0	56	0.9188	1	Yes	Strain-dependent
350	350_0	57	0.9999	1	Yes	Universal
351	351_0	33	0.0006	1	Yes	Accessory
351	351_2	24	0.9879	1	Yes	Strain-dependent
351	351_1	28	0.0002	0.9973	Yes	Strain-dependent
352	352_1	4	0.0058	0.0058	No	Non-essential
352	352_2	57	0.9987	1	Yes	Universal
352	352_0	8	0.11	0.11	No	Non-essential
353	353_0	57	0	0.0035	No	Non-essential
354	354_0	57	0.8509	1	Yes	Strain-dependent
355	355_0	56	0	0.0019	No	Non-essential
356	356_0	57	1	1	Yes	Universal
357	357_0	51	0	0.0134	No	Non-essential
358	358_0	42	0	0.0026	No	Non-essential
359	359_0	57	0.989	1	Yes	Strain-dependent
360	360_2	4	0.0003	0.0016	No	Non-essential
360	360_0	28	0	0.0052	No	Non-essential
361	361_0	55	0	0.0009	No	Non-essential
362	362_0	57	0	0.0218	No	Non-essential
363	363_0	57	0	0.0027	No	Non-essential
365	365_0	1	0.001	0.001	No	Non-essential
366	366_0	53	0.0001	0.175	No	Non-essential
367	367_0	57	0.0001	0.6565	No	Non-essential
368	368_0	57	0.9876	1	Yes	Strain-dependent
369	369_0	56	0	0.0022	No	Non-essential
370	370_0	5	0	0	No	Non-essential
371	371_0	57	0.0001	0.2641	No	Non-essential
372	372_0	57	0.0008	1	Yes	Strain-dependent
373	373_0	57	0	0.0358	No	Non-essential
374	374_0	57	0	0.0294	No	Non-essential
375	375_0	19	0.0003	0.0009	No	Non-essential
376	376_0	43	0	0.0014	No	Non-essential
377	377_0	31	0.0018	0.0576	No	Non-essential
378	378_0	57	0.0009	0.0202	No	Non-essential
379	379_0	48	0	0.0018	No	Non-essential
380	380_0	57	0	0.0215	No	Non-essential
381	381_0	18	0	0	No	Non-essential
382	382_0	57	1	1	Yes	Universal
383	383_0	57	0	0.0033	No	Non-essential
384	384_0	57	0.0003	0.4288	No	Non-essential
385	385_0	57	0	0.0042	No	Non-essential
386	386_0	19	0.0002	0.0006	No	Non-essential
387	387_0	57	0	0.0041	No	Non-essential
388	388_0	53	0	0.5986	No	Non-essential
389	389_1	3	0	0	No	Non-essential
389	389_0	24	0	0	No	Non-essential
389	389_2	18	0	0.0018	No	Non-essential
389	389_3	2	0.0001	0.0003	No	Non-essential
390	390_0	56	0	0.0063	No	Non-essential
391	391_0	57	0.0007	0.9947	Yes	Strain-dependent
392	392_0	57	0.9997	1	Yes	Universal
393	393_0	3	0.0002	0.0003	No	Non-essential
393	393_1	41	0	0.0644	No	Non-essential
394	394_0	57	0	0.0281	No	Non-essential
395	395_0	57	1	1	Yes	Universal
396	396_0	57	0	0.023	No	Non-essential
397	397_0	57	0	0.0031	No	Non-essential
398	398_0	57	0	0.0092	No	Non-essential
399	399_0	45	0	0.0521	No	Non-essential
400	400_1	56	0.9981	1	Yes	Universal
400	400_0	57	0	0.004	No	Non-essential
401	401_0	57	1	1	Yes	Universal
402	402_0	7	0.0001	0.0001	No	Non-essential
403	403_0	57	0	0.0028	No	Non-essential
404	404_1	7	0.0433	0.1357	No	Non-essential
404	404_0	4	0.0787	0.0787	No	Non-essential
405	405_0	57	1	1	Yes	Universal
406	406_0	57	0	0.0196	No	Non-essential
407	407_0	56	0	0.0083	No	Non-essential
408	408_0	57	0	0.0018	No	Non-essential
409	409_0	57	0.0017	0.8076	No	Non-essential
410	410_0	57	0.0657	1	Yes	Strain-dependent
411	411_0	51	0	0.0045	No	Non-essential
412	412_0	57	0	0.0146	No	Non-essential
413	413_0	42	0.0097	0.9154	No	Non-essential
414	414_0	57	1	1	Yes	Universal
415	415_1	53	0	0.0073	No	Non-essential
415	415_0	44	0	0.0011	No	Non-essential
416	416_0	57	0.718	1	Yes	Strain-dependent
417	417_0	57	0	0.0035	No	Non-essential
418	418_0	57	0	0.0906	No	Non-essential
419	419_0	43	0	0.0373	No	Non-essential
420	420_0	57	0	0.0029	No	Non-essential
421	421_0	57	0.0001	0.9896	No	Non-essential
422	422_0	57	1	1	Yes	Universal
423	423_0	56	0.9999	1	Yes	Universal
424	424_0	57	0.0001	0.9995	Yes	Strain-dependent
425	425_0	57	0	0.0056	No	Non-essential
426	426_0	57	0	0.0033	No	Non-essential
427	427_0	51	0	0.0017	No	Non-essential
428	428_1	49	0.9993	1	Yes	Universal
428	428_0	6	1	1	Yes	Universal
429	429_0	57	0	0.0046	No	Non-essential
430	430_0	56	0	0.0032	No	Non-essential
431	431_1	52	0.0013	0.2549	No	Non-essential
431	431_0	57	0.0001	0.1957	No	Non-essential
432	432_0	57	1	1	Yes	Universal
434	434_0	57	0	0.8353	No	Non-essential
435	435_0	42	0	0.0018	No	Non-essential
436	436_1	3	0.0022	0.0022	No	Non-essential
436	436_0	7	0.001	0.003	No	Non-essential
436	436_2	7	0.0012	0.0243	No	Non-essential
437	437_0	57	0.9982	1	Yes	Universal
438	438_0	57	0	0.042	No	Non-essential
439	439_0	57	0.9818	1	Yes	Strain-dependent
440	440_0	57	0	0.0324	No	Non-essential
441	441_0	12	0	0.0014	No	Non-essential
442	442_0	56	0	0.006	No	Non-essential
443	443_0	56	0	0.0474	No	Non-essential
444	444_7	4	0.9872	0.9872	No	Non-essential
444	444_0	49	0	0.0663	No	Non-essential
444	444_4	9	0.0093	0.0093	No	Non-essential
444	444_1	3	0.0156	0.0156	No	Non-essential
444	444_3	12	0	0.9824	No	Non-essential
444	444_5	7	0.0012	0.0287	No	Non-essential
444	444_8	3	0.001	0.1441	No	Non-essential
445	445_36	20	0.2411	0.2411	No	Non-essential
445	445_67	10	0.1172	0.2684	No	Non-essential
445	445_18	51	0.0013	0.1643	No	Non-essential
445	445_22	9	0.4191	0.629	No	Non-essential
445	445_6	27	0.1534	0.3529	No	Non-essential
445	445_2	25	0.0002	0.0061	No	Non-essential
445	445_20	24	0.1053	0.2428	No	Non-essential
445	445_1	28	0.0129	0.6885	No	Non-essential
445	445_28	5	0.1351	0.1351	No	Non-essential
445	445_71	43	0.0001	0.5854	No	Non-essential
445	445_64	9	0.1976	0.2749	No	Non-essential
445	445_4	7	0.2759	0.2759	No	Non-essential
445	445_34	18	0.0144	0.1746	No	Non-essential
445	445_14	4	0.2484	0.2484	No	Non-essential
445	445_54	27	0.0175	0.7926	No	Non-essential
445	445_26	12	0.1862	0.3567	No	Non-essential
445	445_13	16	0.0335	0.0709	No	Non-essential
445	445_21	20	0.0112	0.1936	No	Non-essential
445	445_58	1	0.0026	0.0026	No	Non-essential
445	445_24	34	0.1032	0.2602	No	Non-essential
445	445_19	25	0.0029	0.2437	No	Non-essential
445	445_33	11	0.1818	0.3472	No	Non-essential
445	445_27	33	0.1476	0.4793	No	Non-essential
445	445_72	2	0.1914	0.2275	No	Non-essential
445	445_0	9	0.1508	0.2564	No	Non-essential
445	445_45	13	0.0039	0.0421	No	Non-essential
445	445_42	21	0.1681	0.2803	No	Non-essential
445	445_56	11	0.0148	0.2534	No	Non-essential
445	445_49	2	0.007	0.044	No	Non-essential
445	445_12	7	0.0088	0.0088	No	Non-essential
445	445_10	5	0.2374	0.2374	No	Non-essential
445	445_31	8	0.1256	0.1739	No	Non-essential
445	445_41	5	0.2205	0.2205	No	Non-essential
445	445_11	14	0.1214	0.1214	No	Non-essential
445	445_7	10	0.1624	0.1624	No	Non-essential
445	445_38	25	0.0076	0.0322	No	Non-essential
445	445_5	3	0.1938	0.1938	No	Non-essential
445	445_8	25	0.0433	0.3897	No	Non-essential
446	446_0	57	0	0.0019	No	Non-essential
447	447_0	57	0	0.0419	No	Non-essential
448	448_0	57	0.9905	1	Yes	Strain-dependent
449	449_0	57	0	0.0024	No	Non-essential
450	450_1	46	0.0001	0.0098	No	Non-essential
450	450_0	57	0	0.0076	No	Non-essential
450	450_2	11	0.0004	0.0275	No	Non-essential
451	451_0	54	0	0.0153	No	Non-essential
452	452_0	57	0	0.0031	No	Non-essential
453	453_0	57	1	1	Yes	Universal
454	454_3	2	0.0001	0.0003	No	Non-essential
454	454_8	6	0.0026	0.0026	No	Non-essential
454	454_5	7	0.0001	0.0063	No	Non-essential
454	454_2	5	0.001	0.0055	No	Non-essential
454	454_0	7	0	0.0001	No	Non-essential
455	455_6	11	0	0.0506	No	Non-essential
455	455_4	1	0.0768	0.0768	No	Non-essential
456	456_0	57	0.002	0.9777	No	Non-essential
457	457_0	57	0	0.0068	No	Non-essential
458	458_0	45	0	0.0062	No	Non-essential
458	458_1	13	0.0004	0.0082	No	Non-essential
459	459_0	57	0	0.0178	No	Non-essential
460	460_0	57	0	0.2265	No	Non-essential
461	461_12	10	0	0	No	Non-essential
461	461_3	8	0	0.0028	No	Non-essential
461	461_4	8	0.0185	0.0185	No	Non-essential
461	461_5	6	0.0004	0.0004	No	Non-essential
461	461_1	27	0	0.0026	No	Non-essential
461	461_10	10	0	0.0021	No	Non-essential
461	461_0	53	0	0.0073	No	Non-essential
461	461_2	38	0	0.0025	No	Non-essential
462	462_0	57	0.1936	0.9943	Yes	Strain-dependent
463	463_0	57	1	1	Yes	Universal
464	464_0	57	0.0007	0.2058	No	Non-essential
465	465_0	57	0	0.0147	No	Non-essential
466	466_0	57	1	1	Yes	Universal
467	467_0	57	0	0.0026	No	Non-essential
468	468_0	57	0	0.0078	No	Non-essential
468	468_1	35	0	0.0024	No	Non-essential
469	469_0	57	0	0.0032	No	Non-essential
471	471_0	57	0	0.0135	No	Non-essential
472	472_0	57	0	0.0033	No	Non-essential
473	473_0	6	0.0052	0.0052	No	Non-essential
473	473_5	1	0.0327	0.0327	No	Non-essential
473	473_2	3	0.061	0.061	No	Non-essential
473	473_4	6	0.0002	0.0002	No	Non-essential
473	473_3	5	0.0012	0.0012	No	Non-essential
473	473_9	2	0	0.0001	No	Non-essential
473	473_7	3	0.02	0.02	No	Non-essential
473	473_1	4	0.0019	0.0019	No	Non-essential
473	473_6	1	0.0144	0.0144	No	Non-essential
474	474_0	56	0	0.9698	No	Non-essential
475	475_0	57	1	1	Yes	Universal
476	476_0	53	0	0.0224	No	Non-essential
477	477_0	57	0.0069	1	Yes	Strain-dependent
478	478_1	57	0	0.0023	No	Non-essential
478	478_0	11	0	0.0024	No	Non-essential
479	479_0	57	0.0003	0.327	No	Non-essential
480	480_0	57	0	0.0031	No	Non-essential
481	481_0	57	0.0001	0.7243	No	Non-essential
482	482_0	57	0	0.0067	No	Non-essential
483	483_0	57	0.5959	1	Yes	Strain-dependent
485	485_4	10	0.0004	1	Yes	Accessory
485	485_5	4	0.5416	0.5416	No	Non-essential
485	485_12	3	0	1	Yes	Accessory
485	485_0	6	0.0018	0.4794	No	Non-essential
486	486_0	57	0	0.8202	No	Non-essential
487	487_0	57	0.0001	0.0048	No	Non-essential
488	488_1	11	0	0.0209	No	Non-essential
488	488_4	1	0.0008	0.0008	No	Non-essential
488	488_0	55	0	0.0637	No	Non-essential
488	488_2	45	0.0004	0.6181	No	Non-essential
488	488_3	57	0.0027	1	Yes	Strain-dependent
488	488_5	57	0.9992	1	Yes	Universal
489	489_0	10	0.0005	0.0005	No	Non-essential
490	490_0	57	0	1	Yes	Strain-dependent
491	491_0	40	0	0.007	No	Non-essential
492	492_0	57	0.1944	1	Yes	Strain-dependent
493	493_0	21	0	0.0013	No	Non-essential
493	493_5	1	0.0265	0.0265	No	Non-essential
493	493_3	14	0	0.0018	No	Non-essential
493	493_1	8	0.2693	0.2693	No	Non-essential
493	493_2	56	0	0.2614	No	Non-essential
494	494_6	17	0	0.0148	No	Non-essential
494	494_2	15	0	0.0233	No	Non-essential
494	494_0	3	0.0001	0.0001	No	Non-essential
495	495_0	41	0	0.0183	No	Non-essential
496	496_8	6	0.3363	0.9182	No	Non-essential
496	496_4	16	0.0056	0.0996	No	Non-essential
496	496_2	12	0.1238	0.2511	No	Non-essential
496	496_5	11	0.0006	0.0158	No	Non-essential
496	496_6	4	0.0044	0.0198	No	Non-essential
496	496_0	10	0.1921	0.2724	No	Non-essential
496	496_7	3	0.0165	0.0165	No	Non-essential
496	496_1	2	0.025	0.025	No	Non-essential
496	496_3	4	0.0009	0.0009	No	Non-essential
497	497_0	57	0	0.9413	No	Non-essential
498	498_0	57	0	0.795	No	Non-essential
499	499_0	57	0.0001	0.0732	No	Non-essential
500	500_0	56	0.0006	0.0405	No	Non-essential
501	501_0	57	0.001	0.2132	No	Non-essential
502	502_0	56	0	0.0023	No	Non-essential
503	503_0	57	0.0014	0.5716	No	Non-essential
504	504_0	57	0	0.0086	No	Non-essential
506	506_0	56	0	0.0026	No	Non-essential
507	507_0	34	0	0.0068	No	Non-essential
508	508_0	57	0.0065	0.9959	Yes	Strain-dependent
509	509_0	54	0	0.0019	No	Non-essential
510	510_0	2	0.0006	0.0047	No	Non-essential
511	511_0	56	0	0.0025	No	Non-essential
512	512_0	57	0	0.002	No	Non-essential
513	513_0	56	0	0.0038	No	Non-essential
515	515_0	57	1	1	Yes	Universal
516	516_0	56	0	0.0042	No	Non-essential
517	517_0	56	0	0.0048	No	Non-essential
518	518_0	47	0	0.0184	No	Non-essential
519	519_0	57	0.0014	0.2898	No	Non-essential
520	520_0	57	1	1	Yes	Universal
521	521_0	57	0	0.0044	No	Non-essential
522	522_0	57	0.9993	1	Yes	Universal
523	523_0	57	0.0001	0.011	No	Non-essential
524	524_0	54	0.0002	0.0238	No	Non-essential
526	526_0	57	0	0.0119	No	Non-essential
527	527_0	57	0	0.6093	No	Non-essential
528	528_0	52	0	0.0027	No	Non-essential
529	529_0	3	0.001	0.001	No	Non-essential
530	530_0	57	0.9834	1	Yes	Strain-dependent
531	531_0	56	0	0.0091	No	Non-essential
531	531_1	4	0.0007	0.0024	No	Non-essential
532	532_0	57	0	0.0281	No	Non-essential
533	533_0	57	0.0199	1	Yes	Strain-dependent
534	534_0	57	0	0.0265	No	Non-essential
535	535_0	56	0	0.0185	No	Non-essential
536	536_3	1	1	1	Yes	Universal
536	536_1	35	0	0.0021	No	Non-essential
536	536_4	6	1	1	Yes	Universal
536	536_0	50	1	1	Yes	Universal
536	536_2	7	0.0009	0.002	No	Non-essential
537	537_0	57	0.0007	0.2216	No	Non-essential
538	538_1	3	0.0004	0.0008	No	Non-essential
538	538_0	49	0	0.0037	No	Non-essential
539	539_0	37	0	0.0094	No	Non-essential
540	540_0	57	0.0033	1	Yes	Strain-dependent
541	541_0	17	0	0.9996	Yes	Accessory
542	542_0	57	0	0.0021	No	Non-essential
543	543_0	57	0.0002	1	Yes	Strain-dependent
544	544_0	29	0	0.003	No	Non-essential
545	545_0	57	0.0001	0.0126	No	Non-essential
546	546_0	57	0	0.2851	No	Non-essential
547	547_0	57	0	0.0072	No	Non-essential
548	548_0	55	0	0.8349	No	Non-essential
548	548_1	53	0.0001	0.0312	No	Non-essential
549	549_0	57	0	0.0116	No	Non-essential
550	550_0	57	0	0.0073	No	Non-essential
551	551_0	33	0	0.0024	No	Non-essential
552	552_0	57	0	0.9701	No	Non-essential
553	553_0	54	0	0.0019	No	Non-essential
554	554_0	57	0.0007	0.4086	No	Non-essential
555	555_0	57	1	1	Yes	Universal
556	556_0	57	0.001	0.2888	No	Non-essential
557	557_0	57	1	1	Yes	Universal
559	559_0	57	0	0.0065	No	Non-essential
560	560_0	54	0	0.0014	No	Non-essential
561	561_0	57	0	0.0089	No	Non-essential
562	562_0	57	0	0.0531	No	Non-essential
563	563_0	57	0	0.0345	No	Non-essential
564	564_0	56	0	0.0018	No	Non-essential
565	565_0	56	0	0.0315	No	Non-essential
566	566_0	44	0.0001	0.0175	No	Non-essential
567	567_0	57	0.0017	1	Yes	Strain-dependent
568	568_0	47	0.0001	0.0769	No	Non-essential
569	569_0	57	0.941	1	Yes	Strain-dependent
570	570_0	57	0	0.0376	No	Non-essential
571	571_4	2	0.0029	0.5277	No	Non-essential
571	571_5	6	0.0804	0.4394	No	Non-essential
572	572_0	57	0	0.0651	No	Non-essential
573	573_0	57	0	0.0274	No	Non-essential
574	574_0	57	0.0367	1	Yes	Strain-dependent
575	575_0	55	0	0.0257	No	Non-essential
576	576_0	57	0.9906	1	Yes	Strain-dependent
577	577_0	57	0	0.0241	No	Non-essential
578	578_0	57	0.0003	0.976	No	Non-essential
579	579_0	28	0	0.0049	No	Non-essential
580	580_0	46	0	0.0005	No	Non-essential
581	581_0	19	0	0.003	No	Non-essential
582	582_0	57	0	0.0031	No	Non-essential
583	583_0	57	0	0.0149	No	Non-essential
584	584_0	57	0	0.4172	No	Non-essential
585	585_0	57	0.9431	1	Yes	Strain-dependent
586	586_1	57	0	0.0037	No	Non-essential
586	586_2	57	0	0.0228	No	Non-essential
586	586_0	57	0	0.0257	No	Non-essential
587	587_0	57	0.9484	1	Yes	Strain-dependent
588	588_0	56	0	0.0262	No	Non-essential
589	589_0	57	0.9999	1	Yes	Universal
590	590_0	57	0	0.0168	No	Non-essential
591	591_0	57	0	0.2147	No	Non-essential
593	593_0	57	0	0.0055	No	Non-essential
594	594_0	57	0.9999	1	Yes	Universal
595	595_0	33	0	0.0011	No	Non-essential
596	596_0	57	0	0.0035	No	Non-essential
597	597_0	57	0	0.0049	No	Non-essential
598	598_0	57	0	0.0024	No	Non-essential
599	599_0	56	0.0005	0.3189	No	Non-essential
600	600_0	57	0	0.0336	No	Non-essential
601	601_0	56	0	0.0024	No	Non-essential
602	602_0	15	0.0006	0.0247	No	Non-essential
603	603_0	57	0	1	Yes	Strain-dependent
604	604_0	57	1	1	Yes	Universal
605	605_0	49	0	0.0025	No	Non-essential
606	606_0	56	0	1	Yes	Strain-dependent
607	607_0	57	0.0001	0.9993	Yes	Strain-dependent
608	608_0	57	0.0005	0.9953	Yes	Strain-dependent
609	609_0	23	0.9927	1	Yes	Accessory
610	610_0	40	0	0.0023	No	Non-essential
611	611_0	43	0	0.0149	No	Non-essential
612	612_0	57	0	0.0042	No	Non-essential
614	614_0	57	1	1	Yes	Universal
615	615_0	55	0	0.0263	No	Non-essential
616	616_0	57	0	0.0035	No	Non-essential
617	617_0	57	0	0.0032	No	Non-essential
618	618_0	57	0.0002	0.0785	No	Non-essential
619	619_0	57	0.9992	1	Yes	Universal
620	620_0	57	0.002	0.6508	No	Non-essential
621	621_0	44	0	0.0019	No	Non-essential
622	622_0	57	1	1	Yes	Universal
623	623_0	57	0	0.4794	No	Non-essential
624	624_0	57	0.0091	1	Yes	Strain-dependent
625	625_0	57	0	0.0042	No	Non-essential
626	626_0	43	0	0.0034	No	Non-essential
627	627_0	57	0	0.0013	No	Non-essential
628	628_0	31	0	0.0022	No	Non-essential
628	628_2	5	0.0002	0.0002	No	Non-essential
629	629_0	56	0	0.0023	No	Non-essential
630	630_0	57	0.0001	0.0144	No	Non-essential
631	631_0	57	0	0.0116	No	Non-essential
632	632_0	57	0.0003	0.2127	No	Non-essential
633	633_0	36	0	0.0107	No	Non-essential
634	634_0	57	0.0018	0.9914	No	Non-essential
635	635_2	1	0.0001	0.0001	No	Non-essential
635	635_0	47	0	0.0081	No	Non-essential
636	636_0	57	0.0001	0.0787	No	Non-essential
637	637_5	9	0.006	0.1836	No	Non-essential
637	637_0	55	0	0.825	No	Non-essential
637	637_6	10	0.0074	0.024	No	Non-essential
637	637_8	4	0.0023	0.208	No	Non-essential
637	637_3	4	0.0508	0.0508	No	Non-essential
637	637_2	23	0.0012	0.0764	No	Non-essential
637	637_1	23	0.0002	0.0197	No	Non-essential
637	637_13	7	0.0175	0.0175	No	Non-essential
637	637_9	3	0.001	0.001	No	Non-essential
637	637_15	1	0.0023	0.0023	No	Non-essential
638	638_0	57	0	0.0179	No	Non-essential
639	639_0	57	0.8649	1	Yes	Strain-dependent
640	640_0	57	0.0001	0.1004	No	Non-essential
641	641_0	57	0	0.0029	No	Non-essential
642	642_2	3	0.0013	0.004	No	Non-essential
642	642_0	11	0.0004	0.0126	No	Non-essential
642	642_1	10	0.0005	0.0111	No	Non-essential
643	643_0	57	0	0.9878	No	Non-essential
644	644_1	57	0	0.0092	No	Non-essential
644	644_3	28	0	0.0014	No	Non-essential
644	644_2	25	0	0.0023	No	Non-essential
645	645_5	1	0.9999	0.9999	Yes	Accessory
645	645_2	2	0.0049	0.4114	No	Non-essential
645	645_1	18	0.0059	0.9842	No	Non-essential
645	645_0	30	0	0.1539	No	Non-essential
645	645_6	5	0.0003	0.0003	No	Non-essential
645	645_4	9	0.1529	0.1529	No	Non-essential
645	645_3	17	0.0022	0.0193	No	Non-essential
646	646_0	57	0.9998	1	Yes	Universal
647	647_0	7	0.0015	0.0101	No	Non-essential
648	648_0	57	0.0006	0.1495	No	Non-essential
649	649_0	57	0.0001	0.0101	No	Non-essential
650	650_0	57	0	0.0024	No	Non-essential
651	651_0	54	0	0.009	No	Non-essential
652	652_0	57	0	0.009	No	Non-essential
653	653_0	57	0.0002	0.1788	No	Non-essential
654	654_0	57	0	0.0081	No	Non-essential
655	655_0	57	1	1	Yes	Universal
656	656_0	57	0	0.0207	No	Non-essential
657	657_0	57	1	1	Yes	Universal
658	658_0	57	0	0.0262	No	Non-essential
659	659_0	57	0	0.0247	No	Non-essential
660	660_0	50	0	0.0015	No	Non-essential
661	661_0	57	1	1	Yes	Universal
662	662_0	57	0.0071	1	Yes	Strain-dependent
663	663_0	15	0	0.0027	No	Non-essential
664	664_0	56	0	0.0053	No	Non-essential
665	665_0	57	1	1	Yes	Universal
666	666_0	6	0.0004	0.0004	No	Non-essential
667	667_0	32	0	0.0064	No	Non-essential
668	668_0	57	0	0.0089	No	Non-essential
669	669_0	57	0.008	1	Yes	Strain-dependent
670	670_0	57	0	0.6301	No	Non-essential
671	671_0	57	0.0011	0.9883	No	Non-essential
672	672_0	50	0	0.0018	No	Non-essential
673	673_0	31	0.0008	0.0198	No	Non-essential
674	674_0	57	0.0003	0.9999	Yes	Strain-dependent
676	676_0	57	0.0001	0.3353	No	Non-essential
677	677_0	57	0.9989	1	Yes	Universal
678	678_0	57	0	0.0043	No	Non-essential
679	679_0	39	0	0.0023	No	Non-essential
680	680_0	57	0.9775	1	Yes	Strain-dependent
681	681_0	57	0.9999	1	Yes	Universal
682	682_0	57	0	0.0231	No	Non-essential
683	683_0	57	0	0.0201	No	Non-essential
685	685_0	57	0	0.0613	No	Non-essential
687	687_0	57	0.9984	1	Yes	Universal
688	688_0	57	0	0.0032	No	Non-essential
689	689_0	56	0.0002	0.786	No	Non-essential
690	690_0	57	1	1	Yes	Universal
691	691_0	9	0.0002	0.0236	No	Non-essential
692	692_1	57	0	0.0034	No	Non-essential
692	692_0	4	0.001	0.001	No	Non-essential
693	693_0	57	0	0.002	No	Non-essential
694	694_0	57	0.0002	0.1683	No	Non-essential
695	695_0	15	0.0001	0.0013	No	Non-essential
696	696_1	57	0	0.0021	No	Non-essential
696	696_0	56	0	0.0107	No	Non-essential
697	697_2	2	0.0018	0.0018	No	Non-essential
697	697_0	35	0.0001	0.0247	No	Non-essential
697	697_1	31	0	0.0032	No	Non-essential
697	697_3	3	0.0003	0.0008	No	Non-essential
698	698_0	57	0	0.007	No	Non-essential
699	699_0	57	0	0.0054	No	Non-essential
700	700_0	39	0	0.0012	No	Non-essential
701	701_0	57	0	0.0022	No	Non-essential
702	702_0	57	0.9998	1	Yes	Universal
703	703_0	57	0.0004	0.9108	No	Non-essential
704	704_0	57	0	0.0027	No	Non-essential
705	705_0	6	0	0	No	Non-essential
705	705_1	2	0.0005	0.0019	No	Non-essential
706	706_0	57	0.0001	0.0312	No	Non-essential
707	707_0	57	0	0.0015	No	Non-essential
708	708_0	57	1	1	Yes	Universal
709	709_0	4	0.0017	0.1262	No	Non-essential
710	710_0	57	0.9953	1	Yes	Universal
711	711_0	57	0	0.0198	No	Non-essential
712	712_0	53	0.0002	0.0295	No	Non-essential
713	713_0	39	0	0.0023	No	Non-essential
714	714_0	57	0	0.0029	No	Non-essential
715	715_0	57	0.0001	0.0313	No	Non-essential
716	716_1	56	0	0.185	No	Non-essential
716	716_0	56	1	1	Yes	Universal
717	717_0	43	0.0003	0.5139	No	Non-essential
718	718_0	17	0	0.0018	No	Non-essential
719	719_0	57	0	0.0307	No	Non-essential
720	720_0	57	0.018	1	Yes	Strain-dependent
721	721_5	3	0.0329	0.0329	No	Non-essential
722	722_1	5	0	0	No	Non-essential
722	722_0	28	0	0.0013	No	Non-essential
722	722_2	16	0	0.0006	No	Non-essential
723	723_0	57	0	0.0454	No	Non-essential
724	724_0	57	0.4969	1	Yes	Strain-dependent
725	725_0	57	0	0.8299	No	Non-essential
726	726_0	57	0.9996	1	Yes	Universal
727	727_0	57	0	0.0251	No	Non-essential
728	728_0	57	0	0.1574	No	Non-essential
729	729_0	57	0	0.0061	No	Non-essential
730	730_0	57	0.0006	0.0335	No	Non-essential
731	731_0	57	0	0.9557	No	Non-essential
732	732_1	56	0	0.0109	No	Non-essential
732	732_0	56	0	0.0033	No	Non-essential
733	733_0	57	0	0.0034	No	Non-essential
735	735_0	24	0	0.002	No	Non-essential
736	736_0	51	0	0.0024	No	Non-essential
737	737_0	10	0.0012	0.0058	No	Non-essential
738	738_0	56	0	0.0045	No	Non-essential
739	739_0	57	0.0001	0.0233	No	Non-essential
740	740_0	56	0	0.0266	No	Non-essential
741	741_0	36	0	0.0021	No	Non-essential
742	742_0	57	0	0.0072	No	Non-essential
743	743_0	56	0	0.5168	No	Non-essential
744	744_0	15	0	0.0027	No	Non-essential
745	745_0	51	0	0.0059	No	Non-essential
746	746_0	36	0	0.133	No	Non-essential
747	747_0	57	0	0.0492	No	Non-essential
748	748_0	57	0	0.0058	No	Non-essential
749	749_0	57	1	1	Yes	Universal
750	750_0	57	0.0007	0.3418	No	Non-essential
751	751_0	57	0.0005	0.9996	Yes	Strain-dependent
752	752_0	14	0	0.4502	No	Non-essential
753	753_0	17	0	0.0004	No	Non-essential
754	754_0	57	0.0003	0.3286	No	Non-essential
755	755_0	56	0	0.0017	No	Non-essential
756	756_0	57	0.002	0.6086	No	Non-essential
757	757_0	57	0.9836	1	Yes	Strain-dependent
758	758_0	57	0.9975	1	Yes	Universal
759	759_0	57	0	0.0109	No	Non-essential
761	761_0	56	0.0001	0.0439	No	Non-essential
762	762_0	57	0	0.027	No	Non-essential
763	763_0	45	0	0.0033	No	Non-essential
764	764_0	4	1	1	Yes	Accessory
765	765_0	49	0	0.0031	No	Non-essential
765	765_1	21	0.0001	0.0012	No	Non-essential
766	766_0	56	0.9493	1	Yes	Strain-dependent
767	767_0	10	0.0328	0.0523	No	Non-essential
768	768_0	57	0.9988	1	Yes	Universal
769	769_0	57	0	0.0026	No	Non-essential
771	771_0	57	0	0.011	No	Non-essential
772	772_0	56	0.0005	0.6711	No	Non-essential
773	773_0	57	0.0004	1	Yes	Strain-dependent
774	774_0	18	0	0.0002	No	Non-essential
776	776_0	57	0	0.0033	No	Non-essential
777	777_0	4	0.0001	0.0004	No	Non-essential
777	777_1	4	0.0008	0.0008	No	Non-essential
778	778_0	57	0	0.0053	No	Non-essential
779	779_0	57	0.0002	1	Yes	Strain-dependent
780	780_4	48	0	0.0044	No	Non-essential
781	781_0	55	0	0.0265	No	Non-essential
782	782_0	56	0	0.0219	No	Non-essential
783	783_0	52	0	0.4796	No	Non-essential
784	784_0	57	0.5644	1	Yes	Strain-dependent
785	785_0	12	0.0001	0.0001	No	Non-essential
786	786_0	57	0	0.028	No	Non-essential
788	788_0	53	0	0.0016	No	Non-essential
789	789_0	2	0.0005	0.0013	No	Non-essential
790	790_0	56	0	0.0086	No	Non-essential
791	791_0	34	0	0.0036	No	Non-essential
792	792_0	57	0.0007	0.9885	No	Non-essential
793	793_0	10	0	0.002	No	Non-essential
794	794_1	5	0.0007	0.0007	No	Non-essential
794	794_0	22	0	0.0001	No	Non-essential
794	794_3	32	0	0.0007	No	Non-essential
794	794_6	3	0	0	No	Non-essential
794	794_5	16	0	0.0016	No	Non-essential
794	794_2	4	0	0	No	Non-essential
795	795_0	57	0.9999	1	Yes	Universal
796	796_0	57	0	0.1214	No	Non-essential
797	797_0	57	0.9999	1	Yes	Universal
798	798_0	57	0	0.0045	No	Non-essential
799	799_1	57	0	0.0058	No	Non-essential
799	799_0	55	0.9995	1	Yes	Universal
800	800_0	57	0	0.0019	No	Non-essential
801	801_0	17	0	0.0022	No	Non-essential
801	801_10	6	0.0006	0.0006	No	Non-essential
801	801_5	2	0.0019	0.0022	No	Non-essential
801	801_1	11	0.9986	0.9986	Yes	Accessory
801	801_2	14	0.0001	1	Yes	Accessory
801	801_9	1	0	0	No	Non-essential
801	801_7	1	0.0002	0.0002	No	Non-essential
801	801_4	7	0	0.0042	No	Non-essential
802	802_1	19	0.0031	0.0322	No	Non-essential
802	802_4	2	0.3623	0.3623	No	Non-essential
802	802_3	3	0.0141	0.0141	No	Non-essential
802	802_2	6	0.0004	0.0038	No	Non-essential
802	802_0	50	0.0003	0.443	No	Non-essential
803	803_0	57	0	0.0041	No	Non-essential
804	804_0	57	0	0.0018	No	Non-essential
805	805_0	57	0	0.0037	No	Non-essential
806	806_0	55	0	0.0019	No	Non-essential
808	808_0	57	0	0.0102	No	Non-essential
809	809_0	57	0	0.0175	No	Non-essential
810	810_0	31	0	0.0032	No	Non-essential
811	811_0	57	0	0.011	No	Non-essential
812	812_0	54	0.0002	0.623	No	Non-essential
814	814_0	42	0	0.0085	No	Non-essential
817	817_3	15	0.1132	0.2096	No	Non-essential
817	817_0	12	0.1936	0.3062	No	Non-essential
817	817_8	2	0.2043	0.2675	No	Non-essential
817	817_2	12	0.1523	0.2524	No	Non-essential
817	817_1	7	0.0034	0.1975	No	Non-essential
817	817_7	1	0.2254	0.2254	No	Non-essential
817	817_4	2	0.1561	0.1561	No	Non-essential
818	818_0	57	0.0001	0.0194	No	Non-essential
819	819_0	57	0.0003	0.0384	No	Non-essential
820	820_0	51	0	0.002	No	Non-essential
821	821_0	7	1	1	Yes	Accessory
822	822_0	45	0	0.0093	No	Non-essential
823	823_0	37	0	0.0024	No	Non-essential
823	823_3	1	0.0016	0.0016	No	Non-essential
823	823_1	55	0	0.0132	No	Non-essential
824	824_0	15	0	0.0008	No	Non-essential
824	824_1	57	0	0.0122	No	Non-essential
825	825_0	55	0.0001	0.0504	No	Non-essential
826	826_0	57	0.9967	1	Yes	Universal
827	827_0	57	0	0.0134	No	Non-essential
828	828_0	33	0	0.0017	No	Non-essential
829	829_4	4	0.9983	0.9983	Yes	Accessory
829	829_3	9	0.211	0.797	No	Non-essential
830	830_0	38	0	0.0366	No	Non-essential
832	832_0	57	0.9998	1	Yes	Universal
833	833_0	57	0	0.0228	No	Non-essential
834	834_0	51	0	0.0282	No	Non-essential
835	835_0	56	0	0.1358	No	Non-essential
836	836_0	16	0.01	0.4074	No	Non-essential
837	837_1	5	0	0.0003	No	Non-essential
837	837_4	2	0.0003	0.0003	No	Non-essential
837	837_0	44	0	0.0033	No	Non-essential
837	837_2	3	0.0001	0.0001	No	Non-essential
837	837_6	6	0.001	0.0021	No	Non-essential
838	838_0	11	0.0084	0.0115	No	Non-essential
838	838_1	4	0.01	0.0428	No	Non-essential
839	839_0	56	0.0001	0.0558	No	Non-essential
840	840_0	31	0	0.0058	No	Non-essential
841	841_0	57	0	0.0559	No	Non-essential
842	842_0	10	0.0002	0.0022	No	Non-essential
843	843_0	56	0.002	0.6688	No	Non-essential
844	844_0	57	0	0.0032	No	Non-essential
846	846_0	57	0	0.0033	No	Non-essential
847	847_0	48	0	0.0038	No	Non-essential
848	848_0	57	0	0.0025	No	Non-essential
849	849_0	10	0	0.0013	No	Non-essential
850	850_0	57	0	0.004	No	Non-essential
851	851_0	57	0.9997	1	Yes	Universal
852	852_0	57	0.9709	1	Yes	Strain-dependent
853	853_0	56	0	0.0028	No	Non-essential
854	854_0	57	0.9951	1	Yes	Universal
855	855_6	6	0	0.0001	No	Non-essential
855	855_4	24	0	0.0032	No	Non-essential
855	855_2	6	0.0001	0.0002	No	Non-essential
855	855_3	3	0	0	No	Non-essential
855	855_1	13	0.0008	0.0041	No	Non-essential
855	855_0	9	0.0002	0.0002	No	Non-essential
856	856_0	54	0	0.0555	No	Non-essential
857	857_0	57	1	1	Yes	Universal
858	858_0	57	0	0.0045	No	Non-essential
859	859_0	57	1	1	Yes	Universal
860	860_0	49	0	0.0008	No	Non-essential
861	861_0	57	0	0.0239	No	Non-essential
862	862_0	19	0	0.0044	No	Non-essential
863	863_0	55	0	0.0026	No	Non-essential
864	864_0	56	0	0.0138	No	Non-essential
865	865_0	56	0	0.4413	No	Non-essential
866	866_0	55	0	0.0023	No	Non-essential
867	867_0	51	0	0.0146	No	Non-essential
868	868_0	39	0	0.0043	No	Non-essential
869	869_0	57	0	1	Yes	Strain-dependent
870	870_0	57	0.9974	1	Yes	Universal
871	871_0	57	0.9848	1	Yes	Strain-dependent
872	872_0	53	1	1	Yes	Accessory
873	873_0	57	0.9997	1	Yes	Universal
874	874_0	47	0	0.0024	No	Non-essential
875	875_0	56	0	0.0028	No	Non-essential
876	876_0	57	0	0.0153	No	Non-essential
877	877_0	57	0.0001	0.0499	No	Non-essential
879	879_0	57	0	0.0082	No	Non-essential
880	880_0	46	0	0.0019	No	Non-essential
881	881_0	57	0	0.0173	No	Non-essential
882	882_0	46	0	0.0057	No	Non-essential
884	884_0	47	0	0.0949	No	Non-essential
885	885_0	56	0.0001	0.0101	No	Non-essential
886	886_0	57	0	0.0147	No	Non-essential
887	887_0	56	0.0002	0.2822	No	Non-essential
888	888_0	57	0.0001	0.4803	No	Non-essential
889	889_0	57	0.7255	1	Yes	Strain-dependent
890	890_0	57	0	0.0191	No	Non-essential
891	891_0	56	0	0.0023	No	Non-essential
893	893_0	57	0.9892	1	Yes	Strain-dependent
894	894_0	53	0.0001	0.0132	No	Non-essential
895	895_0	57	0.9823	1	Yes	Strain-dependent
896	896_1	44	0	0.002	No	Non-essential
897	897_0	57	0	0.0123	No	Non-essential
898	898_0	55	0	0.0019	No	Non-essential
899	899_0	57	0	0.4482	No	Non-essential
900	900_0	57	0	0.0104	No	Non-essential
901	901_0	57	0	0.0043	No	Non-essential
902	902_0	52	0.0505	1	Yes	Accessory
903	903_0	56	0	0.0034	No	Non-essential
904	904_0	57	0.5731	1	Yes	Strain-dependent
905	905_0	56	0	0.7596	No	Non-essential
906	906_2	4	0	0.0003	No	Non-essential
906	906_0	57	0	0.003	No	Non-essential
907	907_0	57	0.0013	0.8161	No	Non-essential
908	908_0	53	0	0.0015	No	Non-essential
909	909_0	22	0	0.0001	No	Non-essential
910	910_0	5	0.0045	0.4375	No	Non-essential
910	910_1	3	0.0031	0.0031	No	Non-essential
911	911_0	5	1	1	Yes	Accessory
912	912_0	57	0.9994	1	Yes	Universal
913	913_0	57	0	0.0047	No	Non-essential
914	914_0	57	0.0001	0.1253	No	Non-essential
915	915_0	14	0.0047	0.2557	No	Non-essential
916	916_0	50	0	0.0042	No	Non-essential
917	917_0	29	0.0003	0.0033	No	Non-essential
918	918_0	57	0.0001	0.0717	No	Non-essential
919	919_0	57	0	0.0073	No	Non-essential
920	920_0	44	0	0.0092	No	Non-essential
921	921_0	56	0	0.0046	No	Non-essential
922	922_2	6	0.2149	0.2149	No	Non-essential
922	922_5	7	0.0011	0.0683	No	Non-essential
922	922_1	7	0.0016	0.0145	No	Non-essential
923	923_0	57	0.0018	0.2473	No	Non-essential
925	925_0	55	0	0.0033	No	Non-essential
926	926_0	57	0.9346	1	Yes	Strain-dependent
927	927_0	5	0.002	0.002	No	Non-essential
927	927_1	52	0	0.0156	No	Non-essential
928	928_0	57	0.0002	0.014	No	Non-essential
929	929_0	57	0	0.0115	No	Non-essential
930	930_0	16	0.049	0.9991	Yes	Accessory
931	931_0	57	0	0.0096	No	Non-essential
932	932_0	18	0	0.0027	No	Non-essential
932	932_4	10	0	0.0001	No	Non-essential
932	932_1	6	0.0004	0.0021	No	Non-essential
935	935_0	57	0	0.0036	No	Non-essential
936	936_0	56	0	0.0022	No	Non-essential
937	937_0	55	0	0.0296	No	Non-essential
938	938_0	4	0	0	No	Non-essential
939	939_0	36	0	0.0028	No	Non-essential
940	940_0	57	0	0.6978	No	Non-essential
942	942_1	51	0	0.9992	Yes	Strain-dependent
942	942_0	5	0.3723	0.9999	Yes	Accessory
943	943_12	41	0.0426	0.3182	No	Non-essential
943	943_15	7	0.0033	0.0089	No	Non-essential
943	943_10	3	0.1338	0.2793	No	Non-essential
943	943_1	43	0.1091	0.2491	No	Non-essential
943	943_9	14	0.1429	0.2895	No	Non-essential
943	943_4	13	0.1544	0.2731	No	Non-essential
943	943_0	45	0	0.049	No	Non-essential
943	943_7	28	0.0232	0.3682	No	Non-essential
943	943_14	43	0.0046	0.7041	No	Non-essential
943	943_20	2	0.0067	0.0067	No	Non-essential
943	943_5	47	0.0821	0.2812	No	Non-essential
943	943_16	1	0.0266	0.0266	No	Non-essential
943	943_18	9	0.1372	0.1826	No	Non-essential
943	943_8	24	0.0028	0.1725	No	Non-essential
943	943_3	11	0.1676	0.2739	No	Non-essential
943	943_21	39	0.0969	0.4641	No	Non-essential
943	943_6	30	0.0734	0.261	No	Non-essential
943	943_2	3	0.1399	0.4607	No	Non-essential
944	944_0	43	0	0.0018	No	Non-essential
945	945_0	36	0	0.0017	No	Non-essential
946	946_0	4	0.0011	0.1586	No	Non-essential
947	947_0	12	0	0.0572	No	Non-essential
949	949_0	57	0.0122	0.9988	Yes	Strain-dependent
950	950_0	57	0.6546	1	Yes	Strain-dependent
951	951_0	57	0	0.0041	No	Non-essential
952	952_0	10	0	0.0026	No	Non-essential
952	952_2	7	0	0	No	Non-essential
953	953_0	56	0	0.0075	No	Non-essential
954	954_0	12	0	0.0014	No	Non-essential
955	955_0	57	0	0.0027	No	Non-essential
956	956_0	4	0.0079	0.9938	Yes	Accessory
957	957_0	57	0.0017	1	Yes	Strain-dependent
958	958_0	36	0	0.067	No	Non-essential
959	959_0	57	0	0.0304	No	Non-essential
960	960_0	57	0	0.0096	No	Non-essential
961	961_0	57	0	0.0021	No	Non-essential
962	962_0	57	0	0.0336	No	Non-essential
963	963_3	7	0.0028	0.0064	No	Non-essential
963	963_0	8	0.0002	0.0093	No	Non-essential
963	963_2	6	0.1523	0.1523	No	Non-essential
964	964_0	57	0.0004	1	Yes	Strain-dependent
965	965_0	57	0	0.003	No	Non-essential
966	966_0	39	0	0.0017	No	Non-essential
967	967_0	57	0.0001	0.0368	No	Non-essential
968	968_0	51	0	0.0036	No	Non-essential
969	969_0	57	0.001	0.6126	No	Non-essential
970	970_0	14	0.0002	0.0304	No	Non-essential
971	971_0	51	0	0.0012	No	Non-essential
973	973_0	57	0	0.0045	No	Non-essential
974	974_0	57	0	0.0299	No	Non-essential
975	975_0	57	0	0.0047	No	Non-essential
976	976_0	40	0	0.0068	No	Non-essential
977	977_0	57	0	0.008	No	Non-essential
978	978_0	57	0.0004	1	Yes	Strain-dependent
979	979_0	57	0.0019	0.3391	No	Non-essential
980	980_0	57	0.0003	0.6293	No	Non-essential
982	982_0	56	0	0.231	No	Non-essential
983	983_0	56	0	0.0058	No	Non-essential
984	984_0	56	0.0002	0.1953	No	Non-essential
985	985_0	56	0	0.0063	No	Non-essential
986	986_0	57	0.0001	0.0394	No	Non-essential
987	987_0	57	0	0.0085	No	Non-essential
988	988_0	57	0	0.0251	No	Non-essential
989	989_0	45	0.0001	0.1235	No	Non-essential
989	989_1	12	0	0.0179	No	Non-essential
989	989_3	38	0.0018	0.1132	No	Non-essential
989	989_2	16	0.007	0.1681	No	Non-essential
990	990_0	47	0	0.0022	No	Non-essential
991	991_0	7	0.0004	0.0268	No	Non-essential
991	991_1	47	0	0.0085	No	Non-essential
991	991_2	2	0.0002	0.0002	No	Non-essential
992	992_0	57	0	0.0588	No	Non-essential
993	993_1	21	0	0	No	Non-essential
993	993_2	53	0	0.0028	No	Non-essential
994	994_0	57	0	0.0104	No	Non-essential
995	995_0	57	1	1	Yes	Universal
996	996_0	56	0	0.0073	No	Non-essential
997	997_5	2	0.0089	0.0089	No	Non-essential
997	997_2	16	0.0002	0.2016	No	Non-essential
997	997_4	6	0.0006	0.006	No	Non-essential
997	997_1	13	0.0893	0.0893	No	Non-essential
998	998_0	7	0.0159	0.7165	No	Non-essential
999	999_0	56	0	0.0451	No	Non-essential
1000	1000_0	9	0.0001	0.0013	No	Non-essential
1001	1001_0	57	0	0.0025	No	Non-essential
1002	1002_0	57	0.9975	1	Yes	Universal
1004	1004_0	57	0.6431	1	Yes	Strain-dependent
1005	1005_0	57	0	0.0039	No	Non-essential
1006	1006_0	57	0	0.0026	No	Non-essential
1007	1007_0	57	0.8974	1	Yes	Strain-dependent
1008	1008_0	16	0	0.0023	No	Non-essential
1009	1009_0	57	0.995	1	Yes	Universal
1010	1010_0	57	0.973	1	Yes	Strain-dependent
1011	1011_0	53	0	0.0015	No	Non-essential
1012	1012_2	5	0.001	0.0075	No	Non-essential
1012	1012_1	5	0.0007	0.0051	No	Non-essential
1012	1012_0	6	0	0.0007	No	Non-essential
1013	1013_0	5	0.2567	0.2567	No	Non-essential
1014	1014_0	55	0	0.0226	No	Non-essential
1015	1015_0	36	0.0009	0.0558	No	Non-essential
1016	1016_0	57	0.0066	0.997	Yes	Strain-dependent
1017	1017_0	57	0	0.0026	No	Non-essential
1018	1018_0	57	0	1	Yes	Strain-dependent
1019	1019_3	6	0.0006	0.0109	No	Non-essential
1019	1019_2	2	0.0014	0.0014	No	Non-essential
1019	1019_1	10	0.0004	0.9856	No	Non-essential
1019	1019_0	15	0.0011	0.0038	No	Non-essential
1020	1020_0	55	0	0.0413	No	Non-essential
1021	1021_0	56	0	0.0064	No	Non-essential
1022	1022_0	34	0.0034	1	Yes	Accessory
1023	1023_0	57	0	0.0285	No	Non-essential
1024	1024_0	57	1	1	Yes	Universal
1025	1025_0	57	0	0.3088	No	Non-essential
1026	1026_0	57	1	1	Yes	Universal
1027	1027_0	51	0	0.0036	No	Non-essential
1028	1028_0	45	0.0001	0.0137	No	Non-essential
1029	1029_0	19	0	0.0002	No	Non-essential
1030	1030_0	10	0.0001	0.0055	No	Non-essential
1031	1031_0	56	0	0.0108	No	Non-essential
1032	1032_0	50	0.0004	0.0353	No	Non-essential
1033	1033_0	57	0.0016	0.2501	No	Non-essential
1034	1034_0	52	0	0.0056	No	Non-essential
1035	1035_0	57	0.0005	0.9985	Yes	Strain-dependent
1036	1036_0	57	0	0.0042	No	Non-essential
1037	1037_0	57	0	0.033	No	Non-essential
1038	1038_0	57	0	0.0016	No	Non-essential
1040	1040_0	57	1	1	Yes	Universal
1041	1041_0	57	0	0.0036	No	Non-essential
1042	1042_0	5	0.0001	0.0001	No	Non-essential
1043	1043_0	16	0.0028	0.3729	No	Non-essential
1044	1044_0	54	0.982	1	Yes	Accessory
1045	1045_0	48	0	0.0054	No	Non-essential
1046	1046_0	57	0	0.0138	No	Non-essential
1047	1047_0	57	0.004	0.9959	Yes	Strain-dependent
1048	1048_0	26	0	0.0014	No	Non-essential
1049	1049_0	6	0	0.0005	No	Non-essential
1050	1050_0	57	0	0.0058	No	Non-essential
1052	1052_0	57	0	0.0162	No	Non-essential
1053	1053_0	57	0	0.0038	No	Non-essential
1054	1054_0	57	0	0.0024	No	Non-essential
1055	1055_0	57	0	0.228	No	Non-essential
1056	1056_0	57	0	0.0166	No	Non-essential
1057	1057_0	57	0	0.0028	No	Non-essential
1059	1059_0	57	0	0.0136	No	Non-essential
1060	1060_1	10	0.3076	1	Yes	Strain-dependent
1060	1060_2	9	1	1	Yes	Strain-dependent
1060	1060_0	34	0.0242	1	Yes	Strain-dependent
1061	1061_0	57	0.9992	1	Yes	Universal
1062	1062_0	57	0.9935	1	Yes	Universal
1063	1063_0	57	0	0.0334	No	Non-essential
1064	1064_0	34	0	0.0032	No	Non-essential
1065	1065_0	57	1	1	Yes	Universal
1066	1066_0	57	0.9992	1	Yes	Universal
1067	1067_0	57	0.9346	1	Yes	Strain-dependent
1068	1068_0	57	0.9624	1	Yes	Strain-dependent
1069	1069_1	55	0	0.0078	No	Non-essential
1069	1069_0	57	0.998	1	Yes	Universal
1070	1070_0	12	0.0003	0.0003	No	Non-essential
1071	1071_0	57	0.0001	0.6701	No	Non-essential
1072	1072_0	57	0	0.0051	No	Non-essential
1073	1073_1	17	0.9983	1	Yes	Strain-dependent
1073	1073_2	9	0.4529	1	Yes	Strain-dependent
1073	1073_0	32	0.0139	1	Yes	Strain-dependent
1074	1074_0	56	0	0.006	No	Non-essential
1075	1075_0	27	0	0.0473	No	Non-essential
1075	1075_3	3	0.0043	0.0043	No	Non-essential
1075	1075_2	11	0.005	0.005	No	Non-essential
1076	1076_0	57	0.9993	1	Yes	Universal
1077	1077_0	15	0.0002	0.0035	No	Non-essential
1078	1078_0	57	0.0002	0.9267	No	Non-essential
1079	1079_0	57	1	1	Yes	Universal
1080	1080_0	57	0.9975	1	Yes	Universal
1081	1081_7	4	1	1	Yes	Accessory
1081	1081_0	2	1	1	Yes	Accessory
1081	1081_3	3	1	1	Yes	Accessory
1081	1081_9	1	1	1	Yes	Accessory
1081	1081_5	5	0.0006	0.0014	No	Non-essential
1081	1081_2	2	1	1	Yes	Accessory
1083	1083_0	22	0	0.0028	No	Non-essential
1084	1084_0	56	0	0.0069	No	Non-essential
1086	1086_0	57	0	0.0042	No	Non-essential
1087	1087_0	23	0.0003	0.0244	No	Non-essential
1088	1088_0	7	0.2322	0.2322	No	Non-essential
1089	1089_0	56	0	0.3689	No	Non-essential
1090	1090_0	56	0	0.0017	No	Non-essential
1091	1091_0	57	0	0.2915	No	Non-essential
1092	1092_0	57	0	0.0037	No	Non-essential
1093	1093_0	56	0.9856	1	Yes	Strain-dependent
1094	1094_0	57	0	0.0162	No	Non-essential
1097	1097_0	57	0	0.5545	No	Non-essential
1098	1098_0	56	0	0.0033	No	Non-essential
1100	1100_0	57	0	0.0089	No	Non-essential
1101	1101_0	2	0.0002	0.0004	No	Non-essential
1102	1102_0	57	0	0.0023	No	Non-essential
1103	1103_0	57	0.9846	1	Yes	Strain-dependent
1104	1104_0	57	0	0.0039	No	Non-essential
1105	1105_0	57	0.9876	1	Yes	Strain-dependent
1106	1106_0	57	0	0.0096	No	Non-essential
1107	1107_0	7	0.0133	0.0202	No	Non-essential
1108	1108_0	48	0	0.0151	No	Non-essential
1109	1109_0	56	0	0.2459	No	Non-essential
1110	1110_0	57	0	0.0021	No	Non-essential
1111	1111_0	57	0	0.004	No	Non-essential
1112	1112_1	14	0.0007	0.0014	No	Non-essential
1112	1112_0	8	0.0035	0.1211	No	Non-essential
1112	1112_4	3	0.0025	0.063	No	Non-essential
1112	1112_2	28	0	0.1754	No	Non-essential
1113	1113_0	57	0.0221	1	Yes	Strain-dependent
1114	1114_0	56	0	0.0019	No	Non-essential
1115	1115_0	51	0	0.0027	No	Non-essential
1116	1116_0	57	0	0.0041	No	Non-essential
1117	1117_2	13	0.4566	0.4566	No	Non-essential
1117	1117_1	3	0.0002	0.0002	No	Non-essential
1117	1117_5	2	0	0.0004	No	Non-essential
1117	1117_6	1	0.0002	0.0002	No	Non-essential
1118	1118_0	56	0.9973	1	Yes	Universal
1119	1119_0	36	0	0.0018	No	Non-essential
1120	1120_0	57	0	0.0037	No	Non-essential
1121	1121_0	57	0.9999	1	Yes	Universal
1122	1122_0	57	1	1	Yes	Universal
1123	1123_0	57	0	0.0012	No	Non-essential
1124	1124_0	57	1	1	Yes	Universal
1125	1125_0	57	0	0.9228	No	Non-essential
1126	1126_0	57	0	0.0016	No	Non-essential
1127	1127_0	57	0.0001	0.0104	No	Non-essential
1128	1128_0	57	0	0.0063	No	Non-essential
1129	1129_0	47	0	0.0027	No	Non-essential
1130	1130_0	56	0	0.0116	No	Non-essential
1131	1131_0	57	0	0.007	No	Non-essential
1132	1132_0	57	0.0042	0.9966	Yes	Strain-dependent
1133	1133_0	33	0	0.0062	No	Non-essential
1134	1134_0	57	1	1	Yes	Universal
1135	1135_0	56	0	0.0138	No	Non-essential
1136	1136_0	57	0.9999	1	Yes	Universal
1138	1138_0	10	0	0.0002	No	Non-essential
1139	1139_0	57	0.9999	1	Yes	Universal
1140	1140_0	56	0.0001	0.0213	No	Non-essential
1142	1142_0	57	0	0.0329	No	Non-essential
1143	1143_0	57	0	0.0064	No	Non-essential
1144	1144_0	57	0	0.003	No	Non-essential
1145	1145_0	57	0	0.0024	No	Non-essential
1146	1146_0	3	0.7117	0.7117	No	Non-essential
1147	1147_0	57	0.9984	1	Yes	Universal
1148	1148_2	9	0.179	0.179	No	Non-essential
1148	1148_0	15	0	0.4708	No	Non-essential
1148	1148_4	4	0.0077	0.0077	No	Non-essential
1148	1148_3	3	0.0001	0.0049	No	Non-essential
1149	1149_0	7	0.0004	0.0766	No	Non-essential
1149	1149_4	2	0.0051	0.0051	No	Non-essential
1149	1149_2	13	0	0.0005	No	Non-essential
1150	1150_0	22	0	0.0009	No	Non-essential
1151	1151_0	53	0	0.0123	No	Non-essential
1152	1152_0	57	0	0.0536	No	Non-essential
1153	1153_0	57	0.9811	1	Yes	Strain-dependent
1154	1154_0	57	0	0.0024	No	Non-essential
1155	1155_0	6	0.4688	0.4688	No	Non-essential
1156	1156_0	57	0	0.0021	No	Non-essential
1157	1157_0	57	0	0.4635	No	Non-essential
1158	1158_0	53	0	0.0604	No	Non-essential
1159	1159_0	56	0	0.0022	No	Non-essential
1160	1160_0	57	0.9991	1	Yes	Universal
1161	1161_3	3	0	0	No	Non-essential
1161	1161_0	6	0	0	No	Non-essential
1161	1161_7	4	0	0	No	Non-essential
1161	1161_2	2	0.0004	0.0004	No	Non-essential
1161	1161_8	5	0.0001	0.0001	No	Non-essential
1161	1161_4	24	0	0.0025	No	Non-essential
1161	1161_1	15	0.0001	0.0008	No	Non-essential
1162	1162_0	56	0.0019	0.1211	No	Non-essential
1163	1163_0	36	0	0.0073	No	Non-essential
1165	1165_0	54	0.0002	0.0946	No	Non-essential
1168	1168_0	57	0.9875	1	Yes	Strain-dependent
1169	1169_0	55	0	0.0233	No	Non-essential
1170	1170_0	57	0	0.2021	No	Non-essential
1171	1171_0	56	0	0.0018	No	Non-essential
1172	1172_0	5	0.0004	0.0004	No	Non-essential
1172	1172_1	52	0	0.0046	No	Non-essential
1173	1173_0	57	0.0631	1	Yes	Strain-dependent
1175	1175_0	57	0.0001	0.029	No	Non-essential
1176	1176_0	57	0	0.0024	No	Non-essential
1177	1177_0	36	0.0002	0.0077	No	Non-essential
1178	1178_0	55	0	0.0027	No	Non-essential
1179	1179_0	57	0	0.003	No	Non-essential
1180	1180_0	7	0.0001	0.0001	No	Non-essential
1180	1180_1	29	0	0.0025	No	Non-essential
1180	1180_9	1	0	0	No	Non-essential
1180	1180_3	8	0	0	No	Non-essential
1180	1180_5	1	0.0005	0.0005	No	Non-essential
1180	1180_6	1	0.0018	0.0018	No	Non-essential
1180	1180_7	39	0	0.0022	No	Non-essential
1181	1181_0	57	0	0.0222	No	Non-essential
1182	1182_0	57	0.9999	1	Yes	Universal
1183	1183_0	50	0	0.0011	No	Non-essential
1184	1184_0	57	0	0.0189	No	Non-essential
1185	1185_0	30	0	0.0014	No	Non-essential
1185	1185_0	30	0	0.0014	No	Non-essential
1186	1186_2	26	0.0002	0.0107	No	Non-essential
1186	1186_0	3	0.0892	0.0892	No	Non-essential
1187	1187_0	57	0	0.0029	No	Non-essential
1188	1188_0	35	0	0.0044	No	Non-essential
1189	1189_0	57	0.0001	1	Yes	Strain-dependent
1190	1190_1	25	0.0129	0.3872	No	Non-essential
1190	1190_2	16	0.0001	0.0241	No	Non-essential
1191	1191_0	51	0	0.0021	No	Non-essential
1192	1192_0	57	0.0001	0.0551	No	Non-essential
1193	1193_0	42	0	0.003	No	Non-essential
1194	1194_0	57	0.9981	1	Yes	Universal
1195	1195_0	57	0	0.0204	No	Non-essential
1196	1196_0	57	0	0.0019	No	Non-essential
1197	1197_0	57	0.9998	1	Yes	Universal
1199	1199_0	15	1	1	Yes	Accessory
1200	1200_0	57	0.0007	1	Yes	Strain-dependent
1201	1201_0	57	0	0.0027	No	Non-essential
1202	1202_0	56	0.9773	1	Yes	Strain-dependent
1203	1203_0	57	0.9988	1	Yes	Universal
1204	1204_0	57	0	0.0232	No	Non-essential
1205	1205_0	57	0	0.0032	No	Non-essential
1206	1206_0	53	0.0001	0.028	No	Non-essential
1207	1207_0	19	0	0	No	Non-essential
1208	1208_0	5	0.0002	0.0002	No	Non-essential
1208	1208_5	2	0	0	No	Non-essential
1208	1208_4	1	0	0	No	Non-essential
1208	1208_1	5	0	0.0012	No	Non-essential
1209	1209_0	57	0	0.0027	No	Non-essential
1210	1210_0	17	0.0002	0.754	No	Non-essential
1210	1210_2	1	0.2621	0.2621	No	Non-essential
1211	1211_0	6	0.0461	0.0461	No	Non-essential
1212	1212_0	57	0	0.0247	No	Non-essential
1213	1213_0	57	0	0.0171	No	Non-essential
1214	1214_0	57	0	0.0024	No	Non-essential
1215	1215_0	56	0	0.0033	No	Non-essential
1216	1216_0	57	0	0.0022	No	Non-essential
1217	1217_0	57	0	0.0033	No	Non-essential
1218	1218_0	53	0.0009	0.1387	No	Non-essential
1219	1219_0	57	0	0.0738	No	Non-essential
1220	1220_0	57	0	0.0034	No	Non-essential
1221	1221_0	56	0	0.0042	No	Non-essential
1222	1222_0	55	0	0.0021	No	Non-essential
1223	1223_0	57	0.9992	1	Yes	Universal
1224	1224_0	57	0.434	1	Yes	Strain-dependent
1225	1225_0	57	0.9986	1	Yes	Universal
1226	1226_0	8	0.0637	0.0637	No	Non-essential
1227	1227_1	4	0.2204	0.2204	No	Non-essential
1227	1227_0	4	0.2383	0.2383	No	Non-essential
1227	1227_120	1	0.1928	0.1928	No	Non-essential
1227	1227_48	3	0.2277	0.2277	No	Non-essential
1227	1227_137	1	0.15	0.15	No	Non-essential
1227	1227_39	4	0.1161	0.1161	No	Non-essential
1227	1227_43	3	0.18	0.18	No	Non-essential
1227	1227_21	3	0.1585	0.1585	No	Non-essential
1227	1227_45	3	0.0002	0.1828	No	Non-essential
1227	1227_121	1	0.2182	0.2182	No	Non-essential
1227	1227_26	6	0.1877	0.2089	No	Non-essential
1227	1227_124	4	0.5338	0.5909	No	Non-essential
1227	1227_50	4	0.16	0.1812	No	Non-essential
1227	1227_28	3	0.2277	0.2277	No	Non-essential
1227	1227_65	2	0.1788	0.1788	No	Non-essential
1227	1227_35	2	0.2727	0.2727	No	Non-essential
1227	1227_42	4	0.1721	0.1721	No	Non-essential
1227	1227_112	1	0.1508	0.1508	No	Non-essential
1227	1227_7	7	0.0006	0.0039	No	Non-essential
1227	1227_25	4	0.145	0.145	No	Non-essential
1227	1227_22	2	0.1657	0.1657	No	Non-essential
1227	1227_73	1	0.1088	0.1088	No	Non-essential
1227	1227_8	4	0.1503	0.1886	No	Non-essential
1227	1227_51	4	0.1821	0.1821	No	Non-essential
1227	1227_119	1	0.1894	0.1894	No	Non-essential
1227	1227_12	2	0.5741	0.5741	No	Non-essential
1227	1227_111	1	0.1702	0.1702	No	Non-essential
1227	1227_6	3	0.2028	0.2028	No	Non-essential
1227	1227_20	3	0.2115	0.2115	No	Non-essential
1227	1227_36	4	0.1903	0.1903	No	Non-essential
1227	1227_113	1	0.1397	0.1397	No	Non-essential
1227	1227_24	2	0.2071	0.2071	No	Non-essential
1227	1227_80	4	0.174	0.174	No	Non-essential
1227	1227_57	4	0.1971	0.2755	No	Non-essential
1227	1227_60	4	0.3558	0.3558	No	Non-essential
1227	1227_128	1	0.2306	0.2306	No	Non-essential
1227	1227_56	2	0.2682	0.2682	No	Non-essential
1227	1227_76	4	0.1457	0.1457	No	Non-essential
1227	1227_81	3	0.0984	0.0984	No	Non-essential
1227	1227_94	1	0.1895	0.1895	No	Non-essential
1227	1227_19	4	0.4905	0.5206	No	Non-essential
1227	1227_2	4	0.3677	0.3677	No	Non-essential
1227	1227_13	2	0.3363	1	Yes	Accessory
1227	1227_41	2	1	1	Yes	Accessory
1227	1227_34	2	0.1698	0.1698	No	Non-essential
1227	1227_54	4	0.1227	0.1227	No	Non-essential
1227	1227_11	6	0.0976	0.0976	No	Non-essential
1227	1227_4	2	0.219	0.219	No	Non-essential
1227	1227_9	3	0.2137	0.2137	No	Non-essential
1227	1227_27	4	0.1968	0.2341	No	Non-essential
1227	1227_29	5	0.1854	0.1854	No	Non-essential
1227	1227_77	1	0.2003	0.2003	No	Non-essential
1227	1227_14	4	0.1665	0.2591	No	Non-essential
1227	1227_89	4	0.2155	0.2155	No	Non-essential
1227	1227_30	3	0.1869	0.1869	No	Non-essential
1227	1227_33	2	0.2108	1	Yes	Accessory
1227	1227_52	4	0.2583	0.2583	No	Non-essential
1227	1227_10	4	0.1444	0.1444	No	Non-essential
1227	1227_3	5	0.1966	0.2254	No	Non-essential
1227	1227_106	3	0.0867	0.0867	No	Non-essential
1227	1227_103	3	0.1835	0.1835	No	Non-essential
1227	1227_107	1	0.408	0.408	No	Non-essential
1229	1229_0	57	0.9989	1	Yes	Universal
1230	1230_0	57	0	0.0044	No	Non-essential
1231	1231_0	57	0.0001	0.4298	No	Non-essential
1232	1232_0	31	0	0.0015	No	Non-essential
1233	1233_0	57	0.9989	1	Yes	Universal
1234	1234_0	57	1	1	Yes	Universal
1235	1235_0	57	1	1	Yes	Universal
1236	1236_0	56	0	0.0099	No	Non-essential
1237	1237_0	56	0	0.0028	No	Non-essential
1238	1238_0	9	0.0184	0.0184	No	Non-essential
1239	1239_0	57	0	0.0414	No	Non-essential
1240	1240_0	56	0	0.0046	No	Non-essential
1241	1241_0	53	0	0.0106	No	Non-essential
1242	1242_0	57	0	0.0093	No	Non-essential
1243	1243_0	57	0	0.2282	No	Non-essential
1244	1244_0	57	0	0.0045	No	Non-essential
1245	1245_0	42	0.0003	0.0362	No	Non-essential
1246	1246_0	27	0	0.0074	No	Non-essential
1247	1247_0	57	0	0.0021	No	Non-essential
1248	1248_0	57	0.9978	1	Yes	Universal
1249	1249_0	55	0	0.2102	No	Non-essential
1250	1250_0	57	0	0.0086	No	Non-essential
1251	1251_2	5	0.1113	0.1113	No	Non-essential
1252	1252_0	5	0	0	No	Non-essential
1253	1253_0	56	0	0.0018	No	Non-essential
1253	1253_1	57	0	0.009	No	Non-essential
1254	1254_0	57	0.0001	0.0962	No	Non-essential
1255	1255_0	55	0	0.003	No	Non-essential
1256	1256_0	57	0	0.0015	No	Non-essential
1257	1257_0	13	0.6911	1	Yes	Accessory
1258	1258_0	57	0.0115	1	Yes	Strain-dependent
1259	1259_0	57	0	0.003	No	Non-essential
1260	1260_0	57	0	0.0107	No	Non-essential
1261	1261_0	4	0.0099	0.0413	No	Non-essential
1262	1262_0	4	0.0002	0.0002	No	Non-essential
1263	1263_0	57	0.0001	0.0097	No	Non-essential
1264	1264_0	55	0	0.0602	No	Non-essential
1265	1265_0	9	0.0001	0.0053	No	Non-essential
1266	1266_0	57	0	0.0036	No	Non-essential
1267	1267_0	46	0	0.0029	No	Non-essential
1268	1268_0	56	0	0.0047	No	Non-essential
1269	1269_0	57	0.0153	1	Yes	Strain-dependent
1270	1270_0	56	0	0.0021	No	Non-essential
1271	1271_0	57	0.0157	1	Yes	Strain-dependent
1272	1272_0	57	0.9978	1	Yes	Universal
1273	1273_0	57	0.0002	0.9552	No	Non-essential
1274	1274_0	57	0	0.1057	No	Non-essential
1275	1275_0	54	0	0.0098	No	Non-essential
1276	1276_0	57	0	0.0185	No	Non-essential
1277	1277_0	57	1	1	Yes	Universal
1279	1279_0	57	0	0.002	No	Non-essential
1280	1280_0	57	0	0.0032	No	Non-essential
1281	1281_0	56	0	0.0043	No	Non-essential
1282	1282_0	56	1	1	Yes	Universal
1283	1283_0	57	0	0.0108	No	Non-essential
1284	1284_1	7	0.0021	0.0893	No	Non-essential
1284	1284_3	1	0.0043	0.0043	No	Non-essential
1284	1284_0	9	0.0014	0.0113	No	Non-essential
1285	1285_0	3	0.9975	0.9975	Yes	Accessory
1287	1287_0	57	0	0.0083	No	Non-essential
1288	1288_0	57	0.0003	1	Yes	Strain-dependent
1289	1289_0	24	0.0003	0.002	No	Non-essential
1290	1290_0	11	0.0001	0.0007	No	Non-essential
1291	1291_0	57	0	0.0031	No	Non-essential
1292	1292_0	57	0	0.0069	No	Non-essential
1293	1293_0	57	0.1165	1	Yes	Strain-dependent
1294	1294_0	56	0	0.0029	No	Non-essential
1295	1295_0	19	0.0001	0.0081	No	Non-essential
1296	1296_1	56	0.0001	0.0362	No	Non-essential
1296	1296_0	56	0	0.0023	No	Non-essential
1296	1296_3	1	0.0012	0.0012	No	Non-essential
1297	1297_0	56	0	0.0056	No	Non-essential
1298	1298_0	57	0	0.0047	No	Non-essential
1299	1299_0	11	0.0001	0.0471	No	Non-essential
1300	1300_0	57	0.8652	1	Yes	Strain-dependent
1301	1301_2	4	0.0004	0.0004	No	Non-essential
1301	1301_1	7	0	0.0003	No	Non-essential
1301	1301_0	7	0.0007	0.0007	No	Non-essential
1302	1302_2	2	0.0117	0.0117	No	Non-essential
1302	1302_3	5	0.0023	0.0399	No	Non-essential
1302	1302_0	48	0	0.0139	No	Non-essential
1303	1303_0	57	0	0.0657	No	Non-essential
1304	1304_0	57	1	1	Yes	Universal
1305	1305_0	52	0	0.0026	No	Non-essential
1306	1306_0	57	0	0.0036	No	Non-essential
1307	1307_0	18	0	0.0046	No	Non-essential
1308	1308_0	57	0	0.8161	No	Non-essential
1309	1309_0	57	0	0.0028	No	Non-essential
1310	1310_0	57	0	0.003	No	Non-essential
1311	1311_0	37	0	0.0065	No	Non-essential
1312	1312_0	57	0.9268	1	Yes	Strain-dependent
1313	1313_0	40	0	0.2805	No	Non-essential
1314	1314_0	57	0	0.293	No	Non-essential
1315	1315_0	40	0	0.0033	No	Non-essential
1315	1315_2	18	0	0.0004	No	Non-essential
1315	1315_3	3	0.0001	0.0001	No	Non-essential
1315	1315_1	34	0	0.0025	No	Non-essential
1316	1316_0	6	0.0184	0.7869	No	Non-essential
1317	1317_0	57	0.9976	1	Yes	Universal
1318	1318_0	36	0.0007	0.0216	No	Non-essential
1319	1319_0	57	0	0.0022	No	Non-essential
1320	1320_0	56	0	0.0014	No	Non-essential
1321	1321_0	54	0	0.0891	No	Non-essential
1322	1322_0	57	0	0.0109	No	Non-essential
1323	1323_0	57	0	0.0021	No	Non-essential
1324	1324_1	10	0.0002	0.0002	No	Non-essential
1324	1324_0	36	0	0.0075	No	Non-essential
1325	1325_0	57	0	0.003	No	Non-essential
1326	1326_0	57	0	0.7963	No	Non-essential
1327	1327_0	2	0.6532	0.6532	No	Non-essential
1328	1328_1	11	0.0001	0.002	No	Non-essential
1328	1328_0	57	0	0.0031	No	Non-essential
1329	1329_0	57	0.0015	1	Yes	Strain-dependent
1330	1330_0	57	0	0.0084	No	Non-essential
1331	1331_0	57	0.8834	1	Yes	Strain-dependent
1332	1332_0	57	0	0.0172	No	Non-essential
1333	1333_0	56	0	0.0021	No	Non-essential
1334	1334_0	57	0.0125	1	Yes	Strain-dependent
1335	1335_0	8	0.0006	0.0045	No	Non-essential
1335	1335_1	46	0	0.0174	No	Non-essential
1335	1335_4	3	0	0	No	Non-essential
1337	1337_0	57	0.0003	0.4454	No	Non-essential
1339	1339_0	57	0	0.0056	No	Non-essential
1340	1340_0	57	0	0.021	No	Non-essential
1341	1341_0	18	0	0.0012	No	Non-essential
1342	1342_0	57	0.9998	1	Yes	Universal
1343	1343_0	43	0	0.0033	No	Non-essential
1344	1344_0	34	0.0006	0.0624	No	Non-essential
1345	1345_0	57	0	0.0375	No	Non-essential
1346	1346_0	57	0	0.0016	No	Non-essential
1347	1347_0	57	0.0001	0.0453	No	Non-essential
1348	1348_0	57	0	0.0043	No	Non-essential
1349	1349_0	57	0.0001	0.0593	No	Non-essential
1350	1350_0	57	0	0.0032	No	Non-essential
1351	1351_0	57	0	0.0038	No	Non-essential
1352	1352_0	55	0	0.0028	No	Non-essential
1353	1353_0	57	0	0.0206	No	Non-essential
1354	1354_0	54	0	0.0064	No	Non-essential
1355	1355_0	57	0	0.0426	No	Non-essential
1356	1356_0	57	0.048	1	Yes	Strain-dependent
1357	1357_0	4	0	0	No	Non-essential
1358	1358_0	57	0	0.0038	No	Non-essential
1359	1359_0	56	0.0113	0.372	No	Non-essential
1360	1360_0	55	0	0.0024	No	Non-essential
1361	1361_0	57	0	0.0028	No	Non-essential
1362	1362_0	57	0.9999	1	Yes	Universal
1363	1363_0	57	0.0559	1	Yes	Strain-dependent
1364	1364_0	57	0	0.0089	No	Non-essential
1365	1365_0	10	1	1	Yes	Accessory
1366	1366_0	57	0.0001	0.339	No	Non-essential
1367	1367_0	57	0	0.0806	No	Non-essential
1368	1368_0	41	0	0.0027	No	Non-essential
1369	1369_0	57	0.0001	0.0884	No	Non-essential
1370	1370_0	55	0	0.0039	No	Non-essential
1371	1371_0	57	0.979	1	Yes	Strain-dependent
1372	1372_0	10	0.0006	0.0006	No	Non-essential
1373	1373_0	57	0	0.0088	No	Non-essential
1374	1374_0	57	0.0009	0.6593	No	Non-essential
1375	1375_0	11	0	0.0009	No	Non-essential
1376	1376_0	9	0	0.0337	No	Non-essential
1377	1377_0	57	0	0.0023	No	Non-essential
1378	1378_0	19	0.0001	0.0034	No	Non-essential
1379	1379_0	56	0.9987	1	Yes	Universal
1380	1380_0	57	0	0.0171	No	Non-essential
1381	1381_0	57	0	0.0044	No	Non-essential
1382	1382_0	57	0	0.0015	No	Non-essential
1383	1383_0	57	0	0.0176	No	Non-essential
1384	1384_0	57	0.9465	1	Yes	Strain-dependent
1385	1385_0	57	0	0.0045	No	Non-essential
1386	1386_0	57	0.9992	1	Yes	Universal
1387	1387_0	57	0.0001	0.0055	No	Non-essential
1388	1388_0	57	0	0.0024	No	Non-essential
1389	1389_0	57	0.9981	1	Yes	Universal
1390	1390_0	57	0	0.0221	No	Non-essential
1391	1391_0	57	0.8322	1	Yes	Strain-dependent
1392	1392_0	4	0	0	No	Non-essential
1393	1393_0	57	0.0016	0.1267	No	Non-essential
1394	1394_0	57	0	0.0167	No	Non-essential
1395	1395_0	6	0.0037	0.0037	No	Non-essential
1395	1395_1	7	0.0001	0.0031	No	Non-essential
1395	1395_2	2	0	0	No	Non-essential
1396	1396_0	57	0	0.0011	No	Non-essential
1397	1397_0	57	0	0.2581	No	Non-essential
1398	1398_0	57	0.0005	0.1171	No	Non-essential
1399	1399_0	57	0.0039	0.9176	No	Non-essential
1400	1400_0	56	0	0.0101	No	Non-essential
1401	1401_0	57	0	0.018	No	Non-essential
1402	1402_2	5	0.0013	0.0064	No	Non-essential
1402	1402_1	4	0.0012	0.2767	No	Non-essential
1402	1402_0	57	0	0.013	No	Non-essential
1403	1403_1	32	0.9999	1	Yes	Universal
1403	1403_2	3	1	1	Yes	Universal
1403	1403_3	56	0.0051	0.6195	No	Non-essential
1403	1403_0	15	1	1	Yes	Universal
1404	1404_0	57	0	0.0658	No	Non-essential
1405	1405_0	14	0	0	No	Non-essential
1406	1406_0	57	0.5705	1	Yes	Strain-dependent
1407	1407_0	3	0.0005	0.0005	No	Non-essential
1408	1408_0	57	0.9992	1	Yes	Universal
1409	1409_0	7	0	0.0007	No	Non-essential
1410	1410_0	15	0.0001	0.0007	No	Non-essential
1411	1411_0	57	0.0001	0.0661	No	Non-essential
1412	1412_0	7	0	0.0015	No	Non-essential
1413	1413_0	22	0	0.0004	No	Non-essential
1414	1414_0	57	0	0.1211	No	Non-essential
1416	1416_0	57	0	0.0029	No	Non-essential
1417	1417_0	48	0	0.0025	No	Non-essential
1418	1418_0	57	1	1	Yes	Universal
1419	1419_0	57	0	0.0042	No	Non-essential
1420	1420_0	35	0	0.0019	No	Non-essential
1421	1421_0	57	0.0001	0.0095	No	Non-essential
1422	1422_0	4	0.0001	0.0001	No	Non-essential
1423	1423_0	57	0	0.0185	No	Non-essential
1424	1424_0	57	0	0.0088	No	Non-essential
1425	1425_0	57	0	0.0044	No	Non-essential
1426	1426_0	15	0.0014	0.7606	No	Non-essential
1427	1427_0	7	0.0329	0.1574	No	Non-essential
1428	1428_0	11	0	0	No	Non-essential
1429	1429_0	19	0	0.0001	No	Non-essential
1430	1430_0	56	0	0.0034	No	Non-essential
1431	1431_0	57	0	0.0349	No	Non-essential
1432	1432_0	51	0	0.0018	No	Non-essential
1433	1433_0	22	0.0053	0.6035	No	Non-essential
1434	1434_0	57	0	0.0036	No	Non-essential
1435	1435_0	57	0.1812	1	Yes	Strain-dependent
1436	1436_0	57	0	0.0034	No	Non-essential
1437	1437_0	5	0.0062	0.0118	No	Non-essential
1438	1438_0	57	0	0.0109	No	Non-essential
1439	1439_0	56	0	0.0024	No	Non-essential
1440	1440_0	16	0	0.0001	No	Non-essential
1441	1441_0	57	0	0.0025	No	Non-essential
1442	1442_0	49	0	0.0019	No	Non-essential
1443	1443_0	57	0	0.0084	No	Non-essential
1444	1444_0	56	0	0.0249	No	Non-essential
1445	1445_0	57	0	0.075	No	Non-essential
1446	1446_0	57	0	0.0066	No	Non-essential
1447	1447_0	48	0	0.0033	No	Non-essential
1448	1448_0	57	0	0.0039	No	Non-essential
1450	1450_0	7	0.0048	0.0251	No	Non-essential
1451	1451_1	52	0	0.018	No	Non-essential
1451	1451_0	35	0.0001	0.0432	No	Non-essential
1452	1452_0	57	0	0.0813	No	Non-essential
1453	1453_0	38	0	0.0105	No	Non-essential
1454	1454_0	57	0	0.0024	No	Non-essential
1456	1456_0	40	0.0001	0.0098	No	Non-essential
1457	1457_0	57	0	0.0054	No	Non-essential
1458	1458_0	57	0	0.004	No	Non-essential
1459	1459_0	57	0.9963	1	Yes	Universal
1460	1460_0	57	0	0.0064	No	Non-essential
1461	1461_0	56	0.0002	0.1087	No	Non-essential
1462	1462_0	57	0.9222	1	Yes	Strain-dependent
1463	1463_0	57	0.0225	0.9128	No	Non-essential
1464	1464_0	57	0	0.0142	No	Non-essential
1465	1465_0	57	0	0.0029	No	Non-essential
1466	1466_0	57	0.0258	1	Yes	Strain-dependent
1467	1467_0	57	0.0002	0.2953	No	Non-essential
1468	1468_0	48	0	0.0047	No	Non-essential
1469	1469_2	4	0.0005	0.0042	No	Non-essential
1469	1469_0	36	0	0.0078	No	Non-essential
1470	1470_0	57	0	0.0061	No	Non-essential
1471	1471_1	6	0.0028	0.0031	No	Non-essential
1471	1471_0	3	0.0042	0.0042	No	Non-essential
1471	1471_3	6	0.1721	0.1721	No	Non-essential
1471	1471_4	7	0.0005	0.0034	No	Non-essential
1472	1472_0	57	0	0.0041	No	Non-essential
1473	1473_0	57	0	0.0089	No	Non-essential
1474	1474_0	53	0	0.0007	No	Non-essential
1475	1475_0	41	0	0.1822	No	Non-essential
1476	1476_0	56	0	0.0271	No	Non-essential
1477	1477_0	57	0.6676	0.9924	Yes	Strain-dependent
1478	1478_0	4	0.0002	0.0002	No	Non-essential
1479	1479_0	57	0.8641	1	Yes	Strain-dependent
1480	1480_0	57	1	1	Yes	Universal
1482	1482_0	54	0	0.0061	No	Non-essential
1483	1483_0	56	0	0.0107	No	Non-essential
1484	1484_0	57	0.0002	0.0605	No	Non-essential
1485	1485_0	32	0.0001	0.0063	No	Non-essential
1486	1486_0	42	0	0.0003	No	Non-essential
1487	1487_0	19	0.0034	0.0172	No	Non-essential
1488	1488_0	57	0	0.0047	No	Non-essential
1489	1489_2	23	0.0184	0.6243	No	Non-essential
1489	1489_6	11	0.0057	0.6014	No	Non-essential
1489	1489_11	9	0.1704	0.1842	No	Non-essential
1489	1489_12	3	0.1642	0.1642	No	Non-essential
1489	1489_3	7	0.2918	0.6613	No	Non-essential
1489	1489_0	11	0.0051	0.4628	No	Non-essential
1489	1489_5	22	0.0017	0.9317	No	Non-essential
1489	1489_13	6	0.5644	0.611	No	Non-essential
1489	1489_8	5	0.0016	0.5134	No	Non-essential
1489	1489_7	2	0.166	0.2163	No	Non-essential
1490	1490_0	57	0.0002	0.6044	No	Non-essential
1491	1491_0	22	0	0.0002	No	Non-essential
1492	1492_0	6	0.0049	0.0049	No	Non-essential
1493	1493_0	57	0.0008	0.5899	No	Non-essential
1495	1495_0	57	1	1	Yes	Universal
1496	1496_0	56	0.0006	0.0324	No	Non-essential
1497	1497_0	51	0	0.0028	No	Non-essential
1498	1498_0	57	0.9999	1	Yes	Universal
1499	1499_1	7	0.0003	0.2251	No	Non-essential
1499	1499_8	1	0.0001	0.0001	No	Non-essential
1499	1499_5	3	0.0002	0.0002	No	Non-essential
1499	1499_3	2	0.0378	0.0378	No	Non-essential
1499	1499_7	2	0	0.0004	No	Non-essential
1500	1500_0	56	0.9997	1	Yes	Universal
1501	1501_0	53	0	0.0019	No	Non-essential
1502	1502_0	56	0	0.2685	No	Non-essential
1503	1503_0	57	0	0.0375	No	Non-essential
1504	1504_0	57	0	0.1068	No	Non-essential
1505	1505_0	5	0.0001	0.0006	No	Non-essential
1506	1506_0	6	0	0.0019	No	Non-essential
1506	1506_3	3	0	0.0002	No	Non-essential
1506	1506_1	2	0	0	No	Non-essential
1506	1506_2	38	0	0.0034	No	Non-essential
1506	1506_5	2	0.0015	0.0015	No	Non-essential
1507	1507_0	57	0.0002	0.492	No	Non-essential
1508	1508_0	57	0.0001	0.7878	No	Non-essential
1509	1509_0	57	0.0001	0.0073	No	Non-essential
1510	1510_0	43	0	0.0077	No	Non-essential
1511	1511_0	53	0	0.0178	No	Non-essential
1512	1512_0	56	0	0.0023	No	Non-essential
1513	1513_0	57	0	0.0168	No	Non-essential
[truncated: 1,521 more rows]

## Sheet: Fig1c_zvalue_Examples
Cluster	Subcluster	Strain	Genome	locus_tag	Gene product	TA sites with insertions	Total TA sites	Binomial z value	Binomial Call
2080	2080_0	PG01	CP035265	EQH15_00005	chromosomal replication initiator protein DnaA	3	88	1	Essential
1139	1139_0	PG01	CP035265	EQH15_00010	DNA polymerase III subunit beta	2	64	1	Essential
1518	1518_0	PG01	CP035265	EQH15_00015	DUF951 family protein	0	9	1	Essential
640	640_0	PG01	CP035265	EQH15_00020	redox-regulated ATPase YchF	34	48	0.0284	Non-Essential
260	260_0	PG01	CP035265	EQH15_00025	aminoacyl-tRNA hydrolase	2	35	1	Essential
1465	1465_0	PG01	CP035265	EQH15_00030	transcription-repair coupling factor	161	178	0.0006	Non-Essential
527	527_0	PG01	CP035265	EQH15_00035	RNA-binding S4 domain-containing protein	15	15	0.0007	Non-Essential
416	416_0	PG01	CP035265	EQH15_00040	septum formation initiator family protein	3	24	1	Essential
1738	1738_0	PG01	CP035265	EQH15_00045	serine hydrolase	65	82	0.0043	Non-Essential
2076	2076_0	PG01	CP035265	EQH15_00050	tRNA lysidine(34) synthetase TilS	0	55	1	Essential
105	105_0	PG01	CP035265	EQH15_00055	hypoxanthine phosphoribosyltransferase	27	36	0.011	Non-Essential
1269	1269_0	PG01	CP035265	EQH15_00060	ATP-dependent zinc metalloprotease FtsH	21	89	0.9999	Essential
65	65_2	PG01	CP035265	EQH15_00065	sigma-70 family RNA polymerase sigma factor	0	31	1	Essential
1933	1933_5	PG01	CP035265	EQH15_00075	hypothetical protein	0	0	0.1721	Uncertain
NA	NA	PG01	CP035265	EQH15_00105	IS630 family transposase	0	0	0.1402	Uncertain
NA	NA	PG01	CP035265	EQH15_00110	transposase	6	17	0.9509	Uncertain
367	367_0	PG01	CP035265	EQH15_00115	recombinase RecX	15	20	0.0145	Non-Essential
1157	1157_0	PG01	CP035265	EQH15_00120	adenylosuccinate synthase	53	66	0.0039	Non-Essential
905	905_0	PG01	CP035265	EQH15_00125	nucleoside deaminase	11	12	0.0017	Non-Essential
406	406_0	PG01	CP035265	EQH15_00135	dUTP diphosphatase	14	19	0.0196	Non-Essential
1323	1323_0	PG01	CP035265	EQH15_00140	histidine phosphatase family protein	33	34	0.0001	Non-Essential
383	383_0	PG01	CP035265	EQH15_00145	DNA repair protein RadA	31	37	0.0029	Non-Essential
1125	1125_0	PG01	CP035265	EQH15_00150	carbonic anhydrase	19	26	0.0194	Non-Essential
NA	NA	PG01	CP035265	EQH15_00155	PrsW family intramembrane metalloprotease	38	40	0.0003	Non-Essential
1403	1403_0	PG01	CP035265	EQH15_00160	ribose-phosphate diphosphokinase	1	40	1	Essential
NA	NA	PG01	CP035265	EQH15_00165	transposase	1	1	0.0328	Non-Essential
2185	2185_0	PG01	CP035265	EQH15_00170	damage-inducible protein CinA	13	13	0.0006	Non-Essential
NA	NA	PG01	CP035265	EQH15_00175	competence protein	5	6	0.0094	Non-Essential
219	219_0	PG01	CP035265	EQH15_00180	ribose-phosphate pyrophosphokinase	12	14	0.0032	Non-Essential
2099	2099_0	PG01	CP035265	EQH15_00185	DNA polymerase I	7	104	1	Essential
1401	1401_0	PG01	CP035265	EQH15_00190	CoA-binding protein	10	13	0.0106	Non-Essential
612	612_0	PG01	CP035265	EQH15_00195	YeiH family protein	36	41	0.0012	Non-Essential
1055	1055_0	PG01	CP035265	EQH15_00200	pyridoxal phosphate-dependent aminotransferase	36	47	0.009	Non-Essential
191	191_0	PG01	CP035265	EQH15_00205	DNA repair protein RecO	1	24	1	Essential
490	490_0	PG01	CP035265	EQH15_00210	phosphate acyltransferase PlsX	19	33	0.2711	Uncertain
345	345_0	PG01	CP035265	EQH15_00215	acyl carrier protein	5	6	0.0116	Non-Essential
NA	NA	PG01	CP035265	EQH15_00220	transposase	0	0	0.1938	Uncertain
802	802_0	PG01	CP035265	EQH15_00225	bacteriocin-like peptide BlpU	6	7	0.0078	Non-Essential
2138	2138_0	PG01	CP035265	EQH15_00230	hypothetical protein	15	16	0.0008	Non-Essential
2481	2481_0	PG01	CP035265	EQH15_00235	XRE family transcriptional regulator	58	63	0.0005	Non-Essential
1008	1008_0	PG01	CP035265	EQH15_00240	circular bacteriocin, circularin A/uberolysin family	22	23	0.0004	Non-Essential
1592	1592_0	PG01	CP035265	EQH15_00245	hypothetical protein	107	110	0.0004	Non-Essential
2213	2213_0	PG01	CP035265	EQH15_00250	hypothetical protein	48	49	0.0005	Non-Essential
258	258_0	PG01	CP035265	EQH15_00255	ATP-binding cassette domain-containing protein	45	45	0.0002	Non-Essential
1826	1826_0	PG01	CP035265	EQH15_00260	hypothetical protein	43	45	0.0004	Non-Essential
794	794_5	PG01	CP035265	EQH15_00265	peptide cleavage/export ABC transporter	84	89	0.0008	Non-Essential
1214	1214_0	PG01	CP035265	EQH15_00270	HlyD family secretion protein	54	59	0.0006	Non-Essential
2589	2589_0	PG01	CP035265	EQH15_00275	phosphoribosylaminoimidazolesuccinocarboxamide synthase	28	29	0.0006	Non-Essential
1123	1123_0	PG01	CP035265	EQH15_00280	phosphoribosylformylglycinamidine synthase	110	119	0.0004	Non-Essential
1280	1280_0	PG01	CP035265	EQH15_00285	amidophosphoribosyltransferase	40	43	0.0008	Non-Essential
1610	1610_0	PG01	CP035265	EQH15_00290	phosphoribosylformylglycinamidine cyclo-ligase	26	27	0.0004	Non-Essential
1639	1639_0	PG01	CP035265	EQH15_00295	phosphoribosylglycinamide formyltransferase	11	11	0.001	Non-Essential
1145	1145_0	PG01	CP035265	EQH15_00300	VanZ family protein	43	44	0.0002	Non-Essential
449	449_0	PG01	CP035265	EQH15_00305	bifunctional phosphoribosylaminoimidazolecarboxamide formyltransferase/IMP cyclohydrolase	40	47	0.0016	Non-Essential
387	387_0	PG01	CP035265	EQH15_00310	phosphoribosylamine--glycine ligase	35	43	0.0037	Non-Essential
2510	2510_0	PG01	CP035265	EQH15_00315	hypothetical protein	5	7	0.0233	Non-Essential
2578	2578_0	PG01	CP035265	EQH15_00320	phosphoribosylaminoimidazole carboxylase	2	2	0.0174	Non-Essential
1131	1131_0	PG01	CP035265	EQH15_00325	5-(carboxyamino)imidazole ribonucleotide mutase	11	13	0.0043	Non-Essential
341	341_0	PG01	CP035265	EQH15_00330	5-(carboxyamino)imidazole ribonucleotide synthase	31	31	0.0003	Non-Essential
1711	1711_0	PG01	CP035265	EQH15_00335	phosphoribosylaminoimidazole carboxylase	15	18	0.0043	Non-Essential
674	674_0	PG01	CP035265	EQH15_00340	adenylosuccinate lyase	18	42	0.9535	Uncertain
304	304_0	PG01	CP035265	EQH15_00345	YSIRK-type signal peptide-containing protein	168	183	0.0002	Non-Essential
1948	1948_0	PG01	CP035265	EQH15_00350	GntR family transcriptional regulator	37	41	0.0013	Non-Essential
707	707_0	PG01	CP035265	EQH15_00355	beta-galactosidase	72	77	0.0003	Non-Essential
2452	2452_0	PG01	CP035265	EQH15_00360	PTS system mannose/fructose/N-acetylgalactosamine-transporter subunit IIB	19	21	0.0009	Non-Essential
1110	1110_0	PG01	CP035265	EQH15_00365	PTS mannose/fructose/sorbose/N-acetylgalactosamine transporter subunit IIC	41	44	0.0009	Non-Essential
2145	2145_0	PG01	CP035265	EQH15_00370	PTS mannose/fructose/sorbose transporter family subunit IID	30	32	0.0005	Non-Essential
1658	1658_0	PG01	CP035265	EQH15_00375	PTS sugar transporter subunit IIA	16	17	0.0014	Non-Essential
769	769_0	PG01	CP035265	EQH15_00380	SIS domain-containing protein	43	46	0.0009	Non-Essential
2501	2501_0	PG01	CP035265	EQH15_00385	galactose mutarotase	33	34	0.0006	Non-Essential
344	344_0	PG01	CP035265	EQH15_00390	VOC family protein	36	38	0.0003	Non-Essential
566	566_0	PG01	CP035265	EQH15_00395	metal-sensitive transcriptional regulator	10	10	0.0023	Non-Essential
445	445_19	PG01	CP035265	EQH15_00400	chlorohydrolase	5	5	0.0029	Non-Essential
NA	NA	PG01	CP035265	EQH15_00405	UDP-galactopyranose mutase	0	0	0.1977	Uncertain
828	828_0	PG01	CP035265	EQH15_00410	rhodanese-like domain-containing protein	15	15	0.0007	Non-Essential
160	160_0	PG01	CP035265	EQH15_00415	NAD(FAD)-dependent dehydrogenase	9	9	0.0013	Non-Essential
1424	1424_0	PG01	CP035265	EQH15_00420	phosphorylase	26	29	0.0011	Non-Essential
2694	2694_0	PG01	CP035265	EQH15_00425	hypothetical protein	1	1	0.0335	Non-Essential
113	113_0	PG01	CP035265	EQH15_00430	hypothetical protein	10	12	0.0055	Non-Essential
184	184_0	PG01	CP035265	EQH15_00435	TrkH family potassium uptake protein	61	63	0.0002	Non-Essential
412	412_0	PG01	CP035265	EQH15_00440	TrkA family potassium uptake protein	22	25	0.0024	Non-Essential
NA	NA	PG01	CP035265	EQH15_00445	chlorohydrolase	0	0	0.2017	Uncertain
NA	NA	PG01	CP035265	EQH15_00450	glycosyltransferase family 2 protein	20	21	0.0009	Non-Essential
1241	1241_0	PG01	CP035265	EQH15_00455	glycosyl transferase family 2	10	10	0.0015	Non-Essential
2113	2113_0	PG01	CP035265	EQH15_00460	fibronectin-binding SSURE repeat adhesin PavB	48	54	0.0006	Non-Essential
1416	1416_0	PG01	CP035265	EQH15_00465	response regulator transcription factor	32	33	0.0002	Non-Essential
1577	1577_0	PG01	CP035265	EQH15_00470	HAMP domain-containing histidine kinase	34	36	0.0004	Non-Essential
332	332_0	PG01	CP035265	EQH15_00475	30S ribosomal protein S4	3	24	1	Essential
NA	NA	PG01	CP035265	EQH15_00480	IS630 family transposase	0	0	0.1711	Uncertain
2157	2157_0	PG01	CP035265	EQH15_00485	hypothetical protein	10	12	0.0048	Non-Essential
71	71_0	PG01	CP035265	EQH15_00490	sugar ABC transporter permease	53	56	0.0004	Non-Essential
1605	1605_0	PG01	CP035265	EQH15_00495	carbohydrate ABC transporter permease	37	37	0.0003	Non-Essential
445	445_2	PG01	CP035265	EQH15_00500	hypothetical protein	4	4	0.0041	Non-Essential
1126	1126_0	PG01	CP035265	EQH15_00505	DUF3502 domain-containing protein	62	68	0.0005	Non-Essential
1377	1377_0	PG01	CP035265	EQH15_00510	rhodanese-related sulfurtransferase	28	31	0.0011	Non-Essential
1501	1501_0	PG01	CP035265	EQH15_00515	DUF4299 family protein	47	50	0.0008	Non-Essential
1873	1873_0	PG01	CP035265	EQH15_00520	hypothetical protein	46	48	0.0007	Non-Essential
535	535_0	PG01	CP035265	EQH15_00525	DUF4097 domain-containing protein	36	41	0.0011	Non-Essential
242	242_0	PG01	CP035265	EQH15_00530	DUF1700 domain-containing protein	22	24	0.0006	Non-Essential
1618	1618_0	PG01	CP035265	EQH15_00535	PadR family transcriptional regulator	17	19	0.0017	Non-Essential
898	898_0	PG01	CP035265	EQH15_00540	MFS transporter	47	48	0.0003	Non-Essential
872	872_0	PG01	CP035265	EQH15_00545	glycosyltransferase family 2 protein	5	78	1	Essential
589	589_0	PG01	CP035265	EQH15_00550	polysaccharide biosynthesis protein	5	72	1	Essential
NA	NA	PG01	CP035265	EQH15_00555	lysyl-tRNA synthetase	2	2	0.0125	Non-Essential
1719	1719_0	PG01	CP035265	EQH15_00560	HAD family hydrolase	28	29	0.0003	Non-Essential
257	257_0	PG01	CP035265	EQH15_00565	L-serine ammonia-lyase, iron-sulfur-dependent, subunit alpha	19	21	0.0014	Non-Essential
396	396_0	PG01	CP035265	EQH15_00570	L-serine ammonia-lyase, iron-sulfur-dependent, subunit beta	23	30	0.0121	Non-Essential
1859	1859_0	PG01	CP035265	EQH15_00575	LysM domain-containing protein	27	27	0.0003	Non-Essential
17	17_1	PG01	CP035265	EQH15_00580	DNA-binding protein	19	21	0.0019	Non-Essential
1335	1335_0	PG01	CP035265	EQH15_00585	argininosuccinate lyase	4	4	0.0044	Non-Essential
185	185_1	PG01	CP035265	EQH15_00590	hypothetical protein	4	5	0.013	Non-Essential
1865	1865_0	PG01	CP035265	EQH15_00595	hypothetical protein	15	17	0.002	Non-Essential
1941	1941_0	PG01	CP035265	EQH15_00600	hypothetical protein	26	28	0.0008	Non-Essential
880	880_0	PG01	CP035265	EQH15_00605	hypothetical protein	88	89	0	Non-Essential
1566	1566_0	PG01	CP035265	EQH15_00610	hypothetical protein	78	83	0.0005	Non-Essential
1129	1129_0	PG01	CP035265	EQH15_00615	SPH_0224 family bacteriocin-like peptide	21	22	0.001	Non-Essential
2032	2032_0	PG01	CP035265	EQH15_00620	hypothetical protein	16	16	0.0005	Non-Essential
138	138_0	PG01	CP035265	EQH15_00625	hypothetical protein	58	63	0.0008	Non-Essential
1335	1335_1	PG01	CP035265	EQH15_00630	argininosuccinate lyase	4	4	0.0055	Non-Essential
185	185_0	PG01	CP035265	EQH15_00635	hypothetical protein	7	7	0.0029	Non-Essential
1973	1973_3	PG01	CP035265	EQH15_00640	hypothetical protein	21	21	0.0005	Non-Essential
NA	NA	PG01	CP035265	EQH15_00645	hypothetical protein	12	15	0.0073	Non-Essential
2541	2541_0	PG01	CP035265	EQH15_00650	choline-binding protein	48	51	0.0002	Non-Essential
1235	1235_0	PG01	CP035265	EQH15_00655	tRNA 2-thiouridine(34) synthase MnmA	6	42	1	Essential
827	827_0	PG01	CP035265	EQH15_00660	NUDIX domain-containing protein	12	16	0.0134	Non-Essential
2067	2067_0	PG01	CP035265	EQH15_00665	tRNA uridine-5-carboxymethylaminomethyl(34) synthesis enzyme MnmG	18	51	0.9973	Essential
445	445_56	PG01	CP035265	EQH15_00670	hypothetical protein	2	2	0.0156	Non-Essential
1384	1384_0	PG01	CP035265	EQH15_00675	ribonuclease J	4	61	1	Essential
508	508_0	PG01	CP035265	EQH15_00680	DUF1447 family protein	3	9	0.8664	Uncertain
1923	1923_0	PG01	CP035265	EQH15_00685	hypothetical protein	13	13	0.001	Non-Essential
1820	1820_0	PG01	CP035265	EQH15_00690	hypothetical protein	12	12	0.0006	Non-Essential
825	825_0	PG01	CP035265	EQH15_00695	fratricide two-peptide bacteriocin subunit CibB	6	9	0.0504	Uncertain
2029	2029_0	PG01	CP035265	EQH15_00700	fratricide two-peptide bacteriocin subunit CibA	10	10	0.0009	Non-Essential
2144	2144_0	PG01	CP035265	EQH15_00705	tRNA (adenosine(37)-N6)-threonylcarbamoyltransferase complex dimerization subunit type 1 TsaB	1	30	1	Essential
1961	1961_0	PG01	CP035265	EQH15_00710	ribosomal-protein-alanine N-acetyltransferase	11	12	0.001	Non-Essential
1735	1735_0	PG01	CP035265	EQH15_00715	tRNA (adenosine(37)-N6)-threonylcarbamoyltransferase complex transferase subunit TsaD	2	29	1	Essential
NA	NA	PG01	CP035265	EQH15_00720	ISL3 family transposase	39	40	0.0001	Non-Essential
NA	NA	PG01	CP035265	EQH15_00725	hypothetical protein	19	23	0.0034	Non-Essential
NA	NA	PG01	CP035265	EQH15_00730	IS630 family transposase	17	18	0.0015	Non-Essential
1180	1180_7	PG01	CP035265	EQH15_00735	glycosyltransferase family 1 protein	82	91	0.0006	Non-Essential
2118	2118_0	PG01	CP035265	EQH15_00740	glycosyltransferase family 2 protein	73	78	0.001	Non-Essential
82	82_0	PG01	CP035265	EQH15_00745	ABC transporter ATP-binding protein	124	129	0.0002	Non-Essential
990	990_0	PG01	CP035265	EQH15_00750	hypothetical protein	40	41	0.0002	Non-Essential
2914	2914_0	PG01	CP035265	EQH15_00755	PIG-L family deacetylase	60	64	0.0004	Non-Essential
NA	NA	PG01	CP035265	EQH15_00760	nucleotide sugar dehydrogenase	89	92	0	Non-Essential
NA	NA	PG01	CP035265	EQH15_00765	helix-turn-helix domain-containing protein	39	42	0.0002	Non-Essential
1877	1877_0	PG01	CP035265	EQH15_00770	hypothetical protein	9	9	0.0013	Non-Essential
1048	1048_0	PG01	CP035265	EQH15_00775	CPBP family intramembrane metalloprotease	45	48	0.0002	Non-Essential
1442	1442_0	PG01	CP035265	EQH15_00780	CPBP family intramembrane metalloprotease	33	34	0.0011	Non-Essential
1161	1161_4	PG01	CP035265	EQH15_00785	MFS transporter	64	66	0.0005	Non-Essential
27	27_0	PG01	CP035265	EQH15_00790	branched-chain amino acid ABC transporter permease	21	21	0.0003	Non-Essential
611	611_0	PG01	CP035265	EQH15_00795	AzlD domain-containing protein	10	13	0.0134	Non-Essential
342	342_0	PG01	CP035265	EQH15_00800	amino acid ABC transporter substrate-binding protein	26	33	0.0068	Non-Essential
1072	1072_0	PG01	CP035265	EQH15_00805	MetQ/NlpA family ABC transporter substrate-binding protein	26	30	0.0019	Non-Essential
1216	1216_0	PG01	CP035265	EQH15_00810	M20/M25/M40 family metallo-hydrolase	51	53	0.0003	Non-Essential
452	452_0	PG01	CP035265	EQH15_00815	methionine ABC transporter ATP-binding protein	32	34	0.0007	Non-Essential
1306	1306_0	PG01	CP035265	EQH15_00820	ABC transporter permease	19	23	0.0035	Non-Essential
1763	1763_0	PG01	CP035265	EQH15_00825	MptD family putative ECF transporter S component	25	26	0.0004	Non-Essential
1270	1270_0	PG01	CP035265	EQH15_00830	DUF624 domain-containing protein	35	39	0.0009	Non-Essential
2288	2288_0	PG01	CP035265	EQH15_00835	sensor histidine kinase	88	90	0.0005	Non-Essential
1674	1674_0	PG01	CP035265	EQH15_00840	response regulator transcription factor	55	58	0.0007	Non-Essential
512	512_0	PG01	CP035265	EQH15_00845	ABC transporter permease	38	39	0.0001	Non-Essential
1173	1173_0	PG01	CP035265	EQH15_00850	ribonucleotide reductase assembly protein NrdI	6	21	0.997	Essential
943	943_12	PG01	CP035265	EQH15_00855	DNA alkylation repair protein	0	0	0.206	Uncertain
1675	1675_0	PG01	CP035265	EQH15_00860	divalent metal cation transporter	43	49	0.0014	Non-Essential
62	62_0	PG01	CP035265	EQH15_00865	DUF3021 domain-containing protein	17	18	0.0012	Non-Essential
237	237_0	PG01	CP035265	EQH15_00870	response regulator transcription factor	11	12	0.0027	Non-Essential
1762	1762_1	PG01	CP035265	EQH15_00875	hypothetical protein	6	6	0.0027	Non-Essential
1320	1320_0	PG01	CP035265	EQH15_00880	DNA mismatch repair protein HexB	61	63	0.0002	Non-Essential
220	220_0	PG01	CP035265	EQH15_00885	6,7-dimethyl-8-ribityllumazine synthase	29	33	0.0008	Non-Essential
1255	1255_0	PG01	CP035265	EQH15_00890	bifunctional 3,4-dihydroxy-2-butanone-4-phosphate synthase/GTP cyclohydrolase II	75	76	0.0001	Non-Essential
1691	1691_0	PG01	CP035265	EQH15_00895	riboflavin synthase	43	45	0.0003	Non-Essential
1669	1669_0	PG01	CP035265	EQH15_00900	bifunctional diaminohydroxyphosphoribosylaminopyrimidine deaminase/5-amino-6-(5-phosphoribosylamino)uracil reductase RibD	70	71	0.0004	Non-Essential
530	530_0	PG01	CP035265	EQH15_00905	Holliday junction branch migration protein RuvA	0	18	1	Essential
1250	1250_0	PG01	CP035265	EQH15_00910	DNA-3-methyladenine glycosylase I	17	19	0.0019	Non-Essential
361	361_0	PG01	CP035265	EQH15_00915	CPBP family intramembrane metalloprotease	39	39	0.0004	Non-Essential
736	736_0	PG01	CP035265	EQH15_00920	LD-carboxypeptidase	41	43	0.0007	Non-Essential
1838	1838_0	PG01	CP035265	EQH15_00925	DUF1129 domain-containing protein	29	33	0.0012	Non-Essential
749	749_0	BHN97	CP035236	EQH44_01340	isoprenyl transferase	0	35	1	Essential
1694	1694_5	PG01	CP035265	EQH15_00935	site-specific integrase	75	88	0.0013	Non-Essential
2832	2832_0	PG01	CP035265	EQH15_00940	XRE family transcriptional regulator	11	53	1	Essential
1678	1678_0	PG01	CP035265	EQH15_00950	hypothetical protein	28	34	0.0031	Non-Essential
436	436_0	PG01	CP035265	EQH15_00955	hypothetical protein	22	25	0.001	Non-Essential
1284	1284_0	PG01	CP035265	EQH15_00960	hypothetical protein	7	7	0.0014	Non-Essential
922	922_1	PG01	CP035265	EQH15_00965	hypothetical protein	14	15	0.0016	Non-Essential
2605	2605_1	PG01	CP035265	EQH15_00970	hypothetical protein	15	18	0.0049	Non-Essential
963	963_0	PG01	CP035265	EQH15_00975	DNA-binding protein	19	22	0.0019	Non-Essential
1471	1471_1	PG01	CP035265	EQH15_00980	XRE family transcriptional regulator	15	18	0.0031	Non-Essential
1874	1874_0	PG01	CP035265	EQH15_00985	hypothetical protein	38	47	0.0036	Non-Essential
2496	2496_0	PG01	CP035265	EQH15_00990	DNA primase	101	106	0.0005	Non-Essential
1395	1395_1	PG01	CP035265	EQH15_00995	hypothetical protein	33	33	0.0001	Non-Essential
2411	2411_0	PG01	CP035265	EQH15_01000	hypothetical protein	37	37	0.0004	Non-Essential
2839	2839_0	PG01	CP035265	EQH15_01005	DUF1492 domain-containing protein	28	29	0.0006	Non-Essential
510	510_0	PG01	CP035265	EQH15_01010	hypothetical protein	19	20	0.0006	Non-Essential
316	316_0	PG01	CP035265	EQH15_01015	excinuclease ABC subunit UvrA	79	102	0.0066	Non-Essential
1457	1457_0	PG01	CP035265	EQH15_01020	aminopeptidase P family protein	42	48	0.0012	Non-Essential
1032	1032_0	PG01	CP035265	EQH15_01025	excinuclease ABC subunit A	5	6	0.0133	Non-Essential
198	198_0	PG01	CP035265	EQH15_01030	transcriptional regulator Spx	12	20	0.1508	Uncertain
1824	1824_0	PG01	CP035265	EQH15_01035	transcriptional regulator	18	19	0.0014	Non-Essential
1968	1968_0	PG01	CP035265	EQH15_01040	IreB family regulatory phosphoprotein	15	17	0.0025	Non-Essential
2263	2263_0	PG01	CP035265	EQH15_01045	Holliday junction resolvase RuvX	2	20	1	Essential
93	93_0	PG01	CP035265	EQH15_01050	DUF1292 domain-containing protein	8	9	0.0031	Non-Essential
251	251_0	PG01	CP035265	EQH15_01055	bifunctional folylpolyglutamate synthase/dihydrofolate synthase	46	47	0.0003	Non-Essential
668	668_0	PG01	CP035265	EQH15_01060	hypothetical protein	20	22	0.0018	Non-Essential
1784	1784_0	PG01	CP035265	EQH15_01065	cardiolipin synthase	84	98	0.0015	Non-Essential
2163	2163_0	PG01	CP035265	EQH15_01070	hypothetical protein	3	3	0.0052	Non-Essential
355	355_0	PG01	CP035265	EQH15_01075	damage-inducible protein CinA	79	85	0.0006	Non-Essential
2090	2090_0	PG01	CP035265	EQH15_01080	anaerobic ribonucleoside-triphosphate reductase	74	102	0.0174	Non-Essential
2193	2193_0	PG01	CP035265	EQH15_01085	hypothetical protein	7	7	0.002	Non-Essential
1287	1287_0	PG01	CP035265	EQH15_01090	GNAT family N-acetyltransferase	14	16	0.003	Non-Essential
457	457_0	PG01	CP035265	EQH15_01095	anaerobic ribonucleoside-triphosphate reductase activating protein	19	22	0.0026	Non-Essential
906	906_0	PG01	CP035265	EQH15_01100	phosphoribulokinase	26	28	0.0005	Non-Essential
157	157_0	PG01	CP035265	EQH15_01105	30S ribosomal protein S10	0	11	1	Essential
2243	2243_0	PG01	CP035265	EQH15_01110	50S ribosomal protein L3	0	26	1	Essential
870	870_0	PG01	CP035265	EQH15_01115	50S ribosomal protein L4	0	19	1	Essential
1727	1727_0	PG01	CP035265	EQH15_01120	50S ribosomal protein L23	0	12	1	Essential
1197	1197_0	PG01	CP035265	EQH15_01125	50S ribosomal protein L2	0	30	1	Essential
46	46_0	PG01	CP035265	EQH15_01130	30S ribosomal protein S19	0	12	1	Essential
290	290_0	PG01	CP035265	EQH15_01135	50S ribosomal protein L22	0	14	1	Essential
851	851_0	PG01	CP035265	EQH15_01140	30S ribosomal protein S3	1	25	1	Essential
1009	1009_0	PG01	CP035265	EQH15_01145	50S ribosomal protein L16	1	19	1	Essential
1477	1477_0	PG01	CP035265	EQH15_01150	50S ribosomal protein L29	0	4	0.9907	Uncertain
1105	1105_0	PG01	CP035265	EQH15_01155	30S ribosomal protein S17	0	15	1	Essential
201	201_0	PG01	CP035265	EQH15_01160	50S ribosomal protein L14	2	12	0.999	Essential
2335	2335_0	PG01	CP035265	EQH15_01165	50S ribosomal protein L24	0	17	1	Essential
1248	1248_0	PG01	CP035265	EQH15_01170	50S ribosomal protein L5	0	21	1	Essential
448	448_0	PG01	CP035265	EQH15_01175	30S ribosomal protein S14	0	14	1	Essential
130	130_0	PG01	CP035265	EQH15_01180	30S ribosomal protein S8	0	17	1	Essential
2129	2129_0	PG01	CP035265	EQH15_01185	50S ribosomal protein L6	1	24	1	Essential
1956	1956_0	PG01	CP035265	EQH15_01190	50S ribosomal protein L18	0	14	1	Essential
757	757_0	PG01	CP035265	EQH15_01195	30S ribosomal protein S5	1	16	1	Essential
784	784_0	PG01	CP035265	EQH15_01200	50S ribosomal protein L30	0	15	1	Essential
137	137_0	PG01	CP035265	EQH15_01205	50S ribosomal protein L15	0	17	1	Essential
405	405_0	PG01	CP035265	EQH15_01210	preprotein translocase subunit SecY	2	79	1	Essential
619	619_0	PG01	CP035265	EQH15_01215	adenylate kinase	2	27	1	Essential
1983	1983_0	PG01	CP035265	EQH15_01220	translation initiation factor IF-1	0	12	1	Essential
720	720_0	PG01	CP035265	EQH15_01225	50S ribosomal protein L36	2	6	0.7209	Uncertain
1830	1830_0	PG01	CP035265	EQH15_01230	30S ribosomal protein S13	2	14	0.9983	Essential
1229	1229_0	PG01	CP035265	EQH15_01235	30S ribosomal protein S11	2	18	1	Essential
401	401_0	PG01	CP035265	EQH15_01240	DNA-directed RNA polymerase subunit alpha	5	43	1	Essential
1002	1002_0	PG01	CP035265	EQH15_01245	50S ribosomal protein L17	3	18	0.9998	Essential
1810	1810_0	PG01	CP035265	EQH15_01250	ACT domain-containing protein	12	15	0.0074	Non-Essential
2187	2187_0	PG01	CP035265	EQH15_01255	PFL family protein	35	47	0.0123	Non-Essential
303	303_0	PG01	CP035265	EQH15_01260	histidine phosphatase family protein	28	30	0.0003	Non-Essential
293	293_0	PG01	CP035265	EQH15_01265	iron ABC transporter permease	61	68	0.0011	Non-Essential
NA	NA	PG01	CP035265	EQH15_01270	ABC transporter permease subunit	43	43	0.0003	Non-Essential
2693	2693_0	PG01	CP035265	EQH15_01275	ABC transporter ATP-binding protein	42	46	0.0012	Non-Essential
NA	NA	PG01	CP035265	EQH15_01280	extracellular solute-binding protein	59	62	0.0002	Non-Essential
1417	1417_0	PG01	CP035265	EQH15_01285	AraC family transcriptional regulator	13	14	0.0015	Non-Essential
1832	1832_0	PG01	CP035265	EQH15_01290	glycyl-radical enzyme activating protein	48	48	0.0004	Non-Essential
98	98_0	PG01	CP035265	EQH15_01295	DeoR/GlpR transcriptional regulator	52	53	0.0003	Non-Essential
804	804_0	PG01	CP035265	EQH15_01300	sugar-binding transcriptional regulator	63	64	0	Non-Essential
268	268_0	PG01	CP035265	EQH15_01305	PTS lactose/cellobiose transporter subunit IIA	21	22	0.0007	Non-Essential
848	848_0	PG01	CP035265	EQH15_01310	PTS sugar transporter subunit IIB	23	25	0.0008	Non-Essential
1396	1396_0	PG01	CP035265	EQH15_01315	PTS sugar transporter subunit IIC	88	95	0.0008	Non-Essential
863	863_0	PG01	CP035265	EQH15_01320	glycyl radical protein	142	151	0.0004	Non-Essential
200	200_0	PG01	CP035265	EQH15_01325	fructose-6-phosphate aldolase	39	40	0.0005	Non-Essential
337	337_0	PG01	CP035265	EQH15_01330	glycerol dehydrogenase	64	65	0.0005	Non-Essential
665	665_0	PG01	CP035265	EQH15_01335	leucine--tRNA ligase	9	81	1	Essential
1631	1631_0	PG01	CP035265	EQH15_01340	N-acetyltransferase	25	35	0.0246	Non-Essential
1906	1906_0	PG01	CP035265	EQH15_01345	N-acetyltransferase	12	18	0.0481	Uncertain
2088	2088_0	PG01	CP035265	EQH15_01350	type I toxin-antitoxin system Fst family toxin	6	6	0.0029	Non-Essential
133	133_0	PG01	CP035265	EQH15_01355	Holliday junction branch migration DNA helicase RuvB	5	44	1	Essential
1305	1305_0	PG01	CP035265	EQH15_01360	nucleotidyltransferase family protein	19	20	0.001	Non-Essential
749	749_0	CT-22F	CP035235	EQH45_01575	isoprenyl transferase	1	38	1	Essential
95	95_0	PG01	CP035265	EQH15_01370	phosphatidate cytidylyltransferase	0	42	1	Essential
2131	2131_0	PG01	CP035265	EQH15_01375	RIP metalloprotease RseP	41	49	0.0029	Non-Essential
475	475_0	PG01	CP035265	EQH15_01380	proline--tRNA ligase	2	68	1	Essential
1253	1253_1	PG01	CP035265	EQH15_01385	glycoside hydrolase family 1 protein	54	58	0.0002	Non-Essential
382	382_0	PG01	CP035265	EQH15_01390	glutamine--fructose-6-phosphate transaminase (isomerizing)	4	61	1	Essential
445	445_45	PG01	CP035265	EQH15_01395	hypothetical protein	1	1	0.0421	Uncertain
729	729_0	PG01	CP035265	EQH15_01400	LLM class flavin-dependent oxidoreductase	29	34	0.0023	Non-Essential
2064	2064_0	PG01	CP035265	EQH15_01405	LPXTG-anchored pullulanase SpuA	144	158	0.0002	Non-Essential
2050	2050_0	PG01	CP035265	EQH15_01410	D-fructose-6-phosphate amidotransferase	2	5	0.5168	Uncertain
2206	2206_0	PG01	CP035265	EQH15_01415	30S ribosomal protein S12	4	20	0.9996	Essential
768	768_0	PG01	CP035265	EQH15_01420	30S ribosomal protein S7	0	21	1	Essential
555	555_0	PG01	CP035265	EQH15_01425	elongation factor G	0	70	1	Essential
1637	1637_0	PG01	CP035265	EQH15_01430	PolC-type DNA polymerase III	18	174	1	Essential
1712	1712_0	PG01	CP035265	EQH15_01435	type II toxin-antitoxin system RelB/DinJ family antitoxin	12	17	0.0247	Non-Essential
2615	2615_0	PG01	CP035265	EQH15_01440	type II toxin-antitoxin system YafQ family toxin	7	11	0.0741	Uncertain
750	750_0	PG01	CP035265	EQH15_01445	hypothetical protein	9	9	0.0007	Non-Essential
394	394_0	PG01	CP035265	EQH15_01450	aminopeptidase	31	39	0.0045	Non-Essential
1502	1502_0	PG01	CP035265	EQH15_01455	GlsB/YeaQ/YmgE family stress response membrane protein	8	10	0.0108	Non-Essential
NA	NA	PG01	CP035265	EQH15_01460	chlorohydrolase	0	0	0.1807	Uncertain
1063	1063_0	PG01	CP035265	EQH15_01465	rRNA pseudouridine synthase	23	25	0.001	Non-Essential
NA	NA	PG01	CP035265	EQH15_01470	GNAT family N-acetyltransferase	0	0	0.2155	Uncertain
1283	1283_0	PG01	CP035265	EQH15_01475	aminopeptidase C	37	44	0.0026	Non-Essential
1441	1441_0	PG01	CP035265	EQH15_01480	PTS mannose/fructose/sorbose transporter family subunit IID	42	46	0.0005	Non-Essential
1181	1181_0	PG01	CP035265	EQH15_01485	PTS mannose/fructose/sorbose transporter subunit IIC	27	37	0.0176	Non-Essential
240	240_0	PG01	CP035265	EQH15_01490	PTS mannose transporter subunit IIAB	29	35	0.0037	Non-Essential
175	175_0	PG01	CP035265	EQH15_01495	alcohol dehydrogenase AdhP	31	35	0.0015	Non-Essential
875	875_0	PG01	CP035265	EQH15_01500	Cof-type HAD-IIB family hydrolase	33	35	0.0004	Non-Essential
1787	1787_0	PG01	CP035265	EQH15_01505	NCS2 family permease	56	65	0.0017	Non-Essential
79	79_0	PG01	CP035265	EQH15_01510	CPBP family intramembrane metalloprotease	40	42	0.0006	Non-Essential
422	422_0	PG01	CP035265	EQH15_01515	dihydropteroate synthase	2	32	1	Essential
346	346_0	PG01	CP035265	EQH15_01520	bifunctional folylpolyglutamate synthase/dihydrofolate synthase	4	52	1	Essential
758	758_0	PG01	CP035265	EQH15_01525	GTP cyclohydrolase I FolE	1	26	1	Essential
128	128_0	PG01	CP035265	EQH15_01530	2-amino-4-hydroxy-6- hydroxymethyldihydropteridine diphosphokinase	1	30	1	Essential
144	144_0	PG01	CP035265	EQH15_01535	GTP cyclohydrolase	14	16	0.0024	Non-Essential
1118	1118_0	PG01	CP035265	EQH15_01540	50S ribosomal protein L13	0	22	1	Essential
1938	1938_0	PG01	CP035265	EQH15_01545	30S ribosomal protein S9	0	16	1	Essential
3474	3474_0	PG01	CP035265	EQH15_01550	site-specific integrase	67	79	0.0018	Non-Essential
2794	2794_0	PG01	CP035265	EQH15_01555	XRE family transcriptional regulator	9	37	0.9999	Essential
1713	1713_0	PG01	CP035265	EQH15_01560	DNA-binding protein	17	18	0.0008	Non-Essential
2885	2885_0	PG01	CP035265	EQH15_01565	hypothetical protein	63	67	0.0008	Non-Essential
2426	2426_1	PG01	CP035265	EQH15_01575	hypothetical protein	19	19	0.0006	Non-Essential
NA	NA	PG01	CP035265	EQH15_01585	integrase	20	20	0.0008	Non-Essential
2711	2711_0	PG01	CP035265	EQH15_01590	ArsR family transcriptional regulator	26	31	0.0044	Non-Essential
2554	2554_0	PG01	CP035265	EQH15_01595	thioredoxin	5	6	0.0122	Non-Essential
789	789_0	PG01	CP035265	EQH15_01600	thioredoxin-disulfide reductase	34	37	0.0005	Non-Essential
3251	3251_0	PG01	CP035265	EQH15_01605	hypothetical protein	11	13	0.0058	Non-Essential
2608	2608_0	PG01	CP035265	EQH15_01610	type Z 30S ribosomal protein S14	5	6	0.0103	Non-Essential
3290	3290_0	PG01	CP035265	EQH15_01615	DsbA family oxidoreductase	24	27	0.0014	Non-Essential
2872	2872_0	PG01	CP035265	EQH15_01620	DUF1211 domain-containing protein	37	37	0.0003	Non-Essential
NA	NA	PG01	CP035265	EQH15_01625	IS256 family transposase	15	17	0.0017	Non-Essential
2323	2323_0	PG01	CP035265	EQH15_01630	hypothetical protein	123	126	0.0004	Non-Essential
3269	3269_0	PG01	CP035265	EQH15_01635	hypothetical protein	88	93	0.0003	Non-Essential
NA	NA	PG01	CP035265	EQH15_01640	IS630 family transposase	4	5	0.0209	Non-Essential
628	628_0	PG01	CP035265	EQH15_01650	antibiotic biosynthesis monooxygenase	23	24	0.0009	Non-Essential
96	96_2	PG01	CP035265	EQH15_01655	6-phospho-beta-glucosidase	96	97	0.0007	Non-Essential
939	939_0	PG01	CP035265	EQH15_01665	PTS cellobiose transporter subunit IIB	16	17	0.0015	Non-Essential
1185	1185_0	PG01	CP035265	EQH15_01670	PRD domain-containing protein	124	133	0.0004	Non-Essential
1185	1185_0	PG01	CP035265	EQH15_01670	PRD domain-containing protein	124	133	0.0004	Non-Essential
1681	1681_0	PG01	CP035265	EQH15_01675	PTS cellobiose transporter subunit IIA	15	15	0.0008	Non-Essential
945	945_0	PG01	CP035265	EQH15_01680	hypothetical protein	42	45	0.001	Non-Essential
1728	1728_0	PG01	CP035265	EQH15_01685	PTS cellobiose transporter subunit IIC	75	78	0.0002	Non-Essential
307	307_0	PG01	CP035265	EQH15_01690	hypothetical protein	10	10	0.0016	Non-Essential
NA	NA	PG01	CP035265	EQH15_01695	cell filamentation protein	20	20	0.0003	Non-Essential
908	908_0	PG01	CP035265	EQH15_01700	alpha-xylosidase	134	141	0.0002	Non-Essential
1473	1473_0	PG01	CP035265	EQH15_01705	glutathione peroxidase	16	17	0.0014	Non-Essential
1701	1701_0	PG01	CP035265	EQH15_01710	LPXTG-anchored hyaluronate lyase	147	161	0.0006	Non-Essential
1604	1604_0	PG01	CP035265	EQH15_01725	PTS cellbiose transporter subunit IIC	5	5	0.0031	Non-Essential
1116	1116_0	PG01	CP035265	EQH15_01730	bifunctional 4-hydroxy-2-oxoglutarate aldolase/2-dehydro-3-deoxy-phosphogluconate aldolase	26	28	0.0011	Non-Essential
262	262_0	PG01	CP035265	EQH15_01735	sugar kinase	36	42	0.0011	Non-Essential
2063	2063_0	PG01	CP035265	EQH15_01740	hypothetical protein	30	31	0.0006	Non-Essential
1558	1558_0	PG01	CP035265	EQH15_01745	gluconate 5-dehydrogenase	23	32	0.0208	Non-Essential
1220	1220_0	PG01	CP035265	EQH15_01755	glucuronyl hydrolase	45	53	0.0022	Non-Essential
1017	1017_0	PG01	CP035265	EQH15_01760	PTS system mannose/fructose/N-acetylgalactosamine-transporter subunit IIB	18	19	0.0009	Non-Essential
276	276_0	PG01	CP035265	EQH15_01765	PTS mannose/fructose/sorbose/N-acetylgalactosamine transporter subunit IIC	36	38	0.0005	Non-Essential
287	287_0	PG01	CP035265	EQH15_01770	PTS mannose/fructose/sorbose transporter family subunit IID	43	45	0.0001	Non-Essential
597	597_0	PG01	CP035265	EQH15_01775	preprotein translocase subunit YajC	8	8	0.0014	Non-Essential
2005	2005_0	PG01	CP035265	EQH15_01780	alginate lyase family protein	79	86	0.0006	Non-Essential
1330	1330_0	PG01	CP035265	EQH15_01785	LacI family DNA-binding transcriptional regulator	43	56	0.0084	Non-Essential
2092	2092_0	PG01	CP035265	EQH15_01790	hypothetical protein	19	20	0.0008	Non-Essential
1962	1962_0	PG01	CP035265	EQH15_01795	hypothetical protein	17	17	0.0006	Non-Essential
741	741_0	PG01	CP035265	EQH15_01800	DUF3278 domain-containing protein	28	29	0.0001	Non-Essential
1752	1752_0	PG01	CP035265	EQH15_01805	transcriptional regulator	4	5	0.0174	Non-Essential
1467	1467_0	PG01	CP035265	EQH15_01810	16S rRNA (cytosine(1402)-N(4))-methyltransferase RsmH	22	33	0.0559	Uncertain
895	895_0	PG01	CP035265	EQH15_01815	cell division protein FtsL	2	14	0.9997	Essential
1026	1026_0	PG01	CP035265	EQH15_01820	penicillin-binding protein 2X	17	101	1	Essential
1066	1066_0	PG01	CP035265	EQH15_01825	phospho-N-acetylmuramoyl-pentapeptide- transferase	6	47	1	Essential
2305	2305_0	PG01	CP035265	EQH15_01830	ATP-dependent Clp protease ATP-binding subunit	71	77	0.0008	Non-Essential
645	645_1	PG01	CP035265	EQH15_01835	maturase-related protein	3	3	0.0059	Non-Essential
187	187_0	PG01	CP035265	EQH15_01840	S-ribosylhomocysteine lyase	12	15	0.005	Non-Essential
1730	1730_0	PG01	CP035265	EQH15_01845	DUF1846 domain-containing protein	38	46	0.0018	Non-Essential
1897	1897_0	PG01	CP035265	EQH15_01850	alpha-glucosidase	58	70	0.0013	Non-Essential
NA	NA	PG01	CP035265	EQH15_01855	ISNCY family transposase	58	70	0.003	Non-Essential
2171	2171_4	PG01	CP035265	EQH15_01860	LytR family transcriptional regulator	57	89	0.1201	Uncertain
1060	1060_1	PG01	CP035265	EQH15_01865	tyrosine protein phosphatase	17	37	0.8743	Uncertain
1524	1524_0	PG01	CP035265	EQH15_01870	capsular biosynthesis protein CpsC	15	30	0.6391	Uncertain
902	902_0	PG01	CP035265	EQH15_01875	tyrosine-protein kinase	20	34	0.2358	Uncertain
1817	1817_0	PG01	CP035265	EQH15_01880	sugar transferase	57	87	0.0894	Uncertain
1257	1257_0	PG01	CP035265	EQH15_01885	glycosyltransferase family 1 protein	28	72	0.9932	Essential
1981	1981_0	PG01	CP035265	EQH15_01890	polymerase	5	115	1	Essential
2604	2604_0	PG01	CP035265	EQH15_01895	glycosyltransferase family 2 protein	8	68	1	Essential
764	764_0	PG01	CP035265	EQH15_01900	glycosyltransferase family 61 protein	8	97	1	Essential
2687	2687_0	PG01	CP035265	EQH15_01905	transporter	3	135	1	Essential
2723	2723_0	PG01	CP035265	EQH15_01910	CDP-glycerol--glycerophosphate glycerophosphotransferase	1	85	1	Essential
2574	2574_0	PG01	CP035265	EQH15_01915	iron-containing alcohol dehydrogenase family protein	30	65	0.9216	Uncertain
2830	2830_0	PG01	CP035265	EQH15_01920	phosphocholine cytidylyltransferase family protein	0	54	1	Essential
2374	2374_0	PG01	CP035265	EQH15_01925	HAD-IIA family hydrolase	3	65	1	Essential
2283	2283_0	PG01	CP035265	EQH15_01930	glucose-1-phosphate thymidylyltransferase	19	42	0.902	Uncertain
1022	1022_0	PG01	CP035265	EQH15_01935	dTDP-4-dehydrorhamnose 3,5-epimerase	13	24	0.386	Uncertain
28	28_0	PG01	CP035265	EQH15_01940	dTDP-glucose 4,6-dehydratase	24	45	0.5739	Uncertain
2191	2191_0	PG01	CP035265	EQH15_01945	dTDP-4-dehydrorhamnose reductase	10	39	0.9995	Essential
637	637_6	PG01	CP035265	EQH15_01950	transposase	19	27	0.024	Non-Essential
1019	1019_1	PG01	CP035265	EQH15_01955	hypothetical protein	5	7	0.0303	Non-Essential
1019	1019_3	PG01	CP035265	EQH15_01960	hypothetical protein	7	8	0.0079	Non-Essential
44	44_14	PG01	CP035265	EQH15_01965	transposase domain-containing protein	5	6	0.0104	Non-Essential
461	461_3	PG01	CP035265	EQH15_01970	peptide ABC transporter substrate-binding protein	96	107	0.0007	Non-Essential
NA	NA	PG01	CP035265	EQH15_01975	hypothetical protein	11	12	0.0025	Non-Essential
171	171_0	PG01	CP035265	EQH15_01980	YSIRK-type signal peptide-containing protein	225	246	0.0006	Non-Essential
318	318_0	PG01	CP035265	EQH15_01985	penicillin-binding protein 1A	90	112	0.0032	Non-Essential
852	852_0	PG01	CP035265	EQH15_01990	Holliday junction resolvase RecU	1	24	1	Essential
877	877_0	PG01	CP035265	EQH15_01995	DUF1273 domain-containing protein	21	25	0.0028	Non-Essential
639	639_0	PG01	CP035265	EQH15_02000	cell division regulator GpsB	5	13	0.8649	Uncertain
2024	2024_0	PG01	CP035265	EQH15_02010	class I SAM-dependent RNA methyltransferase	37	43	0.0016	Non-Essential
1612	1612_0	PG01	CP035265	EQH15_02015	mid-cell-anchored protein MapZ	63	67	0.0001	Non-Essential
1234	1234_0	PG01	CP035265	EQH15_02020	NADP-dependent phosphogluconate dehydrogenase	7	56	1	Essential
1200	1200_0	PG01	CP035265	EQH15_02025	response regulator transcription factor	3	28	1	Essential
291	291_1	PG01	CP035265	EQH15_02030	choline-binding protein CbpC	54	63	0.0009	Non-Essential
291	291_0	PG01	CP035265	EQH15_02035	choline-binding protein CbpJ	42	50	0.0029	Non-Essential
1589	1589_0	PG01	CP035265	EQH15_02040	MFS transporter	48	55	0.0013	Non-Essential
247	247_0	PG01	CP035265	EQH15_02045	lanthionine synthetase	80	86	0.0005	Non-Essential
4024	4024_0	PG01	CP035265	EQH15_02050	cell wall-binding protein	5	5	0.0027	Non-Essential
1783	1783_0	PG01	CP035265	EQH15_02055	mevalonate kinase	3	37	1	Essential
2065	2065_0	PG01	CP035265	EQH15_02060	diphosphomevalonate decarboxylase	9	46	1	Essential
1623	1623_0	PG01	CP035265	EQH15_02065	phosphomevalonate kinase	11	34	0.9978	Essential
439	439_0	PG01	CP035265	EQH15_02070	type 2 isopentenyl-diphosphate Delta-isomerase	14	37	0.9818	Uncertain
1329	1329_0	PG01	CP035265	EQH15_02075	transporter	4	28	1	Essential
957	957_0	PG01	CP035265	EQH15_02080	sensor histidine kinase	1	33	1	Essential
2287	2287_0	PG01	CP035265	EQH15_02085	response regulator transcription factor	13	17	0.0107	Non-Essential
1975	1975_0	PG01	CP035265	EQH15_02090	DNA alkylation repair protein	8	12	0.045	Uncertain
3117	3117_0	PG01	CP035265	EQH15_02095	DNA alkylation repair protein	14	18	0.0071	Non-Essential
NA	NA	PG01	CP035265	EQH15_02100	DNA alkylation repair protein	7	11	0.0719	Uncertain
1689	1689_0	PG01	CP035265	EQH15_02105	hypothetical protein	17	18	0.001	Non-Essential
494	494_6	PG01	CP035265	EQH15_02110	trypsin-like serine protease	55	59	0.0002	Non-Essential
291	291_4	PG01	CP035265	EQH15_02115	choline-binding protein CbpF	36	43	0.0024	Non-Essential
NA	NA	PG01	CP035265	EQH15_02120	IS3 family transposase	1	1	0.0355	Non-Essential
1992	1992_0	PG01	CP035265	EQH15_02125	PTS mannitol transporter subunit IICBA	95	101	0.0002	Non-Essential
551	551_0	PG01	CP035265	EQH15_02130	transcription antiterminator	114	121	0.0003	Non-Essential
791	791_0	PG01	CP035265	EQH15_02135	PTS mannitol transporter subunit IIA	28	30	0.0004	Non-Essential
2483	2483_0	PG01	CP035265	EQH15_02140	mannitol-1-phosphate 5-dehydrogenase	55	58	0.001	Non-Essential
72	72_0	PG01	CP035265	EQH15_02150	trigger factor	33	40	0.002	Non-Essential
1021	1021_0	PG01	CP035265	EQH15_02155	ATP-dependent RecD-like DNA helicase	75	94	0.005	Non-Essential
854	854_0	PG01	CP035265	EQH15_02160	signal peptidase I	4	26	1	Essential
567	567_0	PG01	CP035265	EQH15_02165	ribonuclease HIII	7	31	1	Essential
1545	1545_0	PG01	CP035265	EQH15_02170	cell division protein ZapA	8	10	0.0094	Non-Essential
1700	1700_0	PG01	CP035265	EQH15_02175	CvpA family protein	19	23	0.0029	Non-Essential
1470	1470_0	PG01	CP035265	EQH15_02180	endonuclease MutS2	63	71	0.001	Non-Essential
698	698_0	PG01	CP035265	EQH15_02185	sodium:alanine symporter family protein	48	55	0.0015	Non-Essential
64	64_0	PG01	CP035265	EQH15_02190	carboxymuconolactone decarboxylase family protein	19	21	0.0015	Non-Essential
141	141_0	PG01	CP035265	EQH15_02195	TDT family transporter	29	33	0.0016	Non-Essential
271	271_0	PG01	CP035265	EQH15_02200	serine--tRNA ligase	6	43	1	Essential
384	384_0	PG01	CP035265	EQH15_02205	DUF956 family protein	5	7	0.0277	Non-Essential
10	10_0	PG01	CP035265	EQH15_02210	aspartate kinase	49	61	0.0042	Non-Essential
1162	1162_0	PG01	CP035265	EQH15_02215	aspartate kinase	4	5	0.0192	Non-Essential
1093	1093_0	PG01	CP035265	EQH15_02220	enoyl-CoA hydratase	4	31	1	Essential
779	779_0	PG01	CP035265	EQH15_02225	MarR family transcriptional regulator	9	16	0.2255	Uncertain
2043	2043_0	PG01	CP035265	EQH15_02230	ketoacyl-ACP synthase III	2	41	1	Essential
1514	1514_0	PG01	CP035265	EQH15_02235	acyl carrier protein	0	5	0.9943	Essential
795	795_0	PG01	CP035265	EQH15_02240	enoyl-[acyl-carrier-protein] reductase FabK	3	41	1	Essential
708	708_0	PG01	CP035265	EQH15_02245	[acyl-carrier-protein] S-malonyltransferase	2	35	1	Essential
2083	2083_0	PG01	CP035265	EQH15_02250	3-oxoacyl-[acyl-carrier-protein] reductase	2	32	1	Essential
19	19_0	PG01	CP035265	EQH15_02255	beta-ketoacyl-[acyl-carrier-protein] synthase II	4	54	1	Essential
826	826_0	PG01	CP035265	EQH15_02260	acetyl-CoA carboxylase biotin carboxyl carrier protein	0	17	1	Essential
1721	1721_0	PG01	CP035265	EQH15_02265	3-hydroxyacyl-ACP dehydratase FabZ	0	19	1	Essential
681	681_0	PG01	CP035265	EQH15_02270	acetyl-CoA carboxylase biotin carboxylase subunit	3	54	1	Essential
183	183_0	PG01	CP035265	EQH15_02275	acetyl-CoA carboxylase carboxyltransferase subunit beta	0	31	1	Essential
2011	2011_0	PG01	CP035265	EQH15_02280	acetyl-CoA carboxylase carboxyl transferase subunit alpha	1	26	1	Essential
866	866_0	PG01	CP035265	EQH15_02285	biofilm-regulating peptide BriC	14	14	0.0008	Non-Essential
2564	2564_0	PG01	CP035265	EQH15_02290	hypothetical protein	26	32	0.0036	Non-Essential
2319	2319_0	PG01	CP035265	EQH15_02295	CPBP family intramembrane metalloprotease	16	18	0.0015	Non-Essential
1258	1258_0	PG01	CP035265	EQH15_02300	transcription antitermination factor NusB	0	13	1	Essential
964	964_0	PG01	CP035265	EQH15_02305	Asp23/Gls24 family envelope stress response protein	5	22	0.9999	Essential
543	543_0	PG01	CP035265	EQH15_02310	elongation factor P	8	22	0.9724	Uncertain
1918	1918_0	PG01	CP035265	EQH15_02315	Asp-tRNA(Asn)/Glu-tRNA(Gln) amidotransferase subunit GatB	0	49	1	Essential
2020	2020_0	PG01	CP035265	EQH15_02320	Asp-tRNA(Asn)/Glu-tRNA(Gln) amidotransferase subunit GatA	8	51	1	Essential
1371	1371_0	PG01	CP035265	EQH15_02325	Asp-tRNA(Asn)/Glu-tRNA(Gln) amidotransferase subunit GatC	0	11	1	Essential
1575	1575_0	PG01	CP035265	EQH15_02330	peptide chain release factor 3	51	62	0.0037	Non-Essential
1781	1781_0	PG01	CP035265	EQH15_02335	glycosyl transferase family 8	11	12	0.0029	Non-Essential
1781	1781_1	PG01	CP035265	EQH15_02340	glycosyl transferase family 8	10	11	0.0026	Non-Essential
129	129_0	PG01	CP035265	EQH15_02345	50S ribosomal protein L28	7	8	0.0071	Non-Essential
556	556_0	PG01	CP035265	EQH15_02350	Asp23/Gls24 family envelope stress response protein	13	21	0.0989	Uncertain
463	463_0	PG01	CP035265	EQH15_02355	DAK2 domain-containing protein	3	64	1	Essential
2344	2344_0	PG01	CP035265	EQH15_02360	acetolactate synthase large subunit	55	66	0.0019	Non-Essential
1025	1025_0	PG01	CP035265	EQH15_02365	acetolactate synthase small subunit	15	20	0.0109	Non-Essential
397	397_0	PG01	CP035265	EQH15_02370	ketol-acid reductoisomerase	36	43	0.0031	Non-Essential
517	517_0	PG01	CP035265	EQH15_02375	hypothetical protein	13	14	0.001	Non-Essential
2223	2223_0	PG01	CP035265	EQH15_02380	ketol-acid reductoisomerase	20	24	0.0033	Non-Essential
61	61_0	PG01	CP035265	EQH15_02385	threonine dehydratase	53	56	0.0005	Non-Essential
NA	NA	PG01	CP035265	EQH15_02390	DNA alkylation repair protein	0	0	0.2375	Uncertain
599	599_0	PG01	CP035265	EQH15_02395	hypothetical protein	8	11	0.0213	Non-Essential
488	488_2	PG01	CP035265	EQH15_02400	amino acid ABC transporter ATP-binding protein	7	15	0.6181	Uncertain
552	552_0	PG01	CP035265	EQH15_02405	transporter substrate-binding domain-containing protein	29	67	0.9701	Uncertain
176	176_0	PG01	CP035265	EQH15_02410	DUF2207 domain-containing protein	81	91	0.0006	Non-Essential
NA	NA	PG01	CP035265	EQH15_02415	IS110 family transposase	6	11	0.2461	Uncertain
161	161_0	PG01	CP035265	EQH15_02420	undecaprenyl-diphosphate phosphatase	13	49	1	Essential
1799	1799_0	PG01	CP035265	EQH15_02425	DNA polymerase IV	33	41	0.004	Non-Essential
1844	1844_0	PG01	CP035265	EQH15_02430	formate C-acetyltransferase	103	108	0.0001	Non-Essential
1368	1368_0	PG01	CP035265	EQH15_02435	hypothetical protein	16	17	0.0006	Non-Essential
NA	NA	PG01	CP035265	EQH15_02440	hypothetical protein	14	15	0.0014	Non-Essential
434	434_0	PG01	CP035265	EQH15_02445	hypothetical protein	16	17	0.0015	Non-Essential
544	544_0	PG01	CP035265	EQH15_02450	hypothetical protein	18	18	0.0008	Non-Essential
NA	NA	PG01	CP035265	EQH15_02455	PTS maltose transporter subunit IIBC	9	9	0.0016	Non-Essential
2434	2434_0	PG01	CP035265	EQH15_02460	ROK family transcriptional regulator	78	86	0.0007	Non-Essential
1119	1119_0	PG01	CP035265	EQH15_02465	PTS sugar transporter subunit IIC	83	90	0.0005	Non-Essential
2006	2006_0	PG01	CP035265	EQH15_02470	DUF4838 domain-containing protein	122	132	0.0007	Non-Essential
823	823_0	PG01	CP035265	EQH15_02475	PTS lactose/cellobiose transporter subunit IIA	13	14	0.0017	Non-Essential
84	84_0	PG01	CP035265	EQH15_02480	6-phospho-beta-galactosidase	91	95	0.0001	Non-Essential
311	311_0	PG01	CP035265	EQH15_02485	PTS lactose transporter subunit IIBC	109	114	0	Non-Essential
1104	1104_0	PG01	CP035265	EQH15_02490	TrkH family potassium uptake protein	59	65	0.0005	Non-Essential
733	733_0	PG01	CP035265	EQH15_02495	Trk system potassium transporter TrkA	54	59	0.0004	Non-Essential
1154	1154_0	PG01	CP035265	EQH15_02500	DNA-directed RNA polymerase subunit delta	33	36	0.0006	Non-Essential
742	742_0	PG01	CP035265	EQH15_02505	ECF-type riboflavin transporter substrate-binding protein	21	23	0.0015	Non-Essential
445	445_38	PG01	CP035265	EQH15_02510	hypothetical protein	1	1	0.0322	Non-Essential
1958	1958_0	PG01	CP035265	EQH15_02515	ABC transporter ATP-binding protein	62	70	0.0009	Non-Essential
151	151_0	PG01	CP035265	EQH15_02520	energy-coupling factor transporter transmembrane protein EcfT	41	41	0.0002	Non-Essential
1899	1899_0	PG01	CP035265	EQH15_02525	tRNA (cytidine(34)-2'-O)-methyltransferase	19	20	0.001	Non-Essential
2078	2078_0	PG01	CP035265	EQH15_02530	ECF transporter S component	21	28	0.0117	Non-Essential
1111	1111_0	PG01	CP035265	EQH15_02535	phosphatase PAP2 family protein	25	28	0.0014	Non-Essential
1749	1749_0	PG01	CP035265	EQH15_02540	chromosome partitioning protein ParB	20	20	0.0007	Non-Essential
847	847_0	PG01	CP035265	EQH15_02545	N-acetyltransferase	14	16	0.0029	Non-Essential
135	135_0	PG01	CP035265	EQH15_02550	DNA-directed RNA polymerase subunit delta	3	15	0.9992	Essential
1143	1143_0	PG01	CP035265	EQH15_02555	CTP synthase	45	53	0.0012	Non-Essential
1482	1482_0	PG01	CP035265	EQH15_02560	Na/Pi cotransporter family protein	72	81	0.001	Non-Essential
560	560_0	PG01	CP035265	EQH15_02565	YSIRK-type signal peptide-containing protein	216	239	0.0001	Non-Essential
832	832_0	PG01	CP035265	EQH15_02570	phosphoglycerate kinase	4	34	1	Essential
111	111_0	PG01	CP035265	EQH15_02575	aromatic acid exporter family protein	19	27	0.0284	Non-Essential
173	173_0	PG01	CP035265	EQH15_02580	MerR family transcriptional regulator	9	13	0.0297	Non-Essential
1189	1189_0	PG01	CP035265	EQH15_02585	type I glutamate--ammonia ligase	36	50	0.0217	Non-Essential
843	843_0	PG01	CP035265	EQH15_02590	glutamine synthetase	4	5	0.0211	Non-Essential
2351	2351_0	PG01	CP035265	EQH15_02595	cell envelope	10	10	0.0014	Non-Essential
NA	NA	PG01	CP035265	EQH15_02600	restriction endonuclease subunit S	5	8	0.0692	Uncertain
3185	3185_0	PG01	CP035265	EQH15_02605	restriction endonuclease subunit S	37	96	0.9953	Essential
1686	1686_0	PG01	CP035265	EQH15_02610	integrase	47	57	0.0033	Non-Essential
1246	1246_0	PG01	CP035265	EQH15_02615	restriction endonuclease subunit S	48	51	0.0006	Non-Essential
2186	2186_0	PG01	CP035265	EQH15_02620	restriction endonuclease subunit S	48	118	0.992	Essential
15	15_0	PG01	CP035265	EQH15_02625	SAM-dependent DNA methyltransferase	68	74	0.0005	Non-Essential
1766	1766_0	PG01	CP035265	EQH15_02630	DEAD/DEAH box helicase	114	133	0.001	Non-Essential
1483	1483_0	PG01	CP035265	EQH15_02635	hypothetical protein	9	10	0.0022	Non-Essential
1659	1659_0	PG01	CP035265	EQH15_02640	DUF2812 domain-containing protein	31	32	0.0006	Non-Essential
634	634_0	PG01	CP035265	EQH15_02645	heat-inducible transcriptional repressor HrcA	23	41	0.399	Uncertain
569	569_0	PG01	CP035265	EQH15_02650	nucleotide exchange factor GrpE	0	13	1	Essential
1362	1362_0	PG01	CP035265	EQH15_02655	molecular chaperone DnaK	7	58	1	Essential
667	667_0	PG01	CP035265	EQH15_02660	tRNA (guanine-N7)-methyltransferase	29	34	0.0018	Non-Essential
410	410_0	PG01	CP035265	EQH15_02665	molecular chaperone DnaJ	14	40	0.996	Essential
496	496_0	PG01	CP035265	EQH15_02670	lysyl-tRNA synthetase	0	0	0.2039	Uncertain
546	546_0	PG01	CP035265	EQH15_02675	hypothetical protein	11	14	0.0085	Non-Essential
725	725_0	PG01	CP035265	EQH15_02680	HIT family protein	13	15	0.003	Non-Essential
25	25_0	PG01	CP035265	EQH15_02685	ABC transporter ATP-binding protein	18	21	0.0035	Non-Essential
1381	1381_0	PG01	CP035265	EQH15_02690	ABC transporter permease	35	39	0.0006	Non-Essential
2152	2152_0	PG01	CP035265	EQH15_02695	helicase BlpT	9	10	0.0032	Non-Essential
1682	1682_0	PG01	CP035265	EQH15_02700	response regulator transcription factor	20	23	0.0015	Non-Essential
2119	2119_0	PG01	CP035265	EQH15_02705	response regulator transcription factor	27	31	0.0013	Non-Essential
1698	1698_0	PG01	CP035265	EQH15_02710	sensor histidine kinase	72	79	0.0003	Non-Essential
1596	1596_0	PG01	CP035265	EQH15_02715	quorum-sensing system pheromone BlpC	9	9	0.0008	Non-Essential
874	874_0	PG01	CP035265	EQH15_02720	bacteriocin secretion accessory protein	73	79	0.0003	Non-Essential
NA	NA	PG01	CP035265	EQH15_02725	peptide cleavage/export ABC transporter BlpA	122	133	0.0001	Non-Essential
2959	2959_0	PG01	CP035265	EQH15_02730	bacteriocin	8	9	0.0035	Non-Essential
2753	2753_0	PG01	CP035265	EQH15_02735	pncT	10	11	0.0023	Non-Essential
399	399_0	PG01	CP035265	EQH15_02740	hypothetical protein	13	15	0.0029	Non-Essential
NA	NA	PG01	CP035265	EQH15_02745	IS5 family transposase	1	1	0.0384	Non-Essential
2184	2184_0	PG01	CP035265	EQH15_02750	two-peptide bacteriocin subunit BlpM	15	15	0.0014	Non-Essential
626	626_0	PG01	CP035265	EQH15_02760	bacteriocin	18	20	0.0016	Non-Essential
2655	2655_0	PG01	CP035265	EQH15_02765	ComC/BlpC family peptide pheromone/bacteriocin	11	17	0.0523	Uncertain
363	363_0	PG01	CP035265	EQH15_02770	CPBP family intramembrane metalloprotease	31	35	0.001	Non-Essential
2066	2066_0	PG01	CP035265	EQH15_02775	hypothetical protein	14	15	0.0026	Non-Essential
NA	NA	PG01	CP035265	EQH15_02780	GNAT family N-acetyltransferase	0	0	0.2496	Uncertain
692	692_1	PG01	CP035265	EQH15_02785	CPBP family intramembrane metalloprotease	21	23	0.0016	Non-Essential
2100	2100_0	PG01	CP035265	EQH15_02790	aminoglycoside phosphotransferase	9	43	0.9999	Essential
2180	2180_0	PG01	CP035265	EQH15_02795	tRNA (guanosine(46)-N7)-methyltransferase TrmB	13	16	0.0058	Non-Essential
172	172_0	PG01	CP035265	EQH15_02800	ribosome maturation factor RimP	13	18	0.0218	Non-Essential
1904	1904_0	PG01	CP035265	EQH15_02805	transcription termination/antitermination protein NusA	0	43	1	Essential
1665	1665_0	PG01	CP035265	EQH15_02810	YlxR family protein	1	12	1	Essential
298	298_0	PG01	CP035265	EQH15_02815	YlxQ-related RNA-binding protein	5	11	0.5394	Uncertain
1928	1928_0	PG01	CP035265	EQH15_02820	translation initiation factor IF-2	2	93	1	Essential
1399	1399_0	PG01	CP035265	EQH15_02825	30S ribosome-binding factor RbfA	2	7	0.8627	Uncertain
1158	1158_0	PG01	CP035265	EQH15_02830	hypothetical protein	36	44	0.0045	Non-Essential
NA	NA	PG01	CP035265	EQH15_02840	hypothetical protein	3	3	0.0099	Non-Essential
380	380_0	PG01	CP035265	EQH15_02845	DUF1858 domain-containing protein	10	11	0.0017	Non-Essential
550	550_0	PG01	CP035265	EQH15_02850	DUF438 domain-containing protein	42	46	0.0007	Non-Essential
2178	2178_0	PG01	CP035265	EQH15_02855	DUF1912 family protein	3	7	0.4769	Uncertain
885	885_0	PG01	CP035265	EQH15_02860	helicase	10	12	0.0041	Non-Essential
1882	1882_0	PG01	CP035265	EQH15_02865	flavin reductase family protein	18	20	0.0013	Non-Essential
1512	1512_0	PG01	CP035265	EQH15_02870	N-acetyltransferase	23	24	0.0003	Non-Essential
1955	1955_0	PG01	CP035265	EQH15_02875	ribosome-binding factor A	65	74	0.0013	Non-Essential
2009	2009_0	PG01	CP035265	EQH15_02880	valine--tRNA ligase	0	75	1	Essential
507	507_0	PG01	CP035265	EQH15_02885	DUF3883 domain-containing protein	34	42	0.0032	Non-Essential
70	70_0	PG01	CP035265	EQH15_02890	cell filamentation protein Fic	37	42	0.0009	Non-Essential
NA	NA	PG01	CP035265	EQH15_02895	IS3 family transposase	5	10	0.3549	Uncertain
2445	2445_0	PG01	CP035265	EQH15_02900	DNA primase	39	43	0.0011	Non-Essential
2918	2918_0	PG01	CP035265	EQH15_02905	helicase	21	21	0.0005	Non-Essential
NA	NA	PG01	CP035265	EQH15_02910	helicase	62	66	0.0006	Non-Essential
971	971_0	PG01	CP035265	EQH15_02915	PRD domain-containing protein	65	68	0.0004	Non-Essential
36	36_0	PG01	CP035265	EQH15_02920	PTS beta-glucoside transporter subunit EIIBCA	128	135	0.0002	Non-Essential
96	96_1	PG01	CP035265	EQH15_02925	glycoside hydrolase family 1 protein	112	117	0.0005	Non-Essential
1809	1809_0	PG01	CP035265	EQH15_02930	phenylalanine--tRNA ligase subunit alpha	5	31	1	Essential
1353	1353_0	PG01	CP035265	EQH15_02935	N-acetyltransferase	22	25	0.0009	Non-Essential
432	432_0	PG01	CP035265	EQH15_02940	phenylalanine--tRNA ligase subunit beta	4	72	1	Essential
1	1_2	PG01	CP035265	EQH15_02945	endonuclease/exonuclease/phosphatase family protein	62	68	0.0003	Non-Essential
NA	NA	PG01	CP035265	EQH15_02950	IS30 family transposase	5	10	0.3432	Uncertain
2261	2261_0	PG01	CP035265	EQH15_02960	5-methyltetrahydropteroyltriglutamate-- homocysteine S-methyltransferase	57	69	0.0027	Non-Essential
178	178_0	PG01	CP035265	EQH15_02965	methylenetetrahydrofolate reductase [NAD(P)H]	27	31	0.0011	Non-Essential
NA	NA	PG01	CP035265	EQH15_02970	5-methyltetrahydropteroyltriglutamate-- homocysteine methyltransferase	13	17	0.0101	Non-Essential
443	443_0	PG01	CP035265	EQH15_02975	polyribonucleotide nucleotidyltransferase	50	73	0.0447	Uncertain
1035	1035_0	PG01	CP035265	EQH15_02980	serine O-acetyltransferase	4	15	0.9902	Uncertain
464	464_0	PG01	CP035265	EQH15_02985	GNAT family N-acetyltransferase	38	47	0.0036	Non-Essential
NA	NA	PG01	CP035265	EQH15_02990	hypothetical protein	2	10	0.9951	Essential
873	873_0	PG01	CP035265	EQH15_02995	cysteine--tRNA ligase	6	58	1	Essential
1347	1347_0	PG01	CP035265	EQH15_03000	Mini-ribonuclease 3	12	18	0.0453	Uncertain
1091	1091_0	PG01	CP035265	EQH15_03005	PucR family transcriptional regulator	22	30	0.0151	Non-Essential
1883	1883_0	PG01	CP035265	EQH15_03010	hypothetical protein	28	35	0.0057	Non-Essential
1448	1448_0	PG01	CP035265	EQH15_03015	ABC transporter permease	43	49	0.0015	Non-Essential
425	425_0	PG01	CP035265	EQH15_03020	ABC transporter ATP-binding protein	27	28	0.001	Non-Essential
1179	1179_0	PG01	CP035265	EQH15_03025	ABC transporter permease	52	57	0.0009	Non-Essential
644	644_1	PG01	CP035265	EQH15_03030	response regulator transcription factor	20	25	0.0058	Non-Essential
1774	1774_0	PG01	CP035265	EQH15_03035	HAMP domain-containing histidine kinase	43	49	0.0014	Non-Essential
2143	2143_0	PG01	CP035265	EQH15_03040	fructose-bisphosphate aldolase	5	37	1	Essential
1616	1616_0	PG01	CP035265	EQH15_03045	oxidoreductase	74	77	0.0001	Non-Essential
2345	2345_0	PG01	CP035265	EQH15_03050	hypothetical protein	5	5	0.0025	Non-Essential
1663	1663_0	PG01	CP035265	EQH15_03055	amino acid ABC transporter permease	28	31	0.0011	Non-Essential
182	182_0	PG01	CP035265	EQH15_03060	amino acid ABC transporter permease	31	34	0.0007	Non-Essential
1931	1931_0	PG01	CP035265	EQH15_03065	transporter substrate-binding domain-containing protein	37	41	0.0013	Non-Essential
1793	1793_0	PG01	CP035265	EQH15_03070	amino acid ABC transporter ATP-binding protein	24	27	0.0017	Non-Essential
1808	1808_0	PG01	CP035265	EQH15_03075	single-stranded-DNA-specific exonuclease RecJ	30	79	0.9967	Essential
349	349_0	PG01	CP035265	EQH15_03080	ribonuclease J	4	62	1	Essential
1140	1140_0	PG01	CP035265	EQH15_03085	esterase family protein	27	36	0.0102	Non-Essential
1561	1561_0	PG01	CP035265	EQH15_03090	peptidoglycan bridge formation alanyltransferase MurM	62	66	0.0004	Non-Essential
186	186_0	PG01	CP035265	EQH15_03095	peptidoglycan bridge formation alanyltransferase MurN	69	75	0.0003	Non-Essential
1260	1260_0	PG01	CP035265	EQH15_03100	matrixin family metalloprotease	28	31	0.0007	Non-Essential
819	819_0	PG01	CP035265	EQH15_03105	excinuclease ABC subunit UvrC	51	71	0.0211	Non-Essential
1028	1028_0	PG01	CP035265	EQH15_03110	metallophosphoesterase	30	34	0.0007	Non-Essential
2110	2110_0	PG01	CP035265	EQH15_03115	amino acid ABC transporter substrate-binding protein	24	32	0.0105	Non-Essential
1264	1264_0	PG01	CP035265	EQH15_03120	nitroreductase family protein	17	19	0.0011	Non-Essential
314	314_0	PG01	CP035265	EQH15_03125	dipeptidase PepV	34	42	0.0042	Non-Essential
778	778_0	PG01	CP035265	EQH15_03130	uracil-DNA glycosylase family protein	20	25	0.005	Non-Essential
NA	NA	PG01	CP035265	EQH15_03135	hypothetical protein	0	1	0.659	Uncertain
548	548_0	PG01	CP035265	EQH15_03140	rhodanese-like domain-containing protein	6	6	0.0029	Non-Essential
548	548_1	PG01	CP035265	EQH15_03145	rhodanese-like domain-containing protein	7	7	0.002	Non-Essential
1901	1901_0	PG01	CP035265	EQH15_03150	branched-chain amino acid transport system II carrier protein	51	65	0.0062	Non-Essential
277	277_0	PG01	CP035265	EQH15_03155	M42 family peptidase	28	37	0.0121	Non-Essential
1739	1739_0	PG01	CP035265	EQH15_03160	HIT family protein	15	20	0.0131	Non-Essential
1693	1693_0	PG01	CP035265	EQH15_03165	D-alanyl-D-alanine carboxypeptidase family protein	32	35	0.0006	Non-Essential
1203	1203_0	PG01	CP035265	EQH15_03170	50S ribosomal protein L11	1	20	1	Essential
799	799_0	PG01	CP035265	EQH15_03175	50S ribosomal protein L1	0	25	1	Essential
645	645_3	PG01	CP035265	EQH15_03180	maturase	2	2	0.0193	Non-Essential
445	445_1	PG01	CP035265	EQH15_03185	hypothetical protein	0	0	0.2043	Uncertain
317	317_0	PG01	CP035265	EQH15_03190	hypothetical protein	34	36	0.0004	Non-Essential
781	781_0	PG01	CP035265	EQH15_03195	hypothetical protein	17	20	0.0037	Non-Essential
991	991_1	PG01	CP035265	EQH15_03200	ATP-binding cassette domain-containing protein	27	29	0.001	Non-Essential
1302	1302_0	PG01	CP035265	EQH15_03205	antibiotic ABC transporter permease	28	32	0.0016	Non-Essential
837	837_0	PG01	CP035265	EQH15_03210	multidrug ABC transporter permease	30	35	0.0017	Non-Essential
495	495_0	PG01	CP035265	EQH15_03215	GNAT family acetyltransferase	9	10	0.0019	Non-Essential
2209	2209_0	PG01	CP035265	EQH15_03220	N-acetyltransferase	9	12	0.0157	Non-Essential
NA	NA	PG01	CP035265	EQH15_03230	UDP-galactopyranose mutase	0	0	0.2532	Uncertain
1191	1191_0	PG01	CP035265	EQH15_03235	LPXTG cell wall anchor domain-containing protein	390	421	0.0005	Non-Essential
239	239_2	PG01	CP035265	EQH15_03240	PTS sugar transporter subunit IIA	18	24	0.0142	Non-Essential
3267	3267_1	PG01	CP035265	EQH15_03245	PTS sugar transporter subunit IIB	8	15	0.3085	Uncertain
699	699_0	PG01	CP035265	EQH15_03250	PTS galactitol transporter subunit IIC	55	62	0.0016	Non-Essential
NA	NA	PG01	CP035265	EQH15_03255	chlorohydrolase	0	0	0.1989	Uncertain
1090	1090_0	PG01	CP035265	EQH15_03260	DUF4982 domain-containing protein	259	290	0.0007	Non-Essential
NA	NA	PG01	CP035265	EQH15_03265	hypothetical protein	6	6	0.0028	Non-Essential
455	455_6	PG01	CP035265	EQH15_03270	transposase	15	15	0.0003	Non-Essential
323	323_0	PG01	CP035265	EQH15_03275	transposase	11	13	0.0046	Non-Essential
322	322_0	PG01	CP035265	EQH15_03280	DUF3397 domain-containing protein	26	27	0.0005	Non-Essential
NA	NA	PG01	CP035265	EQH15_03285	TIGR01212 family radical SAM protein	39	42	0.0003	Non-Essential
233	233_0	PG01	CP035265	EQH15_03290	methyltransferase domain-containing protein	18	21	0.0037	Non-Essential
1089	1089_0	PG01	CP035265	EQH15_03295	hypothetical protein	5	5	0.0034	Non-Essential
2054	2054_0	PG01	CP035265	EQH15_03300	sodium:proton antiporter	80	89	0.0006	Non-Essential
1890	1890_0	PG01	CP035265	EQH15_03305	YihY/virulence factor BrkB family protein	40	45	0.0011	Non-Essential
732	732_0	PG01	CP035265	EQH15_03310	cytochrome c biogenesis protein CcdA	35	40	0.0013	Non-Essential
532	532_0	PG01	CP035265	EQH15_03315	redoxin domain-containing protein	23	24	0.0009	Non-Essential
450	450_0	PG01	CP035265	EQH15_03320	peptide-methionine (R)-S-oxide reductase	40	46	0.0011	Non-Essential
NA	NA	PG01	CP035265	EQH15_03325	hypothetical protein	2	2	0.0133	Non-Essential
236	236_0	PG01	CP035265	EQH15_03330	response regulator transcription factor	28	33	0.0024	Non-Essential
1322	1322_0	PG01	CP035265	EQH15_03335	sensor histidine kinase	53	58	0.0005	Non-Essential
714	714_0	PG01	CP035265	EQH15_03340	TIGR01440 family protein	21	23	0.001	Non-Essential
69	69_1	PG01	CP035265	EQH15_03345	LPXTG cell wall anchor domain-containing protein	385	422	0.0004	Non-Essential
1458	1458_0	PG01	CP035265	EQH15_03350	aminodeoxychorismate synthase component I	51	57	0.0011	Non-Essential
2155	2155_0	PG01	CP035265	EQH15_03355	alpha/beta hydrolase	30	34	0.0017	Non-Essential
976	976_0	PG01	CP035265	EQH15_03360	N-acetylmuramoyl-L-alanine amidase family protein	34	39	0.0018	Non-Essential
1553	1553_0	PG01	CP035265	EQH15_03365	ROK family glucokinase	23	27	0.003	Non-Essential
1806	1806_0	PG01	CP035265	EQH15_03370	thymidylate synthase	3	31	1	Essential
378	378_0	PG01	CP035265	EQH15_03375	DUF3042 family protein	6	7	0.0062	Non-Essential
2124	2124_0	PG01	CP035265	EQH15_03380	tRNA (adenosine(37)-N6)-dimethylallyltransferase MiaA	28	40	0.0288	Non-Essential
683	683_0	PG01	CP035265	EQH15_03385	GTPase HflX	36	45	0.0056	Non-Essential
118	118_0	PG01	CP035265	EQH15_03390	cystathionine beta-lyase	17	22	0.008	Non-Essential
1977	1977_0	PG01	CP035265	EQH15_03395	ribonuclease Z	4	33	1	Essential
636	636_0	PG01	CP035265	EQH15_03400	SDR family oxidoreductase	25	32	0.0061	Non-Essential
33	33_0	PG01	CP035265	EQH15_03405	LysR family transcriptional regulator	22	25	0.0012	Non-Essential
2362	2362_0	PG01	CP035265	EQH15_03410	DUF910 family protein	15	15	0.0005	Non-Essential
652	652_0	PG01	CP035265	EQH15_03415	rhodanese-like domain-containing protein	14	16	0.0032	Non-Essential
285	285_0	PG01	CP035265	EQH15_03420	hypothetical protein	14	16	0.0024	Non-Essential
1364	1364_0	PG01	CP035265	EQH15_03425	16S rRNA pseudouridine(516) synthase	24	28	0.0026	Non-Essential
35	35_0	PG01	CP035265	EQH15_03430	translational GTPase TypA	46	62	0.0138	Non-Essential
1263	1263_0	PG01	CP035265	EQH15_03435	DUF3165 family protein	15	19	0.007	Non-Essential
NA	NA	PG01	CP035265	EQH15_03440	lactococcin 972 family bacteriocin	20	20	0.0003	Non-Essential
389	389_2	PG01	CP035265	EQH15_03445	bacteriocin-associated integral membrane family protein	116	127	0.0004	Non-Essential
81	81_9	PG01	CP035265	EQH15_03450	ABC transporter ATP-binding protein	28	33	0.0031	Non-Essential
395	395_0	PG01	CP035265	EQH15_03455	UDP-N-acetylmuramoyl-L-alanine--D-glutamate ligase	6	43	1	Essential
1136	1136_0	PG01	CP035265	EQH15_03460	UDP-N-acetylglucosamine--N-acetylmuramyl- (pentapeptide) pyrophosphoryl-undecaprenol N-acetylglucosamine transferase	0	36	1	Essential
1788	1788_0	PG01	CP035265	EQH15_03465	cell division protein FtsQ/DivIB	6	54	1	Essential
NA	NA	PG01	CP035265	EQH15_03470	peptidase M50 family protein	70	78	0.0007	Non-Essential
NA	NA	PG01	CP035265	EQH15_03475	ThiF family adenylyltransferase	18	20	0.0019	Non-Essential
NA	NA	PG01	CP035265	EQH15_03480	ThiF family adenylyltransferase	106	112	0.0005	Non-Essential
NA	NA	PG01	CP035265	EQH15_03485	ABC transporter ATP-binding protein	50	55	0.0011	Non-Essential
2198	2198_0	PG01	CP035265	EQH15_03490	hypothetical protein	40	44	0.001	Non-Essential
NA	NA	PG01	CP035265	EQH15_03495	IS30 family transposase	4	4	0.0052	Non-Essential
1603	1603_0	PG01	CP035265	EQH15_03500	orotidine-5'-phosphate decarboxylase	21	22	0.0005	Non-Essential
2142	2142_0	PG01	CP035265	EQH15_03505	orotate phosphoribosyltransferase	27	28	0.0005	Non-Essential
942	942_1	PG01	CP035265	EQH15_03510	hypothetical protein	28	29	0.0006	Non-Essential
202	202_0	PG01	CP035265	EQH15_03515	hypothetical protein	53	58	0.0008	Non-Essential
1702	1702_0	PG01	CP035265	EQH15_03520	hypothetical protein	65	65	0.0002	Non-Essential
446	446_0	PG01	CP035265	EQH15_03525	hypothetical protein	51	55	0.0004	Non-Essential
1743	1743_0	PG01	CP035265	EQH15_03530	ABC transporter ATP-binding protein	47	50	0.0003	Non-Essential
579	579_0	PG01	CP035265	EQH15_03535	transporter substrate-binding domain-containing protein	31	34	0.0014	Non-Essential
2717	2717_0	PG01	CP035265	EQH15_03540	ABC transporter substrate-binding protein	7	8	0.0061	Non-Essential
NA	NA	PG01	CP035265	EQH15_03545	amino acid ABC transporter ATP-binding protein	23	25	0.0011	Non-Essential
855	855_1	PG01	CP035265	EQH15_03550	amino acid ABC transporter permease	27	32	0.0028	Non-Essential
822	822_0	PG01	CP035265	EQH15_03555	amino acid ABC transporter permease	20	26	0.0093	Non-Essential
1359	1359_0	PG01	CP035265	EQH15_03560	lactate oxidase	1	1	0.0369	Non-Essential
149	149_0	PG01	CP035265	EQH15_03565	lysine--tRNA ligase	1	58	1	Essential
NA	NA	PG01	CP035265	EQH15_03570	GNAT family N-acetyltransferase	0	2	0.8905	Uncertain
165	165_0	PG01	CP035265	EQH15_03575	L-lactate oxidase	37	40	0.001	Non-Essential
1053	1053_0	PG01	CP035265	EQH15_03580	TenA family protein	24	27	0.0014	Non-Essential
496	496_5	PG01	CP035265	EQH15_03585	lysyl-tRNA synthetase	2	2	0.0158	Non-Essential
2404	2404_0	PG01	CP035265	EQH15_03590	hydroxyethylthiazole kinase	49	52	0.0005	Non-Essential
1382	1382_0	PG01	CP035265	EQH15_03595	thiamine phosphate synthase	39	41	0.0004	Non-Essential
2698	2698_0	PG01	CP035265	EQH15_03600	hypothetical protein	12	12	0.0009	Non-Essential
1259	1259_0	PG01	CP035265	EQH15_03605	cobalt ABC transporter permease	31	31	0.0006	Non-Essential
301	301_0	PG01	CP035265	EQH15_03610	ABC transporter ATP-binding protein	44	49	0.0007	Non-Essential
1092	1092_0	PG01	CP035265	EQH15_03615	cobalt ABC transporter permease	25	30	0.0037	Non-Essential
1247	1247_0	PG01	CP035265	EQH15_03620	thiaminase II	32	32	0.0001	Non-Essential
1006	1006_0	PG01	CP035265	EQH15_03625	energy coupling factor transporter S component ThiW	28	30	0.0008	Non-Essential
951	951_0	PG01	CP035265	EQH15_03630	hydroxyethylthiazole kinase	29	32	0.0011	Non-Essential
1106	1106_0	PG01	CP035265	EQH15_03635	thiamine phosphate synthase	21	24	0.0021	Non-Essential
711	711_0	PG01	CP035265	EQH15_03640	bifunctional hydroxymethylpyrimidine kinase/phosphomethylpyrimidine kinase	27	31	0.0016	Non-Essential
1593	1593_0	PG01	CP035265	EQH15_03645	CopY/TcrY family copper transport repressor	9	11	0.0063	Non-Essential
1813	1813_0	PG01	CP035265	EQH15_03650	cupredoxin domain-containing protein	7	9	0.0107	Non-Essential
1325	1325_0	PG01	CP035265	EQH15_03655	heavy metal translocating P-type ATPase	67	80	0.0011	Non-Essential
886	886_0	PG01	CP035265	EQH15_03660	pyruvate oxidase	51	63	0.0039	Non-Essential
1535	1535_0	PG01	CP035265	EQH15_03665	VOC family protein	15	16	0.0015	Non-Essential
NA	NA	PG01	CP035265	EQH15_03670	IS630 family transposase	2	2	0.0232	Non-Essential
615	615_0	PG01	CP035265	EQH15_03675	glycosyl hydrolase family protein	13	16	0.0053	Non-Essential
1967	1967_0	PG01	CP035265	EQH15_03680	mannose-6-phosphate isomerase, class I	30	39	0.0091	Non-Essential
NA	NA	PG01	CP035265	EQH15_03685	sodium-dependent transporter	20	29	0.0411	Non-Essential
1489	1489_13	PG01	CP035265	EQH15_03690	IS5 family transposase	0	1	0.611	Uncertain
2425	2425_0	PG01	CP035265	EQH15_03695	DUF1697 domain-containing protein	19	19	0.0007	Non-Essential
937	937_0	PG01	CP035265	EQH15_03700	NAD(P)/FAD-dependent oxidoreductase	34	44	0.0083	Non-Essential
1414	1414_0	PG01	CP035265	EQH15_03705	DegV family protein	27	35	0.0085	Non-Essential
1423	1423_0	PG01	CP035265	EQH15_03710	TetR/AcrR family transcriptional regulator	17	20	0.0035	Non-Essential
1050	1050_0	PG01	CP035265	EQH15_03715	deoxycytidylate deaminase	21	22	0.0008	Non-Essential
1397	1397_0	PG01	CP035265	EQH15_03720	uracil phosphoribosyltransferase	23	23	0.0002	Non-Essential
606	606_0	PG01	CP035265	EQH15_03725	ATP-dependent Clp protease proteolytic subunit	13	23	0.2685	Uncertain
132	132_0	PG01	CP035265	EQH15_03730	Clp protease	5	5	0.0023	Non-Essential
1213	1213_0	PG01	CP035265	EQH15_03735	DUF2129 domain-containing protein	12	16	0.0171	Non-Essential
426	426_0	PG01	CP035265	EQH15_03740	ABC transporter substrate-binding protein	47	52	0.0007	Non-Essential
799	799_1	PG01	CP035265	EQH15_03745	branched-chain amino acid ABC transporter permease	37	42	0.0015	Non-Essential
420	420_0	PG01	CP035265	EQH15_03750	branched-chain amino acid ABC transporter permease	40	48	0.0029	Non-Essential
2095	2095_0	PG01	CP035265	EQH15_03755	ABC transporter ATP-binding protein	28	35	0.0056	Non-Essential
719	719_0	PG01	CP035265	EQH15_03760	ABC transporter ATP-binding protein	13	16	0.0065	Non-Essential
798	798_0	PG01	CP035265	EQH15_03765	CBS domain-containing protein	29	32	0.0007	Non-Essential
1160	1160_0	PG01	CP035265	EQH15_03770	peptide chain release factor 2	7	50	1	Essential
677	677_0	PG01	CP035265	EQH15_03775	cell division ATP-binding protein FtsE	8	34	0.9999	Essential
1168	1168_0	PG01	CP035265	EQH15_03780	ABC transporter permease	2	60	1	Essential
1294	1294_0	PG01	CP035265	EQH15_03785	PTS glucose/maltose transporter subunit IIBCA	86	100	0.0015	Non-Essential
212	212_0	PG01	CP035265	EQH15_03790	hydrolase	28	39	0.0235	Non-Essential
3447	3447_0	PG01	CP035265	EQH15_03795	YSIRK-type signal peptide-containing protein	29	37	0.0063	Non-Essential
147	147_0	PG01	CP035265	EQH15_03800	DEAD/DEAH box helicase	2	58	1	Essential
159	159_0	PG01	CP035265	EQH15_03805	methionine adenosyltransferase	4	51	1	Essential
2226	2226_0	PG01	CP035265	EQH15_03810	dihydroorotate dehydrogenase	1	2	0.1846	Uncertain
259	259_0	PG01	CP035265	EQH15_03815	dihydroorotate oxidase	30	35	0.0015	Non-Essential
797	797_0	PG01	CP035265	EQH15_03820	DNA polymerase III subunit delta	6	42	1	Essential
2218	2218_0	PG01	CP035265	EQH15_03825	superoxide dismutase [Mn]	7	12	0.1469	Uncertain
108	108_0	PG01	CP035265	EQH15_03830	DUF1027 domain-containing protein	20	24	0.0033	Non-Essential
2509	2509_0	PG01	CP035265	EQH15_03835	23S rRNA (adenine(2503)-C(2))-methyltransferase RlmN	42	44	0.0006	Non-Essential
199	199_0	PG01	CP035265	EQH15_03840	VanZ family protein	14	15	0.0016	Non-Essential
701	701_0	PG01	CP035265	EQH15_03845	ABC-F family ATP-binding cassette domain-containing protein	53	60	0.0008	Non-Essential
288	288_0	PG01	CP035265	EQH15_03850	peptidylprolyl isomerase	31	38	0.0046	Non-Essential
1108	1108_0	PG01	CP035265	EQH15_03855	hypothetical protein	12	13	0.0015	Non-Essential
NA	NA	PG01	CP035265	EQH15_03860	hypothetical protein	11	14	0.0076	Non-Essential
366	366_0	PG01	CP035265	EQH15_03865	hypothetical protein	10	11	0.0032	Non-Essential
340	340_0	PG01	CP035265	EQH15_03870	30S ribosomal protein S16	0	10	1	Essential
1466	1466_0	PG01	CP035265	EQH15_03875	KH domain-containing protein	1	13	1	Essential
NA	NA	PG01	CP035265	EQH15_03880	nucleotide pyrophosphohydrolase	9	13	0.0338	Non-Essential
2087	2087_0	PG01	CP035265	EQH15_03885	alpha/beta hydrolase	38	44	0.0014	Non-Essential
21	21_0	PG01	CP035265	EQH15_03890	ribosome maturation factor RimM	10	22	0.7753	Uncertain
368	368_0	PG01	CP035265	EQH15_03895	tRNA (guanosine(37)-N1)-methyltransferase TrmD	3	31	1	Essential
1254	1254_0	PG01	CP035265	EQH15_03900	hypothetical protein	16	19	0.0035	Non-Essential
659	659_0	PG01	CP035265	EQH15_03905	hypothetical protein	12	15	0.0067	Non-Essential
1231	1231_0	PG01	CP035265	EQH15_03910	hypothetical protein	7	7	0.0013	Non-Essential
NA	NA	PG01	CP035265	EQH15_03915	chlorohydrolase	2	2	0.0139	Non-Essential
1452	1452_0	PG01	CP035265	EQH15_03920	biotin transporter BioY	16	19	0.0059	Non-Essential
1098	1098_0	PG01	CP035265	EQH15_03925	glutathione-disulfide reductase	52	61	0.0027	Non-Essential
936	936_0	PG01	CP035265	EQH15_03930	efflux RND transporter periplasmic adaptor subunit	55	61	0.0003	Non-Essential
246	246_0	PG01	CP035265	EQH15_03935	ABC transporter ATP-binding protein	27	32	0.0019	Non-Essential
542	542_0	PG01	CP035265	EQH15_03940	FtsX-like permease family protein	57	63	0.0007	Non-Essential
574	574_0	PG01	CP035265	EQH15_03945	methionine--tRNA ligase	8	80	1	Essential
445	445_20	PG01	CP035265	EQH15_03950	hypothetical protein	0	0	0.1743	Uncertain
1503	1503_0	PG01	CP035265	EQH15_03955	PadR family transcriptional regulator	9	10	0.0042	Non-Essential
156	156_0	PG01	CP035265	EQH15_03960	hypothetical protein	39	44	0.0015	Non-Essential
1217	1217_0	PG01	CP035265	EQH15_03965	aldo/keto reductase family oxidoreductase	44	50	0.0016	Non-Essential
152	152_0	PG01	CP035265	EQH15_03970	DUF2829 domain-containing protein	7	8	0.0058	Non-Essential
2355	2355_0	PG01	CP035265	EQH15_03975	3-oxoacyl-ACP reductase	23	26	0.0019	Non-Essential
2150	2150_0	PG01	CP035265	EQH15_03980	NUDIX domain-containing protein	21	22	0.0003	Non-Essential
1697	1697_0	PG01	CP035265	EQH15_03985	GNAT family N-acetyltransferase	42	47	0.0012	Non-Essential
2311	2311_0	PG01	CP035265	EQH15_03990	PEP-utilizing enzyme, TIM barrel domain protein	45	53	0.0024	Non-Essential
1340	1340_0	PG01	CP035265	EQH15_03995	ASCH domain-containing protein	13	14	0.0012	Non-Essential
786	786_0	PG01	CP035265	EQH15_04000	aminopeptidase	61	85	0.0206	Non-Essential
409	409_0	PG01	CP035265	EQH15_04005	response regulator transcription factor	22	29	0.011	Non-Essential
208	208_0	PG01	CP035265	EQH15_04010	HAMP domain-containing histidine kinase	49	66	0.013	Non-Essential
1556	1556_0	PG01	CP035265	EQH15_04015	DUF3270 family protein	17	20	0.0041	Non-Essential
1886	1886_0	PG01	CP035265	EQH15_04020	U32 family peptidase	35	39	0.0011	Non-Essential
2153	2153_0	PG01	CP035265	EQH15_04025	hypothetical protein	8	12	0.0552	Uncertain
1785	1785_0	PG01	CP035265	EQH15_04030	bifunctional DnaQ family exonuclease/ATP-dependent helicase	75	110	0.0506	Uncertain
1725	1725_0	PG01	CP035265	EQH15_04035	FtsW/RodA/SpoVE family cell cycle protein	5	62	1	Essential
685	685_0	PG01	CP035265	EQH15_04040	DJ-1 family protein	19	22	0.0029	Non-Essential
110	110_0	PG01	CP035265	EQH15_04045	HAD family hydrolase	13	23	0.2869	Uncertain
264	264_0	PG01	CP035265	EQH15_04050	DNA topoisomerase (ATP-hydrolyzing) subunit B	1	89	1	Essential
1080	1080_0	PG01	CP035265	EQH15_04055	septation ring formation regulator EzrA	5	80	1	Essential
NA	NA	PG01	CP035265	EQH15_04060	hypothetical protein	2	3	0.0614	Uncertain
44	44_10	PG01	CP035265	EQH15_04065	hypothetical protein	0	1	0.6422	Uncertain
NA	NA	PG01	CP035265	EQH15_04070	IS66 family insertion sequence hypothetical protein	1	1	0.0371	Non-Essential
321	321_0	PG01	CP035265	EQH15_04075	transposase	0	0	0.2031	Uncertain
498	498_0	PG01	CP035265	EQH15_04080	DUF1827 family protein	11	13	0.0048	Non-Essential
1994	1994_0	PG01	CP035265	EQH15_04085	NUDIX domain-containing protein	17	22	0.0101	Non-Essential
NA	NA	PG01	CP035265	EQH15_04090	IS630 family transposase	1	1	0.0367	Non-Essential
2160	2160_0	PG01	CP035265	EQH15_04095	ATP-dependent Clp protease ATP-binding subunit	72	83	0.001	Non-Essential
648	648_0	PG01	CP035265	EQH15_04100	DUF1797 family protein	5	9	0.1495	Uncertain
864	864_0	PG01	CP035265	EQH15_04105	amino acid ABC transporter permease	30	33	0.0011	Non-Essential
488	488_0	PG01	CP035265	EQH15_04110	amino acid ABC transporter ATP-binding protein	19	22	0.0019	Non-Essential
1479	1479_0	PG01	CP035265	EQH15_04115	bifunctional methylenetetrahydrofolate dehydrogenase/methenyltetrahydrofolate cyclohydrolase	3	32	1	Essential
575	575_0	PG01	CP035265	EQH15_04120	NAD(P)H-hydrate dehydratase	24	34	0.0257	Non-Essential
2	2_0	PG01	CP035265	EQH15_04125	ribose-5-phosphate isomerase RpiA	13	23	0.2501	Uncertain
1884	1884_0	PG01	CP035265	EQH15_04130	phosphopentomutase	46	54	0.0021	Non-Essential
1945	1945_0	PG01	CP035265	EQH15_04135	DUF1697 domain-containing protein	17	19	0.0022	Non-Essential
973	973_0	PG01	CP035265	EQH15_04140	purine-nucleoside phosphorylase	28	31	0.0012	Non-Essential
2176	2176_0	PG01	CP035265	EQH15_04145	hypothetical protein	13	15	0.0031	Non-Essential
101	101_0	PG01	CP035265	EQH15_04150	topology modulation protein	47	51	0.0005	Non-Essential
101	101_4	PG01	CP035265	EQH15_04155	platelet aggregation factor Sm-hPAF	28	32	0.0012	Non-Essential
1718	1718_0	PG01	CP035265	EQH15_04160	hemolysin	22	24	0.0004	Non-Essential
2435	2435_0	PG01	CP035265	EQH15_04165	hypothetical protein	8	10	0.0093	Non-Essential
1476	1476_0	PG01	CP035265	EQH15_04170	purine-nucleoside phosphorylase	27	30	0.0007	Non-Essential
1823	1823_0	PG01	CP035265	EQH15_04175	DNA topology modulation protein	20	22	0.0011	Non-Essential
899	899_0	PG01	CP035265	EQH15_04180	30S ribosomal protein S20	9	10	0.0033	Non-Essential
1147	1147_0	PG01	CP035265	EQH15_04185	type I pantothenate kinase	3	42	1	Essential
2480	2480_0	PG01	CP035265	EQH15_04190	hypothetical protein	23	26	0.0014	Non-Essential
1175	1175_0	PG01	CP035265	EQH15_04195	class I SAM-dependent methyltransferase	19	21	0.001	Non-Essential
1764	1764_0	PG01	CP035265	EQH15_04200	pyrimidine-nucleoside phosphorylase	36	42	0.0018	Non-Essential
418	418_0	PG01	CP035265	EQH15_04205	deoxyribose-phosphate aldolase	19	23	0.0033	Non-Essential
1443	1443_0	PG01	CP035265	EQH15_04210	cytidine deaminase	15	17	0.0017	Non-Essential
913	913_0	PG01	CP035265	EQH15_04215	BMP family ABC transporter substrate-binding protein	34	41	0.0029	Non-Essential
347	347_0	PG01	CP035265	EQH15_04220	ABC transporter ATP-binding protein	48	59	0.0043	Non-Essential
305	305_0	PG01	CP035265	EQH15_04225	ABC transporter permease	35	44	0.0049	Non-Essential
5	5_0	PG01	CP035265	EQH15_04230	ABC transporter permease	29	38	0.0087	Non-Essential
NA	NA	PG01	CP035265	EQH15_04235	IS3 family transposase	5	19	0.9963	Essential
NA	NA	PG01	CP035265	EQH15_04240	transposase	4	11	0.8644	Uncertain
1121	1121_0	PG01	CP035265	EQH15_04245	glycerol-3-phosphate 1-O-acyltransferase PlsY	0	33	1	Essential
264	264_1	PG01	CP035265	EQH15_04250	DNA topoisomerase IV subunit B	3	87	1	Essential
356	356_0	PG01	CP035265	EQH15_04255	DNA topoisomerase IV subunit A	7	95	1	Essential
754	754_0	PG01	CP035265	EQH15_04260	branched-chain amino acid aminotransferase	38	50	0.0108	Non-Essential
887	887_0	PG01	CP035265	EQH15_04265	peptide ABC transporter substrate-binding protein	34	44	0.0094	Non-Essential
266	266_0	PG01	CP035265	EQH15_04270	DUF969 domain-containing protein	29	35	0.0042	Non-Essential
1876	1876_0	PG01	CP035265	EQH15_04275	DUF979 domain-containing protein	38	57	0.0614	Uncertain
331	331_1	PG01	CP035265	EQH15_04280	pyroglutamyl-peptidase I	35	46	0.0096	Non-Essential
2025	2025_0	PG01	CP035265	EQH15_04285	DUF2969 domain-containing protein	5	13	0.8577	Uncertain
134	134_0	PG01	CP035265	EQH15_04300	30S ribosomal protein S1	2	51	1	Essential
NA	NA	PG01	CP035265	EQH15_04305	ISL3 family transposase	0	7	1	Essential
2028	2028_0	PG01	CP035265	EQH15_04310	GAF domain-containing protein	10	22	0.774	Uncertain
515	515_0	PG01	CP035265	EQH15_04315	DNA polymerase III subunit gamma/tau	0	73	1	Essential
312	312_0	PG01	CP035265	EQH15_04320	DUF3272 family protein	8	12	0.0423	Uncertain
1976	1976_0	PG01	CP035265	EQH15_04325	Fe-S cluster assembly ATPase SufC	1	28	1	Essential
1068	1068_0	PG01	CP035265	EQH15_04330	Fe-S cluster assembly protein SufD	2	56	1	Essential
2358	2358_0	PG01	CP035265	EQH15_04335	cysteine desulfurase	7	46	1	Essential
724	724_0	PG01	CP035265	EQH15_04340	SUF system NifU family Fe-S cluster assembly protein	2	10	0.9909	Uncertain
2234	2234_0	PG01	CP035265	EQH15_04345	Fe-S cluster assembly protein SufB	11	74	1	Essential
1517	1517_0	PG01	CP035265	EQH15_04350	D-alanyl-D-alanine carboxypeptidase	47	62	0.0095	Non-Essential
669	669_0	PG01	CP035265	EQH15_04355	AI-2E family transporter	15	94	1	Essential
1023	1023_0	PG01	CP035265	EQH15_04370	DeoR/GlpR transcriptional regulator	17	19	0.0008	Non-Essential
756	756_0	PG01	CP035265	EQH15_04375	1-phosphofructokinase	30	39	0.007	Non-Essential
1654	1654_0	PG01	CP035265	EQH15_04380	PTS fructose transporter subunit IIC	53	69	0.0075	Non-Essential
1386	1386_0	PG01	CP035265	EQH15_04385	DNA translocase FtsK	7	70	1	Essential
740	740_0	PG01	CP035265	EQH15_04390	hypothetical protein	22	28	0.0054	Non-Essential
41	41_0	PG01	CP035265	EQH15_04395	cysteine desulfurase	30	35	0.0022	Non-Essential
1936	1936_0	PG01	CP035265	EQH15_04400	tRNA 4-thiouridine(8) synthase ThiI	45	55	0.0053	Non-Essential
958	958_0	PG01	CP035265	EQH15_04405	alpha/beta hydrolase	36	42	0.0022	Non-Essential
310	310_0	PG01	CP035265	EQH15_04410	esterase	12	16	0.0137	Non-Essential
NA	NA	PG01	CP035265	EQH15_04415	esterase	13	14	0.0009	Non-Essential
1506	1506_2	PG01	CP035265	EQH15_04420	ATP-grasp domain-containing protein	38	45	0.002	Non-Essential
480	480_0	PG01	CP035265	EQH15_04425	SAM-dependent DNA methyltransferase	72	86	0.0019	Non-Essential
1289	1289_0	PG01	CP035265	EQH15_04430	restriction endonuclease subunit S	63	73	0.0015	Non-Essential
1447	1447_0	PG01	CP035265	EQH15_04435	DEAD/DEAH box helicase	154	183	0.0025	Non-Essential
NA	NA	PG01	CP035265	EQH15_04440	chlorohydrolase	0	0	0.2727	Uncertain
460	460_0	PG01	CP035265	EQH15_04445	arginine repressor	15	19	0.0073	Non-Essential
1355	1355_0	PG01	CP035265	EQH15_04450	Xaa-Pro dipeptidyl-peptidase	88	122	0.0231	Non-Essential
604	604_0	PG01	CP035265	EQH15_04455	DNA polymerase III subunit alpha	0	171	1	Essential
1389	1389_0	PG01	CP035265	EQH15_04460	ATP-dependent 6-phosphofructokinase	2	46	1	Essential
423	423_0	PG01	CP035265	EQH15_04465	pyruvate kinase	0	61	1	Essential
NA	NA	PG01	CP035265	EQH15_04470	GNAT family N-acetyltransferase	0	0	0.1824	Uncertain
2336	2336_0	PG01	CP035265	EQH15_04475	integrase	17	21	0.0052	Non-Essential
NA	NA	PG01	CP035265	EQH15_04480	growth inhibitor PemK	3	3	0.0069	Non-Essential
NA	NA	PG01	CP035265	EQH15_04485	helix-turn-helix transcriptional regulator	12	15	0.0057	Non-Essential
867	867_0	PG01	CP035265	EQH15_04490	XRE family transcriptional regulator	15	17	0.0027	Non-Essential
NA	NA	PG01	CP035265	EQH15_04495	cytidylate kinase	0	0	0.1723	Uncertain
1297	1297_0	PG01	CP035265	EQH15_04500	DUF4300 family protein	31	37	0.0021	Non-Essential
NA	NA	PG01	CP035265	EQH15_04505	transposase family protein	0	1	0.5831	Uncertain
1469	1469_0	PG01	CP035265	EQH15_04510	hypothetical protein	13	16	0.0052	Non-Essential
1634	1634_0	PG01	CP035265	EQH15_04515	alpha/beta hydrolase	44	50	0.0011	Non-Essential
1951	1951_0	PG01	CP035265	EQH15_04520	TIGR03943 family protein	31	38	0.005	Non-Essential
459	459_0	PG01	CP035265	EQH15_04525	permease	23	28	0.0024	Non-Essential
1628	1628_0	PG01	CP035265	EQH15_04530	hypothetical protein	2	2	0.0151	Non-Essential
NA	NA	PG01	CP035265	EQH15_04535	lysyl-tRNA synthetase	1	1	0.0373	Non-Essential
2151	2151_0	PG01	CP035265	EQH15_04540	RNA-binding transcriptional accessory protein	66	77	0.001	Non-Essential
2074	2074_0	PG01	CP035265	EQH15_04545	SprT family protein	15	21	0.0232	Non-Essential
1707	1707_0	PG01	CP035265	EQH15_04550	PspC domain-containing protein	14	15	0.0017	Non-Essential
1321	1321_0	PG01	CP035265	EQH15_04555	hypothetical protein	9	11	0.0072	Non-Essential
1912	1912_0	PG01	CP035265	EQH15_04560	ABC transporter ATP-binding protein	31	33	0.0005	Non-Essential
858	858_0	PG01	CP035265	EQH15_04565	ABC transporter permease	89	102	0.0009	Non-Essential
856	856_0	PG01	CP035265	EQH15_04570	VIT family protein	23	29	0.0055	Non-Essential
286	286_16	PG01	CP035265	EQH15_04575	IS30 family transposase	4	7	0.1292	Uncertain
2835	2835_0	PG01	CP035265	EQH15_04580	hypothetical protein	10	14	0.0215	Non-Essential
234	234_0	PG01	CP035265	EQH15_04585	aminotransferase class I/II-fold pyridoxal phosphate-dependent enzyme	70	73	0.0001	Non-Essential
NA	NA	PG01	CP035265	EQH15_04590	IS110 family transposase	12	15	0.0073	Non-Essential
114	114_0	PG01	CP035265	EQH15_04595	polyamine aminopropyltransferase	25	31	0.0049	Non-Essential
1351	1351_0	PG01	CP035265	EQH15_04600	saccharopine dehydrogenase family protein	50	57	0.0009	Non-Essential
1298	1298_0	PG01	CP035265	EQH15_04605	carboxynorspermidine decarboxylase	47	53	0.0009	Non-Essential
407	407_0	PG01	CP035265	EQH15_04610	agmatine deiminase	44	48	0.0006	Non-Essential
1438	1438_0	PG01	CP035265	EQH15_04615	N-carbamoylputrescine amidase	38	47	0.0039	Non-Essential
97	97_0	PG01	CP035265	EQH15_04620	Cof-type HAD-IIB family hydrolase	25	27	0.0008	Non-Essential
1319	1319_0	PG01	CP035265	EQH15_04625	SP_0924 family bacteriocin-like peptide	15	15	0.0005	Non-Essential
593	593_0	PG01	CP035265	EQH15_04630	CPBP family intramembrane metalloprotease	30	35	0.002	Non-Essential
2738	2738_0	PG01	CP035265	EQH15_04635	AraC family transcriptional regulator	9	10	0.0033	Non-Essential
773	773_0	PG01	CP035265	EQH15_04640	LysR family transcriptional regulator	18	47	0.9883	Uncertain
1243	1243_0	PG01	CP035265	EQH15_04645	signal peptidase II	17	19	0.0012	Non-Essential
1152	1152_0	PG01	CP035265	EQH15_04650	RluA family pseudouridine synthase	34	38	0.0018	Non-Essential
1178	1178_0	PG01	CP035265	EQH15_04655	MBL fold metallo-hydrolase	91	110	0.0023	Non-Essential
203	203_0	PG01	CP035265	EQH15_04660	glutamate 5-kinase	23	36	0.0996	Uncertain
1204	1204_0	PG01	CP035265	EQH15_04665	glutamate-5-semialdehyde dehydrogenase	35	49	0.0232	Non-Essential
960	960_0	PG01	CP035265	EQH15_04670	pyrroline-5-carboxylate reductase	26	29	0.0013	Non-Essential
1061	1061_0	PG01	CP035265	EQH15_04675	dTMP kinase	0	22	1	Essential
2245	2245_0	PG01	CP035265	EQH15_04680	DNA polymerase III subunit delta'	1	34	1	Essential
1969	1969_0	PG01	CP035265	EQH15_04685	DNA replication initiation control protein YabA	9	13	0.0282	Non-Essential
1507	1507_0	PG01	CP035265	EQH15_04690	16S rRNA (cytidine(1402)-2'-O)-methyltransferase	17	23	0.0137	Non-Essential
2273	2273_0	PG01	CP035265	EQH15_04695	ClbS/DfsB family four-helix bundle protein	25	28	0.0016	Non-Essential
1177	1177_0	PG01	CP035265	EQH15_04700	replication initiator protein A	41	50	0.0036	Non-Essential
1489	1489_5	PG01	CP035265	EQH15_04705	IS5 family transposase	3	3	0.0078	Non-Essential
1245	1245_0	PG01	CP035265	EQH15_04710	DNA polymerase III subunit delta	16	19	0.0043	Non-Essential
967	967_0	PG01	CP035265	EQH15_04715	methylenetetrahydrofolate--tRNA-(uracil(54)- C(5))-methyltransferase (FADH(2)-oxidizing) TrmFO	32	45	0.0215	Non-Essential
687	687_0	PG01	CP035265	EQH15_04720	UMP kinase	0	23	1	Essential
1539	1539_0	PG01	CP035265	EQH15_04725	ribosome recycling factor	1	19	1	Essential
1653	1653_0	PG01	CP035265	EQH15_04730	RNA-binding virulence regulatory protein CvfB	26	32	0.0051	Non-Essential
38	38_0	PG01	CP035265	EQH15_04735	YozE family protein	5	5	0.0031	Non-Essential
2317	2317_0	PG01	CP035265	EQH15_04740	phosphate starvation-inducible protein PhoH	23	28	0.0024	Non-Essential
2460	2460_0	PG01	CP035265	EQH15_04745	hypothetical protein	6	7	0.0062	Non-Essential
1584	1584_0	PG01	CP035265	EQH15_04750	GNAT family N-acetyltransferase	23	27	0.0029	Non-Essential
920	920_0	PG01	CP035265	EQH15_04755	TfoX family protein	12	13	0.0014	Non-Essential
NA	NA	PG01	CP035265	EQH15_04760	alanine dehydrogenase	33	37	0.0012	Non-Essential
549	549_0	PG01	CP035265	EQH15_04765	N-acetyltransferase	19	25	0.0116	Non-Essential
1464	1464_0	PG01	CP035265	EQH15_04770	ComEA family DNA-binding protein	13	16	0.0074	Non-Essential
506	506_0	PG01	CP035265	EQH15_04775	DNA internalization-related competence protein ComEC/Rec2	80	96	0.0026	Non-Essential
1267	1267_0	PG01	CP035265	EQH15_04780	hypothetical protein	16	16	0.0007	Non-Essential
1275	1275_0	PG01	CP035265	EQH15_04785	ABC transporter ATP-binding protein	27	33	0.0054	Non-Essential
1773	1773_0	PG01	CP035265	EQH15_04790	hypothetical protein	47	56	0.0028	Non-Essential
2436	2436_0	PG01	CP035265	EQH15_04795	translation initiation factor IF-3	0	26	1	Essential
907	907_0	PG01	CP035265	EQH15_04800	50S ribosomal protein L35	5	9	0.155	Uncertain
587	587_0	PG01	CP035265	EQH15_04805	50S ribosomal protein L20	0	20	1	Essential
362	362_0	PG01	CP035265	EQH15_04810	lactoylglutathione lyase	14	16	0.0022	Non-Essential
1230	1230_0	PG01	CP035265	EQH15_04815	dihydroorotate dehydrogenase electron transfer subunit	22	26	0.003	Non-Essential
2399	2399_0	PG01	CP035265	EQH15_04820	dihydroorotate dehydrogenase	31	35	0.0015	Non-Essential
800	800_0	PG01	CP035265	EQH15_04825	endo-beta-N-acetylglucosaminidase	90	104	0.0013	Non-Essential
66	66_0	PG01	CP035265	EQH15_04830	fibronectin-binding protein PavA	49	57	0.0021	Non-Essential
1272	1272_0	PG01	CP035265	EQH15_04835	rRNA maturation RNase YbeY	0	18	1	Essential
280	280_0	PG01	CP035265	EQH15_04840	diacylglycerol kinase	11	16	0.0333	Non-Essential
950	950_0	PG01	CP035265	EQH15_04845	GTPase Era	2	30	1	Essential
730	730_0	PG01	CP035265	EQH15_04850	DNA-formamidopyrimidine glycosylase	18	26	0.0335	Non-Essential
1916	1916_0	PG01	CP035265	EQH15_04855	dephospho-CoA kinase	0	18	1	Essential
40	40_0	PG01	CP035265	EQH15_04860	MFS transporter	44	56	0.0058	Non-Essential
2765	2765_0	PG01	CP035265	EQH15_04865	50S ribosomal protein L33	8	9	0.0047	Non-Essential
167	167_0	PG01	CP035265	EQH15_04870	preprotein translocase subunit SecG	0	10	1	Essential
1504	1504_0	PG01	CP035265	EQH15_04875	ribonuclease R	72	96	0.0142	Non-Essential
608	608_0	PG01	CP035265	EQH15_04880	SsrA-binding protein SmpB	11	22	0.5712	Uncertain
1434	1434_0	PG01	CP035265	EQH15_04885	SAM-dependent methyltransferase TehB	29	34	0.0021	Non-Essential
253	253_0	PG01	CP035265	EQH15_04890	competence protein CoiA	36	47	0.0093	Non-Essential
1086	1086_0	PG01	CP035265	EQH15_04895	oligoendopeptidase F	71	82	0.001	Non-Essential
1729	1729_0	PG01	CP035265	EQH15_04900	O-methyltransferase	23	25	0.0006	Non-Essential
1860	1860_0	PG01	CP035265	EQH15_04905	foldase PrsA	37	40	0.0011	Non-Essential
NA	NA	PG01	CP035265	EQH15_04910	IS3 family transposase	1	3	0.508	Uncertain
413	413_0	PG01	CP035265	EQH15_04915	transposase	0	0	0.2409	Uncertain
NA	NA	PG01	CP035265	EQH15_04920	transposase	0	1	0.6165	Uncertain
465	465_0	PG01	CP035265	EQH15_04925	histidine phosphatase family protein	22	28	0.0081	Non-Essential
918	918_0	PG01	CP035265	EQH15_04930	aminoacyl-tRNA deacylase	14	17	0.004	Non-Essential
241	241_0	PG01	CP035265	EQH15_04935	DUF368 domain-containing protein	34	42	0.0033	Non-Essential
2532	2532_0	PG01	CP035265	EQH15_04940	glycosyl hydrolase 25 family protein	36	39	0.0008	Non-Essential
225	225_0	PG01	CP035265	EQH15_04945	bifunctional UDP-N-acetylglucosamine diphosphorylase/glucosamine-1-phosphate N-acetyltransferase GlmU	0	54	1	Essential
728	728_0	PG01	CP035265	EQH15_04950	NUDIX hydrolase	19	23	0.0047	Non-Essential
136	136_0	PG01	CP035265	EQH15_04955	foldase	13	15	0.003	Non-Essential
1356	1356_0	PG01	CP035265	EQH15_04960	5'-methylthioadenosine/adenosylhomocysteine nucleosidase	8	25	0.9948	Essential
2166	2166_0	PG01	CP035265	EQH15_04965	DUF536 domain-containing protein	6	16	0.9214	Uncertain
1731	1731_0	PG01	CP035265	EQH15_04970	3'-5' exonuclease	18	29	0.1083	Uncertain
2114	2114_0	PG01	CP035265	EQH15_04975	glycerophosphodiester phosphodiesterase	1	103	1	Essential
NA	NA	PG01	CP035265	EQH15_04980	IS630 family transposase	0	0	0.1959	Uncertain
1934	1934_0	PG01	CP035265	EQH15_04985	hypothetical protein	4	4	0.0034	Non-Essential
1249	1249_0	PG01	CP035265	EQH15_04990	hypothetical protein	9	11	0.0073	Non-Essential
732	732_1	PG01	CP035265	EQH15_04995	cytochrome c biogenesis protein CcdA	28	36	0.0081	Non-Essential
327	327_0	PG01	CP035265	EQH15_05000	TlpA family protein disulfide reductase	17	21	0.004	Non-Essential
2164	2164_0	PG01	CP035265	EQH15_05005	amino acid permease	64	84	0.0082	Non-Essential
696	696_0	PG01	CP035265	EQH15_05010	zinc-binding lipoprotein AdcAII	30	38	0.0062	Non-Essential
351	351_0	PG01	CP035265	EQH15_05015	pneumococcal histidine triad protein PhtD	22	114	1	Essential
218	218_0	PG01	CP035265	EQH15_05020	pneumococcal histidine triad protein PhtE	160	181	0.0007	Non-Essential
NA	NA	PG01	CP035265	EQH15_05025	pneumococcal-type histidine triad protein	31	37	0.0032	Non-Essential
2040	2040_0	PG01	CP035265	EQH15_05030	hypothetical protein	7	10	0.0414	Uncertain
NA	NA	PG01	CP035265	EQH15_05035	pneumococcal-type histidine triad protein	10	12	0.0057	Non-Essential
NA	NA	PG01	CP035265	EQH15_05040	ATPase	11	11	0.0014	Non-Essential
2346	2346_0	PG01	CP035265	EQH15_05045	hypothetical protein	13	14	0.0012	Non-Essential
1324	1324_0	PG01	CP035265	EQH15_05050	hypothetical protein	24	28	0.0018	Non-Essential
430	430_0	PG01	CP035265	EQH15_05055	peptidase T	43	49	0.0007	Non-Essential
451	451_0	PG01	CP035265	EQH15_05060	ferrochelatase	44	52	0.0024	Non-Essential
1071	1071_0	PG01	CP035265	EQH15_05065	large conductance mechanosensitive channel protein MscL	16	19	0.0038	Non-Essential
959	959_0	PG01	CP035265	EQH15_05070	GtrA family protein	28	30	0.0012	Non-Essential
879	879_0	PG01	CP035265	EQH15_05075	queuosine transporter QueT	28	31	0.0011	Non-Essential
762	762_0	PG01	CP035265	EQH15_05085	aspartate-semialdehyde dehydrogenase	31	38	0.0032	Non-Essential
1679	1679_0	PG01	CP035265	EQH15_05090	4-hydroxy-tetrahydrodipicolinate synthase	40	43	0.0006	Non-Essential
2253	2253_0	PG01	CP035265	EQH15_05095	tRNA uridine-5-carboxymethylaminomethyl(34) synthesis GTPase MnmE	13	53	1	Essential
486	486_0	PG01	CP035265	EQH15_05100	4-oxalocrotonate tautomerase	4	4	0.005	Non-Essential
1522	1522_0	PG01	CP035265	EQH15_05105	thymidine kinase	19	22	0.0026	Non-Essential
862	862_0	PG01	CP035265	EQH15_05110	GNAT family N-acetyltransferase	32	36	0.0012	Non-Essential
661	661_0	PG01	CP035265	EQH15_05115	peptide chain release factor 1	0	35	1	Essential
986	986_0	PG01	CP035265	EQH15_05120	peptide chain release factor N(5)-glutamine methyltransferase	32	43	0.012	Non-Essential
1113	1113_0	PG01	CP035265	EQH15_05125	threonylcarbamoyl-AMP synthase	1	21	1	Essential
1857	1857_0	PG01	CP035265	EQH15_05130	GNAT family N-acetyltransferase	21	26	0.0042	Non-Essential
227	227_0	PG01	CP035265	EQH15_05135	serine hydroxymethyltransferase	37	50	0.0154	Non-Essential
131	131_0	PG01	CP035265	EQH15_05140	nucleoid-associated protein	24	31	0.006	Non-Essential
1367	1367_0	PG01	CP035265	EQH15_05145	lysozyme family protein	28	32	0.0007	Non-Essential
771	771_0	PG01	CP035265	EQH15_05150	DUF1002 domain-containing protein	39	46	0.0016	Non-Essential
631	631_0	PG01	CP035265	EQH15_05155	RNA methyltransferase	46	56	0.0033	Non-Essential
1879	1879_0	PG01	CP035265	EQH15_05160	hypothetical protein	25	27	0.0009	Non-Essential
53	53_0	PG01	CP035265	EQH15_05165	transcriptional regulator	18	20	0.0011	Non-Essential
NA	NA	PG01	CP035265	EQH15_05170	hypothetical protein	20	20	0.0008	Non-Essential
1796	1796_0	PG01	CP035265	EQH15_05175	iron-siderophore ABC transporter substrate-binding protein	66	71	0.0001	Non-Essential
1925	1925_0	PG01	CP035265	EQH15_05180	iron ABC transporter permease	80	94	0.001	Non-Essential
2017	2017_0	PG01	CP035265	EQH15_05185	iron ABC transporter permease	67	79	0.0025	Non-Essential
1642	1642_0	PG01	CP035265	EQH15_05190	ABC transporter ATP-binding protein	60	65	0.0009	Non-Essential
2014	2014_0	PG01	CP035265	EQH15_05195	hypothetical protein	37	42	0.0006	Non-Essential
2930	2930_0	PG01	CP035265	EQH15_05200	hypothetical protein	10	12	0.006	Non-Essential
812	812_0	PG01	CP035265	EQH15_05205	hypothetical protein	7	8	0.0053	Non-Essential
324	324_0	PG01	CP035265	EQH15_05210	recombinase family protein	112	114	0.0003	Non-Essential
1165	1165_0	PG01	CP035265	EQH15_05215	hypothetical protein	23	30	0.0077	Non-Essential
226	226_0	PG01	CP035265	EQH15_05220	CopG family transcriptional regulator	14	16	0.0031	Non-Essential
553	553_0	PG01	CP035265	EQH15_05225	DUF4343 domain-containing protein	58	62	0.0008	Non-Essential
916	916_0	PG01	CP035265	EQH15_05230	ADP-ribosylglycohydrolase family protein	50	52	0.0004	Non-Essential
651	651_0	PG01	CP035265	EQH15_05235	diacylglycerol kinase family lipid kinase	36	46	0.0049	Non-Essential
360	360_2	PG01	CP035265	EQH15_05240	alpha-glycosidase	77	88	0.0007	Non-Essential
763	763_0	PG01	CP035265	EQH15_05245	hypothetical protein	41	43	0.0009	Non-Essential
261	261_0	PG01	CP035265	EQH15_05250	XRE family transcriptional regulator	25	35	0.0224	Non-Essential
932	932_1	PG01	CP035265	EQH15_05255	toxin PezT	40	43	0.001	Non-Essential
NA	NA	PG01	CP035265	EQH15_05260	hypothetical protein	90	100	0.0005	Non-Essential
NA	NA	PG01	CP035265	EQH15_05265	hypothetical protein	11	13	0.0047	Non-Essential
2084	2084_1	PG01	CP035265	EQH15_05270	hypothetical protein	7	9	0.0153	Non-Essential
1885	1885_1	PG01	CP035265	EQH15_05275	MobC family plasmid mobilization relaxosome protein	13	14	0.0019	Non-Essential
454	454_2	PG01	CP035265	EQH15_05280	relaxase	92	107	0.0018	Non-Essential
2267	2267_4	PG01	CP035265	EQH15_05285	Rgg/GadR/MutR family transcriptional regulator	64	66	0.0003	Non-Essential
2569	2569_0	PG01	CP035265	EQH15_05290	hypothetical protein	46	48	0.0005	Non-Essential
NA	NA	PG01	CP035265	EQH15_05295	ABC transporter permease	115	134	0.0008	Non-Essential
705	705_1	PG01	CP035265	EQH15_05300	ATP-binding cassette domain-containing protein	56	58	0.0005	Non-Essential
1112	1112_4	PG01	CP035265	EQH15_05305	hypothetical protein	11	12	0.0025	Non-Essential
NA	NA	PG01	CP035265	EQH15_05310	ATP-binding cassette domain-containing protein	53	58	0.0005	Non-Essential
793	793_0	PG01	CP035265	EQH15_05315	ABC transporter permease	70	77	0.0004	Non-Essential
842	842_0	PG01	CP035265	EQH15_05320	hypothetical protein	75	80	0.0006	Non-Essential
1015	1015_0	PG01	CP035265	EQH15_05325	XRE family transcriptional regulator	12	14	0.004	Non-Essential
2719	2719_0	PG01	CP035265	EQH15_05330	hypothetical protein	12	13	0.0021	Non-Essential
NA	NA	PG01	CP035265	EQH15_05335	transposase family protein	7	7	0.002	Non-Essential
466	466_0	PG01	CP035265	EQH15_05340	FtsW/RodA/SpoVE family cell cycle protein	0	63	1	Essential
739	739_0	PG01	CP035265	EQH15_05345	phosphoenolpyruvate carboxylase	107	143	0.0134	Non-Essential
1771	1771_0	PG01	CP035265	EQH15_05350	peptide ABC transporter substrate-binding protein	34	38	0.0011	Non-Essential
166	166_0	PG01	CP035265	EQH15_05355	ABC transporter permease	28	32	0.0018	Non-Essential
850	850_0	PG01	CP035265	EQH15_05360	ABC transporter ATP-binding protein	28	32	0.0013	Non-Essential
2051	2051_0	PG01	CP035265	EQH15_05365	DNA primase	1	76	1	Essential
302	302_0	PG01	CP035265	EQH15_05370	RNA polymerase sigma factor RpoD	0	36	1	Essential
1406	1406_0	PG01	CP035265	EQH15_05375	metal-sulfur cluster assembly factor	0	13	1	Essential
1271	1271_0	PG01	CP035265	EQH15_05380	glycosyltransferase	15	49	0.9994	Essential
1076	1076_0	PG01	CP035265	EQH15_05385	glycosyltransferase family 4 protein	1	61	1	Essential
1641	1641_0	PG01	CP035265	EQH15_05390	PspC domain-containing protein	7	11	0.0693	Uncertain
18	18_0	PG01	CP035265	EQH15_05395	DUF4044 domain-containing protein	2	9	0.98	Uncertain
520	520_0	PG01	CP035265	EQH15_05400	GTPase ObgE	0	57	1	Essential
703	703_0	PG01	CP035265	EQH15_05405	hypothetical protein	5	5	0.0064	Non-Essential
2000	2000_0	PG01	CP035265	EQH15_05410	UDP-N-acetylglucosamine 1-carboxyvinyltransferase	5	74	1	Essential
607	607_0	PG01	CP035265	EQH15_05415	N-acetyltransferase	14	23	0.1365	Uncertain
670	670_0	PG01	CP035265	EQH15_05420	CBS domain-containing protein	36	52	0.0335	Non-Essential
576	576_0	PG01	CP035265	EQH15_05425	methionyl aminopeptidase	1	38	1	Essential
NA	NA	PG01	CP035265	EQH15_05430	galactose-6-phosphate isomerase	5	6	0.0115	Non-Essential
1489	1489_2	PG01	CP035265	EQH15_05435	IS5 family transposase	0	1	0.6243	Uncertain
1835	1835_0	PG01	CP035265	EQH15_05440	DNA helicase PcrA	11	104	1	Essential
537	537_0	PG01	CP035265	EQH15_05445	JAB domain-containing protein	20	28	0.0266	Non-Essential
1296	1296_1	PG01	CP035265	EQH15_05450	gamma-glutamyl-gamma-aminobutyrate hydrolase family protein	18	25	0.0214	Non-Essential
1374	1374_0	PG01	CP035265	EQH15_05455	redox-sensing transcriptional repressor Rex	12	23	0.4513	Uncertain
772	772_0	PG01	CP035265	EQH15_05460	DUF4649 family protein	11	15	0.0177	Non-Essential
1869	1869_0	PG01	CP035265	EQH15_05465	cysteine desulfurase	8	17	0.615	Uncertain
995	995_0	PG01	CP035265	EQH15_05470	cysteine desulfurase	0	42	1	Essential
1403	1403_3	PG01	CP035265	EQH15_05475	ribose-phosphate diphosphokinase	32	48	0.0596	Uncertain
570	570_0	PG01	CP035265	EQH15_05480	CYTH domain-containing protein	18	19	0.001	Non-Essential
1914	1914_0	PG01	CP035265	EQH15_05485	GTP pyrophosphokinase family protein	24	34	0.0268	Non-Essential
2085	2085_0	PG01	CP035265	EQH15_05490	NAD(+) kinase	0	46	1	Essential
1398	1398_0	PG01	CP035265	EQH15_05495	RluA family pseudouridine synthase	36	50	0.0217	Non-Essential
1033	1033_0	PG01	CP035265	EQH15_05500	phosphate acetyltransferase	24	30	0.005	Non-Essential
NA	NA	PG01	CP035265	EQH15_05505	ISL3 family transposase	0	8	1	Essential
503	503_0	PG01	CP035265	EQH15_05510	YbaB/EbfC family nucleoid-associated protein	3	5	0.0955	Uncertain
1753	1753_0	PG01	CP035265	EQH15_05515	DUF1275 domain-containing protein	28	35	0.0044	Non-Essential
766	766_0	PG01	CP035265	EQH15_05520	50S ribosomal protein L21	0	14	1	Essential
1300	1300_0	PG01	CP035265	EQH15_05525	ribosomal-processing cysteine protease Prp	0	15	1	Essential
2248	2248_0	PG01	CP035265	EQH15_05530	50S ribosomal protein L27	0	13	1	Essential
NA	NA	PG01	CP035265	EQH15_05535	GNAT family N-acetyltransferase	0	0	0.1867	Uncertain
NA	NA	PG01	CP035265	EQH15_05540	ABC transporter substrate-binding protein	4	5	0.0137	Non-Essential
1602	1602_0	PG01	CP035265	EQH15_05545	bifunctional riboflavin kinase/FAD synthetase	16	48	0.9976	Essential
107	107_0	PG01	CP035265	EQH15_05550	YitT family protein	39	48	0.0033	Non-Essential
1851	1851_0	PG01	CP035265	EQH15_05555	DegV family protein	24	37	0.0805	Uncertain
3	3_0	PG01	CP035265	EQH15_05560	HU family DNA-binding protein	0	11	1	Essential
572	572_0	PG01	CP035265	EQH15_05565	ABC transporter ATP-binding protein	57	70	0.0034	Non-Essential
745	745_0	PG01	CP035265	EQH15_05570	MutR family transcriptional regulator	38	47	0.0043	Non-Essential
2408	2408_0	PG01	CP035265	EQH15_05575	MFS transporter	55	62	0.0004	Non-Essential
1418	1418_0	PG01	CP035265	EQH15_05580	NAD-dependent DNA ligase LigA	1	91	1	Essential
2214	2214_0	PG01	CP035265	EQH15_05585	type I pullulanase	88	103	0.0014	Non-Essential
974	974_0	PG01	CP035265	EQH15_05590	NADP-dependent glyceraldehyde-3-phosphate dehydrogenase	48	58	0.0029	Non-Essential
NA	NA	PG01	CP035265	EQH15_05595	GNAT family N-acetyltransferase	0	2	0.8941	Uncertain
2329	2329_0	PG01	CP035265	EQH15_05600	1,4-alpha-glucan branching protein GlgB	80	96	0.0029	Non-Essential
1680	1680_0	PG01	CP035265	EQH15_05605	glucose-1-phosphate adenylyltransferase	47	57	0.0035	Non-Essential
1361	1361_0	PG01	CP035265	EQH15_05610	glucose-1-phosphate adenylyltransferase subunit GlgD	63	75	0.0021	Non-Essential
1579	1579_0	PG01	CP035265	EQH15_05615	glycogen synthase GlgA	42	50	0.0028	Non-Essential
NA	NA	PG01	CP035265	EQH15_05620	phosphoserine phosphatase SerB	21	23	0.0017	Non-Essential
1889	1889_0	PG01	CP035265	EQH15_05625	glycerate kinase	34	45	0.0133	Non-Essential
1751	1751_0	PG01	CP035265	EQH15_05630	DUF1694 domain-containing protein	17	23	0.0151	Non-Essential
343	343_0	PG01	CP035265	EQH15_05635	phosphopyruvate hydratase	0	56	1	Essential
2568	2568_0	PG01	CP035265	EQH15_05640	integrase	5	5	0.0033	Non-Essential
NA	NA	PG01	CP035265	EQH15_05645	transposase	3	4	0.0308	Non-Essential
NA	NA	PG01	CP035265	EQH15_05650	IS630 family transposase	2	3	0.047	Uncertain
NA	NA	PG01	CP035265	EQH15_05655	integrase	1	2	0.1691	Uncertain
NA	NA	PG01	CP035265	EQH15_05660	diacylglycerol kinase family lipid kinase	6	9	0.0466	Uncertain
1672	1672_0	PG01	CP035265	EQH15_05665	ATP-dependent nuclease subunit B	4	126	1	Essential
726	726_0	PG01	CP035265	EQH15_05670	helicase-exonuclease AddAB subunit AddA	3	136	1	Essential
2398	2398_0	PG01	CP035265	EQH15_05675	hypothetical protein	19	35	0.4533	Uncertain
1159	1159_0	PG01	CP035265	EQH15_05680	YSIRK-type signal peptide-containing protein	265	315	0.0013	Non-Essential
1816	1816_0	PG01	CP035265	EQH15_05685	LPXTG cell wall anchor domain-containing protein	10	11	0.0022	Non-Essential
716	716_0	PG01	CP035265	EQH15_05690	ribosome biogenesis GTPase YlqF	0	34	1	Essential
716	716_1	PG01	CP035265	EQH15_05695	ribonuclease HII	25	32	0.0085	Non-Essential
2012	2012_0	PG01	CP035265	EQH15_05700	ClC family H(+)/Cl(-) exchange transporter	65	77	0.0022	Non-Essential
585	585_0	PG01	CP035265	EQH15_05705	tyrosine recombinase XerS	5	64	1	Essential
761	761_0	PG01	CP035265	EQH15_05710	lipoate--protein ligase	33	45	0.0179	Non-Essential
1542	1542_0	PG01	CP035265	EQH15_05715	dihydrolipoyl dehydrogenase	51	67	0.0089	Non-Essential
985	985_0	PG01	CP035265	EQH15_05720	dihydrolipoamide acetyltransferase	29	36	0.004	Non-Essential
782	782_0	PG01	CP035265	EQH15_05725	alpha-ketoacid dehydrogenase subunit beta	29	37	0.0053	Non-Essential
2079	2079_0	PG01	CP035265	EQH15_05730	thiamine pyrophosphate-dependent dehydrogenase E1 component subunit alpha	30	37	0.0031	Non-Essential
1184	1184_0	PG01	CP035265	EQH15_05735	sodium-coupled multidrug efflux MATE transporter PdrM	58	75	0.0064	Non-Essential
80	80_0	PG01	CP035265	EQH15_05740	hypothetical protein	17	19	0.0023	Non-Essential
2211	2211_0	PG01	CP035265	EQH15_05745	dihydroorotase	45	53	0.0014	Non-Essential
1765	1765_0	PG01	CP035265	EQH15_05750	8-oxo-dGTP diphosphatase	11	13	0.0056	Non-Essential
534	534_0	PG01	CP035265	EQH15_05755	uracil-DNA glycosylase	22	25	0.0022	Non-Essential
531	531_0	PG01	CP035265	EQH15_05760	hypothetical protein	12	15	0.0066	Non-Essential
531	531_1	PG01	CP035265	EQH15_05765	hypothetical protein	35	37	0.0007	Non-Essential
1461	1461_0	PG01	CP035265	EQH15_05770	noncanonical pyrimidine nucleotidase, YjjG family	20	28	0.023	Non-Essential
NA	NA	PG01	CP035265	EQH15_05775	PTS-dependent dihydroxyacetone kinase phosphotransferase subunit DhaM	19	22	0.0028	Non-Essential
351	351_2	PG01	CP035265	EQH15_05780	pneumococcal histidine triad protein PhtB	18	103	1	Essential
2598	2598_0	PG01	CP035265	EQH15_05785	pneumococcal histidine triad protein PhtA	107	126	0.0018	Non-Essential
336	336_0	PG01	CP035265	EQH15_05790	phosphoenolpyruvate--protein phosphotransferase	12	61	1	Essential
680	680_0	PG01	CP035265	EQH15_05795	phosphocarrier protein HPr	0	13	1	Essential
2343	2343_0	PG01	CP035265	EQH15_05800	glutaredoxin-like protein NrdH	0	8	1	Essential
1536	1536_0	PG01	CP035265	EQH15_05805	class 1b ribonucleoside-diphosphate reductase subunit alpha	0	100	1	Essential
1601	1601_0	PG01	CP035265	EQH15_05810	class 1b ribonucleoside-diphosphate reductase subunit beta	0	40	1	Essential
313	313_0	PG01	CP035265	EQH15_05815	DeoR/GlpR transcriptional regulator	37	47	0.0061	Non-Essential
2326	2326_0	PG01	CP035265	EQH15_05820	DUF3884 family protein	10	12	0.0035	Non-Essential
84	84_2	PG01	CP035265	EQH15_05825	6-phospho-beta-galactosidase	70	78	0.0007	Non-Essential
1240	1240_0	PG01	CP035265	EQH15_05830	PTS lactose transporter subunit IIBC	59	74	0.0042	Non-Essential
1926	1926_0	PG01	CP035265	EQH15_05840	transcription antiterminator	35	42	0.0023	Non-Essential
1646	1646_0	PG01	CP035265	EQH15_05845	tagatose-bisphosphate aldolase	36	40	0.0005	Non-Essential
119	119_0	PG01	CP035265	EQH15_05850	tagatose-6-phosphate kinase	25	32	0.0066	Non-Essential
630	630_0	PG01	CP035265	EQH15_05855	galactose-6-phosphate isomerase subunit LacB	19	25	0.0115	Non-Essential
706	706_0	PG01	CP035265	EQH15_05860	galactose-6-phosphate isomerase subunit LacA	14	18	0.0082	Non-Essential
783	783_0	PG01	CP035265	EQH15_05865	aldose epimerase	14	15	0.0019	Non-Essential
1489	1489_6	PG01	CP035265	EQH15_05870	IS5 family transposase	0	1	0.6014	Uncertain
3267	3267_4	PG01	CP035265	EQH15_05875	PTS sugar transporter subunit IIB	1	15	1	Essential
NA	NA	PG01	CP035265	EQH15_05880	PTS sugar transporter subunit IIA	13	22	0.1784	Uncertain
NA	NA	PG01	CP035265	EQH15_05885	chlorohydrolase	1	1	0.0323	Non-Essential
1758	1758_0	PG01	CP035265	EQH15_05890	elongation factor 4	48	72	0.066	Uncertain
2381	2381_0	PG01	CP035265	EQH15_05895	serine/threonine protein phosphatase	21	29	0.0202	Non-Essential
2188	2188_0	PG01	CP035265	EQH15_05900	DNA repair protein RecN	49	61	0.0038	Non-Essential
1880	1880_0	PG01	CP035265	EQH15_05905	arginine repressor	15	20	0.0114	Non-Essential
421	421_0	PG01	CP035265	EQH15_05910	TlyA family RNA methyltransferase	15	27	0.3288	Uncertain
1293	1293_0	PG01	CP035265	EQH15_05915	polyprenyl synthetase family protein	0	33	1	Essential
1016	1016_0	PG01	CP035265	EQH15_05920	exodeoxyribonuclease VII small subunit	1	3	0.4596	Uncertain
1047	1047_0	PG01	CP035265	EQH15_05925	exodeoxyribonuclease VII large subunit	31	51	0.1975	Uncertain
1597	1597_0	PG01	CP035265	EQH15_05930	uridine kinase	20	31	0.0841	Uncertain
1953	1953_0	PG01	CP035265	EQH15_05935	pseudouridine synthase	5	7	0.0336	Non-Essential
2128	2128_0	PG01	CP035265	EQH15_05940	bacteriocin immunity protein	10	11	0.0029	Non-Essential
438	438_0	PG01	CP035265	EQH15_05945	tRNA pseudouridine(55) synthase TruB	29	33	0.0012	Non-Essential
897	897_0	PG01	CP035265	EQH15_05950	DUF2130 domain-containing protein	36	46	0.0063	Non-Essential
NA	NA	PG01	CP035265	EQH15_05955	O-acetylhomoserine aminocarboxypropyltransferase/cysteine synthase	45	51	0.0007	Non-Essential
545	545_0	PG01	CP035265	EQH15_05960	formate-nitrite transporter	25	27	0.001	Non-Essential
694	694_0	PG01	CP035265	EQH15_05965	sortase	33	48	0.0417	Uncertain
1523	1523_0	PG01	CP035265	EQH15_05970	DNA gyrase subunit A	0	104	1	Essential
671	671_0	PG01	CP035265	EQH15_05975	L-lactate dehydrogenase	14	31	0.8642	Uncertain
1946	1946_0	PG01	CP035265	EQH15_05980	ion transporter	38	52	0.0151	Non-Essential
1402	1402_0	PG01	CP035265	EQH15_05985	type II toxin-antitoxin system RelE/ParE family toxin	14	18	0.0097	Non-Essential
591	591_0	PG01	CP035265	EQH15_05990	antitoxin	16	17	0.0011	Non-Essential
1640	1640_0	PG01	CP035265	EQH15_05995	MBL fold metallo-hydrolase	16	42	0.9893	Uncertain
1922	1922_0	PG01	CP035265	EQH15_06000	cell wall metabolism sensor histidine kinase VicK	39	66	0.2937	Uncertain
1069	1069_0	PG01	CP035265	EQH15_06005	response regulator transcription factor	0	35	1	Essential
656	656_0	PG01	CP035265	EQH15_06010	A/G-specific adenine glycosylase	40	45	0.0007	Non-Essential
372	372_0	PG01	CP035265	EQH15_06015	formate--tetrahydrofolate ligase	3	56	1	Essential
2282	2282_0	PG01	CP035265	EQH15_06020	phosphopantothenate--cysteine ligase	8	27	0.998	Essential
1363	1363_0	PG01	CP035265	EQH15_06025	phosphopantothenoylcysteine decarboxylase	10	33	0.9974	Essential
54	54_0	PG01	CP035265	EQH15_06030	ECF transporter S component	25	31	0.0036	Non-Essential
1564	1564_0	PG01	CP035265	EQH15_06035	hypothetical protein	29	32	0.0013	Non-Essential
1892	1892_0	PG01	CP035265	EQH15_06040	transcription repressor NadR	16	18	0.0019	Non-Essential
2217	2217_0	PG01	CP035265	EQH15_06045	8-oxo-dGTP diphosphatase	14	17	0.0048	Non-Essential
727	727_0	PG01	CP035265	EQH15_06050	GNAT family N-acetyltransferase	19	26	0.0165	Non-Essential
1943	1943_0	PG01	CP035265	EQH15_06055	N-acetyltransferase	32	36	0.0016	Non-Essential
835	835_0	PG01	CP035265	EQH15_06060	excinuclease ABC subunit B	45	71	0.13	Uncertain
1430	1430_0	PG01	CP035265	EQH15_06065	CPBP family intramembrane metalloprotease	44	49	0.0008	Non-Essential
2041	2041_0	PG01	CP035265	EQH15_06070	transporter substrate-binding domain-containing protein	38	90	0.9867	Uncertain
488	488_3	PG01	CP035265	EQH15_06075	amino acid ABC transporter ATP-binding protein	6	25	0.9996	Essential
453	453_0	PG01	CP035265	EQH15_06080	glucose-6-phosphate dehydrogenase	0	59	1	Essential
2297	2297_0	PG01	CP035265	EQH15_06085	signal recognition particle-docking protein FtsY	0	40	1	Essential
2827	2827_0	PG01	CP035265	EQH15_06090	Cof-type HAD-IIB family hydrolase	18	27	0.0467	Uncertain
653	653_0	PG01	CP035265	EQH15_06095	Cof-type HAD-IIB family hydrolase	29	39	0.0134	Non-Essential
477	477_0	PG01	CP035265	EQH15_06100	chromosome segregation protein SMC	83	135	0.2318	Uncertain
1662	1662_0	PG01	CP035265	EQH15_06105	ribonuclease III	1	30	1	Essential
563	563_0	PG01	CP035265	EQH15_06115	GMP reductase	36	45	0.0052	Non-Essential
NA	NA	PG01	CP035265	EQH15_06120	endonuclease	95	105	0.0005	Non-Essential
NA	NA	PG01	CP035265	EQH15_06125	translation factor (SUA5)	19	23	0.0036	Non-Essential
1538	1538_0	PG01	CP035265	EQH15_06130	3-isopropylmalate dehydratase small subunit	16	20	0.0062	Non-Essential
1843	1843_0	PG01	CP035265	EQH15_06135	DUF1294 domain-containing protein	7	8	0.0038	Non-Essential
491	491_0	PG01	CP035265	EQH15_06140	3-isopropylmalate dehydrogenase	46	54	0.0015	Non-Essential
292	292_0	PG01	CP035265	EQH15_06145	2-isopropylmalate synthase	29	39	0.0127	Non-Essential
2057	2057_0	PG01	CP035265	EQH15_06150	MmcQ/YjbR family DNA-binding protein	22	24	0.0007	Non-Essential
2089	2089_0	PG01	CP035265	EQH15_06155	copper homeostasis protein CutC	25	28	0.0009	Non-Essential
1031	1031_0	PG01	CP035265	EQH15_06160	DUF454 domain-containing protein	16	18	0.0019	Non-Essential
140	140_0	PG01	CP035265	EQH15_06165	type I DNA topoisomerase	1	79	1	Essential
68	68_0	PG01	CP035265	EQH15_06170	TIGR00341 family protein	64	72	0.001	Non-Essential
623	623_0	PG01	CP035265	EQH15_06175	DNA-protecting protein DprA	23	33	0.0289	Non-Essential
1122	1122_0	PG01	CP035265	EQH15_06180	CTP--phosphocholine cytidylyltransferase	0	40	1	Essential
1124	1124_0	PG01	CP035265	EQH15_06185	DMT family transporter	0	47	1	Essential
279	279_0	PG01	CP035265	EQH15_06190	choline kinase	0	45	1	Essential
657	657_0	PG01	CP035265	EQH15_06195	ribitol-5-phosphate dehydrogenase	0	42	1	Essential
522	522_0	PG01	CP035265	EQH15_06200	2-C-methyl-D-erythritol 4-phosphate cytidylyltransferase	0	34	1	Essential
1710	1710_0	PG01	CP035265	EQH15_06205	type IV teichoic acid flippase	0	96	1	Essential
120	120_0	PG01	CP035265	EQH15_06210	phosphorylcholine transferase LicD	0	60	1	Essential
177	177_0	PG01	CP035265	EQH15_06215	phosphorylcholine transferase LicD	29	47	0.1606	Uncertain
487	487_0	PG01	CP035265	EQH15_06220	carbamoyl-phosphate synthase large subunit	93	116	0.0036	Non-Essential
2271	2271_0	PG01	CP035265	EQH15_06225	carbamoyl-phosphate synthase small subunit	39	47	0.003	Non-Essential
319	319_0	PG01	CP035265	EQH15_06230	aspartate carbamoyltransferase	25	28	0.0011	Non-Essential
1308	1308_0	PG01	CP035265	EQH15_06235	bifunctional pyr operon transcriptional regulator/uracil phosphoribosyltransferase PyrR	22	26	0.0019	Non-Essential
1404	1404_0	PG01	CP035265	EQH15_06240	endonuclease III	17	21	0.0051	Non-Essential
424	424_0	PG01	CP035265	EQH15_06245	DUF177 domain-containing protein	20	27	0.0134	Non-Essential
NA	NA	PG01	CP035265	EQH15_06250	helicase BlpT	15	22	0.0382	Non-Essential
189	189_0	PG01	CP035265	EQH15_06255	ABC-F family ATP-binding cassette domain-containing protein	58	66	0.0012	Non-Essential
601	601_0	PG01	CP035265	EQH15_06260	zinc metalloprotease HtpX	41	46	0.0006	Non-Essential
1242	1242_0	PG01	CP035265	EQH15_06265	LemA family protein	21	27	0.0085	Non-Essential
2081	2081_0	PG01	CP035265	EQH15_06270	16S rRNA (guanine(527)-N(7))-methyltransferase RsmG	20	30	0.0538	Uncertain
818	818_0	PG01	CP035265	EQH15_06275	uracil permease	45	62	0.0194	Non-Essential
710	710_0	PG01	CP035265	EQH15_06280	signal recognition particle protein	5	49	1	Essential
1411	1411_0	PG01	CP035265	EQH15_06285	putative DNA-binding protein	11	16	0.0316	Non-Essential
3118	3118_0	PG01	CP035265	EQH15_06290	ATPase	166	185	0.0006	Non-Essential
3372	3372_0	PG01	CP035265	EQH15_06295	AlwI family type II restriction endonuclease	134	155	0.001	Non-Essential
2042	2042_0	PG01	CP035265	EQH15_06300	Dam family site-specific DNA-(adenine-N6)-methyltransferase	46	187	1	Essential
1358	1358_0	PG01	CP035265	EQH15_06305	DUF1934 domain-containing protein	20	22	0.001	Non-Essential
1537	1537_0	PG01	CP035265	EQH15_06310	HD domain-containing protein	39	44	0.0008	Non-Essential
928	928_0	PG01	CP035265	EQH15_06315	sugar-phosphatase	20	26	0.0099	Non-Essential
1331	1331_0	PG01	CP035265	EQH15_06325	50S ribosomal protein L19	2	17	1	Essential
1638	1638_0	PG01	CP035265	EQH15_06330	fluoride efflux transporter CrcB	23	23	0.0005	Non-Essential
1508	1508_0	PG01	CP035265	EQH15_06335	fluoride efflux transporter CrcB	16	22	0.0175	Non-Essential
715	715_0	PG01	CP035265	EQH15_06340	chorismate mutase	14	15	0.0012	Non-Essential
624	624_0	PG01	CP035265	EQH15_06345	flavodoxin	0	16	1	Essential
1629	1629_0	PG01	CP035265	EQH15_06350	bifunctional oligoribonuclease/PAP phosphatase NrnA	2	37	1	Essential
492	492_0	PG01	CP035265	EQH15_06355	type B 50S ribosomal protein L31	0	7	0.9995	Essential
338	338_0	PG01	CP035265	EQH15_06360	iron permease	17	21	0.0059	Non-Essential
NA	NA	PG01	CP035265	EQH15_06365	deferrochelatase/peroxidase EfeB	30	35	0.0014	Non-Essential
NA	NA	PG01	CP035265	EQH15_06370	transposase	2	4	0.1786	Uncertain
1400	1400_0	PG01	CP035265	EQH15_06375	NADP-specific glutamate dehydrogenase	42	50	0.0021	Non-Essential
849	849_0	PG01	CP035265	EQH15_06380	ATP-binding protein	271	301	0.0008	Non-Essential
1852	1852_0	PG01	CP035265	EQH15_06385	50S ribosomal protein L7/L12	0	11	1	Essential
339	339_0	PG01	CP035265	EQH15_06390	50S ribosomal protein L10	1	16	1	Essential
NA	NA	PG01	CP035265	EQH15_06395	hypothetical protein	2	11	0.9961	Essential
962	962_0	PG01	CP035265	EQH15_06400	TRZ/ATZ family protein	36	47	0.0083	Non-Essential
116	116_0	PG01	CP035265	EQH15_06405	ABC transporter ATP-binding protein	64	80	0.0036	Non-Essential
1349	1349_0	PG01	CP035265	EQH15_06410	ABC transporter ATP-binding protein	54	68	0.0063	Non-Essential
450	450_2	PG01	CP035265	EQH15_06415	peptide-methionine (R)-S-oxide reductase	27	38	0.0275	Non-Essential
445	445_26	PG01	CP035265	EQH15_06420	hypothetical protein	0	0	0.2084	Uncertain
1590	1590_0	PG01	CP035265	EQH15_06425	homoserine kinase	19	29	0.0639	Uncertain
26	26_0	PG01	CP035265	EQH15_06430	homoserine dehydrogenase	21	59	0.9962	Essential
979	979_0	PG01	CP035265	EQH15_06435	adaptor protein MecA	22	27	0.003	Non-Essential
622	622_0	PG01	CP035265	EQH15_06440	prephenate dehydratase	0	51	1	Essential
1024	1024_0	PG01	CP035265	EQH15_06445	O-antigen polysaccharide polymerase Wzy	2	109	1	Essential
2058	2058_0	PG01	CP035265	EQH15_06450	glycosyltransferase family 2 protein	0	56	1	Essential
1304	1304_0	PG01	CP035265	EQH15_06455	glycosyltransferase	0	58	1	Essential
1495	1495_0	PG01	CP035265	EQH15_06460	phosphorylcholine transferase LicD	0	35	1	Essential
846	846_0	PG01	CP035265	EQH15_06465	polyisoprenyl-teichoic acid--peptidoglycan teichoic acid transferase Psr	51	59	0.0017	Non-Essential
284	284_0	PG01	CP035265	EQH15_06470	prephenate dehydratase	26	31	0.0023	Non-Essential
1276	1276_0	PG01	CP035265	EQH15_06475	shikimate kinase	23	28	0.0033	Non-Essential
1094	1094_0	PG01	CP035265	EQH15_06480	3-phosphoshikimate 1-carboxyvinyltransferase	34	46	0.0162	Non-Essential
204	204_0	PG01	CP035265	EQH15_06485	YlbF/YmcA family competence regulator	11	13	0.0057	Non-Essential
1421	1421_0	PG01	CP035265	EQH15_06490	prephenate dehydrogenase	27	32	0.0023	Non-Essential
1932	1932_0	PG01	CP035265	EQH15_06495	chorismate synthase	34	38	0.0012	Non-Essential
526	526_0	PG01	CP035265	EQH15_06500	3-dehydroquinate synthase	29	34	0.0019	Non-Essential
92	92_0	PG01	CP035265	EQH15_06505	shikimate dehydrogenase	31	36	0.0017	Non-Essential
573	573_0	PG01	CP035265	EQH15_06510	type I 3-dehydroquinate dehydratase	20	26	0.0088	Non-Essential
2137	2137_0	PG01	CP035265	EQH15_06515	class I SAM-dependent rRNA methyltransferase	41	49	0.002	Non-Essential
2199	2199_0	PG01	CP035265	EQH15_06520	hypothetical protein	23	24	0.0007	Non-Essential
1789	1789_0	PG01	CP035265	EQH15_06525	hypothetical protein	88	94	0.0001	Non-Essential
1790	1790_0	PG01	CP035265	EQH15_06530	ABC transporter ATP-binding protein	22	28	0.0066	Non-Essential
1394	1394_0	PG01	CP035265	EQH15_06535	alpha-amylase	40	54	0.0138	Non-Essential
1134	1134_0	PG01	CP035265	EQH15_06540	alanine--tRNA ligase	1	79	1	Essential
2004	2004_0	PG01	CP035265	EQH15_06545	UDP-N-acetylenolpyruvoylglucosamine reductase	13	22	0.1751	Uncertain
565	565_0	PG01	CP035265	EQH15_06550	hypothetical protein	18	21	0.0022	Non-Essential
1872	1872_0	PG01	CP035265	EQH15_06555	ABC transporter substrate-binding protein	41	47	0.0019	Non-Essential
1660	1660_0	PG01	CP035265	EQH15_06560	ABC transporter permease	26	31	0.0027	Non-Essential
969	969_0	PG01	CP035265	EQH15_06565	ABC transporter permease	25	36	0.0315	Non-Essential
300	300_0	PG01	CP035265	EQH15_06570	ABC transporter ATP-binding protein	25	35	0.0231	Non-Essential
1549	1549_0	PG01	CP035265	EQH15_06575	UDP-N-acetylenolpyruvoylglucosamine reductase	0	28	1	Essential
320	320_0	PG01	CP035265	EQH15_06580	YhfC family intramembrane metalloprotease	23	26	0.0012	Non-Essential
1387	1387_0	PG01	CP035265	EQH15_06585	acetolactate decarboxylase	19	22	0.0026	Non-Essential
1587	1587_0	PG01	CP035265	EQH15_06590	PLP-dependent aminotransferase family protein	55	60	0.0009	Non-Essential
415	415_1	PG01	CP035265	EQH15_06595	transporter substrate-binding domain-containing protein	30	33	0.0009	Non-Essential
1326	1326_0	PG01	CP035265	EQH15_06600	phosphate signaling complex protein PhoU	14	25	0.3162	Uncertain
586	586_0	PG01	CP035265	EQH15_06605	phosphate ABC transporter ATP-binding protein	22	31	0.0257	Non-Essential
586	586_2	PG01	CP035265	EQH15_06610	phosphate ABC transporter ATP-binding protein	29	40	0.0202	Non-Essential
1760	1760_0	PG01	CP035265	EQH15_06615	phosphate ABC transporter permease PstA	34	37	0.0012	Non-Essential
1020	1020_0	PG01	CP035265	EQH15_06620	phosphate ABC transporter permease subunit PstC	24	35	0.0413	Uncertain
37	37_0	PG01	CP035265	EQH15_06625	phosphate ABC transporter substrate-binding protein PstS	28	36	0.0077	Non-Essential
2333	2333_0	PG01	CP035265	EQH15_06630	23S rRNA methyltransferase	32	44	0.016	Non-Essential
1875	1875_0	PG01	CP035265	EQH15_06635	inositol monophosphatase family protein	16	25	0.0767	Uncertain
1393	1393_0	PG01	CP035265	EQH15_06640	UPF0223 family protein	8	10	0.0084	Non-Essential
198	198_1	PG01	CP035265	EQH15_06645	Spx/MgsR family RNA polymerase-binding regulatory protein	4	21	1	Essential
2030	2030_0	PG01	CP035265	EQH15_06650	TIGR01906 family membrane protein	24	26	0.001	Non-Essential
1705	1705_0	PG01	CP035265	EQH15_06655	TIGR01457 family HAD-type hydrolase	23	29	0.0066	Non-Essential
1339	1339_0	PG01	CP035265	EQH15_06660	acyl-[acyl-carrier-protein] thioesterase	24	29	0.0038	Non-Essential
900	900_0	PG01	CP035265	EQH15_06665	oxygen-independent coproporphyrinogen III oxidase	34	40	0.0019	Non-Essential
1484	1484_0	PG01	CP035265	EQH15_06670	YtxH domain-containing protein	12	12	0.0011	Non-Essential
1345	1345_0	PG01	CP035265	EQH15_06675	DUF948 domain-containing protein	6	9	0.0375	Non-Essential
1650	1650_0	PG01	CP035265	EQH15_06680	prolipoprotein diacylglyceryl transferase	30	44	0.0493	Uncertain
1103	1103_0	PG01	CP035265	EQH15_06685	HPr kinase/phosphorylase	1	42	1	Essential
2202	2202_0	PG01	CP035265	EQH15_06690	30S ribosomal protein S21	0	10	1	Essential
1332	1332_0	PG01	CP035265	EQH15_06695	glucosamine-6-phosphate deaminase	19	25	0.0111	Non-Essential
1588	1588_0	PG01	CP035265	EQH15_06700	tRNA preQ1(34) S-adenosylmethionine ribosyltransferase-isomerase QueA	22	29	0.0114	Non-Essential
358	358_0	PG01	CP035265	EQH15_06705	N-acetylmuramoyl-L-alanine amidase family protein	22	23	0.0004	Non-Essential
1510	1510_0	PG01	CP035265	EQH15_06710	hypothetical protein	34	41	0.003	Non-Essential
1380	1380_0	PG01	CP035265	EQH15_06715	N-acetyltransferase	25	26	0.0007	Non-Essential
437	437_0	PG01	CP035265	EQH15_06720	ammonia-dependent NAD(+) synthetase	0	28	1	Essential
662	662_0	PG01	CP035265	EQH15_06725	nicotinate phosphoribosyltransferase	18	58	0.9994	Essential
935	935_0	PG01	CP035265	EQH15_06730	hypothetical protein	27	31	0.0021	Non-Essential
501	501_0	PG01	CP035265	EQH15_06735	transcriptional regulator	10	12	0.0044	Non-Essential
896	896_1	PG01	CP035265	EQH15_06740	hypothetical protein	45	48	0.0004	Non-Essential
NA	NA	PG01	CP035265	EQH15_06745	ABC transporter permease	18	22	0.007	Non-Essential
2893	2893_0	PG01	CP035265	EQH15_06750	ABC transporter ATP-binding protein	51	56	0.0007	Non-Essential
NA	NA	PG01	CP035265	EQH15_06755	U32 family peptidase	6	8	0.0184	Non-Essential
1221	1221_0	PG01	CP035265	EQH15_06760	hypothetical protein	24	26	0.0007	Non-Essential
780	780_4	PG01	CP035265	EQH15_06765	U32 family peptidase	29	33	0.0014	Non-Essential
2442	2442_0	PG01	CP035265	EQH15_06770	hypothetical protein	21	22	0.0008	Non-Essential
49	49_0	PG01	CP035265	EQH15_06775	ApaLI family restriction endonuclease	14	15	0.0027	Non-Essential
263	263_0	PG01	CP035265	EQH15_06780	ApaLI family restriction endonuclease	30	32	0.001	Non-Essential
238	238_0	PG01	CP035265	EQH15_06785	site-specific DNA-methyltransferase	94	98	0.0005	Non-Essential
NA	NA	PG01	CP035265	EQH15_06790	hypothetical protein	10	13	0.0122	Non-Essential
1825	1825_0	PG01	CP035265	EQH15_06795	glutamine-hydrolyzing GMP synthase	34	63	0.5948	Uncertain
1959	1959_0	PG01	CP035265	EQH15_06800	GntR family transcriptional regulator	22	30	0.0169	Non-Essential
1769	1769_0	PG01	CP035265	EQH15_06805	EamA family transporter	32	40	0.0053	Non-Essential
170	170_0	PG01	CP035265	EQH15_06810	serine hydrolase	38	42	0.0007	Non-Essential
748	748_0	PG01	CP035265	EQH15_06815	proteinase	31	36	0.0025	Non-Essential
1385	1385_0	PG01	CP035265	EQH15_06820	1-alkyl-2-acetylglycerophosphocholine esterase	24	28	0.0017	Non-Essential
1840	1840_0	PG01	CP035265	EQH15_06825	Cof-type HAD-IIB family hydrolase	16	18	0.001	Non-Essential
746	746_0	PG01	CP035265	EQH15_06830	poly-gamma-glutamate biosynthesis protein	11	15	0.0167	Non-Essential
2793	2793_0	PG01	CP035265	EQH15_06835	CapA family protein	34	41	0.0031	Non-Essential
2650	2650_0	PG01	CP035265	EQH15_06840	hypothetical protein	7	9	0.0123	Non-Essential
712	712_0	PG01	CP035265	EQH15_06845	hypothetical protein	7	10	0.0295	Non-Essential
1153	1153_0	PG01	CP035265	EQH15_06850	peptide deformylase	0	23	1	Essential
1446	1446_0	PG01	CP035265	EQH15_06855	23S rRNA (guanosine(2251)-2'-O)-methyltransferase RlmB	21	23	0.0015	Non-Essential
1194	1194_0	PG01	CP035265	EQH15_06860	thioredoxin-disulfide reductase	0	32	1	Essential
456	456_0	PG01	CP035265	EQH15_06865	DUF4059 family protein	7	11	0.0665	Uncertain
488	488_5	PG01	CP035265	EQH15_06870	amino acid ABC transporter ATP-binding protein	0	25	1	Essential
215	215_0	PG01	CP035265	EQH15_06875	amino acid ABC transporter permease	1	27	1	Essential
1369	1369_0	PG01	CP035265	EQH15_06880	arsenate reductase family protein	13	19	0.0383	Non-Essential
1431	1431_0	PG01	CP035265	EQH15_06885	methylated-DNA--[protein]-cysteine S-methyltransferase	13	19	0.0349	Non-Essential
2244	2244_0	PG01	CP035265	EQH15_06890	N-acetyltransferase	18	23	0.0109	Non-Essential
953	953_0	PG01	CP035265	EQH15_06895	DUF1836 domain-containing protein	23	24	0.0003	Non-Essential
1239	1239_0	PG01	CP035265	EQH15_06900	hemolysin III family protein	26	31	0.0033	Non-Essential
3486	3486_0	PG01	CP035265	EQH15_06905	hypothetical protein	8	11	0.0206	Non-Essential
2919	2919_0	PG01	CP035265	EQH15_06910	FtsX-like permease family protein	118	125	0.0006	Non-Essential
1839	1839_4	PG01	CP035265	EQH15_06915	ABC transporter ATP-binding protein	44	49	0.0013	Non-Essential
2337	2337_0	PG01	CP035265	EQH15_06920	pyridoxal 5'-phosphate synthase glutaminase subunit PdxT	21	25	0.0035	Non-Essential
278	278_0	PG01	CP035265	EQH15_06925	pyridoxal 5'-phosphate synthase lyase subunit PdxS	27	30	0.0016	Non-Essential
299	299_0	PG01	CP035265	EQH15_06930	NADH oxidase	43	49	0.0012	Non-Essential
47	47_0	PG01	CP035265	EQH15_06935	FAD:protein FMN transferase	25	32	0.0069	Non-Essential
1513	1513_0	PG01	CP035265	EQH15_06940	NAD(P)H-dependent oxidoreductase	18	19	0.0009	Non-Essential
996	996_0	PG01	CP035265	EQH15_06945	NAD(P)H-dependent oxidoreductase	48	57	0.0017	Non-Essential
1582	1582_0	PG01	CP035265	EQH15_06950	DUF896 family protein	6	9	0.0433	Uncertain
1342	1342_0	PG01	CP035265	EQH15_06955	glycine--tRNA ligase subunit beta	2	56	1	Essential
2037	2037_0	PG01	CP035265	EQH15_06960	glycine--tRNA ligase subunit alpha	1	37	1	Essential
868	868_0	PG01	CP035265	EQH15_06965	elongation factor Tu	41	47	0.0013	Non-Essential
2055	2055_0	PG01	CP035265	EQH15_06970	aldo/keto reductase	21	28	0.0114	Non-Essential
1169	1169_0	PG01	CP035265	EQH15_06975	peptidoglycan GlcNAc deacetylase	58	70	0.0038	Non-Essential
219	219_3	PG01	CP035265	EQH15_06980	hypothetical protein	16	20	0.0067	Non-Essential
2308	2308_0	PG01	CP035265	EQH15_06985	Gfo/Idh/MocA family oxidoreductase	38	45	0.0023	Non-Essential
235	235_0	PG01	CP035265	EQH15_06990	DEAD/DEAH box helicase	35	54	0.0905	Uncertain
NA	NA	PG01	CP035265	EQH15_06995	IS630 family transposase	17	30	0.2999	Uncertain
2139	2139_0	PG01	CP035265	EQH15_07000	elongation factor Tu	0	48	1	Essential
578	578_0	PG01	CP035265	EQH15_07005	aquaporin family protein	13	30	0.8998	Uncertain
518	518_0	PG01	CP035265	EQH15_07010	LPXTG cell wall anchor domain-containing protein	24	29	0.0032	Non-Essential
538	538_0	PG01	CP035265	EQH15_07015	hypothetical protein	60	67	0.0009	Non-Essential
2309	2309_0	PG01	CP035265	EQH15_07020	hypothetical protein	16	19	0.0029	Non-Essential
2744	2744_0	PG01	CP035265	EQH15_07025	hypothetical protein	15	16	0.0014	Non-Essential
419	419_0	PG01	CP035265	EQH15_07030	transposase	16	18	0.002	Non-Essential
1190	1190_1	PG01	CP035265	EQH15_07035	transposase	6	9	0.0499	Uncertain
1073	1073_2	PG01	CP035265	EQH15_07040	phospho-sugar mutase	0	58	1	Essential
174	174_0	PG01	CP035265	EQH15_07045	thioredoxin	10	13	0.012	Non-Essential
109	109_0	PG01	CP035265	EQH15_07050	hypothetical protein	9	12	0.0118	Non-Essential
458	458_1	PG01	CP035265	EQH15_07055	amino acid ABC transporter substrate-binding protein	38	45	0.0013	Non-Essential
927	927_1	PG01	CP035265	EQH15_07060	amino acid ABC transporter ATP-binding protein	18	22	0.0048	Non-Essential
1172	1172_1	PG01	CP035265	EQH15_07065	amino acid ABC transporter permease	29	33	0.0018	Non-Essential
2255	2255_0	PG01	CP035265	EQH15_07070	tetratricopeptide repeat protein	45	57	0.0054	Non-Essential
1383	1383_0	PG01	CP035265	EQH15_07075	AI-2E family transporter	56	64	0.0009	Non-Essential
759	759_0	PG01	CP035265	EQH15_07080	6-phosphogluconolactonase	42	55	0.0109	Non-Essential
1896	1896_0	PG01	CP035265	EQH15_07085	F0F1 ATP synthase subunit epsilon	2	15	0.9997	Essential
1040	1040_0	PG01	CP035265	EQH15_07090	F0F1 ATP synthase subunit beta	0	51	1	Essential
1500	1500_0	PG01	CP035265	EQH15_07095	F0F1 ATP synthase subunit gamma	1	37	1	Essential
194	194_0	PG01	CP035265	EQH15_07100	F0F1 ATP synthase subunit alpha	0	61	1	Essential
1010	1010_0	PG01	CP035265	EQH15_07105	F0F1 ATP synthase subunit delta	0	15	1	Essential
1625	1625_0	PG01	CP035265	EQH15_07110	ATP synthase F0 subunit B	0	24	1	Essential
2387	2387_0	PG01	CP035265	EQH15_07115	F0F1 ATP synthase subunit A	1	39	1	Essential
1007	1007_0	PG01	CP035265	EQH15_07120	F0F1 ATP synthase subunit C	0	12	1	Essential
NA	NA	PG01	CP035265	EQH15_07125	IS30 family transposase	7	14	0.4368	Uncertain
169	169_0	PG01	CP035265	EQH15_07130	N-acetyltransferase	18	20	0.0014	Non-Essential
NA	NA	PG01	CP035265	EQH15_07135	chlorohydrolase	0	0	0.2075	Uncertain
1543	1543_0	PG01	CP035265	EQH15_07140	transcription elongation factor GreA	4	17	0.9984	Essential
1724	1724_0	PG01	CP035265	EQH15_07145	endolytic transglycosylase MltG	66	82	0.0032	Non-Essential
447	447_0	PG01	CP035265	EQH15_07150	GNAT family N-acetyltransferase	10	13	0.0116	Non-Essential
1995	1995_0	PG01	CP035265	EQH15_07155	GNAT family N-acetyltransferase	12	18	0.0469	Uncertain
1594	1594_0	PG01	CP035265	EQH15_07160	UDP-N-acetylmuramate--L-alanine ligase	0	55	1	Essential
923	923_0	PG01	CP035265	EQH15_07165	cystathionine gamma-synthase	19	30	0.094	Uncertain
442	442_0	PG01	CP035265	EQH15_07170	DEAD/DEAH box helicase	74	91	0.0036	Non-Essential
975	975_0	PG01	CP035265	EQH15_07175	pyridoxal phosphate-dependent aminotransferase	39	46	0.0025	Non-Essential
1580	1580_0	PG01	CP035265	EQH15_07180	cystathionine gamma-synthase	43	52	0.0026	Non-Essential
NA	NA	PG01	CP035265	EQH15_07185	ABC transporter ATP-binding protein	30	32	0.0006	Non-Essential
1984	1984_0	PG01	CP035265	EQH15_07190	ABC transporter ATP-binding protein	33	37	0.0011	Non-Essential
NA	NA	PG01	CP035265	EQH15_07195	ABC transporter ATP-binding protein	32	34	0.0007	Non-Essential
461	461_10	PG01	CP035265	EQH15_07200	peptide ABC transporter substrate-binding protein	97	105	0.0006	Non-Essential
1480	1480_0	PG01	CP035265	EQH15_07205	polysaccharide biosynthesis protein	1	76	1	Essential
1776	1776_0	PG01	CP035265	EQH15_07210	UDP-N-acetylmuramoyl-L-alanyl-D-glutamate--L- lysine ligase	0	54	1	Essential
989	989_3	PG01	CP035265	EQH15_07215	CsbD family protein	3	5	0.0982	Uncertain
1599	1599_0	PG01	CP035265	EQH15_07220	DUF1803 domain-containing protein	25	29	0.0036	Non-Essential
521	521_0	PG01	CP035265	EQH15_07225	UDP-N-acetylmuramoylalanyl-D-glutamate--2, 6-diaminopimelate ligase	22	26	0.0021	Non-Essential
1233	1233_0	PG01	CP035265	EQH15_07230	manganese-dependent inorganic pyrophosphatase	0	28	1	Essential
1370	1370_0	PG01	CP035265	EQH15_07235	GIY-YIG nuclease family protein	15	18	0.0039	Non-Essential
123	123_0	PG01	CP035265	EQH15_07240	tRNA1(Val) (adenine(37)-N6)-methyltransferase	25	32	0.008	Non-Essential
1606	1606_0	PG01	CP035265	EQH15_07245	S1 RNA-binding domain-containing protein	4	14	0.9861	Uncertain
600	600_0	PG01	CP035265	EQH15_07250	bifunctional Cof-type HAD-IIB family hydrolase/peptidylprolyl isomerase	40	53	0.0107	Non-Essential
1391	1391_0	PG01	CP035265	EQH15_07255	30S ribosomal protein S18	1	12	0.9998	Essential
352	352_2	PG01	CP035265	EQH15_07260	single-stranded DNA-binding protein	0	23	1	Essential
1004	1004_0	PG01	CP035265	EQH15_07265	30S ribosomal protein S6	0	7	1	Essential
609	609_0	PG01	CP035265	EQH15_07270	asparagine--tRNA ligase	8	57	1	Essential
481	481_0	PG01	CP035265	EQH15_07275	pyridoxal phosphate-dependent aminotransferase	26	51	0.7243	Uncertain
2251	2251_0	PG01	CP035265	EQH15_07280	peptidase	20	22	0.0013	Non-Essential
3058	3058_0	PG01	CP035265	EQH15_07285	hypothetical protein	3	4	0.0283	Non-Essential
1740	1740_0	PG01	CP035265	EQH15_07290	NAD(P)H-dependent oxidoreductase	14	18	0.0085	Non-Essential
2038	2038_0	PG01	CP035265	EQH15_07295	YSIRK-type signal peptide-containing protein	259	297	0.0008	Non-Essential
735	735_0	PG01	CP035265	EQH15_07300	HTH domain-containing protein	90	98	0	Non-Essential
1444	1444_0	PG01	CP035265	EQH15_07305	peroxide stress protein YaaA	19	22	0.0033	Non-Essential
1192	1192_0	PG01	CP035265	EQH15_07310	DUF3953 domain-containing protein	8	8	0.0012	Non-Essential
NA	NA	PG01	CP035265	EQH15_07315	chlorohydrolase	0	0	0.2052	Uncertain
664	664_0	PG01	CP035265	EQH15_07320	hypothetical protein	60	76	0.0053	Non-Essential
1037	1037_0	PG01	CP035265	EQH15_07325	peptide deformylase	15	15	0.0007	Non-Essential
1041	1041_0	PG01	CP035265	EQH15_07330	glutathione-dependent disulfide-bond oxidoreductase	33	38	0.0019	Non-Essential
926	926_0	PG01	CP035265	EQH15_07335	cation-translocating P-type ATPase	5	100	1	Essential
73	73_0	PG01	CP035265	EQH15_07340	CDF family manganese efflux transporter MntE	43	48	0.0011	Non-Essential
1609	1609_0	PG01	CP035265	EQH15_07345	ABC transporter ATP-binding protein	40	54	0.0134	Non-Essential
85	85_0	PG01	CP035265	EQH15_07350	CCA tRNA nucleotidyltransferase	0	37	1	Essential
792	792_0	PG01	CP035265	EQH15_07355	4-hydroxy-tetrahydrodipicolinate reductase	10	17	0.159	Uncertain
11	11_0	PG01	CP035265	EQH15_07360	DegV family protein	23	33	0.0303	Non-Essential
158	158_0	PG01	CP035265	EQH15_07365	DUF1149 family protein	6	11	0.2213	Uncertain
1282	1282_0	PG01	CP035265	EQH15_07370	phosphoglucosamine mutase	0	48	1	Essential
1044	1044_0	PG01	CP035265	EQH15_07375	YbbR-like domain-containing protein	0	51	1	Essential
1821	1821_0	PG01	CP035265	EQH15_07380	TIGR00159 family protein	1	45	1	Essential
NA	NA	PG01	CP035265	EQH15_07385	hypothetical protein	4	10	0.7125	Uncertain
2031	2031_0	PG01	CP035265	EQH15_07390	NAD(P)/FAD-dependent oxidoreductase	15	33	0.8699	Uncertain
444	444_1	PG01	CP035265	EQH15_07395	N-acetylmuramoyl-L-alanine amidase family protein	18	24	0.0156	Non-Essential
1148	1148_0	PG01	CP035265	EQH15_07400	phage holin	18	20	0.0013	Non-Essential
143	143_3	PG01	CP035265	EQH15_07405	holin	15	16	0.0012	Non-Essential
2390	2390_0	PG01	CP035265	EQH15_07410	hypothetical protein	10	10	0.0013	Non-Essential
267	267_1	PG01	CP035265	EQH15_07415	hypothetical protein	7	8	0.0049	Non-Essential
2567	2567_0	PG01	CP035265	EQH15_07420	dihydrodipicolinate reductase	4	4	0.0057	Non-Essential
2101	2101_2	PG01	CP035265	EQH15_07425	peptidase S74	217	255	0.0014	Non-Essential
2075	2075_0	PG01	CP035265	EQH15_07430	hypothetical protein	16	19	0.0043	Non-Essential
1043	1043_0	PG01	CP035265	EQH15_07435	hypothetical protein	136	169	0.0028	Non-Essential
1998	1998_0	PG01	CP035265	EQH15_07440	hypothetical protein	14	16	0.0025	Non-Essential
2593	2593_0	PG01	CP035265	EQH15_07445	hypothetical protein	10	12	0.0048	Non-Essential
836	836_0	PG01	CP035265	EQH15_07450	phage tail protein	14	26	0.4074	Uncertain
2149	2149_0	PG01	CP035265	EQH15_07455	hypothetical protein	15	17	0.0021	Non-Essential
2167	2167_0	PG01	CP035265	EQH15_07460	HK97 gp10 family phage protein	28	31	0.0009	Non-Essential
1690	1690_0	PG01	CP035265	EQH15_07465	hypothetical protein	13	16	0.0048	Non-Essential
2318	2318_0	PG01	CP035265	EQH15_07470	phage head-tail adapter protein	18	19	0.001	Non-Essential
2470	2470_0	PG01	CP035265	EQH15_07475	hypothetical protein	4	4	0.0039	Non-Essential
2791	2791_0	PG01	CP035265	EQH15_07480	sugar-binding protein	42	47	0.0007	Non-Essential
228	228_1	PG01	CP035265	EQH15_07485	DUF4355 domain-containing protein	17	22	0.0087	Non-Essential
3043	3043_0	PG01	CP035265	EQH15_07495	hypothetical protein	11	15	0.0177	Non-Essential
642	642_1	PG01	CP035265	EQH15_07500	HD domain-containing protein	21	22	0.0005	Non-Essential
767	767_0	PG01	CP035265	EQH15_07505	hypothetical protein	7	10	0.0328	Non-Essential
2528	2528_0	PG01	CP035265	EQH15_07510	phage head morphogenesis protein	85	94	0.0002	Non-Essential
2290	2290_1	PG01	CP035265	EQH15_07515	phage portal protein	68	75	0	Non-Essential
838	838_0	PG01	CP035265	EQH15_07520	PBSX family phage terminase large subunit	53	69	0.0084	Non-Essential
915	915_0	PG01	CP035265	EQH15_07525	terminase small subunit	20	25	0.0047	Non-Essential
1891	1891_0	PG01	CP035265	EQH15_07535	DUF1492 domain-containing protein	17	24	0.0281	Non-Essential
2629	2629_0	PG01	CP035265	EQH15_07540	hypothetical protein	19	24	0.0066	Non-Essential
1499	1499_1	PG01	CP035265	EQH15_07545	hypothetical protein	23	23	0.0003	Non-Essential
473	473_3	PG01	CP035265	EQH15_07550	DUF1642 domain-containing protein	26	29	0.0012	Non-Essential
2002	2002_7	PG01	CP035265	EQH15_07555	hypothetical protein	14	15	0.0009	Non-Essential
2499	2499_0	PG01	CP035265	EQH15_07560	hypothetical protein	22	23	0.0006	Non-Essential
647	647_0	PG01	CP035265	EQH15_07565	helicase	63	70	0.0015	Non-Essential
2931	2931_0	PG01	CP035265	EQH15_07570	DNA primase	32	42	0.0091	Non-Essential
2906	2906_0	PG01	CP035265	EQH15_07575	hypothetical protein	15	17	0.0016	Non-Essential
2440	2440_0	PG01	CP035265	EQH15_07580	NTP-binding protein	27	32	0.002	Non-Essential
998	998_0	PG01	CP035265	EQH15_07585	hypothetical protein	9	12	0.0159	Non-Essential
2991	2991_0	PG01	CP035265	EQH15_07590	type III restriction endonuclease subunit R	47	60	0.0069	Non-Essential
2492	2492_0	PG01	CP035265	EQH15_07595	hypothetical protein	16	21	0.0107	Non-Essential
1450	1450_0	PG01	CP035265	EQH15_07600	hypothetical protein	12	17	0.0251	Non-Essential
1107	1107_0	PG01	CP035265	EQH15_07605	siphovirus Gp157 family protein	13	18	0.0202	Non-Essential
2096	2096_0	PG01	CP035265	EQH15_07610	HNH endonuclease	32	38	0.0029	Non-Essential
2862	2862_0	PG01	CP035265	EQH15_07620	hypothetical protein	13	15	0.002	Non-Essential
2458	2458_0	PG01	CP035265	EQH15_07630	hypothetical protein	5	6	0.011	Non-Essential
404	404_1	PG01	CP035265	EQH15_07635	hypothetical protein	8	12	0.0433	Uncertain
209	209_0	PG01	CP035265	EQH15_07640	hypothetical protein	12	15	0.008	Non-Essential
2285	2285_2	PG01	CP035265	EQH15_07645	DNA-binding protein	5	8	0.0746	Uncertain
3160	3160_0	PG01	CP035265	EQH15_07650	hypothetical protein	4	7	0.1343	Uncertain
1081	1081_2	PG01	CP035265	EQH15_07655	XRE family transcriptional regulator	0	20	1	Essential
1917	1917_0	PG01	CP035265	EQH15_07660	hypothetical protein	13	23	0.26	Uncertain
2571	2571_0	PG01	CP035265	EQH15_07665	hypothetical protein	15	22	0.0354	Non-Essential
NA	NA	PG01	CP035265	EQH15_07670	ImmA/IrrE family metallo-endopeptidase	20	24	0.0042	Non-Essential
3110	3110_0	PG01	CP035265	EQH15_07675	site-specific integrase	64	74	0.0013	Non-Essential
888	888_0	PG01	CP035265	EQH15_07680	DNA-binding protein WhiA	21	31	0.0418	Uncertain
150	150_0	PG01	CP035265	EQH15_07685	YvcK family protein	30	33	0.0006	Non-Essential
371	371_0	PG01	CP035265	EQH15_07690	RNase adapter RapZ	19	31	0.1463	Uncertain
554	554_0	PG01	CP035265	EQH15_07695	RidA family protein	7	11	0.0656	Uncertain
1067	1067_0	PG01	CP035265	EQH15_07700	YihA family ribosome biogenesis GTP-binding protein	0	19	1	Essential
252	252_0	PG01	CP035265	EQH15_07705	ATP-dependent Clp protease ATP-binding subunit ClpX	23	29	0.0056	Non-Essential
232	232_0	PG01	CP035265	EQH15_07710	hypothetical protein	4	8	0.2933	Uncertain
889	889_0	PG01	CP035265	EQH15_07715	dihydrofolate reductase	0	13	1	Essential
2468	2468_0	PG01	CP035265	EQH15_07720	DNA starvation/stationary phase protection protein	0	17	1	Essential
925	925_0	PG01	CP035265	EQH15_07725	choline binding-anchored murein hydrolase LytC	80	92	0.0008	Non-Essential
354	354_0	PG01	CP035265	EQH15_07730	triose-phosphate isomerase	0	23	1	Essential
893	893_0	PG01	CP035265	EQH15_07735	DnaD domain protein	1	15	1	Essential
1337	1337_0	PG01	CP035265	EQH15_07740	homoserine O-succinyltransferase	38	48	0.0043	Non-Essential
590	590_0	PG01	CP035265	EQH15_07745	adenine phosphoribosyltransferase	19	22	0.003	Non-Essential
34	34_0	PG01	CP035265	EQH15_07750	class I SAM-dependent methyltransferase	38	44	0.0012	Non-Essential
1488	1488_0	PG01	CP035265	EQH15_07755	sn-glycerol-3-phosphate ABC transporter ATP-binding protein UgpC	37	44	0.002	Non-Essential
1114	1114_0	PG01	CP035265	EQH15_07765	cysteine hydrolase	29	32	0.0011	Non-Essential
655	655_0	PG01	CP035265	EQH15_07770	GTP-sensing pleiotropic transcriptional regulator CodY	0	40	1	Essential
561	561_0	PG01	CP035265	EQH15_07780	DEAD/DEAH box helicase	44	55	0.0049	Non-Essential
2039	2039_0	PG01	CP035265	EQH15_07785	MFS transporter	64	70	0.0004	Non-Essential
63	63_0	PG01	CP035265	EQH15_07790	FAD-containing oxidoreductase	41	44	0.0007	Non-Essential
50	50_0	PG01	CP035265	EQH15_07795	Mur ligase family protein	1	60	1	Essential
1459	1459_0	PG01	CP035265	EQH15_07800	glutamine amidotransferase	0	32	1	Essential
796	796_0	PG01	CP035265	EQH15_07805	aminopeptidase P family protein	22	28	0.0067	Non-Essential
2264	2264_0	PG01	CP035265	EQH15_07810	GNAT family N-acetyltransferase	10	13	0.0129	Non-Essential
NA	NA	PG01	CP035265	EQH15_07815	IS3 family transposase	5	7	0.0268	Non-Essential
335	335_0	PG01	CP035265	EQH15_07820	ECF transporter S component	17	24	0.0257	Non-Essential
2280	2280_0	PG01	CP035265	EQH15_07825	bifunctional hydroxymethylpyrimidine kinase/phosphomethylpyrimidine kinase	24	30	0.0057	Non-Essential
1643	1643_0	PG01	CP035265	EQH15_07830	tRNA pseudouridine(38-40) synthase TruA	22	30	0.0167	Non-Essential
2340	2340_4	PG01	CP035265	EQH15_07835	cytidylate kinase	1	2	0.1686	Uncertain
265	265_0	PG01	CP035265	EQH15_07840	MFS transporter	38	49	0.0072	Non-Essential
482	482_0	PG01	CP035265	EQH15_07845	hypothetical protein	28	35	0.005	Non-Essential
523	523_0	PG01	CP035265	EQH15_07850	alkylphosphonate utilization protein	10	13	0.011	Non-Essential
1570	1570_0	PG01	CP035265	EQH15_07855	(d)CMP kinase	0	26	1	Essential
519	519_0	PG01	CP035265	EQH15_07860	LysM domain-containing protein	13	21	0.1023	Uncertain
980	980_0	PG01	CP035265	EQH15_07865	ferredoxin	8	17	0.6293	Uncertain
983	983_0	PG01	CP035265	EQH15_07870	glycosyltransferase	30	33	0.0005	Non-Essential
536	536_0	PG01	CP035265	EQH15_07875	UDP-glucose 4-epimerase GalE	0	40	1	Essential
654	654_0	PG01	CP035265	EQH15_07880	FAD-binding oxidoreductase	31	36	0.0016	Non-Essential
1526	1526_0	PG01	CP035265	EQH15_07885	Nif3-like dinuclear metal center hexameric protein	32	35	0.0011	Non-Essential
1202	1202_0	PG01	CP035265	EQH15_07890	tRNA (adenine-N(1))-methyltransferase	0	22	1	Essential
1754	1754_0	PG01	CP035265	EQH15_07895	HAD family hydrolase	47	63	0.0152	Non-Essential
1317	1317_0	PG01	CP035265	EQH15_07900	1-acyl-sn-glycerol-3-phosphate acyltransferase	0	29	1	Essential
2158	2158_0	PG01	CP035265	EQH15_07905	CadD family cadmium resistance transporter	36	40	0.001	Non-Essential
904	904_0	PG01	CP035265	EQH15_07910	30S ribosomal protein S15	1	12	0.9994	Essential
1454	1454_0	PG01	CP035265	EQH15_07915	NAD(P)-dependent oxidoreductase	32	37	0.001	Non-Essential
1451	1451_1	PG01	CP035265	EQH15_07920	hypothetical protein	6	6	0.0028	Non-Essential
NA	NA	PG01	CP035265	EQH15_07925	AAA family ATPase	2	3	0.0536	Uncertain
22	22_1	PG01	CP035265	EQH15_07930	MazG-like protein	6	7	0.0071	Non-Essential
22	22_0	PG01	CP035265	EQH15_07935	MazG-like protein	8	9	0.0023	Non-Essential
614	614_0	PG01	CP035265	EQH15_07940	threonine--tRNA ligase	0	61	1	Essential
2071	2071_0	PG01	CP035265	EQH15_07945	HAMP domain-containing histidine kinase	44	46	0.0004	Non-Essential
1863	1863_0	PG01	CP035265	EQH15_07950	response regulator transcription factor	24	25	0.001	Non-Essential
625	625_0	PG01	CP035265	EQH15_07955	DUF2974 domain-containing protein	37	45	0.0042	Non-Essential
1034	1034_0	PG01	CP035265	EQH15_07960	hypothetical protein	20	23	0.0024	Non-Essential
1445	1445_0	PG01	CP035265	EQH15_07965	Rrf2 family transcriptional regulator	11	13	0.0045	Non-Essential
1128	1128_0	PG01	CP035265	EQH15_07970	metallophosphoesterase	27	32	0.0026	Non-Essential
497	497_0	PG01	CP035265	EQH15_07975	metal-dependent transcriptional regulator	12	26	0.7704	Uncertain
NA	NA	PG01	CP035265	EQH15_07980	hypothetical protein	12	13	0.0016	Non-Essential
830	830_0	PG01	CP035265	EQH15_07985	hypothetical protein	29	31	0.0006	Non-Essential
1497	1497_0	PG01	CP035265	EQH15_07990	hypothetical protein	22	23	0.0008	Non-Essential
2896	2896_0	PG01	CP035265	EQH15_07995	threonyl-tRNA synthetase	12	13	0.0011	Non-Essential
638	638_0	PG01	CP035265	EQH15_08000	D-tyrosyl-tRNA(Tyr) deacylase	15	17	0.002	Non-Essential
1187	1187_0	PG01	CP035265	EQH15_08005	bifunctional (p)ppGpp synthetase/guanosine-3',5'-bis(diphosphate) 3'-pyrophosphohydrolase	69	78	0.0009	Non-Essential
NA	NA	PG01	CP035265	EQH15_08010	hypothetical protein	18	21	0.0027	Non-Essential
844	844_0	PG01	CP035265	EQH15_08015	MBL fold metallo-hydrolase	25	27	0.0008	Non-Essential
1348	1348_0	PG01	CP035265	EQH15_08020	endopeptidase	60	72	0.0023	Non-Essential
2003	2003_0	PG01	CP035265	EQH15_08025	metal ABC transporter ATP-binding protein	11	23	0.6902	Uncertain
43	43_0	PG01	CP035265	EQH15_08030	metal ABC transporter permease	20	42	0.8505	Uncertain
2010	2010_0	PG01	CP035265	EQH15_08035	metal ABC transporter substrate-binding lipoprotein/adhesin PsaA	18	40	0.9127	Uncertain
931	931_0	PG01	CP035265	EQH15_08040	thiol peroxidase	18	19	0.0009	Non-Essential
8	8_0	PG01	CP035265	EQH15_08045	ABC transporter permease	128	139	0.0005	Non-Essential
811	811_0	PG01	CP035265	EQH15_08050	ABC transporter ATP-binding protein	20	24	0.0038	Non-Essential
427	427_0	PG01	CP035265	EQH15_08055	glycoside hydrolase family 95 protein	106	115	0.0003	Non-Essential
1225	1225_0	PG01	CP035265	EQH15_08060	phosphoglycerate mutase	0	22	1	Essential
207	207_0	PG01	CP035265	EQH15_08065	hypothetical protein	8	9	0.0038	Non-Essential
NA	NA	PG01	CP035265	EQH15_08070	hypothetical protein	14	14	0.0007	Non-Essential
2016	2016_0	PG01	CP035265	EQH15_08075	hypothetical protein	19	22	0.002	Non-Essential
857	857_0	PG01	CP035265	EQH15_08080	isoleucine--tRNA ligase	1	106	1	Essential
1493	1493_0	PG01	CP035265	EQH15_08085	hypothetical protein	6	11	0.2537	Uncertain
1078	1078_0	PG01	CP035265	EQH15_08090	DivIVA domain-containing protein	20	30	0.0503	Uncertain
500	500_0	PG01	CP035265	EQH15_08095	RNA-binding protein	37	49	0.0106	Non-Essential
1097	1097_0	PG01	CP035265	EQH15_08100	YggT family protein	8	12	0.0422	Uncertain
620	620_0	PG01	CP035265	EQH15_08105	cell division protein SepF	18	24	0.012	Non-Essential
2427	2427_0	PG01	CP035265	EQH15_08110	YggS family pyridoxal phosphate-dependent enzyme	23	29	0.0057	Non-Essential
1079	1079_0	PG01	CP035265	EQH15_08115	cell division protein FtsZ	0	46	1	Essential
859	859_0	PG01	CP035265	EQH15_08120	cell division protein FtsA	0	55	1	Essential
1212	1212_0	PG01	CP035265	EQH15_08125	TIGR02206 family membrane protein	32	44	0.0183	Non-Essential
57	57_0	PG01	CP035265	EQH15_08130	NUDIX domain-containing protein	12	18	0.0503	Uncertain
2174	2174_0	PG01	CP035265	EQH15_08135	UDP-N-acetylmuramoyl-tripeptide--D-alanyl-D- alanine ligase	0	51	1	Essential
1900	1900_0	PG01	CP035265	EQH15_08140	D-alanine--D-alanine ligase	1	39	1	Essential
2257	2257_0	PG01	CP035265	EQH15_08145	recombination protein RecR	0	27	1	Essential
1818	1818_0	PG01	CP035265	EQH15_08150	penicillin-binding protein 2	1	107	1	Essential
1472	1472_0	PG01	CP035265	EQH15_08155	MurR/RpiR family transcriptional regulator	36	40	0.0011	Non-Essential
1309	1309_0	PG01	CP035265	EQH15_08160	ROK family protein	35	41	0.0022	Non-Essential
993	993_2	PG01	CP035265	EQH15_08165	N-acetylneuraminate lyase	34	40	0.0019	Non-Essential
1661	1661_0	PG01	CP035265	EQH15_08170	DUF624 domain-containing protein	29	29	0.0003	Non-Essential
2688	2688_0	PG01	CP035265	EQH15_08175	hypothetical protein	16	18	0.0027	Non-Essential
853	853_0	PG01	CP035265	EQH15_08180	hypothetical protein	25	25	0.0005	Non-Essential
833	833_0	PG01	CP035265	EQH15_08185	DUF386 family protein	18	21	0.0033	Non-Essential
1056	1056_0	PG01	CP035265	EQH15_08190	carbohydrate ABC transporter permease	31	33	0.0007	Non-Essential
1965	1965_0	PG01	CP035265	EQH15_08195	sugar ABC transporter permease	35	41	0.0012	Non-Essential
1944	1944_0	PG01	CP035265	EQH15_08200	carbohydrate ABC transporter substrate-binding protein	59	61	0.0001	Non-Essential
564	564_0	PG01	CP035265	EQH15_08205	PTS glucose transporter subunit IIBC	87	97	0.0003	Non-Essential
493	493_2	PG01	CP035265	EQH15_08210	N-acetylmannosamine-6-phosphate 2-epimerase	24	28	0.0026	Non-Essential
206	206_2	PG01	CP035265	EQH15_08215	Gfo/Idh/MocA family oxidoreductase	50	56	0.0007	Non-Essential
1670	1670_1	PG01	CP035265	EQH15_08220	neuraminidase NanB	144	152	0.0005	Non-Essential
122	122_0	PG01	CP035265	EQH15_08225	carbohydrate ABC transporter permease	50	55	0.0004	Non-Essential
2159	2159_0	PG01	CP035265	EQH15_08230	sugar ABC transporter permease	57	61	0.0001	Non-Essential
2007	2007_0	PG01	CP035265	EQH15_08235	sugar ABC transporter substrate-binding protein	67	72	0.0003	Non-Essential
765	765_0	PG01	CP035265	EQH15_08240	YhcH/YjgK/YiaL family protein	20	22	0.0016	Non-Essential
1222	1222_0	PG01	CP035265	EQH15_08245	YSIRK-type signal peptide-containing protein	136	147	0.0001	Non-Essential
326	326_0	PG01	CP035265	EQH15_08250	hypothetical protein	11	13	0.0046	Non-Essential
445	445_64	PG01	CP035265	EQH15_08255	hypothetical protein	0	0	0.1976	Uncertain
1845	1845_0	PG01	CP035265	EQH15_08260	acetylxylan esterase	30	43	0.0294	Non-Essential
2215	2215_0	PG01	CP035265	EQH15_08265	alanine racemase	6	7	0.007	Non-Essential
56	56_0	PG01	CP035265	EQH15_08270	ATP-dependent DNA helicase RecG	0	51	1	Essential
1182	1182_0	PG01	CP035265	EQH15_08275	alanine racemase	0	38	1	Essential
871	871_0	PG01	CP035265	EQH15_08280	holo-ACP synthase	2	13	0.9994	Essential
294	294_1	PG01	CP035265	EQH15_08285	3-deoxy-7-phosphoheptulonate synthase	31	44	0.0263	Non-Essential
294	294_0	PG01	CP035265	EQH15_08290	3-deoxy-7-phosphoheptulonate synthase	29	46	0.1247	Uncertain
2314	2314_0	PG01	CP035265	EQH15_08295	preprotein translocase subunit SecA	1	94	1	Essential
NA	NA	PG01	CP035265	EQH15_08300	hypothetical protein	7	7	0.0024	Non-Essential
524	524_0	PG01	CP035265	EQH15_08305	ABC transporter ATP-binding protein	28	35	0.0048	Non-Essential
1151	1151_0	PG01	CP035265	EQH15_08310	hypothetical protein	28	34	0.0032	Non-Essential
2146	2146_0	PG01	CP035265	EQH15_08315	hypothetical protein	43	52	0.0028	Non-Essential
431	431_1	PG01	CP035265	EQH15_08320	hypothetical protein	14	19	0.0131	Non-Essential
431	431_0	PG01	CP035265	EQH15_08325	hypothetical protein	11	15	0.0157	Non-Essential
557	557_0	PG01	CP035265	EQH15_08330	ribosome biogenesis GTPase Der	1	55	1	Essential
214	214_0	PG01	CP035265	EQH15_08335	NADPH-dependent oxidoreductase	14	20	0.0258	Non-Essential
104	104_0	PG01	CP035265	EQH15_08340	primosomal protein DnaI	1	41	1	Essential
2205	2205_0	PG01	CP035265	EQH15_08345	DNA helicase	0	35	1	Essential
13	13_0	PG01	CP035265	EQH15_08350	transcriptional repressor NrdR	5	19	0.9979	Essential
1547	1547_0	PG01	CP035265	EQH15_08355	GntR family transcriptional regulator	6	14	0.7309	Uncertain
2272	2272_0	PG01	CP035265	EQH15_08360	ABC transporter ATP-binding protein	21	25	0.0029	Non-Essential
704	704_0	PG01	CP035265	EQH15_08365	hypothetical protein	52	55	0.0006	Non-Essential
627	627_0	PG01	CP035265	EQH15_08370	ABC transporter permease	52	59	0.0008	Non-Essential
504	504_0	PG01	CP035265	EQH15_08375	ABC transporter ATP-binding protein	19	21	0.0016	Non-Essential
445	445_18	PG01	CP035265	EQH15_08380	hypothetical protein	3	3	0.0106	Non-Essential
NA	NA	PG01	CP035265	EQH15_08385	IS30 family transposase	8	8	0.0013	Non-Essential
1684	1684_0	PG01	CP035265	EQH15_08390	TVP38/TMEM64 family protein	25	29	0.0015	Non-Essential
192	192_0	PG01	CP035265	EQH15_08395	ROK family protein	28	34	0.0037	Non-Essential
1581	1581_0	PG01	CP035265	EQH15_08400	PTS beta-glucoside transporter subunit IIBCA	56	60	0.0003	Non-Essential
2161	2161_0	PG01	CP035265	EQH15_08405	hypothetical protein	6	9	0.0506	Uncertain
914	914_0	PG01	CP035265	EQH15_08410	glycoside hydrolase family 32 protein	52	65	0.0044	Non-Essential
390	390_0	PG01	CP035265	EQH15_08415	LacI family transcriptional regulator	26	31	0.0024	Non-Essential
2127	2127_0	PG01	CP035265	EQH15_08420	hydroxymethylglutaryl-CoA reductase, degradative	0	43	1	Essential
210	210_0	PG01	CP035265	EQH15_08425	hydroxymethylglutaryl-CoA synthase	1	54	1	Essential
834	834_0	PG01	CP035265	EQH15_08430	hypothetical protein	11	12	0.0024	Non-Essential
NA	NA	PG01	CP035265	EQH15_08435	IS5/IS1182 family transposase	8	10	0.0102	Non-Essential
1142	1142_0	PG01	CP035265	EQH15_08440	threonine/serine exporter family protein	19	23	0.004	Non-Essential
440	440_0	PG01	CP035265	EQH15_08445	threonine/serine exporter	26	32	0.004	Non-Essential
1595	1595_0	PG01	CP035265	EQH15_08450	Stk1 family PASTA domain-containing Ser/Thr kinase	9	77	1	Essential
751	751_0	PG01	CP035265	EQH15_08455	Stp1/IreP family PP2C-type Ser/Thr phosphatase	20	32	0.112	Uncertain
1652	1652_0	PG01	CP035265	EQH15_08460	16S rRNA (cytosine(967)-C(5))-methyltransferase RsmB	41	53	0.0084	Non-Essential
392	392_0	PG01	CP035265	EQH15_08465	methionyl-tRNA formyltransferase	0	32	1	Essential
1379	1379_0	PG01	CP035265	EQH15_08470	primosomal protein N'	1	92	1	Essential
1463	1463_0	PG01	CP035265	EQH15_08475	DNA-directed RNA polymerase subunit omega	2	6	0.733	Uncertain
1569	1569_0	PG01	CP035265	EQH15_08480	guanylate kinase	1	16	1	Essential
869	869_0	PG01	CP035265	EQH15_08485	ribonuclease Y	46	53	0.0014	Non-Essential
1649	1649_0	PG01	CP035265	EQH15_08490	Txe/YoeB family addiction module toxin	14	15	0.0011	Non-Essential
568	568_0	PG01	CP035265	EQH15_08495	type II toxin-antitoxin system Phd/YefM family antitoxin	8	11	0.0213	Non-Essential
42	42_0	PG01	CP035265	EQH15_08500	nucleotidyltransferase	26	40	0.0892	Uncertain
1036	1036_0	PG01	CP035265	EQH15_08505	class I SAM-dependent methyltransferase	23	27	0.002	Non-Essential
1127	1127_0	PG01	CP035265	EQH15_08510	ribosome silencing factor	15	18	0.0052	Non-Essential
2289	2289_0	PG01	CP035265	EQH15_08515	cysteine hydrolase	25	25	0.0004	Non-Essential
1801	1801_0	PG01	CP035265	EQH15_08520	HD domain-containing protein	20	28	0.0224	Non-Essential
1334	1334_0	PG01	CP035265	EQH15_08525	nicotinate-nucleotide adenylyltransferase	1	22	1	Essential
87	87_0	PG01	CP035265	EQH15_08530	ribosome assembly RNA-binding protein YhbY	7	8	0.0043	Non-Essential
1775	1775_0	PG01	CP035265	EQH15_08535	ribosome biogenesis GTPase YqeH	0	50	1	Essential
1895	1895_0	PG01	CP035265	EQH15_08540	YqeG family HAD IIIA-type phosphatase	0	20	1	Essential
808	808_0	PG01	CP035265	EQH15_08545	magnesium transporter CorA family protein	35	42	0.0038	Non-Essential
2363	2363_0	PG01	CP035265	EQH15_08550	mechanosensitive ion channel family protein	28	32	0.0021	Non-Essential
2342	2342_0	PG01	CP035265	EQH15_08555	symporter	5	6	0.0121	Non-Essential
1453	1453_0	PG01	CP035265	EQH15_08560	serine/threonine transporter SstT	42	45	0.0007	Non-Essential
1572	1572_0	PG01	CP035265	EQH15_08565	aromatic acid exporter family protein	35	39	0.0013	Non-Essential
1314	1314_0	PG01	CP035265	EQH15_08570	MarR family transcriptional regulator	13	13	0.0004	Non-Essential
1974	1974_0	PG01	CP035265	EQH15_08575	DUF4649 family protein	9	11	0.0057	Non-Essential
462	462_0	PG01	CP035265	EQH15_08580	thioredoxin	2	5	0.431	Uncertain
2278	2278_0	PG01	CP035265	EQH15_08585	NADPH-dependent 7-cyano-7-deazaguanine reductase QueF	17	23	0.0136	Non-Essential
NA	NA	PG01	CP035265	EQH15_08590	chlorohydrolase	0	0	0.186	Uncertain
476	476_0	PG01	CP035265	EQH15_08595	aquaporin	10	14	0.0224	Non-Essential
1853	1853_0	PG01	CP035265	EQH15_08600	DUF2785 domain-containing protein	17	20	0.0028	Non-Essential
1688	1688_0	PG01	CP035265	EQH15_08605	oligoendopeptidase F	58	63	0.0006	Non-Essential
616	616_0	PG01	CP035265	EQH15_08610	16S rRNA (uracil(1498)-N(3))-methyltransferase	23	24	0.0011	Non-Essential
1084	1084_0	PG01	CP035265	EQH15_08615	50S ribosomal protein L11 methyltransferase	26	33	0.0069	Non-Essential
1814	1814_0	PG01	CP035265	EQH15_08620	NUDIX domain-containing protein	11	13	0.005	Non-Essential
1432	1432_0	PG01	CP035265	EQH15_08625	RIP metalloprotease	46	49	0.0011	Non-Essential
861	861_0	PG01	CP035265	EQH15_08630	DUF3013 family protein	15	17	0.0031	Non-Essential
1046	1046_0	PG01	CP035265	EQH15_08635	type II toxin-antitoxin system HicB family antitoxin	20	26	0.0084	Non-Essential
1109	1109_0	PG01	CP035265	EQH15_08640	type II toxin-antitoxin system HicA family toxin	11	13	0.0046	Non-Essential
809	809_0	PG01	CP035265	EQH15_08645	hypothetical protein	9	12	0.0175	Non-Essential
NA	NA	PG01	CP035265	EQH15_08650	GNAT family N-acetyltransferase	0	0	0.237	Uncertain
388	388_0	PG01	CP035265	EQH15_08655	hypothetical protein	9	9	0.0015	Non-Essential
NA	NA	PG01	CP035265	EQH15_08660	hypothetical protein	8	10	0.0097	Non-Essential
682	682_0	PG01	CP035265	EQH15_08665	replication-associated recombination protein A	38	45	0.0021	Non-Essential
429	429_0	PG01	CP035265	EQH15_08675	glycoside hydrolase family 32 protein	52	61	0.0021	Non-Essential
1855	1855_0	PG01	CP035265	EQH15_08680	carbohydrate ABC transporter permease	58	60	0.0003	Non-Essential
2229	2229_0	PG01	CP035265	EQH15_08685	sugar ABC transporter permease	55	60	0.0009	Non-Essential
1664	1664_0	PG01	CP035265	EQH15_08690	sugar ABC transporter substrate-binding protein	78	80	0.0002	Non-Essential
1436	1436_0	PG01	CP035265	EQH15_08695	LacI family transcriptional regulator	81	83	0.0004	Non-Essential
1171	1171_0	PG01	CP035265	EQH15_08700	aspartate aminotransferase	84	90	0.0002	Non-Essential
250	250_0	PG01	CP035265	EQH15_08705	GlsB/YeaQ/YmgE family stress response membrane protein	9	9	0.0014	Non-Essential
776	776_0	PG01	CP035265	EQH15_08710	alkaline shock response membrane anchor protein AmaP	30	34	0.0011	Non-Essential
1292	1292_0	PG01	CP035265	EQH15_08715	DUF2273 domain-containing protein	11	11	0.0013	Non-Essential
547	547_0	PG01	CP035265	EQH15_08720	Asp23/Gls24 family envelope stress response protein	21	25	0.0025	Non-Essential
989	989_0	PG01	CP035265	EQH15_08725	CsbD family protein	9	9	0.0013	Non-Essential
NA	NA	PG01	CP035265	EQH15_08730	IS1182 family transposase	13	14	0.0018	Non-Essential
2391	2391_0	PG01	CP035265	EQH15_08735	IS30 family transposase	10	11	0.0023	Non-Essential
1748	1748_0	PG01	CP035265	EQH15_08740	sulfite exporter TauE/SafE family protein	46	53	0.0012	Non-Essential
1311	1311_0	PG01	CP035265	EQH15_08745	formylglycine-generating enzyme family protein	45	51	0.0018	Non-Essential
1552	1552_0	PG01	CP035265	EQH15_08750	arylsulfatase	77	83	0.0005	Non-Essential
1420	1420_0	PG01	CP035265	EQH15_08755	PTS sugar transporter subunit IIC	77	86	0.0008	Non-Essential
1645	1645_0	PG01	CP035265	EQH15_08760	PTS lactose/cellobiose transporter subunit IIA	12	14	0.0038	Non-Essential
1313	1313_0	PG01	CP035265	EQH15_08765	PTS sugar transporter subunit IIB	12	14	0.0029	Non-Essential
713	713_0	PG01	CP035265	EQH15_08770	haloacid dehalogenase-like hydrolase	37	40	0.0008	Non-Essential
679	679_0	PG01	CP035265	EQH15_08775	PTS sugar transporter subunit IIC	101	108	0.0005	Non-Essential
23	23_0	PG01	CP035265	EQH15_08780	ROK family transcriptional regulator	74	82	0.0005	Non-Essential
308	308_0	PG01	CP035265	EQH15_08785	GNAT family N-acetyltransferase	15	17	0.0026	Non-Essential
658	658_0	PG01	CP035265	EQH15_08790	prepilin peptidase	17	24	0.0248	Non-Essential
1627	1627_0	PG01	CP035265	EQH15_08795	tryptophan synthase subunit alpha	18	20	0.0019	Non-Essential
876	876_0	PG01	CP035265	EQH15_08800	tryptophan synthase subunit beta	30	41	0.0153	Non-Essential
417	417_0	PG01	CP035265	EQH15_08805	phosphoribosylanthranilate isomerase	22	24	0.0007	Non-Essential
987	987_0	PG01	CP035265	EQH15_08810	indole-3-glycerol phosphate synthase TrpC	24	29	0.0039	Non-Essential
688	688_0	PG01	CP035265	EQH15_08815	anthranilate phosphoribosyltransferase	28	30	0.0007	Non-Essential
1920	1920_0	PG01	CP035265	EQH15_08820	aminodeoxychorismate/anthranilate synthase component II	13	13	0.0012	Non-Essential
961	961_0	PG01	CP035265	EQH15_08825	anthranilate synthase component I	38	44	0.0021	Non-Essential
NA	NA	PG01	CP035265	EQH15_08830	chlorohydrolase	0	0	0.2685	Uncertain
153	153_0	PG01	CP035265	EQH15_08835	LacI family transcriptional regulator	72	79	0.0003	Non-Essential
2102	2102_0	PG01	CP035265	EQH15_08845	MgtC/SapB family protein	50	50	0.0003	Non-Essential
1870	1870_0	PG01	CP035265	EQH15_08850	iron ABC transporter permease	130	140	0.0004	Non-Essential
478	478_1	PG01	CP035265	EQH15_08855	ABC transporter ATP-binding protein	58	61	0.0005	Non-Essential
1328	1328_0	PG01	CP035265	EQH15_08860	extracellular solute-binding protein	67	71	0.0006	Non-Essential
1744	1744_0	PG01	CP035265	EQH15_08865	DUF1868 domain-containing protein	41	43	0.0005	Non-Essential
536	536_1	PG01	CP035265	EQH15_08870	UDP-glucose 4-epimerase GalE	63	67	0.0004	Non-Essential
468	468_1	PG01	CP035265	EQH15_08875	UDP-glucose--hexose-1-phosphate uridylyltransferase	103	108	0.0008	Non-Essential
1651	1651_0	PG01	CP035265	EQH15_08880	phosphate uptake regulator PhoU	50	53	0.0005	Non-Essential
1315	1315_1	PG01	CP035265	EQH15_08885	hypothetical protein	31	33	0.0012	Non-Essential
2231	2231_0	PG01	CP035265	EQH15_08895	multi-ligand-binding adhesin PfbA	162	168	0.0004	Non-Essential
2843	2843_0	PG01	CP035265	EQH15_08900	hypothetical protein	18	19	0.0013	Non-Essential
414	414_0	PG01	CP035265	EQH15_08905	DegT/DnrJ/EryC1/StrS aminotransferase family protein	0	51	1	Essential
350	350_0	PG01	CP035265	EQH15_08910	sugar transferase	0	24	1	Essential
2262	2262_0	PG01	CP035265	EQH15_08915	hypothetical protein	4	5	0.013	Non-Essential
2204	2204_0	PG01	CP035265	EQH15_08920	ABC transporter ATP-binding protein	58	66	0.0013	Non-Essential
901	901_0	PG01	CP035265	EQH15_08925	ATP-binding cassette domain-containing protein	66	76	0.001	Non-Essential
1206	1206_0	PG01	CP035265	EQH15_08930	DUF421 domain-containing protein	9	11	0.0059	Non-Essential
411	411_0	PG01	CP035265	EQH15_08935	DUF3290 family protein	13	14	0.002	Non-Essential
NA	NA	PG01	CP035265	EQH15_08940	DUF3290 family protein	8	8	0.0015	Non-Essential
1312	1312_0	PG01	CP035265	EQH15_08945	exodeoxyribonuclease III	1	34	1	Essential
1496	1496_0	PG01	CP035265	EQH15_08950	glyoxalase	6	6	0.0023	Non-Essential
1798	1798_0	PG01	CP035265	EQH15_08955	galactose-1-phosphate uridylyltransferase	7	8	0.0067	Non-Essential
2077	2077_0	PG01	CP035265	EQH15_08960	xanthine phosphoribosyltransferase	14	20	0.0263	Non-Essential
1425	1425_0	PG01	CP035265	EQH15_08965	purine permease	37	46	0.0044	Non-Essential
1804	1804_0	PG01	CP035265	EQH15_08970	protein DpnD	32	35	0.001	Non-Essential
1188	1188_0	PG01	CP035265	EQH15_08975	type-2 restriction enzyme DpnI	40	44	0.0004	Non-Essential
1717	1717_0	PG01	CP035265	EQH15_08980	PaaI family thioesterase	15	17	0.0017	Non-Essential
468	468_0	PG01	CP035265	EQH15_08985	UDP-glucose--hexose-1-phosphate uridylyltransferase	53	57	0.0005	Non-Essential
559	559_0	PG01	CP035265	EQH15_08990	galactokinase	32	37	0.0024	Non-Essential
2035	2035_0	PG01	CP035265	EQH15_08995	LacI family DNA-binding transcriptional regulator	36	42	0.0018	Non-Essential
1352	1352_0	PG01	CP035265	EQH15_09000	Zn-dependent alcohol dehydrogenase	37	39	0.0006	Non-Essential
1509	1509_0	PG01	CP035265	EQH15_09005	MerR family transcriptional regulator	18	21	0.002	Non-Essential
154	154_0	PG01	CP035265	EQH15_09010	cation transporter	34	40	0.0021	Non-Essential
1617	1617_0	PG01	CP035265	EQH15_09015	TetR/AcrR family transcriptional regulator	23	25	0.0011	Non-Essential
919	919_0	PG01	CP035265	EQH15_09020	nicotinamide riboside transporter PnuC	33	37	0.0006	Non-Essential
1350	1350_0	PG01	CP035265	EQH15_09025	ABC transporter permease/substrate-binding protein	50	58	0.0014	Non-Essential
90	90_0	PG01	CP035265	EQH15_09030	ABC transporter ATP-binding protein	29	31	0.0004	Non-Essential
231	231_0	PG01	CP035265	EQH15_09035	polyketide cyclase	27	29	0.0006	Non-Essential
282	282_0	PG01	CP035265	EQH15_09040	MarR family transcriptional regulator	22	23	0.001	Non-Essential
992	992_0	PG01	CP035265	EQH15_09045	bacteriocin immunity protein	9	10	0.0035	Non-Essential
296	296_0	PG01	CP035265	EQH15_09050	glutamyl aminopeptidase	27	30	0.0009	Non-Essential
1135	1135_0	PG01	CP035265	EQH15_09055	UDP-glucose 4-epimerase	29	33	0.0018	Non-Essential
865	865_0	PG01	CP035265	EQH15_09060	UDP-glucose 4-epimerase	5	6	0.0115	Non-Essential
1867	1867_0	PG01	CP035265	EQH15_09065	ABC transporter permease	33	39	0.0029	Non-Essential
2437	2437_0	PG01	CP035265	EQH15_09070	ferrichrome ABC transporter permease	37	37	0.0002	Non-Essential
2013	2013_0	PG01	CP035265	EQH15_09075	ABC transporter ATP-binding protein	17	22	0.0076	Non-Essential
2474	2474_0	PG01	CP035265	EQH15_09080	siderophore ABC transporter substrate-binding protein	29	35	0.0038	Non-Essential
1971	1971_0	PG01	CP035265	EQH15_09085	membrane protein insertion efficiency factor YidD	6	7	0.0065	Non-Essential
1736	1736_0	PG01	CP035265	EQH15_09090	rRNA pseudouridine synthase	22	24	0.001	Non-Essential
2456	2456_0	PG01	CP035265	EQH15_09095	segregation/condensation protein B	18	24	0.0123	Non-Essential
2414	2414_0	PG01	CP035265	EQH15_09100	segregation/condensation protein A	20	22	0.0018	Non-Essential
1219	1219_0	PG01	CP035265	EQH15_09105	site-specific tyrosine recombinase XerD	20	27	0.0097	Non-Essential
479	479_0	PG01	CP035265	EQH15_09110	CBS domain-containing protein	15	20	0.0155	Non-Essential
632	632_0	PG01	CP035265	EQH15_09115	metallophosphoesterase	10	15	0.0428	Uncertain
583	583_0	PG01	CP035265	EQH15_09120	nucleoside-triphosphate diphosphatase	30	38	0.0059	Non-Essential
1972	1972_0	PG01	CP035265	EQH15_09125	glutamate racemase	1	26	1	Essential
2001	2001_0	PG01	CP035265	EQH15_09130	YneF family protein	7	8	0.0038	Non-Essential
117	117_0	PG01	CP035265	EQH15_09135	alpha,alpha-phosphotrehalase	27	66	0.9859	Uncertain
943	943_14	PG01	CP035265	EQH15_09140	DNA alkylation repair protein	1	1	0.0366	Non-Essential
197	197_0	PG01	CP035265	EQH15_09145	PTS trehalose transporter subunit IIBC	63	76	0.003	Non-Essential
982	982_0	PG01	CP035265	EQH15_09150	trehalose operon repressor	20	28	0.0252	Non-Essential
2785	2785_0	PG01	CP035265	EQH15_09155	hypothetical protein	2	3	0.0689	Uncertain
NA	NA	PG01	CP035265	EQH15_09160	ISL3 family transposase	2	11	0.9998	Essential
295	295_0	PG01	CP035265	EQH15_09165	ABC transporter ATP-binding protein	24	40	0.2012	Uncertain
1907	1907_0	PG01	CP035265	EQH15_09170	ABC transporter ATP-binding protein	33	52	0.1102	Uncertain
1560	1560_0	PG01	CP035265	EQH15_09175	peptide ABC transporter permease	22	36	0.1461	Uncertain
1632	1632_0	PG01	CP035265	EQH15_09180	ABC transporter permease	55	71	0.0065	Non-Essential
461	461_0	PG01	CP035265	EQH15_09185	peptide ABC transporter substrate-binding protein	93	110	0.0016	Non-Essential
1487	1487_0	PG01	CP035265	EQH15_09190	hypothetical protein	9	12	0.0172	Non-Essential
102	102_0	PG01	CP035265	EQH15_09195	O-antigen ligase family protein	12	66	1	Essential
83	83_0	PG01	CP035265	EQH15_09200	sucrose phosphorylase	78	84	0.0002	Non-Essential
891	891_0	PG01	CP035265	EQH15_09205	carbohydrate ABC transporter permease	37	41	0.0009	Non-Essential
1360	1360_0	PG01	CP035265	EQH15_09210	sugar ABC transporter permease	29	32	0.0008	Non-Essential
1130	1130_0	PG01	CP035265	EQH15_09215	extracellular solute-binding protein	38	42	0.0012	Non-Essential
588	588_0	PG01	CP035265	EQH15_09220	alpha-galactosidase	106	132	0.0037	Non-Essential
1170	1170_0	PG01	CP035265	EQH15_09225	AraC family transcriptional regulator	38	49	0.0052	Non-Essential
330	330_0	PG01	CP035265	EQH15_09230	bifunctional biotin--[acetyl-CoA-carboxylase] synthetase/biotin operon repressor	9	63	1	Essential
7	7_31	PG01	CP035265	EQH15_09235	transposase	2	8	0.9594	Uncertain
1933	1933_4	PG01	CP035265	EQH15_09345	hypothetical protein	0	0	0.2377	Uncertain
12	12_0	PG01	CP035265	EQH15_09355	RNA methyltransferase	71	84	0.0019	Non-Essential
790	790_0	PG01	CP035265	EQH15_09360	recombination regulator RecX	42	47	0.0013	Non-Essential
1288	1288_0	PG01	CP035265	EQH15_09365	DUF402 domain-containing protein	10	27	0.9782	Uncertain
2708	2708_0	PG01	CP035265	EQH15_09370	hypothetical protein	14	19	0.0137	Non-Essential
1468	1468_0	PG01	CP035265	EQH15_09375	transcriptional regulator	16	16	0.0004	Non-Essential
1295	1295_0	PG01	CP035265	EQH15_09380	XRE family transcriptional regulator	22	23	0.0011	Non-Essential
1083	1083_0	PG01	CP035265	EQH15_09385	class I SAM-dependent methyltransferase	63	64	0.0003	Non-Essential
NA	NA	PG01	CP035265	EQH15_09390	epoxyqueuosine reductase QueH	40	45	0.0015	Non-Essential
594	594_0	PG01	CP035265	EQH15_09395	chaperonin GroEL	4	46	1	Essential
1462	1462_0	PG01	CP035265	EQH15_09400	co-chaperone GroES	1	8	0.9934	Essential
1195	1195_0	PG01	CP035265	EQH15_09405	single-stranded DNA-binding protein	11	13	0.0059	Non-Essential
142	142_0	PG01	CP035265	EQH15_09410	SDR family NAD(P)-dependent oxidoreductase	25	32	0.0078	Non-Essential
2420	2420_0	PG01	CP035265	EQH15_09415	DUF4479 domain-containing protein	10	12	0.0056	Non-Essential
1737	1737_0	PG01	CP035265	EQH15_09420	thioredoxin	11	13	0.0053	Non-Essential
374	374_0	PG01	CP035265	EQH15_09425	DUF4651 domain-containing protein	7	8	0.0064	Non-Essential
2524	2524_0	PG01	CP035265	EQH15_09430	cell wall-binding protein	8	8	0.0014	Non-Essential
1490	1490_0	PG01	CP035265	EQH15_09435	hypothetical protein	22	34	0.0789	Uncertain
1792	1792_0	PG01	CP035265	EQH15_09440	response regulator transcription factor	18	20	0.0014	Non-Essential
385	385_0	PG01	CP035265	EQH15_09445	phosphatase PAP2 family protein	18	21	0.0031	Non-Essential
994	994_0	PG01	CP035265	EQH15_09450	DUF2200 family protein	10	12	0.0053	Non-Essential
NA	NA	PG01	CP035265	EQH15_09455	ABC transporter ATP-binding protein	70	78	0.0006	Non-Essential
NA	NA	PG01	CP035265	EQH15_09465	MarR family transcriptional regulator	12	14	0.0031	Non-Essential
743	743_0	PG01	CP035265	EQH15_09470	single-stranded DNA-binding protein	5	5	0.0031	Non-Essential
283	283_0	PG01	CP035265	EQH15_09475	YebC/PmpR family DNA-binding transcriptional regulator	16	25	0.0746	Uncertain
943	943_21	PG01	CP035265	EQH15_09480	DNA alkylation repair protein	0	0	0.1847	Uncertain
45	45_0	PG01	CP035265	EQH15_09485	cholesterol-dependent cytolysin pneumolysin	63	73	0.0014	Non-Essential
369	369_0	PG01	CP035265	EQH15_09490	hypothetical protein	24	25	0.0005	Non-Essential
4	4_0	PG01	CP035265	EQH15_09495	hypothetical protein	22	24	0.0008	Non-Essential
180	180_0	PG01	CP035265	EQH15_09500	DUF4231 domain-containing protein	20	23	0.0019	Non-Essential
NA	NA	PG01	CP035265	EQH15_09505	transposase	0	1	0.6355	Uncertain
2169	2169_0	PG01	CP035265	EQH15_09510	glycerophosphodiester phosphodiesterase family protein	52	54	0.0006	Non-Essential
1328	1328_1	PG01	CP035265	EQH15_09515	extracellular solute-binding protein	73	75	0.0002	Non-Essential
478	478_0	PG01	CP035265	EQH15_09520	ABC transporter ATP-binding protein	65	70	0.0004	Non-Essential
1870	1870_1	PG01	CP035265	EQH15_09525	iron ABC transporter permease	148	159	0.0003	Non-Essential
2102	2102_1	PG01	CP035265	EQH15_09530	MgtC/SapB family protein	50	58	0.0014	Non-Essential
1626	1626_0	PG01	CP035265	EQH15_09535	HAD family phosphatase	52	54	0.0007	Non-Essential
1687	1687_0	PG01	CP035265	EQH15_09540	extracellular solute-binding protein	135	150	0.0007	Non-Essential
NA	NA	PG01	CP035265	EQH15_09545	transposase	1	1	0.0368	Non-Essential
1636	1636_0	PG01	CP035265	EQH15_09550	hypothetical protein	14	14	0.0006	Non-Essential
1064	1064_0	PG01	CP035265	EQH15_09555	hypothetical protein	33	36	0.0002	Non-Essential
605	605_0	PG01	CP035265	EQH15_09560	hypothetical protein	53	62	0.0017	Non-Essential
1027	1027_0	PG01	CP035265	EQH15_09565	hypothetical protein	33	36	0.001	Non-Essential
193	193_0	PG01	CP035265	EQH15_09570	hypothetical protein	25	27	0.0008	Non-Essential
2802	2802_0	PG01	CP035265	EQH15_09575	hypothetical protein	15	16	0.0011	Non-Essential
894	894_0	PG01	CP035265	EQH15_09580	XRE family transcriptional regulator	7	8	0.0052	Non-Essential
444	444_0	PG01	CP035265	EQH15_09585	N-acetylmuramoyl-L-alanine amidase family protein	20	24	0.0033	Non-Essential
2294	2294_0	PG01	CP035265	EQH15_09590	MATE family efflux transporter	60	65	0.0009	Non-Essential
NA	NA	PG01	CP035265	EQH15_09595	cytidylate kinase	0	0	0.25	Uncertain
912	912_0	PG01	CP035265	EQH15_09600	recombinase RecA	3	40	1	Essential
86	86_0	PG01	CP035265	EQH15_09605	competence/damage-inducible protein A	40	41	0.0005	Non-Essential
1846	1846_0	PG01	CP035265	EQH15_09610	LytR family transcriptional regulator	25	53	0.8839	Uncertain
1303	1303_0	PG01	CP035265	EQH15_09615	GNAT family N-acetyltransferase	23	27	0.0026	Non-Essential
91	91_0	PG01	CP035265	EQH15_09620	tRNA (adenosine(37)-N6)-threonylcarbamoyltransferase complex ATPase subunit type 1 TsaE	11	26	0.9031	Uncertain
738	738_0	PG01	CP035265	EQH15_09625	hypothetical protein	31	34	0.0008	Non-Essential
943	943_5	PG01	CP035265	EQH15_09630	DNA alkylation repair protein	0	0	0.2072	Uncertain
435	435_0	PG01	CP035265	EQH15_09635	XRE family transcriptional regulator	62	64	0.0001	Non-Essential
2384	2384_0	PG01	CP035265	EQH15_09640	lactococcin 972 family bacteriocin	13	14	0.001	Non-Essential
806	806_0	PG01	CP035265	EQH15_09645	bacteriocin-associated integral membrane family protein	91	102	0.0006	Non-Essential
81	81_0	PG01	CP035265	EQH15_09650	ABC transporter ATP-binding protein	23	28	0.0037	Non-Essential
744	744_0	PG01	CP035265	EQH15_09655	competence protein ComA	16	16	0.0003	Non-Essential
676	676_0	PG01	CP035265	EQH15_09660	nucleoside-diphosphate kinase	8	10	0.0087	Non-Essential
1633	1633_0	PG01	CP035265	EQH15_09665	DNA-directed RNA polymerase subunit beta'	22	121	1	Essential
223	223_0	PG01	CP035265	EQH15_09670	DNA-directed RNA polymerase subunit beta	12	133	1	Essential
1388	1388_0	PG01	CP035265	EQH15_09680	HlyC/CorC family transporter	53	60	0.0008	Non-Essential
1120	1120_0	PG01	CP035265	EQH15_09685	DNA/RNA non-specific endonuclease	33	35	0.0006	Non-Essential
1525	1525_0	PG01	CP035265	EQH15_09690	DNA-directed RNA polymerase subunit beta	11	13	0.0033	Non-Essential
696	696_1	PG01	CP035265	EQH15_09695	UDP-N-acetylglucosamine 1-carboxyvinyltransferase	37	40	0.0006	Non-Essential
1993	1993_0	PG01	CP035265	EQH15_09700	DUF1146 domain-containing protein	17	18	0.0014	Non-Essential
400	400_0	PG01	CP035265	EQH15_09705	PDZ domain-containing protein	47	54	0.0015	Non-Essential
400	400_1	PG01	CP035265	EQH15_09710	pantetheine-phosphate adenylyltransferase	0	24	1	Essential
533	533_0	PG01	CP035265	EQH15_09715	16S rRNA (guanine(966)-N(2))-methyltransferase RsmD	6	21	0.9948	Essential
205	205_0	PG01	CP035265	EQH15_09720	aspartate--ammonia ligase	33	35	0.0008	Non-Essential
2789	2789_0	PG01	CP035265	EQH15_09725	OxaA precursor	7	8	0.005	Non-Essential
1052	1052_0	PG01	CP035265	EQH15_09730	Bax inhibitor-1/YccA family protein	27	32	0.0023	Non-Essential
903	903_0	PG01	CP035265	EQH15_09735	RNA methyltransferase	30	33	0.0012	Non-Essential
618	618_0	PG01	CP035265	EQH15_09740	acylphosphatase	10	12	0.0051	Non-Essential
646	646_0	PG01	CP035265	EQH15_09745	membrane protein insertase YidC	3	37	1	Essential
988	988_0	PG01	CP035265	EQH15_09750	pyruvate formate lyase-activating protein	26	29	0.001	Non-Essential
1102	1102_0	PG01	CP035265	EQH15_09755	diaminopimelate decarboxylase	47	51	0.0011	Non-Essential
471	471_0	PG01	CP035265	EQH15_09760	pur operon repressor	24	28	0.0017	Non-Essential
1887	1887_0	PG01	CP035265	EQH15_09765	hypothetical protein	16	17	0.0015	Non-Essential
248	248_0	PG01	CP035265	EQH15_09770	HD domain-containing protein	38	41	0.0004	Non-Essential
1274	1274_0	PG01	CP035265	EQH15_09775	DNA recombination protein RmuC	37	42	0.0012	Non-Essential
1100	1100_0	PG01	CP035265	EQH15_09780	thiamine diphosphokinase	27	30	0.0015	Non-Essential
1864	1864_0	PG01	CP035265	EQH15_09785	ribulose-phosphate 3-epimerase	11	18	0.1075	Uncertain
540	540_0	PG01	CP035265	EQH15_09790	ribosome small subunit-dependent GTPase A	26	37	0.03	Non-Essential
1613	1613_0	PG01	CP035265	EQH15_09795	16S rRNA (adenine(1518)-N(6)/adenine(1519)-N(6))- dimethyltransferase RsmA	19	33	0.2639	Uncertain
81	81_6	PG01	CP035265	EQH15_09800	ABC transporter ATP-binding protein	22	22	0.0002	Non-Essential
1209	1209_0	PG01	CP035265	EQH15_09805	bacteriocin-associated integral membrane family protein	90	102	0.0006	Non-Essential
697	697_0	PG01	CP035265	EQH15_09810	lactococcin 972 family bacteriocin	12	14	0.0038	Non-Essential
788	788_0	PG01	CP035265	EQH15_09815	XRE family transcriptional regulator	59	62	0.0008	Non-Essential
217	217_0	PG01	CP035265	EQH15_09820	ribonuclease M5	1	17	1	Essential
577	577_0	PG01	CP035265	EQH15_09825	TatD family deoxyribonuclease	31	35	0.0016	Non-Essential
2227	2227_0	PG01	CP035265	EQH15_09830	hypothetical protein	11	13	0.0048	Non-Essential
968	968_0	PG01	CP035265	EQH15_09835	DUF1542 domain-containing protein	22	24	0.0014	Non-Essential
1132	1132_0	PG01	CP035265	EQH15_09840	50S ribosomal protein L34	1	6	0.9833	Uncertain
603	603_0	PG01	CP035265	EQH15_09845	pyridoxal phosphate-dependent aminotransferase	8	48	1	Essential
814	814_0	PG01	CP035265	EQH15_09850	hypothetical protein	18	20	0.0013	Non-Essential
1985	1985_0	PG01	CP035265	EQH15_09855	universal stress protein	12	12	0.0005	Non-Essential
78	78_0	PG01	CP035265	EQH15_09860	Cof-type HAD-IIB family hydrolase	43	48	0.0012	Non-Essential
39	39_0	PG01	CP035265	EQH15_09865	asparaginase	37	43	0.0027	Non-Essential
483	483_0	PG01	CP035265	EQH15_09870	catabolite control protein A	14	54	1	Essential
977	977_0	PG01	CP035265	EQH15_09875	response regulator transcription factor	17	18	0.0006	Non-Essential
1266	1266_0	PG01	CP035265	EQH15_09880	sensor histidine kinase	53	58	0.0004	Non-Essential
472	472_0	PG01	CP035265	EQH15_09885	ABC transporter permease	34	37	0.0012	Non-Essential
999	999_0	PG01	CP035265	EQH15_09890	ABC transporter ATP-binding protein	36	44	0.003	Non-Essential
269	269_0	PG01	CP035265	EQH15_09895	hypothetical protein	3	6	0.2491	Uncertain
1571	1571_0	PG01	CP035265	EQH15_09900	hypothetical protein	8	10	0.0093	Non-Essential
1933	1933_6	PG01	CP035265	EQH15_09970	hypothetical protein	0	0	0.1766	Uncertain
65	65_0	PG01	CP035265	EQH15_09980	sigma-70 family RNA polymerase sigma factor	0	31	1	Essential
2019	2019_0	PG01	CP035265	EQH15_09985	transcription termination/antitermination protein NusG	11	25	0.8548	Uncertain
1435	1435_0	PG01	CP035265	EQH15_09990	preprotein translocase subunit SecE	1	9	0.9982	Essential
2315	2315_0	PG01	CP035265	EQH15_09995	50S ribosomal protein L33	4	9	0.5097	Uncertain
516	516_0	PG01	CP035265	EQH15_10000	penicillin-binding protein	91	107	0.0018	Non-Essential
1647	1647_0	PG01	CP035265	EQH15_10005	RluA family pseudouridine synthase	28	32	0.0011	Non-Essential
164	164_0	PG01	CP035265	EQH15_10010	type I glyceraldehyde-3-phosphate dehydrogenase	0	41	1	Essential
1045	1045_0	PG01	CP035265	EQH15_10015	FtsX-like permease family protein	49	53	0.0006	Non-Essential
NA	NA	PG01	CP035265	EQH15_10020	IS630 family transposase	1	2	0.1771	Uncertain
1460	1460_0	PG01	CP035265	EQH15_10025	carboxylating nicotinate-nucleotide diphosphorylase	35	42	0.0022	Non-Essential
635	635_0	PG01	CP035265	EQH15_10030	SLC13 family permease	49	60	0.0032	Non-Essential
NA	NA	PG01	CP035265	EQH15_10035	XRE family transcriptional regulator	4	4	0.0051	Non-Essential
1833	1833_0	PG01	CP035265	EQH15_10040	ATP-binding cassette domain-containing protein	13	14	0.0015	Non-Essential
48	48_0	PG01	CP035265	EQH15_10045	GntR family transcriptional regulator	36	41	0.0012	Non-Essential
1253	1253_0	PG01	CP035265	EQH15_10050	glycoside hydrolase family 1 protein	60	65	0.0006	Non-Essential
2189	2189_0	PG01	CP035265	EQH15_10055	PTS sugar transporter subunit IIC	92	96	0.0004	Non-Essential
1655	1655_0	PG01	CP035265	EQH15_10060	PTS sugar transporter subunit IIB	10	13	0.0098	Non-Essential
31	31_0	PG01	CP035265	EQH15_10065	PTS lactose/cellobiose transporter subunit IIA	17	18	0.0008	Non-Essential
1439	1439_0	PG01	CP035265	EQH15_10070	bifunctional acetaldehyde-CoA/alcohol dehydrogenase	99	110	0.0008	Non-Essential
1059	1059_0	PG01	CP035265	EQH15_10075	hypothetical protein	17	19	0.0015	Non-Essential
1842	1842_0	PG01	CP035265	EQH15_10080	low molecular weight phosphotyrosine protein phosphatase	20	20	0.0011	Non-Essential
281	281_0	PG01	CP035265	EQH15_10085	preprotein translocase subunit YajC	18	19	0.0012	Non-Essential
824	824_1	PG01	CP035265	EQH15_10090	transketolase	50	65	0.0075	Non-Essential
955	955_0	PG01	CP035265	EQH15_10095	L-ascorbate 6-phosphate lactonase	45	52	0.0013	Non-Essential
1346	1346_0	PG01	CP035265	EQH15_10100	transcription antiterminator	97	106	0.0004	Non-Essential
1074	1074_0	PG01	CP035265	EQH15_10105	L-ribulose-5-phosphate 4-epimerase	29	31	0.0007	Non-Essential
1354	1354_0	PG01	CP035265	EQH15_10110	L-ribulose-5-phosphate 3-epimerase	37	41	0.0004	Non-Essential
216	216_0	PG01	CP035265	EQH15_10115	3-dehydro-L-gulonate-6-phosphate decarboxylase	27	30	0.0012	Non-Essential
216	216_1	PG01	CP035265	EQH15_10120	PTS ascorbate transporter subunit IIA	26	27	0.0004	Non-Essential
373	373_0	PG01	CP035265	EQH15_10125	PTS sugar transporter subunit IIB	12	13	0.0018	Non-Essential
502	502_0	PG01	CP035265	EQH15_10130	PTS ascorbate transporter subunit IIC	65	72	0.0006	Non-Essential
74	74_0	PG01	CP035265	EQH15_10135	ribonuclease P	21	21	0.0003	Non-Essential
1706	1706_0	PG01	CP035265	EQH15_10140	protein jag	28	43	0.0781	Uncertain
249	249_0	PG01	CP035265	EQH15_10145	membrane protein insertase YidC	38	42	0.0008	Non-Essential
359	359_0	PG01	CP035265	EQH15_10150	ribonuclease P protein component	1	18	1	Essential
2060	2060_0	PG01	CP035265	EQH15_10155	acetate kinase	0	57	1	Essential
805	805_0	PG01	CP035265	EQH15_10160	class I SAM-dependent methyltransferase	34	38	0.0012	Non-Essential
NA	NA	PG01	CP035265	EQH15_10165	methyltransferase domain-containing protein	14	15	0.0014	Non-Essential
1511	1511_0	PG01	CP035265	EQH15_10170	competence protein ComGF	17	19	0.0022	Non-Essential
562	562_0	PG01	CP035265	EQH15_10175	competence protein ComGF	15	16	0.0013	Non-Essential
1014	1014_0	PG01	CP035265	EQH15_10180	hypothetical protein	9	9	0.002	Non-Essential
881	881_0	PG01	CP035265	EQH15_10185	type II secretion system protein	14	19	0.0173	Non-Essential
890	890_0	PG01	CP035265	EQH15_10190	prepilin-type N-terminal cleavage/methylation domain-containing protein	18	18	0.0005	Non-Essential
1715	1715_0	PG01	CP035265	EQH15_10195	type II secretion system F family protein	36	43	0.0023	Non-Essential
841	841_0	PG01	CP035265	EQH15_10200	type II/IV secretion system protein	32	36	0.001	Non-Essential
678	678_0	PG01	CP035265	EQH15_10205	DUF1033 family protein	17	17	0.0005	Non-Essential
115	115_0	PG01	CP035265	EQH15_10210	alcohol dehydrogenase	44	49	0.0005	Non-Essential
58	58_0	PG01	CP035265	EQH15_10215	N-acetylglucosamine-6-phosphate deacetylase	41	42	0.0001	Non-Essential
1196	1196_0	PG01	CP035265	EQH15_10220	acetyltransferase	74	82	0.0009	Non-Essential
1791	1791_0	PG01	CP035265	EQH15_10225	tRNA guanosine(34) transglycosylase Tgt	38	43	0.0007	Non-Essential
1909	1909_0	PG01	CP035265	EQH15_10230	DUF975 family protein	46	50	0.0008	Non-Essential
NA	NA	PG01	CP035265	EQH15_10235	pyroglutamyl-peptidase I	23	30	0.0093	Non-Essential
1950	1950_0	PG01	CP035265	EQH15_10240	DUF1304 domain-containing protein	20	20	0.0002	Non-Essential
127	127_0	PG01	CP035265	EQH15_10245	MarR family transcriptional regulator	10	12	0.004	Non-Essential
2382	2382_0	PG01	CP035265	EQH15_10250	LysM peptidoglycan-binding domain-containing protein	34	38	0.0013	Non-Essential
1898	1898_0	PG01	CP035265	EQH15_10255	HAD family hydrolase	29	33	0.0019	Non-Essential
1268	1268_0	PG01	CP035265	EQH15_10260	MATE family efflux transporter	56	64	0.0014	Non-Essential
584	584_0	PG01	CP035265	EQH15_10265	threonine synthase	58	67	0.001	Non-Essential
1704	1704_0	PG01	CP035265	EQH15_10270	gamma-glutamylcysteine synthetase	75	80	0.0002	Non-Essential
2395	2395_0	PG01	CP035265	EQH15_10275	hypothetical protein	17	17	0.0012	Non-Essential
2295	2295_0	PG01	CP035265	EQH15_10280	hypothetical protein	10	44	1	Essential
3604	3604_0	PG01	CP035265	EQH15_10285	hypothetical protein	43	44	0.0002	Non-Essential
2409	2409_0	PG01	CP035265	EQH15_10290	hypothetical protein	15	16	0.001	Non-Essential
3111	3111_0	PG01	CP035265	EQH15_10295	cell division protein FtsK	89	97	0.0004	Non-Essential
2207	2207_2	PG01	CP035265	EQH15_10300	hypothetical protein	19	22	0.0022	Non-Essential
2924	2924_1	PG01	CP035265	EQH15_10305	hypothetical protein	17	19	0.0022	Non-Essential
3131	3131_0	PG01	CP035265	EQH15_10310	phosphoesterase	59	61	0.0002	Non-Essential
2307	2307_2	PG01	CP035265	EQH15_10315	Rep protein	54	54	0.0001	Non-Essential
2172	2172_0	PG01	CP035265	EQH15_10320	DUF3173 domain-containing protein	14	15	0.0009	Non-Essential
NA	NA	PG01	CP035265	EQH15_10325	site-specific integrase	72	81	0.0007	Non-Essential
642	642_2	PG01	CP035265	EQH15_10330	GTP pyrophosphokinase	30	33	0.0013	Non-Essential
2068	2068_0	PG01	CP035265	EQH15_10335	ribbon-helix-helix protein, CopG family	12	19	0.0929	Uncertain
1747	1747_0	PG01	CP035265	EQH15_10340	serine/threonine protein phosphatase	35	57	0.1842	Uncertain
1933	1933_0	PG01	CP035265	EQH15_10420	hypothetical protein	0	0	0.2163	Uncertain
723	723_0	PG01	CP035265	EQH15_10430	cytidine deaminase	18	25	0.0223	Non-Essential
2141	2141_0	PG01	CP035265	EQH15_10435	glutamate--tRNA ligase	6	57	1	Essential
1224	1224_0	PG01	CP035265	EQH15_10440	glucose-6-phosphate isomerase	5	48	1	Essential
984	984_0	PG01	CP035265	EQH15_10445	hypothetical protein	6	8	0.0181	Non-Essential
1296	1296_0	PG01	CP035265	EQH15_10450	gamma-glutamyl-gamma-aminobutyrate hydrolase family protein	20	21	0.0006	Non-Essential
[truncated: 74,771 more rows]

## Sheet: Fig1d_columns
Non-essential (SDMM)	Strain-dependent (SDMM)	Accessory essentials (SDMM)	Non-essential (Lungs)	Strain-dependent (Lungs)	Accessory essentials (Lungs)
-1.57904	-1.389	-1.29298	-1	-1	-0.896553
-1.31339	-1.33168	-1.19726	-0.936535	-1	-0.850618
-1.31231	-1.28353	-1.03397	-0.898903	-1	-0.770128
-1.21492	-1.27094	-0.949124	-0.897169	-1	-0.750337
-1.21282	-1.23935	-0.843217	-0.88709	-1	-0.156338
-1.20675	-1.15695	-0.788281	-0.877776	-0.950725	-0.0288728
-1.18803	-1.14921	-0.777156	-0.873575	-0.92386	0.0208738
-1.16536	-1.06052	-0.720432	-0.868618	-0.901901	0.186951
-1.12918	-1.0594	-0.673639	-0.864133	-0.900466
-1.12634	-1.05872	-0.640637	-0.862952	-0.898053
-1.10965	-1.04509	-0.593012	-0.862275	-0.894798
-1.10035	-1.00196	-0.526053	-0.861236	-0.888463
-1.09542	-0.987272	-0.467605	-0.851781	-0.887425
-1.08975	-0.978249	-0.465858	-0.846498	-0.885424
-1.06206	-0.973141	-0.455144	-0.844485	-0.883501
-1.0605	-0.943348	-0.379266	-0.843463	-0.882298
-1.02947	-0.938927	-0.319912	-0.829166	-0.881566
-1.02017	-0.931985	-0.308393	-0.829117	-0.881012
-1.01665	-0.928538	-0.307468	-0.822362	-0.88095
-0.993965	-0.912555	-0.303722	-0.810323	-0.879985
-0.989454	-0.906995	-0.296718	-0.796723	-0.878329
-0.981017	-0.893541	-0.267772	-0.790797	-0.87492
-0.978064	-0.887731	-0.260867	-0.78915	-0.8738
-0.965097	-0.875746	-0.232651	-0.782206	-0.872543
-0.964698	-0.874995	-0.232131	-0.779279	-0.86897
-0.954565	-0.856498	-0.226642	-0.776339	-0.865403
-0.953098	-0.850305	-0.217855	-0.77364	-0.863039
-0.950507	-0.835596	-0.217256	-0.769368	-0.858472
-0.946867	-0.82852	-0.191966	-0.768514	-0.850466
-0.940616	-0.82572	-0.187947	-0.764115	-0.850408
-0.930096	-0.819542	-0.185361	-0.759591	-0.848719
-0.923491	-0.808166	-0.177916	-0.758725	-0.845757
-0.922852	-0.803241	-0.176712	-0.736376	-0.832951
-0.921347	-0.796373	-0.175943	-0.728831	-0.832591
-0.906212	-0.785504	-0.167058	-0.725716	-0.831877
-0.900445	-0.785122	-0.14589	-0.724941	-0.826212
-0.897216	-0.785041	-0.144412	-0.713005	-0.825031
-0.895858	-0.772223	-0.137015	-0.7078	-0.820225
-0.895584	-0.771846	-0.136795	-0.707135	-0.790505
-0.895583	-0.767706	-0.120575	-0.706804	-0.78559
-0.893691	-0.766428	-0.117319	-0.703771	-0.782204
-0.890711	-0.756656	-0.105149	-0.690408	-0.77996
-0.883946	-0.750854	-0.0666124	-0.677496	-0.777931
-0.883275	-0.749284	-0.0659207	-0.669621	-0.777634
-0.872696	-0.745661	-0.0659001	-0.665447	-0.765015
-0.871649	-0.734355	-0.0643729	-0.664802	-0.757914
-0.868626	-0.733197	-0.0632419	-0.654887	-0.683825
-0.868474	-0.732702	-0.0561706	-0.65386	-0.683263
-0.865938	-0.732323	-0.0529535	-0.652078	-0.678271
-0.865913	-0.729641	-0.0499205	-0.647428	-0.675417
-0.865242	-0.724579	-0.0410784	-0.645946	-0.675125
-0.857705	-0.714537	-0.0360968	-0.638291	-0.662819
-0.855676	-0.712657	-0.0342893	-0.636547	-0.618524
-0.845445	-0.710148	-0.033859	-0.632124	-0.541688
-0.845073	-0.708692	-0.033129	-0.6259	-0.463392
-0.840254	-0.70675	-0.032966	-0.617023	-0.454721
-0.839663	-0.706509	-0.0294323	-0.614837	-0.448723
-0.837959	-0.70255	-0.0290365	-0.614644	-0.439009
-0.836583	-0.701591	-0.0272443	-0.613935	-0.347095
-0.831042	-0.699123	-0.0259418	-0.61377	-0.306296
-0.830829	-0.695286	-0.0239269	-0.61197	-0.286854
-0.830457	-0.688444	-0.0222291	-0.611928	-0.100836
-0.830223	-0.685592	-0.021669	-0.611856	-0.0136757
-0.828909	-0.671425	-0.0212677	-0.607253	0.251826
-0.82862	-0.669653	-0.0212593	-0.606341	0.265214
-0.827126	-0.665759	-0.0185562	-0.604323	0.593957
-0.826594	-0.665622	-0.0179067	-0.594753
-0.824586	-0.660905	-0.0176631	-0.586235
-0.824561	-0.658275	-0.0169944	-0.580006
-0.822968	-0.651947	-0.0157852	-0.577687
-0.821835	-0.649704	-0.01296	-0.574528
-0.820802	-0.648506	-0.0100975	-0.572402
-0.813797	-0.646303	-0.0098049	-0.570397
-0.810024	-0.64499	-0.009515	-0.570339
-0.809428	-0.642051	-0.0083541	-0.568956
-0.805995	-0.638531	-0.0056354	-0.567403
-0.805419	-0.633442	-0.003135	-0.565934
-0.804764	-0.626679	-0.0027402	-0.554207
-0.802576	-0.626224	-0.0018981	-0.553088
-0.800959	-0.624632	0.00036647	-0.550455
-0.800038	-0.622608	0.00093842	-0.550095
-0.798931	-0.622075	0.00525849	-0.541593
-0.79868	-0.618911	0.00535227	-0.540323
-0.794847	-0.618248	0.0111092	-0.537559
-0.786318	-0.61698	0.011729	-0.537105
-0.786236	-0.614966	0.0117498	-0.535879
-0.784426	-0.607217	0.0157852	-0.530483
-0.78313	-0.60709	0.0166933	-0.530218
-0.783128	-0.603194	0.0184273	-0.528091
-0.78279	-0.598019	0.0193862	-0.526694
-0.782606	-0.593182	0.0215472	-0.523648
-0.777879	-0.591481	0.0217517	-0.51467
-0.777665	-0.591359	0.022003	-0.513888
-0.777506	-0.590466	0.0259786	-0.512985
-0.776916	-0.585404	0.026317	-0.512958
-0.77471	-0.582127	0.0267695	-0.512498
-0.773868	-0.580645	0.0274698	-0.511548
-0.772545	-0.578614	0.0280373	-0.511127
-0.772238	-0.578308	0.0298302	-0.50889
-0.772034	-0.574345	0.0298335	-0.508751
-0.770636	-0.571041	0.0304776	-0.499362
-0.76618	-0.568396	0.0305409	-0.497073
-0.76529	-0.567951	0.0317969	-0.496673
-0.763758	-0.567859	0.0324147	-0.496357
-0.763436	-0.566113	0.0336399	-0.496201
-0.761718	-0.563556	0.0339021	-0.494819
-0.758925	-0.560509	0.0342651	-0.494177
-0.755299	-0.556032	0.0345945	-0.492215
-0.755008	-0.554145	0.0354565	-0.481745
-0.754868	-0.553954	0.0356555	-0.476872
-0.754621	-0.553461	0.0370228	-0.476845
-0.752608	-0.551141	0.0378989	-0.476843
-0.748875	-0.549228	0.038322	-0.475781
-0.747479	-0.548026	0.0385844	-0.473699
-0.74733	-0.541182	0.0388275	-0.459355
-0.744522	-0.54049	0.0406598	-0.457643
-0.743596	-0.539028	0.0459006	-0.454335
-0.743133	-0.535729	0.0462757	-0.451441
-0.742956	-0.534663	0.0465912	-0.449683
-0.742838	-0.534247	0.0471126	-0.448293
-0.741291	-0.533013	0.0501159	-0.439876
-0.740845	-0.528317	0.0520062	-0.43922
-0.737133	-0.527977	0.0544228	-0.435787
-0.736988	-0.524613	0.0544894	-0.434216
-0.736289	-0.522292	0.055134	-0.434201
-0.732763	-0.521582	0.0558305	-0.434138
-0.73057	-0.521194	0.0567399	-0.43198
-0.729687	-0.5181	0.0583465	-0.428345
-0.726948	-0.517344	0.0592502	-0.424315
-0.723757	-0.517047	0.0635343	-0.418315
-0.723331	-0.515771	0.0638246	-0.418073
-0.718698	-0.515379	0.0640503	-0.414499
-0.717003	-0.512664	0.0648803	-0.413467
-0.711678	-0.505623	0.065494	-0.411988
-0.711638	-0.503498	0.0657362	-0.411876
-0.711058	-0.503264	0.0684445	-0.408502
-0.711003	-0.501031	0.0701062	-0.406465
-0.709947	-0.500322	0.0716946	-0.402004
-0.708592	-0.499784	0.073055	-0.401855
-0.707276	-0.497802	0.0738299	-0.399146
-0.707251	-0.495708	0.0745781	-0.394161
-0.707006	-0.495487	0.0753953	-0.388201
-0.706812	-0.494882	0.0830772	-0.383784
-0.704954	-0.492946	0.083952	-0.38358
-0.704808	-0.492878	0.0898518	-0.382194
-0.70304	-0.490183	0.0900344	-0.382153
-0.702109	-0.489901	0.0981292	-0.377951
-0.701707	-0.48886	0.100787	-0.376809
-0.700766	-0.487284	0.108936	-0.37453
-0.700442	-0.486008	0.120442	-0.372949
-0.699891	-0.485617	0.122722	-0.37292
-0.696295	-0.478768	0.127248	-0.372762
-0.696208	-0.477209	0.129697	-0.372236
-0.694871	-0.477102	0.130498	-0.372182
-0.69405	-0.476999	0.132354	-0.370332
-0.693846	-0.474916	0.132898	-0.369679
-0.692276	-0.474891	0.134003	-0.366387
-0.691358	-0.473536	0.137084	-0.365676
-0.688969	-0.472766	0.144359	-0.361978
-0.688301	-0.469355	0.14601	-0.361622
-0.687125	-0.468964	0.151177	-0.361475
-0.687114	-0.464155	0.163774	-0.360983
-0.686219	-0.463893	0.188995	-0.356867
-0.685854	-0.463187	0.218052	-0.3566
-0.685768	-0.457079	0.219141	-0.356135
-0.683266	-0.453842	0.226828	-0.354836
-0.682642	-0.451961	0.243454	-0.35449
-0.681046	-0.451771	0.247462	-0.35137
-0.680764	-0.450817	0.249807	-0.344253
-0.680646	-0.448786	0.267207	-0.34401
-0.679203	-0.447459	0.277956	-0.34306
-0.676811	-0.447354	0.294217	-0.33981
-0.675859	-0.446199	0.307752	-0.339326
-0.672677	-0.445752	0.318167	-0.339114
-0.670773	-0.444974	0.368119	-0.336136
-0.669515	-0.444966	0.393285	-0.335491
-0.66763	-0.444752	0.427218	-0.333424
-0.664994	-0.44331	0.696801	-0.332363
-0.662569	-0.4431	0.743321	-0.330884
-0.6624	-0.440678	0.833879	-0.330008
-0.659238	-0.438164		-0.32808
-0.659116	-0.437413		-0.327892
-0.657495	-0.436747		-0.326235
-0.657234	-0.436333		-0.319571
-0.656463	-0.435007		-0.317464
-0.654188	-0.429307		-0.314213
-0.65312	-0.428136		-0.313307
-0.651423	-0.42649		-0.312296
-0.649485	-0.421305		-0.31116
-0.648168	-0.420303		-0.309694
-0.647949	-0.419734		-0.305393
-0.64793	-0.418056		-0.303318
-0.647323	-0.417767		-0.301414
-0.647077	-0.416125		-0.300951
-0.646936	-0.412463		-0.300718
-0.64424	-0.410473		-0.298654
-0.643733	-0.409956		-0.29856
-0.642261	-0.409089		-0.297776
-0.642133	-0.407055		-0.297031
-0.641395	-0.406473		-0.296683
-0.638737	-0.406357		-0.294749
-0.63783	-0.40441		-0.292308
-0.637239	-0.401544		-0.291795
-0.63655	-0.401123		-0.29158
-0.636099	-0.39978		-0.290569
-0.634346	-0.398719		-0.285649
-0.634261	-0.398235		-0.285003
-0.633848	-0.396799		-0.28312
-0.632833	-0.39592		-0.282779
-0.63241	-0.39555		-0.278672
-0.631844	-0.395525		-0.278554
-0.631797	-0.394535		-0.278332
-0.630579	-0.393766		-0.27645
-0.630413	-0.392361		-0.275402
-0.628746	-0.392178		-0.27422
-0.627881	-0.391669		-0.273963
-0.626102	-0.387223		-0.273292
-0.625647	-0.385484		-0.270932
-0.625358	-0.384727		-0.270316
-0.622516	-0.384584		-0.268893
-0.622007	-0.382449		-0.268325
-0.621812	-0.381663		-0.268172
-0.621609	-0.381604		-0.266448
-0.621351	-0.381319		-0.266007
-0.62072	-0.380493		-0.26587
-0.620353	-0.377741		-0.264036
-0.619254	-0.370581		-0.263909
-0.618658	-0.370106		-0.263695
-0.618576	-0.368205		-0.263272
-0.617376	-0.366665		-0.263047
-0.617015	-0.366473		-0.262325
-0.615782	-0.36602		-0.260626
-0.613717	-0.365156		-0.258604
-0.612248	-0.363241		-0.257105
-0.603938	-0.36308		-0.255882
-0.603933	-0.361853		-0.253412
-0.603682	-0.360332		-0.252908
-0.602598	-0.360273		-0.250448
-0.602043	-0.358216		-0.250096
-0.600279	-0.355705		-0.249178
-0.60005	-0.354766		-0.248489
-0.599385	-0.354107		-0.248464
-0.597832	-0.353811		-0.248039
-0.59649	-0.353125		-0.24714
-0.595374	-0.351422		-0.245781
-0.594975	-0.350934		-0.244953
-0.594874	-0.348157		-0.244019
-0.593897	-0.346907		-0.241915
-0.593318	-0.344572		-0.241626
-0.592471	-0.344057		-0.241615
-0.592089	-0.342192		-0.240254
-0.590819	-0.342161		-0.239509
-0.587518	-0.338524		-0.23861
-0.58681	-0.337656		-0.237709
-0.586359	-0.337512		-0.233512
-0.58601	-0.337255		-0.232519
-0.584611	-0.335967		-0.231458
-0.58314	-0.333364		-0.229942
-0.583044	-0.331428		-0.228756
-0.582631	-0.33133		-0.227418
-0.582057	-0.329662		-0.227234
-0.581141	-0.326879		-0.225839
-0.580731	-0.326242		-0.225618
-0.580027	-0.32564		-0.22557
-0.579328	-0.325226		-0.224497
-0.579131	-0.324694		-0.223311
-0.578832	-0.323774		-0.222916
-0.578674	-0.322779		-0.222698
-0.57582	-0.322228		-0.222075
-0.574317	-0.321665		-0.22122
-0.573632	-0.319072		-0.219411
-0.572656	-0.31903		-0.219209
-0.57072	-0.317221		-0.217538
-0.570359	-0.317036		-0.21648
-0.569706	-0.316239		-0.216012
-0.568398	-0.315619		-0.215279
-0.567879	-0.315536		-0.214942
-0.565797	-0.314928		-0.21324
-0.563657	-0.313867		-0.212653
-0.563363	-0.31325		-0.210442
-0.563273	-0.311801		-0.209933
-0.56226	-0.31131		-0.208874
-0.560675	-0.310082		-0.20866
-0.559697	-0.309999		-0.20503
-0.559252	-0.309717		-0.202981
-0.557615	-0.308539		-0.201207
-0.557318	-0.308455		-0.200997
-0.555661	-0.308001		-0.200415
-0.555293	-0.307758		-0.198429
-0.55513	-0.305924		-0.197064
-0.553898	-0.305685		-0.195199
-0.553854	-0.304674		-0.194371
-0.5533	-0.304569		-0.194025
-0.55294	-0.304035		-0.193479
-0.552855	-0.30396		-0.192791
-0.55162	-0.303715		-0.192201
-0.549843	-0.303472		-0.191477
-0.549189	-0.302995		-0.190667
-0.548086	-0.301787		-0.19041
-0.547413	-0.30151		-0.190173
-0.546871	-0.301496		-0.189691
-0.546619	-0.299655		-0.186746
-0.546066	-0.299479		-0.18397
-0.543762	-0.296822		-0.182352
-0.543538	-0.296651		-0.181681
-0.543225	-0.295839		-0.181489
-0.543083	-0.295749		-0.180567
-0.537639	-0.294332		-0.179274
-0.535009	-0.293979		-0.1787
-0.534625	-0.291656		-0.178063
-0.534571	-0.291089		-0.177723
-0.534223	-0.289238		-0.176889
-0.534164	-0.288698		-0.176764
-0.531543	-0.286023		-0.17666
-0.530779	-0.285255		-0.175487
-0.530283	-0.283569		-0.175222
-0.529815	-0.28322		-0.174814
-0.529299	-0.28191		-0.173769
-0.528075	-0.281066		-0.171981
-0.527017	-0.280622		-0.171217
-0.526882	-0.280608		-0.169384
-0.526735	-0.277166		-0.169286
-0.523536	-0.276564		-0.16769
-0.52236	-0.276221		-0.167496
-0.520771	-0.276098		-0.167339
-0.520386	-0.272799		-0.166741
-0.520204	-0.272263		-0.165264
-0.520159	-0.269995		-0.164597
-0.519817	-0.267528		-0.163429
-0.518718	-0.266581		-0.163047
-0.518137	-0.265989		-0.162774
-0.517947	-0.265092		-0.162663
-0.515726	-0.264009		-0.160876
-0.514501	-0.263404		-0.159339
-0.512564	-0.263228		-0.158188
-0.512421	-0.261257		-0.157698
-0.509779	-0.260271		-0.156954
-0.50902	-0.260078		-0.156088
-0.508768	-0.257672		-0.155425
-0.507301	-0.257419		-0.155238
-0.506834	-0.256808		-0.155128
-0.506168	-0.256559		-0.154935
-0.505687	-0.255648		-0.154747
-0.504584	-0.255537		-0.154059
-0.504045	-0.252209		-0.153854
-0.501853	-0.252102		-0.15378
-0.501675	-0.251653		-0.153769
-0.50099	-0.251444		-0.150743
-0.500602	-0.250705		-0.150738
-0.499049	-0.250013		-0.148243
-0.498742	-0.249286		-0.146159
-0.496704	-0.249232		-0.145515
-0.495943	-0.248679		-0.145181
-0.495716	-0.248173		-0.143307
-0.495485	-0.246203		-0.143282
-0.495422	-0.245979		-0.141643
-0.495371	-0.245226		-0.141027
-0.495173	-0.244689		-0.140568
-0.495085	-0.243845		-0.138293
-0.494719	-0.241598		-0.135696
-0.494602	-0.241029		-0.135254
-0.494524	-0.240867		-0.135217
-0.49443	-0.240672		-0.135199
-0.494425	-0.239509		-0.13501
-0.494376	-0.237778		-0.134025
-0.494041	-0.237754		-0.133029
-0.493602	-0.237667		-0.132738
-0.493078	-0.237337		-0.129125
-0.492616	-0.235531		-0.128577
-0.492451	-0.233914		-0.127839
-0.491643	-0.233534		-0.12677
-0.491633	-0.23338		-0.124459
-0.490056	-0.232477		-0.123484
-0.48994	-0.23071		-0.123044
-0.48926	-0.230589		-0.122572
-0.488224	-0.230273		-0.1218
-0.487345	-0.230259		-0.121756
-0.487247	-0.230239		-0.121684
-0.48708	-0.230119		-0.119645
-0.487017	-0.229296		-0.119134
-0.486815	-0.228063		-0.118963
-0.486758	-0.227777		-0.117867
-0.48672	-0.227732		-0.117022
-0.48539	-0.227473		-0.116679
-0.48528	-0.226878		-0.116235
-0.483779	-0.226229		-0.116009
-0.483677	-0.225081		-0.11492
-0.483298	-0.224869		-0.11467
-0.483042	-0.22454		-0.113776
-0.482976	-0.224441		-0.113261
-0.482649	-0.224188		-0.112982
-0.482264	-0.222261		-0.112048
-0.482196	-0.221236		-0.111624
-0.481597	-0.220947		-0.111231
-0.48076	-0.220324		-0.111008
-0.480709	-0.219419		-0.110135
-0.479956	-0.219317		-0.109355
-0.479766	-0.218514		-0.10824
-0.478736	-0.218214		-0.108141
-0.478653	-0.218134		-0.107787
-0.477949	-0.218106		-0.107459
-0.477798	-0.216281		-0.107215
-0.477676	-0.214578		-0.107013
-0.477138	-0.213794		-0.106752
-0.476616	-0.212933		-0.105876
-0.4761	-0.211934		-0.105504
-0.47598	-0.21128		-0.104013
-0.475634	-0.210483		-0.103735
-0.474671	-0.210341		-0.103676
-0.474663	-0.210338		-0.103602
-0.473804	-0.209975		-0.102929
-0.473668	-0.207301		-0.102085
-0.473653	-0.20644		-0.101018
-0.473079	-0.206272		-0.0998664
-0.472905	-0.20567		-0.0998519
-0.47203	-0.204959		-0.0996555
-0.469875	-0.204591		-0.0991536
-0.46949	-0.20421		-0.0986391
-0.468997	-0.204136		-0.0984374
-0.46719	-0.203667		-0.098317
-0.466866	-0.203516		-0.0979305
-0.466795	-0.202559		-0.0974383
-0.465405	-0.201942		-0.0965816
-0.465147	-0.200986		-0.095594
-0.463707	-0.199945		-0.0949941
-0.463531	-0.198676		-0.0936104
-0.463335	-0.197047		-0.0934208
-0.462465	-0.196402		-0.0925182
-0.462061	-0.196335		-0.0897146
-0.461985	-0.195777		-0.0895946
-0.460905	-0.19504		-0.0893653
-0.460047	-0.194858		-0.089118
-0.459809	-0.19424		-0.0890817
-0.459658	-0.192724		-0.0889112
-0.459557	-0.191631		-0.0888797
-0.45916	-0.191545		-0.0887334
-0.458189	-0.191334		-0.0880702
-0.45741	-0.190389		-0.0880261
-0.45687	-0.189332		-0.0868905
-0.455972	-0.189106		-0.0853908
-0.45515	-0.18726		-0.0850601
-0.454124	-0.185673		-0.0849192
-0.453371	-0.185563		-0.0846824
-0.452928	-0.184707		-0.0846347
-0.45291	-0.184059		-0.0845923
-0.452751	-0.183262		-0.0841628
-0.450759	-0.183215		-0.0830327
-0.450599	-0.182296		-0.0826031
-0.45017	-0.180921		-0.0823707
-0.448909	-0.180598		-0.0822639
-0.448217	-0.180052		-0.0806787
-0.44728	-0.179926		-0.0806296
-0.447267	-0.17924		-0.0797939
-0.447222	-0.17878		-0.0779782
-0.44669	-0.178038		-0.0771845
-0.446059	-0.177711		-0.0770499
-0.445595	-0.177077		-0.0770497
-0.445296	-0.176333		-0.0768793
-0.445141	-0.174617		-0.0758364
-0.444408	-0.173874		-0.0757835
-0.444102	-0.173819		-0.0754564
-0.443813	-0.173501		-0.0747789
-0.443695	-0.172644		-0.0739058
-0.443395	-0.172599		-0.0728284
-0.443365	-0.172173		-0.071033
-0.443245	-0.171193		-0.0707939
-0.443011	-0.171085		-0.0707878
-0.442836	-0.170436		-0.069603
-0.442772	-0.16981		-0.0693145
-0.442646	-0.16951		-0.0682671
-0.4426	-0.16799		-0.0682092
-0.442581	-0.166267		-0.0681128
-0.441938	-0.162154		-0.0679317
-0.441624	-0.161814		-0.0677372
-0.440519	-0.1615		-0.0666936
-0.440128	-0.16129		-0.0665718
-0.439525	-0.1592		-0.0663018
-0.439452	-0.158686		-0.0656413
-0.439196	-0.158287		-0.0651702
-0.438788	-0.156254		-0.0648957
-0.438203	-0.156064		-0.0645393
-0.43786	-0.155827		-0.0636305
-0.436879	-0.155189		-0.0635273
-0.436247	-0.15284		-0.0634344
-0.436136	-0.152691		-0.063172
-0.435307	-0.151913		-0.0630114
-0.435225	-0.150146		-0.0621288
-0.434289	-0.148678		-0.0614039
-0.434003	-0.148539		-0.0610119
-0.433772	-0.147792		-0.0594113
-0.433713	-0.147084		-0.0586992
-0.433158	-0.146038		-0.0586715
-0.4331	-0.146037		-0.0582277
-0.43309	-0.14505		-0.057357
-0.432254	-0.144451		-0.0568537
-0.431934	-0.144205		-0.0564449
-0.431895	-0.144181		-0.0556747
-0.431712	-0.14318		-0.055443
-0.429123	-0.142833		-0.0548371
-0.42799	-0.14262		-0.0535568
-0.427601	-0.142612		-0.0535139
-0.426579	-0.142295		-0.0533231
-0.42614	-0.142281		-0.053075
-0.425858	-0.141844		-0.0529955
-0.425737	-0.141459		-0.0521579
-0.425697	-0.1407		-0.0511926
-0.425639	-0.139803		-0.0503029
-0.425631	-0.139397		-0.0498165
-0.425621	-0.13849		-0.0481889
-0.424956	-0.13838		-0.0476894
-0.424395	-0.136157		-0.0476467
-0.422986	-0.135392		-0.0473439
-0.422731	-0.135043		-0.0465866
-0.422376	-0.13487		-0.0465225
-0.422222	-0.133556		-0.0464833
-0.42216	-0.133504		-0.0461625
-0.421451	-0.132661		-0.0458839
-0.421356	-0.131852		-0.0454858
-0.420476	-0.131818		-0.0451596
-0.419897	-0.131796		-0.0451212
-0.419823	-0.13099		-0.044895
-0.419014	-0.130977		-0.0448594
-0.41894	-0.129931		-0.0443138
-0.418927	-0.129616		-0.0437898
-0.418707	-0.129369		-0.0433945
-0.418644	-0.127885		-0.0432732
-0.418184	-0.12764		-0.0429726
-0.417866	-0.127248		-0.0427415
-0.417857	-0.125328		-0.0422252
-0.417478	-0.125027		-0.0418591
-0.417325	-0.124783		-0.0417085
-0.417258	-0.122598		-0.0416688
-0.416716	-0.122558		-0.0407439
-0.416556	-0.122521		-0.0405066
-0.416452	-0.121945		-0.039726
-0.416416	-0.121792		-0.0394974
-0.41636	-0.121262		-0.0394584
-0.416314	-0.120967		-0.0378406
-0.416251	-0.120269		-0.0377739
-0.415232	-0.1202		-0.0373241
-0.415025	-0.119895		-0.0369371
-0.414773	-0.118843		-0.0368779
-0.414743	-0.118022		-0.0351123
-0.414263	-0.114921		-0.0345434
-0.414182	-0.114613		-0.0342766
-0.414021	-0.114346		-0.0328574
-0.413921	-0.109645		-0.032368
-0.413711	-0.10932		-0.0321984
-0.413605	-0.108754		-0.0321636
-0.412894	-0.108688		-0.032098
-0.412737	-0.108472		-0.0310424
-0.411452	-0.10751		-0.0306375
-0.41082	-0.107065		-0.0303811
-0.41028	-0.106732		-0.0300539
-0.409605	-0.106448		-0.0297102
-0.408256	-0.105904		-0.0297058
-0.407998	-0.104858		-0.0292318
-0.40758	-0.104554		-0.0270696
-0.407434	-0.104525		-0.0260741
-0.406839	-0.104003		-0.025539
-0.406544	-0.103989		-0.0248279
-0.406485	-0.102874		-0.0247908
-0.40621	-0.102855		-0.0242751
-0.4055	-0.10225		-0.0236703
-0.405498	-0.101997		-0.0233589
-0.404777	-0.101017		-0.0233045
-0.404554	-0.100332		-0.0231937
-0.403851	-0.0994558		-0.0231897
-0.403794	-0.0992396		-0.0231249
-0.403759	-0.0984336		-0.0229771
-0.403467	-0.0979764		-0.0229222
-0.403403	-0.0977203		-0.0225887
-0.403259	-0.0968007		-0.0225454
-0.403227	-0.0966559		-0.0225278
-0.40319	-0.0961181		-0.0223142
-0.402826	-0.0958805		-0.0221279
-0.402626	-0.094496		-0.0218642
-0.402529	-0.0935316		-0.0217809
-0.402474	-0.093322		-0.0210026
-0.402285	-0.0932549		-0.0207861
-0.401847	-0.0928645		-0.0206243
-0.401415	-0.0927684		-0.0204188
-0.401384	-0.0922623		-0.0202619
-0.400894	-0.0907907		-0.0199834
-0.400601	-0.0896866		-0.0198921
-0.39891	-0.0894719		-0.0195954
-0.398587	-0.0887892		-0.0191898
-0.398226	-0.0871116		-0.0191121
-0.397039	-0.0870755		-0.0190082
-0.394646	-0.0844157		-0.0187543
-0.39459	-0.0837155		-0.0181683
-0.39303	-0.0836139		-0.0169142
-0.393026	-0.0823824		-0.0167186
-0.391978	-0.0816537		-0.0164903
-0.39117	-0.081482		-0.0164527
-0.391095	-0.0806411		-0.0163972
-0.39101	-0.0803799		-0.0161174
-0.39101	-0.0801141		-0.0152865
-0.390446	-0.0781612		-0.0152525
-0.390387	-0.0778639		-0.0150089
-0.390114	-0.0772471		-0.0149066
-0.389547	-0.0772316		-0.0146445
-0.389346	-0.0770987		-0.0144437
-0.389172	-0.0763156		-0.0142828
-0.388793	-0.0753913		-0.0142789
-0.388178	-0.074176		-0.0142582
-0.387819	-0.074065		-0.0141267
-0.387696	-0.0738696		-0.0140103
-0.387379	-0.0734721		-0.0137235
-0.386963	-0.0717276		-0.0136294
-0.386821	-0.0707731		-0.0132058
-0.38479	-0.0705878		-0.013074
-0.383646	-0.0702205		-0.0129455
-0.3834	-0.070088		-0.012524
-0.383313	-0.0682403		-0.0111537
-0.383231	-0.0675401		-0.0109726
-0.383211	-0.0673615		-0.010574
-0.383191	-0.0665428		-0.0105521
-0.382942	-0.0647133		-0.0105473
-0.382724	-0.0638651		-0.0103951
-0.382347	-0.063479		-0.0103204
-0.382328	-0.0628034		-0.010031
-0.381803	-0.0627186		-0.0097143
-0.381318	-0.0620354		-0.0093983
-0.380433	-0.060283		-0.0088849
-0.380102	-0.0594559		-0.0088126
-0.37957	-0.0586754		-0.0086777
-0.379407	-0.0575803		-0.0082307
-0.378998	-0.057445		-0.0079328
-0.378263	-0.0572257		-0.0078376
-0.377915	-0.0567278		-0.0078215
-0.377875	-0.056103		-0.0077845
-0.377667	-0.0557876		-0.0077372
-0.37718	-0.0554894		-0.0074849
-0.377075	-0.0538337		-0.006579
-0.376951	-0.0532596		-0.0064888
-0.376932	-0.0525499		-0.0062441
-0.37679	-0.0520131		-0.0062065
-0.376648	-0.0514338		-0.0059374
-0.3763	-0.0514139		-0.0054028
-0.376288	-0.0514053		-0.005145
-0.376072	-0.0510017		-0.0050264
-0.375663	-0.0509694		-0.0046137
-0.375121	-0.0506559		-0.0045771
-0.374624	-0.0493939		-0.0036323
-0.37449	-0.047895		-0.0035269
-0.37408	-0.0466169		-0.0034829
-0.374047	-0.0462214		-0.0033913
-0.373821	-0.045188		-0.0033902
-0.373773	-0.0451236		-0.0025113
-0.373635	-0.0444175		-0.0021867
-0.373325	-0.0443406		-0.0014223
-0.373079	-0.0441846		-0.0012904
-0.372803	-0.0441009		-0.0003733
-0.372616	-0.0418187		3.9e-05
-0.372538	-0.0380915		6.18e-05
-0.372537	-0.0379581		0.00023363
-0.372513	-0.0375773		0.00086089
-0.372317	-0.0368849		0.00166243
-0.372295	-0.0368403		0.00181022
-0.372256	-0.0355369		0.00296514
-0.371944	-0.0351581		0.00305745
-0.371469	-0.0327931		0.00473307
-0.371226	-0.0317212		0.00499128
-0.371131	-0.0311911		0.0050408
-0.369716	-0.0307871		0.00527844
-0.369165	-0.0305727		0.00532723
-0.368908	-0.0305021		0.00603231
-0.368782	-0.0298864		0.0060585
-0.368697	-0.0287412		0.00623132
-0.368236	-0.0280806		0.00725846
-0.368219	-0.0279495		0.00795562
-0.367381	-0.0277725		0.00798168
-0.367147	-0.0275459		0.00808842
-0.366864	-0.0270557		0.00811598
-0.366425	-0.0255431		0.00819168
-0.366199	-0.0240233		0.00827241
-0.365819	-0.0232194		0.00873343
-0.365769	-0.0218829		0.00938622
-0.365175	-0.0218351		0.0102118
-0.364939	-0.0215552		0.0106251
-0.364811	-0.0210666		0.0106365
-0.364162	-0.020405		0.0109288
-0.364012	-0.0194282		0.0111603
-0.364008	-0.018425		0.0112709
-0.363865	-0.0183519		0.0113977
-0.363805	-0.0159492		0.0120646
-0.363713	-0.0154625		0.0134123
-0.363519	-0.0151398		0.0136627
-0.363432	-0.0146251		0.014046
-0.36326	-0.0133496		0.0142064
-0.363168	-0.0130555		0.0147051
-0.363035	-0.0122626		0.0158312
-0.362979	-0.0105752		0.016397
-0.362741	-0.0104579		0.0167416
-0.362716	-0.0086022		0.0168271
-0.36186	-0.0073467		0.016919
-0.361718	-0.0070034		0.0170942
-0.360772	-0.0063462		0.0173939
-0.36072	-0.0058026		0.017913
-0.360666	-0.0056539		0.0183907
-0.359698	-0.0045509		0.0187794
-0.359625	-0.0040146		0.0191428
-0.359618	-0.0032064		0.0192527
-0.359373	-0.003019		0.0198669
-0.359063	-0.0027609		0.0199421
-0.358512	-0.0014045		0.0205174
-0.358495	-0.0013741		0.0205679
-0.357812	0		0.0218576
-0.357444	0.00024032		0.0228548
-0.357312	0.00048432		0.0235794
-0.357037	0.00091541		0.0238254
-0.356554	0.00124414		0.0238854
-0.355931	0.00231366		0.0244024
-0.355926	0.00232305		0.0245537
-0.355553	0.00280843		0.0246615
-0.355447	0.00486224		0.0251852
-0.355355	0.0048969		0.0261201
-0.355195	0.0051755		0.0263805
-0.355094	0.0052366		0.0264715
-0.355083	0.00573773		0.0267261
-0.354843	0.0070373		0.0269445
-0.354709	0.00712437		0.0275892
-0.354533	0.00720818		0.0278483
-0.354129	0.00744232		0.0285567
-0.354066	0.00818401		0.0293349
-0.353165	0.00883394		0.029446
-0.352969	0.00984556		0.0297021
-0.35295	0.0126812		0.0300367
-0.352801	0.0128051		0.0303171
-0.35277	0.01506		0.0303827
-0.352735	0.0151922		0.0306811
-0.351583	0.0162248		0.0310418
-0.351583	0.0170771		0.0315882
-0.351581	0.017542		0.0317186
-0.351518	0.0175988		0.0317901
-0.350837	0.0177287		0.0321449
-0.350826	0.0184484		0.0323753
-0.350714	0.0199366		0.0326537
-0.350645	0.0223336		0.032987
-0.350565	0.0224291		0.0335288
-0.348913	0.0232322		0.0338469
-0.348337	0.0233398		0.034802
-0.348168	0.0260488		0.0352097
-0.348123	0.0287291		0.0357079
-0.348057	0.0300687		0.0358186
-0.348043	0.0307601		0.035836
-0.347702	0.0317487		0.0361277
-0.347645	0.032816		0.0361755
-0.347143	0.0341927		0.0363901
-0.347073	0.0358889		0.0365359
-0.346992	0.0363163		0.0366784
-0.346741	0.0367079		0.037221
-0.345395	0.0368429		0.0379886
-0.345216	0.0373917		0.0383644
-0.344543	0.0377297		0.0384741
-0.344166	0.0386848		0.0385795
-0.343999	0.0391527		0.0390141
-0.343984	0.039759		0.0392388
-0.343766	0.0407831		0.0399685
-0.343663	0.0412996		0.0399772
-0.343581	0.0429142		0.0399804
-0.343579	0.044778		0.0409214
-0.343168	0.0450751		0.0409457
-0.343138	0.0450797		0.0409622
-0.343116	0.0460649		0.0412365
-0.342877	0.0462155		0.0416434
-0.342675	0.0465292		0.0421614
-0.342555	0.0472752		0.042589
-0.342505	0.0478624		0.0431665
-0.34212	0.0482805		0.0431816
-0.341155	0.0529205		0.0433006
-0.340594	0.053916		0.0435037
-0.340299	0.0574802		0.0435519
-0.340208	0.0594296		0.0437225
-0.340089	0.0613969		0.0441263
-0.339705	0.0634775		0.0450868
-0.339468	0.0671259		0.0451582
-0.339392	0.0673172		0.0452931
-0.339256	0.0679255		0.0455084
-0.339167	0.0716858		0.0455996
-0.339154	0.0724047		0.046584
-0.338667	0.0757215		0.0466931
-0.338542	0.0780468		0.0468462
-0.338394	0.0789537		0.0470552
-0.338376	0.0805755		0.0470758
-0.338012	0.0806104		0.047614
-0.337933	0.0844607		0.0486804
-0.337884	0.0882198		0.0488598
-0.337692	0.0912401		0.0494043
-0.337514	0.092383		0.0495599
-0.33696	0.0924386		0.0496667
-0.336765	0.103121		0.0506374
-0.336446	0.110395		0.0506552
-0.336106	0.117257		0.050824
-0.335979	0.12453		0.0509608
-0.335977	0.125155		0.0511547
-0.335661	0.128988		0.0513699
-0.335551	0.130598		0.0514107
-0.335254	0.134656		0.0516072
-0.334958	0.136371		0.0517959
-0.334384	0.140767		0.052148
-0.334018	0.147778		0.0524523
-0.333915	0.14944		0.0528296
-0.333521	0.151875		0.053093
-0.333503	0.153454		0.0531328
-0.333282	0.153505		0.0532249
-0.333148	0.158497		0.0534798
-0.333079	0.158507		0.0535134
-0.332946	0.161033		0.0535276
-0.332035	0.16522		0.0535417
-0.331651	0.166603		0.0536531
-0.331435	0.170726		0.053785
-0.331384	0.174241		0.053788
-0.331149	0.175432		0.0538804
-0.330972	0.176247		0.0543532
-0.330545	0.182024		0.0545428
-0.329923	0.188184		0.054991
-0.329895	0.19106		0.055154
-0.329767	0.193316		0.0557949
-0.329153	0.196024		0.0558769
-0.328902	0.19841		0.0561897
-0.32804	0.200029		0.0562317
-0.327912	0.215013		0.0562788
-0.327695	0.222989		0.0562908
-0.327579	0.224327		0.0566647
-0.327547	0.226922		0.0570115
-0.327312	0.236373		0.0571209
-0.327102	0.243299		0.0574137
-0.327002	0.249063		0.0575071
-0.326812	0.249985		0.0576614
-0.326538	0.257795		0.05777
-0.32645	0.261793		0.0577721
-0.326432	0.262689		0.0577903
-0.326383	0.269884		0.0583796
-0.326263	0.271358		0.0588323
-0.326258	0.285109		0.0593305
-0.326063	0.288204		0.0593605
-0.326011	0.301475		0.0594465
-0.325809	0.302318		0.0596406
-0.325773	0.303606		0.059884
-0.325449	0.325796		0.0598909
-0.325378	0.332343		0.0605267
-0.324825	0.333411		0.0606704
-0.324629	0.333601		0.0612847
-0.324245	0.351757		0.0613614
-0.323884	0.354846		0.0613736
-0.323858	0.356965		0.0614379
-0.323547	0.358595		0.0617411
[truncated: 29,798 more rows]

## Sheet: Fig1d_SDMM
Cluster	Subcluster	Strain	Genome	locus tag	Start	End	Strand	Gene produuct	Observed Tn-Seq fitness (W) mean	Observed Tn-Seq fitness (W) SD	Total number of insertion mutants	Expected W (median of all non-essential genes W mean distribution)	W difference (Observed W - Expected W)	One sample t-test p value	FDR 5% adjusted p value	Discovery (Significant?)	Part of the essentialome?	Essentialome class
[truncated: 31,913 more rows]

[truncated: 5 more sheets: Fig1d_Lungs, Fig1d_Anova_results, Fig1d_Multiple_comparisons, Fig1e_CFU, Fig1e_TE]
