# Supplementary material for: A bacterial pan-genome makes gene essentiality strain-dependent and evolvable
Source: Nat Microbiol. 2022 Sep 12;7(10):1580–92. doi: 10.1038/s41564-022-01208-7 (PMC9519441; doi:10.1038/s41564-022-01208-7)
Supplement: Source Data Fig. 2 — Growth curves data, statistical source data and values. [file 41564_2022_1208_MOESM6_ESM.xlsx]

## Sheet: Fig2b
Time (hours)	PG04-SDMM	PG04-SDMM	PG04-SDMM	PG04_SP1603-SDMM	PG04_SP1603-SDMM	PG04_SP1603-SDMM	PG04_Complemented-SDMM	PG04_Complemented-SDMM	PG04_Complemented-SDMM	PG27-SDMM	PG27-SDMM	PG27-SDMM	PG27_SP_1603-SDMM	PG27_SP_1603-SDMM	PG27_SP_1603-SDMM	PG27_complemented-SDMM	PG27_complemented-SDMM	PG27_complemented-SDMM	TIGR4-SDMM	TIGR4-SDMM	TIGR4-SDMM	TIGR4_SP1603-SDMM	TIGR4_SP1603-SDMM	TIGR4_SP1603-SDMM	TIGR4_Complemented-SDMM	TIGR4_Complemented-SDMM	TIGR4_Complemented-SDMM
0	0.106	0.111	0.112	0.108	0.122	0.16	0.088	0.09	0.093	0.083	0.083	0.082	0.084	0.128	0.101	0.09	0.084	0.082	0.083	0.083	0.083	0.084	0.084	0.084	0.085	0.106	0.101
0.5	0.106	0.111	0.112	0.108	0.122	0.16	0.088	0.09	0.093	0.083	0.083	0.082	0.084	0.128	0.101	0.09	0.084	0.082	0.083	0.083	0.083	0.084	0.084	0.084	0.085	0.106	0.101
1	0.136	0.12	0.12	0.114	0.132	0.186	0.103	0.102	0.103	0.102	0.1	0.095	0.085	0.144	0.109	0.106	0.104	0.101	0.1	0.101	0.102	0.102	0.102	0.086	0.086	0.111	0.109
1.5	0.126	0.123	0.124	0.113	0.135	0.195	0.107	0.106	0.107	0.106	0.102	0.098	0.088	0.146	0.107	0.109	0.108	0.105	0.104	0.105	0.108	0.107	0.107	0.089	0.088	0.114	0.113
2	0.147	0.147	0.146	0.118	0.143	0.205	0.122	0.12	0.124	0.128	0.126	0.122	0.097	0.156	0.116	0.124	0.123	0.119	0.122	0.124	0.122	0.117	0.12	0.099	0.095	0.12	0.12
2.5	0.18	0.19	0.184	0.127	0.149	0.208	0.147	0.144	0.148	0.156	0.158	0.155	0.111	0.17	0.127	0.149	0.149	0.147	0.149	0.151	0.146	0.136	0.14	0.128	0.109	0.137	0.138
3	0.263	0.279	0.259	0.138	0.155	0.201	0.189	0.183	0.191	0.222	0.218	0.217	0.115	0.168	0.136	0.185	0.185	0.183	0.201	0.206	0.203	0.177	0.18	0.162	0.137	0.167	0.161
3.5	0.445	0.463	0.438	0.159	0.164	0.186	0.265	0.265	0.27	0.342	0.347	0.347	0.143	0.178	0.164	0.256	0.261	0.257	0.321	0.33	0.326	0.26	0.261	0.26	0.19	0.226	0.215
4	0.651	0.673	0.647	0.186	0.18	0.183	0.392	0.392	0.402	0.543	0.547	0.549	0.216	0.221	0.221	0.368	0.375	0.379	0.471	0.492	0.478	0.401	0.383	0.41	0.296	0.333	0.315
4.5	0.715	0.717	0.7	0.238	0.231	0.226	0.568	0.574	0.584	0.694	0.686	0.677	0.278	0.299	0.3	0.523	0.534	0.539	0.549	0.583	0.562	0.515	0.513	0.514	0.45	0.51	0.478
5	0.71	0.703	0.697	0.3	0.248	0.252	0.577	0.584	0.593	0.667	0.662	0.667	0.394	0.429	0.413	0.639	0.635	0.664	0.587	0.607	0.595	0.547	0.582	0.569	0.613	0.66	0.624
5.5	0.685	0.689	0.681	0.314	0.293	0.304	0.609	0.605	0.611	0.699	0.685	0.695	0.564	0.597	0.58	0.616	0.612	0.63	0.599	0.613	0.601	0.57	0.592	0.596	0.647	0.685	0.672
6	0.705	0.691	0.686	0.379	0.379	0.383	0.628	0.615	0.62	0.721	0.703	0.718	0.655	0.688	0.67	0.638	0.636	0.66	0.595	0.606	0.595	0.574	0.6	0.599	0.671	0.692	0.679
6.5	0.719	0.686	0.684	0.459	0.473	0.476	0.642	0.622	0.629	0.731	0.715	0.729	0.642	0.659	0.648	0.67	0.671	0.696	0.602	0.615	0.604	0.582	0.609	0.606	0.713	0.727	0.726
7	0.734	0.668	0.68	0.473	0.504	0.503	0.654	0.642	0.641	0.736	0.718	0.733	0.697	0.692	0.687	0.694	0.696	0.716	0.606	0.617	0.606	0.584	0.62	0.621	0.742	0.746	0.75
7.5	0.734	0.668	0.679	0.468	0.496	0.493	0.671	0.657	0.658	0.741	0.72	0.733	0.719	0.711	0.708	0.705	0.708	0.728	0.61	0.617	0.608	0.588	0.632	0.63	0.748	0.756	0.765
8	0.735	0.663	0.676	0.447	0.481	0.478	0.692	0.678	0.674	0.741	0.722	0.731	0.728	0.72	0.717	0.715	0.716	0.733	0.62	0.623	0.615	0.591	0.648	0.638	0.753	0.76	0.769
8.5	0.741	0.661	0.678	0.426	0.461	0.462	0.712	0.695	0.691	0.734	0.717	0.729	0.724	0.716	0.72	0.719	0.721	0.736	0.636	0.632	0.629	0.605	0.673	0.661	0.758	0.759	0.769
9	0.739	0.66	0.678	0.422	0.444	0.441	0.727	0.715	0.705	0.732	0.711	0.725	0.73	0.72	0.726	0.721	0.723	0.735	0.635	0.626	0.627	0.626	0.707	0.69	0.762	0.76	0.77
9.5	0.736	0.659	0.675	0.426	0.441	0.437	0.736	0.724	0.71	0.727	0.704	0.717	0.722	0.712	0.72	0.714	0.717	0.729	0.617	0.609	0.609	0.65	0.721	0.684	0.762	0.764	0.773
10	0.732	0.653	0.672	0.428	0.437	0.435	0.734	0.726	0.716	0.723	0.702	0.714	0.729	0.716	0.718	0.712	0.716	0.729	0.594	0.586	0.585	0.668	0.704	0.661	0.771	0.773	0.782
10.5	0.73	0.656	0.684	0.433	0.438	0.441	0.741	0.733	0.722	0.72	0.699	0.712	0.723	0.71	0.712	0.707	0.708	0.726	0.557	0.555	0.552	0.668	0.668	0.631	0.777	0.763	0.783
11	0.729	0.661	0.692	0.433	0.433	0.442	0.741	0.736	0.728	0.703	0.685	0.696	0.716	0.704	0.708	0.702	0.705	0.723	0.513	0.515	0.512	0.652	0.623	0.59	0.751	0.701	0.748
11.5	0.728	0.667	0.708	0.438	0.433	0.448	0.743	0.738	0.73	0.681	0.664	0.672	0.717	0.705	0.706	0.7	0.705	0.724	0.465	0.472	0.467	0.628	0.578	0.553	0.656	0.594	0.645
12	0.726	0.681	0.719	0.451	0.438	0.457	0.742	0.739	0.731	0.646	0.635	0.633	0.709	0.698	0.698	0.696	0.7	0.719	0.405	0.418	0.414	0.594	0.526	0.5	0.524	0.472	0.517

## Sheet: Fig2d
	Phosphatidyl glycerol	Phosphatidyl glycerol	Cardiolipin	Cardiolipin	DGMG	DGMG	MGMG	MGMG
PG04 WT	2879520	2380825	6659558	5805233	25585257	20560854	50311656	44174833
PG04 ŒîSP_1603	3219823	3739273	3477986	4044838	33929192	43054114	44495758	52016061
PG27 WT	3574331	3045329	1351945	1119953	35815063	31012497	32944478	28560360
PG27 ŒîSP_1603	3056834	2626890	687448	565647	38654123	34650402	31741817	28472036
TIGR4 WT	6289672	5600008	4673814	4153376	27092750	24245167	49018515	44021064
TIGR4 ŒîSP_1603	5974094	5255033	2137525	1848280	38836500	32467755	44139800	39186911

## Sheet: Fig2e_i
Time (hours)	PG04-Dapto 30	PG04-Dapto 30	PG04-Dapto 30	PG27-Dapto 30	PG27-Dapto 30	PG27-Dapto 30	TIGR4-Dapto 30	TIGR4-Dapto 30	TIGR4-Dapto 30
0	0.102	0.107	0.102	0.094	0.089	0.089	0.1	0.103	0.109
0.5	0.102	0.107	0.102	0.094	0.089	0.089	0.1	0.103	0.109
1	0.111	0.116	0.112	0.109	0.104	0.104	0.103	0.11	0.119
1.5	0.114	0.117	0.113	0.112	0.109	0.108	0.11	0.112	0.121
2	0.118	0.122	0.119	0.126	0.125	0.122	0.111	0.114	0.124
2.5	0.128	0.133	0.128	0.146	0.15	0.143	0.113	0.117	0.127
3	0.13	0.136	0.133	0.181	0.183	0.176	0.115	0.119	0.126
3.5	0.131	0.141	0.14	0.24	0.249	0.243	0.115	0.12	0.13
4	0.136	0.151	0.153	0.35	0.355	0.351	0.117	0.122	0.131
4.5	0.148	0.168	0.174	0.504	0.52	0.501	0.115	0.118	0.126
5	0.168	0.191	0.206	0.634	0.601	0.651	0.115	0.12	0.128
5.5	0.196	0.227	0.253	0.657	0.62	0.677	0.117	0.123	0.131
6	0.239	0.28	0.313	0.652	0.643	0.667	0.119	0.124	0.131
6.5	0.303	0.352	0.4	0.643	0.646	0.66	0.116	0.123	0.131
7	0.377	0.419	0.465	0.634	0.642	0.664	0.118	0.123	0.132
7.5	0.424	0.456	0.491	0.63	0.64	0.67	0.12	0.127	0.135
8	0.433	0.461	0.5	0.623	0.633	0.668	0.119	0.128	0.136
8.5	0.431	0.456	0.494	0.612	0.624	0.662	0.121	0.129	0.137
9	0.42	0.452	0.485	0.602	0.613	0.652	0.126	0.133	0.143
9.5	0.411	0.446	0.47	0.588	0.597	0.634	0.131	0.137	0.149
10	0.401	0.435	0.453	0.57	0.577	0.609	0.133	0.143	0.157
10.5	0.387	0.42	0.441	0.542	0.547	0.571	0.145	0.152	0.168
11	0.377	0.412	0.431	0.501	0.501	0.514	0.151	0.165	0.184
11.5	0.361	0.396	0.418	0.448	0.445	0.45	0.162	0.179	0.201
12	0.35	0.386	0.414	0.395	0.391	0.392	0.178	0.202	0.227
12.5	0.341	0.382	0.414	0.349	0.347	0.349	0.199	0.226	0.256
13	0.341	0.384	0.407	0.316	0.317	0.321	0.231	0.258	0.289
13.5	0.347	0.377	0.399	0.297	0.298	0.305	0.264	0.294	0.311
14	0.355	0.372	0.393	0.283	0.285	0.293	0.308	0.328	0.318
14.5	0.359	0.367	0.386	0.273	0.275	0.285	0.356	0.339	0.32
15	0.358	0.358	0.378	0.265	0.267	0.279	0.384	0.341	0.317
15.5	0.356	0.352	0.367	0.257	0.259	0.273	0.395	0.335	0.309
16	0.35	0.342	0.354	0.255	0.256	0.271	0.395	0.333	0.309

## Sheet: Fig2e_ii_left
Dapto ug/mL	PG04	PG04	PG04	PG04_SP1603	PG04_SP1603	PG04_SP1603	PG04_complemented	PG04_complemented	PG04_complemented	PG27	PG27	PG27	PG27_SP1603	PG27_SP1603	PG27_SP1603	PG27_complemented	PG27_complemented	PG27_complemented	TIGR4	TIGR4	TIGR4	TIGR4_SP1603	TIGR4_SP1603	TIGR4_SP1603	TIGR4_complemented	TIGR4_complemented	TIGR4_complemented
0	0.0151059	0.0148451	0.0152586	0.00796726	0.00798205	0.00747317	0.0127065	0.0128817	0.012858	0.0149072	0.0153326	0.01547	0.0117906	0.0115246	0.0109874	0.0119067	0.0119313	0.012344	0.0141925	0.01451	0.0142734	0.0136302	0.0125846	0.015476	0.0127073	0.011966	0.0132382
20	0.010523	0.0116657	0.0132439	0.00753868	0.00738744	0.00783339	0.0121045	0.0121596	0.0123512	0.0147289	0.0150517	0.0140771	0.0116445	0.0111048	0.0114217	0.0110721	0.0117728	0.0120927	0.00656051	0.00689493	0.00735209	0.00890565	0.00889566	0.00864103	0.00751738	0.00753991	0.00814383
25	0.00979644	0.00895854	0.00909257	0.00764964	0.00840675	0.00833443	0.0130673	0.0126183	0.0122377	0.0125532	0.0125051	0.0127225	0.0111288	0.0109171	0.0110416	0.0110188	0.0107014	0.0111762	0.00647919	0.00681058	0.00607037	0.00938137	0.00746708	0.00818534	0.00720222	0.00704266	0.00673468
30	0.00759636	0.00731135	0.00763458	0.00834443	0.0086729	0.00829494	0.0119401	0.0122224	0.012507	0.0123656	0.0122729	0.0120591	0.00955134	0.0099282	0.00967715	0.0096661	0.00978943	0.00999244	0.00274173	0.00337204	0.00350024	0.00809675	0.00846467	0.00856344	0.0015885	0.00201797	0.0021838
32.5	0.00720362	0.00727379	0.00784365	0.00804753	0.0080969	0.00758957	0.0100958	0.0105834	0.00979644	0.0111347	0.0112157	0.0113669	0.00982162	0.00973039	0.0098307	0.00824998	0.00791652	0.00779249	0.00066676	0.00267238	0.00101041	0.0057866	0.00730425	0.00516925	0.00133405	0.00199932	0.00188881
35	0.00665057	0.00693934	0.00627859	0.00819442	0.00781227	0.00822675	0.00969869	0.0101291	0.00966674	0.0106438	0.0102999	0.0101089	0.00893665	0.00958257	0.0100243	0.00662925	0.00686147	0.00680959	0.00067349	0.00103737	0.00132228	0.0013782	0.00288488	0.00098068	0.00116133	0.00165152	0.00133405
37.5	0.00547161	0.00561771	0.00583671	0.00745747	0.00716594	0.00724733	0.00772621	0.0072504	0.00699464	0.0088396	0.00899601	0.00883941	0.0088438	0.00967365	0.00997308	0.00523748	0.00525523	0.00528096	0.00032052	0.00031447	0.00049265	0.00066015	0.00081317	0.00082936	0.00112764	0.00095264	0.00097115
40	0.00669747	0.00492049	0.00487541	0.00834257	0.00660554	0.00620082	0.00758648	0.00765256	0.00743812	0.00864656	0.00829464	0.00817705	0.00902966	0.00937179	0.010432	0.00481149	0.00481685	0.00490066	0.00051286	0.00052914	0.00034723	0.000635	0.00049265	0.00085489	0.0004785	0.0004785	0.00033004

## Sheet: Fig2e_ii_right
Dapto ug/mL	PG04	PG04	PG04	PG04_SP1603	PG04_SP1603	PG04_SP1603	PG04_complemented	PG04_complemented	PG04_complemented	PG27	PG27	PG27	PG27_SP1603	PG27_SP1603	PG27_SP1603	PG27_complemented	PG27_complemented	PG27_complemented	TIGR4	TIGR4	TIGR4	TIGR4_SP1603	TIGR4_SP1603	TIGR4_SP1603	TIGR4_complemented	TIGR4_complemented	TIGR4_complemented
0	0.741	0.727	0.758	0.531	0.504	0.514	0.743	0.739	0.731	0.741	0.722	0.733	0.73	0.72	0.726	0.721	0.723	0.736	0.636	0.632	0.629	0.668	0.721	0.69	0.644	0.636	0.646
20	0.548	0.615	0.641	0.548	0.505	0.502	0.676	0.679	0.673	0.704	0.788	0.693	0.726	0.724	0.763	0.68	0.672	0.699	0.429	0.441	0.449	0.602	0.597	0.587	0.458	0.472	0.491
25	0.488	0.528	0.533	0.525	0.507	0.517	0.676	0.712	0.654	0.666	0.679	0.657	0.694	0.714	0.721	0.654	0.641	0.64	0.324	0.356	0.334	0.527	0.443	0.408	0.394	0.424	0.361
30	0.433	0.461	0.5	0.544	0.534	0.541	0.633	0.639	0.632	0.657	0.646	0.677	0.668	0.679	0.683	0.603	0.603	0.598	0.178	0.202	0.227	0.468	0.508	0.505	0.113	0.118	0.12
32.5	0.42	0.46	0.468	0.495	0.513	0.481	0.557	0.565	0.578	0.595	0.618	0.608	0.655	0.677	0.691	0.506	0.521	0.52	0.105	0.135	0.104	0.225	0.279	0.21	0.107	0.119	0.115
35	0.396	0.463	0.43	0.496	0.49	0.506	0.523	0.526	0.504	0.578	0.569	0.565	0.651	0.697	0.721	0.44	0.44	0.432	0.102	0.116	0.118	0.126	0.151	0.115	0.108	0.109	0.108
37.5	0.332	0.41	0.379	0.463	0.421	0.424	0.423	0.423	0.435	0.504	0.498	0.505	0.647	0.661	0.673	0.363	0.376	0.371	0.105	0.107	0.104	0.107	0.109	0.105	0.113	0.114	0.112
40	0.47	0.352	0.383	0.489	0.405	0.343	0.374	0.38	0.393	0.471	0.458	0.443	0.645	0.631	0.656	0.348	0.333	0.326	0.1	0.099	0.099	0.108	0.108	0.101	0.106	0.106	0.106

## Sheet: Fig2e_iii
Time (hours)	PG04-Dapto 30	PG04-Dapto 30	PG04-Dapto 30	PG04_M1-Dapto 30	PG04_M1-Dapto 30	PG04_M1-Dapto 30	PG27-Dapto 40	PG27-Dapto 40	PG27-Dapto 40	PG27_M2-Dapto 40	PG27_M2-Dapto 40	PG27_M2-Dapto 40	TIGR4-Dapto 20	TIGR4-Dapto 20	TIGR4-Dapto 20	TIGR4_M2-Dapto 20	TIGR4_M2-Dapto 20	TIGR4_M2-Dapto 20
0	0.102	0.107	0.102	0.099	0.098	0.097	0.098	0.095	0.091	0.092	0.104	0.106	0.1	0.1	0.098	0.107	0.108	0.105
0.5	0.102	0.107	0.102	0.099	0.098	0.097	0.098	0.095	0.091	0.092	0.104	0.106	0.1	0.1	0.098	0.107	0.108	0.105
1	0.111	0.116	0.112	0.106	0.104	0.103	0.104	0.102	0.099	0.099	0.107	0.108	0.107	0.108	0.106	0.115	0.117	0.113
1.5	0.114	0.117	0.113	0.107	0.105	0.104	0.106	0.104	0.102	0.094	0.104	0.105	0.111	0.112	0.111	0.117	0.119	0.116
2	0.118	0.122	0.119	0.111	0.109	0.108	0.115	0.115	0.109	0.105	0.109	0.107	0.117	0.119	0.119	0.119	0.122	0.119
2.5	0.128	0.133	0.128	0.115	0.114	0.113	0.121	0.12	0.115	0.11	0.118	0.119	0.123	0.127	0.127	0.124	0.126	0.122
3	0.13	0.136	0.133	0.122	0.122	0.12	0.133	0.13	0.125	0.112	0.12	0.119	0.129	0.132	0.132	0.123	0.125	0.122
3.5	0.131	0.141	0.14	0.134	0.132	0.132	0.144	0.139	0.135	0.119	0.127	0.127	0.132	0.137	0.138	0.132	0.135	0.13
4	0.136	0.151	0.153	0.147	0.145	0.143	0.164	0.163	0.149	0.137	0.148	0.144	0.141	0.149	0.151	0.141	0.141	0.137
4.5	0.148	0.168	0.174	0.167	0.165	0.162	0.196	0.195	0.18	0.155	0.168	0.167	0.151	0.165	0.169	0.15	0.148	0.143
5	0.168	0.191	0.206	0.192	0.19	0.183	0.25	0.245	0.228	0.192	0.201	0.205	0.173	0.196	0.202	0.175	0.168	0.162
5.5	0.196	0.227	0.253	0.201	0.199	0.193	0.326	0.319	0.294	0.238	0.259	0.263	0.208	0.242	0.253	0.212	0.198	0.188
6	0.239	0.28	0.313	0.235	0.225	0.229	0.42	0.403	0.372	0.299	0.318	0.323	0.255	0.29	0.314	0.269	0.241	0.23
6.5	0.303	0.352	0.4	0.277	0.271	0.276	0.456	0.45	0.433	0.382	0.421	0.442	0.305	0.366	0.389	0.344	0.302	0.287
7	0.377	0.419	0.465	0.349	0.346	0.344	0.471	0.454	0.432	0.514	0.558	0.604	0.378	0.422	0.445	0.459	0.395	0.37
7.5	0.424	0.456	0.491	0.457	0.456	0.454	0.451	0.458	0.443	0.588	0.615	0.656	0.419	0.44	0.449	0.564	0.515	0.482
8	0.433	0.461	0.5	0.518	0.522	0.535	0.459	0.45	0.441	0.585	0.622	0.638	0.429	0.441	0.449	0.599	0.586	0.567
8.5	0.431	0.456	0.494	0.544	0.534	0.541	0.462	0.445	0.433	0.583	0.607	0.614	0.423	0.432	0.44	0.602	0.597	0.587
9	0.42	0.452	0.485	0.536	0.529	0.537	0.454	0.443	0.432	0.603	0.625	0.624	0.417	0.431	0.434	0.601	0.594	0.582
9.5	0.411	0.446	0.47	0.527	0.521	0.527	0.456	0.448	0.427	0.612	0.623	0.62	0.41	0.419	0.425	0.599	0.588	0.581
10	0.401	0.435	0.453	0.52	0.508	0.519	0.456	0.45	0.429	0.633	0.631	0.626	0.404	0.413	0.416	0.594	0.585	0.577
10.5	0.387	0.42	0.441	0.51	0.506	0.507	0.454	0.447	0.43	0.641	0.625	0.619	0.393	0.405	0.407	0.59	0.58	0.572
11	0.377	0.412	0.431	0.5	0.492	0.503	0.452	0.442	0.421	0.645	0.62	0.609	0.381	0.406	0.405	0.592	0.584	0.571
11.5	0.361	0.396	0.418	0.49	0.491	0.501	0.44	0.437	0.418	0.638	0.618	0.604	0.376	0.399	0.397	0.589	0.581	0.572
12	0.35	0.386	0.414	0.49	0.491	0.503	0.435	0.434	0.414	0.636	0.61	0.596	0.372	0.388	0.387	0.587	0.579	0.57
12.5	0.341	0.382	0.414	0.482	0.484	0.501	0.421	0.423	0.407	0.635	0.605	0.596	0.365	0.379	0.376	0.584	0.575	0.568
13	0.341	0.384	0.407	0.477	0.479	0.498	0.4	0.407	0.399	0.622	0.594	0.583	0.355	0.366	0.361	0.581	0.57	0.564
13.5	0.347	0.377	0.399	0.471	0.474	0.498	0.377	0.389	0.389	0.618	0.585	0.578	0.345	0.353	0.347	0.577	0.565	0.559
14	0.355	0.372	0.393	0.466	0.47	0.497	0.347	0.361	0.366	0.611	0.574	0.565	0.334	0.337	0.329	0.573	0.561	0.555
14.5	0.359	0.367	0.386	0.458	0.462	0.494	0.317	0.33	0.341	0.603	0.566	0.554	0.322	0.321	0.312	0.568	0.555	0.547
15	0.358	0.358	0.378	0.451	0.455	0.492	0.291	0.305	0.315	0.599	0.558	0.541	0.308	0.303	0.294	0.562	0.549	0.542
15.5	0.356	0.352	0.367	0.441	0.444	0.485	0.269	0.279	0.288	0.588	0.543	0.526	0.293	0.286	0.277	0.55	0.537	0.53
16	0.35	0.342	0.354	0.429	0.431	0.476	0.259	0.267	0.272	0.578	0.533	0.515	0.278	0.271	0.264	0.544	0.531	0.522

## Sheet: Fig2e_iv_left
PG04-Dapto 30	PG04_SP1603-Dapto 30	PG27-Dapto 40	PG27_SP1603-Dapto 40	TIGR4-Dapto 20	TIGR4_SP1603-Dapto 20
0.00759636	0.00834443	0.00864656	0.00902966	0.00656051	0.00890565
0.00731135	0.0086729	0.00829464	0.00937179	0.00689493	0.00889566
0.00763458	0.00829494	0.00817705	0.010432	0.00735209	0.00864103

## Sheet: Fig2e_iv_left_ANOVA
Table Analyzed	040721_Growth rate
Data sets analyzed	M, N, BJ, BS, CO, CX
ANOVA summary
F	19.03
P value	<0.0001
P value summary	****
Significant diff. among means (P < 0.05)?	Yes
R squared	0.888
Brown-Forsythe test
F (DFn, DFd)	0.8191 (5, 12)
P value	0.5589
P value summary	ns
Are SDs significantly different (P < 0.05)?	No
Bartlett's test
Bartlett's statistic (corrected)
P value
P value summary
Are SDs significantly different (P < 0.05)?
ANOVA table	SS	DF	MS	F (DFn, DFd)	P value
Treatment (between columns)	1.345e-05	5	2.69e-06	F (5, 12) = 19.03	P<0.0001
Residual (within columns)	1.696e-06	12	1.414e-07
Total	1.515e-05	17
Data summary
Number of treatments (columns)	6
Number of values (total)	18

## Sheet: Fig2e_iv_left_MultiComp
Number of families	1
Number of comparisons per family	3
Alpha	0.05
Uncorrected Fisher's LSD	Mean Diff.	95.00% CI of diff.	Below threshold?	Summary	Individual P Value
PG04-Dapto 30 vs. PG04_M1-Dapto 30	-0.0009233	-0.001592 to -0.0002545	Yes	*	0.0109	M-N
PG27-Dapto 40 vs. PG27_M2-Dapto 40	-0.001238	-0.001907 to -0.0005696	Yes	**	0.0017	BJ-CO
TIGR4-Dapto 20 vs. TIGR4_M2-Dapto 20	-0.001878	-0.002547 to -0.001209	Yes	****	<0.0001	BS-CX
Test details	Mean 1	Mean 2	Mean Diff.	SE of diff.	n1	n2	t	DF
PG04-Dapto 30 vs. PG04_M1-Dapto 30	0.007514	0.008437	-0.0009233	0.000307	3	3	3.008	12
PG27-Dapto 40 vs. PG27_M2-Dapto 40	0.008373	0.009611	-0.001238	0.000307	3	3	4.034	12
TIGR4-Dapto 20 vs. TIGR4_M2-Dapto 20	0.006936	0.008814	-0.001878	0.000307	3	3	6.119	12

## Sheet: Fig2e_iv_right
PG04-Dapto 30	PG04_SP1603-Dapto 30	PG27-Dapto 40	PG27_SP1603-Dapto 40	TIGR4-Dapto 20	TIGR4_SP1603-Dapto 20
0.433	0.544	0.471	0.645	0.429	0.602
0.461	0.534	0.458	0.631	0.441	0.597
0.5	0.541	0.443	0.656	0.449	0.587

[truncated: 2 more sheets: Fig2e_iv_right_ANOVA, Fig2e_iv_right_MultiComp]
