# Supplementary material for: A bacterial pan-genome makes gene essentiality strain-dependent and evolvable
Source: Nat Microbiol. 2022 Sep 12;7(10):1580–92. doi: 10.1038/s41564-022-01208-7 (PMC9519441; doi:10.1038/s41564-022-01208-7)
Supplement: Source Data Fig. 3 — Genetic interactions (a subset of Supplementary Data 11) and growth curves data. [file 41564_2022_1208_MOESM7_ESM.xlsx]

## Sheet: Fig_3b_GIs
Cluster	Subcluster	Gene product	locus tag	Essentialome class	Genetic interaction	D39_locus	Taiwan19F_locus	TIGR4_locus	Category	WT strain	Knockout strain
1189	1189_0	type I glutamate--ammonia ligase	EQH42_02405	Strain-dependent	Negative	SPD_0448	SPT_0539	SP_0502	Amino acid metabolism	D39	D39_Sugar transferase
1356	1356_0	5'-methylthioadenosine/adenosylhomocysteine nucleosidase	EQH42_04725	Strain-dependent	Synthetic lethality	SPD_0877	SPT_1213	SP_0991	Amino acid metabolism	D39	D39_Sugar transferase
1363	1363_0	phosphopantothenoylcysteine decarboxylase	EQH42_05830	Strain-dependent	Synthetic lethality	SPD_1089	SPT_0997	SP_1231	Amino acid metabolism	D39	D39_Sugar transferase
2283	2283_0	glucose-1-phosphate thymidylyltransferase	EQH42_01785	Accesory	Suppressive	SPD_0328	SPT_0403	NA	Capsule metabolism	D39	D39_Sugar transferase
2191	2191_0	dTDP-4-dehydrorhamnose reductase	EQH42_01800	Accesory	Suppressive	SPD_0331	SPT_0406	NA	Capsule metabolism	D39	D39_Sugar transferase
1524	1524_0	capsular biosynthesis protein CpsC	EQH42_01730	Strain-dependent	Suppressive	SPD_0317	SPT_0394	SP_0348	Capsule metabolism	D39	D39_Sugar transferase
756	756_0	1-phosphofructokinase	EQH42_04135	Non-essential	Synthetic lethality	SPD_0772	SPT_1325	SP_0876	Carbohydrate metabolism	D39	D39_Sugar transferase
1271	1271_0	glycosyltransferase	EQH42_05180	Strain-dependent	Synthetic lethality	SPD_0960	SPT_1118	SP_1075	Carbohydrate metabolism	D39	D39_Sugar transferase
1033	1033_0	phosphate acetyltransferase	EQH42_05055	Non-essential	Synthetic lethality	SPD_0985	SPT_1145	SP_1100	Carbohydrate metabolism	D39	D39_Sugar transferase
117	117_0	alpha,alpha-phosphotrehalase	EQH42_08870	Strain-dependent	Synthetic lethality	SPD_1663	SPT_1800	SP_1883	Carbohydrate metabolism	D39	D39_Sugar transferase
2060	2060_0	acetate kinase	EQH42_09855	Strain-dependent	Negative	SPD_1853	SPT_2039	SP_2044	Carbohydrate metabolism	D39	D39_Sugar transferase
280	280_0	diacylglycerol kinase	EQH42_04605	Non-essential	Synthetic lethality	SPD_0856	SPT_1235	SP_0968	Cell wall metabolism	D39	D39_Sugar transferase
2000	2000_0	UDP-N-acetylglucosamine 1-carboxyvinyltransferase	EQH42_05145	Strain-dependent	Synthetic lethality	SPD_0967	SPT_1127	SP_1081	Cell wall metabolism	D39	D39_Sugar transferase
177	177_0	phosphorylcholine transferase LicD	EQH42_06030	Non-essential	Negative	SPD_1130	SPT_0953	SP_1274	Cell wall metabolism	D39	D39_Sugar transferase
671	671_0	L-lactate dehydrogenase	EQH42_05770	Non-essential	Synthetic lethality	SPD_1078	SPT_1008	SP_1220	Energy metabolism	D39	D39_Sugar transferase
698	698_0	sodium:alanine symporter family protein	EQH42_02015	Non-essential	Negative	SPD_0372	SPT_0445	SP_0408	Membrane transport	D39	D39_Sugar transferase
913	913_0	BMP family ABC transporter substrate-binding protein	EQH42_03980	Non-essential	Negative	SPD_0739	SPT_1358	SP_0845	Membrane transport	D39	D39_Sugar transferase
347	347_0	ABC transporter ATP-binding protein	EQH42_03985	Non-essential	Negative	SPD_0740	SPT_1357	SP_0846	Membrane transport	D39	D39_Sugar transferase
305	305_0	ABC transporter permease	EQH42_03990	Non-essential	Negative	SPD_0741	SPT_1356	SP_0847	Membrane transport	D39	D39_Sugar transferase
5	5_0	ABC transporter permease	EQH42_03995	Non-essential	Negative	SPD_0742	SPT_1355	SP_0848	Membrane transport	D39	D39_Sugar transferase
167	167_0	preprotein translocase subunit SecG	EQH42_04635	Strain-dependent	Synthetic lethality	SPD_0861	SPT_1229	SP_0974	Membrane transport	D39	D39_Sugar transferase
3267	3267_4	PTS sugar transporter subunit IIB	EQH42_05665	Accesory	Synthetic lethality	SPD_1057	NA	SP_1197	Membrane transport	D39	D39_Sugar transferase
2041	2041_0	transporter substrate-binding domain-containing protein	EQH42_05875	Strain-dependent	Synthetic lethality	SPD_1098	SPT_0988	SP_1241	Membrane transport	D39	D39_Sugar transferase
578	578_0	aquaporin family protein	EQH42_07025	Non-essential	Synthetic lethality	SPD_1320	SPT_1428	SP_1491	Membrane transport	D39	D39_Sugar transferase
2010	2010_0	metal ABC transporter substrate-binding lipoprotein/adhesin PsaA	EQH42_07780	Strain-dependent	Synthetic lethality	SPD_1463	SPT_1590	SP_1650	Membrane transport	D39	D39_Sugar transferase
1817	1817_0	sugar transferase	EQH42_01740	Non-essential	Synthetic lethality	SPD_0319		NA	Capsule metabolism	D39	D39_Sugar transferase
1257	1257_0	glycosyltransferase family 1 protein	EQH42_01745	Accesory	Suppressive	SPD_0320	NA	NA	Capsule metabolism	D39	D39_Sugar transferase
2601	2601_0	glycosyltransferase family 2 protein	EQH42_01750	Accesory	Suppressive	SPD_0321	NA	NA	Capsule metabolism	D39	D39_Sugar transferase
3056	3056_0	glycosyltransferase	EQH42_01755	Accesory	Suppressive	SPD_0322	NA	NA	Capsule metabolism	D39	D39_Sugar transferase
3695	3695_0	hypothetical protein	EQH42_01760	Accesory	Suppressive	SPD_0323	NA	NA	Capsule metabolism	D39	D39_Sugar transferase
2860	2860_0	glycosyltransferase family 1 protein	EQH42_01765	Accesory	Suppressive	SPD_0324	NA	NA	Capsule metabolism	D39	D39_Sugar transferase
3008	3008_0	polysaccharide biosynthesis protein	EQH42_01770	Accesory	Suppressive	SPD_0325	NA	NA	Capsule metabolism	D39	D39_Sugar transferase
2277	2277_0	nucleotide sugar dehydrogenase	EQH42_01775	Accesory	Suppressive	SPD_0326	NA	NA	Capsule metabolism	D39	D39_Sugar transferase
NA	NA	NA	EQH42_02240	NA	Synthetic lethality	NA	NA	NA	Unknown	D39	D39_Sugar transferase
NA	NA	NA	EQH42_02770	NA	Synthetic lethality	NA	NA	NA	Unknown	D39	D39_Sugar transferase
2100	2100_0	aminoglycoside phosphotransferase	EQH42_02570	Strain-dependent	Suppressive	SPD_0476	SPT_0580	SP_0549	Unknown	D39	D39_Sugar transferase
110	110_0	HAD family hydrolase	EQH42_03810	Strain-dependent	Synthetic lethality	SPD_0708	SPT_1394	SP_0805	Unknown	D39	D39_Sugar transferase
1367	1367_0	Pneumococcal vaccine antigen A	EQH42_05450	Non-essential	Negative	SPD_0912	SPT_1078	SP_1026	Unknown	D39	D39_Sugar transferase
2098	2098_0	hypothetical protein	EQH42_07405	Accesory	Synthetic lethality			SP_1562	Unknown	D39	D39_Sugar transferase
102	102_0	O-antigen ligase family protein	EQH42_08925	Strain-dependent	Synthetic lethality	SPD_1672	SPT_1814	SP_1893	Cell wall metabolism	D39	D39_Sugar transferase
674	674_0	adenylosuccinate lyase	EQH42_00315	Strain-dependent	Synthetic lethality	SPD_0062	SPT_0094	SP_0056	Nucleotide metabolism	D39	D39_Sugar transferase
1397	1397_0	uracil phosphoribosyltransferase	EQH42_03490	Non-essential	Synthetic lethality	SPD_0649	SPT_0760	SP_0745	Nucleotide metabolism	D39	D39_Sugar transferase
1597	1597_0	uridine kinase	EQH42_05720	Non-essential	Negative	SPD_1068	SPT_1018	SP_1208	Nucleotide metabolism	D39	D39_Sugar transferase
1825	1825_0	glutamine-hydrolyzing GMP synthase	EQH42_06810	Non-essential	Negative	SPD_1274	SPT_0829	SP_1445	Nucleotide metabolism	D39	D39_Sugar transferase
255	255_0	IMP dehydrogenase	EQH42_10870	Strain-dependent	Negative	SPD_2055	SPT_2246	SP_2228	Nucleotide metabolism	D39	D39_Sugar transferase
3	3_0	HU family DNA-binding protein	EQH42_05000	Strain-dependent	Synthetic lethality	SPD_0997	SPT_1159	SP_1113	Replication	D39	D39_Sugar transferase
1922	1922_0	cell wall metabolism sensor histidine kinase VicK	EQH42_05800	Strain-dependent	Negative	SPD_1084	SPT_1002	SP_1226	Signal transduction	D39	D39_Sugar transferase
1948	1948_0	GntR family transcriptional regulator	EQH42_00325	Non-essential	Negative	SPD_0064	SPT_0096	SP_0058	Transcription	D39	D39_Sugar transferase
1606	1606_0	S1 RNA-binding domain-containing protein	EQH42_07265	Strain-dependent	Synthetic lethality	SPD_1366	SPT_1475	SP_1537	Transcription	D39	D39_Sugar transferase
1846	1846_0	LytR family transcriptional regulator	EQH42_09280	Strain-dependent	Synthetic lethality	SPD_1741	SPT_1900	SP_1942	Transcription	D39	D39_Sugar transferase
2019	2019_0	transcription termination/antitermination protein NusG	EQH42_09685	Non-essential	Negative	SPD_1819	SPT_2003	SP_2007	Transcription	D39	D39_Sugar transferase
201	201_0	50S ribosomal protein L14	EQH42_01125	Strain-dependent	Synthetic lethality	SPD_0203	SPT_0266	SP_0219	Translation	D39	D39_Sugar transferase
21	21_0	ribosome maturation factor RimM	EQH42_03660	Strain-dependent	Synthetic lethality	SPD_0678	SPT_1423	SP_0778	Translation	D39	D39_Sugar transferase
540	540_0	ribosome small subunit-dependent GTPase A	EQH42_09490	Strain-dependent	Synthetic lethality	SPD_1781	SPT_1963	SP_1984	Translation	D39	D39_Sugar transferase
2218	2218_0	superoxide dismutase [Mn]	EQH42_03590	Non-essential	Negative	SPD_0667	SPT_0779	SP_0766	Various metabolism	D39	D39_Sugar transferase
1103	1103_0	HPr kinase/phosphorylase	EQH42_06645	Strain-dependent	Synthetic lethality	SPD_1244	SPT_0861	SP_1413	Various metabolism	D39	D39_Sugar transferase
1356	1356_0	5'-methylthioadenosine/adenosylhomocysteine nucleosidase	EQH20_04610	Strain-dependent	Synthetic lethality	SPD_0877	SPT_1213	SP_0991	Amino acid metabolism	PG06	PG06_Sugar transferase
2282	2282_0	phosphopantothenate--cysteine ligase	EQH20_05675	Strain-dependent	Synthetic lethality	SPD_1088	SPT_0998	SP_1230	Amino acid metabolism	PG06	PG06_Sugar transferase
1363	1363_0	phosphopantothenoylcysteine decarboxylase	EQH20_05680	Strain-dependent	Synthetic lethality	SPD_1089	SPT_0997	SP_1231	Amino acid metabolism	PG06	PG06_Sugar transferase
481	481_0	pyridoxal phosphate-dependent aminotransferase	EQH20_07050	Non-essential	Synthetic lethality	SPD_1373	SPT_1482	SP_1544	Amino acid metabolism	PG06	PG06_Sugar transferase
756	756_0	1-phosphofructokinase	EQH20_04030	Non-essential	Synthetic lethality	SPD_0772	SPT_1325	SP_0876	Carbohydrate metabolism	PG06	PG06_Sugar transferase
739	739_0	phosphoenolpyruvate carboxylase	EQH20_04990	Non-essential	Synthetic lethality	SPD_0953	SPT_1111	SP_1068	Carbohydrate metabolism	PG06	PG06_Sugar transferase
1403	1403_3	ribose-phosphate diphosphokinase	EQH20_05125	Non-essential	Synthetic lethality	SPD_0980	SPT_1140	SP_1095	Carbohydrate metabolism	PG06	PG06_Sugar transferase
1864	1864_0	ribulose-phosphate 3-epimerase	EQH20_09225	Strain-dependent	Synthetic lethality	SPD_1780	SPT_1962	SP_1983	Carbohydrate metabolism	PG06	PG06_Sugar transferase
824	824_1	transketolase	EQH20_09535	Non-essential	Positive	SPD_1839	SPT_2025	SP_2030	Carbohydrate metabolism	PG06	PG06_Sugar transferase
1269	1269_0	ATP-dependent zinc metalloprotease FtsH	EQH20_00060	Strain-dependent	Synthetic lethality	SPD_0013	SPT_0047	SP_0013	Cell division	PG06	PG06_Sugar transferase
950	950_0	GTPase Era	EQH20_04495	Strain-dependent	Synthetic lethality	SPD_0857	SPT_1234	SP_0969	Cell growth and death	PG06	PG06_Sugar transferase
2389	2389_0	response regulator transcription factor	EQH20_10690	Non-essential	Negative	SPD_2063	SPT_2255	SP_2235	Cellular community	PG06	PG06_Sugar transferase
2513	2513_0	sensor histidine kinase	EQH20_10695	Non-essential	Negative	SPD_2064	SPT_2256	SP_2236	Cellular community	PG06	PG06_Sugar transferase
662	662_0	nicotinate phosphoribosyltransferase	EQH20_06460	Strain-dependent	Synthetic lethality	SPD_1251	SPT_0853	SP_1421	Cofactor and vitamin metabolism	PG06	PG06_Sugar transferase
1334	1334_0	nicotinate-nucleotide adenylyltransferase	EQH20_08005	Strain-dependent	Synthetic lethality	SPD_1557	SPT_1685	SP_1747	Cofactor and vitamin metabolism	PG06	PG06_Sugar transferase
533	533_0	16S rRNA (guanine(966)-N(2))-methyltransferase RsmD	EQH20_09155	Strain-dependent	Synthetic lethality	SPD_1767	SPT_1949	SP_1969	DNA repair and editing	PG06	PG06_Sugar transferase
671	671_0	L-lactate dehydrogenase	EQH20_05630	Non-essential	Synthetic lethality	SPD_1078	SPT_1008	SP_1220	Energy metabolism	PG06	PG06_Sugar transferase
410	410_0	molecular chaperone DnaJ	EQH20_02405	Strain-dependent	Synthetic lethality	SPD_0461	SPT_0552	SP_0519	Folding, sorting, degradation	PG06	PG06_Sugar transferase
1435	1435_0	preprotein translocase subunit SecE	EQH20_09435	Strain-dependent	Synthetic lethality	SPD_1820	SPT_2004	SP_2008	Folding, sorting, degradation	PG06	PG06_Sugar transferase
1514	1514_0	acyl carrier protein	EQH20_01990	Strain-dependent	Synthetic lethality	SPD_0381	SPT_0455	SP_0418	Lipid metabolism	PG06	PG06_Sugar transferase
1018	1018_0	magnesium transporter CorA family protein	EQH20_00905	Strain-dependent	Synthetic lethality	SPD_0175	SPT_0221	SP_0185	Membrane transport	PG06	PG06_Sugar transferase
167	167_0	preprotein translocase subunit SecG	EQH20_04520	Strain-dependent	Synthetic lethality	SPD_0861	SPT_1229	SP_0974	Membrane transport	PG06	PG06_Sugar transferase
2041	2041_0	transporter substrate-binding domain-containing protein	EQH20_05725	Strain-dependent	Synthetic lethality	SPD_1098	SPT_0988	SP_1241	Membrane transport	PG06	PG06_Sugar transferase
488	488_3	amino acid ABC transporter ATP-binding protein	EQH20_05730	Strain-dependent	Synthetic lethality	SPD_1099	SPT_0987	SP_1242	Membrane transport	PG06	PG06_Sugar transferase
926	926_0	cation-translocating P-type ATPase	EQH20_07100	Strain-dependent	Synthetic lethality	SPD_1383	SPT_1493	SP_1551	Membrane transport	PG06	PG06_Sugar transferase
2003	2003_0	metal ABC transporter ATP-binding protein	EQH20_07505	Non-essential	Synthetic lethality	SPD_1461	SPT_1588	SP_1648	Membrane transport	PG06	PG06_Sugar transferase
43	43_0	metal ABC transporter permease	EQH20_07510	Non-essential	Synthetic lethality	SPD_1462	SPT_1589	SP_1649	Membrane transport	PG06	PG06_Sugar transferase
2010	2010_0	metal ABC transporter substrate-binding lipoprotein/adhesin PsaA	EQH20_07515	Strain-dependent	Synthetic lethality	SPD_1463	SPT_1590	SP_1650	Membrane transport	PG06	PG06_Sugar transferase
1073	1073_2	phospho-sugar mutase	EQH20_06820	Strain-dependent	Synthetic lethality	SPD_1326	SPT_1435	SP_1498	Carbohydrate metabolism	PG06	PG06_Sugar transferase
1586	1586_0	flippase	EQH20_01715	Accesory	Suppressive	NA	NA	NA	Capsule metabolism	PG06	PG06_Sugar transferase
1817	1817_0	sugar transferase	EQH20_01680	Non-essential	Synthetic lethality	SPD_0319		NA	Capsule metabolism	PG06	PG06_Sugar transferase
3765	3765_0	glycosyltransferase	EQH20_01690	Accesory	Suppressive	NA	NA	NA	Capsule metabolism	PG06	PG06_Sugar transferase
3918	3918_0	glycosyltransferase family 2 protein	EQH20_01695	Accesory	Suppressive	NA	NA	NA	Capsule metabolism	PG06	PG06_Sugar transferase
3967	3967_0	O-antigen ligase domain-containing protein	EQH20_01710	Accesory	Suppressive	NA	NA	NA	Capsule metabolism	PG06	PG06_Sugar transferase
NA	NA	NA	EQH20_08650	NA	Synthetic lethality	NA	NA	NA	Unknown	PG06	PG06_Sugar transferase
NA	NA	NA	EQH20_03960	NA	Synthetic lethality	NA	NA	NA	Unknown	PG06	PG06_Sugar transferase
NA	NA	NA	EQH20_06900	NA	Synthetic lethality	NA	NA	NA	Unknown	PG06	PG06_Sugar transferase
508	508_0	DUF1447 family protein	EQH20_00650	Strain-dependent	Synthetic lethality	SPD_0131	SPT_0170	SP_0122	Unknown	PG06	PG06_Sugar transferase
964	964_0	Asp23/Gls24 family envelope stress response protein	EQH20_02060	Strain-dependent	Synthetic lethality	SPD_0394	SPT_0469	SP_0434	Unknown	PG06	PG06_Sugar transferase
110	110_0	HAD family hydrolase	EQH20_03705	Strain-dependent	Synthetic lethality	SPD_0708	SPT_1394	SP_0805	Unknown	PG06	PG06_Sugar transferase
1300	1300_0	ribosomal-processing cysteine protease Prp	EQH20_05180	Strain-dependent	Synthetic lethality	SPD_0990	SPT_1152	SP_1106	Unknown	PG06	PG06_Sugar transferase
424	424_0	DUF177 domain-containing protein	EQH20_05910	Strain-dependent	Synthetic lethality	SPD_1136	SPT_0947	SP_1280	Unknown	PG06	PG06_Sugar transferase
456	456_0	DUF4059 family protein	EQH20_06655	Non-essential	Synthetic lethality	SPD_1288	SPT_0816	SP_1459	Unknown	PG06	PG06_Sugar transferase
2098	2098_0	hypothetical protein	EQH20_07150	Accesory	Synthetic lethality			SP_1562	Unknown	PG06	PG06_Sugar transferase
102	102_0	O-antigen ligase family protein	EQH20_08680	Strain-dependent	Synthetic lethality	SPD_1672	SPT_1814	SP_1893	Cell wall metabolism	PG06	PG06_Sugar transferase
738	738_0	hypothetical protein	EQH20_09070	Non-essential	Negative	SPD_1744	SPT_1903	SP_1945	Unknown	PG06	PG06_Sugar transferase
1629	1629_0	bifunctional oligoribonuclease/PAP phosphatase NrnA	EQH20_06005	Strain-dependent	Negative	SPD_1153	SPT_0928	SP_1298	Nucleotide metabolism	PG06	PG06_Sugar transferase
255	255_0	IMP dehydrogenase	EQH20_10645	Strain-dependent	Synthetic lethality	SPD_2055	SPT_2246	SP_2228	Nucleotide metabolism	PG06	PG06_Sugar transferase
1969	1969_0	DNA replication initiation control protein YabA	EQH20_04320	Strain-dependent	Synthetic lethality	SPD_0827	SPT_1263	SP_0937	Replication	PG06	PG06_Sugar transferase
1835	1835_0	DNA helicase PcrA	EQH20_05090	Strain-dependent	Synthetic lethality	SPD_0973	SPT_1133	SP_1087	Replication	PG06	PG06_Sugar transferase
56	56_0	ATP-dependent DNA helicase RecG	EQH20_07750	Strain-dependent	Synthetic lethality	SPD_1507	SPT_1635	SP_1697	Replication	PG06	PG06_Sugar transferase
409	409_0	response regulator transcription factor	EQH20_03670	Non-essential	Synthetic lethality	SPD_0701	SPT_1401	SP_0798	Signal transduction	PG06	PG06_Sugar transferase
198	198_0	transcriptional regulator Spx	EQH20_00925	Strain-dependent	Synthetic lethality	SPD_0178	SPT_0240	SP_0189	Transcription	PG06	PG06_Sugar transferase
1258	1258_0	transcription antitermination factor NusB	EQH20_02055	Strain-dependent	Synthetic lethality	SPD_0393	SPT_0468	SP_0433	Transcription	PG06	PG06_Sugar transferase
634	634_0	heat-inducible transcriptional repressor HrcA	EQH20_02380	Non-essential	Synthetic lethality	SPD_0458	SPT_0548	SP_0515	Transcription	PG06	PG06_Sugar transferase
349	349_0	ribonuclease J	EQH20_02810	Strain-dependent	Synthetic lethality	SPD_0533	SPT_0638	SP_0613	Transcription	PG06	PG06_Sugar transferase
35	35_0	translational GTPase TypA	EQH20_03150	Strain-dependent	Negative	SPD_0593	SPT_0705	SP_0681	Transcription	PG06	PG06_Sugar transferase
773	773_0	LysR family transcriptional regulator	EQH20_04275	Strain-dependent	Synthetic lethality	SPD_0818	SPT_1272	SP_0927	Transcription	PG06	PG06_Sugar transferase
2166	2166_0	DUF536 domain-containing protein	EQH20_04615	Non-essential	Synthetic lethality	SPD_0878	SPT_1212	SP_0992	Transcription	PG06	PG06_Sugar transferase
1543	1543_0	transcription elongation factor GreA	EQH20_06910	Strain-dependent	Synthetic lethality	SPD_1345	SPT_1455	SP_1517	Transcription	PG06	PG06_Sugar transferase
483	483_0	catabolite control protein A	EQH20_09320	Strain-dependent	Synthetic lethality	SPD_1797	SPT_1980	SP_1999	Transcription	PG06	PG06_Sugar transferase
1384	1384_0	ribonuclease J	EQH20_00645	Strain-dependent	Synthetic lethality	SPD_0130	SPT_0169	SP_0121	Translation	PG06	PG06_Sugar transferase
2144	2144_0	tRNA (adenosine(37)-N6)-threonylcarbamoyltransferase complex dimerization subunit type 1 TsaB	EQH20_00675	Strain-dependent	Synthetic lethality	SPD_0134	SPT_0174	SP_0127	Translation	PG06	PG06_Sugar transferase
1735	1735_0	tRNA (adenosine(37)-N6)-threonylcarbamoyltransferase complex transferase subunit TsaD	EQH20_00685	Strain-dependent	Synthetic lethality	SPD_0136	SPT_0176	SP_0129	Translation	PG06	PG06_Sugar transferase
46	46_0	30S ribosomal protein S19	EQH20_01025	Strain-dependent	Synthetic lethality	SPD_0197	SPT_0260	SP_0213	Translation	PG06	PG06_Sugar transferase
137	137_0	50S ribosomal protein L15	EQH20_01100	Strain-dependent	Synthetic lethality	SPD_0212	SPT_0275	SP_0229	Translation	PG06	PG06_Sugar transferase
720	720_0	50S ribosomal protein L36	EQH20_01120	Strain-dependent	Synthetic lethality		SPT_0279	SP_0233	Translation	PG06	PG06_Sugar transferase
1399	1399_0	30S ribosome-binding factor RbfA	EQH20_02575	Non-essential	Synthetic lethality	SPD_0483	SPT_0587	SP_0557	Translation	PG06	PG06_Sugar transferase
340	340_0	30S ribosomal protein S16	EQH20_03550	Strain-dependent	Synthetic lethality	SPD_0674	SPT_0787	SP_0775	Translation	PG06	PG06_Sugar transferase
21	21_0	ribosome maturation factor RimM	EQH20_03570	Strain-dependent	Synthetic lethality	SPD_0678	SPT_1423	SP_0778	Translation	PG06	PG06_Sugar transferase
368	368_0	tRNA (guanosine(37)-N1)-methyltransferase TrmD	EQH20_03575	Strain-dependent	Synthetic lethality	SPD_0679	SPT_1422	SP_0779	Translation	PG06	PG06_Sugar transferase
1113	1113_0	threonylcarbamoyl-AMP synthase	EQH20_04770	Strain-dependent	Synthetic lethality	SPD_0908	SPT_1074	SP_1022	Translation	PG06	PG06_Sugar transferase
492	492_0	type B 50S ribosomal protein L31	EQH20_06010	Strain-dependent	Synthetic lethality	SPD_1154	SPT_0927	SP_1299	Translation	PG06	PG06_Sugar transferase
235	235_0	DEAD/DEAH box helicase	EQH20_06770	Non-essential	Negative	SPD_1312	NA	SP_1483	Translation	PG06	PG06_Sugar transferase
540	540_0	ribosome small subunit-dependent GTPase A	EQH20_09230	Strain-dependent	Synthetic lethality	SPD_1781	SPT_1963	SP_1984	Translation	PG06	PG06_Sugar transferase
1613	1613_0	16S rRNA (adenine(1518)-N(6)/adenine(1519)-N(6))- dimethyltransferase RsmA	EQH20_09235	Strain-dependent	Synthetic lethality	SPD_1782	SPT_1964	SP_1985	Translation	PG06	PG06_Sugar transferase
421	421_0	TlyA family RNA methyltransferase	EQH20_05565	Non-essential	Synthetic lethality	SPD_1064	SPT_1022		Translation	PG06	PG06_Sugar transferase
1293	1293_0	polyprenyl synthetase family protein	EQH20_05570	Strain-dependent	Synthetic lethality	SPD_1065	SPT_1021	SP_1205	Various metabolism	PG06	PG06_Sugar transferase
462	462_0	thioredoxin	EQH20_08060	Strain-dependent	Synthetic lethality	SPD_1567	SPT_1696	SP_1776	Various metabolism	PG06	PG06_Sugar transferase
3033	3033_0	CopG family transcriptional regulator	EQH43_00115	Non-essential	Synthetic lethality	NA	SPT_0023	NA	Unknown	Taiwan19F	Taiwan19F_Sugar transferase
1711	1711_0	phosphoribosylaminoimidazole carboxylase	EQH43_00465	Non-essential	Negative	SPD_0061	SPT_0093	SP_0055	Unknown	Taiwan19F	Taiwan19F_Sugar transferase
674	674_0	adenylosuccinate lyase	EQH43_00470	Strain-dependent	Synthetic lethality	SPD_0062	SPT_0094	SP_0056	Nucleotide metabolism	Taiwan19F	Taiwan19F_Sugar transferase
1618	1618_0	PadR family transcriptional regulator	EQH43_00700	Non-essential	Positive	SPD_0096	SPT_0134	SP_0100	Transcription	Taiwan19F	Taiwan19F_Sugar transferase
2067	2067_0	tRNA uridine-5-carboxymethylaminomethyl(34) synthesis enzyme MnmG	EQH43_00885	Strain-dependent	Synthetic lethality	SPD_0129	SPT_0167	SP_0120	Translation	Taiwan19F	Taiwan19F_Sugar transferase
825	825_0	fratricide two-peptide bacteriocin subunit CibB	EQH43_00915	Non-essential	Positive	SPD_0132	SPT_0172	SP_0124	Unknown	Taiwan19F	Taiwan19F_Sugar transferase
2144	2144_0	tRNA (adenosine(37)-N6)-threonylcarbamoyltransferase complex dimerization subunit type 1 TsaB	EQH43_00925	Strain-dependent	Synthetic lethality	SPD_0134	SPT_0174	SP_0127	Translation	Taiwan19F	Taiwan19F_Sugar transferase
1735	1735_0	tRNA (adenosine(37)-N6)-threonylcarbamoyltransferase complex transferase subunit TsaD	EQH43_00935	Strain-dependent	Synthetic lethality	SPD_0136	SPT_0176	SP_0129	Translation	Taiwan19F	Taiwan19F_Sugar transferase
342	342_0	amino acid ABC transporter substrate-binding protein	EQH43_01030	Non-essential	Synthetic lethality	SPD_0150	SPT_0195	SP_0148	Membrane transport	Taiwan19F	Taiwan19F_Sugar transferase
1018	1018_0	magnesium transporter CorA family protein	EQH43_01165	Strain-dependent	Synthetic lethality	SPD_0175	SPT_0221	SP_0185	Membrane transport	Taiwan19F	Taiwan19F_Sugar transferase
201	201_0	50S ribosomal protein L14	EQH43_01400	Strain-dependent	Synthetic lethality	SPD_0203	SPT_0266	SP_0219	Translation	Taiwan19F	Taiwan19F_Sugar transferase
1830	1830_0	30S ribosomal protein S13	EQH43_01470	Strain-dependent	Synthetic lethality	SPD_0216	NA	SP_0234	Translation	Taiwan19F	Taiwan19F_Sugar transferase
1722	1722_0	hypothetical protein	EQH43_01820	Non-essential	Synthetic lethality	NA	SPT_0348	NA	Unknown	Taiwan19F	Taiwan19F_Sugar transferase
1817	1817_0	sugar transferase	EQH43_02075	Non-essential	Synthetic lethality	SPD_0319		NA	Capsule metabolism	Taiwan19F	Taiwan19F_Sugar transferase
2913	2913_0	lipopolysaccharide cholinephosphotransferase	EQH43_02085	Accesory	Suppressive	NA	SPT_0398	NA	Capsule metabolism	Taiwan19F	Taiwan19F_Sugar transferase
1365	1365_0	glycosyltransferase family 2 protein	EQH43_02090	Accesory	Suppressive	NA	SPT_0399	NA	Capsule metabolism	Taiwan19F	Taiwan19F_Sugar transferase
325	325_0	oligosaccharide repeat unit polymerase	EQH43_02095	Accesory	Suppressive	NA	SPT_0400	NA	Capsule metabolism	Taiwan19F	Taiwan19F_Sugar transferase
1199	1199_0	hypothetical protein	EQH43_02100	Accesory	Suppressive	NA	SPT_0401	NA	Capsule metabolism	Taiwan19F	Taiwan19F_Sugar transferase
2283	2283_0	glucose-1-phosphate thymidylyltransferase	EQH43_02110	Accesory	Suppressive	SPD_0328	SPT_0403	NA	Capsule metabolism	Taiwan19F	Taiwan19F_Sugar transferase
1022	1022_0	dTDP-4-dehydrorhamnose 3,5-epimerase	EQH43_02115	Accesory	Suppressive	SPD_0329	SPT_0404	NA	Capsule metabolism	Taiwan19F	Taiwan19F_Sugar transferase
28	28_0	dTDP-glucose 4,6-dehydratase	EQH43_02120	Accesory	Suppressive	SPD_0330	SPT_0405	NA	Capsule metabolism	Taiwan19F	Taiwan19F_Sugar transferase
2191	2191_0	dTDP-4-dehydrorhamnose reductase	EQH43_02125	Accesory	Suppressive	SPD_0331	SPT_0406	NA	Capsule metabolism	Taiwan19F	Taiwan19F_Sugar transferase
639	639_0	cell division regulator GpsB	EQH43_02165	Strain-dependent	Synthetic lethality	SPD_0339	SPT_0415	SP_0372	Cell growth and death	Taiwan19F	Taiwan19F_Sugar transferase
291	291_1	choline-binding protein CbpC	EQH43_02195	Non-essential	Negative	SPD_0345	SPT_0420	SP_0377	Unknown	Taiwan19F	Taiwan19F_Sugar transferase
1329	1329_0	transporter	EQH43_02250	Strain-dependent	Synthetic lethality	SPD_0350	SPT_0430	SP_0385	Unknown	Taiwan19F	Taiwan19F_Sugar transferase
957	957_0	sensor histidine kinase	EQH43_02255	Strain-dependent	Synthetic lethality	SPD_0351	SPT_0431	SP_0386	Signal transduction	Taiwan19F	Taiwan19F_Sugar transferase
779	779_0	MarR family transcriptional regulator	EQH43_02365	Strain-dependent	Synthetic lethality	SPD_0379	SPT_0453	SP_0416	Transcription	Taiwan19F	Taiwan19F_Sugar transferase
964	964_0	Asp23/Gls24 family envelope stress response protein	EQH43_02445	Strain-dependent	Synthetic lethality	SPD_0394	SPT_0469	SP_0434	Unknown	Taiwan19F	Taiwan19F_Sugar transferase
NA	NA	NA	EQH43_02565	NA	Synthetic lethality	NA	NA	NA	Unknown	Taiwan19F	Taiwan19F_Sugar transferase
NA	NA	NA	EQH43_02570	NA	Synthetic lethality	NA	NA	NA	Unknown	Taiwan19F	Taiwan19F_Sugar transferase
173	173_0	MerR family transcriptional regulator	EQH43_02770	Strain-dependent	Synthetic lethality	SPD_0447	SPT_0538	SP_0501	Transcription	Taiwan19F	Taiwan19F_Sugar transferase
1189	1189_0	type I glutamate--ammonia ligase	EQH43_02775	Strain-dependent	Synthetic lethality	SPD_0448	SPT_0539	SP_0502	Amino acid metabolism	Taiwan19F	Taiwan19F_Sugar transferase
2100	2100_0	aminoglycoside phosphotransferase	EQH43_03000	Strain-dependent	Synthetic lethality	SPD_0476	SPT_0580	SP_0549	Unknown	Taiwan19F	Taiwan19F_Sugar transferase
1665	1665_0	YlxR family protein	EQH43_03020	Strain-dependent	Synthetic lethality	SPD_0480	SPT_0584	SP_0554	Transcription	Taiwan19F	Taiwan19F_Sugar transferase
2853	2853_0	5-methyltetrahydropteroyltriglutamate-- homocysteine methyltransferase	EQH43_03180	Non-essential	Positive			SP_0587	Unknown	Taiwan19F	Taiwan19F_Sugar transferase
NA	NA	NA	EQH43_03200	NA	Synthetic lethality	NA	NA	NA	Unknown	Taiwan19F	Taiwan19F_Sugar transferase
1561	1561_0	peptidoglycan bridge formation alanyltransferase MurM	EQH43_03295	Non-essential	Synthetic lethality	SPD_0535	SPT_0640	SP_0615	Cell wall metabolism	Taiwan19F	Taiwan19F_Sugar transferase
118	118_0	cystathionine beta-lyase	EQH43_03555	Non-essential	Negative	SPD_0585	SPT_0697	SP_0673	Unknown	Taiwan19F	Taiwan19F_Sugar transferase
1168	1168_0	ABC transporter permease	EQH43_03925	Strain-dependent	Synthetic lethality	SPD_0660	SPT_0771	SP_0757	Cell division	Taiwan19F	Taiwan19F_Sugar transferase
288	288_0	peptidylprolyl isomerase	EQH43_03995	Non-essential	Synthetic lethality	SPD_0672	SPT_0784	SP_0771	Folding, sorting, degradation	Taiwan19F	Taiwan19F_Sugar transferase
2337	2337_0	pyridoxal 5'-phosphate synthase glutaminase subunit PdxT	EQH43_04105	Non-essential	Positive	SPD_1296	SPT_0808	SP_1467	Amino acid metabolism	Taiwan19F	Taiwan19F_Sugar transferase
1825	1825_0	glutamine-hydrolyzing GMP synthase	EQH43_04215	Non-essential	Negative	SPD_1274	SPT_0829	SP_1445	Nucleotide metabolism	Taiwan19F	Taiwan19F_Sugar transferase
662	662_0	nicotinate phosphoribosyltransferase	EQH43_04315	Strain-dependent	Synthetic lethality	SPD_1251	SPT_0853	SP_1421	Cofactor and vitamin metabolism	Taiwan19F	Taiwan19F_Sugar transferase
1510	1510_0	hypothetical protein	EQH43_04330	Non-essential	Positive	NA			Unknown	Taiwan19F	Taiwan19F_Sugar transferase
2202	2202_0	30S ribosomal protein S21	EQH43_04360	Strain-dependent	Synthetic lethality	SPD_1245	SPT_0860	SP_1414	Translation	Taiwan19F	Taiwan19F_Sugar transferase
198	198_1	Spx/MgsR family RNA polymerase-binding regulatory protein	EQH43_04405	Strain-dependent	Synthetic lethality	SPD_1236	SPT_0869	SP_1405	Transcription	Taiwan19F	Taiwan19F_Sugar transferase
26	26_0	homoserine dehydrogenase	EQH43_04620	Strain-dependent	Synthetic lethality	SPD_1195	NA	SP_1361	Amino acid metabolism	Taiwan19F	Taiwan19F_Sugar transferase
450	450_1	peptide-methionine (R)-S-oxide reductase	EQH43_04635	Non-essential	Negative	NA	SPT_0916	SP_1359	Folding, sorting, degradation	Taiwan19F	Taiwan19F_Sugar transferase
492	492_0	type B 50S ribosomal protein L31	EQH43_04690	Strain-dependent	Synthetic lethality	SPD_1154	SPT_0927	SP_1299	Translation	Taiwan19F	Taiwan19F_Sugar transferase
177	177_0	phosphorylcholine transferase LicD	EQH43_04820	Non-essential	Synthetic lethality	SPD_1130	SPT_0953	SP_1274	Cell wall metabolism	Taiwan19F	Taiwan19F_Sugar transferase
491	491_0	3-isopropylmalate dehydrogenase	EQH43_04900	Non-essential	Positive	SPD_1115	SPT_0971	NA	Amino acid metabolism	Taiwan19F	Taiwan19F_Sugar transferase
653	653_0	Cof-type HAD-IIB family hydrolase	EQH43_04950	Non-essential	Synthetic lethality	SPD_1103	SPT_0983	SP_1246	Unknown	Taiwan19F	Taiwan19F_Sugar transferase
488	488_3	amino acid ABC transporter ATP-binding protein	EQH43_04970	Strain-dependent	Synthetic lethality	SPD_1099	SPT_0987	SP_1242	Membrane transport	Taiwan19F	Taiwan19F_Sugar transferase
2041	2041_0	transporter substrate-binding domain-containing protein	EQH43_04975	Strain-dependent	Synthetic lethality	SPD_1098	SPT_0988	SP_1241	Membrane transport	Taiwan19F	Taiwan19F_Sugar transferase
54	54_0	ECF transporter S component	EQH43_05015	Non-essential	Synthetic lethality	SPD_1090	SPT_0996	SP_1232	Unknown	Taiwan19F	Taiwan19F_Sugar transferase
2282	2282_0	phosphopantothenate--cysteine ligase	EQH43_05025	Strain-dependent	Synthetic lethality	SPD_1088	SPT_0998	SP_1230	Amino acid metabolism	Taiwan19F	Taiwan19F_Sugar transferase
372	372_0	formate--tetrahydrofolate ligase	EQH43_05030	Strain-dependent	Synthetic lethality	SPD_1087	SPT_0999	SP_1229	Cofactor and vitamin metabolism	Taiwan19F	Taiwan19F_Sugar transferase
671	671_0	L-lactate dehydrogenase	EQH43_05080	Non-essential	Synthetic lethality	SPD_1078	SPT_1008	SP_1220	Energy metabolism	Taiwan19F	Taiwan19F_Sugar transferase
2343	2343_0	glutaredoxin-like protein NrdH	EQH43_05250	Strain-dependent	Synthetic lethality	SPD_1041	SPT_1045	SP_1178	Various metabolism	Taiwan19F	Taiwan19F_Sugar transferase
2253	2253_0	tRNA uridine-5-carboxymethylaminomethyl(34) synthesis GTPase MnmE	EQH43_05375	Strain-dependent	Synthetic lethality	SPD_0902	SPT_1069	SP_1016	Translation	Taiwan19F	Taiwan19F_Sugar transferase
1113	1113_0	threonylcarbamoyl-AMP synthase	EQH43_05400	Strain-dependent	Synthetic lethality	SPD_0908	SPT_1074	SP_1022	Translation	Taiwan19F	Taiwan19F_Sugar transferase
1406	1406_0	metal-sulfur cluster assembly factor	EQH43_05595	Strain-dependent	Synthetic lethality	SPD_0959	SPT_1117	SP_1074	Unknown	Taiwan19F	Taiwan19F_Sugar transferase
1271	1271_0	glycosyltransferase	EQH43_05600	Strain-dependent	Synthetic lethality	SPD_0960	SPT_1118	SP_1075	Carbohydrate metabolism	Taiwan19F	Taiwan19F_Sugar transferase
2000	2000_0	UDP-N-acetylglucosamine 1-carboxyvinyltransferase	EQH43_05635	Strain-dependent	Synthetic lethality	SPD_0967	SPT_1127	SP_1081	Cell wall metabolism	Taiwan19F	Taiwan19F_Sugar transferase
1356	1356_0	5'-methylthioadenosine/adenosylhomocysteine nucleosidase	EQH43_06065	Strain-dependent	Synthetic lethality	SPD_0877	SPT_1213	SP_0991	Amino acid metabolism	Taiwan19F	Taiwan19F_Sugar transferase
1504	1504_0	ribonuclease R	EQH43_06150	Non-essential	Synthetic lethality	SPD_0862	SPT_1228	SP_0975	Folding, sorting, degradation	Taiwan19F	Taiwan19F_Sugar transferase
1916	1916_0	dephospho-CoA kinase	EQH43_06170	Universal	Synthetic lethality	SPD_0859	SPT_1232	SP_0971	Various metabolism	Taiwan19F	Taiwan19F_Sugar transferase
950	950_0	GTPase Era	EQH43_06180	Strain-dependent	Synthetic lethality	SPD_0857	SPT_1234	SP_0969	Cell growth and death	Taiwan19F	Taiwan19F_Sugar transferase
280	280_0	diacylglycerol kinase	EQH43_06185	Non-essential	Synthetic lethality	SPD_0856	SPT_1235	SP_0968	Cell wall metabolism	Taiwan19F	Taiwan19F_Sugar transferase
2317	2317_0	phosphate starvation-inducible protein PhoH	EQH43_06295	Non-essential	Positive	SPD_0838	SPT_1255	SP_0948	Energy metabolism	Taiwan19F	Taiwan19F_Sugar transferase
1969	1969_0	DNA replication initiation control protein YabA	EQH43_06330	Strain-dependent	Synthetic lethality	SPD_0827	SPT_1263	SP_0937	Replication	Taiwan19F	Taiwan19F_Sugar transferase
773	773_0	LysR family transcriptional regulator	EQH43_06375	Strain-dependent	Synthetic lethality	SPD_0818	SPT_1272	SP_0927	Transcription	Taiwan19F	Taiwan19F_Sugar transferase
286	286_16	IS30 family transposase	EQH43_06435	Accesory	Synthetic lethality	SPD_0807	SPT_1286	SP_0915	Unknown	Taiwan19F	Taiwan19F_Sugar transferase
2234	2234_0	Fe-S cluster assembly protein SufB	EQH43_06685	Strain-dependent	Synthetic lethality	SPD_0766	SPT_1330	SP_0871	Cofactor and vitamin metabolism	Taiwan19F	Taiwan19F_Sugar transferase
724	724_0	SUF system NifU family Fe-S cluster assembly protein	EQH43_06690	Strain-dependent	Synthetic lethality	SPD_0765	SPT_1331	SP_0870	Cofactor and vitamin metabolism	Taiwan19F	Taiwan19F_Sugar transferase
2358	2358_0	cysteine desulfurase	EQH43_06695	Strain-dependent	Synthetic lethality	SPD_0764	SPT_1332	SP_0869	Amino acid metabolism	Taiwan19F	Taiwan19F_Sugar transferase
1068	1068_0	Fe-S cluster assembly protein SufD	EQH43_06700	Strain-dependent	Synthetic lethality	SPD_0763	SPT_1333	SP_0868	Cofactor and vitamin metabolism	Taiwan19F	Taiwan19F_Sugar transferase
2025	2025_0	DUF2969 domain-containing protein	EQH43_06745	Non-essential	Synthetic lethality	SPD_0754	SPT_1343	SP_0861	Unknown	Taiwan19F	Taiwan19F_Sugar transferase
2	2_0	ribose-5-phosphate isomerase RpiA	EQH43_06900	Strain-dependent	Synthetic lethality	SPD_0723	SPT_1374	SP_0828	Carbohydrate metabolism	Taiwan19F	Taiwan19F_Sugar transferase
1479	1479_0	bifunctional methylenetetrahydrofolate dehydrogenase/methenyltetrahydrofolate cyclohydrolase	EQH43_06910	Strain-dependent	Synthetic lethality	SPD_0721	SPT_1376	SP_0825	Cofactor and vitamin metabolism	Taiwan19F	Taiwan19F_Sugar transferase
110	110_0	HAD family hydrolase	EQH43_06990	Strain-dependent	Synthetic lethality	SPD_0708	SPT_1394	SP_0805	Unknown	Taiwan19F	Taiwan19F_Sugar transferase
409	409_0	response regulator transcription factor	EQH43_07030	Non-essential	Synthetic lethality	SPD_0701	SPT_1401	SP_0798	Signal transduction	Taiwan19F	Taiwan19F_Sugar transferase
578	578_0	aquaporin family protein	EQH43_07165	Non-essential	Synthetic lethality	SPD_1320	SPT_1428	SP_1491	Membrane transport	Taiwan19F	Taiwan19F_Sugar transferase
1007	1007_0	F0F1 ATP synthase subunit C	EQH43_07280	Strain-dependent	Synthetic lethality	SPD_1341	SPT_1450	SP_1514	Energy metabolism	Taiwan19F	Taiwan19F_Sugar transferase
NA	NA	NA	EQH43_07285	NA	Synthetic lethality	NA	NA	NA	Unknown	Taiwan19F	Taiwan19F_Sugar transferase
1543	1543_0	transcription elongation factor GreA	EQH43_07295	Strain-dependent	Synthetic lethality	SPD_1345	SPT_1455	SP_1517	Transcription	Taiwan19F	Taiwan19F_Sugar transferase
923	923_0	cystathionine gamma-synthase	EQH43_07320	Non-essential	Synthetic lethality	SPD_1350	SPT_1460	SP_1522	Unknown	Taiwan19F	Taiwan19F_Sugar transferase
1606	1606_0	S1 RNA-binding domain-containing protein	EQH43_07400	Strain-dependent	Synthetic lethality	SPD_1366	SPT_1475	SP_1537	Transcription	Taiwan19F	Taiwan19F_Sugar transferase
1391	1391_0	30S ribosomal protein S18	EQH43_07410	Strain-dependent	Synthetic lethality	SPD_1368	SPT_1477	SP_1539	Translation	Taiwan19F	Taiwan19F_Sugar transferase
1004	1004_0	30S ribosomal protein S6	EQH43_07420	Strain-dependent	Synthetic lethality	SPD_1370	SPT_1479	SP_1541	Translation	Taiwan19F	Taiwan19F_Sugar transferase
2251	2251_0	peptidase	EQH43_07440	Non-essential	Synthetic lethality	SPD_1374	SPT_1483	SP_1545	Unknown	Taiwan19F	Taiwan19F_Sugar transferase
2098	2098_0	hypothetical protein	EQH43_07540	Accesory	Synthetic lethality			SP_1562	Unknown	Taiwan19F	Taiwan19F_Sugar transferase
252	252_0	ATP-dependent Clp protease ATP-binding subunit ClpX	EQH43_07575	Strain-dependent	Synthetic lethality	SPD_1399	SPT_1509	SP_1569	Folding, sorting, degradation	Taiwan19F	Taiwan19F_Sugar transferase
232	232_0	hypothetical protein	EQH43_07580	Non-essential	Synthetic lethality	SPD_1400	SPT_1510	SP_1570	Unknown	Taiwan19F	Taiwan19F_Sugar transferase
904	904_0	30S ribosomal protein S15	EQH43_07830	Strain-dependent	Synthetic lethality	SPD_1439	SPT_1565	SP_1626	Translation	Taiwan19F	Taiwan19F_Sugar transferase
1034	1034_0	hypothetical protein	EQH43_07880	Non-essential	Negative		SPT_1574	SP_1635	Unknown	Taiwan19F	Taiwan19F_Sugar transferase
1056	1056_0	carbohydrate ABC transporter permease	EQH43_08115	Non-essential	Negative	SPD_1493	SPT_1619	SP_1681	Membrane transport	Taiwan19F	Taiwan19F_Sugar transferase
1547	1547_0	GntR family transcriptional regulator	EQH43_08280	Strain-dependent	Synthetic lethality	SPD_1524	SPT_1652	SP_1714	Transcription	Taiwan19F	Taiwan19F_Sugar transferase
2342	2342_0	Na+/H+-dicarboxylate symporter	EQH43_08485	Non-essential	Positive				Unknown	Taiwan19F	Taiwan19F_Sugar transferase
2035	2035_0	LacI family DNA-binding transcriptional regulator	EQH43_08900	Non-essential	Negative	SPD_1635	SPT_1771	SP_1854	Transcription	Taiwan19F	Taiwan19F_Sugar transferase
1288	1288_0	DUF402 domain-containing protein	EQH43_09265	Strain-dependent	Synthetic lethality	SPD_1706	SPT_1848	SP_1903	Unknown	Taiwan19F	Taiwan19F_Sugar transferase
738	738_0	hypothetical protein	EQH43_09525	Non-essential	Negative	SPD_1744	SPT_1903	SP_1945	Unknown	Taiwan19F	Taiwan19F_Sugar transferase
533	533_0	16S rRNA (guanine(966)-N(2))-methyltransferase RsmD	EQH43_09770	Strain-dependent	Synthetic lethality	SPD_1767	SPT_1949	SP_1969	DNA repair and editing	Taiwan19F	Taiwan19F_Sugar transferase
540	540_0	ribosome small subunit-dependent GTPase A	EQH43_09845	Strain-dependent	Synthetic lethality	SPD_1781	SPT_1963	SP_1984	Translation	Taiwan19F	Taiwan19F_Sugar transferase
217	217_0	ribonuclease M5	EQH43_09870	Strain-dependent	Synthetic lethality	SPD_1787	SPT_1970	SP_1990	Translation	Taiwan19F	Taiwan19F_Sugar transferase
483	483_0	catabolite control protein A	EQH43_09925	Strain-dependent	Synthetic lethality	SPD_1797	SPT_1980	SP_1999	Transcription	Taiwan19F	Taiwan19F_Sugar transferase
2019	2019_0	transcription termination/antitermination protein NusG	EQH43_10040	Non-essential	Synthetic lethality	SPD_1819	SPT_2003	SP_2007	Transcription	Taiwan19F	Taiwan19F_Sugar transferase
978	978_0	NAD(P)H-dependent glycerol-3-phosphate dehydrogenase	EQH43_10520	Strain-dependent	Synthetic lethality	SPD_1918	SPT_2101	SP_2091	Carbohydrate metabolism	Taiwan19F	Taiwan19F_Sugar transferase
2107	2107_0	DHH family phosphoesterase	EQH43_11130	Non-essential	Negative	SPD_2032	SPT_2223	SP_2205	Unknown	Taiwan19F	Taiwan19F_Sugar transferase
321	321_2	IS66 family insertion sequence hypothetical protein	EQH43_11175	Non-essential	Synthetic lethality	SPD_2040	SPT_2231		Unknown	Taiwan19F	Taiwan19F_Sugar transferase
949	949_0	energy-coupling factor transporter transmembrane protein EcfT	EQH43_11205	Strain-dependent	Synthetic lethality	SPD_2046	SPT_2237	SP_2219	Membrane transport	Taiwan19F	Taiwan19F_Sugar transferase
309	309_0	energy-coupling factor transporter ATPase	EQH43_11210	Non-essential	Synthetic lethality	SPD_2047	SPT_2238	SP_2220	Membrane transport	Taiwan19F	Taiwan19F_Sugar transferase
2354	2354_0	energy-coupling factor transporter ATPase	EQH43_11215	Non-essential	Synthetic lethality	SPD_2048	SPT_2239	SP_2221	Membrane transport	Taiwan19F	Taiwan19F_Sugar transferase
1745	1745_0	helix-turn-helix domain-containing protein	EQH43_11225	Strain-dependent	Synthetic lethality	SPD_2050	SPT_2241	SP_2223	Unknown	Taiwan19F	Taiwan19F_Sugar transferase
255	255_0	IMP dehydrogenase	EQH43_11250	Strain-dependent	Synthetic lethality	SPD_2055	SPT_2246	SP_2228	Nucleotide metabolism	Taiwan19F	Taiwan19F_Sugar transferase
2389	2389_0	response regulator transcription factor	EQH43_11290	Non-essential	Negative	SPD_2063	SPT_2255	SP_2235	Cellular community	Taiwan19F	Taiwan19F_Sugar transferase
2513	2513_0	sensor histidine kinase	EQH43_11295	Non-essential	Negative	SPD_2064	SPT_2256	SP_2236	Cellular community	Taiwan19F	Taiwan19F_Sugar transferase
1518	1518_0	DUF951 family protein	EQH41_00015	Strain-dependent	Synthetic lethality	SPD_0003	SPT_0003		Unknown	TIGR4	TIGR4_Sugar transferase
1269	1269_0	ATP-dependent zinc metalloprotease FtsH	EQH41_00060	Strain-dependent	Synthetic lethality	SPD_0013	SPT_0047	SP_0013	Cell division	TIGR4	TIGR4_Sugar transferase
219	219_0	ribose-phosphate pyrophosphokinase	EQH41_00185	Non-essential	Negative	SPD_0037	SPT_0069	SP_0031	Mobile element/pseudogene	TIGR4	TIGR4_Sugar transferase
2067	2067_0	tRNA uridine-5-carboxymethylaminomethyl(34) synthesis enzyme MnmG	EQH41_00625	Strain-dependent	Synthetic lethality	SPD_0129	SPT_0167	SP_0120	Translation	TIGR4	TIGR4_Sugar transferase
2144	2144_0	tRNA (adenosine(37)-N6)-threonylcarbamoyltransferase complex dimerization subunit type 1 TsaB	EQH41_00665	Strain-dependent	Synthetic lethality	SPD_0134	SPT_0174	SP_0127	Translation	TIGR4	TIGR4_Sugar transferase
1735	1735_0	tRNA (adenosine(37)-N6)-threonylcarbamoyltransferase complex transferase subunit TsaD	EQH41_00675	Strain-dependent	Synthetic lethality	SPD_0136	SPT_0176	SP_0129	Translation	TIGR4	TIGR4_Sugar transferase
251	251_0	bifunctional folylpolyglutamate synthase/dihydrofolate synthase	EQH41_00990	Non-essential	Synthetic lethality	SPD_0183	SPT_0245	SP_0197	Cofactor and vitamin metabolism	TIGR4	TIGR4_Sugar transferase
46	46_0	30S ribosomal protein S19	EQH41_01065	Strain-dependent	Synthetic lethality	SPD_0197	SPT_0260	SP_0213	Translation	TIGR4	TIGR4_Sugar transferase
201	201_0	50S ribosomal protein L14	EQH41_01095	Strain-dependent	Synthetic lethality	SPD_0203	SPT_0266	SP_0219	Translation	TIGR4	TIGR4_Sugar transferase
1956	1956_0	50S ribosomal protein L18	EQH41_01125	Strain-dependent	Synthetic lethality	SPD_0209	SPT_0272	SP_0226	Translation	TIGR4	TIGR4_Sugar transferase
757	757_0	30S ribosomal protein S5	EQH41_01130	Strain-dependent	Synthetic lethality	SPD_0210	SPT_0273	SP_0227	Translation	TIGR4	TIGR4_Sugar transferase
2171	2171_1	LytR family transcriptional regulator	EQH41_01735	Accesory	Suppressive	NA	NA	SP_0346	Capsule metabolism	TIGR4	TIGR4_Sugar transferase
1524	1524_0	capsular polysaccharide biosynthesis protein CpsC	EQH41_01745	Strain-dependent	Suppressive	SPD_0317	SPT_0394	SP_0348	Capsule metabolism	TIGR4	TIGR4_Sugar transferase
902	902_0	tyrosine-protein kinase	EQH41_01750	Accesory	Suppressive	SPD_0318	SPT_0395	SP_0349	Capsule metabolism	TIGR4	TIGR4_Sugar transferase
2517	2517_0	sugar transferase	EQH41_01755	Non-essential	Synthetic lethality	NA	NA	SP_0350	Capsule metabolism	TIGR4	TIGR4_Sugar transferase
3264	3264_0	capsular biosynthesis protein	EQH41_01765	Accesory	Suppressive	NA	NA	SP_0352	Capsule metabolism	TIGR4	TIGR4_Sugar transferase
2370	2370_0	glycosyltransferase family 1 protein	EQH41_01770	Accesory	Suppressive	NA	NA	SP_0353	Capsule metabolism	TIGR4	TIGR4_Sugar transferase
3492	3492_0	O-antigen polysaccharide polymerase Wzy	EQH41_01775	Accesory	Suppressive	NA	NA	SP_0354	Capsule metabolism	TIGR4	TIGR4_Sugar transferase
3641	3641_0	polysaccharide pyruvyl transferase family protein	EQH41_01780	Accesory	Suppressive	NA	NA	SP_0355	Capsule metabolism	TIGR4	TIGR4_Sugar transferase
3438	3438_0	flippase	EQH41_01785	Accesory	Suppressive	NA	NA		Capsule metabolism	TIGR4	TIGR4_Sugar transferase
639	639_0	cell division regulator GpsB	EQH41_01870	Strain-dependent	Synthetic lethality	SPD_0339	SPT_0415	SP_0372	Cell growth and death	TIGR4	TIGR4_Sugar transferase
1329	1329_0	transporter	EQH41_01945	Strain-dependent	Synthetic lethality	SPD_0350	SPT_0430	SP_0385	Unknown	TIGR4	TIGR4_Sugar transferase
291	291_4	choline-binding protein CbpF	EQH41_01985	Non-essential	Negative	SPD_0357	NA	NA	Unknown	TIGR4	TIGR4_Sugar transferase
1093	1093_0	enoyl-CoA hydratase	EQH41_02090	Strain-dependent	Synthetic lethality	SPD_0378	SPT_0452	SP_0415	Lipid metabolism	TIGR4	TIGR4_Sugar transferase
1258	1258_0	transcription antitermination factor NusB	EQH41_02175	Strain-dependent	Synthetic lethality	SPD_0393	SPT_0468	SP_0433	Transcription	TIGR4	TIGR4_Sugar transferase
599	599_0	hypothetical protein	EQH41_02270	Non-essential	Negative	SPD_0410	SPT_0488	SP_0451	Unknown	TIGR4	TIGR4_Sugar transferase
488	488_2	amino acid ABC transporter ATP-binding protein	EQH41_02275	Non-essential	Negative	SPD_0411	SPT_0489	SP_0452	Membrane transport	TIGR4	TIGR4_Sugar transferase
552	552_0	transporter substrate-binding domain-containing protein	EQH41_02280	Non-essential	Negative	SPD_0412	SPT_0490	SP_0453	Membrane transport	TIGR4	TIGR4_Sugar transferase
2351	2351_0	cell envelope	EQH41_02515	Non-essential	Positive		SPT_0541		Unknown	TIGR4	TIGR4_Sugar transferase
410	410_0	molecular chaperone DnaJ	EQH41_02585	Strain-dependent	Synthetic lethality	SPD_0461	SPT_0552	SP_0519	Folding, sorting, degradation	TIGR4	TIGR4_Sugar transferase
1665	1665_0	YlxR family protein	EQH41_02780	Strain-dependent	Synthetic lethality	SPD_0480	SPT_0584	SP_0554	Transcription	TIGR4	TIGR4_Sugar transferase
1035	1035_0	serine O-acetyltransferase	EQH41_02960	Strain-dependent	Synthetic lethality	SPD_0513	SPT_0618	SP_0589	Amino acid metabolism	TIGR4	TIGR4_Sugar transferase
1808	1808_0	single-stranded-DNA-specific exonuclease RecJ	EQH41_03055	Strain-dependent	Synthetic lethality	SPD_0532	SPT_0637	SP_0611	DNA repair and editing	TIGR4	TIGR4_Sugar transferase
1466	1466_0	KH domain-containing protein	EQH41_03845	Strain-dependent	Synthetic lethality	SPD_0675	SPT_0788	SP_0776	Unknown	TIGR4	TIGR4_Sugar transferase
409	409_0	response regulator transcription factor	EQH41_03970	Non-essential	Synthetic lethality	SPD_0701	SPT_1401	SP_0798	Signal transduction	TIGR4	TIGR4_Sugar transferase
110	110_0	HAD family hydrolase	EQH41_04010	Strain-dependent	Synthetic lethality	SPD_0708	SPT_1394	SP_0805	Unknown	TIGR4	TIGR4_Sugar transferase
669	669_0	AI-2E family transporter	EQH41_04330	Strain-dependent	Synthetic lethality	SPD_0768	SPT_1328	SP_0873	Unknown	TIGR4	TIGR4_Sugar transferase
460	460_0	arginine repressor	EQH41_04430	Non-essential	Positive	SPD_0786	SPT_1306	SP_0893	Transcription	TIGR4	TIGR4_Sugar transferase
1355	1355_0	Xaa-Pro dipeptidyl-peptidase	EQH41_04435	Non-essential	Positive	SPD_0787	SPT_1305	SP_0894	Amino acid metabolism	TIGR4	TIGR4_Sugar transferase
773	773_0	LysR family transcriptional regulator	EQH41_04620	Strain-dependent	Synthetic lethality	SPD_0818	SPT_1272	SP_0927	Transcription	TIGR4	TIGR4_Sugar transferase
2259	2259_0	pneumococcal histidine triad protein PhtD	EQH41_05000	Accesory	Synthetic lethality	SPD_0889	NA	SP_1003	Unknown	TIGR4	TIGR4_Sugar transferase
2253	2253_0	tRNA uridine-5-carboxymethylaminomethyl(34) synthesis GTPase MnmE	EQH41_05075	Strain-dependent	Synthetic lethality	SPD_0902	SPT_1069	SP_1016	Translation	TIGR4	TIGR4_Sugar transferase
1113	1113_0	threonylcarbamoyl-AMP synthase	EQH41_05105	Strain-dependent	Synthetic lethality	SPD_0908	SPT_1074	SP_1022	Translation	TIGR4	TIGR4_Sugar transferase
1271	1271_0	glycosyltransferase	EQH41_05365	Strain-dependent	Synthetic lethality	SPD_0960	SPT_1118	SP_1075	Carbohydrate metabolism	TIGR4	TIGR4_Sugar transferase
1816	1816_0	LPXTG cell wall anchor domain-containing protein	EQH41_05740	Non-essential	Negative	NA			Unknown	TIGR4	TIGR4_Sugar transferase
336	336_0	phosphoenolpyruvate--protein phosphotransferase	EQH41_05840	Strain-dependent	Synthetic lethality	SPD_1039	SPT_1047	SP_1176	Membrane transport	TIGR4	TIGR4_Sugar transferase
3267	3267_5	PTS sugar transporter subunit IIB	EQH41_05935	Accesory	Synthetic lethality	NA	SPT_1029	NA	Carbohydrate metabolism	TIGR4	TIGR4_Sugar transferase
2041	2041_0	transporter substrate-binding domain-containing protein	EQH41_06135	Strain-dependent	Synthetic lethality	SPD_1098	SPT_0988	SP_1241	Membrane transport	TIGR4	TIGR4_Sugar transferase
2202	2202_0	30S ribosomal protein S21	EQH41_06985	Strain-dependent	Synthetic lethality	SPD_1245	SPT_0860	SP_1414	Translation	TIGR4	TIGR4_Sugar transferase
748	748_0	proteinase	EQH41_07190	Non-essential	Positive	SPD_1278	SPT_0825	SP_1449	Folding, sorting, degradation	TIGR4	TIGR4_Sugar transferase
746	746_0	poly-gamma-glutamate biosynthesis protein	EQH41_07205	Non-essential	Positive	SPD_1281		SP_1452	Unknown	TIGR4	TIGR4_Sugar transferase
456	456_0	DUF4059 family protein	EQH41_07240	Non-essential	Synthetic lethality	SPD_1288	SPT_0816	SP_1459	Unknown	TIGR4	TIGR4_Sugar transferase
1239	1239_0	hemolysin III family protein	EQH41_07275	Non-essential	Positive	SPD_1295	SPT_0809	SP_1466	Cellular community	TIGR4	TIGR4_Sugar transferase
578	578_0	aquaporin family protein	EQH41_07390	Non-essential	Synthetic lethality	SPD_1320	SPT_1428	SP_1491	Membrane transport	TIGR4	TIGR4_Sugar transferase
1073	1073_0	phospho-sugar mutase	EQH41_07425	Accesory	Synthetic lethality	SPD_1326	SPT_1435	SP_1498	Carbohydrate metabolism	TIGR4	TIGR4_Sugar transferase
1896	1896_0	F0F1 ATP synthase subunit epsilon	EQH41_07480	Strain-dependent	Synthetic lethality	SPD_1334	SPT_1443	SP_1507	Energy metabolism	TIGR4	TIGR4_Sugar transferase
1007	1007_0	F0F1 ATP synthase subunit C	EQH41_07515	Strain-dependent	Synthetic lethality	SPD_1341	SPT_1450	SP_1514	Energy metabolism	TIGR4	TIGR4_Sugar transferase
1543	1543_0	transcription elongation factor GreA	EQH41_07535	Strain-dependent	Synthetic lethality	SPD_1345	SPT_1455	SP_1517	Transcription	TIGR4	TIGR4_Sugar transferase
73	73_0	CDF family manganese efflux transporter MntE	EQH41_07720	Non-essential	Positive	SPD_1384	SPT_1494	SP_1552	Membrane transport	TIGR4	TIGR4_Sugar transferase
925	925_0	choline binding-anchored murein hydrolase LytC	EQH41_07820	Non-essential	Positive	SPD_1403	SPT_1513	SP_1573	Cell wall metabolism	TIGR4	TIGR4_Sugar transferase
2583	2583_0	pyridine nucleotide-disulfide oxidoreductase	EQH41_07875	Non-essential	Positive		NA	SP_1585	Unknown	TIGR4	TIGR4_Sugar transferase
431	431_1	hypothetical protein	EQH41_08495	Non-essential	Negative		SPT_1645	SP_1707	Unknown	TIGR4	TIGR4_Sugar transferase
102	102_0	O-antigen ligase family protein	EQH41_09460	Strain-dependent	Synthetic lethality	SPD_1672	SPT_1814	SP_1893	Cell wall metabolism	TIGR4	TIGR4_Sugar transferase
1462	1462_0	co-chaperone GroES	EQH41_09650	Strain-dependent	Synthetic lethality	SPD_1710	SPT_1856	SP_1907	Folding, sorting, degradation	TIGR4	TIGR4_Sugar transferase
91	91_0	tRNA (adenosine(37)-N6)-threonylcarbamoyltransferase complex ATPase subunit type 1 TsaE	EQH41_09830	Strain-dependent	Synthetic lethality	SPD_1743	SPT_1902	SP_1944	Translation	TIGR4	TIGR4_Sugar transferase
540	540_0	ribosome small subunit-dependent GTPase A	EQH41_10030	Strain-dependent	Synthetic lethality	SPD_1781	SPT_1963	SP_1984	Translation	TIGR4	TIGR4_Sugar transferase
483	483_0	catabolite control protein A	EQH41_10115	Strain-dependent	Synthetic lethality	SPD_1797	SPT_1980	SP_1999	Transcription	TIGR4	TIGR4_Sugar transferase
2315	2315_0	50S ribosomal protein L33	EQH41_10240	Strain-dependent	Suppressive		SPT_2005	SP_2009	Translation	TIGR4	TIGR4_Sugar transferase
824	824_1	transketolase	EQH41_10335	Non-essential	Positive	SPD_1839	SPT_2025	SP_2030	Carbohydrate metabolism	TIGR4	TIGR4_Sugar transferase
678	678_0	DUF1033 family protein	EQH41_10450	Non-essential	Positive	SPD_1864	SPT_2049	SP_2054	Unknown	TIGR4	TIGR4_Sugar transferase
398	398_0	2,3,4,5-tetrahydropyridine-2,6-dicarboxylate N-acetyltransferase	EQH41_10750	Non-essential	Negative	SPD_1923	SPT_2106	SP_2097	Amino acid metabolism	TIGR4	TIGR4_Sugar transferase
2107	2107_0	DHH family phosphoesterase	EQH41_11340	Non-essential	Negative	SPD_2032	SPT_2223	SP_2205	Unknown	TIGR4	TIGR4_Sugar transferase
2354	2354_0	energy-coupling factor transporter ATPase	EQH41_11425	Non-essential	Synthetic lethality	SPD_2048	SPT_2239	SP_2221	Membrane transport	TIGR4	TIGR4_Sugar transferase

## Sheet: Fig_3c
Time (hours)	PG06 Choline 1x	PG06 Choline 1x	PG06 Choline 1x	PG06-ST Choline 1x	PG06-ST Choline 1x	PG06-ST Choline 1x	PG06 Choline 0.5x	PG06 Choline 0.5x	PG06 Choline 0.5x	PG06-ST Choline 0.5x	PG06-ST Choline 0.5x	PG06-ST Choline 0.5x	TIGR4 SDMM	TIGR4 SDMM	TIGR4 SDMM	TIGR4-ST SDMM	TIGR4-ST SDMM	TIGR4-ST SDMM	TIGR4 Choline 0.5x	TIGR4 Choline 0.5x	TIGR4 Choline 0.5x	TIGR4-ST Choline 0.5x	TIGR4-ST Choline 0.5x	TIGR4-ST Choline 0.5x
0	0.135	0.135	0.128	0.127	0.108	0.119	0.132	0.129	0.128	0.124	0.12	0.118	0.107	0.106	0.111	0.109	0.111	0.096	0.128	0.136	0.13	0.133	0.14	0.12
0.5	0.135	0.135	0.128	0.127	0.108	0.119	0.132	0.129	0.128	0.124	0.12	0.118	0.107	0.106	0.111	0.109	0.111	0.096	0.128	0.136	0.13	0.133	0.14	0.12
1	0.135	0.135	0.128	0.127	0.108	0.119	0.132	0.129	0.128	0.124	0.12	0.118	0.107	0.106	0.111	0.109	0.111	0.096	0.128	0.136	0.13	0.133	0.14	0.12
1.5	0.142	0.145	0.146	0.134	0.116	0.127	0.138	0.139	0.138	0.132	0.128	0.125	0.111	0.112	0.116	0.114	0.117	0.1	0.131	0.138	0.134	0.135	0.14	0.124
2	0.17	0.171	0.188	0.16	0.143	0.148	0.165	0.165	0.173	0.153	0.148	0.146	0.125	0.125	0.131	0.13	0.133	0.115	0.144	0.151	0.148	0.147	0.154	0.136
2.5	0.235	0.228	0.251	0.207	0.193	0.194	0.227	0.224	0.239	0.194	0.187	0.188	0.154	0.154	0.162	0.161	0.162	0.145	0.171	0.176	0.175	0.174	0.179	0.161
3	0.36	0.363	0.393	0.3	0.298	0.285	0.345	0.343	0.374	0.289	0.274	0.279	0.203	0.206	0.231	0.218	0.215	0.196	0.221	0.223	0.229	0.231	0.222	0.21
3.5	0.595	0.593	0.625	0.488	0.448	0.494	0.529	0.538	0.575	0.456	0.431	0.442	0.334	0.323	0.35	0.359	0.352	0.318	0.334	0.267	0.338	0.359	0.337	0.325
4	0.697	0.723	0.765	0.601	0.471	0.578	0.563	0.581	0.607	0.488	0.447	0.469	0.462	0.468	0.479	0.601	0.609	0.568	0.469	0.334	0.497	0.524	0.525	0.509
4.5	0.706	0.729	0.792	0.613	0.444	0.58	0.574	0.583	0.622	0.501	0.451	0.461	0.567	0.534	0.568	0.623	0.666	0.657	0.507	0.393	0.517	0.534	0.533	0.532
5	0.743	0.753	0.832	0.632	0.467	0.591	0.58	0.586	0.653	0.503	0.453	0.473	0.586	0.561	0.575	0.625	0.658	0.637	0.522	0.422	0.552	0.543	0.522	0.526
5.5	0.764	0.767	0.854	0.639	0.465	0.593	0.59	0.601	0.679	0.514	0.464	0.479	0.6	0.577	0.587	0.635	0.675	0.651	0.556	0.433	0.553	0.543	0.531	0.529
6	0.782	0.777	0.87	0.643	0.457	0.591	0.61	0.625	0.713	0.523	0.474	0.489	0.592	0.58	0.587	0.637	0.677	0.655	0.568	0.433	0.582	0.55	0.543	0.537
6.5	0.785	0.783	0.874	0.638	0.456	0.589	0.626	0.642	0.738	0.519	0.474	0.487	0.605	0.601	0.594	0.636	0.671	0.65	0.571	0.43	0.586	0.555	0.549	0.542
7	0.782	0.788	0.884	0.64	0.449	0.586	0.639	0.655	0.755	0.518	0.473	0.485	0.611	0.609	0.602	0.627	0.66	0.639	0.577	0.427	0.587	0.555	0.553	0.54
7.5	0.779	0.785	0.889	0.638	0.446	0.582	0.64	0.664	0.767	0.516	0.472	0.483	0.614	0.621	0.614	0.612	0.65	0.626	0.585	0.421	0.592	0.55	0.551	0.54
8	0.788	0.794	0.898	0.636	0.439	0.578	0.665	0.672	0.775	0.516	0.474	0.484	0.632	0.647	0.64	0.558	0.577	0.563	0.6	0.415	0.603	0.549	0.548	0.536
8.5	0.782	0.78	0.891	0.624	0.42	0.558	0.666	0.668	0.779	0.505	0.466	0.476	0.647	0.666	0.669	0.45	0.46	0.43	0.609	0.415	0.608	0.542	0.541	0.53
9	0.783	0.789	0.896	0.604	0.375	0.524	0.675	0.681	0.79	0.502	0.47	0.479	0.644	0.652	0.665	0.4	0.406	0.384	0.62	0.434	0.616	0.54	0.541	0.526
9.5	0.782	0.789	0.895	0.542	0.275	0.407	0.675	0.685	0.8	0.501	0.466	0.476	0.628	0.631	0.645	0.35	0.349	0.348	0.623	0.467	0.618	0.535	0.538	0.521
10	0.783	0.789	0.887	0.395	0.235	0.271	0.679	0.692	0.808	0.497	0.463	0.471	0.592	0.593	0.609	0.288	0.29	0.29	0.626	0.492	0.62	0.53	0.531	0.514
10.5	0.779	0.773	0.849	0.335	0.224	0.25	0.679	0.695	0.816	0.487	0.451	0.457	0.544	0.544	0.56	0.246	0.259	0.244	0.627	0.511	0.621	0.523	0.525	0.507
11	0.765	0.699	0.709	0.324	0.217	0.241	0.682	0.699	0.822	0.474	0.428	0.427	0.494	0.493	0.508	0.233	0.251	0.234	0.626	0.522	0.62	0.51	0.514	0.492
11.5	0.704	0.557	0.635	0.317	0.216	0.233	0.679	0.698	0.825	0.441	0.376	0.363	0.431	0.433	0.445	0.226	0.247	0.226	0.624	0.524	0.619	0.486	0.491	0.477
12	0.559	0.524	0.607	0.311	0.211	0.229	0.685	0.703	0.826	0.386	0.311	0.292	0.372	0.374	0.385	0.22	0.243	0.214	0.625	0.535	0.619	0.434	0.444	0.46
12.5	0.51	0.493	0.578	0.307	0.207	0.223	0.692	0.704	0.828	0.32	0.253	0.241	0.33	0.33	0.34	0.217	0.24	0.214	0.622	0.536	0.617	0.357	0.369	0.425
13	0.485	0.463	0.549	0.303	0.206	0.217	0.685	0.703	0.83	0.269	0.221	0.216	0.305	0.302	0.313	0.217	0.24	0.218	0.619	0.534	0.612	0.296	0.313	0.373
13.5	0.469	0.432	0.52	0.296	0.203	0.211	0.684	0.701	0.828	0.234	0.203	0.201	0.284	0.28	0.29	0.211	0.236	0.21	0.618	0.535	0.61	0.258	0.275	0.33
14	0.463	0.41	0.489	0.294	0.201	0.208	0.689	0.703	0.83	0.221	0.194	0.193	0.272	0.269	0.279	0.21	0.236	0.214	0.617	0.533	0.608	0.235	0.253	0.301
14.5	0.452	0.382	0.453	0.288	0.199	0.204	0.691	0.699	0.826	0.21	0.186	0.186	0.263	0.26	0.269	0.208	0.232	0.208	0.615	0.53	0.599	0.222	0.24	0.279
15	0.446	0.356	0.427	0.283	0.196	0.2	0.691	0.696	0.822	0.201	0.181	0.181	0.255	0.254	0.263	0.207	0.232	0.211	0.611	0.523	0.586	0.214	0.23	0.259
15.5	0.436	0.332	0.407	0.281	0.196	0.198	0.693	0.694	0.814	0.197	0.179	0.179	0.248	0.247	0.255	0.204	0.227	0.2	0.602	0.513	0.568	0.212	0.227	0.246
16	0.421	0.312	0.387	0.279	0.195	0.194	0.696	0.682	0.786	0.193	0.176	0.176	0.244	0.243	0.251	0.203	0.228	0.207	0.585	0.497	0.542	0.209	0.222	0.232
16.5	0.4	0.297	0.375	0.278	0.194	0.192	0.692	0.653	0.712	0.189	0.173	0.173	0.239	0.238	0.245	0.202	0.225	0.199	0.557	0.47	0.505	0.204	0.218	0.222
17	0.389	0.288	0.37	0.274	0.196	0.19	0.691	0.556	0.507	0.185	0.173	0.173	0.239	0.239	0.246	0.206	0.227	0.209	0.52	0.444	0.465	0.203	0.215	0.212
17.5	0.377	0.281	0.363	0.274	0.194	0.189	0.658	0.368	0.43	0.184	0.172	0.173	0.234	0.234	0.24	0.203	0.224	0.199	0.472	0.407	0.419	0.202	0.213	0.206
18	0.371	0.276	0.355	0.27	0.195	0.19	0.546	0.324	0.402	0.181	0.172	0.172	0.231	0.231	0.236	0.203	0.223	0.2	0.416	0.368	0.375	0.202	0.211	0.201
18.5	0.357	0.269	0.352	0.27	0.194	0.189	0.388	0.3	0.382	0.179	0.171	0.172	0.229	0.229	0.233	0.203	0.221	0.197	0.364	0.33	0.335	0.199	0.209	0.195
19	0.356	0.269	0.35	0.274	0.195	0.19	0.353	0.286	0.369	0.181	0.173	0.174	0.226	0.226	0.231	0.202	0.223	0.201	0.327	0.302	0.308	0.2	0.209	0.195
