# Supplementary material for: A bacterial pan-genome makes gene essentiality strain-dependent and evolvable
Source: Nat Microbiol. 2022 Sep 12;7(10):1580–92. doi: 10.1038/s41564-022-01208-7 (PMC9519441; doi:10.1038/s41564-022-01208-7)
Supplement: Source Data Fig. 4 — Swiss models data, genetic interactions (a subset of Supplementary Data 11), growth curves data and RNA-seq data for the two transporters (taken from Supplementary Data 6). [file 41564_2022_1208_MOESM8_ESM.zip]

Archive with 222 entries (199 files):
- Fig_4a_models/
- __MACOSX/._Fig_4a_models
- Fig_4a_models/SP_1751_swissmodel/
- __MACOSX/Fig_4a_models/._SP_1751_swissmodel
- Fig_4a_models/SP_1751.cxs
- __MACOSX/Fig_4a_models/._SP_1751.cxs
- Fig_4a_models/SP_0185_swissmodel/
- __MACOSX/Fig_4a_models/._SP_0185_swissmodel
- Fig_4a_models/SP_0185.cxs
- __MACOSX/Fig_4a_models/._SP_0185.cxs
- Fig_4a_models/SP_1751_swissmodel/SP_1751/
- __MACOSX/Fig_4a_models/SP_1751_swissmodel/._SP_1751
- Fig_4a_models/SP_1751_swissmodel/web/
- __MACOSX/Fig_4a_models/SP_1751_swissmodel/._web
- Fig_4a_models/SP_0185_swissmodel/SP_0185/
- __MACOSX/Fig_4a_models/SP_0185_swissmodel/._SP_0185
- Fig_4a_models/SP_0185_swissmodel/web/
- __MACOSX/Fig_4a_models/SP_0185_swissmodel/._web
- Fig_4a_models/SP_1751_swissmodel/SP_1751/templates.html
- __MACOSX/Fig_4a_models/SP_1751_swissmodel/SP_1751/._templates.html
- Fig_4a_models/SP_1751_swissmodel/SP_1751/templates.txt
- __MACOSX/Fig_4a_models/SP_1751_swissmodel/SP_1751/._templates.txt
- Fig_4a_models/SP_1751_swissmodel/SP_1751/models.html
- __MACOSX/Fig_4a_models/SP_1751_swissmodel/SP_1751/._models.html
- Fig_4a_models/SP_1751_swissmodel/SP_1751/report.html
- __MACOSX/Fig_4a_models/SP_1751_swissmodel/SP_1751/._report.html
- Fig_4a_models/SP_1751_swissmodel/SP_1751/models/
- __MACOSX/Fig_4a_models/SP_1751_swissmodel/SP_1751/._models
- Fig_4a_models/SP_1751_swissmodel/web/js/
- __MACOSX/Fig_4a_models/SP_1751_swissmodel/web/._js
- Fig_4a_models/SP_1751_swissmodel/web/css/
- __MACOSX/Fig_4a_models/SP_1751_swissmodel/web/._css
- Fig_4a_models/SP_1751_swissmodel/web/fonts/
- __MACOSX/Fig_4a_models/SP_1751_swissmodel/web/._fonts
- Fig_4a_models/SP_1751_swissmodel/web/images/
- __MACOSX/Fig_4a_models/SP_1751_swissmodel/web/._images
- Fig_4a_models/SP_0185_swissmodel/SP_0185/templates.html
- __MACOSX/Fig_4a_models/SP_0185_swissmodel/SP_0185/._templates.html
- Fig_4a_models/SP_0185_swissmodel/SP_0185/templates.txt
- __MACOSX/Fig_4a_models/SP_0185_swissmodel/SP_0185/._templates.txt
- Fig_4a_models/SP_0185_swissmodel/SP_0185/models.html
- __MACOSX/Fig_4a_models/SP_0185_swissmodel/SP_0185/._models.html
- Fig_4a_models/SP_0185_swissmodel/SP_0185/report.html
- __MACOSX/Fig_4a_models/SP_0185_swissmodel/SP_0185/._report.html
- Fig_4a_models/SP_0185_swissmodel/SP_0185/models/
- __MACOSX/Fig_4a_models/SP_0185_swissmodel/SP_0185/._models
- Fig_4a_models/SP_0185_swissmodel/web/js/
- __MACOSX/Fig_4a_models/SP_0185_swissmodel/web/._js
- Fig_4a_models/SP_0185_swissmodel/web/css/
- __MACOSX/Fig_4a_models/SP_0185_swissmodel/web/._css
- Fig_4a_models/SP_0185_swissmodel/web/fonts/
- __MACOSX/Fig_4a_models/SP_0185_swissmodel/web/._fonts
- Fig_4a_models/SP_0185_swissmodel/web/images/
- __MACOSX/Fig_4a_models/SP_0185_swissmodel/web/._images
- Fig_4a_models/SP_1751_swissmodel/SP_1751/models/01/
- __MACOSX/Fig_4a_models/SP_1751_swissmodel/SP_1751/models/._01
- Fig_4a_models/SP_1751_swissmodel/web/js/jquery-3.4.1.min.js
- __MACOSX/Fig_4a_models/SP_1751_swissmodel/web/js/._jquery-3.4.1.min.js
- Fig_4a_models/SP_1751_swissmodel/web/js/jquery-ui.min.js
- __MACOSX/Fig_4a_models/SP_1751_swissmodel/web/js/._jquery-ui.min.js
- Fig_4a_models/SP_1751_swissmodel/web/js/bootstrap-3.3.7.min.js
- __MACOSX/Fig_4a_models/SP_1751_swissmodel/web/js/._bootstrap-3.3.7.min.js
- Fig_4a_models/SP_1751_swissmodel/web/js/bio-pv.min.js
- __MACOSX/Fig_4a_models/SP_1751_swissmodel/web/js/._bio-pv.min.js
- Fig_4a_models/SP_1751_swissmodel/web/js/ngl.js
- __MACOSX/Fig_4a_models/SP_1751_swissmodel/web/js/._ngl.js
- Fig_4a_models/SP_1751_swissmodel/web/js/alignment.min.js
- __MACOSX/Fig_4a_models/SP_1751_swissmodel/web/js/._alignment.min.js
- Fig_4a_models/SP_1751_swissmodel/web/js/structure.min.js
- __MACOSX/Fig_4a_models/SP_1751_swissmodel/web/js/._structure.min.js
- Fig_4a_models/SP_1751_swissmodel/web/js/qmean.min.js
- __MACOSX/Fig_4a_models/SP_1751_swissmodel/web/js/._qmean.min.js
- Fig_4a_models/SP_1751_swissmodel/web/js/raphael-min.js
- __MACOSX/Fig_4a_models/SP_1751_swissmodel/web/js/._raphael-min.js
- Fig_4a_models/SP_1751_swissmodel/web/js/svgtocanvas.min.js
- __MACOSX/Fig_4a_models/SP_1751_swissmodel/web/js/._svgtocanvas.min.js
- Fig_4a_models/SP_1751_swissmodel/web/js/jquery.fancybox.pack.js
- __MACOSX/Fig_4a_models/SP_1751_swissmodel/web/js/._jquery.fancybox.pack.js
- Fig_4a_models/SP_1751_swissmodel/web/js/jquery.fancybox.css
- __MACOSX/Fig_4a_models/SP_1751_swissmodel/web/js/._jquery.fancybox.css
- Fig_4a_models/SP_1751_swissmodel/web/js/fancybox_sprite.png
- __MACOSX/Fig_4a_models/SP_1751_swissmodel/web/js/._fancybox_sprite.png
- Fig_4a_models/SP_1751_swissmodel/web/css/jquery.fancybox.css
- __MACOSX/Fig_4a_models/SP_1751_swissmodel/web/css/._jquery.fancybox.css
- Fig_4a_models/SP_1751_swissmodel/web/css/jquery-ui.min.css
- __MACOSX/Fig_4a_models/SP_1751_swissmodel/web/css/._jquery-ui.min.css
- Fig_4a_models/SP_1751_swissmodel/web/css/bootstrap-3.3.7.min.css
- __MACOSX/Fig_4a_models/SP_1751_swissmodel/web/css/._bootstrap-3.3.7.min.css
- Fig_4a_models/SP_1751_swissmodel/web/css/bootstrap-theme-3.3.7.min.css
- __MACOSX/Fig_4a_models/SP_1751_swissmodel/web/css/._bootstrap-theme-3.3.7.min.css
- Fig_4a_models/SP_1751_swissmodel/web/css/master.css
- __MACOSX/Fig_4a_models/SP_1751_swissmodel/web/css/._master.css
- Fig_4a_models/SP_1751_swissmodel/web/fonts/glyphicons-halflings-regular.eot
- __MACOSX/Fig_4a_models/SP_1751_swissmodel/web/fonts/._glyphicons-halflings-regular.eot
- Fig_4a_models/SP_1751_swissmodel/web/fonts/glyphicons-halflings-regular.svg
- __MACOSX/Fig_4a_models/SP_1751_swissmodel/web/fonts/._glyphicons-halflings-regular.svg
- Fig_4a_models/SP_1751_swissmodel/web/fonts/glyphicons-halflings-regular.ttf
- __MACOSX/Fig_4a_models/SP_1751_swissmodel/web/fonts/._glyphicons-halflings-regular.ttf
- Fig_4a_models/SP_1751_swissmodel/web/fonts/glyphicons-halflings-regular.woff
- __MACOSX/Fig_4a_models/SP_1751_swissmodel/web/fonts/._glyphicons-halflings-regular.woff
- Fig_4a_models/SP_1751_swissmodel/web/fonts/glyphicons-halflings-regular.woff2
- __MACOSX/Fig_4a_models/SP_1751_swissmodel/web/fonts/._glyphicons-halflings-regular.woff2
- Fig_4a_models/SP_1751_swissmodel/web/images/doi.jpg
- __MACOSX/Fig_4a_models/SP_1751_swissmodel/web/images/._doi.jpg
- Fig_4a_models/SP_1751_swissmodel/web/images/pubmed.png
- __MACOSX/Fig_4a_models/SP_1751_swissmodel/web/images/._pubmed.png
- Fig_4a_models/SP_1751_swissmodel/web/images/qmean_norm.png
- __MACOSX/Fig_4a_models/SP_1751_swissmodel/web/images/._qmean_norm.png
- Fig_4a_models/SP_1751_swissmodel/web/images/sib_logo_small.png
- __MACOSX/Fig_4a_models/SP_1751_swissmodel/web/images/._sib_logo_small.png
- Fig_4a_models/SP_1751_swissmodel/web/images/biozentrum_en.png
- __MACOSX/Fig_4a_models/SP_1751_swissmodel/web/images/._biozentrum_en.png
- Fig_4a_models/SP_0185_swissmodel/SP_0185/models/02/
- __MACOSX/Fig_4a_models/SP_0185_swissmodel/SP_0185/models/._02
- Fig_4a_models/SP_0185_swissmodel/SP_0185/models/01/
- __MACOSX/Fig_4a_models/SP_0185_swissmodel/SP_0185/models/._01
- Fig_4a_models/SP_0185_swissmodel/web/js/jquery-3.4.1.min.js
- __MACOSX/Fig_4a_models/SP_0185_swissmodel/web/js/._jquery-3.4.1.min.js
- Fig_4a_models/SP_0185_swissmodel/web/js/jquery-ui.min.js
- __MACOSX/Fig_4a_models/SP_0185_swissmodel/web/js/._jquery-ui.min.js
- Fig_4a_models/SP_0185_swissmodel/web/js/bootstrap-3.3.7.min.js
- __MACOSX/Fig_4a_models/SP_0185_swissmodel/web/js/._bootstrap-3.3.7.min.js
- Fig_4a_models/SP_0185_swissmodel/web/js/bio-pv.min.js
- __MACOSX/Fig_4a_models/SP_0185_swissmodel/web/js/._bio-pv.min.js
- Fig_4a_models/SP_0185_swissmodel/web/js/ngl.js
- __MACOSX/Fig_4a_models/SP_0185_swissmodel/web/js/._ngl.js
- Fig_4a_models/SP_0185_swissmodel/web/js/alignment.min.js
- __MACOSX/Fig_4a_models/SP_0185_swissmodel/web/js/._alignment.min.js
- Fig_4a_models/SP_0185_swissmodel/web/js/structure.min.js
- __MACOSX/Fig_4a_models/SP_0185_swissmodel/web/js/._structure.min.js
- Fig_4a_models/SP_0185_swissmodel/web/js/qmean.min.js
- __MACOSX/Fig_4a_models/SP_0185_swissmodel/web/js/._qmean.min.js
- Fig_4a_models/SP_0185_swissmodel/web/js/raphael-min.js
- __MACOSX/Fig_4a_models/SP_0185_swissmodel/web/js/._raphael-min.js
- Fig_4a_models/SP_0185_swissmodel/web/js/svgtocanvas.min.js
- __MACOSX/Fig_4a_models/SP_0185_swissmodel/web/js/._svgtocanvas.min.js
- Fig_4a_models/SP_0185_swissmodel/web/js/jquery.fancybox.pack.js
- __MACOSX/Fig_4a_models/SP_0185_swissmodel/web/js/._jquery.fancybox.pack.js
- Fig_4a_models/SP_0185_swissmodel/web/js/jquery.fancybox.css
- __MACOSX/Fig_4a_models/SP_0185_swissmodel/web/js/._jquery.fancybox.css
- Fig_4a_models/SP_0185_swissmodel/web/js/fancybox_sprite.png
- __MACOSX/Fig_4a_models/SP_0185_swissmodel/web/js/._fancybox_sprite.png
- Fig_4a_models/SP_0185_swissmodel/web/css/jquery.fancybox.css
- __MACOSX/Fig_4a_models/SP_0185_swissmodel/web/css/._jquery.fancybox.css
- Fig_4a_models/SP_0185_swissmodel/web/css/jquery-ui.min.css
- __MACOSX/Fig_4a_models/SP_0185_swissmodel/web/css/._jquery-ui.min.css
- Fig_4a_models/SP_0185_swissmodel/web/css/bootstrap-3.3.7.min.css
- __MACOSX/Fig_4a_models/SP_0185_swissmodel/web/css/._bootstrap-3.3.7.min.css
- Fig_4a_models/SP_0185_swissmodel/web/css/bootstrap-theme-3.3.7.min.css
- __MACOSX/Fig_4a_models/SP_0185_swissmodel/web/css/._bootstrap-theme-3.3.7.min.css
- Fig_4a_models/SP_0185_swissmodel/web/css/master.css
- __MACOSX/Fig_4a_models/SP_0185_swissmodel/web/css/._master.css
- Fig_4a_models/SP_0185_swissmodel/web/fonts/glyphicons-halflings-regular.eot
- __MACOSX/Fig_4a_models/SP_0185_swissmodel/web/fonts/._glyphicons-halflings-regular.eot
- Fig_4a_models/SP_0185_swissmodel/web/fonts/glyphicons-halflings-regular.svg
- __MACOSX/Fig_4a_models/SP_0185_swissmodel/web/fonts/._glyphicons-halflings-regular.svg
- Fig_4a_models/SP_0185_swissmodel/web/fonts/glyphicons-halflings-regular.ttf
- __MACOSX/Fig_4a_models/SP_0185_swissmodel/web/fonts/._glyphicons-halflings-regular.ttf
- Fig_4a_models/SP_0185_swissmodel/web/fonts/glyphicons-halflings-regular.woff
- __MACOSX/Fig_4a_models/SP_0185_swissmodel/web/fonts/._glyphicons-halflings-regular.woff
- Fig_4a_models/SP_0185_swissmodel/web/fonts/glyphicons-halflings-regular.woff2
- __MACOSX/Fig_4a_models/SP_0185_swissmodel/web/fonts/._glyphicons-halflings-regular.woff2
- Fig_4a_models/SP_0185_swissmodel/web/images/doi.jpg
- __MACOSX/Fig_4a_models/SP_0185_swissmodel/web/images/._doi.jpg
- Fig_4a_models/SP_0185_swissmodel/web/images/pubmed.png
- __MACOSX/Fig_4a_models/SP_0185_swissmodel/web/images/._pubmed.png
- Fig_4a_models/SP_0185_swissmodel/web/images/qmean_norm.png
- __MACOSX/Fig_4a_models/SP_0185_swissmodel/web/images/._qmean_norm.png
- Fig_4a_models/SP_0185_swissmodel/web/images/sib_logo_small.png
- __MACOSX/Fig_4a_models/SP_0185_swissmodel/web/images/._sib_logo_small.png
- Fig_4a_models/SP_0185_swissmodel/web/images/biozentrum_en.png
- __MACOSX/Fig_4a_models/SP_0185_swissmodel/web/images/._biozentrum_en.png
- Fig_4a_models/SP_1751_swissmodel/SP_1751/models/01/coords.js
- __MACOSX/Fig_4a_models/SP_1751_swissmodel/SP_1751/models/01/._coords.js
- Fig_4a_models/SP_1751_swissmodel/SP_1751/models/01/model.json
- __MACOSX/Fig_4a_models/SP_1751_swissmodel/SP_1751/models/01/._model.json
- Fig_4a_models/SP_1751_swissmodel/SP_1751/models/01/templates/
- __MACOSX/Fig_4a_models/SP_1751_swissmodel/SP_1751/models/01/._templates
- Fig_4a_models/SP_1751_swissmodel/SP_1751/models/01/info.json
- __MACOSX/Fig_4a_models/SP_1751_swissmodel/SP_1751/models/01/._info.json
- Fig_4a_models/SP_1751_swissmodel/SP_1751/models/01/model.pdb
- __MACOSX/Fig_4a_models/SP_1751_swissmodel/SP_1751/models/01/._model.pdb
- Fig_4a_models/SP_1751_swissmodel/SP_1751/models/01/report.json
- __MACOSX/Fig_4a_models/SP_1751_swissmodel/SP_1751/models/01/._report.json
- Fig_4a_models/SP_1751_swissmodel/SP_1751/models/01/01.png
- __MACOSX/Fig_4a_models/SP_1751_swissmodel/SP_1751/models/01/._01.png
- Fig_4a_models/SP_0185_swissmodel/SP_0185/models/02/coords.js
- __MACOSX/Fig_4a_models/SP_0185_swissmodel/SP_0185/models/02/._coords.js
- Fig_4a_models/SP_0185_swissmodel/SP_0185/models/02/model.json
- __MACOSX/Fig_4a_models/SP_0185_swissmodel/SP_0185/models/02/._model.json
- Fig_4a_models/SP_0185_swissmodel/SP_0185/models/02/templates/
- __MACOSX/Fig_4a_models/SP_0185_swissmodel/SP_0185/models/02/._templates
- Fig_4a_models/SP_0185_swissmodel/SP_0185/models/02/info.json
- __MACOSX/Fig_4a_models/SP_0185_swissmodel/SP_0185/models/02/._info.json
- Fig_4a_models/SP_0185_swissmodel/SP_0185/models/02/model.pdb
- __MACOSX/Fig_4a_models/SP_0185_swissmodel/SP_0185/models/02/._model.pdb
- Fig_4a_models/SP_0185_swissmodel/SP_0185/models/02/report.json
- __MACOSX/Fig_4a_models/SP_0185_swissmodel/SP_0185/models/02/._report.json
- Fig_4a_models/SP_0185_swissmodel/SP_0185/models/02/02.png
- __MACOSX/Fig_4a_models/SP_0185_swissmodel/SP_0185/models/02/._02.png
- Fig_4a_models/SP_0185_swissmodel/SP_0185/models/01/coords.js
- __MACOSX/Fig_4a_models/SP_0185_swissmodel/SP_0185/models/01/._coords.js
- Fig_4a_models/SP_0185_swissmodel/SP_0185/models/01/model.json
- __MACOSX/Fig_4a_models/SP_0185_swissmodel/SP_0185/models/01/._model.json
- Fig_4a_models/SP_0185_swissmodel/SP_0185/models/01/templates/
- __MACOSX/Fig_4a_models/SP_0185_swissmodel/SP_0185/models/01/._templates
- Fig_4a_models/SP_0185_swissmodel/SP_0185/models/01/info.json
- __MACOSX/Fig_4a_models/SP_0185_swissmodel/SP_0185/models/01/._info.json
- Fig_4a_models/SP_0185_swissmodel/SP_0185/models/01/model.pdb
- __MACOSX/Fig_4a_models/SP_0185_swissmodel/SP_0185/models/01/._model.pdb
- Fig_4a_models/SP_0185_swissmodel/SP_0185/models/01/report.json
- __MACOSX/Fig_4a_models/SP_0185_swissmodel/SP_0185/models/01/._report.json
- Fig_4a_models/SP_0185_swissmodel/SP_0185/models/01/01.png
- __MACOSX/Fig_4a_models/SP_0185_swissmodel/SP_0185/models/01/._01.png
- Fig_4a_models/SP_1751_swissmodel/SP_1751/models/01/templates/4ev6.1.A.pdb.gz
- __MACOSX/Fig_4a_models/SP_1751_swissmodel/SP_1751/models/01/templates/._4ev6.1.A.pdb.gz
- Fig_4a_models/SP_0185_swissmodel/SP_0185/models/02/templates/6b7n.1.A.pdb.gz
- __MACOSX/Fig_4a_models/SP_0185_swissmodel/SP_0185/models/02/templates/._6b7n.1.A.pdb.gz
- Fig_4a_models/SP_0185_swissmodel/SP_0185/models/01/templates/4ev6.1.A.pdb.gz
- __MACOSX/Fig_4a_models/SP_0185_swissmodel/SP_0185/models/01/templates/._4ev6.1.A.pdb.gz
- Source_data_fig_4.xlsx
- __MACOSX/._Source_data_fig_4.xlsx
