# Supplementary material for: A bacterial pan-genome makes gene essentiality strain-dependent and evolvable
Source: Nat Microbiol. 2022 Sep 12;7(10):1580–92. doi: 10.1038/s41564-022-01208-7 (PMC9519441; doi:10.1038/s41564-022-01208-7)
Supplement: Source Data Fig. 4 — Swiss models data, genetic interactions (a subset of Supplementary Data 11), growth curves data and RNA-seq data for the two transporters (taken from Supplementary Data 6). [file 41564_2022_1208_MOESM8_ESM.zip › Fig_4a_models/SP_1751_swissmodel/SP_1751/templates.txt]

/----------------------------------------------------------------------------------------------------------\
|Template Search Results                                                                                   |
\----------------------------------------------------------------------------------------------------------/

      Project : 8rsp3R
        Title : Untitled Project
      Created : today at 03:29
      Expires : May 30, 2021 at 03:29


/--------------------------------------------------------------------------------------------------------\
| Found Templates                                                                                        |
\--------------------------------------------------------------------------------------------------------/

                    ID                        Name    Seq ID  Seq Sim   Cov   Resolu  Method   GMQE  Found By 
--------------------------------------------------------------------------------------------------------------
 98c25cf5af3aa0ec5f9c1f68c8cc28faffd44c7b  4ev6.1.A    20.070    0.310  0.940   3.200 X-ray    0.692 HHblits  
 16a3b83d07c865d84b647c7ff37ddfa45a31a21f  4ev6.1.B    20.070    0.310  0.940   3.200 X-ray    0.684 HHblits  
 98e0c806fb8837aecca361b1d068ae5e5df9d45d  4ev6.1.C    20.070    0.310  0.940   3.200 X-ray    0.689 HHblits  
 61a4e9b7dc8c0048de806a43c160afc4df04f49e  4ev6.1.D    20.070    0.310  0.940   3.200 X-ray    0.685 HHblits  
 29cafea4a92e8afb5ce9d6a459cb482f347ac497  4ev6.1.E    20.070    0.310  0.940   3.200 X-ray    0.696 HHblits  
 8e4fda797a30c9eb645a0be75207cc7db2d04532  4eed.1.C    15.625    0.297  0.954   3.920 X-ray    0.645 HHblits  
 8791a620fdffe77aac7ff10e3d54c4289d0207bd  4eeb.1.A    15.625    0.297  0.954   3.800 X-ray    0.648 HHblits  
 f7b8405e83af9c30440fcc5e12c54b5cc2a25496  4eeb.1.B    15.625    0.297  0.954   3.800 X-ray    0.646 HHblits  
 b2b4fca1f276d685b8faff2b118b7cf613fa4c16  2bbj.1.A    15.331    0.296  0.950   3.900 X-ray    0.643 HHblits  
 8728e1944f95fbcb0e833797256abf01aaa9c64c  2hn2.1.C    15.331    0.296  0.950   3.700 X-ray    0.630 HHblits  
 dab6cfb002d2bc9c44d12e35c0f287794a870760  2iub.1.A    15.331    0.296  0.950   2.900 X-ray    0.645 HHblits  
 2ae6a6eb1d61f59fc921ff1278beff225b743a4e  2iub.1.C    15.331    0.296  0.950   2.900 X-ray    0.644 HHblits  
 5139303e65844a7a414c848fb021d23ce8c82eb7  3jcf.1.E    15.331    0.296  0.950   NA    EM       0.668 HHblits  
 ee47aa67fb64a09a1e315da09745f1b6d91369a5  4i0u.1.D    15.331    0.296  0.950   2.700 X-ray    0.670 HHblits  
 327ab8744d2c802e38821b965abb2918e3ce910a  4i0u.1.E    15.331    0.296  0.950   2.700 X-ray    0.666 HHblits  
 fcf242382cd7e968a684039a6188354a1e66fe2f  4i0u.2.A    15.331    0.296  0.950   2.700 X-ray    0.668 HHblits  
 f5dcc8a3d27ea499248cc3ade7dc36c1e2f1c9e3  4i0u.2.B    15.331    0.296  0.950   2.700 X-ray    0.669 HHblits  
 4397a26c023bd35f9f13bebc898352911ebba2ca  4i0u.2.C    15.331    0.296  0.950   2.700 X-ray    0.668 HHblits  
 2d0e07382daa4b47bca2922899a0b5ea678b31cf  4i0u.2.D    15.331    0.296  0.950   2.700 X-ray    0.670 HHblits  
 65def57372710aff153d1970316def9f634f5d10  4i0u.2.E    15.331    0.296  0.950   2.700 X-ray    0.672 HHblits  
 23464e64f30fb74a0d35cbd80a4202db1a13b664  4i0u.1.A    15.331    0.296  0.950   2.700 X-ray    0.669 HHblits  
 48b05265bf2832aeac8c514577d0801037a943eb  4i0u.1.B    15.331    0.296  0.950   2.700 X-ray    0.672 HHblits  
 5aa0bc46eb40046bda531a928faa68a5c176582d  3jcg.1.D    15.331    0.296  0.950   NA    EM       0.630 HHblits  
 f785588e5aed854773e70754ec799857d41e4669  3jcg.1.E    15.331    0.296  0.950   NA    EM       0.628 HHblits  
 98b70da48a05db4dbdd8f713eb6297bcbe2f5896  3jcg.1.A    15.331    0.296  0.950   NA    EM       0.617 HHblits  
 4ae990cc1fdfd31dc34ee0d0b5195190c9ae03d5  3jcg.1.B    15.331    0.296  0.950   NA    EM       0.633 HHblits  
 87c1b936e973382f8dbdd2d380da9d8aa7ec100e  3jcg.1.C    15.331    0.296  0.950   NA    EM       0.624 HHblits  
 a893d2b375f2fe7ce4363bf24f68fd67f1d49c1f  4i0u.1.C    15.331    0.296  0.950   2.700 X-ray    0.670 HHblits  
 0f326c89b24f0b2d69e963f0a19eea3cec94a513  3jch.1.C    15.331    0.296  0.950   NA    EM       0.636 HHblits  
 59de05b5ed44fa3d3378553da37c67ecdaf379d8  3jch.1.B    15.331    0.296  0.950   NA    EM       0.640 HHblits  
 c086af484ce051425f41c78c1b849df8a45548f3  3jch.1.A    15.331    0.296  0.950   NA    EM       0.621 HHblits  
 aa7b72312ecc30fd811eaca87134dbe657d1d42b  3jch.1.D    15.331    0.296  0.950   NA    EM       0.628 HHblits  
 43bc9b4109b13222a67871d2971fa1ff70edc361  5jtg.1.B    14.983    0.295  0.950   3.050 X-ray    0.637 HHblits  
 d446dcf62f6d0c03cb3e03babc08cb09f63eca0b  5jtg.1.A    14.983    0.295  0.950   3.050 X-ray    0.637 HHblits  
 1e80b4bea4ee4439d4509c6f68b35cdf3cdfe841  5jtg.1.C    14.983    0.295  0.950   3.050 X-ray    0.640 HHblits  
 1a796784722b0dd7f346a7144eeb378bb88134b4  5jtg.1.D    14.983    0.295  0.950   3.050 X-ray    0.637 HHblits  
 38073660cc6d0c0376e6c035b02ee8ebcf2337e4  5jrw.1.B    14.983    0.294  0.950   3.300 X-ray    0.671 HHblits  
 154f305a78eba8093dc44b3fca600cd380b5cb8b  5jrw.1.A    14.983    0.294  0.950   3.300 X-ray    0.672 HHblits  
 0143efbeebcecafd7a289c928fdcdb5a3274d899  5jrw.1.C    14.983    0.294  0.950   3.300 X-ray    0.673 HHblits  
 36451f5ce34d01a87ec2ee642aaf3cab8eb65c53  5jrw.1.D    14.983    0.294  0.950   3.300 X-ray    0.678 HHblits  
 815783dfe7a538c70d6a41814d933b7cd7ba98a9  5n9y.1.A    13.240    0.273  0.950   NA    EM       0.593 HHblits  
 1ee2b0a7201448819030b1c49866d7a20f11bf55  5n9y.1.B    13.240    0.273  0.950   NA    EM       0.600 HHblits  
 327e54d6e6509bb015320e55d4740161dba8ae04  5n9y.1.C    13.240    0.273  0.950   NA    EM       0.594 HHblits  
 c91532ee9ff2979983a1a237c590c6b81a9cd9f3  5n9y.1.D    13.240    0.273  0.950   NA    EM       0.595 HHblits  
 5bf592f86b8a0c0f9d94e90f07614301c075ed5f  5n9y.1.E    13.240    0.273  0.950   NA    EM       0.587 HHblits  
 3b00b48ddf83c3adf739e322970df2d0097a5e3c  4egw.1.A    18.696    0.299  0.762   2.500 X-ray    0.542 HHblits  
 2a52f733c3ade46709985734dfa77027b03f920c  4egw.1.B    18.696    0.299  0.762   2.500 X-ray    0.538 HHblits  
 0f1c8233ebab3f7b80eee576db5729fa02752a0c  5n77.1.A    13.043    0.261  0.762   2.800 X-ray    0.500 HHblits  
 a2d06be396d0c047520d844b9e6df1a1ce2a62ec  3nwi.1.A    10.714    0.266  0.742   3.130 X-ray    0.444 HHblits  
 3b4b98c05d228926bd9dbc90d92e5a0739771a5e  3nvo.1.A    10.714    0.266  0.742   2.300 X-ray    0.465 HHblits  
 e5f5902e60c60c41a1430e570ff919b10f492312  3ck6.1.A     8.929    0.260  0.742   1.900 X-ray    0.445 HHblits  
 dbc626e8a2cadf408b4e674d9a99ad9b45b3db50  3ck6.1.B     8.929    0.260  0.742   1.900 X-ray    0.444 HHblits  
 34fe9b1cbc74028adb383361bdc82403eeed383a  3ck6.1.E     8.929    0.260  0.742   1.900 X-ray    0.444 HHblits  
 89501809ed953301bbe87fb2ef4b00b1a2eaeb72  2bbh.1.A    13.592    0.286  0.682   1.850 X-ray    0.389 HHblits  
 b964a834baf95258300dbe7dab05cda6622c5259  2hn1.1.A    12.500    0.280  0.662   2.900 X-ray    0.420 HHblits  
 8a1e24257faa868220bda7a05e7e69af2a6ee3e1  3rkg.1.A     8.537    0.249  0.543   1.280 X-ray    0.256 HHblits  
 e4dee0f34db896d7625247e5a41e69d5789338f7  3jc8.42.A    8.929    0.275  0.185   NA    EM       0.041 HHblits  
 ba69b6af2a32a529fe86e0a7559e073d47a29912  3jc8.43.A    8.929    0.275  0.185   NA    EM       0.041 HHblits  
 6609503ace86fd07f5bbdeae03b498ee8f18fda8  6ysl.1.A    20.833    0.314  0.159   NA    EM       0.036 HHblits  
 8f5203c9498dfbe73b271d4474138ea04ae748b1  6ysl.1.D    20.833    0.314  0.159   NA    EM       0.038 HHblits  
 ffc2ce25f0899edf9b4d58e90294afaeeaa27a5e  6ysl.1.E    20.833    0.314  0.159   NA    EM       0.037 HHblits  
 3eb4f979f13ff8ca3c3fa4c58d886203ca17c1df  6ysl.1.F    20.833    0.314  0.159   NA    EM       0.039 HHblits  
 76ad5209bf84be6f035f78eaec525f5e3b31e521  6ysl.1.G    20.833    0.314  0.159   NA    EM       0.040 HHblits  
 ac904c2a8380fd80ae8ef7d73f1c32ef1ef8e0a7  7kdp.1.A    17.021    0.291  0.156   NA    EM       0.026 HHblits  
 6daacf40338241520d57c9ad6094ce4382226f42  3zsu.1.A    12.000    0.240  0.166   1.600 X-ray    0.042 HHblits  
 2c6398292aa2d821f2a0763f4e3824ea2c5981a4  4eij.1.A     6.522    0.267  0.152   2.200 X-ray    0.035 HHblits  
 106d4032810eac669da1d388938687988f9c3747  4eij.1.B     6.522    0.267  0.152   2.200 X-ray    0.038 HHblits  
 7b1bf42f48bd786905b4ab0c639330388c0616e1  2wz7.1.A    10.256    0.258  0.129   2.480 X-ray    0.020 HHblits  
 5a16094b6cbcf54dcb5c978a0003cf7f3898e994  2wz7.1.B    10.256    0.258  0.129   2.480 X-ray    0.019 HHblits  
 4058600d12fc4ba9806652747ca788b8804b2e29  2wz7.1.C    10.256    0.258  0.129   2.480 X-ray    0.019 HHblits  
 0cbd17b398889fe115c79906dd6719091011e38d  2wz7.2.A    10.256    0.258  0.129   2.480 X-ray    0.019 HHblits  
 78506bdc32a48d745cca129a8449c86340cd165e  2wz7.2.B    10.256    0.258  0.129   2.480 X-ray    0.019 HHblits  
 ccb04bf831e611fd9e5d7c839542cb46057ceeeb  2wz7.2.C    10.256    0.258  0.129   2.480 X-ray    0.019 HHblits  
 43fbb3404a2cf07fae7b1603c07f397885cdba55  6znl.1.O     7.692    0.258  0.129   NA    EM       0.024 HHblits  
 f8af986953705663cf091596b9a482948396fab5  6znl.1.V     7.692    0.258  0.129   NA    EM       0.026 HHblits  
 e55136f194ca1bb43efd7deffc6ee3c568f0e77e  6y07.1.A    17.143    0.322  0.116   NA    NMR      0.034 HHblits  
 85fe0d768382a3f8b368711a7608bfed2216a6f8  6btm.1.C    13.514    0.276  0.123   3.400 EM       0.023 HHblits  
 0e5dcf84c979cc633eb46b90ecdf693e8fa7bed9  6lod.1.C    16.216    0.274  0.123   NA    EM       0.020 HHblits  
 bf0984d33ba5c9e62302cfc292bf57d92db59365  6f0k.1.C    16.667    0.285  0.119   NA    EM       0.020 HHblits  
 a9d84ef9137f46fabcfa4c644afbe599cb4bae44  6xns.1.A    17.143    0.307  0.116   3.190 X-ray    0.025 HHblits  
 939cd92bb6633f7c9fece5f60e78172482934e83  6xns.1.B    17.143    0.307  0.116   3.190 X-ray    0.025 HHblits  
 94f932f1a8d5ed367f83aa450def0e102c5e194d  6xns.1.C    17.143    0.307  0.116   3.190 X-ray    0.026 HHblits  
 fbaa164d4a712a1253934f978563d1020b7d0049  6xns.2.A    17.143    0.307  0.116   3.190 X-ray    0.025 HHblits  
 9112729ee865e41bd7a964ea75ca24b82adce1ff  6xns.2.B    17.143    0.307  0.116   3.190 X-ray    0.025 HHblits  
 9bb2e9e139bb3f52796dd50fde940340192c61bc  6xns.2.C    17.143    0.307  0.116   3.190 X-ray    0.026 HHblits  
 1fb4e5820e202e0a74667dc3bde05b6754912cf9  6ysl.1.A    11.111    0.272  0.119   NA    EM       0.020 HHblits  
 077b0616dd6b4568af748c6dade3e62611c0a1e0  6ysl.1.D    11.111    0.272  0.119   NA    EM       0.020 HHblits  
 8b0d6f53e89ae66bf2ccb6ab1c3bf3b2c20086b8  6ysl.1.E    11.111    0.272  0.119   NA    EM       0.021 HHblits  
 af4fddb8f31426c855bbb0bc72a8bf85fbb9b672  6ysl.1.F    11.111    0.272  0.119   NA    EM       0.021 HHblits  
 fcd567ecf911065ffce93e08d0a54ef7f0bc1488  6ysl.1.G    11.111    0.272  0.119   NA    EM       0.021 HHblits  
 e824bca6eb91cc848e03450776a8b0d0759c6004  6hwh.1.K    16.667    0.257  0.119   NA    EM       0.021 HHblits  
 9f81a4fb7340ba2ed591750912b3798db406092d  6adq.1.D    16.667    0.257  0.119   NA    EM       0.025 HHblits  
 fc695700acf3a26fe51187143bd555ef8c366b3a  6zyw.1.B     5.714    0.272  0.116   NA    EM       0.030 HHblits  
 5d21bc716a0e74626a137e6ca22c27edd2f5581a  6dlc.1.A    11.765    0.286  0.113   3.261 X-ray    0.026 HHblits  
 b18a33f7c76e1f46a6c214c0ab62c7adb23929df  6ncn.1.A    14.286    0.261  0.116   1.820 X-ray    0.016 HHblits  
 5bce9f7fb734b70bcfec35dc31d554703960959f  6zyw.1.C     2.857    0.251  0.116   NA    EM       0.029 HHblits  
 eee1fd63ba0f157a34fe0d1e27bdce37814db042  1gs9.1.A    14.706    0.267  0.113   1.700 X-ray    0.015 HHblits  
 60ca333a23bf7003a7e3890e17db53e605e79192  1le2.1.A    14.706    0.255  0.113   3.000 X-ray    0.013 HHblits  
 abf1d7f132283c193b28639d1d46bde1381e91d4  1lpe.1.A    14.706    0.255  0.113   2.250 X-ray    0.014 HHblits  
 66a82c41ec2fabfc5c00360bb1f5a9a459d431c8  6bu5.1.A    11.429    0.230  0.116   2.400 X-ray    0.019 HHblits  
 db72a0de6287dd2960d861f1453654cf0eb983ea  6d91.1.A    11.429    0.230  0.116   2.356 X-ray    0.017 HHblits  
 1a7aa7e0f81fada9d9e49bfdfdeb33f5bffe144b  6dlm.1.A    19.355    0.316  0.103   1.753 X-ray    0.024 HHblits  
 5e4107965c6a4e53478a7d9a815d9690ee63c3c5  5kte.1.A    11.765    0.227  0.113   3.941 X-ray    0.017 HHblits  
 e21d1160c8738de89be91d458684eb56d1d42917  6d9w.1.A    11.765    0.227  0.113   3.941 X-ray    0.018 HHblits  
 a8e7778e07dd4e384b11a8279535a566b7627109  3jc8.42.A   20.000    0.318  0.099   NA    EM       0.016 HHblits  
 a0090eb45c114eec9229ee0b13a90b740090f205  3jc8.43.A   20.000    0.318  0.099   NA    EM       0.014 HHblits  
 b5bf3259654eac6d1b6cd205b47c7154dd9f02ad  6c3i.1.A    12.121    0.226  0.109   2.950 X-ray    0.014 HHblits  
 3b3a59bebbb0a93fe9be232d053dc1815fae263c  4n21.1.A     9.375    0.250  0.106   1.990 X-ray    0.011 HHblits  
 6f90114123f8ab0db6c948901757f27a8b593bbe  4n21.2.B     9.375    0.250  0.106   1.990 X-ray    0.013 HHblits  
 52feab0a0d554d75c19f01629499bb9e9eaa4121  3dl8.1.B    16.667    0.291  0.099   7.500 X-ray    0.018 HHblits  
 f2a58592b580b4c5f575373732f104ea7e61c287  5ijn.1.G    13.333    0.284  0.099   NA    EM       0.027 HHblits  
 43d923fa7604e39d63164095197fc035cc3b00f9  6akg.1.A    21.429    0.331  0.093   4.300 X-ray    0.015 HHblits  
 624e5f69d3ecbfbb34fae7b2ed207aa0979ec0ab  6tl2.1.A    13.333    0.276  0.099   3.800 X-ray    0.009 HHblits  
 c9350a6206755a1fbaaaa32aa05ad7d4d407cb52  7kak.1.A    16.667    0.271  0.099   NA    EM       0.017 HHblits  
 7c2ee556b7ae874d8c7841e3b3fc3bd701a6f689  7kal.1.A    16.667    0.271  0.099   NA    EM       0.012 HHblits  
 a893c403066f458ab866b05ad889868681696fa7  7kam.1.A    16.667    0.271  0.099   NA    EM       0.016 HHblits  
 89b4a1379d7031cdaa93f6889b9e2fa0913d91cb  7jr7.1.B    16.667    0.269  0.099   NA    EM       0.014 HHblits  
 d23fea4c31cbeeef932a06606559e20138dd8e4c  4p79.1.A    25.926    0.343  0.089   2.400 X-ray    0.015 HHblits  
 47db8cf66078de2b2475624efc80838695427a00  7kp4.1.A    29.630    0.341  0.089   3.370 X-ray    0.016 HHblits  
 ae277e297c4d444be2bfff6876a57942b1f1793b  5b2g.1.A    29.630    0.341  0.089   3.500 X-ray    0.011 HHblits  
 7e057f155a1d0930072a07b587c79500af62fbdd  5b2g.2.A    29.630    0.341  0.089   3.500 X-ray    0.017 HHblits  
 57f09a58fe167be4a5cf4998037cadb660a7bb56  5b2g.3.A    29.630    0.341  0.089   3.500 X-ray    0.006 HHblits  
 3771d6c6c7f60a3997f77ca486167c284bc73008  5b2g.4.A    29.630    0.341  0.089   3.500 X-ray    0.008 HHblits  
 583d09675bbee4ae8469a304e6b56d6824b2eb4e  6ake.1.A    22.222    0.341  0.089   3.600 X-ray    0.013 HHblits  
 a5d0923676b48fb06c5351e6412a6fa2cf726f18  6ake.2.A    22.222    0.341  0.089   3.600 X-ray    0.014 HHblits  
 5deed7ec451244ff49bacb202dd1d9d06b39c863  1qle.1.A    17.241    0.283  0.096   3.000 X-ray    0.005 HHblits  
 8ced64d56716808353af70398e60154d70400b9f  3x29.1.A    30.769    0.364  0.086   3.700 X-ray    0.010 HHblits  
 fb44b8fd9bf4e8cd199109220e58142dacc2acfb  3omi.1.A    17.241    0.276  0.096   2.150 X-ray    0.000 HHblits  
 8cd2c39f93bf4e0bcb1e631c3857b646c70fd701  6pw0.1.A    17.241    0.276  0.096   2.500 X-ray    0.000 HHblits  
 414eb1ab223718c58160c0eae61daa9df1af19ab  6ci0.1.A    17.241    0.276  0.096   2.400 X-ray    0.000 HHblits  
 385c7373e02ca475d48518f00e5bd835c06bc890  3om3.1.A    17.241    0.276  0.096   2.600 X-ray    0.000 HHblits  
 659a4d976a7cb48d3109cbd9be9677e2c7cfaff6  6pw1.1.A    17.241    0.276  0.096   2.100 X-ray    0.001 HHblits  
 dacbc74652df2fe14843b070331630749e2910dc  5ch4.1.A    17.241    0.271  0.096   3.640 X-ray    0.018 HHblits  
 c1b2ea400f1bb3bd00325ad5561bf0810654dcea  5aww.1.A    17.241    0.271  0.096   2.724 X-ray    0.017 HHblits  
 b9988b468f2908b9e6bcc91676261b963017c836  2zjs.1.A    17.241    0.271  0.096   3.200 X-ray    0.017 HHblits  
 474cf0229e8f607eab368c706c4bf6742bdad881  2zqp.1.A    17.241    0.271  0.096   6.000 X-ray    0.012 HHblits  
 715a0a62e79c035878138a53507b9aadf825ee7a  2osz.1.C    10.714    0.293  0.093   2.850 X-ray    0.021 HHblits  
 d394c617a7d30cd455e6e139521e440f1d581683  3t98.1.B    10.714    0.293  0.093   2.500 X-ray    0.016 HHblits  
 2586c027bc0461377560f420fc85b01c4078974a  2osz.1.D    10.714    0.293  0.093   2.850 X-ray    0.021 HHblits  
 8d144bbf3d78eac1daa20937bd4ab5181c083eb7  6akf.1.A    23.077    0.344  0.086   3.900 X-ray    0.011 HHblits  
 2a28a4c47827dba853b9b0c5e96567f6367b2b79  6akf.2.A    23.077    0.344  0.086   3.900 X-ray    0.012 HHblits  
 b69c87434abcb8aa219de09bd15128596a729185  6akf.3.A    23.077    0.344  0.086   3.900 X-ray    0.008 HHblits  
 cab06792db84201aef597ca3fdb5e8f44b6a1f8c  6akf.4.A    23.077    0.344  0.086   3.900 X-ray    0.008 HHblits  
 bc5b93834623796f11d190ce89ce77e453cac2b8  3hb3.1.A    17.857    0.281  0.093   2.250 X-ray    0.002 HHblits  
 86ca68607cacd588b984a2309318726346409cfb  1m56.1.A    17.857    0.274  0.093   2.300 X-ray    0.000 HHblits  
 45aa83553791f50399123e016c8dc84776c3108d  3fyi.1.A    17.857    0.274  0.093   2.200 X-ray    0.000 HHblits  
 6dba77b5514b5a311e7ac20a7db7e20ccae36d91  1m57.1.A    17.857    0.274  0.093   3.000 X-ray    0.000 HHblits  
 08068495d45106e95599a407c5940426d664abd3  3ehb.1.A    14.286    0.269  0.093   2.320 X-ray    0.001 HHblits  
 887cbc264142e52f446349bd76eb3b0ff5a64b67  4jo7.1.C    14.815    0.296  0.089   1.752 X-ray    0.016 HHblits  
 8266091b9f55aac4fa1d4290673e6d043ab0de1b  4jo7.1.D    14.815    0.296  0.089   1.752 X-ray    0.015 HHblits  
 014f98887dded2ac2427ebd6be63baf00793d147  4jo7.2.A    14.815    0.296  0.089   1.752 X-ray    0.019 HHblits  
 bc30d99213936cab6da58fb92b276bfb4e92f8a6  4jo7.2.C    14.815    0.296  0.089   1.752 X-ray    0.018 HHblits  
 a1f20e28d55c442b6c320a0b842a66c38ded2a0b  4jq5.1.B    14.815    0.296  0.089   2.195 X-ray    0.019 HHblits  
 52e4bd6ac98c1795b219e82bb20a80ec7693607c  4jq5.1.A    14.815    0.296  0.089   2.195 X-ray    0.018 HHblits  
 43213d78531f1da19e6b24e838ffb7d55d1b3f44  4jq5.1.C    14.815    0.296  0.089   2.195 X-ray    0.018 HHblits  
 56cd08d87e7858e21fb96c57b4415dacc9b0490e  4jq5.2.A    14.815    0.296  0.089   2.195 X-ray    0.019 HHblits  
 74659fe530676608ea95925e7d3f1197329239fa  4jq5.2.B    14.815    0.296  0.089   2.195 X-ray    0.019 HHblits  
 ce04832ed50d06fbdbd701482dd6df3e1fa054c7  4jq5.2.C    14.815    0.296  0.089   2.195 X-ray    0.019 HHblits  
 a8800f74aabfcbd7e34e82fcd848c9a06e3187fe  4jq5.3.A    14.815    0.296  0.089   2.195 X-ray    0.018 HHblits  
 77639f17df81185169e0864c12c6b8324172b5c1  4jo9.1.B    14.815    0.296  0.089   2.499 X-ray    0.017 HHblits  
 2942b6f5b5deff3365a072d41df17116a11344a3  6yar.1.C    14.286    0.264  0.093   1.900 X-ray    0.000 HHblits  
 c554f4a85dea5dec1bc6484ae12ec02c9a41a3a5  6yay.1.C    14.286    0.264  0.093   2.090 X-ray    0.000 HHblits  
 59e8f98608d7afe1bd382f18598de1d618fd7acd  6yb3.1.C    14.286    0.264  0.093   1.590 X-ray    0.000 HHblits  
 f12f342f6ef903b55244ec0e47ac66206b08a9c1  6yb3.1.D    14.286    0.264  0.093   1.590 X-ray    0.000 HHblits  
 79e5824030950ce34bb195d1ac360532560fa47e  6yb5.1.D    14.286    0.264  0.093   1.590 X-ray    0.000 HHblits  
 d21fc86e2a6ae00a094c7b9c1b01c73c73963ae1  2rt6.1.A     0.000    0.237  0.096   NA    NMR      0.000 HHblits  
 37e8631a9ba9c502c329387207bbbd2566c74a34  6ov2.1.A    28.000    0.347  0.083   3.200 X-ray    0.011 HHblits  
 0a6b3e9e748e8cfbe2d1142107d11c87bd6ba932  6ov3.1.A    28.000    0.347  0.083   3.250 X-ray    0.012 HHblits  
 8419dc20457114c818105ab6b1397c968cacd7cc  7jr7.1.A    14.815    0.286  0.089   NA    EM       0.005 HHblits  
 329ed4f1371878664a5c00e2b4254aee842e5e8b  5do7.1.B    18.519    0.286  0.089   3.930 X-ray    0.011 HHblits  
 b9e4b26010d3588262ec8d0127a8d5ac08993121  5do7.2.A    18.519    0.286  0.089   3.930 X-ray    0.010 HHblits  
 c245d085f9ad8b3c4732cb6fd4547176a39195a9  6oih.1.B    26.923    0.313  0.086   3.850 X-ray    0.015 HHblits  
 80781e5b4ccaa65ec3943038351efe299140ce30  6oih.2.B    26.923    0.313  0.086   3.850 X-ray    0.015 HHblits  
 fcae1a1f2d62b86a78debdd3b7915711f822032b  6lod.1.F    10.714    0.252  0.093   NA    EM       0.011 HHblits  
 c8bb570da44763fca953740762c11de74b276d0c  6nbx.1.E    18.519    0.274  0.089   NA    EM       0.011 HHblits  
 3cfd475f328c1c8389c9960527ff941b4546f4fc  6nbq.1.L    18.519    0.274  0.089   NA    EM       0.011 HHblits  
 d86a39779bdb9070e58b5a2af9d14294271a52ac  6hum.1.D    18.519    0.274  0.089   NA    EM       0.009 HHblits  
 3aa847bfcb3c4fcb3cd461e4a6b1e2ece9b44b54  6khi.1.E    18.519    0.274  0.089   NA    EM       0.011 HHblits  
 94333f738ad41ad9cb3e828429f5cb6bd90faf6f  6tjv.1.E    18.519    0.274  0.089   NA    EM       0.011 HHblits  
 f78b22269a60e6ebff1312b8db986bfe62110a0a  6l7o.1.E    18.519    0.274  0.089   NA    EM       0.007 HHblits  
 e69c1372e4c3bcf67a72b7e4a7baa51d3b344f7f  6eti.1.A     3.704    0.272  0.089   NA    EM       0.000 HHblits  
 a6eb52248c24e9a70c5a1d799f1d676ff700da60  6hij.1.A     3.704    0.272  0.089   NA    EM       0.000 HHblits  
 ba1712bbab1737d8e6f0a6ac92fd127848703262  6vxi.1.A     3.704    0.272  0.089   NA    EM       0.000 HHblits  
 39d0a82bf966b5f708e880d0b1fb6db3e7c46b0b  6vxh.1.B     3.704    0.272  0.089   NA    EM       0.000 HHblits  
 aaad73dc9a700eb6efcfc9922f0000340793b16b  6vxf.1.B     3.704    0.272  0.089   NA    EM       0.002 HHblits  
 52cd92323316bfcde6076af721a0c647a4e7debe  7nez.1.A     3.704    0.272  0.089   NA    EM       0.002 HHblits  
 b1e5442c864fd989e69cab27cb302579228a5049  7nfd.1.F     3.704    0.272  0.089   NA    EM       0.001 HHblits  
 e53db61606fd39bd75d725fd1da2e60e21b3c86b  7neq.1.F     3.704    0.272  0.089   NA    EM       0.002 HHblits  
 e4efd373686febed76f53c704a07ce7992bc7a99  7neq.1.A     3.704    0.272  0.089   NA    EM       0.005 HHblits  
 3b08d22a43bb6952e5da3e943482a529baa11deb  6rlb.1.A    11.538    0.285  0.086   NA    EM       0.019 HHblits  
 02e4b126d222cff499f8fcc77a52738555fd42d4  2c5i.1.B     0.000    0.252  0.089   2.300 X-ray    0.009 HHblits  
 865389bbde596837b7cef0b09ac19684b0abd963  6tfj.1.B    24.000    0.309  0.083   NA    EM       0.003 HHblits  
 88e8c8551852bc8a70d4a9acadb8e49a16fb153f  6tfj.1.A    24.000    0.309  0.083   NA    EM       0.016 HHblits  
 064def38ec82fd8bcf8bc23f7d5b9f30b4cfa09a  6yrf.1.B    20.000    0.288  0.083   NA    EM       0.000 HHblits  
 6a91707a82d671d7ddb9366d3f5cb80cc433ebbb  6yrf.1.A    20.000    0.288  0.083   NA    EM       0.009 HHblits  
 66bd70ba70711ac64a6ac333dede28dcbd016c80  1orj.1.A    11.538    0.251  0.086   2.250 X-ray    0.010 HHblits  
 ab7072a39a4d8948683f68dcad75c44de70601ad  1orj.2.A    11.538    0.251  0.086   2.250 X-ray    0.011 HHblits  
 3f66382ae16ca94cb745fac05c23c4be6a994428  6hbu.1.A     4.000    0.277  0.083   NA    EM       0.000 HHblits  
 a73abd4bb66856577fb92567350ae5aed1b93722  6w4s.1.A    11.538    0.246  0.086   NA    EM       0.013 HHblits  
 5147852dbfcfdc95a14efa1fc297b05b2c46e7d7  6wbv.1.B    11.538    0.246  0.086   NA    EM       0.013 HHblits  
 efa71ac15330fa91d4ec6f0e4929ff56ccf18fa8  6vyh.1.A    11.538    0.246  0.086   NA    EM       0.011 HHblits  
 0f595827b05904f5a43c983ab92e6cecf7fb9cc4  6wik.1.C    11.538    0.246  0.086   NA    EM       0.007 HHblits  
 d25596d693b0b5f565a0d3b528e2df665d6b75e4  5sva.1.U    20.000    0.275  0.083   NA    EM       0.000 HHblits  
 1ed392cb3b0053cb18cbca9d078cb1c913f4c806  5do7.1.A    16.667    0.306  0.079   3.930 X-ray    0.000 HHblits  
 756fa655138aa4f776d3d97c83ed8cacf1fa936c  5do7.2.B    16.667    0.306  0.079   3.930 X-ray    0.000 HHblits  
 24527de114866fc6bae88a39caa8702e168ede4f  3tlm.1.A    20.000    0.272  0.083   2.950 X-ray    0.010 HHblits  
 0edc67c8eac993d72846a86475370f0378252ef7  6gy8.1.A    26.087    0.328  0.076   2.500 X-ray    0.008 HHblits  
 f2d5f0c54016e6765c6c7200f0b0d242c7824e4f  6gy8.2.A    26.087    0.328  0.076   2.500 X-ray    0.010 HHblits  
 303327b73c54ab0a264e9c49894d6573a3982cc7  6gy6.1.A    26.087    0.328  0.076   NA    EM       0.014 HHblits  
 4bca0ba6ce1e64adb8be599879c6c3d249205e45  4ycm.1.A    25.000    0.275  0.079   3.200 X-ray    0.008 HHblits  
 a9c8310c25ff87ae5f9dff87c4f8164702695348  1t5t.1.A    25.000    0.275  0.079   2.900 X-ray    0.008 HHblits  
 04fd7c68e1496fba994a01221606c7a36736d08c  3fps.1.A    25.000    0.275  0.079   3.200 X-ray    0.000 HHblits  
 03c8078e106c2b0ff183c64d1b9190ea72043ff3  3fgo.1.A    25.000    0.275  0.079   2.500 X-ray    0.000 HHblits  
 0578e6f1b8edd4441c82aab12a0f5d794e64325f  3fgo.2.A    25.000    0.275  0.079   2.500 X-ray    0.003 HHblits  
 60eb238ac1e475812ac3aa8cd9ea73696acf247d  3fpb.1.A    25.000    0.275  0.079   2.550 X-ray    0.008 HHblits  
 571e5a50b99544de8582936765cae47d5cebacbd  1xp5.1.A    25.000    0.275  0.079   3.000 X-ray    0.008 HHblits  
 857d3252b397e7d3b5ed6f3eec9142718cb4d729  1wpg.1.A    25.000    0.275  0.079   2.300 X-ray    0.008 HHblits  
 c20bc6f9f64ff21a0e78a7ae451b75aa5418ba8b  1wpg.1.B    25.000    0.275  0.079   2.300 X-ray    0.000 HHblits  
 19c9fe265b315cd1e0775b056c9ec2aecab3940b  3b9b.1.A    25.000    0.275  0.079   2.650 X-ray    0.008 HHblits  
 55c7274476437da93b940e0bd56ea728777935a9  2agv.1.A    25.000    0.275  0.079   2.400 X-ray    0.008 HHblits  
 ee30f97de1c3812a291155656304f09461f3b269  1vfp.1.A    25.000    0.275  0.079   2.900 X-ray    0.003 HHblits  
 10ae1307e89f21b1d8b3205c564d8a705144b8ff  2yfy.1.A    25.000    0.275  0.079   3.100 X-ray    0.008 HHblits  
 29179690ec574e48e5fad06331481ac72f2f49ae  1iwo.1.A    25.000    0.275  0.079   3.100 X-ray    0.002 HHblits  
 e0d172dad296494d91c929f43347c4dc843dd559  3nal.1.A    25.000    0.275  0.079   2.650 X-ray    0.008 HHblits  
 56c4aac059294a3399edd3dcb041524e0f39bdd9  2c8l.1.A    25.000    0.275  0.079   3.100 X-ray    0.001 HHblits  
 fb1ce8dc25651373ac4a354fa295b65a808ec49d  2c9m.1.A    25.000    0.275  0.079   3.000 X-ray    0.007 HHblits  
 2a1c9dc2fb30cdc826345d3f13e76a68072849f8  2c9m.2.A    25.000    0.275  0.079   3.000 X-ray    0.007 HHblits  
 d55f8c1dd71b399de926fd90d328d869fe2e16a5  3b9r.2.A    25.000    0.275  0.079   3.000 X-ray    0.000 HHblits  
 6a7a97434c61e5560d205c3f99c8c8db84a62bf6  3b9r.3.A    25.000    0.275  0.079   3.000 X-ray    0.000 HHblits  
 0a767ef79867a38c9d48126b8cf9b8b9aab30090  3j7t.1.B    25.000    0.275  0.079   3.400 2DX      0.008 HHblits  
 e468eafa00049ec2404415581713070a64bda9c3  4y3u.1.A    25.000    0.275  0.079   3.510 X-ray    0.008 HHblits  
 703afe5e296a6925ee121431cf4e2eb892dfb2a7  3n5k.2.A    25.000    0.275  0.079   2.200 X-ray    0.008 HHblits  
 6e137524bc93cc180402e8d8db0d968da29fac42  3n5k.1.A    25.000    0.275  0.079   2.200 X-ray    0.008 HHblits  
 4a01ba12202c0b370e7c7fa6c972c47ee57086aa  4h1w.1.A    25.000    0.275  0.079   3.100 X-ray    0.008 HHblits  
 dbd0155910400b3ff58d10e267b3eef2858552d1  5ncq.1.A    25.000    0.275  0.079   3.000 X-ray    0.008 HHblits  
 92fbfb0a1288c2334c0c532f268eeb4d8d0708dc  1kju.1.A    25.000    0.275  0.079   6.000 EM       0.000 HHblits  
 58676454598d3524ab3e552ca908142665407c15  4xou.1.A    25.000    0.275  0.079   2.800 X-ray    0.009 HHblits  
 1755cea4cc271a94526432cea6c1c43eade002aa  6hef.1.A    25.000    0.275  0.079   3.538 X-ray    0.009 HHblits  
 b724f21c76d269845a8bc5f6db223a79b294dc97  5a3r.1.A    25.000    0.275  0.079   3.050 X-ray    0.005 HHblits  
 897a2f0b630459dee53e687eb0d323357fab274d  6yaa.1.A    25.000    0.275  0.079   3.400 X-ray    0.003 HHblits  
 cd41e3203f43d1dce6eafb2d7858a1019eedb345  6yso.2.A    25.000    0.275  0.079   3.130 X-ray    0.011 HHblits  
 f074518845c2909b0c5f245d1555cf9742693b41  6yso.1.A    25.000    0.275  0.079   3.130 X-ray    0.011 HHblits  
 98e88aaedd3e5073ab6839a0a80155e75d67538f  6vja.1.A    17.391    0.304  0.076   NA    EM       0.007 HHblits  
 099aa8f2e4581ddd69e4a7e827e17af61093ad15  5tcx.1.A    12.500    0.261  0.079   2.955 X-ray    0.009 HHblits  
 16eb2eb1b6f1af2b1bebd750a5cf43891568ed18  1zbt.1.A    18.182    0.327  0.073   2.340 X-ray    0.000 HHblits  
 12d5ea8afdb7a2d8c44d634b068d77b653641075  6qkz.1.E     8.333    0.256  0.079   NA    EM       0.006 HHblits  
 7b46b9e004b1f9b7fb5b3f5ce3463d3add1795d0  6tqe.1.A     4.348    0.281  0.076   NA    EM       0.000 HHblits  
 17144d38deaf41581b5e56a8c1f6b3430c86470b  6tqf.1.A     4.348    0.281  0.076   NA    EM       0.000 HHblits  
 54ccebf4323c14858ec4b85bc6a43bd76e5b9942  2dqs.1.A    26.087    0.281  0.076   2.500 X-ray    0.006 HHblits  
 43be23540ffc4466862cd81546be7d35e781d35a  2zbg.1.A    26.087    0.281  0.076   2.550 X-ray    0.004 HHblits  
 371d34d00f1c239cfe2b71cdb35fb89dabe18fca  2zbf.1.A    26.087    0.281  0.076   2.400 X-ray    0.007 HHblits  
 1ddb444683cc54c5c57a897f5010b7b44e804711  2zbd.1.A    26.087    0.281  0.076   2.400 X-ray    0.007 HHblits  
 f31b63363f6641984c12b82936b72487695d6489  2zbe.1.A    26.087    0.281  0.076   3.800 X-ray    0.007 HHblits  
 d439645dd6ce1cc8dc975720bd8f132e3e462481  2eat.1.A    26.087    0.281  0.076   2.900 X-ray    0.001 HHblits  
 94619968a85e2deaa41d3d562336b142a2855537  2ear.1.A    26.087    0.281  0.076   3.100 X-ray    0.000 HHblits  
 385062472bd0bbc8bd2a02e6f4bcf059e7100a7a  2eau.1.A    26.087    0.281  0.076   2.800 X-ray    0.004 HHblits  
 b584d2d647ba638c65c6be682a8c6df33707eab8  3w5a.1.A    26.087    0.281  0.076   3.010 X-ray    0.006 HHblits  
 2b1dcc2ae86376ceb3d544908475182d11f2dc88  3ar2.1.A    26.087    0.281  0.076   2.500 X-ray    0.007 HHblits  
 bf92d95460afb8dadd60f23400f98444cc3d9e44  4uu0.1.A    26.087    0.281  0.076   2.500 X-ray    0.004 HHblits  
 d1ec641e1692c6c877853d5d091f4336f9f4ebf4  4uu1.1.A    26.087    0.281  0.076   2.800 X-ray    0.006 HHblits  
 f397f07d637d76baca5230589079db2e7f9687c8  5xaa.1.A    26.087    0.281  0.076   3.200 X-ray    0.000 HHblits  
 1f587a3dfaf6573274059c0c3f055b29b9661cdd  5xab.1.A    26.087    0.281  0.076   3.200 X-ray    0.006 HHblits  
 c457a457db0a88d871489d42db0b1d9a7ac0ec94  5xa7.1.A    26.087    0.281  0.076   3.200 X-ray    0.007 HHblits  
 357092cdb1bf1429698658145e5823a5a778af86  5a3s.2.A    26.087    0.281  0.076   3.300 X-ray    0.000 HHblits  
 a6ba3167538e3a7efd26c2a0b7b6a065e3d97162  5a3s.1.A    26.087    0.281  0.076   3.300 X-ray    0.001 HHblits  
 18cdf89b3ef2e834a45fba0b9dfa24425bfbcdfb  5a3q.1.A    26.087    0.281  0.076   3.050 X-ray    0.000 HHblits  
 3e5e2f53b24a480b394b6c4df925ed92a17cfc3f  4ycl.1.A    26.087    0.281  0.076   3.250 X-ray    0.007 HHblits  
 f177d29832624625ce1a581e9c0ffd5efe67643f  1quu.1.A     8.333    0.247  0.079   2.500 X-ray    0.008 HHblits  
 2256eb214ee5d97cac7f40695a014fd1a8786a36  7lep.1.G     4.167    0.244  0.079   NA    EM       0.004 HHblits  
 200295d0ef5ee706f6906abb12bf4e3bc7dd968c  5oqm.1.d    17.391    0.267  0.076   NA    EM       0.000 HHblits  
 b844e4ee16794f082188b586286bee92af8a9d65  6s7o.1.F    23.810    0.337  0.070   NA    EM       0.003 HHblits  
 aa32e20782df71aa1981a2653baf5db56751af9d  6s7t.1.F    23.810    0.337  0.070   NA    EM       0.003 HHblits  
 938cb9b40fc8b43e45dceed0eecb39a1dee6e086  6qkc.1.E     8.696    0.258  0.076   4.100 EM       0.005 HHblits  
 259980c708e3b63e61373e93a03e12a147403cd4  6r7q.79.A   13.043    0.252  0.076   NA    EM       0.007 HHblits  
 a3596502e9c36461fd97c45551b93b799a95f290  1vh6.1.A     0.000    0.203  0.079   2.500 X-ray    0.004 HHblits  
 30a85590eb7f42180db66765726feca5f5354121  7kzm.1.Q     0.000    0.200  0.079   NA    EM       0.000 HHblits  
 85ae6029690b458a0c1d1116275b5ff9246a493a  5ijn.1.G     0.000    0.242  0.073   NA    EM       0.000 HHblits  
 89a59fe8f2e2f7e0e05a1549e9c2a4abc73cd0a9  3pdy.1.A     4.545    0.239  0.073   2.218 X-ray    0.000 HHblits  
 357273d695fb85d8659cf202e1b26d198761aa4e  3pdy.2.A     4.545    0.239  0.073   2.218 X-ray    0.000 HHblits  
 3966d555f023aa5e61fa825f7090f58e418e8bce  6ys8.1.C     0.000    0.236  0.073   NA    EM       0.007 HHblits  
 6c02abd087933eb0d6ca4a639add5a66410847d0  6ys8.1.D     0.000    0.236  0.073   NA    EM       0.006 HHblits  
 53ff81da46f3940180b09394a31043bab66c77ab  6ys8.1.E     0.000    0.236  0.073   NA    EM       0.008 HHblits  
 da832b61761150861e82a4fb997dc6712e7fb1fc  6ys8.1.F     0.000    0.236  0.073   NA    EM       0.007 HHblits  
 b6e25a42882c4ad33c997b0e2764e6c7ad23d8e6  6ys8.1.G     0.000    0.236  0.073   NA    EM       0.006 HHblits  
 e8647f51cbfacd321580a718abc9b52bb10bbf8b  5nj3.1.A     5.000    0.310  0.066   NA    EM       0.000 HHblits  
 fb045640f473b2df7c9c7496d628f9b6bb8eea8f  6ffc.1.A     5.000    0.310  0.066   NA    EM       0.000 HHblits  
 e0fa80d5f9aca7501018a0cc9137061d8ec48970  3w5b.1.A    23.810    0.263  0.070   3.200 X-ray    0.003 HHblits  
 d291fd14e8b7400a65f78dd1a4f7b95a58d456fa  5szs.1.A    15.000    0.297  0.066   3.400 EM       0.005 HHblits  
 7cec1c66ec406db2ee883517d0c604e36cc11ef5  1kmi.1.B     5.000    0.277  0.066   2.900 X-ray    0.003 HHblits  
 b6f33a36d1510ea5a317842fb80c16203440bc55  1mhs.1.A     9.524    0.232  0.070   8.000 2DX      0.000 HHblits  
 e44c29196c5da2573bf1bf8e1025540d34078a2a  5j1g.1.A     0.000    0.216  0.070   1.800 X-ray    0.000 HHblits  
 902845b75d5f343e946b783c0c80d29e71f0eeff  7cyc.1.A    15.789    0.284  0.063   NA    EM       0.006 HHblits  
 d67f0396acc28058c6af4e33be954b4ab308e0f5  7cyd.1.A    15.789    0.284  0.063   NA    EM       0.005 HHblits  
 82be5a824f368e0fa9da04c386e651d63e6afef2  5c3l.1.B    10.526    0.270  0.063   2.900 X-ray    0.000 HHblits  
 09e667a7f06bd382b7a68654410914fbbdae6dce  6jx7.1.A    16.667    0.304  0.060   NA    EM       0.003 HHblits  
 0395a6aaef290cd4a56fe61966d26677472e0683  3okq.1.A     0.000    0.249  0.063   2.044 X-ray    0.000 HHblits  
 7c9ad64cf65626afa2fa2eec03fdfd6cad8b8250  3onx.1.A     0.000    0.249  0.063   2.904 X-ray    0.000 HHblits  
 ee17d3fffca4c1aa0a6ffd6c29c848352e099d20  3onx.1.B     0.000    0.249  0.063   2.904 X-ray    0.000 HHblits  
 eee3d70630068dc828d871ead3f58c08cc07232c  5h5u.1.D    29.412    0.333  0.056   3.000 EM       0.000 HHblits  
 63c69583c6f9a785db6fae5bc55f84ac7a131bdd  5mdv.1.G    29.412    0.333  0.056   2.970 EM       0.000 HHblits  
 410d6353d9bfa95f251bde6314a8384786aba1a8  5mdw.1.G    29.412    0.333  0.056   3.060 EM       0.000 HHblits  
 f196e0792461b95cfc857b3c331ee86d34f7cf15  5u9f.1.d    29.412    0.333  0.056   NA    EM       0.000 HHblits  
 ff265c6e15211493be8d718fc37bd20858cf1fd5  5u9g.1.d    29.412    0.333  0.056   NA    EM       0.000 HHblits  
 7a2af35daadaa4b5d8eeb1b75f08dca8336c2254  3ghg.1.B    23.529    0.306  0.056   2.900 X-ray    0.000 HHblits  
 696bce4e0800f551320cc6189155abf63f9b2cd0  3ghg.1.E    23.529    0.306  0.056   2.900 X-ray    0.000 HHblits  
 7c86b45cebd23506bc271fff21582361d9953106  3ghg.2.B    23.529    0.306  0.056   2.900 X-ray    0.000 HHblits  
 b4c4bc77989c745df0cd426911041aeb6f1eb993  3ghg.2.E    23.529    0.306  0.056   2.900 X-ray    0.000 HHblits  
 7341d8b30ae4a85ce4fd76615b33f67a36572273  6c5l.1.Y    23.529    0.306  0.056   3.200 X-ray    0.000 HHblits  
 fd88129a2a1eaa11dd58c0daad13cb8a6e2703a8  6c5l.2.Y    23.529    0.306  0.056   3.200 X-ray    0.000 HHblits  
 31fa53c6c30a19b6c74fbf44d284957b03e5c3b8  4v5j.1.X    23.529    0.306  0.056   3.100 X-ray    0.000 HHblits  
 d9b2af498e44aadbe3cb4cd4015375852f95e327  4v5j.2.X    23.529    0.306  0.056   3.100 X-ray    0.000 HHblits  
 070d9a58faafbe4756498d7f1ce7e678777c4e21  4v67.1.Y    23.529    0.306  0.056   3.000 X-ray    0.000 HHblits  
 01d46658c4df0359ecf5253b5c3657cce3d97b02  5mdy.1.G    23.529    0.306  0.056   3.350 EM       0.004 HHblits  
 8ba05d0ad4c06c3b846404c4206af7fd1e2f29a8  6m3p.1.B    11.111    0.252  0.060   3.312 X-ray    0.000 HHblits  
 c131331a91deb3bbedff4f1ff5d145cab63d95b9  6vv5.1.A     5.556    0.244  0.060   NA    EM       0.000 HHblits  
 cabf800dc05e4dcdae2e116b3af7f0fd18dc4370  5ijn.1.G    11.765    0.282  0.056   NA    EM       0.002 HHblits  
 e424716c1176aeceb23cdadf87b7b4f9f2ee3fbf  6wvg.1.A    11.765    0.275  0.056   2.900 X-ray    0.000 HHblits  
 520d8aefa2fcdbe9f7a4ecb328dab674e8a3e5fc  5j4z.76.A    0.000    0.219  0.060   5.800 EM       0.000 HHblits  
 84404254af1a1e302b29f895a2ad17d000913faf  4v5e.1.X    25.000    0.308  0.053   3.450 X-ray    0.000 HHblits  
 b9a218ff938baea327c4a1c847c1482249142762  4v5e.2.X    25.000    0.308  0.053   3.450 X-ray    0.000 HHblits  
 12587331da70d88c0005b3e2d1a79085d6f82192  4v9n.1.D    25.000    0.308  0.053   3.400 X-ray    0.000 HHblits  
 4bdc29662a009b0554cec62c1e7b9afc61919360  5ijn.1.H    18.750    0.288  0.053   NA    EM       0.000 HHblits  
 7a02aca09c1bbc7b56a0c3e494d2a835248f8da0  3abm.1.D     0.000    0.224  0.056   1.950 X-ray    0.000 HHblits  
 c89bbf5c6079f87094e6f3bd657c0778375e3a37  5xdq.2.D     0.000    0.224  0.056   1.770 X-ray    0.000 HHblits  
 69ec98b18cf9e9fe3a0eeaac4dd8fe86aa254acf  5wau.1.Q     0.000    0.224  0.056   1.950 X-ray    0.000 HHblits  
 2ea5c4a40370ea9649aa63f0cbd2013ae55866ba  5x19.2.D     0.000    0.224  0.056   2.200 X-ray    0.000 HHblits  
 30721a004c4729610492061066895dec7f9faf68  5x1b.2.D     0.000    0.224  0.056   2.400 X-ray    0.000 HHblits  
 6247bba93aa149c562d39405d19a13f6b2782560  5x1f.2.D     0.000    0.224  0.056   2.200 X-ray    0.000 HHblits  
 960086ce2ec676fd1141c2968e3a67dbe27094f1  5zcp.2.D     0.000    0.224  0.056   1.650 X-ray    0.000 HHblits  
 e942c7074d439bc7388f9948f748d9493962d291  5zcq.2.D     0.000    0.224  0.056   1.650 X-ray    0.000 HHblits  
 42674f610b456473a613383421f1f109d7f0f14d  5z86.2.D     0.000    0.224  0.056   1.850 X-ray    0.000 HHblits  
 ac07a2ac6b255ef35430566b4aaf7ee72b42e492  5z85.2.D     0.000    0.224  0.056   1.850 X-ray    0.000 HHblits  
 3cce3562f4bda25ab0ae5f37fc9cdd575469cf98  5z84.2.D     0.000    0.224  0.056   1.850 X-ray    0.000 HHblits  
 13381b29af6d31598b3e5d013df5f936fa927278  5w97.1.Q     0.000    0.224  0.056   2.300 X-ray    0.000 HHblits  
 1d7459d105fc5fb03f42b67e770a8ba6228c71d9  6nmf.1.Q     0.000    0.224  0.056   2.800 X-ray    0.000 HHblits  
 1cd914bf40d7777925d5a77ea160537a3fe189e3  1cun.1.B    13.333    0.267  0.050   2.000 X-ray    0.000 HHblits  
 003b89fad25e1f3e083069e4f99e694e7b70e9fa  1cun.1.A    13.333    0.267  0.050   2.000 X-ray    0.000 HHblits  
