# Supplementary material for: A bacterial pan-genome makes gene essentiality strain-dependent and evolvable
Source: Nat Microbiol. 2022 Sep 12;7(10):1580–92. doi: 10.1038/s41564-022-01208-7 (PMC9519441; doi:10.1038/s41564-022-01208-7)
Supplement: Source Data Fig. 4 — Swiss models data, genetic interactions (a subset of Supplementary Data 11), growth curves data and RNA-seq data for the two transporters (taken from Supplementary Data 6). [file 41564_2022_1208_MOESM8_ESM.zip › Fig_4a_models/SP_0185_swissmodel/SP_0185/templates.txt]

/----------------------------------------------------------------------------------------------------------\
|Template Search Results                                                                                   |
\----------------------------------------------------------------------------------------------------------/

      Project : W3cRCW
        Title : SP_0185
      Created : today at 04:25
      Expires : June 7, 2021 at 04:25


/--------------------------------------------------------------------------------------------------------\
| Found Templates                                                                                        |
\--------------------------------------------------------------------------------------------------------/

                    ID                        Name    Seq ID  Seq Sim   Cov   Resolu      Method      GMQE  Found By 
---------------------------------------------------------------------------------------------------------------------
 4f6002886be17d281ecae8fa901773ab65a75334  4ev6.1.A    26.552    0.336  0.924   3.200 X-ray           0.710 HHblits  
 d02dae2650e63af40abc01a5b859c8f771e14e0d  4ev6.1.B    26.552    0.336  0.924   3.200 X-ray           0.701 HHblits  
 2d97fce84ccc25a8db89126c03a93547eacf3688  4ev6.1.C    26.552    0.336  0.924   3.200 X-ray           0.711 HHblits  
 0270d5412862b6beeb298ec5033eddd7d797a140  4ev6.1.D    26.552    0.336  0.924   3.200 X-ray           0.706 HHblits  
 346a1a5311ed349119ef21e8c3c94f4b61e86143  4ev6.1.E    26.552    0.336  0.924   3.200 X-ray           0.712 HHblits  
 234ad82f8e47983d237044595477eeb07b494b68  4eed.1.C    16.835    0.303  0.946   3.920 X-ray           0.615 HHblits  
 a5f2f290c9c08caa1fed97515c8e2373d311f8ed  4eeb.1.A    16.835    0.303  0.946   3.800 X-ray           0.622 HHblits  
 24eac3c23e132c2853165d2ac21bdacdd9313d59  4eeb.1.B    16.835    0.303  0.946   3.800 X-ray           0.619 HHblits  
 4b00742670721950cfa459518864b1a089b16969  2bbj.1.A    16.781    0.304  0.930   3.900 X-ray           0.599 HHblits  
 b9786fcda63c3813aa0512a78024dbd335fdb260  2hn2.1.C    16.781    0.304  0.930   3.700 X-ray           0.607 HHblits  
 d15084984702dabf9c89de0f15c967179f93850a  2iub.1.A    16.781    0.304  0.930   2.900 X-ray           0.611 HHblits  
 ab60e0cb678e0770c58483e00e0c3349cfb48774  2iub.1.C    16.781    0.304  0.930   2.900 X-ray           0.610 HHblits  
 b252c3127ae4161be8e9f0644aeeb587da982f1d  3jcf.1.E    16.781    0.304  0.930   NA    EM              0.626 HHblits  
 0f6620214acb7b45b5fa7b95521ac7e0c8644781  4i0u.1.D    16.781    0.304  0.930   2.700 X-ray           0.629 HHblits  
 4fe7329335c54a78c27eb0c6e0219d4d650e66c3  4i0u.1.E    16.781    0.304  0.930   2.700 X-ray           0.626 HHblits  
 3daac100c7bf34927ff668a42dfd26df7b44e6fd  4i0u.2.A    16.781    0.304  0.930   2.700 X-ray           0.623 HHblits  
 c7114eed1578040183b0da430e2687a8ce2fb27c  4i0u.2.B    16.781    0.304  0.930   2.700 X-ray           0.626 HHblits  
 8846e6f6cc70d9b97aeeca7a1ec25a206a8af991  4i0u.2.C    16.781    0.304  0.930   2.700 X-ray           0.623 HHblits  
 cc207f0e90bd1578515d6191fd945792937c402f  4i0u.2.D    16.781    0.304  0.930   2.700 X-ray           0.629 HHblits  
 a495d4272ffbf5679d94a5ac5f4f1d2ab282e52d  4i0u.2.E    16.781    0.304  0.930   2.700 X-ray           0.632 HHblits  
 1a9a90f563251319effc1fc8aa2e69dce2219db6  4i0u.1.A    16.781    0.304  0.930   2.700 X-ray           0.628 HHblits  
 21a24c0de9f51a4716746c0ef1d8f06683884831  4i0u.1.B    16.781    0.304  0.930   2.700 X-ray           0.631 HHblits  
 6b0f2cb36422558bb50e7876a6823aca651ae179  3jcg.1.D    16.781    0.304  0.930   NA    EM              0.593 HHblits  
 b52d3202d83b078e101b1c267ac1cd3944f69880  3jcg.1.E    16.781    0.304  0.930   NA    EM              0.587 HHblits  
 a0c0ed8706f9276aa90e2d9f7aceae4fe111a093  3jcg.1.A    16.781    0.304  0.930   NA    EM              0.584 HHblits  
 a00552285676b3accf80d8b11b55f172f62091ea  3jcg.1.B    16.781    0.304  0.930   NA    EM              0.595 HHblits  
 daa57115cec4ee1323a82ab568df3a57015f7d95  3jcg.1.C    16.781    0.304  0.930   NA    EM              0.586 HHblits  
 51a1a868e67f25a1a69b15dbffa5db7cfadecb5f  4i0u.1.C    16.781    0.304  0.930   2.700 X-ray           0.625 HHblits  
 295e371dc3c52720b6bf8583a601223d89d52ce9  3jch.1.C    16.781    0.304  0.930   NA    EM              0.596 HHblits  
 b5afa6e25d7d2613e62b6fab818e983becc168c1  3jch.1.B    16.781    0.304  0.930   NA    EM              0.601 HHblits  
 0344500833eb20e2fa8a437d682081e53b239081  3jch.1.A    16.781    0.304  0.930   NA    EM              0.584 HHblits  
 fc25cd9c8c154bd5ef66aba4bd0feab3b9256a6b  3jch.1.D    16.781    0.304  0.930   NA    EM              0.592 HHblits  
 71cef5f7b0e3a28a6649e08172346f5beb9d8f6c  5jtg.1.B    16.438    0.303  0.930   3.050 X-ray           0.608 HHblits  
 c2d1d1a2acad7dad1841e7927b962254592721de  5jtg.1.A    16.438    0.303  0.930   3.050 X-ray           0.607 HHblits  
 a12ec245a1a55277d4a4eb5f88b329fa6d0a6f4b  5jtg.1.C    16.438    0.303  0.930   3.050 X-ray           0.607 HHblits  
 c134844fca072e83e0f6fe65110b6a72e1bdefdc  5jtg.1.D    16.438    0.303  0.930   3.050 X-ray           0.605 HHblits  
 7d5147b32a1d5587e1bcc9745621655473fbc3df  5jrw.1.B    16.438    0.302  0.930   3.300 X-ray           0.631 HHblits  
 e5b6e9552828269f75b72dda0b3e77e1b7e421c1  5jrw.1.A    16.438    0.302  0.930   3.300 X-ray           0.632 HHblits  
 a859e5038a751b98371607d3acb603ccd41c49ab  5jrw.1.C    16.438    0.302  0.930   3.300 X-ray           0.632 HHblits  
 e3105c4cc8f042188f87626143ba5de590f0d89c  5jrw.1.D    16.438    0.302  0.930   3.300 X-ray           0.639 HHblits  
 f232a7ef573d8b4941b25aba338224e354a01e7b  5n9y.1.A    14.433    0.273  0.927   NA    EM              0.571 HHblits  
 ddb2886d665d719b0d2992298878c1cef5fbd087  5n9y.1.B    14.433    0.273  0.927   NA    EM              0.579 HHblits  
 79312855f44ab10f8b688fdbc7e27ed54d3d0f6b  5n9y.1.C    14.433    0.273  0.927   NA    EM              0.577 HHblits  
 e02e3ec60281e776f508d65418291093a0b41d97  5n9y.1.D    14.433    0.273  0.927   NA    EM              0.576 HHblits  
 6dd5439bf30850c1572b932aa9a974e141446878  5n9y.1.E    14.433    0.273  0.927   NA    EM              0.570 HHblits  
 d0865147c4b977359e199377ed9ac8626fc5d79c  4ev6.1.A    31.474    0.363  0.799   3.200 X-ray           0.527 BLAST    
 7ba1774376b104699fd95c532f116a8041b12b07  4ev6.1.B    31.474    0.363  0.799   3.200 X-ray           0.524 BLAST    
 2bc3738d109183735e4c73e029e9a4deb35daf0c  4ev6.1.C    31.474    0.363  0.799   3.200 X-ray           0.530 BLAST    
 1f478fec47a32665950b1686446fe28cbb4bd040  4ev6.1.D    31.474    0.363  0.799   3.200 X-ray           0.525 BLAST    
 7d621ce1c11922fe97ecb830d612fa60bc2bc625  4ev6.1.E    31.474    0.363  0.799   3.200 X-ray           0.528 BLAST    
 47f8c69874f89f7dd658037308017a422cc51ffe  5n77.1.A    16.194    0.284  0.787   2.800 X-ray           0.530 HHblits  
 91930cb3b93ad6cd26fae413d6abd52b5141593c  4egw.1.A    26.407    0.327  0.736   2.500 X-ray           0.548 HHblits  
 4f2b74da5983e5b3c0bd4583b7969e570d165e2d  4egw.1.B    26.407    0.327  0.736   2.500 X-ray           0.549 HHblits  
 2621ca55b07dfe4d645e31d480e861a70d1f9009  3ck6.1.A    12.552    0.261  0.761   1.900 X-ray           0.453 HHblits  
 d9d755574c4bb224afa403f63edda7eb699f6627  3ck6.1.B    12.552    0.261  0.761   1.900 X-ray           0.454 HHblits  
 7f12a2ef31858f10683e150e020f1703baab25af  3ck6.1.E    12.552    0.261  0.761   1.900 X-ray           0.454 HHblits  
 6483e197d1fa16a492e2b521165e58be955a777d  3nvo.1.A    12.444    0.263  0.717   2.300 X-ray           0.446 HHblits  
 c48e0e8ceca3c0e377eb63c9074dba276d6c3f4a  3nwi.1.A    12.500    0.263  0.713   3.130 X-ray           0.424 HHblits  
 711fa6ba6a057d9b2d2428d528866afff6919e8d  2bbh.1.A    14.010    0.285  0.659   1.850 X-ray           0.348 HHblits  
 f905713c61abaa7fb16e38c72ff9b6ab3c7d8cd2  2hn1.1.A    15.500    0.281  0.637   2.900 X-ray           0.382 HHblits  
 c6a7648f0fd529b38032e962c02e7ad765102cbc  3rkg.1.A    11.446    0.253  0.529   1.280 X-ray           0.259 HHblits  
 05785975da134a0ad007aa1183b0d1551391c1d5  6yrg.1.A    15.556    0.281  0.287   7.000 EM              0.052 HHblits  
 014089e0b6c75b938db836580c0225be2fd5347f  6yrf.1.B    15.556    0.281  0.287   NA    EM              0.099 HHblits  
 2f541d2b865f2f67bc56ca2c2344aedbb2bb9ff8  6yrg.1.B    15.556    0.281  0.287   7.000 EM              0.052 HHblits  
 6e6788781a285b9e3f7eeb958636ed5b9d2a3978  6yrf.1.A    15.556    0.281  0.287   NA    EM              0.111 HHblits  
 f482c356361568382b14f0c62b1cd1dec3e485ea  6v1v.1.A    15.556    0.281  0.287   3.189 X-ray           0.109 HHblits  
 22ce11eb2134a225447427d3f4676ad0f829db8d  6v1v.1.C    15.556    0.281  0.287   3.189 X-ray           0.119 HHblits  
 c7961c0e7b1cacc3e3ff1a9687c322a8738f6805  6v1v.1.D    15.556    0.281  0.287   3.189 X-ray           0.118 HHblits  
 d7cb5cf2ec2727c8ee64aecd7225acba2ffa0626  6b7n.1.A    14.286    0.285  0.268   NA    EM              0.093 HHblits  
 be7d1bd301a56c605acaf9deb83663cc71f05d5f  1t7s.2.A    13.636    0.279  0.210   2.800 X-ray           0.059 HHblits  
 de32f951ea1d99e50dd91efd841a95c91f4bdf16  1t7s.1.A    13.636    0.279  0.210   2.800 X-ray           0.060 HHblits  
 ee04a598e79605ef200149a79a221a810757ebb5  6zyw.1.B     7.463    0.256  0.213   NA    EM              0.056 HHblits  
 e04344ed3612385666731370866fe6ed235d3d79  1i6z.1.A     8.065    0.255  0.197   NA    NMR             0.056 HHblits  
 6f0204c58734c1dcb90d3d55da3eae6fa65be701  1quu.1.A    16.949    0.285  0.188   2.500 X-ray           0.054 HHblits  
 2dce54f9f8c0f0e08bf4eb2c515f9fa55d349908  2ncj.1.A    11.864    0.280  0.188   NA    NMR             0.055 HHblits  
 02fab1be66dc072229ae12895249054bbcaf1130  5aqf.1.B     9.836    0.252  0.194   1.880 X-ray           0.056 HHblits  
 979d383f0861668f2f80401a1c6406732c41e943  5aqf.2.B     9.836    0.252  0.194   1.880 X-ray           0.057 HHblits  
 fca096d28527d1c1d4111c05693f784e10eb7854  5aqg.2.B     9.836    0.252  0.194   2.240 X-ray           0.052 HHblits  
 d6143cb171eea374f9cf8ec249dfe397d9511185  5aqt.1.B     9.836    0.252  0.194   1.900 X-ray           0.060 HHblits  
 b4686788fc54e6d0ab675aa103e55bd6b9670b38  3fzh.2.A    10.000    0.252  0.191   2.000 X-ray           0.054 HHblits  
 e4254fb7202cc6d152c1c51eccf8a44eff372f1f  1hx1.1.B    10.000    0.252  0.191   1.900 X-ray           0.055 HHblits  
 fef0a3cbcb034d1db6300e0883fac1cabc6898ea  3ghg.1.B    15.789    0.291  0.182   2.900 X-ray           0.052 HHblits  
 7c14f15b97f8358db1f8f3bf0efc69afd1a3f351  3ghg.1.E    15.789    0.291  0.182   2.900 X-ray           0.042 HHblits  
 4e823c00d218a44c67e231a097fbb146a5fd2dda  3ghg.2.B    15.789    0.291  0.182   2.900 X-ray           0.050 HHblits  
 5debdbbd72465439d61d5a3fc19ac6178f80df69  3ghg.2.E    15.789    0.291  0.182   2.900 X-ray           0.051 HHblits  
 694382da042ce9170251b8c20aa5c1d135721dc2  3vpv.1.B    14.545    0.307  0.175   1.800 X-ray           0.058 HHblits  
 6119f8347bcdf67d305a4c9d77dc452a74f9818e  3vpv.1.A    14.545    0.307  0.175   1.800 X-ray           0.053 HHblits  
 28a920451fa345481d2661f402e1551dc8db24b6  2iak.1.A     8.621    0.263  0.185   3.000 X-ray           0.053 HHblits  
 7f39083c8a0e4e2dac5f4c83cf9d4dc69b9ec1cd  6vja.1.A    21.053    0.265  0.182   NA    EM              0.039 HHblits  
 781d134e3a87c95527c2405990454b1e7e7e84b5  4xng.1.A    24.528    0.319  0.169   3.000 X-ray           0.047 HHblits  
 11edc61f4f9cd45b6369151d3351c0a781549db4  4xng.1.B    24.528    0.319  0.169   3.000 X-ray           0.048 HHblits  
 0d65e8f768a8c939000621703e1e9ac964beb6ff  3jc8.42.A    8.929    0.267  0.178   NA    EM              0.037 HHblits  
 429ad1f8e1622462c0bc5d93cccdd2b90b6e72c9  3jc8.43.A    8.929    0.267  0.178   NA    EM              0.038 HHblits  
 c97473ef6d2c9cb4feabb3bdfa3f246218db5c56  6nyk.1.A    16.981    0.303  0.169   2.800 X-ray           0.060 HHblits  
 b36b02a016cedded076dbfb1467aa8cc0c21f28d  3stq.3.A    13.208    0.301  0.169   2.284 X-ray           0.052 HHblits  
 0f368fb7ad0a9b5ab78b9077aeb11dd67ab0a29f  3stq.1.B    13.208    0.301  0.169   2.284 X-ray           0.058 HHblits  
 97c0976d448304533d2ba52a8fa8927bd516d35d  3stq.2.A    13.208    0.301  0.169   2.284 X-ray           0.058 HHblits  
 bfe70cb9625674f0cb3f260c0895445afa8f4b4c  3stq.2.B    13.208    0.301  0.169   2.284 X-ray           0.058 HHblits  
 f27aea473c9544289defb8ad40353dde08586bca  3stq.1.A    13.208    0.301  0.169   2.284 X-ray           0.060 HHblits  
 a233cf74013d0869d32f574ecd37cdee1c2fb5a5  3stq.4.A    13.208    0.301  0.169   2.284 X-ray           0.048 HHblits  
 8a5909f2833c14afd8f824b5a87dad5bbfdd5820  6y97.1.A    22.642    0.273  0.169   NA    EM              0.036 HHblits  
 be54e7063bc6aa4c8c4e6b92eca929bacfcf1b6c  6y97.1.B    22.642    0.273  0.169   NA    EM              0.037 HHblits  
 ba079db4737465cffe233d71cda18fbc80cf0098  6y9a.1.A    22.642    0.273  0.169   NA    EM              0.037 HHblits  
 e37fb323476a36317309b5b924baad24e833fa6d  6y9a.1.B    22.642    0.273  0.169   NA    EM              0.033 HHblits  
 e2df4487c1324db97d2514403b9d848839590c7f  5kuc.1.A    17.308    0.285  0.166   2.000 X-ray           0.056 HHblits  
 d30fc811fbe27979b2daf6fe62762cf4150eeb3d  3okq.1.A     9.434    0.265  0.169   2.044 X-ray           0.047 HHblits  
 aafcb045a5e86f19968661297e98ff670e4c7304  3onx.1.A     9.434    0.265  0.169   2.904 X-ray           0.046 HHblits  
 d97536a2c95e55550ddfc7bacc491a4e8c66afba  3onx.1.B     9.434    0.265  0.169   2.904 X-ray           0.049 HHblits  
 b759de5a69e849e953d2eaefa768c781d034ecb9  4eij.1.A    18.000    0.311  0.159   2.200 X-ray           0.049 HHblits  
 732a82d1a6cb8e105075483e643b217f0dc02ed9  4eij.1.B    18.000    0.311  0.159   2.200 X-ray           0.055 HHblits  
 9df6f0dba2352189a0c831475d45bff1a851bcd8  2xdj.1.A    12.000    0.291  0.159   1.820 X-ray           0.042 HHblits  
 a24efb72de254b577979fb048f20835603e8e701  2xdj.1.B    12.000    0.291  0.159   1.820 X-ray           0.043 HHblits  
 a628c9ba1496e72aedde2e523f03a0dd8d2c2aeb  2xdj.1.C    12.000    0.291  0.159   1.820 X-ray           0.043 HHblits  
 d7b703955ec6b4d8b91679132abd8f607bf50d79  2xdj.2.A    12.000    0.291  0.159   1.820 X-ray           0.043 HHblits  
 df717425e68bebc8b75787fb1454e05bb834d632  2xdj.2.B    12.000    0.291  0.159   1.820 X-ray           0.041 HHblits  
 6cc92eda8800a72088d73c9dc1b95212cae1aa64  2xdj.2.C    12.000    0.291  0.159   1.820 X-ray           0.042 HHblits  
 0b731c5cb9d2220f0120504fc03e061d8abf55d8  2wz7.1.A    12.245    0.291  0.156   2.480 X-ray           0.040 HHblits  
 f64f77c3e26d5d601fc9551766180b508b3effe1  2wz7.1.B    12.245    0.291  0.156   2.480 X-ray           0.039 HHblits  
 7df1ebf750109173820f18fbdda95d056785a10a  2wz7.1.C    12.245    0.291  0.156   2.480 X-ray           0.039 HHblits  
 44cb30a6698859cc69b4fdf7bef1a49b7f36b16d  2wz7.2.A    12.245    0.291  0.156   2.480 X-ray           0.040 HHblits  
 3c32a15bf09f57592082ddec2d9a1b5e150fd5e0  2wz7.2.B    12.245    0.291  0.156   2.480 X-ray           0.039 HHblits  
 dbdc908080eae4190ba899161762a3511deb8529  2wz7.2.C    12.245    0.291  0.156   2.480 X-ray           0.040 HHblits  
 3cdec7feb6ab9c117a1d07b57d957a686ac271f3  3zsu.1.A    16.327    0.276  0.156   1.600 X-ray           0.045 HHblits  
 b928b4f64e2ff6e816c685d1d733f5e2a14dcca8  6ysl.1.A    16.667    0.292  0.153   NA    EM              0.034 HHblits  
 04c71b4def88e5a2bf20dd184acf65fefdb43405  6ysl.1.D    16.667    0.292  0.153   NA    EM              0.037 HHblits  
 e5bc95d3345be13f4934e3cac63f0cfab758e7de  6ysl.1.E    16.667    0.292  0.153   NA    EM              0.036 HHblits  
 52267d1cbbe537002fb3b33e1aba7ec4e4106dab  6ysl.1.F    16.667    0.292  0.153   NA    EM              0.038 HHblits  
 afc07dd631d30197d00f8c4cb7cf173f315fd8d9  6ysl.1.G    16.667    0.292  0.153   NA    EM              0.039 HHblits  
 126407544e718511fd356d184b8e8c1effcbde7d  2xzr.1.A    19.149    0.304  0.150   2.800 X-ray           0.042 HHblits  
 71fec4a5833f76d5b2589f89988c8a11d7bb987a  6vag.1.A    20.000    0.320  0.143   1.400 X-ray           0.046 HHblits  
 0e15bed50bac2423788dc3c27752468d70dc5adf  6vag.1.B    20.000    0.320  0.143   1.400 X-ray           0.044 HHblits  
 9220f582b1060f68da418ac61d6e7085bb07b310  7kdp.1.A    15.217    0.272  0.146   NA    EM              0.018 HHblits  
 66b9e5f315797785ebeb4ce438e0890c7996e360  5c3l.1.A     4.762    0.268  0.134   2.900 X-ray           0.040 HHblits  
 d592f0777cabddb410675fac641b427d19eb2321  6dlc.1.A    18.421    0.305  0.121   3.261 X-ray           0.024 HHblits  
 d7bc90938aff836ad36c8e63d14db2f978a5ecc9  6xns.1.A    18.919    0.317  0.118   3.190 X-ray           0.024 HHblits  
 6562ec20a2dab7204093925c65d13561d664deda  6xns.1.B    18.919    0.317  0.118   3.190 X-ray           0.024 HHblits  
 42f868eee8a7e972820d62a307bee7e4e87da22c  6xns.1.C    18.919    0.317  0.118   3.190 X-ray           0.023 HHblits  
 fe11cc92f506b00b81a9154cecbc657c2bbfb0f3  6xns.2.A    18.919    0.317  0.118   3.190 X-ray           0.023 HHblits  
 c10013c62dede1b782fe73d29d6bf162bc47e2be  6xns.2.B    18.919    0.317  0.118   3.190 X-ray           0.024 HHblits  
 d1de97b0237740fd84b5a6fa2d76d9b5b9cdd723  6xns.2.C    18.919    0.317  0.118   3.190 X-ray           0.023 HHblits  
 eeadd5d5d1ecb74e90338c7a09eea1a48c099244  6znl.1.O     8.108    0.274  0.118   NA    EM              0.023 HHblits  
 bc6df1a43ba149998a2566a85b086a4ccef6294f  6znl.1.V     8.108    0.274  0.118   NA    EM              0.025 HHblits  
 558a827ee6a6d34dafbeb47cc21212dd0b44010a  6ye4.1.A    13.889    0.278  0.115   NA    EM              0.019 HHblits  
 ad204f171cbda07a2052905b634144f5a0a20f51  6f0k.1.C    13.889    0.276  0.115   NA    EM              0.017 HHblits  
 efc330602bb0ab88f69bbb881a80a46e243b11cf  6lod.1.C     8.108    0.252  0.118   NA    EM              0.021 HHblits  
 c34896bc6485a6f2fcff428c9e20fd8047c8b35c  4n21.1.A    17.143    0.272  0.111   1.990 X-ray           0.023 HHblits  
 e556908687f02165101595c7bfa336b00f851132  4n21.2.B    17.143    0.272  0.111   1.990 X-ray           0.025 HHblits  
 a472141a0e0da0b3c10552fe1fc42773a31cdba3  6zz6.1.B     5.405    0.229  0.118   NA    EM              0.015 HHblits  
 e1a491764849b9a401c9360055ceaa41a472a109  4jpr.1.A    17.647    0.276  0.108   2.001 X-ray           0.018 HHblits  
 2ea0a3f7aa660627d3f4ea328bb2e9a5ef6de81b  6ncn.1.A    15.625    0.273  0.102   1.820 X-ray           0.016 HHblits  
 30c2855e08dfb539e93ad8fdd0a2f7c06d359256  5zuv.1.A    26.667    0.316  0.096   2.210 X-ray           0.000 HHblits  
 867a3bbc05fa8e0a162ac283c0f30b4093c135a6  5zuv.1.B    26.667    0.316  0.096   2.210 X-ray           0.000 HHblits  
 d69e17d1762db95602c84253b6a4b3ec6513c3a9  5zuv.1.C    26.667    0.316  0.096   2.210 X-ray           0.000 HHblits  
 5b9ebd80d2f28601de69629ea18bd3a08bc40e91  6zyw.1.C     9.677    0.265  0.099   NA    EM              0.024 HHblits  
 cce37e136e62f50d384b12967dfa874fceafe2ef  5j1g.1.A    27.586    0.313  0.092   1.800 X-ray           0.019 HHblits  
 2123fdb0f0e7e5cf92e27dcc04cd8f05be3272b3  2osz.1.C    13.333    0.284  0.096   2.850 X-ray           0.013 HHblits  
 a4e6df3f13e3efd9a7f2436e8d174e47963aaa5f  3t98.1.B    13.333    0.284  0.096   2.500 X-ray           0.019 HHblits  
 aaaf32347062f53a9ee7fa5742c60c588cf0938f  2osz.1.D    13.333    0.284  0.096   2.850 X-ray           0.013 HHblits  
 a502b57e889bad64c9a98465dc2ae73012137e0a  5ijh.1.A    10.000    0.282  0.096   2.430 X-ray           0.011 HHblits  
 d8fb36b9b64b5d95f2d777e3928c618fef342088  3x29.1.A    25.926    0.346  0.086   3.700 X-ray           0.012 HHblits  
 4434a9aa167ee85c05a5268199337105cb3644aa  5ijn.1.H    13.793    0.287  0.092   NA    EM              0.021 HHblits  
 9e2b17f98b40c622c062c746017253bb34a569ec  5ijn.1.G    13.793    0.285  0.092   NA    EM              0.023 HHblits  
 e642eda770d914a50e610fbe9bf16625c57f3c03  3dl8.1.B    20.690    0.285  0.092   7.500 X-ray           0.017 HHblits  
 a3269f260b5c0561339811beb47962b6165c2c51  5kte.1.A     6.452    0.232  0.099   3.941 X-ray           0.014 HHblits  
 a6b901bf6add07045d4a18008119316ba5bb1cc2  6d9w.1.A     6.452    0.232  0.099   3.941 X-ray           0.014 HHblits  
 526178e97ed484e582cef593bf772fdec22e4c49  6btm.1.C    13.793    0.283  0.092   3.400 EM              0.015 HHblits  
 2fce6b3f00bee324d7387477cb2d882035d6b3a2  5j0i.1.A    22.222    0.333  0.086   2.202 X-ray           0.011 HHblits  
 c8b6e79a5f5d85e692985e3688182d735867a824  4h63.1.B    13.793    0.271  0.092   3.400 X-ray           0.013 HHblits  
 c3209c616bd06acfc7460d3999c533947eab6315  5n9j.1.J    13.793    0.271  0.092   3.400 X-ray           0.013 HHblits  
 8208f4f597520acd26e62228689dd88078b0b06a  5u0p.1.C    13.793    0.271  0.092   NA    EM              0.019 HHblits  
 bdcf0180b7fe8acedfe1114caac91b62f30fcf62  5u0s.1.B    13.793    0.271  0.092   NA    EM              0.019 HHblits  
 70a6ba0d5030d2b9d0090f4964edc28a56c3ad1a  5v2s.1.A     6.667    0.244  0.096   3.600 X-ray           0.007 HHblits  
 2efdd77d1f0fc1a35144fc695fe14f1cdc793bb4  6bm8.1.A     6.667    0.244  0.096   4.100 X-ray           0.003 HHblits  
 8f86278fe2b3aa0e034b8af75876f1d1fcb62b87  6akg.1.A    14.286    0.293  0.089   4.300 X-ray           0.011 HHblits  
 ce7bae0e66eae4e3525ed5aa958b14ab99d44c5d  4jo7.1.C    14.286    0.288  0.089   1.752 X-ray           0.014 HHblits  
 584604667c9a9055ea3210ef98e7aa28b6f71f7c  4jo7.1.D    14.286    0.288  0.089   1.752 X-ray           0.017 HHblits  
 f9d44a602d84bd9e16709843d9092ab172c4e9e4  4jo7.2.A    14.286    0.288  0.089   1.752 X-ray           0.016 HHblits  
 a55fed30bdb23373d0d0b03f6752f82bd2088548  4jo7.2.C    14.286    0.288  0.089   1.752 X-ray           0.015 HHblits  
 977c121ecce77417a087dac8318f2a92ea102c06  4jo9.1.B    14.286    0.288  0.089   2.499 X-ray           0.016 HHblits  
 8df34aff99283398bc42f8511e234cfe876b2ab3  4jq5.1.B    14.286    0.288  0.089   2.195 X-ray           0.014 HHblits  
 877f7918ba34593d600d7fb5ac022f94e71ea475  4jq5.1.A    14.286    0.288  0.089   2.195 X-ray           0.013 HHblits  
 4dd6974f5429a0e871715adb99993e99a213c7be  4jq5.1.C    14.286    0.288  0.089   2.195 X-ray           0.013 HHblits  
 7f47921e8fa3ba5469d645576373fae831636fef  4jq5.2.A    14.286    0.288  0.089   2.195 X-ray           0.013 HHblits  
 fce6e8a9b6a7798f2786051db0131e3c9dfe8eb9  4jq5.2.B    14.286    0.288  0.089   2.195 X-ray           0.013 HHblits  
 ce49f3a018840b0230e2b478b46ebcff5cd92934  4jq5.2.C    14.286    0.288  0.089   2.195 X-ray           0.013 HHblits  
 0e460a169dfd5294e6320e7c2f33ece582bc138f  4jq5.3.A    14.286    0.288  0.089   2.195 X-ray           0.013 HHblits  
 be979b2f25521bd1578e093f8c3ad5148d34d3a3  7kp4.1.A    14.815    0.314  0.086   3.370 X-ray           0.014 HHblits  
 0d39dd201a988c4349d35bfb54b0be77f184bf29  5b2g.1.A    14.815    0.314  0.086   3.500 X-ray           0.010 HHblits  
 ab3bcc730000d6f884cd767c08d55920605f45d0  5b2g.2.A    14.815    0.314  0.086   3.500 X-ray           0.013 HHblits  
 4ef53e414d6a566f1938504ccc5ff0f8f70193d5  5b2g.3.A    14.815    0.314  0.086   3.500 X-ray           0.009 HHblits  
 51e6f43800783d4cea9f9d17f269861cbfd9fe83  5b2g.4.A    14.815    0.314  0.086   3.500 X-ray           0.008 HHblits  
 dd2276f59cddf1a352543e17b7bdb6481867d5c8  6akf.1.A    14.815    0.301  0.086   3.900 X-ray           0.009 HHblits  
 fa1eef6e30fc59e9491e294fc2b4bfe0cf91da9d  6akf.2.A    14.815    0.301  0.086   3.900 X-ray           0.011 HHblits  
 1c859dc94eebba8e2783dbd1ede16fc575e1ea76  6akf.3.A    14.815    0.301  0.086   3.900 X-ray           0.010 HHblits  
 1b42725d8bfd8d1c1b602e07ebd61ba3d225f2e8  6akf.4.A    14.815    0.301  0.086   3.900 X-ray           0.010 HHblits  
 6fc7774b44d56b3e0800252e5994fcc77de18d04  6ake.1.A    14.815    0.301  0.086   3.600 X-ray           0.009 HHblits  
 6b42cc79b5ae77720b5d3676620ed47c40c3c8d9  6ake.2.A    14.815    0.301  0.086   3.600 X-ray           0.010 HHblits  
 e7ee50eafb46dde1ef08726ca3c068371dd2b01f  4p79.1.A    11.111    0.289  0.086   2.400 X-ray           0.012 HHblits  
 eba0953a7df52a8a03d21b4d33ae940334afa3bd  3mk7.1.A     3.571    0.233  0.089   3.200 X-ray           0.005 HHblits  
 deade704985cc2952a32f6a9794da5523b386bbf  7jr7.1.B     3.571    0.231  0.089   NA    EM              0.010 HHblits  
 16ebc10b072c27df03f6717e8f373f721dc00e8d  5aww.1.A     7.143    0.231  0.089   2.724 X-ray           0.012 HHblits  
 cb222d7600926130f833ce93001e8700c0716e98  5ch4.1.A     7.143    0.231  0.089   3.640 X-ray           0.014 HHblits  
 b9bccf22c2913964f80f97e952f3625530342ea7  2zjs.1.A     7.143    0.231  0.089   3.200 X-ray           0.014 HHblits  
 cc96251a9a61544d389c2b2b4c6d69312c787f0b  2zqp.1.A     7.143    0.231  0.089   6.000 X-ray           0.009 HHblits  
 72ba9e5330269b08529ac6b87810676958def696  6xp5.1.I    28.000    0.315  0.080   NA    EM              0.014 HHblits  
 f7636eb706bd3f50d847c9932231dd9707a32a04  3jc8.42.A   15.385    0.282  0.083   NA    EM              0.015 HHblits  
 9ad746feb0cf60bbe243ffd537b0f2b61261f291  3jc8.43.A   15.385    0.282  0.083   NA    EM              0.015 HHblits  
 bc85fde5b89f1fe7e366d8c5f9b4db0710da52f7  6hwh.1.K    12.000    0.309  0.080   NA    EM              0.007 HHblits  
 0afde153c1d9f1127630ccf27a1eff1ef8e3f6c6  6adq.1.D    12.000    0.309  0.080   NA    EM              0.008 HHblits  
 bf65c15abff7f0f0126e60169bb1ef514a611cda  6ov2.1.A     8.000    0.309  0.080   3.200 X-ray           0.011 HHblits  
 cf123e52e2f2bd1b4c1c2df84d8918551a120a72  6ov3.1.A     8.000    0.309  0.080   3.250 X-ray           0.010 HHblits  
 0603cd6b0d6757bc3c57815cee51c3a298e1b7e8  2c5i.1.B     7.692    0.267  0.083   2.300 X-ray           0.003 HHblits  
 9dd1576f16b2554c34593f821b6923785af65d0c  6tpi.1.A    16.000    0.296  0.080   2.100 X-ray           0.014 HHblits  
 64feaea4fa6e4f2879c543b7770df4c2b05ce2a9  5do7.1.B     3.704    0.232  0.086   3.930 X-ray           0.006 HHblits  
 b5194fa4bf02dd3b2560c2d989b4ce7f444c7aae  5do7.2.A     3.704    0.232  0.086   3.930 X-ray           0.010 HHblits  
 f93e1f43be41e42fd50a58ca5970177f05c6db73  6qkc.1.E    12.000    0.277  0.080   4.100 EM              0.006 HHblits  
 23f83061f4f15c23fdb60a2b61918bf3b4650bef  1lvf.1.A    20.833    0.306  0.076   2.100 X-ray           0.003 HHblits  
 a307d9be208d3373656b639e90245f77a6c74ab9  1lvf.2.A    20.833    0.306  0.076   2.100 X-ray           0.004 HHblits  
 c2569fda9498721383da9c4ff68bc8b75fa4c0d5  2mjo.1.A    31.818    0.370  0.070   NA    NMR             0.002 HHblits  
 b7f34647bc908260647fed09d594424fd335b3e9  2mjo.1.B    31.818    0.370  0.070   NA    NMR             0.002 HHblits  
 4571230f4f281a9479d22bae4853948d1b23c944  4j9u.1.A    31.818    0.345  0.070   3.800 X-ray           0.000 HHblits  
 96b455aff9bdd72f5bb1536bb901fd11730a9ca2  6v4j.1.D    31.818    0.345  0.070   NA    EM              0.000 HHblits  
 3f20f31380c6551c96535aa6a42b20f5a1e38a47  6v4j.1.B    31.818    0.345  0.070   NA    EM              0.000 HHblits  
 c2c15a6ea697b279e519e00a7d35c21fcfa7ba92  6v4l.1.E    31.818    0.345  0.070   3.800 X-ray           0.011 HHblits  
 62dd826cbd6a38c25d54c8018c1f332e210fbe6b  6v4k.1.D    31.818    0.345  0.070   3.530 X-ray           0.009 HHblits  
 502fee8ce9a6086e84be92331f2112c425c07880  6v4k.1.B    31.818    0.345  0.070   3.530 X-ray           0.006 HHblits  
 c060d4bf6c8d85d021e09445da5f761713b36dd9  6v4k.1.C    31.818    0.345  0.070   3.530 X-ray           0.008 HHblits  
 6d9af71886b841c0734cce5ae0444ac426f970cb  6v4k.1.A    31.818    0.345  0.070   3.530 X-ray           0.012 HHblits  
 d5ce5ea0e532300d772d82271d834cf1203d2a51  6yqf.1.A    17.391    0.307  0.073   3.330 X-ray           0.000 HHblits  
 dcf3497cdd9ba8cd0c1329f2534f3ae6556c83c7  6r17.1.B    17.391    0.307  0.073   2.424 X-ray           0.000 HHblits  
 8445bdb0efe988230cc7414fe0b5e86be9ceff53  6r17.1.A    17.391    0.307  0.073   2.424 X-ray           0.000 HHblits  
 e08ee4b6456c443cbec83d64023c52967beab6bf  6yqf.1.B    17.391    0.307  0.073   3.330 X-ray           0.000 HHblits  
 7f394b3a61589468893083b380615f8d7b4ad529  3pjz.1.A    31.818    0.339  0.070   3.506 X-ray           0.003 HHblits  
 454ee494eefdb121cb37bce11c5847ce09ca84cf  6s7o.1.F    18.182    0.330  0.070   NA    EM              0.005 HHblits  
 20c3248a0a5fc26f5c1ff1947ca5addc440daef6  6s7t.1.F    18.182    0.330  0.070   NA    EM              0.005 HHblits  
 d9cbe85dcbfdf5042e04891dcea6da5090d81853  7jr7.1.A    12.500    0.258  0.076   NA    EM              0.000 HHblits  
 9b3f992808ba492a48774e86561337ed2f4e4cb7  7kzm.1.Q    12.500    0.250  0.076   NA    EM              0.000 HHblits  
 b9c98777df93d19c2d151a51695e82fa52690fc2  6tqe.1.A     8.696    0.281  0.073   NA    EM              0.000 HHblits  
 fef25fc99402baa777eb17ddf13b022d59eab0b1  6tqf.1.A     8.696    0.281  0.073   NA    EM              0.000 HHblits  
 aa5bbd6edb448ac4eca19ee5b279e47ee0607233  5zgg.1.A    35.000    0.377  0.064   NA    NMR             0.000 HHblits  
 86c254bb30b8ef5954c1cad42d9e692eb7a285d4  5zgg.1.B    35.000    0.377  0.064   NA    NMR             0.001 HHblits  
 a4b399f0f9e6deb6c0b6c3cb02b39c581d332152  2mic.1.A    35.000    0.377  0.064   NA    NMR             0.001 HHblits  
 f3492af8d536926548336a5be79d5a9c13b30b30  2mic.1.B    35.000    0.377  0.064   NA    NMR             0.001 HHblits  
 f085d9bc55b7b956dbde841154bd439ed9979907  6eti.1.A    13.043    0.264  0.073   NA    EM              0.000 HHblits  
 dc31052c8cb14da063aeae8c356dabc03b8c6fa2  6hij.1.A    13.043    0.264  0.073   NA    EM              0.000 HHblits  
 f03eb1216d600653f99c29a123ac35b156ccb25b  6vxi.1.A    13.043    0.264  0.073   NA    EM              0.000 HHblits  
 61f4f707326129401e7170923dd5d9aef3b82e22  6vxh.1.B    13.043    0.264  0.073   NA    EM              0.000 HHblits  
 a74bcbc3e0f2b70c319a31065555a160c8e87123  6vxf.1.B    13.043    0.264  0.073   NA    EM              0.005 HHblits  
 0da8b4d25c30de39e691a3c9cd3f89f4f5ad3c69  7nez.1.A    13.043    0.264  0.073   NA    EM              0.000 HHblits  
 d73448dc20140e4420a5e68c167ae68b04c0d1ee  7nfd.1.F    13.043    0.264  0.073   NA    EM              0.000 HHblits  
 65febf59b7306b1621c17501693e3bed9ab3699a  7neq.1.F    13.043    0.264  0.073   NA    EM              0.001 HHblits  
 83450028e011b497410e1c3b954cc89991d851bd  7neq.1.A    13.043    0.264  0.073   NA    EM              0.000 HHblits  
 f87bd2d39f20c1293b1da017dfcbe04d6e5f860b  5ijn.1.L    13.636    0.291  0.070   NA    EM              0.000 HHblits  
 5d43612af3cc7cb00d43614c6417ce8d409882c8  5ijn.1.F    13.636    0.291  0.070   NA    EM              0.000 HHblits  
 faf585de912208c5af16116bb87fdf079a6fc891  5ijn.1.R    13.636    0.291  0.070   NA    EM              0.000 HHblits  
 b935923949edb6beb1738b0fce78e0c788f1ce2c  6dnc.1.c    14.286    0.327  0.067   NA    EM              0.004 HHblits  
 d9b592f180d3b35970e7ad927c6da14fb3cd6e0f  1zbt.1.A    14.286    0.308  0.067   2.340 X-ray           0.000 HHblits  
 bd81042f92cd0f6537e4cf032264fba7b9c4b92b  6gxn.1.r    15.000    0.333  0.064   NA    EM              0.004 HHblits  
 119634101d663df920df6db717a72e03f31658ac  6n9h.1.A    20.000    0.327  0.064   1.039 X-ray           0.000 HHblits  
 2cdc1025ade117c08cd867f75f89c2efe10ee114  6naf.1.A    20.000    0.327  0.064   2.500 neutron diff.   0.000 HHblits  
 4f0bb4cb456808857446d1bbaf889abfbf2c969c  5zuv.1.A    14.286    0.279  0.067   2.210 X-ray           0.001 HHblits  
 b01ca0cf1489feeab1666c9d80c4ce9fa8bddbb6  5zuv.1.B    14.286    0.279  0.067   2.210 X-ray           0.001 HHblits  
 fd8864948e3666b7b711b7d7c1b501f13b75f631  5zuv.1.C    14.286    0.279  0.067   2.210 X-ray           0.000 HHblits  
 d76be267b508fd79f80cd06247055dc7cf0b3f6a  1u4q.1.A    21.053    0.337  0.061   2.500 X-ray           0.004 HHblits  
 e91dcae4d048c40ca2ca4efc48485cedc0eb5568  1u4q.2.A    21.053    0.337  0.061   2.500 X-ray           0.006 HHblits  
 9291121307d36c339f09e922d52fc396cc5d1876  6o0c.1.A    21.053    0.326  0.061   NA    NMR             0.000 HHblits  
 f9300a08c90fa9c7002244546c44ac44fcdda7de  5xei.1.A    15.000    0.280  0.064   2.599 X-ray           0.000 HHblits  
 5245b2a944b365a2e944501ae26eea80cfdda59d  3pdy.1.A    15.000    0.270  0.064   2.218 X-ray           0.007 HHblits  
 fae65ef872fbb56a534840624aeec3331bc13612  3pdy.2.A    15.000    0.270  0.064   2.218 X-ray           0.007 HHblits  
 336c718d860e4f47dca6da46bcdcdea055cbbc50  6nz3.1.A    22.222    0.341  0.057   2.300 X-ray           0.000 HHblits  
 00076ba46c3d482327c833fc49a5727b5903b2d7  6nxm.1.A    22.222    0.341  0.057   2.200 X-ray           0.000 HHblits  
 b10c985e67127dc398a32609c626de3765637738  6ny8.1.A    22.222    0.341  0.057   2.300 X-ray           0.000 HHblits  
 9ea5f51a23a381f08a31a314ec1b3a89bc0c7b97  6hbu.1.A    15.789    0.274  0.061   NA    EM              0.000 HHblits  
 3bff23349f8a536b5ab52a0cc367d8bfcd567283  5do7.1.A    10.526    0.249  0.061   3.930 X-ray           0.000 HHblits  
 3fc2ca7247d365c83ce0b26fc01356ff01654f11  5do7.2.B    10.526    0.249  0.061   3.930 X-ray           0.001 HHblits  
 ba206aeb8788c96e82652458d6aaeb90f459eee3  5j1i.1.A    23.529    0.322  0.054   2.801 X-ray           0.000 HHblits  
 03740d1449e720f74f9836fb93bf4a80ba8f12b3  6c5l.1.Y    11.765    0.314  0.054   3.200 X-ray           0.000 HHblits  
 80c4e8063f5827da4968a3a78995632524040bd7  6c5l.2.Y    11.765    0.314  0.054   3.200 X-ray           0.001 HHblits  
 bc1e152f480c2f8f59156baa69862e0129146f92  4v67.1.Y    11.765    0.314  0.054   3.000 X-ray           0.002 HHblits  
 aab2af50afb6a6a5af67ee87d54bf46a0951f331  5mdy.1.G    11.765    0.314  0.054   3.350 EM              0.001 HHblits  
 c4ca118a359d8badcc90abfe4b37dfd3dec728e8  5ijn.1.G    11.765    0.298  0.054   NA    EM              0.000 HHblits  
 fb63b3088da0d494db9e0c5ce525672608be3f82  6nyi.1.A    18.750    0.329  0.051   2.300 X-ray           0.000 HHblits  
 2cd27194a904ccd8d7b96d2be0a0242c5cb44f7b  6nyi.1.B    18.750    0.329  0.051   2.300 X-ray           0.000 HHblits  
 55e8b87b3920a36ed48406cbdaa3434b00ca4590  6nyi.1.C    18.750    0.329  0.051   2.300 X-ray           0.000 HHblits  
 36a512dbc44b3957f068c062bf5d266f0ce02ee9  6o0i.1.A    18.750    0.329  0.051   NA    NMR             0.000 HHblits  
 41fc8373c1178ada3ff06941f0d57eaea50e7c27  6nz1.1.A    18.750    0.329  0.051   1.900 X-ray           0.000 HHblits  
 5af65aec7bc7809f9aa80b50539c5864b7b8a906  6nz1.1.B    18.750    0.329  0.051   1.900 X-ray           0.000 HHblits  
 2ae070c5570b8d7ec717be109ab596bf64e2ef36  6nz1.1.C    18.750    0.329  0.051   1.900 X-ray           0.000 HHblits  
 33e182dd4957627f22cbbdaff5c3ae616a91675a  6dfp.1.A    18.750    0.304  0.051   1.500 X-ray           0.001 HHblits  
 f734153fdca8eda3fb114bbb5880e11e9173e4d5  6m3p.1.B     5.882    0.239  0.054   3.312 X-ray           0.000 HHblits  
 2caacb28f445710e8d4333832a7c54cf8e973e2b  6z5s.1.A     0.000    0.246  0.051   NA    EM              0.000 HHblits  
 29ae4fb0083e5a52e101c641da46c6058680c56f  6m3q.1.B     6.667    0.262  0.048   3.436 X-ray           0.000 HHblits  
 75d358fa3b1a926f8c9fc743eaa902f44417b851  6m3r.1.B     6.667    0.262  0.048   4.313 X-ray           0.000 HHblits  
 b1b3a62de34c67084b9213b815c3baa93429acb1  6gap.1.A     6.667    0.213  0.048   2.150 X-ray           0.000 HHblits  
 7803c86f946e8e42fd9882a467434b2e782a82fe  6gap.1.B     6.667    0.213  0.048   2.150 X-ray           0.000 HHblits  
 0161f4ccf6785b709f2302ad135f36e1b8543ff5  6gap.1.C     6.667    0.213  0.048   2.150 X-ray           0.000 HHblits  
