# Supplementary material for: A bacterial pan-genome makes gene essentiality strain-dependent and evolvable
Source: Nat Microbiol. 2022 Sep 12;7(10):1580–92. doi: 10.1038/s41564-022-01208-7 (PMC9519441; doi:10.1038/s41564-022-01208-7)
Supplement: Source Data Fig. 4 — Swiss models data, genetic interactions (a subset of Supplementary Data 11), growth curves data and RNA-seq data for the two transporters (taken from Supplementary Data 6). [file 41564_2022_1208_MOESM8_ESM.zip › Fig_4a_models/SP_1751_swissmodel/web/js/jquery-ui.min.js]

/*
 jQuery UI - v1.11.2 - 2014-10-27
 http://jqueryui.com
 Includes: core.js, widget.js, mouse.js, position.js, draggable.js, droppable.js, resizable.js, selectable.js, sortable.js, button.js, datepicker.js, slider.js
 Copyright 2014 jQuery Foundation and other contributors; Licensed MIT  jQuery UI Core 1.11.2
 http://jqueryui.com

 Copyright 2014 jQuery Foundation and other contributors
 Released under the MIT license.
 http://jquery.org/license

 http://api.jqueryui.com/category/ui-core/
 jQuery UI Widget 1.11.2
 http://jqueryui.com

 Copyright 2014 jQuery Foundation and other contributors
 Released under the MIT license.
 http://jquery.org/license

 http://api.jqueryui.com/jQuery.widget/
 jQuery UI Mouse 1.11.2
 http://jqueryui.com

 Copyright 2014 jQuery Foundation and other contributors
 Released under the MIT license.
 http://jquery.org/license

 http://api.jqueryui.com/mouse/
 jQuery UI Position 1.11.2
 http://jqueryui.com

 Copyright 2014 jQuery Foundation and other contributors
 Released under the MIT license.
 http://jquery.org/license

 http://api.jqueryui.com/position/
 jQuery UI Draggable 1.11.2
 http://jqueryui.com

 Copyright 2014 jQuery Foundation and other contributors
 Released under the MIT license.
 http://jquery.org/license

 http://api.jqueryui.com/draggable/
 jQuery UI Droppable 1.11.2
 http://jqueryui.com

 Copyright 2014 jQuery Foundation and other contributors
 Released under the MIT license.
 http://jquery.org/license

 http://api.jqueryui.com/droppable/
 jQuery UI Resizable 1.11.2
 http://jqueryui.com

 Copyright 2014 jQuery Foundation and other contributors
 Released under the MIT license.
 http://jquery.org/license

 http://api.jqueryui.com/resizable/
 jQuery UI Selectable 1.11.2
 http://jqueryui.com

 Copyright 2014 jQuery Foundation and other contributors
 Released under the MIT license.
 http://jquery.org/license

 http://api.jqueryui.com/selectable/
 jQuery UI Sortable 1.11.2
 http://jqueryui.com

 Copyright 2014 jQuery Foundation and other contributors
 Released under the MIT license.
 http://jquery.org/license

 http://api.jqueryui.com/sortable/
 jQuery UI Button 1.11.2
 http://jqueryui.com

 Copyright 2014 jQuery Foundation and other contributors
 Released under the MIT license.
 http://jquery.org/license

 http://api.jqueryui.com/button/
 jQuery UI Datepicker 1.11.2
 http://jqueryui.com

 Copyright 2014 jQuery Foundation and other contributors
 Released under the MIT license.
 http://jquery.org/license

 http://api.jqueryui.com/datepicker/
 jQuery UI Slider 1.11.2
 http://jqueryui.com

 Copyright 2014 jQuery Foundation and other contributors
 Released under the MIT license.
 http://jquery.org/license

 http://api.jqueryui.com/slider/
*/
(function(d){"function"===typeof define&&define.amd?define(["jquery"],d):d(jQuery)})(function(d){function N(a,b){var c=a.nodeName.toLowerCase();if("area"===c){c=a.parentNode;var e=c.name;if(!a.href||!e||"map"!==c.nodeName.toLowerCase())return!1;c=d("img[usemap='#"+e+"']")[0];return!!c&&O(c)}return(/input|select|textarea|button|object/.test(c)?!a.disabled:"a"===c?a.href||b:b)&&O(a)}function O(a){return d.expr.filters.visible(a)&&!d(a).parents().addBack().filter(function(){return"hidden"===d.css(this,
"visibility")}).length}function V(a){for(var b;a.length&&a[0]!==document;){b=a.css("position");if("absolute"===b||"relative"===b||"fixed"===b)if(b=parseInt(a.css("zIndex"),10),!isNaN(b)&&0!==b)return b;a=a.parent()}return 0}function Q(){this._curInst=null;this._keyEvent=!1;this._disabledInputs=[];this._inDialog=this._datepickerShowing=!1;this._mainDivId="ui-datepicker-div";this._inlineClass="ui-datepicker-inline";this._appendClass="ui-datepicker-append";this._triggerClass="ui-datepicker-trigger";
this._dialogClass="ui-datepicker-dialog";this._disableClass="ui-datepicker-disabled";this._unselectableClass="ui-datepicker-unselectable";this._currentClass="ui-datepicker-current-day";this._dayOverClass="ui-datepicker-days-cell-over";this.regional=[];this.regional[""]={closeText:"Done",prevText:"Prev",nextText:"Next",currentText:"Today",monthNames:"January February March April May June July August September October November December".split(" "),monthNamesShort:"Jan Feb Mar Apr May Jun Jul Aug Sep Oct Nov Dec".split(" "),
dayNames:"Sunday Monday Tuesday Wednesday Thursday Friday Saturday".split(" "),dayNamesShort:"Sun Mon Tue Wed Thu Fri Sat".split(" "),dayNamesMin:"Su Mo Tu We Th Fr Sa".split(" "),weekHeader:"Wk",dateFormat:"mm/dd/yy",firstDay:0,isRTL:!1,showMonthAfterYear:!1,yearSuffix:""};this._defaults={showOn:"focus",showAnim:"fadeIn",showOptions:{},defaultDate:null,appendText:"",buttonText:"...",buttonImage:"",buttonImageOnly:!1,hideIfNoPrevNext:!1,navigationAsDateFormat:!1,gotoCurrent:!1,changeMonth:!1,changeYear:!1,
yearRange:"c-10:c+10",showOtherMonths:!1,selectOtherMonths:!1,showWeek:!1,calculateWeek:this.iso8601Week,shortYearCutoff:"+10",minDate:null,maxDate:null,duration:"fast",beforeShowDay:null,beforeShow:null,onSelect:null,onChangeMonthYear:null,onClose:null,numberOfMonths:1,showCurrentAtPos:0,stepMonths:1,stepBigMonths:12,altField:"",altFormat:"",constrainInput:!0,showButtonPanel:!1,autoSize:!1,disabled:!1};d.extend(this._defaults,this.regional[""]);this.regional.en=d.extend(!0,{},this.regional[""]);
this.regional["en-US"]=d.extend(!0,{},this.regional.en);this.dpDiv=R(d("<div id='"+this._mainDivId+"' class='ui-datepicker ui-widget ui-widget-content ui-helper-clearfix ui-corner-all'></div>"))}function R(a){return a.on("mouseout","button, .ui-datepicker-prev, .ui-datepicker-next, .ui-datepicker-calendar td a",function(){d(this).removeClass("ui-state-hover");-1!==this.className.indexOf("ui-datepicker-prev")&&d(this).removeClass("ui-datepicker-prev-hover");-1!==this.className.indexOf("ui-datepicker-next")&&
d(this).removeClass("ui-datepicker-next-hover")}).on("mouseover","button, .ui-datepicker-prev, .ui-datepicker-next, .ui-datepicker-calendar td a",S)}function S(){d.datepicker._isDisabledDatepicker(K.inline?K.dpDiv.parent()[0]:K.input[0])||(d(this).parents(".ui-datepicker-calendar").find("a").removeClass("ui-state-hover"),d(this).addClass("ui-state-hover"),-1!==this.className.indexOf("ui-datepicker-prev")&&d(this).addClass("ui-datepicker-prev-hover"),-1!==this.className.indexOf("ui-datepicker-next")&&
d(this).addClass("ui-datepicker-next-hover"))}function H(a,b){d.extend(a,b);for(var c in b)null==b[c]&&(a[c]=b[c]);return a}d.ui=d.ui||{};d.extend(d.ui,{version:"1.11.2",keyCode:{BACKSPACE:8,COMMA:188,DELETE:46,DOWN:40,END:35,ENTER:13,ESCAPE:27,HOME:36,LEFT:37,PAGE_DOWN:34,PAGE_UP:33,PERIOD:190,RIGHT:39,SPACE:32,TAB:9,UP:38}});d.fn.extend({scrollParent:function(a){var b=this.css("position"),c="absolute"===b,e=a?/(auto|scroll|hidden)/:/(auto|scroll)/;a=this.parents().filter(function(){var a=d(this);
return c&&"static"===a.css("position")?!1:e.test(a.css("overflow")+a.css("overflow-y")+a.css("overflow-x"))}).eq(0);return"fixed"!==b&&a.length?a:d(this[0].ownerDocument||document)},uniqueId:function(){var a=0;return function(){return this.each(function(){this.id||(this.id="ui-id-"+ ++a)})}}(),removeUniqueId:function(){return this.each(function(){/^ui-id-\d+$/.test(this.id)&&d(this).removeAttr("id")})}});d.extend(jQuery.expr.pseudos,{data:d.expr.createPseudo?d.expr.createPseudo(function(a){return function(b){return!!d.data(b,
a)}}):function(a,b,c){return!!d.data(a,c[3])},focusable:function(a){return N(a,!isNaN(d.attr(a,"tabindex")))},tabbable:function(a){var b=d.attr(a,"tabindex"),c=isNaN(b);return(c||0<=b)&&N(a,!c)}});d("<a>").outerWidth(1).jquery||d.each(["Width","Height"],function(a,b){function c(a,b,c,f){d.each(e,function(){b-=parseFloat(d.css(a,"padding"+this))||0;c&&(b-=parseFloat(d.css(a,"border"+this+"Width"))||0);f&&(b-=parseFloat(d.css(a,"margin"+this))||0)});return b}var e="Width"===b?["Left","Right"]:["Top",
"Bottom"],f=b.toLowerCase(),g={innerWidth:d.fn.innerWidth,innerHeight:d.fn.innerHeight,outerWidth:d.fn.outerWidth,outerHeight:d.fn.outerHeight};d.fn["inner"+b]=function(a){return void 0===a?g["inner"+b].call(this):this.each(function(){d(this).css(f,c(this,a)+"px")})};d.fn["outer"+b]=function(a,e){return"number"!==typeof a?g["outer"+b].call(this,a):this.each(function(){d(this).css(f,c(this,a,!0,e)+"px")})}});d.fn.addBack||(d.fn.addBack=function(a){return this.add(null==a?this.prevObject:this.prevObject.filter(a))});
d("<a>").data("a-b","a").removeData("a-b").data("a-b")&&(d.fn.removeData=function(a){return function(b){return arguments.length?a.call(this,d.camelCase(b)):a.call(this)}}(d.fn.removeData));d.ui.ie=!!/msie [\w.]+/.exec(navigator.userAgent.toLowerCase());d.fn.extend({focus:function(a){return function(b,c){return"number"===typeof b?this.each(function(){var a=this;setTimeout(function(){d(a).focus();c&&c.call(a)},b)}):a.apply(this,arguments)}}(d.fn.focus),disableSelection:function(){var a="onselectstart"in
document.createElement("div")?"selectstart":"mousedown";return function(){return this.on(a+".ui-disableSelection",function(a){a.preventDefault()})}}(),enableSelection:function(){return this.off(".ui-disableSelection")},zIndex:function(a){if(void 0!==a)return this.css("zIndex",a);if(this.length){a=d(this[0]);for(var b;a.length&&a[0]!==document;){b=a.css("position");if("absolute"===b||"relative"===b||"fixed"===b)if(b=parseInt(a.css("zIndex"),10),!isNaN(b)&&0!==b)return b;a=a.parent()}}return 0}});d.ui.plugin=
{add:function(a,b,c){var e;a=d.ui[a].prototype;for(e in c)a.plugins[e]=a.plugins[e]||[],a.plugins[e].push([b,c[e]])},call:function(a,b,c,d){if((b=a.plugins[b])&&(d||a.element[0].parentNode&&11!==a.element[0].parentNode.nodeType))for(d=0;d<b.length;d++)a.options[b[d][0]]&&b[d][1].apply(a.element,c)}};var W=0,T=Array.prototype.slice;d.cleanData=function(a){return function(b){var c,e,f;for(f=0;null!=(e=b[f]);f++)try{(c=d._data(e,"events"))&&c.remove&&d(e).triggerHandler("remove")}catch(g){}a(b)}}(d.cleanData);
d.widget=function(a,b,c){var e={},f=a.split(".")[0];a=a.split(".")[1];var g=f+"-"+a;c||(c=b,b=d.Widget);jQuery.expr.pseudos[g.toLowerCase()]=function(a){return!!d.data(a,g)};d[f]=d[f]||{};var h=d[f][a];var k=d[f][a]=function(a,b){if(!this._createWidget)return new k(a,b);arguments.length&&this._createWidget(a,b)};d.extend(k,h,{version:c.version,_proto:d.extend({},c),_childConstructors:[]});var l=new b;l.options=d.widget.extend({},l.options);d.each(c,function(a,c){d.isFunction(c)?e[a]=function(){var d=
function(){return b.prototype[a].apply(this,arguments)},e=function(c){return b.prototype[a].apply(this,c)};return function(){var a=this._super,b=this._superApply;this._super=d;this._superApply=e;var f=c.apply(this,arguments);this._super=a;this._superApply=b;return f}}():e[a]=c});k.prototype=d.widget.extend(l,{widgetEventPrefix:h?l.widgetEventPrefix||a:a},e,{constructor:k,namespace:f,widgetName:a,widgetFullName:g});h?(d.each(h._childConstructors,function(a,b){var c=b.prototype;d.widget(c.namespace+
"."+c.widgetName,k,b._proto)}),delete h._childConstructors):b._childConstructors.push(k);d.widget.bridge(a,k);return k};d.widget.extend=function(a){for(var b=T.call(arguments,1),c=0,e=b.length,f,g;c<e;c++)for(f in b[c])g=b[c][f],b[c].hasOwnProperty(f)&&void 0!==g&&(d.isPlainObject(g)?a[f]=d.isPlainObject(a[f])?d.widget.extend({},a[f],g):d.widget.extend({},g):a[f]=g);return a};d.widget.bridge=function(a,b){var c=b.prototype.widgetFullName||a;d.fn[a]=function(e){var f="string"===typeof e,g=T.call(arguments,
1),h=this;e=!f&&g.length?d.widget.extend.apply(null,[e].concat(g)):e;f?this.each(function(){var b=d.data(this,c);if("instance"===e)return h=b,!1;if(!b)return d.error("cannot call methods on "+a+" prior to initialization; attempted to call method '"+e+"'");if(!d.isFunction(b[e])||"_"===e.charAt(0))return d.error("no such method '"+e+"' for "+a+" widget instance");var f=b[e].apply(b,g);if(f!==b&&void 0!==f)return h=f&&f.jquery?h.pushStack(f.get()):f,!1}):this.each(function(){var a=d.data(this,c);a?
(a.option(e||{}),a._init&&a._init()):d.data(this,c,new b(e,this))});return h}};d.Widget=function(){};d.Widget._childConstructors=[];d.Widget.prototype={widgetName:"widget",widgetEventPrefix:"",defaultElement:"<div>",options:{disabled:!1,create:null},_createWidget:function(a,b){b=d(b||this.defaultElement||this)[0];this.element=d(b);this.uuid=W++;this.eventNamespace="."+this.widgetName+this.uuid;this.bindings=d();this.hoverable=d();this.focusable=d();b!==this&&(d.data(b,this.widgetFullName,this),this._on(!0,
this.element,{remove:function(a){a.target===b&&this.destroy()}}),this.document=d(b.style?b.ownerDocument:b.document||b),this.window=d(this.document[0].defaultView||this.document[0].parentWindow));this.options=d.widget.extend({},this.options,this._getCreateOptions(),a);this._create();this._trigger("create",null,this._getCreateEventData());this._init()},_getCreateOptions:d.noop,_getCreateEventData:d.noop,_create:d.noop,_init:d.noop,destroy:function(){this._destroy();this.element.off(this.eventNamespace).removeData(this.widgetFullName).removeData(d.camelCase(this.widgetFullName));
this.widget().off(this.eventNamespace).removeAttr("aria-disabled").removeClass(this.widgetFullName+"-disabled ui-state-disabled");this.bindings.off(this.eventNamespace);this.hoverable.removeClass("ui-state-hover");this.focusable.removeClass("ui-state-focus")},_destroy:d.noop,widget:function(){return this.element},option:function(a,b){var c=a,e;if(0===arguments.length)return d.widget.extend({},this.options);if("string"===typeof a){c={};var f=a.split(".");a=f.shift();if(f.length){var g=c[a]=d.widget.extend({},
this.options[a]);for(e=0;e<f.length-1;e++)g[f[e]]=g[f[e]]||{},g=g[f[e]];a=f.pop();if(1===arguments.length)return void 0===g[a]?null:g[a];g[a]=b}else{if(1===arguments.length)return void 0===this.options[a]?null:this.options[a];c[a]=b}}this._setOptions(c);return this},_setOptions:function(a){for(var b in a)this._setOption(b,a[b]);return this},_setOption:function(a,b){this.options[a]=b;"disabled"===a&&(this.widget().toggleClass(this.widgetFullName+"-disabled",!!b),b&&(this.hoverable.removeClass("ui-state-hover"),
this.focusable.removeClass("ui-state-focus")));return this},enable:function(){return this._setOptions({disabled:!1})},disable:function(){return this._setOptions({disabled:!0})},_on:function(a,b,c){var e,f=this;"boolean"!==typeof a&&(c=b,b=a,a=!1);c?(b=e=d(b),this.bindings=this.bindings.add(b)):(c=b,b=this.element,e=this.widget());d.each(c,function(c,h){function g(){if(a||!0!==f.options.disabled&&!d(this).hasClass("ui-state-disabled"))return("string"===typeof h?f[h]:h).apply(f,arguments)}"string"!==
typeof h&&(g.guid=h.guid=h.guid||g.guid||d.guid++);var l=c.match(/^([\w:-]*)\s*(.*)$/),m=l[1]+f.eventNamespace;if(l=l[2])e.on(m,l,g);else b.on(m,g)})},_off:function(a,b){b=(b||"").split(" ").join(this.eventNamespace+" ")+this.eventNamespace;a.off(b).off(b);this.bindings=d(this.bindings.not(a).get());this.focusable=d(this.focusable.not(a).get());this.hoverable=d(this.hoverable.not(a).get())},_delay:function(a,b){var c=this;return setTimeout(function(){return("string"===typeof a?c[a]:a).apply(c,arguments)},
b||0)},_hoverable:function(a){this.hoverable=this.hoverable.add(a);this._on(a,{mouseenter:function(a){d(a.currentTarget).addClass("ui-state-hover")},mouseleave:function(a){d(a.currentTarget).removeClass("ui-state-hover")}})},_focusable:function(a){this.focusable=this.focusable.add(a);this._on(a,{focusin:function(a){d(a.currentTarget).addClass("ui-state-focus")},focusout:function(a){d(a.currentTarget).removeClass("ui-state-focus")}})},_trigger:function(a,b,c){var e,f=this.options[a];c=c||{};b=d.Event(b);
b.type=(a===this.widgetEventPrefix?a:this.widgetEventPrefix+a).toLowerCase();b.target=this.element[0];if(a=b.originalEvent)for(e in a)e in b||(b[e]=a[e]);this.element.trigger(b,c);return!(d.isFunction(f)&&!1===f.apply(this.element[0],[b].concat(c))||b.isDefaultPrevented())}};d.each({show:"fadeIn",hide:"fadeOut"},function(a,b){d.Widget.prototype["_"+a]=function(c,e,f){"string"===typeof e&&(e={effect:e});var g=e?!0===e||"number"===typeof e?b:e.effect||b:a;e=e||{};"number"===typeof e&&(e={duration:e});
var h=!d.isEmptyObject(e);e.complete=f;e.delay&&c.delay(e.delay);if(h&&d.effects&&d.effects.effect[g])c[a](e);else if(g!==a&&c[g])c[g](e.duration,e.easing,f);else c.queue(function(b){d(this)[a]();f&&f.call(c[0]);b()})}});var I=!1;d(document).mouseup(function(){I=!1});d.widget("ui.mouse",{version:"1.11.2",options:{cancel:"input,textarea,button,select,option",distance:1,delay:0},_mouseInit:function(){var a=this;this.element.on("mousedown."+this.widgetName,function(b){return a._mouseDown(b)}).on("click."+
this.widgetName,function(b){if(!0===d.data(b.target,a.widgetName+".preventClickEvent"))return d.removeData(b.target,a.widgetName+".preventClickEvent"),b.stopImmediatePropagation(),!1});this.started=!1},_mouseDestroy:function(){this.element.off("."+this.widgetName);this._mouseMoveDelegate&&this.document.off("mousemove."+this.widgetName,this._mouseMoveDelegate).off("mouseup."+this.widgetName,this._mouseUpDelegate)},_mouseDown:function(a){if(!I){this._mouseMoved=!1;this._mouseStarted&&this._mouseUp(a);
this._mouseDownEvent=a;var b=this,c=1===a.which,e="string"===typeof this.options.cancel&&a.target.nodeName?d(a.target).closest(this.options.cancel).length:!1;if(!c||e||!this._mouseCapture(a))return!0;this.mouseDelayMet=!this.options.delay;this.mouseDelayMet||(this._mouseDelayTimer=setTimeout(function(){b.mouseDelayMet=!0},this.options.delay));if(this._mouseDistanceMet(a)&&this._mouseDelayMet(a)&&(this._mouseStarted=!1!==this._mouseStart(a),!this._mouseStarted))return a.preventDefault(),!0;!0===d.data(a.target,
this.widgetName+".preventClickEvent")&&d.removeData(a.target,this.widgetName+".preventClickEvent");this._mouseMoveDelegate=function(a){return b._mouseMove(a)};this._mouseUpDelegate=function(a){return b._mouseUp(a)};this.document.on("mousemove."+this.widgetName,this._mouseMoveDelegate).on("mouseup."+this.widgetName,this._mouseUpDelegate);a.preventDefault();return I=!0}},_mouseMove:function(a){if(this._mouseMoved&&(d.ui.ie&&(!document.documentMode||9>document.documentMode)&&!a.button||!a.which))return this._mouseUp(a);
if(a.which||a.button)this._mouseMoved=!0;if(this._mouseStarted)return this._mouseDrag(a),a.preventDefault();this._mouseDistanceMet(a)&&this._mouseDelayMet(a)&&((this._mouseStarted=!1!==this._mouseStart(this._mouseDownEvent,a))?this._mouseDrag(a):this._mouseUp(a));return!this._mouseStarted},_mouseUp:function(a){this.document.off("mousemove."+this.widgetName,this._mouseMoveDelegate).off("mouseup."+this.widgetName,this._mouseUpDelegate);this._mouseStarted&&(this._mouseStarted=!1,a.target===this._mouseDownEvent.target&&
d.data(a.target,this.widgetName+".preventClickEvent",!0),this._mouseStop(a));return I=!1},_mouseDistanceMet:function(a){return Math.max(Math.abs(this._mouseDownEvent.pageX-a.pageX),Math.abs(this._mouseDownEvent.pageY-a.pageY))>=this.options.distance},_mouseDelayMet:function(){return this.mouseDelayMet},_mouseStart:function(){},_mouseDrag:function(){},_mouseStop:function(){},_mouseCapture:function(){return!0}});(function(){function a(a,b,c){return[parseFloat(a[0])*(p.test(a[0])?b/100:1),parseFloat(a[1])*
(p.test(a[1])?c/100:1)]}function b(a){var b=a[0];return 9===b.nodeType?{width:a.width(),height:a.height(),offset:{top:0,left:0}}:d.isWindow(b)?{width:a.width(),height:a.height(),offset:{top:a.scrollTop(),left:a.scrollLeft()}}:b.preventDefault?{width:0,height:0,offset:{top:b.pageY,left:b.pageX}}:{width:a.outerWidth(),height:a.outerHeight(),offset:a.offset()}}d.ui=d.ui||{};var c,e,f=Math.max,g=Math.abs,h=Math.round,k=/left|center|right/,l=/top|center|bottom/,m=/[\+\-]\d+(\.[\d]+)?%?/,n=/^\w+/,p=/%$/,
r=d.fn.position;d.position={scrollbarWidth:function(){if(void 0!==c)return c;var a=d("<div style='display:block;position:absolute;width:50px;height:50px;overflow:hidden;'><div style='height:100px;width:auto;'></div></div>");var b=a.children()[0];d("body").append(a);var e=b.offsetWidth;a.css("overflow","scroll");b=b.offsetWidth;e===b&&(b=a[0].clientWidth);a.remove();return c=e-b},getScrollInfo:function(a){var b=a.isWindow||a.isDocument?"":a.element.css("overflow-x"),c=a.isWindow||a.isDocument?"":a.element.css("overflow-y");
b="scroll"===b||"auto"===b&&a.width<a.element[0].scrollWidth;return{width:"scroll"===c||"auto"===c&&a.height<a.element[0].scrollHeight?d.position.scrollbarWidth():0,height:b?d.position.scrollbarWidth():0}},getWithinInfo:function(a){a=d(a||window);var b=d.isWindow(a[0]),c=!!a[0]&&9===a[0].nodeType;return{element:a,isWindow:b,isDocument:c,offset:a.offset()||{left:0,top:0},scrollLeft:a.scrollLeft(),scrollTop:a.scrollTop(),width:b||c?a.width():a.outerWidth(),height:b||c?a.height():a.outerHeight()}}};
d.fn.position=function(c){if(!c||!c.of)return r.apply(this,arguments);c=d.extend({},c);var w=d(c.of),u=d.position.getWithinInfo(c.within),x=d.position.getScrollInfo(u),p=(c.collision||"flip").split(" "),t={};var A=b(w);w[0].preventDefault&&(c.at="left top");var E=A.width;var F=A.height;var J=A.offset;var B=d.extend({},J);d.each(["my","at"],function(){var a=(c[this]||"").split(" ");1===a.length&&(a=k.test(a[0])?a.concat(["center"]):l.test(a[0])?["center"].concat(a):["center","center"]);a[0]=k.test(a[0])?
a[0]:"center";a[1]=l.test(a[1])?a[1]:"center";var b=m.exec(a[0]);var d=m.exec(a[1]);t[this]=[b?b[0]:0,d?d[0]:0];c[this]=[n.exec(a[0])[0],n.exec(a[1])[0]]});1===p.length&&(p[1]=p[0]);"right"===c.at[0]?B.left+=E:"center"===c.at[0]&&(B.left+=E/2);"bottom"===c.at[1]?B.top+=F:"center"===c.at[1]&&(B.top+=F/2);var G=a(t.at,E,F);B.left+=G[0];B.top+=G[1];return this.each(function(){var b,l=d(this),k=l.outerWidth(),m=l.outerHeight(),n=parseInt(d.css(this,"marginLeft"),10)||0,y=parseInt(d.css(this,"marginTop"),
10)||0,A=k+n+(parseInt(d.css(this,"marginRight"),10)||0)+x.width,v=m+y+(parseInt(d.css(this,"marginBottom"),10)||0)+x.height,q=d.extend({},B),r=a(t.my,l.outerWidth(),l.outerHeight());"right"===c.my[0]?q.left-=k:"center"===c.my[0]&&(q.left-=k/2);"bottom"===c.my[1]?q.top-=m:"center"===c.my[1]&&(q.top-=m/2);q.left+=r[0];q.top+=r[1];e||(q.left=h(q.left),q.top=h(q.top));var L={marginLeft:n,marginTop:y};d.each(["left","top"],function(a,b){if(d.ui.position[p[a]])d.ui.position[p[a]][b](q,{targetWidth:E,targetHeight:F,
elemWidth:k,elemHeight:m,collisionPosition:L,collisionWidth:A,collisionHeight:v,offset:[G[0]+r[0],G[1]+r[1]],my:c.my,at:c.at,within:u,elem:l})});c.using&&(b=function(a){var b=J.left-q.left,d=b+E-k,e=J.top-q.top,h=e+F-m,n={target:{element:w,left:J.left,top:J.top,width:E,height:F},element:{element:l,left:q.left,top:q.top,width:k,height:m},horizontal:0>d?"left":0<b?"right":"center",vertical:0>h?"top":0<e?"bottom":"middle"};E<k&&g(b+d)<E&&(n.horizontal="center");F<m&&g(e+h)<F&&(n.vertical="middle");f(g(b),
g(d))>f(g(e),g(h))?n.important="horizontal":n.important="vertical";c.using.call(this,a,n)});l.offset(d.extend(q,{using:b}))})};d.ui.position={fit:{left:function(a,b){var c=b.within,d=c.isWindow?c.scrollLeft:c.offset.left,e=c.width,g=a.left-b.collisionPosition.marginLeft;c=d-g;var h=g+b.collisionWidth-e-d;b.collisionWidth>e?0<c&&0>=h?(d=a.left+c+b.collisionWidth-e-d,a.left+=c-d):a.left=0<h&&0>=c?d:c>h?d+e-b.collisionWidth:d:a.left=0<c?a.left+c:0<h?a.left-h:f(a.left-g,a.left)},top:function(a,b){var c=
b.within,d=c.isWindow?c.scrollTop:c.offset.top,e=b.within.height,g=a.top-b.collisionPosition.marginTop;c=d-g;var h=g+b.collisionHeight-e-d;b.collisionHeight>e?0<c&&0>=h?(d=a.top+c+b.collisionHeight-e-d,a.top+=c-d):a.top=0<h&&0>=c?d:c>h?d+e-b.collisionHeight:d:a.top=0<c?a.top+c:0<h?a.top-h:f(a.top-g,a.top)}},flip:{left:function(a,b){var c=b.within,d=c.offset.left+c.scrollLeft,e=c.width,f=c.isWindow?c.scrollLeft:c.offset.left,h=a.left-b.collisionPosition.marginLeft;c=h-f;var l=h+b.collisionWidth-e-
f;h="left"===b.my[0]?-b.elemWidth:"right"===b.my[0]?b.elemWidth:0;var k="left"===b.at[0]?b.targetWidth:"right"===b.at[0]?-b.targetWidth:0,m=-2*b.offset[0];if(0>c){if(d=a.left+h+k+m+b.collisionWidth-e-d,0>d||d<g(c))a.left+=h+k+m}else 0<l&&(d=a.left-b.collisionPosition.marginLeft+h+k+m-f,0<d||g(d)<l)&&(a.left+=h+k+m)},top:function(a,b){var c=b.within,d=c.offset.top+c.scrollTop,e=c.height,f=c.isWindow?c.scrollTop:c.offset.top,h=a.top-b.collisionPosition.marginTop;c=h-f;var l=h+b.collisionHeight-e-f;
h="top"===b.my[1]?-b.elemHeight:"bottom"===b.my[1]?b.elemHeight:0;var k="top"===b.at[1]?b.targetHeight:"bottom"===b.at[1]?-b.targetHeight:0,m=-2*b.offset[1];0>c?(d=a.top+h+k+m+b.collisionHeight-e-d,a.top+h+k+m>c&&(0>d||d<g(c))&&(a.top+=h+k+m)):0<l&&(d=a.top-b.collisionPosition.marginTop+h+k+m-f,a.top+h+k+m>l&&(0<d||g(d)<l)&&(a.top+=h+k+m))}},flipfit:{left:function(){d.ui.position.flip.left.apply(this,arguments);d.ui.position.fit.left.apply(this,arguments)},top:function(){d.ui.position.flip.top.apply(this,
arguments);d.ui.position.fit.top.apply(this,arguments)}}};(function(){var a,b=document.getElementsByTagName("body")[0];var c=document.createElement("div");var f=document.createElement(b?"div":"body");var g={visibility:"hidden",width:0,height:0,border:0,margin:0,background:"none"};b&&d.extend(g,{position:"absolute",left:"-1000px",top:"-1000px"});for(a in g)f.style[a]=g[a];f.appendChild(c);g=b||document.documentElement;g.insertBefore(f,g.firstChild);c.style.cssText="position: absolute; left: 10.7432222px;";
c=d(c).offset().left;e=10<c&&11>c;f.innerHTML="";g.removeChild(f)})()})();d.widget("ui.draggable",d.ui.mouse,{version:"1.11.2",widgetEventPrefix:"drag",options:{addClasses:!0,appendTo:"parent",axis:!1,connectToSortable:!1,containment:!1,cursor:"auto",cursorAt:!1,grid:!1,handle:!1,helper:"original",iframeFix:!1,opacity:!1,refreshPositions:!1,revert:!1,revertDuration:500,scope:"default",scroll:!0,scrollSensitivity:20,scrollSpeed:20,snap:!1,snapMode:"both",snapTolerance:20,stack:!1,zIndex:!1,drag:null,
start:null,stop:null},_create:function(){"original"===this.options.helper&&this._setPositionRelative();this.options.addClasses&&this.element.addClass("ui-draggable");this.options.disabled&&this.element.addClass("ui-draggable-disabled");this._setHandleClassName();this._mouseInit()},_setOption:function(a,b){this._super(a,b);"handle"===a&&(this._removeHandleClassName(),this._setHandleClassName())},_destroy:function(){(this.helper||this.element).is(".ui-draggable-dragging")?this.destroyOnClear=!0:(this.element.removeClass("ui-draggable ui-draggable-dragging ui-draggable-disabled"),
this._removeHandleClassName(),this._mouseDestroy())},_mouseCapture:function(a){var b=this.options;this._blurActiveElement(a);if(this.helper||b.disabled||0<d(a.target).closest(".ui-resizable-handle").length)return!1;this.handle=this._getHandle(a);if(!this.handle)return!1;this._blockFrames(!0===b.iframeFix?"iframe":b.iframeFix);return!0},_blockFrames:function(a){this.iframeBlocks=this.document.find(a).map(function(){var a=d(this);return d("<div>").css("position","absolute").appendTo(a.parent()).outerWidth(a.outerWidth()).outerHeight(a.outerHeight()).offset(a.offset())[0]})},
_unblockFrames:function(){this.iframeBlocks&&(this.iframeBlocks.remove(),delete this.iframeBlocks)},_blurActiveElement:function(a){var b=this.document[0];if(this.handleElement.is(a.target))try{b.activeElement&&"body"!==b.activeElement.nodeName.toLowerCase()&&d(b.activeElement).blur()}catch(c){}},_mouseStart:function(a){var b=this.options;this.helper=this._createHelper(a);this.helper.addClass("ui-draggable-dragging");this._cacheHelperProportions();d.ui.ddmanager&&(d.ui.ddmanager.current=this);this._cacheMargins();
this.cssPosition=this.helper.css("position");this.scrollParent=this.helper.scrollParent(!0);this.offsetParent=this.helper.offsetParent();this.hasFixedAncestor=0<this.helper.parents().filter(function(){return"fixed"===d(this).css("position")}).length;this.positionAbs=this.element.offset();this._refreshOffsets(a);this.originalPosition=this.position=this._generatePosition(a,!1);this.originalPageX=a.pageX;this.originalPageY=a.pageY;b.cursorAt&&this._adjustOffsetFromHelper(b.cursorAt);this._setContainment();
if(!1===this._trigger("start",a))return this._clear(),!1;this._cacheHelperProportions();d.ui.ddmanager&&!b.dropBehaviour&&d.ui.ddmanager.prepareOffsets(this,a);this._normalizeRightBottom();this._mouseDrag(a,!0);d.ui.ddmanager&&d.ui.ddmanager.dragStart(this,a);return!0},_refreshOffsets:function(a){this.offset={top:this.positionAbs.top-this.margins.top,left:this.positionAbs.left-this.margins.left,scroll:!1,parent:this._getParentOffset(),relative:this._getRelativeOffset()};this.offset.click={left:a.pageX-
this.offset.left,top:a.pageY-this.offset.top}},_mouseDrag:function(a,b){this.hasFixedAncestor&&(this.offset.parent=this._getParentOffset());this.position=this._generatePosition(a,!0);this.positionAbs=this._convertPositionTo("absolute");if(!b){var c=this._uiHash();if(!1===this._trigger("drag",a,c))return this._mouseUp({}),!1;this.position=c.position}this.helper[0].style.left=this.position.left+"px";this.helper[0].style.top=this.position.top+"px";d.ui.ddmanager&&d.ui.ddmanager.drag(this,a);return!1},
_mouseStop:function(a){var b=this,c=!1;d.ui.ddmanager&&!this.options.dropBehaviour&&(c=d.ui.ddmanager.drop(this,a));this.dropped&&(c=this.dropped,this.dropped=!1);"invalid"===this.options.revert&&!c||"valid"===this.options.revert&&c||!0===this.options.revert||d.isFunction(this.options.revert)&&this.options.revert.call(this.element,c)?d(this.helper).animate(this.originalPosition,parseInt(this.options.revertDuration,10),function(){!1!==b._trigger("stop",a)&&b._clear()}):!1!==this._trigger("stop",a)&&
this._clear();return!1},_mouseUp:function(a){this._unblockFrames();d.ui.ddmanager&&d.ui.ddmanager.dragStop(this,a);this.handleElement.is(a.target)&&this.element.focus();return d.ui.mouse.prototype._mouseUp.call(this,a)},cancel:function(){this.helper.is(".ui-draggable-dragging")?this._mouseUp({}):this._clear();return this},_getHandle:function(a){return this.options.handle?!!d(a.target).closest(this.element.find(this.options.handle)).length:!0},_setHandleClassName:function(){this.handleElement=this.options.handle?
this.element.find(this.options.handle):this.element;this.handleElement.addClass("ui-draggable-handle")},_removeHandleClassName:function(){this.handleElement.removeClass("ui-draggable-handle")},_createHelper:function(a){var b=this.options,c=d.isFunction(b.helper);a=c?d(b.helper.apply(this.element[0],[a])):"clone"===b.helper?this.element.clone().removeAttr("id"):this.element;a.parents("body").length||a.appendTo("parent"===b.appendTo?this.element[0].parentNode:b.appendTo);c&&a[0]===this.element[0]&&
this._setPositionRelative();a[0]===this.element[0]||/(fixed|absolute)/.test(a.css("position"))||a.css("position","absolute");return a},_setPositionRelative:function(){/^(?:r|a|f)/.test(this.element.css("position"))||(this.element[0].style.position="relative")},_adjustOffsetFromHelper:function(a){"string"===typeof a&&(a=a.split(" "));d.isArray(a)&&(a={left:+a[0],top:+a[1]||0});"left"in a&&(this.offset.click.left=a.left+this.margins.left);"right"in a&&(this.offset.click.left=this.helperProportions.width-
a.right+this.margins.left);"top"in a&&(this.offset.click.top=a.top+this.margins.top);"bottom"in a&&(this.offset.click.top=this.helperProportions.height-a.bottom+this.margins.top)},_isRootNode:function(a){return/(html|body)/i.test(a.tagName)||a===this.document[0]},_getParentOffset:function(){var a=this.offsetParent.offset(),b=this.document[0];"absolute"===this.cssPosition&&this.scrollParent[0]!==b&&d.contains(this.scrollParent[0],this.offsetParent[0])&&(a.left+=this.scrollParent.scrollLeft(),a.top+=
this.scrollParent.scrollTop());this._isRootNode(this.offsetParent[0])&&(a={top:0,left:0});return{top:a.top+(parseInt(this.offsetParent.css("borderTopWidth"),10)||0),left:a.left+(parseInt(this.offsetParent.css("borderLeftWidth"),10)||0)}},_getRelativeOffset:function(){if("relative"!==this.cssPosition)return{top:0,left:0};var a=this.element.position(),b=this._isRootNode(this.scrollParent[0]);return{top:a.top-(parseInt(this.helper.css("top"),10)||0)+(b?0:this.scrollParent.scrollTop()),left:a.left-(parseInt(this.helper.css("left"),
10)||0)+(b?0:this.scrollParent.scrollLeft())}},_cacheMargins:function(){this.margins={left:parseInt(this.element.css("marginLeft"),10)||0,top:parseInt(this.element.css("marginTop"),10)||0,right:parseInt(this.element.css("marginRight"),10)||0,bottom:parseInt(this.element.css("marginBottom"),10)||0}},_cacheHelperProportions:function(){this.helperProportions={width:this.helper.outerWidth(),height:this.helper.outerHeight()}},_setContainment:function(){var a;var b=this.options;var c=this.document[0];this.relativeContainer=
null;if(b.containment)if("window"===b.containment)this.containment=[d(window).scrollLeft()-this.offset.relative.left-this.offset.parent.left,d(window).scrollTop()-this.offset.relative.top-this.offset.parent.top,d(window).scrollLeft()+d(window).width()-this.helperProportions.width-this.margins.left,d(window).scrollTop()+(d(window).height()||c.body.parentNode.scrollHeight)-this.helperProportions.height-this.margins.top];else if("document"===b.containment)this.containment=[0,0,d(c).width()-this.helperProportions.width-
this.margins.left,(d(c).height()||c.body.parentNode.scrollHeight)-this.helperProportions.height-this.margins.top];else if(b.containment.constructor===Array)this.containment=b.containment;else{if("parent"===b.containment&&(b.containment=this.helper[0].parentNode),c=d(b.containment),a=c[0])b=/(scroll|auto)/.test(c.css("overflow")),this.containment=[(parseInt(c.css("borderLeftWidth"),10)||0)+(parseInt(c.css("paddingLeft"),10)||0),(parseInt(c.css("borderTopWidth"),10)||0)+(parseInt(c.css("paddingTop"),
10)||0),(b?Math.max(a.scrollWidth,a.offsetWidth):a.offsetWidth)-(parseInt(c.css("borderRightWidth"),10)||0)-(parseInt(c.css("paddingRight"),10)||0)-this.helperProportions.width-this.margins.left-this.margins.right,(b?Math.max(a.scrollHeight,a.offsetHeight):a.offsetHeight)-(parseInt(c.css("borderBottomWidth"),10)||0)-(parseInt(c.css("paddingBottom"),10)||0)-this.helperProportions.height-this.margins.top-this.margins.bottom],this.relativeContainer=c}else this.containment=null},_convertPositionTo:function(a,
b){b||(b=this.position);var c="absolute"===a?1:-1,d=this._isRootNode(this.scrollParent[0]);return{top:b.top+this.offset.relative.top*c+this.offset.parent.top*c-("fixed"===this.cssPosition?-this.offset.scroll.top:d?0:this.offset.scroll.top)*c,left:b.left+this.offset.relative.left*c+this.offset.parent.left*c-("fixed"===this.cssPosition?-this.offset.scroll.left:d?0:this.offset.scroll.left)*c}},_generatePosition:function(a,b){var c=this.options,d=this._isRootNode(this.scrollParent[0]);var f=a.pageX;var g=
a.pageY;d&&this.offset.scroll||(this.offset.scroll={top:this.scrollParent.scrollTop(),left:this.scrollParent.scrollLeft()});if(b){if(this.containment){if(this.relativeContainer){var h=this.relativeContainer.offset();h=[this.containment[0]+h.left,this.containment[1]+h.top,this.containment[2]+h.left,this.containment[3]+h.top]}else h=this.containment;a.pageX-this.offset.click.left<h[0]&&(f=h[0]+this.offset.click.left);a.pageY-this.offset.click.top<h[1]&&(g=h[1]+this.offset.click.top);a.pageX-this.offset.click.left>
h[2]&&(f=h[2]+this.offset.click.left);a.pageY-this.offset.click.top>h[3]&&(g=h[3]+this.offset.click.top)}c.grid&&(g=c.grid[1]?this.originalPageY+Math.round((g-this.originalPageY)/c.grid[1])*c.grid[1]:this.originalPageY,g=h?g-this.offset.click.top>=h[1]||g-this.offset.click.top>h[3]?g:g-this.offset.click.top>=h[1]?g-c.grid[1]:g+c.grid[1]:g,f=c.grid[0]?this.originalPageX+Math.round((f-this.originalPageX)/c.grid[0])*c.grid[0]:this.originalPageX,f=h?f-this.offset.click.left>=h[0]||f-this.offset.click.left>
h[2]?f:f-this.offset.click.left>=h[0]?f-c.grid[0]:f+c.grid[0]:f);"y"===c.axis&&(f=this.originalPageX);"x"===c.axis&&(g=this.originalPageY)}return{top:g-this.offset.click.top-this.offset.relative.top-this.offset.parent.top+("fixed"===this.cssPosition?-this.offset.scroll.top:d?0:this.offset.scroll.top),left:f-this.offset.click.left-this.offset.relative.left-this.offset.parent.left+("fixed"===this.cssPosition?-this.offset.scroll.left:d?0:this.offset.scroll.left)}},_clear:function(){this.helper.removeClass("ui-draggable-dragging");
this.helper[0]===this.element[0]||this.cancelHelperRemoval||this.helper.remove();this.helper=null;this.cancelHelperRemoval=!1;this.destroyOnClear&&this.destroy()},_normalizeRightBottom:function(){"y"!==this.options.axis&&"auto"!==this.helper.css("right")&&(this.helper.width(this.helper.width()),this.helper.css("right","auto"));"x"!==this.options.axis&&"auto"!==this.helper.css("bottom")&&(this.helper.height(this.helper.height()),this.helper.css("bottom","auto"))},_trigger:function(a,b,c){c=c||this._uiHash();
d.ui.plugin.call(this,a,[b,c,this],!0);/^(drag|start|stop)/.test(a)&&(this.positionAbs=this._convertPositionTo("absolute"),c.offset=this.positionAbs);return d.Widget.prototype._trigger.call(this,a,b,c)},plugins:{},_uiHash:function(){return{helper:this.helper,position:this.position,originalPosition:this.originalPosition,offset:this.positionAbs}}});d.ui.plugin.add("draggable","connectToSortable",{start:function(a,b,c){var e=d.extend({},b,{item:c.element});c.sortables=[];d(c.options.connectToSortable).each(function(){var b=
d(this).sortable("instance");b&&!b.options.disabled&&(c.sortables.push(b),b.refreshPositions(),b._trigger("activate",a,e))})},stop:function(a,b,c){var e=d.extend({},b,{item:c.element});c.cancelHelperRemoval=!1;d.each(c.sortables,function(){this.isOver?(this.isOver=0,c.cancelHelperRemoval=!0,this.cancelHelperRemoval=!1,this._storedCSS={position:this.placeholder.css("position"),top:this.placeholder.css("top"),left:this.placeholder.css("left")},this._mouseStop(a),this.options.helper=this.options._helper):
(this.cancelHelperRemoval=!0,this._trigger("deactivate",a,e))})},drag:function(a,b,c){d.each(c.sortables,function(){var e=!1,f=this;f.positionAbs=c.positionAbs;f.helperProportions=c.helperProportions;f.offset.click=c.offset.click;f._intersectsWith(f.containerCache)&&(e=!0,d.each(c.sortables,function(){this.positionAbs=c.positionAbs;this.helperProportions=c.helperProportions;this.offset.click=c.offset.click;this!==f&&this._intersectsWith(this.containerCache)&&d.contains(f.element[0],this.element[0])&&
(e=!1);return e}));e?(f.isOver||(f.isOver=1,f.currentItem=b.helper.appendTo(f.element).data("ui-sortable-item",!0),f.options._helper=f.options.helper,f.options.helper=function(){return b.helper[0]},a.target=f.currentItem[0],f._mouseCapture(a,!0),f._mouseStart(a,!0,!0),f.offset.click.top=c.offset.click.top,f.offset.click.left=c.offset.click.left,f.offset.parent.left-=c.offset.parent.left-f.offset.parent.left,f.offset.parent.top-=c.offset.parent.top-f.offset.parent.top,c._trigger("toSortable",a),c.dropped=
f.element,d.each(c.sortables,function(){this.refreshPositions()}),c.currentItem=c.element,f.fromOutside=c),f.currentItem&&(f._mouseDrag(a),b.position=f.position)):f.isOver&&(f.isOver=0,f.cancelHelperRemoval=!0,f.options._revert=f.options.revert,f.options.revert=!1,f._trigger("out",a,f._uiHash(f)),f._mouseStop(a,!0),f.options.revert=f.options._revert,f.options.helper=f.options._helper,f.placeholder&&f.placeholder.remove(),c._refreshOffsets(a),b.position=c._generatePosition(a,!0),c._trigger("fromSortable",
a),c.dropped=!1,d.each(c.sortables,function(){this.refreshPositions()}))})}});d.ui.plugin.add("draggable","cursor",{start:function(a,b,c){a=d("body");c=c.options;a.css("cursor")&&(c._cursor=a.css("cursor"));a.css("cursor",c.cursor)},stop:function(a,b,c){a=c.options;a._cursor&&d("body").css("cursor",a._cursor)}});d.ui.plugin.add("draggable","opacity",{start:function(a,b,c){a=d(b.helper);c=c.options;a.css("opacity")&&(c._opacity=a.css("opacity"));a.css("opacity",c.opacity)},stop:function(a,b,c){a=c.options;
a._opacity&&d(b.helper).css("opacity",a._opacity)}});d.ui.plugin.add("draggable","scroll",{start:function(a,b,c){c.scrollParentNotHidden||(c.scrollParentNotHidden=c.helper.scrollParent(!1));c.scrollParentNotHidden[0]!==c.document[0]&&"HTML"!==c.scrollParentNotHidden[0].tagName&&(c.overflowOffset=c.scrollParentNotHidden.offset())},drag:function(a,b,c){b=c.options;var e=!1,f=c.scrollParentNotHidden[0],g=c.document[0];f!==g&&"HTML"!==f.tagName?(b.axis&&"x"===b.axis||(c.overflowOffset.top+f.offsetHeight-
a.pageY<b.scrollSensitivity?f.scrollTop=e=f.scrollTop+b.scrollSpeed:a.pageY-c.overflowOffset.top<b.scrollSensitivity&&(f.scrollTop=e=f.scrollTop-b.scrollSpeed)),b.axis&&"y"===b.axis||(c.overflowOffset.left+f.offsetWidth-a.pageX<b.scrollSensitivity?f.scrollLeft=e=f.scrollLeft+b.scrollSpeed:a.pageX-c.overflowOffset.left<b.scrollSensitivity&&(f.scrollLeft=e=f.scrollLeft-b.scrollSpeed))):(b.axis&&"x"===b.axis||(a.pageY-d(g).scrollTop()<b.scrollSensitivity?e=d(g).scrollTop(d(g).scrollTop()-b.scrollSpeed):
d(window).height()-(a.pageY-d(g).scrollTop())<b.scrollSensitivity&&(e=d(g).scrollTop(d(g).scrollTop()+b.scrollSpeed))),b.axis&&"y"===b.axis||(a.pageX-d(g).scrollLeft()<b.scrollSensitivity?e=d(g).scrollLeft(d(g).scrollLeft()-b.scrollSpeed):d(window).width()-(a.pageX-d(g).scrollLeft())<b.scrollSensitivity&&(e=d(g).scrollLeft(d(g).scrollLeft()+b.scrollSpeed))));!1!==e&&d.ui.ddmanager&&!b.dropBehaviour&&d.ui.ddmanager.prepareOffsets(c,a)}});d.ui.plugin.add("draggable","snap",{start:function(a,b,c){a=
c.options;c.snapElements=[];d(a.snap.constructor!==String?a.snap.items||":data(ui-draggable)":a.snap).each(function(){var a=d(this),b=a.offset();this!==c.element[0]&&c.snapElements.push({item:this,width:a.outerWidth(),height:a.outerHeight(),top:b.top,left:b.left})})},drag:function(a,b,c){var e,f=c.options,g=f.snapTolerance,h=b.offset.left,k=h+c.helperProportions.width,l=b.offset.top,m=l+c.helperProportions.height;for(e=c.snapElements.length-1;0<=e;e--){var n=c.snapElements[e].left-c.margins.left;
var p=n+c.snapElements[e].width;var r=c.snapElements[e].top-c.margins.top;var w=r+c.snapElements[e].height;if(k<n-g||h>p+g||m<r-g||l>w+g||!d.contains(c.snapElements[e].item.ownerDocument,c.snapElements[e].item))c.snapElements[e].snapping&&c.options.snap.release&&c.options.snap.release.call(c.element,a,d.extend(c._uiHash(),{snapItem:c.snapElements[e].item})),c.snapElements[e].snapping=!1;else{if("inner"!==f.snapMode){var y=Math.abs(r-m)<=g;var u=Math.abs(w-l)<=g;var x=Math.abs(n-k)<=g;var v=Math.abs(p-
h)<=g;y&&(b.position.top=c._convertPositionTo("relative",{top:r-c.helperProportions.height,left:0}).top);u&&(b.position.top=c._convertPositionTo("relative",{top:w,left:0}).top);x&&(b.position.left=c._convertPositionTo("relative",{top:0,left:n-c.helperProportions.width}).left);v&&(b.position.left=c._convertPositionTo("relative",{top:0,left:p}).left)}var t=y||u||x||v;"outer"!==f.snapMode&&(y=Math.abs(r-l)<=g,u=Math.abs(w-m)<=g,x=Math.abs(n-h)<=g,v=Math.abs(p-k)<=g,y&&(b.position.top=c._convertPositionTo("relative",
{top:r,left:0}).top),u&&(b.position.top=c._convertPositionTo("relative",{top:w-c.helperProportions.height,left:0}).top),x&&(b.position.left=c._convertPositionTo("relative",{top:0,left:n}).left),v&&(b.position.left=c._convertPositionTo("relative",{top:0,left:p-c.helperProportions.width}).left));!c.snapElements[e].snapping&&(y||u||x||v||t)&&c.options.snap.snap&&c.options.snap.snap.call(c.element,a,d.extend(c._uiHash(),{snapItem:c.snapElements[e].item}));c.snapElements[e].snapping=y||u||x||v||t}}}});
d.ui.plugin.add("draggable","stack",{start:function(a,b,c){a=d.makeArray(d(c.options.stack)).sort(function(a,b){return(parseInt(d(a).css("zIndex"),10)||0)-(parseInt(d(b).css("zIndex"),10)||0)});if(a.length){var e=parseInt(d(a[0]).css("zIndex"),10)||0;d(a).each(function(a){d(this).css("zIndex",e+a)});this.css("zIndex",e+a.length)}}});d.ui.plugin.add("draggable","zIndex",{start:function(a,b,c){a=d(b.helper);c=c.options;a.css("zIndex")&&(c._zIndex=a.css("zIndex"));a.css("zIndex",c.zIndex)},stop:function(a,
b,c){a=c.options;a._zIndex&&d(b.helper).css("zIndex",a._zIndex)}});d.widget("ui.droppable",{version:"1.11.2",widgetEventPrefix:"drop",options:{accept:"*",activeClass:!1,addClasses:!0,greedy:!1,hoverClass:!1,scope:"default",tolerance:"intersect",activate:null,deactivate:null,drop:null,out:null,over:null},_create:function(){var a,b=this.options,c=b.accept;this.isover=!1;this.isout=!0;this.accept=d.isFunction(c)?c:function(a){return a.is(c)};this.proportions=function(){if(arguments.length)a=arguments[0];
else return a?a:a={width:this.element[0].offsetWidth,height:this.element[0].offsetHeight}};this._addToManager(b.scope);b.addClasses&&this.element.addClass("ui-droppable")},_addToManager:function(a){d.ui.ddmanager.droppables[a]=d.ui.ddmanager.droppables[a]||[];d.ui.ddmanager.droppables[a].push(this)},_splice:function(a){for(var b=0;b<a.length;b++)a[b]===this&&a.splice(b,1)},_destroy:function(){this._splice(d.ui.ddmanager.droppables[this.options.scope]);this.element.removeClass("ui-droppable ui-droppable-disabled")},
_setOption:function(a,b){"accept"===a?this.accept=d.isFunction(b)?b:function(a){return a.is(b)}:"scope"===a&&(this._splice(d.ui.ddmanager.droppables[this.options.scope]),this._addToManager(b));this._super(a,b)},_activate:function(a){var b=d.ui.ddmanager.current;this.options.activeClass&&this.element.addClass(this.options.activeClass);b&&this._trigger("activate",a,this.ui(b))},_deactivate:function(a){var b=d.ui.ddmanager.current;this.options.activeClass&&this.element.removeClass(this.options.activeClass);
b&&this._trigger("deactivate",a,this.ui(b))},_over:function(a){var b=d.ui.ddmanager.current;b&&(b.currentItem||b.element)[0]!==this.element[0]&&this.accept.call(this.element[0],b.currentItem||b.element)&&(this.options.hoverClass&&this.element.addClass(this.options.hoverClass),this._trigger("over",a,this.ui(b)))},_out:function(a){var b=d.ui.ddmanager.current;b&&(b.currentItem||b.element)[0]!==this.element[0]&&this.accept.call(this.element[0],b.currentItem||b.element)&&(this.options.hoverClass&&this.element.removeClass(this.options.hoverClass),
this._trigger("out",a,this.ui(b)))},_drop:function(a,b){var c=b||d.ui.ddmanager.current,e=!1;if(!c||(c.currentItem||c.element)[0]===this.element[0])return!1;this.element.find(":data(ui-droppable)").not(".ui-draggable-dragging").each(function(){var b=d(this).droppable("instance");if(b.options.greedy&&!b.options.disabled&&b.options.scope===c.options.scope&&b.accept.call(b.element[0],c.currentItem||c.element)&&d.ui.intersect(c,d.extend(b,{offset:b.element.offset()}),b.options.tolerance,a))return e=!0,
!1});return e?!1:this.accept.call(this.element[0],c.currentItem||c.element)?(this.options.activeClass&&this.element.removeClass(this.options.activeClass),this.options.hoverClass&&this.element.removeClass(this.options.hoverClass),this._trigger("drop",a,this.ui(c)),this.element):!1},ui:function(a){return{draggable:a.currentItem||a.element,helper:a.helper,position:a.position,offset:a.positionAbs}}});d.ui.intersect=function(){return function(a,b,c,d){if(!b.offset)return!1;var e=(a.positionAbs||a.position.absolute).left+
a.margins.left,g=(a.positionAbs||a.position.absolute).top+a.margins.top,h=e+a.helperProportions.width,k=g+a.helperProportions.height,l=b.offset.left,m=b.offset.top,n=l+b.proportions().width,p=m+b.proportions().height;switch(c){case "fit":return l<=e&&h<=n&&m<=g&&k<=p;case "intersect":return l<e+a.helperProportions.width/2&&h-a.helperProportions.width/2<n&&m<g+a.helperProportions.height/2&&k-a.helperProportions.height/2<p;case "pointer":a=d.pageY;c=b.proportions().height;if(m=a>=m&&a<m+c)d=d.pageX,
b=b.proportions().width,m=d>=l&&d<l+b;return m;case "touch":return(g>=m&&g<=p||k>=m&&k<=p||g<m&&k>p)&&(e>=l&&e<=n||h>=l&&h<=n||e<l&&h>n);default:return!1}}}();d.ui.ddmanager={current:null,droppables:{"default":[]},prepareOffsets:function(a,b){var c,e=d.ui.ddmanager.droppables[a.options.scope]||[],f=b?b.type:null,g=(a.currentItem||a.element).find(":data(ui-droppable)").addBack();var h=0;a:for(;h<e.length;h++)if(!(e[h].options.disabled||a&&!e[h].accept.call(e[h].element[0],a.currentItem||a.element))){for(c=
0;c<g.length;c++)if(g[c]===e[h].element[0]){e[h].proportions().height=0;continue a}e[h].visible="none"!==e[h].element.css("display");e[h].visible&&("mousedown"===f&&e[h]._activate.call(e[h],b),e[h].offset=e[h].element.offset(),e[h].proportions({width:e[h].element[0].offsetWidth,height:e[h].element[0].offsetHeight}))}},drop:function(a,b){var c=!1;d.each((d.ui.ddmanager.droppables[a.options.scope]||[]).slice(),function(){this.options&&(!this.options.disabled&&this.visible&&d.ui.intersect(a,this,this.options.tolerance,
b)&&(c=this._drop.call(this,b)||c),!this.options.disabled&&this.visible&&this.accept.call(this.element[0],a.currentItem||a.element)&&(this.isout=!0,this.isover=!1,this._deactivate.call(this,b)))});return c},dragStart:function(a,b){a.element.parentsUntil("body").on("scroll.droppable",function(){a.options.refreshPositions||d.ui.ddmanager.prepareOffsets(a,b)})},drag:function(a,b){a.options.refreshPositions&&d.ui.ddmanager.prepareOffsets(a,b);d.each(d.ui.ddmanager.droppables[a.options.scope]||[],function(){if(!this.options.disabled&&
!this.greedyChild&&this.visible){var c=d.ui.intersect(a,this,this.options.tolerance,b);var e=!c&&this.isover?"isout":c&&!this.isover?"isover":null;if(e){if(this.options.greedy){var f=this.options.scope;c=this.element.parents(":data(ui-droppable)").filter(function(){return d(this).droppable("instance").options.scope===f});if(c.length){var g=d(c[0]).droppable("instance");g.greedyChild="isover"===e}}g&&"isover"===e&&(g.isover=!1,g.isout=!0,g._out.call(g,b));this[e]=!0;this["isout"===e?"isover":"isout"]=
!1;this["isover"===e?"_over":"_out"].call(this,b);g&&"isout"===e&&(g.isout=!1,g.isover=!0,g._over.call(g,b))}}})},dragStop:function(a,b){a.element.parentsUntil("body").off("scroll.droppable");a.options.refreshPositions||d.ui.ddmanager.prepareOffsets(a,b)}};d.widget("ui.resizable",d.ui.mouse,{version:"1.11.2",widgetEventPrefix:"resize",options:{alsoResize:!1,animate:!1,animateDuration:"slow",animateEasing:"swing",aspectRatio:!1,autoHide:!1,containment:!1,ghost:!1,grid:!1,handles:"e,s,se",helper:!1,
maxHeight:null,maxWidth:null,minHeight:10,minWidth:10,zIndex:90,resize:null,start:null,stop:null},_num:function(a){return parseInt(a,10)||0},_isNumber:function(a){return!isNaN(parseInt(a,10))},_hasScroll:function(a,b){if("hidden"===d(a).css("overflow"))return!1;var c=b&&"left"===b?"scrollLeft":"scrollTop";if(0<a[c])return!0;a[c]=1;var e=0<a[c];a[c]=0;return e},_create:function(){var a,b=this,c=this.options;this.element.addClass("ui-resizable");d.extend(this,{_aspectRatio:!!c.aspectRatio,aspectRatio:c.aspectRatio,
originalElement:this.element,_proportionallyResizeElements:[],_helper:c.helper||c.ghost||c.animate?c.helper||"ui-resizable-helper":null});this.element[0].nodeName.match(/canvas|textarea|input|select|button|img/i)&&(this.element.wrap(d("<div class='ui-wrapper' style='overflow: hidden;'></div>").css({position:this.element.css("position"),width:this.element.outerWidth(),height:this.element.outerHeight(),top:this.element.css("top"),left:this.element.css("left")})),this.element=this.element.parent().data("ui-resizable",
this.element.resizable("instance")),this.elementIsWrapper=!0,this.element.css({marginLeft:this.originalElement.css("marginLeft"),marginTop:this.originalElement.css("marginTop"),marginRight:this.originalElement.css("marginRight"),marginBottom:this.originalElement.css("marginBottom")}),this.originalElement.css({marginLeft:0,marginTop:0,marginRight:0,marginBottom:0}),this.originalResizeStyle=this.originalElement.css("resize"),this.originalElement.css("resize","none"),this._proportionallyResizeElements.push(this.originalElement.css({position:"static",
zoom:1,display:"block"})),this.originalElement.css({margin:this.originalElement.css("margin")}),this._proportionallyResize());this.handles=c.handles||(d(".ui-resizable-handle",this.element).length?{n:".ui-resizable-n",e:".ui-resizable-e",s:".ui-resizable-s",w:".ui-resizable-w",se:".ui-resizable-se",sw:".ui-resizable-sw",ne:".ui-resizable-ne",nw:".ui-resizable-nw"}:"e,s,se");if(this.handles.constructor===String){"all"===this.handles&&(this.handles="n,e,s,w,se,sw,ne,nw");var e=this.handles.split(",");
this.handles={};for(a=0;a<e.length;a++){var f=d.trim(e[a]);var g="ui-resizable-"+f;var h=d("<div class='ui-resizable-handle "+g+"'></div>");h.css({zIndex:c.zIndex});"se"===f&&h.addClass("ui-icon ui-icon-gripsmall-diagonal-se");this.handles[f]=".ui-resizable-"+f;this.element.append(h)}}this._renderAxis=function(a){var b;a=a||this.element;for(b in this.handles){this.handles[b].constructor===String&&(this.handles[b]=this.element.children(this.handles[b]).first().show());if(this.elementIsWrapper&&this.originalElement[0].nodeName.match(/textarea|input|select|button/i)){var c=
d(this.handles[b],this.element);var e=/sw|ne|nw|se|n|s/.test(b)?c.outerHeight():c.outerWidth();c=["padding",/ne|nw|n/.test(b)?"Top":/se|sw|s/.test(b)?"Bottom":/^e$/.test(b)?"Right":"Left"].join("");a.css(c,e);this._proportionallyResize()}d(this.handles[b])}};this._renderAxis(this.element);this._handles=d(".ui-resizable-handle",this.element).disableSelection();this._handles.mouseover(function(){b.resizing||(this.className&&(h=this.className.match(/ui-resizable-(se|sw|ne|nw|n|e|s|w)/i)),b.axis=h&&h[1]?
h[1]:"se")});c.autoHide&&(this._handles.hide(),d(this.element).addClass("ui-resizable-autohide").mouseenter(function(){c.disabled||(d(this).removeClass("ui-resizable-autohide"),b._handles.show())}).mouseleave(function(){c.disabled||b.resizing||(d(this).addClass("ui-resizable-autohide"),b._handles.hide())}));this._mouseInit()},_destroy:function(){this._mouseDestroy();var a=function(a){d(a).removeClass("ui-resizable ui-resizable-disabled ui-resizable-resizing").removeData("resizable").removeData("ui-resizable").off(".resizable").find(".ui-resizable-handle").remove()};
if(this.elementIsWrapper){a(this.element);var b=this.element;this.originalElement.css({position:b.css("position"),width:b.outerWidth(),height:b.outerHeight(),top:b.css("top"),left:b.css("left")}).insertAfter(b);b.remove()}this.originalElement.css("resize",this.originalResizeStyle);a(this.originalElement);return this},_mouseCapture:function(a){var b,c=!1;for(b in this.handles){var e=d(this.handles[b])[0];if(e===a.target||d.contains(e,a.target))c=!0}return!this.options.disabled&&c},_mouseStart:function(a){var b=
this.options,c=this.element;this.resizing=!0;this._renderProxy();var e=this._num(this.helper.css("left"));var f=this._num(this.helper.css("top"));b.containment&&(e+=d(b.containment).scrollLeft()||0,f+=d(b.containment).scrollTop()||0);this.offset=this.helper.offset();this.position={left:e,top:f};this.size=this._helper?{width:this.helper.width(),height:this.helper.height()}:{width:c.width(),height:c.height()};this.originalSize=this._helper?{width:c.outerWidth(),height:c.outerHeight()}:{width:c.width(),
height:c.height()};this.sizeDiff={width:c.outerWidth()-c.width(),height:c.outerHeight()-c.height()};this.originalPosition={left:e,top:f};this.originalMousePosition={left:a.pageX,top:a.pageY};this.aspectRatio="number"===typeof b.aspectRatio?b.aspectRatio:this.originalSize.width/this.originalSize.height||1;e=d(".ui-resizable-"+this.axis).css("cursor");d("body").css("cursor","auto"===e?this.axis+"-resize":e);c.addClass("ui-resizable-resizing");this._propagate("start",a);return!0},_mouseDrag:function(a){var b=
this.originalMousePosition;var c=a.pageX-b.left||0;b=a.pageY-b.top||0;var e=this._change[this.axis];this._updatePrevProperties();if(!e)return!1;c=e.apply(this,[a,c,b]);this._updateVirtualBoundaries(a.shiftKey);if(this._aspectRatio||a.shiftKey)c=this._updateRatio(c,a);c=this._respectSize(c,a);this._updateCache(c);this._propagate("resize",a);c=this._applyChanges();!this._helper&&this._proportionallyResizeElements.length&&this._proportionallyResize();d.isEmptyObject(c)||(this._updatePrevProperties(),
this._trigger("resize",a,this.ui()),this._applyChanges());return!1},_mouseStop:function(a){this.resizing=!1;var b,c=this.options;if(this._helper){var e=this._proportionallyResizeElements;e=(b=e.length&&/textarea/i.test(e[0].nodeName))&&this._hasScroll(e[0],"left")?0:this.sizeDiff.height;b=b?0:this.sizeDiff.width;b={width:this.helper.width()-b,height:this.helper.height()-e};e=parseInt(this.element.css("left"),10)+(this.position.left-this.originalPosition.left)||null;var f=parseInt(this.element.css("top"),
10)+(this.position.top-this.originalPosition.top)||null;c.animate||this.element.css(d.extend(b,{top:f,left:e}));this.helper.height(this.size.height);this.helper.width(this.size.width);this._helper&&!c.animate&&this._proportionallyResize()}d("body").css("cursor","auto");this.element.removeClass("ui-resizable-resizing");this._propagate("stop",a);this._helper&&this.helper.remove();return!1},_updatePrevProperties:function(){this.prevPosition={top:this.position.top,left:this.position.left};this.prevSize=
{width:this.size.width,height:this.size.height}},_applyChanges:function(){var a={};this.position.top!==this.prevPosition.top&&(a.top=this.position.top+"px");this.position.left!==this.prevPosition.left&&(a.left=this.position.left+"px");this.size.width!==this.prevSize.width&&(a.width=this.size.width+"px");this.size.height!==this.prevSize.height&&(a.height=this.size.height+"px");this.helper.css(a);return a},_updateVirtualBoundaries:function(a){var b=this.options;b={minWidth:this._isNumber(b.minWidth)?
b.minWidth:0,maxWidth:this._isNumber(b.maxWidth)?b.maxWidth:Infinity,minHeight:this._isNumber(b.minHeight)?b.minHeight:0,maxHeight:this._isNumber(b.maxHeight)?b.maxHeight:Infinity};if(this._aspectRatio||a){a=b.minHeight*this.aspectRatio;var c=b.minWidth/this.aspectRatio;var d=b.maxHeight*this.aspectRatio;var f=b.maxWidth/this.aspectRatio;a>b.minWidth&&(b.minWidth=a);c>b.minHeight&&(b.minHeight=c);d<b.maxWidth&&(b.maxWidth=d);f<b.maxHeight&&(b.maxHeight=f)}this._vBoundaries=b},_updateCache:function(a){this.offset=
this.helper.offset();this._isNumber(a.left)&&(this.position.left=a.left);this._isNumber(a.top)&&(this.position.top=a.top);this._isNumber(a.height)&&(this.size.height=a.height);this._isNumber(a.width)&&(this.size.width=a.width)},_updateRatio:function(a){var b=this.position,c=this.size,d=this.axis;this._isNumber(a.height)?a.width=a.height*this.aspectRatio:this._isNumber(a.width)&&(a.height=a.width/this.aspectRatio);"sw"===d&&(a.left=b.left+(c.width-a.width),a.top=null);"nw"===d&&(a.top=b.top+(c.height-
a.height),a.left=b.left+(c.width-a.width));return a},_respectSize:function(a){var b=this._vBoundaries,c=this.axis,d=this._isNumber(a.width)&&b.maxWidth&&b.maxWidth<a.width,f=this._isNumber(a.height)&&b.maxHeight&&b.maxHeight<a.height,g=this._isNumber(a.width)&&b.minWidth&&b.minWidth>a.width,h=this._isNumber(a.height)&&b.minHeight&&b.minHeight>a.height,k=this.originalPosition.left+this.originalSize.width,l=this.position.top+this.size.height,m=/sw|nw|w/.test(c);c=/nw|ne|n/.test(c);g&&(a.width=b.minWidth);
h&&(a.height=b.minHeight);d&&(a.width=b.maxWidth);f&&(a.height=b.maxHeight);g&&m&&(a.left=k-b.minWidth);d&&m&&(a.left=k-b.maxWidth);h&&c&&(a.top=l-b.minHeight);f&&c&&(a.top=l-b.maxHeight);a.width||a.height||a.left||!a.top?a.width||a.height||a.top||!a.left||(a.left=null):a.top=null;return a},_getPaddingPlusBorderDimensions:function(a){var b=0,c=[],d=[a.css("borderTopWidth"),a.css("borderRightWidth"),a.css("borderBottomWidth"),a.css("borderLeftWidth")];for(a=[a.css("paddingTop"),a.css("paddingRight"),
a.css("paddingBottom"),a.css("paddingLeft")];4>b;b++)c[b]=parseInt(d[b],10)||0,c[b]+=parseInt(a[b],10)||0;return{height:c[0]+c[2],width:c[1]+c[3]}},_proportionallyResize:function(){if(this._proportionallyResizeElements.length)for(var a,b=0,c=this.helper||this.element;b<this._proportionallyResizeElements.length;b++)a=this._proportionallyResizeElements[b],this.outerDimensions||(this.outerDimensions=this._getPaddingPlusBorderDimensions(a)),a.css({height:c.height()-this.outerDimensions.height||0,width:c.width()-
this.outerDimensions.width||0})},_renderProxy:function(){var a=this.options;this.elementOffset=this.element.offset();this._helper?(this.helper=this.helper||d("<div style='overflow:hidden;'></div>"),this.helper.addClass(this._helper).css({width:this.element.outerWidth()-1,height:this.element.outerHeight()-1,position:"absolute",left:this.elementOffset.left+"px",top:this.elementOffset.top+"px",zIndex:++a.zIndex}),this.helper.appendTo("body").disableSelection()):this.helper=this.element},_change:{e:function(a,
b){return{width:this.originalSize.width+b}},w:function(a,b){return{left:this.originalPosition.left+b,width:this.originalSize.width-b}},n:function(a,b,c){return{top:this.originalPosition.top+c,height:this.originalSize.height-c}},s:function(a,b,c){return{height:this.originalSize.height+c}},se:function(a,b,c){return d.extend(this._change.s.apply(this,arguments),this._change.e.apply(this,[a,b,c]))},sw:function(a,b,c){return d.extend(this._change.s.apply(this,arguments),this._change.w.apply(this,[a,b,
c]))},ne:function(a,b,c){return d.extend(this._change.n.apply(this,arguments),this._change.e.apply(this,[a,b,c]))},nw:function(a,b,c){return d.extend(this._change.n.apply(this,arguments),this._change.w.apply(this,[a,b,c]))}},_propagate:function(a,b){d.ui.plugin.call(this,a,[b,this.ui()]);"resize"!==a&&this._trigger(a,b,this.ui())},plugins:{},ui:function(){return{originalElement:this.originalElement,element:this.element,helper:this.helper,position:this.position,size:this.size,originalSize:this.originalSize,
originalPosition:this.originalPosition}}});d.ui.plugin.add("resizable","animate",{stop:function(a){var b=d(this).resizable("instance"),c=b.options,e=b._proportionallyResizeElements,f=e.length&&/textarea/i.test(e[0].nodeName),g=f&&b._hasScroll(e[0],"left")?0:b.sizeDiff.height;f={width:b.size.width-(f?0:b.sizeDiff.width),height:b.size.height-g};g=parseInt(b.element.css("left"),10)+(b.position.left-b.originalPosition.left)||null;var h=parseInt(b.element.css("top"),10)+(b.position.top-b.originalPosition.top)||
null;b.element.animate(d.extend(f,h&&g?{top:h,left:g}:{}),{duration:c.animateDuration,easing:c.animateEasing,step:function(){var c={width:parseInt(b.element.css("width"),10),height:parseInt(b.element.css("height"),10),top:parseInt(b.element.css("top"),10),left:parseInt(b.element.css("left"),10)};e&&e.length&&d(e[0]).css({width:c.width,height:c.height});b._updateCache(c);b._propagate("resize",a)}})}});d.ui.plugin.add("resizable","containment",{start:function(){var a=d(this).resizable("instance"),b=
a.element;var c=a.options.containment;if(b=c instanceof d?c.get(0):/parent/.test(c)?b.parent().get(0):c)if(a.containerElement=d(b),/document/.test(c)||c===document)a.containerOffset={left:0,top:0},a.containerPosition={left:0,top:0},a.parentData={element:d(document),left:0,top:0,width:d(document).width(),height:d(document).height()||document.body.parentNode.scrollHeight};else{var e=d(b);var f=[];d(["Top","Right","Left","Bottom"]).each(function(b,c){f[b]=a._num(e.css("padding"+c))});a.containerOffset=
e.offset();a.containerPosition=e.position();a.containerSize={height:e.innerHeight()-f[3],width:e.innerWidth()-f[1]};c=a.containerOffset;var g=a.containerSize.height;var h=a.containerSize.width;h=a._hasScroll(b,"left")?b.scrollWidth:h;g=a._hasScroll(b)?b.scrollHeight:g;a.parentData={element:b,left:c.left,top:c.top,width:h,height:g}}},resize:function(a){var b=d(this).resizable("instance");var c=b.options;var e=b.containerOffset;var f=b.position;a=b._aspectRatio||a.shiftKey;var g={top:0,left:0},h=b.containerElement,
k=!0;h[0]!==document&&/static/.test(h.css("position"))&&(g=e);f.left<(b._helper?e.left:0)&&(b.size.width+=b._helper?b.position.left-e.left:b.position.left-g.left,a&&(b.size.height=b.size.width/b.aspectRatio,k=!1),b.position.left=c.helper?e.left:0);f.top<(b._helper?e.top:0)&&(b.size.height+=b._helper?b.position.top-e.top:b.position.top,a&&(b.size.width=b.size.height*b.aspectRatio,k=!1),b.position.top=b._helper?e.top:0);c=b.containerElement.get(0)===b.element.parent().get(0);f=/relative|absolute/.test(b.containerElement.css("position"));
c&&f?(b.offset.left=b.parentData.left+b.position.left,b.offset.top=b.parentData.top+b.position.top):(b.offset.left=b.element.offset().left,b.offset.top=b.element.offset().top);c=Math.abs(b.sizeDiff.width+(b._helper?b.offset.left-g.left:b.offset.left-e.left));e=Math.abs(b.sizeDiff.height+(b._helper?b.offset.top-g.top:b.offset.top-e.top));c+b.size.width>=b.parentData.width&&(b.size.width=b.parentData.width-c,a&&(b.size.height=b.size.width/b.aspectRatio,k=!1));e+b.size.height>=b.parentData.height&&(b.size.height=
b.parentData.height-e,a&&(b.size.width=b.size.height*b.aspectRatio,k=!1));k||(b.position.left=b.prevPosition.left,b.position.top=b.prevPosition.top,b.size.width=b.prevSize.width,b.size.height=b.prevSize.height)},stop:function(){var a=d(this).resizable("instance"),b=a.options,c=a.containerOffset,e=a.containerPosition,f=a.containerElement,g=d(a.helper),h=g.offset(),k=g.outerWidth()-a.sizeDiff.width;g=g.outerHeight()-a.sizeDiff.height;a._helper&&!b.animate&&/relative/.test(f.css("position"))&&d(this).css({left:h.left-
e.left-c.left,width:k,height:g});a._helper&&!b.animate&&/static/.test(f.css("position"))&&d(this).css({left:h.left-e.left-c.left,width:k,height:g})}});d.ui.plugin.add("resizable","alsoResize",{start:function(){var a=d(this).resizable("instance").options,b=function(a){d(a).each(function(){var a=d(this);a.data("ui-resizable-alsoresize",{width:parseInt(a.width(),10),height:parseInt(a.height(),10),left:parseInt(a.css("left"),10),top:parseInt(a.css("top"),10)})})};"object"!==typeof a.alsoResize||a.alsoResize.parentNode?
b(a.alsoResize):a.alsoResize.length?(a.alsoResize=a.alsoResize[0],b(a.alsoResize)):d.each(a.alsoResize,function(a){b(a)})},resize:function(a,b){var c=d(this).resizable("instance"),e=c.options,f=c.originalSize,g=c.originalPosition,h={height:c.size.height-f.height||0,width:c.size.width-f.width||0,top:c.position.top-g.top||0,left:c.position.left-g.left||0},k=function(a,c){d(a).each(function(){var a=d(this),e=d(this).data("ui-resizable-alsoresize"),f={},g=c&&c.length?c:a.parents(b.originalElement[0]).length?
["width","height"]:["width","height","top","left"];d.each(g,function(a,b){var c=(e[b]||0)+(h[b]||0);c&&0<=c&&(f[b]=c||null)});a.css(f)})};"object"!==typeof e.alsoResize||e.alsoResize.nodeType?k(e.alsoResize):d.each(e.alsoResize,function(a,b){k(a,b)})},stop:function(){d(this).removeData("resizable-alsoresize")}});d.ui.plugin.add("resizable","ghost",{start:function(){var a=d(this).resizable("instance"),b=a.options,c=a.size;a.ghost=a.originalElement.clone();a.ghost.css({opacity:.25,display:"block",position:"relative",
height:c.height,width:c.width,margin:0,left:0,top:0}).addClass("ui-resizable-ghost").addClass("string"===typeof b.ghost?b.ghost:"");a.ghost.appendTo(a.helper)},resize:function(){var a=d(this).resizable("instance");a.ghost&&a.ghost.css({position:"relative",height:a.size.height,width:a.size.width})},stop:function(){var a=d(this).resizable("instance");a.ghost&&a.helper&&a.helper.get(0).removeChild(a.ghost.get(0))}});d.ui.plugin.add("resizable","grid",{resize:function(){var a=d(this).resizable("instance"),
b=a.options,c=a.size,e=a.originalSize,f=a.originalPosition,g=a.axis,h="number"===typeof b.grid?[b.grid,b.grid]:b.grid,k=h[0]||1,l=h[1]||1,m=Math.round((c.width-e.width)/k)*k;c=Math.round((c.height-e.height)/l)*l;var n=e.width+m,p=e.height+c,r=b.maxWidth&&b.maxWidth<n,w=b.maxHeight&&b.maxHeight<p,y=b.minWidth&&b.minWidth>n,u=b.minHeight&&b.minHeight>p;b.grid=h;y&&(n+=k);u&&(p+=l);r&&(n-=k);w&&(p-=l);if(/^(se|s|e)$/.test(g))a.size.width=n,a.size.height=p;else if(/^(ne)$/.test(g))a.size.width=n,a.size.height=
p,a.position.top=f.top-c;else if(/^(sw)$/.test(g))a.size.width=n,a.size.height=p,a.position.left=f.left-m;else{if(0>=p-l||0>=n-k)var x=a._getPaddingPlusBorderDimensions(this);0<p-l?(a.size.height=p,a.position.top=f.top-c):(p=l-x.height,a.size.height=p,a.position.top=f.top+e.height-p);0<n-k?(a.size.width=n,a.position.left=f.left-m):(n=l-x.height,a.size.width=n,a.position.left=f.left+e.width-n)}}});d.widget("ui.selectable",d.ui.mouse,{version:"1.11.2",options:{appendTo:"body",autoRefresh:!0,distance:0,
filter:"*",tolerance:"touch",selected:null,selecting:null,start:null,stop:null,unselected:null,unselecting:null},_create:function(){var a,b=this;this.element.addClass("ui-selectable");this.dragged=!1;this.refresh=function(){a=d(b.options.filter,b.element[0]);a.addClass("ui-selectee");a.each(function(){var a=d(this),b=a.offset();d.data(this,"selectable-item",{element:this,$element:a,left:b.left,top:b.top,right:b.left+a.outerWidth(),bottom:b.top+a.outerHeight(),startselected:!1,selected:a.hasClass("ui-selected"),
selecting:a.hasClass("ui-selecting"),unselecting:a.hasClass("ui-unselecting")})})};this.refresh();this.selectees=a.addClass("ui-selectee");this._mouseInit();this.helper=d("<div class='ui-selectable-helper'></div>")},_destroy:function(){this.selectees.removeClass("ui-selectee").removeData("selectable-item");this.element.removeClass("ui-selectable ui-selectable-disabled");this._mouseDestroy()},_mouseStart:function(a){var b=this,c=this.options;this.opos=[a.pageX,a.pageY];this.options.disabled||(this.selectees=
d(c.filter,this.element[0]),this._trigger("start",a),d(c.appendTo).append(this.helper),this.helper.css({left:a.pageX,top:a.pageY,width:0,height:0}),c.autoRefresh&&this.refresh(),this.selectees.filter(".ui-selected").each(function(){var c=d.data(this,"selectable-item");c.startselected=!0;a.metaKey||a.ctrlKey||(c.$element.removeClass("ui-selected"),c.selected=!1,c.$element.addClass("ui-unselecting"),c.unselecting=!0,b._trigger("unselecting",a,{unselecting:c.element}))}),d(a.target).parents().addBack().each(function(){var c=
d.data(this,"selectable-item");if(c){var f=!a.metaKey&&!a.ctrlKey||!c.$element.hasClass("ui-selected");c.$element.removeClass(f?"ui-unselecting":"ui-selected").addClass(f?"ui-selecting":"ui-unselecting");c.unselecting=!f;c.selecting=f;(c.selected=f)?b._trigger("selecting",a,{selecting:c.element}):b._trigger("unselecting",a,{unselecting:c.element});return!1}}))},_mouseDrag:function(a){this.dragged=!0;if(!this.options.disabled){var b=this,c=this.options,e=this.opos[0],f=this.opos[1],g=a.pageX,h=a.pageY;
if(e>g){var k=g;g=e;e=k}f>h&&(k=h,h=f,f=k);this.helper.css({left:e,top:f,width:g-e,height:h-f});this.selectees.each(function(){var l=d.data(this,"selectable-item"),k=!1;l&&l.element!==b.element[0]&&("touch"===c.tolerance?k=!(l.left>g||l.right<e||l.top>h||l.bottom<f):"fit"===c.tolerance&&(k=l.left>e&&l.right<g&&l.top>f&&l.bottom<h),k?(l.selected&&(l.$element.removeClass("ui-selected"),l.selected=!1),l.unselecting&&(l.$element.removeClass("ui-unselecting"),l.unselecting=!1),l.selecting||(l.$element.addClass("ui-selecting"),
l.selecting=!0,b._trigger("selecting",a,{selecting:l.element}))):(l.selecting&&((a.metaKey||a.ctrlKey)&&l.startselected?(l.$element.removeClass("ui-selecting"),l.selecting=!1,l.$element.addClass("ui-selected"),l.selected=!0):(l.$element.removeClass("ui-selecting"),l.selecting=!1,l.startselected&&(l.$element.addClass("ui-unselecting"),l.unselecting=!0),b._trigger("unselecting",a,{unselecting:l.element}))),!l.selected||a.metaKey||a.ctrlKey||l.startselected||(l.$element.removeClass("ui-selected"),l.selected=
!1,l.$element.addClass("ui-unselecting"),l.unselecting=!0,b._trigger("unselecting",a,{unselecting:l.element}))))});return!1}},_mouseStop:function(a){var b=this;this.dragged=!1;d(".ui-unselecting",this.element[0]).each(function(){var c=d.data(this,"selectable-item");c.$element.removeClass("ui-unselecting");c.unselecting=!1;c.startselected=!1;b._trigger("unselected",a,{unselected:c.element})});d(".ui-selecting",this.element[0]).each(function(){var c=d.data(this,"selectable-item");c.$element.removeClass("ui-selecting").addClass("ui-selected");
c.selecting=!1;c.selected=!0;c.startselected=!0;b._trigger("selected",a,{selected:c.element})});this._trigger("stop",a);this.helper.remove();return!1}});d.widget("ui.sortable",d.ui.mouse,{version:"1.11.2",widgetEventPrefix:"sort",ready:!1,options:{appendTo:"parent",axis:!1,connectWith:!1,containment:!1,cursor:"auto",cursorAt:!1,dropOnEmpty:!0,forcePlaceholderSize:!1,forceHelperSize:!1,grid:!1,handle:!1,helper:"original",items:"> *",opacity:!1,placeholder:!1,revert:!1,scroll:!0,scrollSensitivity:20,
scrollSpeed:20,scope:"default",tolerance:"intersect",zIndex:1E3,activate:null,beforeStop:null,change:null,deactivate:null,out:null,over:null,receive:null,remove:null,sort:null,start:null,stop:null,update:null},_isOverAxis:function(a,b,c){return a>=b&&a<b+c},_isFloating:function(a){return/left|right/.test(a.css("float"))||/inline|table-cell/.test(a.css("display"))},_create:function(){var a=this.options;this.containerCache={};this.element.addClass("ui-sortable");this.refresh();this.floating=this.items.length?
"x"===a.axis||this._isFloating(this.items[0].item):!1;this.offset=this.element.offset();this._mouseInit();this._setHandleClassName();this.ready=!0},_setOption:function(a,b){this._super(a,b);"handle"===a&&this._setHandleClassName()},_setHandleClassName:function(){this.element.find(".ui-sortable-handle").removeClass("ui-sortable-handle");d.each(this.items,function(){(this.instance.options.handle?this.item.find(this.instance.options.handle):this.item).addClass("ui-sortable-handle")})},_destroy:function(){this.element.removeClass("ui-sortable ui-sortable-disabled").find(".ui-sortable-handle").removeClass("ui-sortable-handle");
this._mouseDestroy();for(var a=this.items.length-1;0<=a;a--)this.items[a].item.removeData(this.widgetName+"-item");return this},_mouseCapture:function(a,b){var c=null,e=!1,f=this;if(this.reverting||this.options.disabled||"static"===this.options.type)return!1;this._refreshItems(a);d(a.target).parents().each(function(){if(d.data(this,f.widgetName+"-item")===f)return c=d(this),!1});d.data(a.target,f.widgetName+"-item")===f&&(c=d(a.target));if(!c||this.options.handle&&!b&&(d(this.options.handle,c).find("*").addBack().each(function(){this===
a.target&&(e=!0)}),!e))return!1;this.currentItem=c;this._removeCurrentsFromItems();return!0},_mouseStart:function(a,b,c){b=this.options;this.currentContainer=this;this.refreshPositions();this.helper=this._createHelper(a);this._cacheHelperProportions();this._cacheMargins();this.scrollParent=this.helper.scrollParent();this.offset=this.currentItem.offset();this.offset={top:this.offset.top-this.margins.top,left:this.offset.left-this.margins.left};d.extend(this.offset,{click:{left:a.pageX-this.offset.left,
top:a.pageY-this.offset.top},parent:this._getParentOffset(),relative:this._getRelativeOffset()});this.helper.css("position","absolute");this.cssPosition=this.helper.css("position");this.originalPosition=this._generatePosition(a);this.originalPageX=a.pageX;this.originalPageY=a.pageY;b.cursorAt&&this._adjustOffsetFromHelper(b.cursorAt);this.domPosition={prev:this.currentItem.prev()[0],parent:this.currentItem.parent()[0]};this.helper[0]!==this.currentItem[0]&&this.currentItem.hide();this._createPlaceholder();
b.containment&&this._setContainment();if(b.cursor&&"auto"!==b.cursor){var e=this.document.find("body");this.storedCursor=e.css("cursor");e.css("cursor",b.cursor);this.storedStylesheet=d("<style>*{ cursor: "+b.cursor+" !important; }</style>").appendTo(e)}b.opacity&&(this.helper.css("opacity")&&(this._storedOpacity=this.helper.css("opacity")),this.helper.css("opacity",b.opacity));b.zIndex&&(this.helper.css("zIndex")&&(this._storedZIndex=this.helper.css("zIndex")),this.helper.css("zIndex",b.zIndex));
this.scrollParent[0]!==document&&"HTML"!==this.scrollParent[0].tagName&&(this.overflowOffset=this.scrollParent.offset());this._trigger("start",a,this._uiHash());this._preserveHelperProportions||this._cacheHelperProportions();if(!c)for(c=this.containers.length-1;0<=c;c--)this.containers[c]._trigger("activate",a,this._uiHash(this));d.ui.ddmanager&&(d.ui.ddmanager.current=this);d.ui.ddmanager&&!b.dropBehaviour&&d.ui.ddmanager.prepareOffsets(this,a);this.dragging=!0;this.helper.addClass("ui-sortable-helper");
this._mouseDrag(a);return!0},_mouseDrag:function(a){var b;var c=this.options;var e=!1;this.position=this._generatePosition(a);this.positionAbs=this._convertPositionTo("absolute");this.lastPositionAbs||(this.lastPositionAbs=this.positionAbs);this.options.scroll&&(this.scrollParent[0]!==document&&"HTML"!==this.scrollParent[0].tagName?(this.overflowOffset.top+this.scrollParent[0].offsetHeight-a.pageY<c.scrollSensitivity?this.scrollParent[0].scrollTop=e=this.scrollParent[0].scrollTop+c.scrollSpeed:a.pageY-
this.overflowOffset.top<c.scrollSensitivity&&(this.scrollParent[0].scrollTop=e=this.scrollParent[0].scrollTop-c.scrollSpeed),this.overflowOffset.left+this.scrollParent[0].offsetWidth-a.pageX<c.scrollSensitivity?this.scrollParent[0].scrollLeft=e=this.scrollParent[0].scrollLeft+c.scrollSpeed:a.pageX-this.overflowOffset.left<c.scrollSensitivity&&(this.scrollParent[0].scrollLeft=e=this.scrollParent[0].scrollLeft-c.scrollSpeed)):(a.pageY-d(document).scrollTop()<c.scrollSensitivity?e=d(document).scrollTop(d(document).scrollTop()-
c.scrollSpeed):d(window).height()-(a.pageY-d(document).scrollTop())<c.scrollSensitivity&&(e=d(document).scrollTop(d(document).scrollTop()+c.scrollSpeed)),a.pageX-d(document).scrollLeft()<c.scrollSensitivity?e=d(document).scrollLeft(d(document).scrollLeft()-c.scrollSpeed):d(window).width()-(a.pageX-d(document).scrollLeft())<c.scrollSensitivity&&(e=d(document).scrollLeft(d(document).scrollLeft()+c.scrollSpeed))),!1!==e&&d.ui.ddmanager&&!c.dropBehaviour&&d.ui.ddmanager.prepareOffsets(this,a));this.positionAbs=
this._convertPositionTo("absolute");this.options.axis&&"y"===this.options.axis||(this.helper[0].style.left=this.position.left+"px");this.options.axis&&"x"===this.options.axis||(this.helper[0].style.top=this.position.top+"px");for(c=this.items.length-1;0<=c;c--){e=this.items[c];var f=e.item[0];if((b=this._intersectsWithPointer(e))&&e.instance===this.currentContainer&&f!==this.currentItem[0]&&this.placeholder[1===b?"next":"prev"]()[0]!==f&&!d.contains(this.placeholder[0],f)&&("semi-dynamic"===this.options.type?
!d.contains(this.element[0],f):1)){this.direction=1===b?"down":"up";if("pointer"===this.options.tolerance||this._intersectsWithSides(e))this._rearrange(a,e);else break;this._trigger("change",a,this._uiHash());break}}this._contactContainers(a);d.ui.ddmanager&&d.ui.ddmanager.drag(this,a);this._trigger("sort",a,this._uiHash());this.lastPositionAbs=this.positionAbs;return!1},_mouseStop:function(a,b){if(a){d.ui.ddmanager&&!this.options.dropBehaviour&&d.ui.ddmanager.drop(this,a);if(this.options.revert){var c=
this,e=this.placeholder.offset(),f=this.options.axis,g={};f&&"x"!==f||(g.left=e.left-this.offset.parent.left-this.margins.left+(this.offsetParent[0]===document.body?0:this.offsetParent[0].scrollLeft));f&&"y"!==f||(g.top=e.top-this.offset.parent.top-this.margins.top+(this.offsetParent[0]===document.body?0:this.offsetParent[0].scrollTop));this.reverting=!0;d(this.helper).animate(g,parseInt(this.options.revert,10)||500,function(){c._clear(a)})}else this._clear(a,b);return!1}},cancel:function(){if(this.dragging){this._mouseUp({target:null});
"original"===this.options.helper?this.currentItem.css(this._storedCSS).removeClass("ui-sortable-helper"):this.currentItem.show();for(var a=this.containers.length-1;0<=a;a--)this.containers[a]._trigger("deactivate",null,this._uiHash(this)),this.containers[a].containerCache.over&&(this.containers[a]._trigger("out",null,this._uiHash(this)),this.containers[a].containerCache.over=0)}this.placeholder&&(this.placeholder[0].parentNode&&this.placeholder[0].parentNode.removeChild(this.placeholder[0]),"original"!==
this.options.helper&&this.helper&&this.helper[0].parentNode&&this.helper.remove(),d.extend(this,{helper:null,dragging:!1,reverting:!1,_noFinalSort:null}),this.domPosition.prev?d(this.domPosition.prev).after(this.currentItem):d(this.domPosition.parent).prepend(this.currentItem));return this},serialize:function(a){var b=this._getItemsAsjQuery(a&&a.connected),c=[];a=a||{};d(b).each(function(){var b=(d(a.item||this).attr(a.attribute||"id")||"").match(a.expression||/(.+)[\-=_](.+)/);b&&c.push((a.key||
b[1]+"[]")+"="+(a.key&&a.expression?b[1]:b[2]))});!c.length&&a.key&&c.push(a.key+"=");return c.join("&")},toArray:function(a){var b=this._getItemsAsjQuery(a&&a.connected),c=[];a=a||{};b.each(function(){c.push(d(a.item||this).attr(a.attribute||"id")||"")});return c},_intersectsWith:function(a){var b=this.positionAbs.left,c=b+this.helperProportions.width,d=this.positionAbs.top,f=d+this.helperProportions.height,g=a.left,h=g+a.width,k=a.top,l=k+a.height,m=this.offset.click.top,n=this.offset.click.left;
m="x"===this.options.axis||d+m>k&&d+m<l;n="y"===this.options.axis||b+n>g&&b+n<h;return"pointer"===this.options.tolerance||this.options.forcePointerForContainers||"pointer"!==this.options.tolerance&&this.helperProportions[this.floating?"width":"height"]>a[this.floating?"width":"height"]?m&&n:g<b+this.helperProportions.width/2&&c-this.helperProportions.width/2<h&&k<d+this.helperProportions.height/2&&f-this.helperProportions.height/2<l},_intersectsWithPointer:function(a){var b="x"===this.options.axis||
this._isOverAxis(this.positionAbs.top+this.offset.click.top,a.top,a.height);a="y"===this.options.axis||this._isOverAxis(this.positionAbs.left+this.offset.click.left,a.left,a.width);b=b&&a;a=this._getDragVerticalDirection();var c=this._getDragHorizontalDirection();return b?this.floating?c&&"right"===c||"down"===a?2:1:a&&("down"===a?2:1):!1},_intersectsWithSides:function(a){var b=this._isOverAxis(this.positionAbs.top+this.offset.click.top,a.top+a.height/2,a.height);a=this._isOverAxis(this.positionAbs.left+
this.offset.click.left,a.left+a.width/2,a.width);var c=this._getDragVerticalDirection(),d=this._getDragHorizontalDirection();return this.floating&&d?"right"===d&&a||"left"===d&&!a:c&&("down"===c&&b||"up"===c&&!b)},_getDragVerticalDirection:function(){var a=this.positionAbs.top-this.lastPositionAbs.top;return 0!==a&&(0<a?"down":"up")},_getDragHorizontalDirection:function(){var a=this.positionAbs.left-this.lastPositionAbs.left;return 0!==a&&(0<a?"right":"left")},refresh:function(a){this._refreshItems(a);
this._setHandleClassName();this.refreshPositions();return this},_connectWith:function(){var a=this.options;return a.connectWith.constructor===String?[a.connectWith]:a.connectWith},_getItemsAsjQuery:function(a){function b(){f.push(this)}var c,e,f=[],g=[],h=this._connectWith();if(h&&a)for(a=h.length-1;0<=a;a--){var k=d(h[a]);for(c=k.length-1;0<=c;c--)(e=d.data(k[c],this.widgetFullName))&&e!==this&&!e.options.disabled&&g.push([d.isFunction(e.options.items)?e.options.items.call(e.element):d(e.options.items,
e.element).not(".ui-sortable-helper").not(".ui-sortable-placeholder"),e])}g.push([d.isFunction(this.options.items)?this.options.items.call(this.element,null,{options:this.options,item:this.currentItem}):d(this.options.items,this.element).not(".ui-sortable-helper").not(".ui-sortable-placeholder"),this]);for(a=g.length-1;0<=a;a--)g[a][0].each(b);return d(f)},_removeCurrentsFromItems:function(){var a=this.currentItem.find(":data("+this.widgetName+"-item)");this.items=d.grep(this.items,function(b){for(var c=
0;c<a.length;c++)if(a[c]===b.item[0])return!1;return!0})},_refreshItems:function(a){this.items=[];this.containers=[this];var b,c,e,f,g=this.items,h=[[d.isFunction(this.options.items)?this.options.items.call(this.element[0],a,{item:this.currentItem}):d(this.options.items,this.element),this]];if((f=this._connectWith())&&this.ready)for(b=f.length-1;0<=b;b--){var k=d(f[b]);for(c=k.length-1;0<=c;c--)(e=d.data(k[c],this.widgetFullName))&&e!==this&&!e.options.disabled&&(h.push([d.isFunction(e.options.items)?
e.options.items.call(e.element[0],a,{item:this.currentItem}):d(e.options.items,e.element),e]),this.containers.push(e))}for(b=h.length-1;0<=b;b--)for(a=h[b][1],k=h[b][0],c=0,f=k.length;c<f;c++)e=d(k[c]),e.data(this.widgetName+"-item",a),g.push({item:e,instance:a,width:0,height:0,left:0,top:0})},refreshPositions:function(a){this.offsetParent&&this.helper&&(this.offset.parent=this._getParentOffset());var b;for(b=this.items.length-1;0<=b;b--){var c=this.items[b];if(c.instance===this.currentContainer||
!this.currentContainer||c.item[0]===this.currentItem[0]){var e=this.options.toleranceElement?d(this.options.toleranceElement,c.item):c.item;a||(c.width=e.outerWidth(),c.height=e.outerHeight());e=e.offset();c.left=e.left;c.top=e.top}}if(this.options.custom&&this.options.custom.refreshContainers)this.options.custom.refreshContainers.call(this);else for(b=this.containers.length-1;0<=b;b--)e=this.containers[b].element.offset(),this.containers[b].containerCache.left=e.left,this.containers[b].containerCache.top=
e.top,this.containers[b].containerCache.width=this.containers[b].element.outerWidth(),this.containers[b].containerCache.height=this.containers[b].element.outerHeight();return this},_createPlaceholder:function(a){a=a||this;var b=a.options;if(!b.placeholder||b.placeholder.constructor===String){var c=b.placeholder;b.placeholder={element:function(){var b=a.currentItem[0].nodeName.toLowerCase(),f=d("<"+b+">",a.document[0]).addClass(c||a.currentItem[0].className+" ui-sortable-placeholder").removeClass("ui-sortable-helper");
"tr"===b?a.currentItem.children().each(function(){d("<td>&#160;</td>",a.document[0]).attr("colspan",d(this).attr("colspan")||1).appendTo(f)}):"img"===b&&f.attr("src",a.currentItem.attr("src"));c||f.css("visibility","hidden");return f},update:function(d,f){if(!c||b.forcePlaceholderSize)f.height()||f.height(a.currentItem.innerHeight()-parseInt(a.currentItem.css("paddingTop")||0,10)-parseInt(a.currentItem.css("paddingBottom")||0,10)),f.width()||f.width(a.currentItem.innerWidth()-parseInt(a.currentItem.css("paddingLeft")||
0,10)-parseInt(a.currentItem.css("paddingRight")||0,10))}}}a.placeholder=d(b.placeholder.element.call(a.element,a.currentItem));a.currentItem.after(a.placeholder);b.placeholder.update(a,a.placeholder)},_contactContainers:function(a){var b,c,e,f=e=null;for(b=this.containers.length-1;0<=b;b--)d.contains(this.currentItem[0],this.containers[b].element[0])||(this._intersectsWith(this.containers[b].containerCache)?e&&d.contains(this.containers[b].element[0],e.element[0])||(e=this.containers[b],f=b):this.containers[b].containerCache.over&&
(this.containers[b]._trigger("out",a,this._uiHash(this)),this.containers[b].containerCache.over=0));if(e)if(1===this.containers.length)this.containers[f].containerCache.over||(this.containers[f]._trigger("over",a,this._uiHash(this)),this.containers[f].containerCache.over=1);else{b=1E4;var g=null;e=(c=e.floating||this._isFloating(this.currentItem))?"left":"top";var h=c?"width":"height";var k=c?"clientX":"clientY";for(c=this.items.length-1;0<=c;c--)if(d.contains(this.containers[f].element[0],this.items[c].item[0])&&
this.items[c].item[0]!==this.currentItem[0]){var l=this.items[c].item.offset()[e];var m=!1;a[k]-l>this.items[c][h]/2&&(m=!0);Math.abs(a[k]-l)<b&&(b=Math.abs(a[k]-l),g=this.items[c],this.direction=m?"up":"down")}if(g||this.options.dropOnEmpty)this.currentContainer===this.containers[f]?this.currentContainer.containerCache.over||(this.containers[f]._trigger("over",a,this._uiHash()),this.currentContainer.containerCache.over=1):(g?this._rearrange(a,g,null,!0):this._rearrange(a,null,this.containers[f].element,
!0),this._trigger("change",a,this._uiHash()),this.containers[f]._trigger("change",a,this._uiHash(this)),this.currentContainer=this.containers[f],this.options.placeholder.update(this.currentContainer,this.placeholder),this.containers[f]._trigger("over",a,this._uiHash(this)),this.containers[f].containerCache.over=1)}},_createHelper:function(a){var b=this.options;a=d.isFunction(b.helper)?d(b.helper.apply(this.element[0],[a,this.currentItem])):"clone"===b.helper?this.currentItem.clone():this.currentItem;
a.parents("body").length||d("parent"!==b.appendTo?b.appendTo:this.currentItem[0].parentNode)[0].appendChild(a[0]);a[0]===this.currentItem[0]&&(this._storedCSS={width:this.currentItem[0].style.width,height:this.currentItem[0].style.height,position:this.currentItem.css("position"),top:this.currentItem.css("top"),left:this.currentItem.css("left")});a[0].style.width&&!b.forceHelperSize||a.width(this.currentItem.width());a[0].style.height&&!b.forceHelperSize||a.height(this.currentItem.height());return a},
_adjustOffsetFromHelper:function(a){"string"===typeof a&&(a=a.split(" "));d.isArray(a)&&(a={left:+a[0],top:+a[1]||0});"left"in a&&(this.offset.click.left=a.left+this.margins.left);"right"in a&&(this.offset.click.left=this.helperProportions.width-a.right+this.margins.left);"top"in a&&(this.offset.click.top=a.top+this.margins.top);"bottom"in a&&(this.offset.click.top=this.helperProportions.height-a.bottom+this.margins.top)},_getParentOffset:function(){this.offsetParent=this.helper.offsetParent();var a=
this.offsetParent.offset();"absolute"===this.cssPosition&&this.scrollParent[0]!==document&&d.contains(this.scrollParent[0],this.offsetParent[0])&&(a.left+=this.scrollParent.scrollLeft(),a.top+=this.scrollParent.scrollTop());if(this.offsetParent[0]===document.body||this.offsetParent[0].tagName&&"html"===this.offsetParent[0].tagName.toLowerCase()&&d.ui.ie)a={top:0,left:0};return{top:a.top+(parseInt(this.offsetParent.css("borderTopWidth"),10)||0),left:a.left+(parseInt(this.offsetParent.css("borderLeftWidth"),
10)||0)}},_getRelativeOffset:function(){if("relative"===this.cssPosition){var a=this.currentItem.position();return{top:a.top-(parseInt(this.helper.css("top"),10)||0)+this.scrollParent.scrollTop(),left:a.left-(parseInt(this.helper.css("left"),10)||0)+this.scrollParent.scrollLeft()}}return{top:0,left:0}},_cacheMargins:function(){this.margins={left:parseInt(this.currentItem.css("marginLeft"),10)||0,top:parseInt(this.currentItem.css("marginTop"),10)||0}},_cacheHelperProportions:function(){this.helperProportions=
{width:this.helper.outerWidth(),height:this.helper.outerHeight()}},_setContainment:function(){var a=this.options;"parent"===a.containment&&(a.containment=this.helper[0].parentNode);if("document"===a.containment||"window"===a.containment)this.containment=[0-this.offset.relative.left-this.offset.parent.left,0-this.offset.relative.top-this.offset.parent.top,d("document"===a.containment?document:window).width()-this.helperProportions.width-this.margins.left,(d("document"===a.containment?document:window).height()||
document.body.parentNode.scrollHeight)-this.helperProportions.height-this.margins.top];if(!/^(document|window|parent)$/.test(a.containment)){var b=d(a.containment)[0];a=d(a.containment).offset();var c="hidden"!==d(b).css("overflow");this.containment=[a.left+(parseInt(d(b).css("borderLeftWidth"),10)||0)+(parseInt(d(b).css("paddingLeft"),10)||0)-this.margins.left,a.top+(parseInt(d(b).css("borderTopWidth"),10)||0)+(parseInt(d(b).css("paddingTop"),10)||0)-this.margins.top,a.left+(c?Math.max(b.scrollWidth,
b.offsetWidth):b.offsetWidth)-(parseInt(d(b).css("borderLeftWidth"),10)||0)-(parseInt(d(b).css("paddingRight"),10)||0)-this.helperProportions.width-this.margins.left,a.top+(c?Math.max(b.scrollHeight,b.offsetHeight):b.offsetHeight)-(parseInt(d(b).css("borderTopWidth"),10)||0)-(parseInt(d(b).css("paddingBottom"),10)||0)-this.helperProportions.height-this.margins.top]}},_convertPositionTo:function(a,b){b||(b=this.position);var c="absolute"===a?1:-1,e="absolute"!==this.cssPosition||this.scrollParent[0]!==
document&&d.contains(this.scrollParent[0],this.offsetParent[0])?this.scrollParent:this.offsetParent,f=/(html|body)/i.test(e[0].tagName);return{top:b.top+this.offset.relative.top*c+this.offset.parent.top*c-("fixed"===this.cssPosition?-this.scrollParent.scrollTop():f?0:e.scrollTop())*c,left:b.left+this.offset.relative.left*c+this.offset.parent.left*c-("fixed"===this.cssPosition?-this.scrollParent.scrollLeft():f?0:e.scrollLeft())*c}},_generatePosition:function(a){var b=this.options;var c=a.pageX;var e=
a.pageY;var f="absolute"!==this.cssPosition||this.scrollParent[0]!==document&&d.contains(this.scrollParent[0],this.offsetParent[0])?this.scrollParent:this.offsetParent,g=/(html|body)/i.test(f[0].tagName);"relative"!==this.cssPosition||this.scrollParent[0]!==document&&this.scrollParent[0]!==this.offsetParent[0]||(this.offset.relative=this._getRelativeOffset());this.originalPosition&&(this.containment&&(a.pageX-this.offset.click.left<this.containment[0]&&(c=this.containment[0]+this.offset.click.left),
a.pageY-this.offset.click.top<this.containment[1]&&(e=this.containment[1]+this.offset.click.top),a.pageX-this.offset.click.left>this.containment[2]&&(c=this.containment[2]+this.offset.click.left),a.pageY-this.offset.click.top>this.containment[3]&&(e=this.containment[3]+this.offset.click.top)),b.grid&&(e=this.originalPageY+Math.round((e-this.originalPageY)/b.grid[1])*b.grid[1],e=this.containment?e-this.offset.click.top>=this.containment[1]&&e-this.offset.click.top<=this.containment[3]?e:e-this.offset.click.top>=
this.containment[1]?e-b.grid[1]:e+b.grid[1]:e,c=this.originalPageX+Math.round((c-this.originalPageX)/b.grid[0])*b.grid[0],c=this.containment?c-this.offset.click.left>=this.containment[0]&&c-this.offset.click.left<=this.containment[2]?c:c-this.offset.click.left>=this.containment[0]?c-b.grid[0]:c+b.grid[0]:c));return{top:e-this.offset.click.top-this.offset.relative.top-this.offset.parent.top+("fixed"===this.cssPosition?-this.scrollParent.scrollTop():g?0:f.scrollTop()),left:c-this.offset.click.left-
this.offset.relative.left-this.offset.parent.left+("fixed"===this.cssPosition?-this.scrollParent.scrollLeft():g?0:f.scrollLeft())}},_rearrange:function(a,b,c,d){c?c[0].appendChild(this.placeholder[0]):b.item[0].parentNode.insertBefore(this.placeholder[0],"down"===this.direction?b.item[0]:b.item[0].nextSibling);var e=this.counter=this.counter?++this.counter:1;this._delay(function(){e===this.counter&&this.refreshPositions(!d)})},_clear:function(a,b){function c(a,b,c){return function(d){c._trigger(a,
d,b._uiHash(b))}}this.reverting=!1;var d,f=[];!this._noFinalSort&&this.currentItem.parent().length&&this.placeholder.before(this.currentItem);this._noFinalSort=null;if(this.helper[0]===this.currentItem[0]){for(d in this._storedCSS)if("auto"===this._storedCSS[d]||"static"===this._storedCSS[d])this._storedCSS[d]="";this.currentItem.css(this._storedCSS).removeClass("ui-sortable-helper")}else this.currentItem.show();this.fromOutside&&!b&&f.push(function(a){this._trigger("receive",a,this._uiHash(this.fromOutside))});
!this.fromOutside&&this.domPosition.prev===this.currentItem.prev().not(".ui-sortable-helper")[0]&&this.domPosition.parent===this.currentItem.parent()[0]||b||f.push(function(a){this._trigger("update",a,this._uiHash())});this===this.currentContainer||b||(f.push(function(a){this._trigger("remove",a,this._uiHash())}),f.push(function(a){return function(b){a._trigger("receive",b,this._uiHash(this))}}.call(this,this.currentContainer)),f.push(function(a){return function(b){a._trigger("update",b,this._uiHash(this))}}.call(this,
this.currentContainer)));for(d=this.containers.length-1;0<=d;d--)b||f.push(c("deactivate",this,this.containers[d])),this.containers[d].containerCache.over&&(f.push(c("out",this,this.containers[d])),this.containers[d].containerCache.over=0);this.storedCursor&&(this.document.find("body").css("cursor",this.storedCursor),this.storedStylesheet.remove());this._storedOpacity&&this.helper.css("opacity",this._storedOpacity);this._storedZIndex&&this.helper.css("zIndex","auto"===this._storedZIndex?"":this._storedZIndex);
this.dragging=!1;b||this._trigger("beforeStop",a,this._uiHash());this.placeholder[0].parentNode.removeChild(this.placeholder[0]);this.cancelHelperRemoval||(this.helper[0]!==this.currentItem[0]&&this.helper.remove(),this.helper=null);if(!b){for(d=0;d<f.length;d++)f[d].call(this,a);this._trigger("stop",a,this._uiHash())}this.fromOutside=!1;return!this.cancelHelperRemoval},_trigger:function(){!1===d.Widget.prototype._trigger.apply(this,arguments)&&this.cancel()},_uiHash:function(a){var b=a||this;return{helper:b.helper,
placeholder:b.placeholder||d([]),position:b.position,originalPosition:b.originalPosition,offset:b.positionAbs,item:b.currentItem,sender:a?a.element:null}}});var M,X=function(){var a=d(this);setTimeout(function(){a.find(":ui-button").button("refresh")},1)},U=function(a){var b=a.name,c=a.form,e=d([]);b&&(b=b.replace(/'/g,"\\'"),e=c?d(c).find("[name='"+b+"'][type=radio]"):d("[name='"+b+"'][type=radio]",a.ownerDocument).filter(function(){return!this.form}));return e};d.widget("ui.button",{version:"1.11.2",
defaultElement:"<button>",options:{disabled:null,text:!0,label:null,icons:{primary:null,secondary:null}},_create:function(){this.element.closest("form").off("reset"+this.eventNamespace).on("reset"+this.eventNamespace,X);"boolean"!==typeof this.options.disabled?this.options.disabled=!!this.element.prop("disabled"):this.element.prop("disabled",this.options.disabled);this._determineButtonType();this.hasTitle=!!this.buttonElement.attr("title");var a=this,b=this.options,c="checkbox"===this.type||"radio"===
this.type,e=c?"":"ui-state-active";null===b.label&&(b.label="input"===this.type?this.buttonElement.val():this.buttonElement.html());this._hoverable(this.buttonElement);this.buttonElement.addClass("ui-button ui-widget ui-state-default ui-corner-all").attr("role","button").on("mouseenter"+this.eventNamespace,function(){b.disabled||this===M&&d(this).addClass("ui-state-active")}).on("mouseleave"+this.eventNamespace,function(){b.disabled||d(this).removeClass(e)}).on("click"+this.eventNamespace,function(a){b.disabled&&
(a.preventDefault(),a.stopImmediatePropagation())});this._on({focus:function(){this.buttonElement.addClass("ui-state-focus")},blur:function(){this.buttonElement.removeClass("ui-state-focus")}});if(c)this.element.on("change"+this.eventNamespace,function(){a.refresh()});if("checkbox"===this.type)this.buttonElement.on("click"+this.eventNamespace,function(){if(b.disabled)return!1});else if("radio"===this.type)this.buttonElement.on("click"+this.eventNamespace,function(){if(b.disabled)return!1;d(this).addClass("ui-state-active");
a.buttonElement.attr("aria-pressed","true");var c=a.element[0];U(c).not(c).map(function(){return d(this).button("widget")[0]}).removeClass("ui-state-active").attr("aria-pressed","false")});else this.buttonElement.on("mousedown"+this.eventNamespace,function(){if(b.disabled)return!1;d(this).addClass("ui-state-active");M=this;a.document.one("mouseup",function(){M=null})}).on("mouseup"+this.eventNamespace,function(){if(b.disabled)return!1;d(this).removeClass("ui-state-active")}).on("keydown"+this.eventNamespace,
function(a){if(b.disabled)return!1;a.keyCode!==d.ui.keyCode.SPACE&&a.keyCode!==d.ui.keyCode.ENTER||d(this).addClass("ui-state-active")}).on("keyup"+this.eventNamespace+" blur"+this.eventNamespace,function(){d(this).removeClass("ui-state-active")}),this.buttonElement.is("a")&&this.buttonElement.keyup(function(a){a.keyCode===d.ui.keyCode.SPACE&&d(this).click()});this._setOption("disabled",b.disabled);this._resetButton()},_determineButtonType:function(){this.element.is("[type=checkbox]")?this.type="checkbox":
this.element.is("[type=radio]")?this.type="radio":this.element.is("input")?this.type="input":this.type="button";if("checkbox"===this.type||"radio"===this.type){var a=this.element.parents().last();var b="label[for='"+this.element.attr("id")+"']";this.buttonElement=a.find(b);this.buttonElement.length||(a=a.length?a.siblings():this.element.siblings(),this.buttonElement=a.filter(b),this.buttonElement.length||(this.buttonElement=a.find(b)));this.element.addClass("ui-helper-hidden-accessible");(a=this.element.is(":checked"))&&
this.buttonElement.addClass("ui-state-active");this.buttonElement.prop("aria-pressed",a)}else this.buttonElement=this.element},widget:function(){return this.buttonElement},_destroy:function(){this.element.removeClass("ui-helper-hidden-accessible");this.buttonElement.removeClass("ui-button ui-widget ui-state-default ui-corner-all ui-state-active ui-button-icons-only ui-button-icon-only ui-button-text-icons ui-button-text-icon-primary ui-button-text-icon-secondary ui-button-text-only").removeAttr("role").removeAttr("aria-pressed").html(this.buttonElement.find(".ui-button-text").html());
this.hasTitle||this.buttonElement.removeAttr("title")},_setOption:function(a,b){this._super(a,b);"disabled"===a?(this.widget().toggleClass("ui-state-disabled",!!b),this.element.prop("disabled",!!b),b&&("checkbox"===this.type||"radio"===this.type?this.buttonElement.removeClass("ui-state-focus"):this.buttonElement.removeClass("ui-state-focus ui-state-active"))):this._resetButton()},refresh:function(){var a=this.element.is("input, button")?this.element.is(":disabled"):this.element.hasClass("ui-button-disabled");
a!==this.options.disabled&&this._setOption("disabled",a);"radio"===this.type?U(this.element[0]).each(function(){d(this).is(":checked")?d(this).button("widget").addClass("ui-state-active").attr("aria-pressed","true"):d(this).button("widget").removeClass("ui-state-active").attr("aria-pressed","false")}):"checkbox"===this.type&&(this.element.is(":checked")?this.buttonElement.addClass("ui-state-active").attr("aria-pressed","true"):this.buttonElement.removeClass("ui-state-active").attr("aria-pressed",
"false"))},_resetButton:function(){if("input"===this.type)this.options.label&&this.element.val(this.options.label);else{var a=this.buttonElement.removeClass("ui-button-icons-only ui-button-icon-only ui-button-text-icons ui-button-text-icon-primary ui-button-text-icon-secondary ui-button-text-only"),b=d("<span></span>",this.document[0]).addClass("ui-button-text").html(this.options.label).appendTo(a.empty()).text(),c=this.options.icons,e=c.primary&&c.secondary,f=[];c.primary||c.secondary?(this.options.text&&
f.push("ui-button-text-icon"+(e?"s":c.primary?"-primary":"-secondary")),c.primary&&a.prepend("<span class='ui-button-icon-primary ui-icon "+c.primary+"'></span>"),c.secondary&&a.append("<span class='ui-button-icon-secondary ui-icon "+c.secondary+"'></span>"),this.options.text||(f.push(e?"ui-button-icons-only":"ui-button-icon-only"),this.hasTitle||a.attr("title",d.trim(b)))):f.push("ui-button-text-only");a.addClass(f.join(" "))}}});d.widget("ui.buttonset",{version:"1.11.2",options:{items:"button, input[type=button], input[type=submit], input[type=reset], input[type=checkbox], input[type=radio], a, :data(ui-button)"},
_create:function(){this.element.addClass("ui-buttonset")},_init:function(){this.refresh()},_setOption:function(a,b){"disabled"===a&&this.buttons.button("option",a,b);this._super(a,b)},refresh:function(){var a="rtl"===this.element.css("direction"),b=this.element.find(this.options.items),c=b.filter(":ui-button");b.not(":ui-button").button();c.button("refresh");this.buttons=b.map(function(){return d(this).button("widget")[0]}).removeClass("ui-corner-all ui-corner-left ui-corner-right").filter(":first").addClass(a?
"ui-corner-right":"ui-corner-left").end().filter(":last").addClass(a?"ui-corner-left":"ui-corner-right").end().end()},_destroy:function(){this.element.removeClass("ui-buttonset");this.buttons.map(function(){return d(this).button("widget")[0]}).removeClass("ui-corner-left ui-corner-right").end().button("destroy")}});d.extend(d.ui,{datepicker:{version:"1.11.2"}});var K;d.extend(Q.prototype,{markerClassName:"hasDatepicker",maxRows:4,_widgetDatepicker:function(){return this.dpDiv},setDefaults:function(a){H(this._defaults,
a||{});return this},_attachDatepicker:function(a,b){var c=a.nodeName.toLowerCase();var e="div"===c||"span"===c;a.id||(this.uuid+=1,a.id="dp"+this.uuid);var f=this._newInst(d(a),e);f.settings=d.extend({},b||{});"input"===c?this._connectDatepicker(a,f):e&&this._inlineDatepicker(a,f)},_newInst:function(a,b){return{id:a[0].id.replace(/([^A-Za-z0-9_\-])/g,"\\\\$1"),input:a,selectedDay:0,selectedMonth:0,selectedYear:0,drawMonth:0,drawYear:0,inline:b,dpDiv:b?R(d("<div class='"+this._inlineClass+" ui-datepicker ui-widget ui-widget-content ui-helper-clearfix ui-corner-all'></div>")):
this.dpDiv}},_connectDatepicker:function(a,b){var c=d(a);b.append=d([]);b.trigger=d([]);c.hasClass(this.markerClassName)||(this._attachments(c,b),c.addClass(this.markerClassName).keydown(this._doKeyDown).keypress(this._doKeyPress).keyup(this._doKeyUp),this._autoSize(b),d.data(a,"datepicker",b),b.settings.disabled&&this._disableDatepicker(a))},_attachments:function(a,b){var c=this._get(b,"appendText");var e=this._get(b,"isRTL");b.append&&b.append.remove();c&&(b.append=d("<span class='"+this._appendClass+
"'>"+c+"</span>"),a[e?"before":"after"](b.append));a.off("focus",this._showDatepicker);b.trigger&&b.trigger.remove();c=this._get(b,"showOn");"focus"!==c&&"both"!==c||a.focus(this._showDatepicker);if("button"===c||"both"===c){c=this._get(b,"buttonText");var f=this._get(b,"buttonImage");b.trigger=d(this._get(b,"buttonImageOnly")?d("<img/>").addClass(this._triggerClass).attr({src:f,alt:c,title:c}):d("<button type='button'></button>").addClass(this._triggerClass).html(f?d("<img/>").attr({src:f,alt:c,
title:c}):c));a[e?"before":"after"](b.trigger);b.trigger.click(function(){d.datepicker._datepickerShowing&&d.datepicker._lastInput===a[0]?d.datepicker._hideDatepicker():(d.datepicker._datepickerShowing&&d.datepicker._lastInput!==a[0]&&d.datepicker._hideDatepicker(),d.datepicker._showDatepicker(a[0]));return!1})}},_autoSize:function(a){if(this._get(a,"autoSize")&&!a.inline){var b,c,d,f=new Date(2009,11,20),g=this._get(a,"dateFormat");if(g.match(/[DM]/)){var h=function(a){for(d=c=b=0;d<a.length;d++)a[d].length>
b&&(b=a[d].length,c=d);return c};f.setMonth(h(this._get(a,g.match(/MM/)?"monthNames":"monthNamesShort")));f.setDate(h(this._get(a,g.match(/DD/)?"dayNames":"dayNamesShort"))+20-f.getDay())}a.input.attr("size",this._formatDate(a,f).length)}},_inlineDatepicker:function(a,b){var c=d(a);c.hasClass(this.markerClassName)||(c.addClass(this.markerClassName).append(b.dpDiv),d.data(a,"datepicker",b),this._setDate(b,this._getDefaultDate(b),!0),this._updateDatepicker(b),this._updateAlternate(b),b.settings.disabled&&
this._disableDatepicker(a),b.dpDiv.css("display","block"))},_dialogDatepicker:function(a,b,c,e,f){a=this._dialogInst;a||(this.uuid+=1,a="dp"+this.uuid,this._dialogInput=d("<input type='text' id='"+a+"' style='position: absolute; top: -100px; width: 0px;'/>"),this._dialogInput.keydown(this._doKeyDown),d("body").append(this._dialogInput),a=this._dialogInst=this._newInst(this._dialogInput,!1),a.settings={},d.data(this._dialogInput[0],"datepicker",a));H(a.settings,e||{});b=b&&b.constructor===Date?this._formatDate(a,
b):b;this._dialogInput.val(b);this._pos=f?f.length?f:[f.pageX,f.pageY]:null;if(!this._pos){b=document.documentElement.clientWidth;e=document.documentElement.clientHeight;f=document.documentElement.scrollLeft||document.body.scrollLeft;var g=document.documentElement.scrollTop||document.body.scrollTop;this._pos=[b/2-100+f,e/2-150+g]}this._dialogInput.css("left",this._pos[0]+20+"px").css("top",this._pos[1]+"px");a.settings.onSelect=c;this._inDialog=!0;this.dpDiv.addClass(this._dialogClass);this._showDatepicker(this._dialogInput[0]);
d.blockUI&&d.blockUI(this.dpDiv);d.data(this._dialogInput[0],"datepicker",a);return this},_destroyDatepicker:function(a){var b=d(a),c=d.data(a,"datepicker");if(b.hasClass(this.markerClassName)){var e=a.nodeName.toLowerCase();d.removeData(a,"datepicker");"input"===e?(c.append.remove(),c.trigger.remove(),b.removeClass(this.markerClassName).off("focus",this._showDatepicker).off("keydown",this._doKeyDown).off("keypress",this._doKeyPress).off("keyup",this._doKeyUp)):"div"!==e&&"span"!==e||b.removeClass(this.markerClassName).empty()}},
_enableDatepicker:function(a){var b=d(a),c=d.data(a,"datepicker");if(b.hasClass(this.markerClassName)){var e=a.nodeName.toLowerCase();if("input"===e)a.disabled=!1,c.trigger.filter("button").each(function(){this.disabled=!1}).end().filter("img").css({opacity:"1.0",cursor:""});else if("div"===e||"span"===e)e=b.children("."+this._inlineClass),e.children().removeClass("ui-state-disabled"),e.find("select.ui-datepicker-month, select.ui-datepicker-year").prop("disabled",!1);this._disabledInputs=d.map(this._disabledInputs,
function(b){return b===a?null:b})}},_disableDatepicker:function(a){var b=d(a),c=d.data(a,"datepicker");if(b.hasClass(this.markerClassName)){var e=a.nodeName.toLowerCase();if("input"===e)a.disabled=!0,c.trigger.filter("button").each(function(){this.disabled=!0}).end().filter("img").css({opacity:"0.5",cursor:"default"});else if("div"===e||"span"===e)e=b.children("."+this._inlineClass),e.children().addClass("ui-state-disabled"),e.find("select.ui-datepicker-month, select.ui-datepicker-year").prop("disabled",
!0);this._disabledInputs=d.map(this._disabledInputs,function(b){return b===a?null:b});this._disabledInputs[this._disabledInputs.length]=a}},_isDisabledDatepicker:function(a){if(!a)return!1;for(var b=0;b<this._disabledInputs.length;b++)if(this._disabledInputs[b]===a)return!0;return!1},_getInst:function(a){try{return d.data(a,"datepicker")}catch(b){throw"Missing instance data for this datepicker";}},_optionDatepicker:function(a,b,c){var e=this._getInst(a);if(2===arguments.length&&"string"===typeof b)return"defaults"===
b?d.extend({},d.datepicker._defaults):e?"all"===b?d.extend({},e.settings):this._get(e,b):null;var f=b||{};"string"===typeof b&&(f={},f[b]=c);if(e){this._curInst===e&&this._hideDatepicker();var g=this._getDateDatepicker(a,!0);var h=this._getMinMaxDate(e,"min");var k=this._getMinMaxDate(e,"max");H(e.settings,f);null!==h&&void 0!==f.dateFormat&&void 0===f.minDate&&(e.settings.minDate=this._formatDate(e,h));null!==k&&void 0!==f.dateFormat&&void 0===f.maxDate&&(e.settings.maxDate=this._formatDate(e,k));
"disabled"in f&&(f.disabled?this._disableDatepicker(a):this._enableDatepicker(a));this._attachments(d(a),e);this._autoSize(e);this._setDate(e,g);this._updateAlternate(e);this._updateDatepicker(e)}},_changeDatepicker:function(a,b,c){this._optionDatepicker(a,b,c)},_refreshDatepicker:function(a){(a=this._getInst(a))&&this._updateDatepicker(a)},_setDateDatepicker:function(a,b){var c=this._getInst(a);c&&(this._setDate(c,b),this._updateDatepicker(c),this._updateAlternate(c))},_getDateDatepicker:function(a,
b){var c=this._getInst(a);c&&!c.inline&&this._setDateFromField(c,b);return c?this._getDate(c):null},_doKeyDown:function(a){var b=d.datepicker._getInst(a.target);var c=!0;var e=b.dpDiv.is(".ui-datepicker-rtl");b._keyEvent=!0;if(d.datepicker._datepickerShowing)switch(a.keyCode){case 9:d.datepicker._hideDatepicker();c=!1;break;case 13:return c=d("td."+d.datepicker._dayOverClass+":not(."+d.datepicker._currentClass+")",b.dpDiv),c[0]&&d.datepicker._selectDay(a.target,b.selectedMonth,b.selectedYear,c[0]),
(a=d.datepicker._get(b,"onSelect"))?(c=d.datepicker._formatDate(b),a.apply(b.input?b.input[0]:null,[c,b])):d.datepicker._hideDatepicker(),!1;case 27:d.datepicker._hideDatepicker();break;case 33:d.datepicker._adjustDate(a.target,a.ctrlKey?-d.datepicker._get(b,"stepBigMonths"):-d.datepicker._get(b,"stepMonths"),"M");break;case 34:d.datepicker._adjustDate(a.target,a.ctrlKey?+d.datepicker._get(b,"stepBigMonths"):+d.datepicker._get(b,"stepMonths"),"M");break;case 35:(a.ctrlKey||a.metaKey)&&d.datepicker._clearDate(a.target);
c=a.ctrlKey||a.metaKey;break;case 36:(a.ctrlKey||a.metaKey)&&d.datepicker._gotoToday(a.target);c=a.ctrlKey||a.metaKey;break;case 37:(a.ctrlKey||a.metaKey)&&d.datepicker._adjustDate(a.target,e?1:-1,"D");c=a.ctrlKey||a.metaKey;a.originalEvent.altKey&&d.datepicker._adjustDate(a.target,a.ctrlKey?-d.datepicker._get(b,"stepBigMonths"):-d.datepicker._get(b,"stepMonths"),"M");break;case 38:(a.ctrlKey||a.metaKey)&&d.datepicker._adjustDate(a.target,-7,"D");c=a.ctrlKey||a.metaKey;break;case 39:(a.ctrlKey||a.metaKey)&&
d.datepicker._adjustDate(a.target,e?-1:1,"D");c=a.ctrlKey||a.metaKey;a.originalEvent.altKey&&d.datepicker._adjustDate(a.target,a.ctrlKey?+d.datepicker._get(b,"stepBigMonths"):+d.datepicker._get(b,"stepMonths"),"M");break;case 40:(a.ctrlKey||a.metaKey)&&d.datepicker._adjustDate(a.target,7,"D");c=a.ctrlKey||a.metaKey;break;default:c=!1}else 36===a.keyCode&&a.ctrlKey?d.datepicker._showDatepicker(this):c=!1;c&&(a.preventDefault(),a.stopPropagation())},_doKeyPress:function(a){var b=d.datepicker._getInst(a.target);
if(d.datepicker._get(b,"constrainInput")){b=d.datepicker._possibleChars(d.datepicker._get(b,"dateFormat"));var c=String.fromCharCode(null==a.charCode?a.keyCode:a.charCode);return a.ctrlKey||a.metaKey||" ">c||!b||-1<b.indexOf(c)}},_doKeyUp:function(a){var b;a=d.datepicker._getInst(a.target);if(a.input.val()!==a.lastVal)try{if(b=d.datepicker.parseDate(d.datepicker._get(a,"dateFormat"),a.input?a.input.val():null,d.datepicker._getFormatConfig(a)))d.datepicker._setDateFromField(a),d.datepicker._updateAlternate(a),
d.datepicker._updateDatepicker(a)}catch(c){}return!0},_showDatepicker:function(a){a=a.target||a;"input"!==a.nodeName.toLowerCase()&&(a=d("input",a.parentNode)[0]);if(!d.datepicker._isDisabledDatepicker(a)&&d.datepicker._lastInput!==a){var b=d.datepicker._getInst(a);d.datepicker._curInst&&d.datepicker._curInst!==b&&(d.datepicker._curInst.dpDiv.stop(!0,!0),b&&d.datepicker._datepickerShowing&&d.datepicker._hideDatepicker(d.datepicker._curInst.input[0]));var c=(c=d.datepicker._get(b,"beforeShow"))?c.apply(a,
[a,b]):{};if(!1!==c){H(b.settings,c);b.lastVal=null;d.datepicker._lastInput=a;d.datepicker._setDateFromField(b);d.datepicker._inDialog&&(a.value="");d.datepicker._pos||(d.datepicker._pos=d.datepicker._findPos(a),d.datepicker._pos[1]+=a.offsetHeight);var e=!1;d(a).parents().each(function(){e|="fixed"===d(this).css("position");return!e});c={left:d.datepicker._pos[0],top:d.datepicker._pos[1]};d.datepicker._pos=null;b.dpDiv.empty();b.dpDiv.css({position:"absolute",display:"block",top:"-1000px"});d.datepicker._updateDatepicker(b);
c=d.datepicker._checkOffset(b,c,e);b.dpDiv.css({position:d.datepicker._inDialog&&d.blockUI?"static":e?"fixed":"absolute",display:"none",left:c.left+"px",top:c.top+"px"});if(!b.inline){c=d.datepicker._get(b,"showAnim");var f=d.datepicker._get(b,"duration");b.dpDiv.css("z-index",V(d(a))+1);d.datepicker._datepickerShowing=!0;if(d.effects&&d.effects.effect[c])b.dpDiv.show(c,d.datepicker._get(b,"showOptions"),f);else b.dpDiv[c||"show"](c?f:null);d.datepicker._shouldFocusInput(b)&&b.input.focus();d.datepicker._curInst=
b}}}},_updateDatepicker:function(a){this.maxRows=4;K=a;a.dpDiv.empty().append(this._generateHTML(a));this._attachHandlers(a);var b=this._getNumberOfMonths(a),c=b[1],e=a.dpDiv.find("."+this._dayOverClass+" a");0<e.length&&S.apply(e.get(0));a.dpDiv.removeClass("ui-datepicker-multi-2 ui-datepicker-multi-3 ui-datepicker-multi-4").width("");1<c&&a.dpDiv.addClass("ui-datepicker-multi-"+c).css("width",17*c+"em");a.dpDiv[(1!==b[0]||1!==b[1]?"add":"remove")+"Class"]("ui-datepicker-multi");a.dpDiv[(this._get(a,
"isRTL")?"add":"remove")+"Class"]("ui-datepicker-rtl");a===d.datepicker._curInst&&d.datepicker._datepickerShowing&&d.datepicker._shouldFocusInput(a)&&a.input.focus();if(a.yearshtml){var f=a.yearshtml;setTimeout(function(){f===a.yearshtml&&a.yearshtml&&a.dpDiv.find("select.ui-datepicker-year:first").replaceWith(a.yearshtml);f=a.yearshtml=null},0)}},_shouldFocusInput:function(a){return a.input&&a.input.is(":visible")&&!a.input.is(":disabled")&&!a.input.is(":focus")},_checkOffset:function(a,b,c){var e=
a.dpDiv.outerWidth(),f=a.dpDiv.outerHeight(),g=a.input?a.input.outerWidth():0,h=a.input?a.input.outerHeight():0,k=document.documentElement.clientWidth+(c?0:d(document).scrollLeft()),l=document.documentElement.clientHeight+(c?0:d(document).scrollTop());b.left-=this._get(a,"isRTL")?e-g:0;b.left-=c&&b.left===a.input.offset().left?d(document).scrollLeft():0;b.top-=c&&b.top===a.input.offset().top+h?d(document).scrollTop():0;b.left-=Math.min(b.left,b.left+e>k&&k>e?Math.abs(b.left+e-k):0);b.top-=Math.min(b.top,
b.top+f>l&&l>f?Math.abs(f+h):0);return b},_findPos:function(a){var b=this._getInst(a);for(b=this._get(b,"isRTL");a&&("hidden"===a.type||1!==a.nodeType||d.expr.filters.hidden(a));)a=a[b?"previousSibling":"nextSibling"];a=d(a).offset();return[a.left,a.top]},_hideDatepicker:function(a){var b=this._curInst;if(b&&(!a||b===d.data(a,"datepicker"))&&this._datepickerShowing){a=this._get(b,"showAnim");var c=this._get(b,"duration");var e=function(){d.datepicker._tidyDialog(b)};if(d.effects&&(d.effects.effect[a]||
d.effects[a]))b.dpDiv.hide(a,d.datepicker._get(b,"showOptions"),c,e);else b.dpDiv["slideDown"===a?"slideUp":"fadeIn"===a?"fadeOut":"hide"](a?c:null,e);a||e();this._datepickerShowing=!1;(a=this._get(b,"onClose"))&&a.apply(b.input?b.input[0]:null,[b.input?b.input.val():"",b]);this._lastInput=null;this._inDialog&&(this._dialogInput.css({position:"absolute",left:"0",top:"-100px"}),d.blockUI&&(d.unblockUI(),d("body").append(this.dpDiv)));this._inDialog=!1}},_tidyDialog:function(a){a.dpDiv.removeClass(this._dialogClass).off(".ui-datepicker-calendar")},
_checkExternalClick:function(a){if(d.datepicker._curInst){a=d(a.target);var b=d.datepicker._getInst(a[0]);(!(a[0].id===d.datepicker._mainDivId||0!==a.parents("#"+d.datepicker._mainDivId).length||a.hasClass(d.datepicker.markerClassName)||a.closest("."+d.datepicker._triggerClass).length||!d.datepicker._datepickerShowing||d.datepicker._inDialog&&d.blockUI)||a.hasClass(d.datepicker.markerClassName)&&d.datepicker._curInst!==b)&&d.datepicker._hideDatepicker()}},_adjustDate:function(a,b,c){a=d(a);var e=
this._getInst(a[0]);this._isDisabledDatepicker(a[0])||(this._adjustInstDate(e,b+("M"===c?this._get(e,"showCurrentAtPos"):0),c),this._updateDatepicker(e))},_gotoToday:function(a){var b=d(a),c=this._getInst(b[0]);this._get(c,"gotoCurrent")&&c.currentDay?(c.selectedDay=c.currentDay,c.drawMonth=c.selectedMonth=c.currentMonth,c.drawYear=c.selectedYear=c.currentYear):(a=new Date,c.selectedDay=a.getDate(),c.drawMonth=c.selectedMonth=a.getMonth(),c.drawYear=c.selectedYear=a.getFullYear());this._notifyChange(c);
this._adjustDate(b)},_selectMonthYear:function(a,b,c){a=d(a);var e=this._getInst(a[0]);e["selected"+("M"===c?"Month":"Year")]=e["draw"+("M"===c?"Month":"Year")]=parseInt(b.options[b.selectedIndex].value,10);this._notifyChange(e);this._adjustDate(a)},_selectDay:function(a,b,c,e){var f=d(a);d(e).hasClass(this._unselectableClass)||this._isDisabledDatepicker(f[0])||(f=this._getInst(f[0]),f.selectedDay=f.currentDay=d("a",e).html(),f.selectedMonth=f.currentMonth=b,f.selectedYear=f.currentYear=c,this._selectDate(a,
this._formatDate(f,f.currentDay,f.currentMonth,f.currentYear)))},_clearDate:function(a){a=d(a);this._selectDate(a,"")},_selectDate:function(a,b){var c=d(a);var e=this._getInst(c[0]);b=null!=b?b:this._formatDate(e);e.input&&e.input.val(b);this._updateAlternate(e);(c=this._get(e,"onSelect"))?c.apply(e.input?e.input[0]:null,[b,e]):e.input&&e.input.trigger("change");e.inline?this._updateDatepicker(e):(this._hideDatepicker(),this._lastInput=e.input[0],"object"!==typeof e.input[0]&&e.input.focus(),this._lastInput=
null)},_updateAlternate:function(a){var b=this._get(a,"altField");if(b){var c=this._get(a,"altFormat")||this._get(a,"dateFormat");var e=this._getDate(a);var f=this.formatDate(c,e,this._getFormatConfig(a));d(b).each(function(){d(this).val(f)})}},noWeekends:function(a){a=a.getDay();return[0<a&&6>a,""]},iso8601Week:function(a){var b=new Date(a.getTime());b.setDate(b.getDate()+4-(b.getDay()||7));a=b.getTime();b.setMonth(0);b.setDate(1);return Math.floor(Math.round((a-b)/864E5)/7)+1},parseDate:function(a,
b,c){if(null==a||null==b)throw"Invalid arguments";b="object"===typeof b?b.toString():b+"";if(""===b)return null;var e,f=0;var g=(c?c.shortYearCutoff:null)||this._defaults.shortYearCutoff;g="string"!==typeof g?g:(new Date).getFullYear()%100+parseInt(g,10);var h=(c?c.dayNamesShort:null)||this._defaults.dayNamesShort;var k=(c?c.dayNames:null)||this._defaults.dayNames,l=(c?c.monthNamesShort:null)||this._defaults.monthNamesShort,m=(c?c.monthNames:null)||this._defaults.monthNames,n=c=-1,p=-1,r=-1,w=!1,
y=function(b){(b=e+1<a.length&&a.charAt(e+1)===b)&&e++;return b},u=function(a){var c=y(a);c="@"===a?14:"!"===a?20:"y"===a&&c?4:"o"===a?3:2;a=new RegExp("^\\d{"+("y"===a?c:1)+","+c+"}");a=b.substring(f).match(a);if(!a)throw"Missing number at position "+f;f+=a[0].length;return parseInt(a[0],10)},x=function(a,c,e){var g=-1;a=d.map(y(a)?e:c,function(a,b){return[[b,a]]}).sort(function(a,b){return-(a[1].length-b[1].length)});d.each(a,function(a,c){var d=c[1];if(b.substr(f,d.length).toLowerCase()===d.toLowerCase())return g=
c[0],f+=d.length,!1});if(-1!==g)return g+1;throw"Unknown name at position "+f;},v=function(){if(b.charAt(f)!==a.charAt(e))throw"Unexpected literal at position "+f;f++};for(e=0;e<a.length;e++)if(w)"'"!==a.charAt(e)||y("'")?v():w=!1;else switch(a.charAt(e)){case "d":p=u("d");break;case "D":x("D",h,k);break;case "o":r=u("o");break;case "m":n=u("m");break;case "M":n=x("M",l,m);break;case "y":c=u("y");break;case "@":var t=new Date(u("@"));c=t.getFullYear();n=t.getMonth()+1;p=t.getDate();break;case "!":t=
new Date((u("!")-this._ticksTo1970)/1E4);c=t.getFullYear();n=t.getMonth()+1;p=t.getDate();break;case "'":y("'")?v():w=!0;break;default:v()}if(f<b.length&&(h=b.substr(f),!/^\s+/.test(h)))throw"Extra/unparsed characters found in date: "+h;-1===c?c=(new Date).getFullYear():100>c&&(c+=(new Date).getFullYear()-(new Date).getFullYear()%100+(c<=g?0:-100));if(-1<r){n=1;p=r;do{g=this._getDaysInMonth(c,n-1);if(p<=g)break;n++;p-=g}while(1)}t=this._daylightSavingAdjust(new Date(c,n-1,p));if(t.getFullYear()!==
c||t.getMonth()+1!==n||t.getDate()!==p)throw"Invalid date";return t},ATOM:"yy-mm-dd",COOKIE:"D, dd M yy",ISO_8601:"yy-mm-dd",RFC_822:"D, d M y",RFC_850:"DD, dd-M-y",RFC_1036:"D, d M y",RFC_1123:"D, d M yy",RFC_2822:"D, d M yy",RSS:"D, d M y",TICKS:"!",TIMESTAMP:"@",W3C:"yy-mm-dd",_ticksTo1970:864E9*(718685+Math.floor(492.5)-Math.floor(19.7)+Math.floor(4.925)),formatDate:function(a,b,c){if(!b)return"";var d,f=(c?c.dayNamesShort:null)||this._defaults.dayNamesShort,g=(c?c.dayNames:null)||this._defaults.dayNames,
h=(c?c.monthNamesShort:null)||this._defaults.monthNamesShort;c=(c?c.monthNames:null)||this._defaults.monthNames;var k=function(b){(b=d+1<a.length&&a.charAt(d+1)===b)&&d++;return b},l=function(a,b,c){b=""+b;if(k(a))for(;b.length<c;)b="0"+b;return b},m=function(a,b,c,d){return k(a)?d[b]:c[b]},n="",p=!1;if(b)for(d=0;d<a.length;d++)if(p)"'"!==a.charAt(d)||k("'")?n+=a.charAt(d):p=!1;else switch(a.charAt(d)){case "d":n+=l("d",b.getDate(),2);break;case "D":n+=m("D",b.getDay(),f,g);break;case "o":n+=l("o",
Math.round(((new Date(b.getFullYear(),b.getMonth(),b.getDate())).getTime()-(new Date(b.getFullYear(),0,0)).getTime())/864E5),3);break;case "m":n+=l("m",b.getMonth()+1,2);break;case "M":n+=m("M",b.getMonth(),h,c);break;case "y":n+=k("y")?b.getFullYear():(10>b.getYear()%100?"0":"")+b.getYear()%100;break;case "@":n+=b.getTime();break;case "!":n+=1E4*b.getTime()+this._ticksTo1970;break;case "'":k("'")?n+="'":p=!0;break;default:n+=a.charAt(d)}return n},_possibleChars:function(a){var b,c="",d=!1,f=function(c){(c=
b+1<a.length&&a.charAt(b+1)===c)&&b++;return c};for(b=0;b<a.length;b++)if(d)"'"!==a.charAt(b)||f("'")?c+=a.charAt(b):d=!1;else switch(a.charAt(b)){case "d":case "m":case "y":case "@":c+="0123456789";break;case "D":case "M":return null;case "'":f("'")?c+="'":d=!0;break;default:c+=a.charAt(b)}return c},_get:function(a,b){return void 0!==a.settings[b]?a.settings[b]:this._defaults[b]},_setDateFromField:function(a,b){if(a.input.val()!==a.lastVal){var c=this._get(a,"dateFormat"),d=a.lastVal=a.input?a.input.val():
null,f=this._getDefaultDate(a),g=f,h=this._getFormatConfig(a);try{g=this.parseDate(c,d,h)||f}catch(k){d=b?"":d}a.selectedDay=g.getDate();a.drawMonth=a.selectedMonth=g.getMonth();a.drawYear=a.selectedYear=g.getFullYear();a.currentDay=d?g.getDate():0;a.currentMonth=d?g.getMonth():0;a.currentYear=d?g.getFullYear():0;this._adjustInstDate(a)}},_getDefaultDate:function(a){return this._restrictMinMax(a,this._determineDate(a,this._get(a,"defaultDate"),new Date))},_determineDate:function(a,b,c){var e=function(a){var b=
new Date;b.setDate(b.getDate()+a);return b},f=function(b){try{return d.datepicker.parseDate(d.datepicker._get(a,"dateFormat"),b,d.datepicker._getFormatConfig(a))}catch(p){}var c=(b.toLowerCase().match(/^c/)?d.datepicker._getDate(a):null)||new Date,e=c.getFullYear(),f=c.getMonth();c=c.getDate();for(var g=/([+\-]?[0-9]+)\s*(d|D|w|W|m|M|y|Y)?/g,n=g.exec(b);n;){switch(n[2]||"d"){case "d":case "D":c+=parseInt(n[1],10);break;case "w":case "W":c+=7*parseInt(n[1],10);break;case "m":case "M":f+=parseInt(n[1],
10);c=Math.min(c,d.datepicker._getDaysInMonth(e,f));break;case "y":case "Y":e+=parseInt(n[1],10),c=Math.min(c,d.datepicker._getDaysInMonth(e,f))}n=g.exec(b)}return new Date(e,f,c)};if(b=(b=null==b||""===b?c:"string"===typeof b?f(b):"number"===typeof b?isNaN(b)?c:e(b):new Date(b.getTime()))&&"Invalid Date"===b.toString()?c:b)b.setHours(0),b.setMinutes(0),b.setSeconds(0),b.setMilliseconds(0);return this._daylightSavingAdjust(b)},_daylightSavingAdjust:function(a){if(!a)return null;a.setHours(12<a.getHours()?
a.getHours()+2:0);return a},_setDate:function(a,b,c){var d=!b,f=a.selectedMonth,g=a.selectedYear;b=this._restrictMinMax(a,this._determineDate(a,b,new Date));a.selectedDay=a.currentDay=b.getDate();a.drawMonth=a.selectedMonth=a.currentMonth=b.getMonth();a.drawYear=a.selectedYear=a.currentYear=b.getFullYear();f===a.selectedMonth&&g===a.selectedYear||c||this._notifyChange(a);this._adjustInstDate(a);a.input&&a.input.val(d?"":this._formatDate(a))},_getDate:function(a){return!a.currentYear||a.input&&""===
a.input.val()?null:this._daylightSavingAdjust(new Date(a.currentYear,a.currentMonth,a.currentDay))},_attachHandlers:function(a){var b=this._get(a,"stepMonths"),c="#"+a.id.replace(/\\\\/g,"\\");a.dpDiv.find("[data-handler]").map(function(){d(this).on(this.getAttribute("data-event"),{prev:function(){d.datepicker._adjustDate(c,-b,"M")},next:function(){d.datepicker._adjustDate(c,+b,"M")},hide:function(){d.datepicker._hideDatepicker()},today:function(){d.datepicker._gotoToday(c)},selectDay:function(){d.datepicker._selectDay(c,
+this.getAttribute("data-month"),+this.getAttribute("data-year"),this);return!1},selectMonth:function(){d.datepicker._selectMonthYear(c,this,"M");return!1},selectYear:function(){d.datepicker._selectMonthYear(c,this,"Y");return!1}}[this.getAttribute("data-handler")])})},_generateHTML:function(a){var b,c,d,f,g=new Date;g=this._daylightSavingAdjust(new Date(g.getFullYear(),g.getMonth(),g.getDate()));var h=this._get(a,"isRTL");var k=this._get(a,"showButtonPanel");var l=this._get(a,"hideIfNoPrevNext");
var m=this._get(a,"navigationAsDateFormat");var n=this._getNumberOfMonths(a),p=this._get(a,"showCurrentAtPos");var r=this._get(a,"stepMonths");var w=1!==n[0]||1!==n[1],y=this._daylightSavingAdjust(a.currentDay?new Date(a.currentYear,a.currentMonth,a.currentDay):new Date(9999,9,9)),u=this._getMinMaxDate(a,"min"),x=this._getMinMaxDate(a,"max");p=a.drawMonth-p;var v=a.drawYear;0>p&&(p+=12,v--);if(x){var t=this._daylightSavingAdjust(new Date(x.getFullYear(),x.getMonth()-n[0]*n[1]+1,x.getDate()));for(t=
u&&t<u?u:t;this._daylightSavingAdjust(new Date(v,p,1))>t;)p--,0>p&&(p=11,v--)}a.drawMonth=p;a.drawYear=v;t=this._get(a,"prevText");t=m?this.formatDate(t,this._daylightSavingAdjust(new Date(v,p-r,1)),this._getFormatConfig(a)):t;t=this._canAdjustMonth(a,-1,v,p)?"<a class='ui-datepicker-prev ui-corner-all' data-handler='prev' data-event='click' title='"+t+"'><span class='ui-icon ui-icon-circle-triangle-"+(h?"e":"w")+"'>"+t+"</span></a>":l?"":"<a class='ui-datepicker-prev ui-corner-all ui-state-disabled' title='"+
t+"'><span class='ui-icon ui-icon-circle-triangle-"+(h?"e":"w")+"'>"+t+"</span></a>";var A=this._get(a,"nextText");A=m?this.formatDate(A,this._daylightSavingAdjust(new Date(v,p+r,1)),this._getFormatConfig(a)):A;l=this._canAdjustMonth(a,1,v,p)?"<a class='ui-datepicker-next ui-corner-all' data-handler='next' data-event='click' title='"+A+"'><span class='ui-icon ui-icon-circle-triangle-"+(h?"w":"e")+"'>"+A+"</span></a>":l?"":"<a class='ui-datepicker-next ui-corner-all ui-state-disabled' title='"+A+"'><span class='ui-icon ui-icon-circle-triangle-"+
(h?"w":"e")+"'>"+A+"</span></a>";r=this._get(a,"currentText");A=this._get(a,"gotoCurrent")&&a.currentDay?y:g;r=m?this.formatDate(r,A,this._getFormatConfig(a)):r;m=a.inline?"":"<button type='button' class='ui-datepicker-close ui-state-default ui-priority-primary ui-corner-all' data-handler='hide' data-event='click'>"+this._get(a,"closeText")+"</button>";k=k?"<div class='ui-datepicker-buttonpane ui-widget-content'>"+(h?m:"")+(this._isInRange(a,A)?"<button type='button' class='ui-datepicker-current ui-state-default ui-priority-secondary ui-corner-all' data-handler='today' data-event='click'>"+
r+"</button>":"")+(h?"":m)+"</div>":"";m=parseInt(this._get(a,"firstDay"),10);m=isNaN(m)?0:m;r=this._get(a,"showWeek");A=this._get(a,"dayNames");var E=this._get(a,"dayNamesMin");var F=this._get(a,"monthNames");var J=this._get(a,"monthNamesShort");var B=this._get(a,"beforeShowDay");var G=this._get(a,"showOtherMonths");var K=this._get(a,"selectOtherMonths");var H=this._getDefaultDate(a);var I="";z;for(b=0;b<n[0];b++){var M="";this.maxRows=4;for(c=0;c<n[1];c++){var N=this._daylightSavingAdjust(new Date(v,
p,a.selectedDay));var z=" ui-corner-all";var C="";if(w){C+="<div class='ui-datepicker-group";if(1<n[1])switch(c){case 0:C+=" ui-datepicker-group-first";z=" ui-corner-"+(h?"right":"left");break;case n[1]-1:C+=" ui-datepicker-group-last";z=" ui-corner-"+(h?"left":"right");break;default:C+=" ui-datepicker-group-middle",z=""}C+="'>"}C+="<div class='ui-datepicker-header ui-widget-header ui-helper-clearfix"+z+"'>"+(/all|left/.test(z)&&0===b?h?l:t:"")+(/all|right/.test(z)&&0===b?h?t:l:"")+this._generateMonthYearHeader(a,
p,v,u,x,0<b||0<c,F,J)+"</div><table class='ui-datepicker-calendar'><thead><tr>";var D=r?"<th class='ui-datepicker-week-col'>"+this._get(a,"weekHeader")+"</th>":"";for(z=0;7>z;z++){var q=(z+m)%7;D+="<th scope='col'"+(5<=(z+m+6)%7?" class='ui-datepicker-week-end'":"")+"><span title='"+A[q]+"'>"+E[q]+"</span></th>"}C+=D+"</tr></thead><tbody>";D=this._getDaysInMonth(v,p);v===a.selectedYear&&p===a.selectedMonth&&(a.selectedDay=Math.min(a.selectedDay,D));z=(this._getFirstDayOfMonth(v,p)-m+7)%7;D=Math.ceil((z+
D)/7);this.maxRows=D=w?this.maxRows>D?this.maxRows:D:D;q=this._daylightSavingAdjust(new Date(v,p,1-z));for(d=0;d<D;d++){C+="<tr>";var O=r?"<td class='ui-datepicker-week-col'>"+this._get(a,"calculateWeek")(q)+"</td>":"";for(z=0;7>z;z++){var L=B?B.apply(a.input?a.input[0]:null,[q]):[!0,""];var P=(f=q.getMonth()!==p)&&!K||!L[0]||u&&q<u||x&&q>x;O+="<td class='"+(5<=(z+m+6)%7?" ui-datepicker-week-end":"")+(f?" ui-datepicker-other-month":"")+(q.getTime()===N.getTime()&&p===a.selectedMonth&&a._keyEvent||
H.getTime()===q.getTime()&&H.getTime()===N.getTime()?" "+this._dayOverClass:"")+(P?" "+this._unselectableClass+" ui-state-disabled":"")+(f&&!G?"":" "+L[1]+(q.getTime()===y.getTime()?" "+this._currentClass:"")+(q.getTime()===g.getTime()?" ui-datepicker-today":""))+"'"+(f&&!G||!L[2]?"":" title='"+L[2].replace(/'/g,"&#39;")+"'")+(P?"":" data-handler='selectDay' data-event='click' data-month='"+q.getMonth()+"' data-year='"+q.getFullYear()+"'")+">"+(f&&!G?"&#xa0;":P?"<span class='ui-state-default'>"+q.getDate()+
"</span>":"<a class='ui-state-default"+(q.getTime()===g.getTime()?" ui-state-highlight":"")+(q.getTime()===y.getTime()?" ui-state-active":"")+(f?" ui-priority-secondary":"")+"' href='#'>"+q.getDate()+"</a>")+"</td>";q.setDate(q.getDate()+1);q=this._daylightSavingAdjust(q)}C+=O+"</tr>"}p++;11<p&&(p=0,v++);C+="</tbody></table>"+(w?"</div>"+(0<n[0]&&c===n[1]-1?"<div class='ui-datepicker-row-break'></div>":""):"");M+=C}I+=M}a._keyEvent=!1;return I+k},_generateMonthYearHeader:function(a,b,c,d,f,g,h,k){var e,
m=this._get(a,"changeMonth"),n=this._get(a,"changeYear"),p=this._get(a,"showMonthAfterYear"),r="<div class='ui-datepicker-title'>",w="";if(g||!m)w+="<span class='ui-datepicker-month'>"+h[b]+"</span>";else{h=d&&d.getFullYear()===c;var y=f&&f.getFullYear()===c;w+="<select class='ui-datepicker-month' data-handler='selectMonth' data-event='change'>";for(e=0;12>e;e++)(!h||e>=d.getMonth())&&(!y||e<=f.getMonth())&&(w+="<option value='"+e+"'"+(e===b?" selected='selected'":"")+">"+k[e]+"</option>");w+="</select>"}p||
(r+=w+(!g&&m&&n?"":"&#xa0;"));if(!a.yearshtml)if(a.yearshtml="",g||!n)r+="<span class='ui-datepicker-year'>"+c+"</span>";else{k=this._get(a,"yearRange").split(":");var u=(new Date).getFullYear();h=function(a){a=a.match(/c[+\-].*/)?c+parseInt(a.substring(1),10):a.match(/[+\-].*/)?u+parseInt(a,10):parseInt(a,10);return isNaN(a)?u:a};b=h(k[0]);k=Math.max(b,h(k[1]||""));b=d?Math.max(b,d.getFullYear()):b;k=f?Math.min(k,f.getFullYear()):k;for(a.yearshtml+="<select class='ui-datepicker-year' data-handler='selectYear' data-event='change'>";b<=
k;b++)a.yearshtml+="<option value='"+b+"'"+(b===c?" selected='selected'":"")+">"+b+"</option>";a.yearshtml+="</select>";r+=a.yearshtml;a.yearshtml=null}r+=this._get(a,"yearSuffix");p&&(r+=(!g&&m&&n?"":"&#xa0;")+w);return r+"</div>"},_adjustInstDate:function(a,b,c){var d=a.drawYear+("Y"===c?b:0),f=a.drawMonth+("M"===c?b:0);b=Math.min(a.selectedDay,this._getDaysInMonth(d,f))+("D"===c?b:0);d=this._restrictMinMax(a,this._daylightSavingAdjust(new Date(d,f,b)));a.selectedDay=d.getDate();a.drawMonth=a.selectedMonth=
d.getMonth();a.drawYear=a.selectedYear=d.getFullYear();"M"!==c&&"Y"!==c||this._notifyChange(a)},_restrictMinMax:function(a,b){var c=this._getMinMaxDate(a,"min"),d=this._getMinMaxDate(a,"max");c=c&&b<c?c:b;return d&&c>d?d:c},_notifyChange:function(a){var b=this._get(a,"onChangeMonthYear");b&&b.apply(a.input?a.input[0]:null,[a.selectedYear,a.selectedMonth+1,a])},_getNumberOfMonths:function(a){a=this._get(a,"numberOfMonths");return null==a?[1,1]:"number"===typeof a?[1,a]:a},_getMinMaxDate:function(a,
b){return this._determineDate(a,this._get(a,b+"Date"),null)},_getDaysInMonth:function(a,b){return 32-this._daylightSavingAdjust(new Date(a,b,32)).getDate()},_getFirstDayOfMonth:function(a,b){return(new Date(a,b,1)).getDay()},_canAdjustMonth:function(a,b,c,d){var e=this._getNumberOfMonths(a);c=this._daylightSavingAdjust(new Date(c,d+(0>b?b:e[0]*e[1]),1));0>b&&c.setDate(this._getDaysInMonth(c.getFullYear(),c.getMonth()));return this._isInRange(a,c)},_isInRange:function(a,b){var c,d=this._getMinMaxDate(a,
"min"),f=this._getMinMaxDate(a,"max"),g=null,h=null;if(c=this._get(a,"yearRange")){c=c.split(":");var k=(new Date).getFullYear();g=parseInt(c[0],10);h=parseInt(c[1],10);c[0].match(/[+\-].*/)&&(g+=k);c[1].match(/[+\-].*/)&&(h+=k)}return(!d||b.getTime()>=d.getTime())&&(!f||b.getTime()<=f.getTime())&&(!g||b.getFullYear()>=g)&&(!h||b.getFullYear()<=h)},_getFormatConfig:function(a){var b=this._get(a,"shortYearCutoff");b="string"!==typeof b?b:(new Date).getFullYear()%100+parseInt(b,10);return{shortYearCutoff:b,
dayNamesShort:this._get(a,"dayNamesShort"),dayNames:this._get(a,"dayNames"),monthNamesShort:this._get(a,"monthNamesShort"),monthNames:this._get(a,"monthNames")}},_formatDate:function(a,b,c,d){b||(a.currentDay=a.selectedDay,a.currentMonth=a.selectedMonth,a.currentYear=a.selectedYear);b=b?"object"===typeof b?b:this._daylightSavingAdjust(new Date(d,c,b)):this._daylightSavingAdjust(new Date(a.currentYear,a.currentMonth,a.currentDay));return this.formatDate(this._get(a,"dateFormat"),b,this._getFormatConfig(a))}});
d.fn.datepicker=function(a){if(!this.length)return this;d.datepicker.initialized||(d(document).mousedown(d.datepicker._checkExternalClick),d.datepicker.initialized=!0);0===d("#"+d.datepicker._mainDivId).length&&d("body").append(d.datepicker.dpDiv);var b=Array.prototype.slice.call(arguments,1);return"string"===typeof a&&("isDisabled"===a||"getDate"===a||"widget"===a)||"option"===a&&2===arguments.length&&"string"===typeof arguments[1]?d.datepicker["_"+a+"Datepicker"].apply(d.datepicker,[this[0]].concat(b)):
this.each(function(){"string"===typeof a?d.datepicker["_"+a+"Datepicker"].apply(d.datepicker,[this].concat(b)):d.datepicker._attachDatepicker(this,a)})};d.datepicker=new Q;d.datepicker.initialized=!1;d.datepicker.uuid=(new Date).getTime();d.datepicker.version="1.11.2";d.widget("ui.slider",d.ui.mouse,{version:"1.11.2",widgetEventPrefix:"slide",options:{animate:!1,distance:0,max:100,min:0,orientation:"horizontal",range:!1,step:1,value:0,values:null,change:null,slide:null,start:null,stop:null},numPages:5,
_create:function(){this._mouseSliding=this._keySliding=!1;this._animateOff=!0;this._handleIndex=null;this._detectOrientation();this._mouseInit();this._calculateNewMax();this.element.addClass("ui-slider ui-slider-"+this.orientation+" ui-widget ui-widget-content ui-corner-all");this._refresh();this._setOption("disabled",this.options.disabled);this._animateOff=!1},_refresh:function(){this._createRange();this._createHandles();this._setupEvents();this._refreshValue()},_createHandles:function(){var a=this.options;
var b=this.element.find(".ui-slider-handle").addClass("ui-state-default ui-corner-all"),c=[];var e=a.values&&a.values.length||1;b.length>e&&(b.slice(e).remove(),b=b.slice(0,e));for(a=b.length;a<e;a++)c.push("<span class='ui-slider-handle ui-state-default ui-corner-all' tabindex='0'></span>");this.handles=b.add(d(c.join("")).appendTo(this.element));this.handle=this.handles.eq(0);this.handles.each(function(a){d(this).data("ui-slider-handle-index",a)})},_createRange:function(){var a=this.options,b="";
a.range?(!0===a.range&&(a.values?a.values.length&&2!==a.values.length?a.values=[a.values[0],a.values[0]]:d.isArray(a.values)&&(a.values=a.values.slice(0)):a.values=[this._valueMin(),this._valueMin()]),this.range&&this.range.length?this.range.removeClass("ui-slider-range-min ui-slider-range-max").css({left:"",bottom:""}):(this.range=d("<div></div>").appendTo(this.element),b="ui-slider-range ui-widget-header ui-corner-all"),this.range.addClass(b+("min"===a.range||"max"===a.range?" ui-slider-range-"+
a.range:""))):(this.range&&this.range.remove(),this.range=null)},_setupEvents:function(){this._off(this.handles);this._on(this.handles,this._handleEvents);this._hoverable(this.handles);this._focusable(this.handles)},_destroy:function(){this.handles.remove();this.range&&this.range.remove();this.element.removeClass("ui-slider ui-slider-horizontal ui-slider-vertical ui-widget ui-widget-content ui-corner-all");this._mouseDestroy()},_mouseCapture:function(a){var b,c,e=this,f=this.options;if(f.disabled)return!1;
this.elementSize={width:this.element.outerWidth(),height:this.element.outerHeight()};this.elementOffset=this.element.offset();var g=this._normValueFromMouse({x:a.pageX,y:a.pageY});var h=this._valueMax()-this._valueMin()+1;this.handles.each(function(a){var k=Math.abs(g-e.values(a));if(h>k||h===k&&(a===e._lastChangedValue||e.values(a)===f.min))h=k,b=d(this),c=a});if(!1===this._start(a,c))return!1;this._mouseSliding=!0;this._handleIndex=c;b.addClass("ui-state-active").focus();var k=b.offset();this._clickOffset=
d(a.target).parents().addBack().is(".ui-slider-handle")?{left:a.pageX-k.left-b.width()/2,top:a.pageY-k.top-b.height()/2-(parseInt(b.css("borderTopWidth"),10)||0)-(parseInt(b.css("borderBottomWidth"),10)||0)+(parseInt(b.css("marginTop"),10)||0)}:{left:0,top:0};this.handles.hasClass("ui-state-hover")||this._slide(a,c,g);return this._animateOff=!0},_mouseStart:function(){return!0},_mouseDrag:function(a){var b=this._normValueFromMouse({x:a.pageX,y:a.pageY});this._slide(a,this._handleIndex,b);return!1},
_mouseStop:function(a){this.handles.removeClass("ui-state-active");this._mouseSliding=!1;this._stop(a,this._handleIndex);this._change(a,this._handleIndex);this._clickOffset=this._handleIndex=null;return this._animateOff=!1},_detectOrientation:function(){this.orientation="vertical"===this.options.orientation?"vertical":"horizontal"},_normValueFromMouse:function(a){if("horizontal"===this.orientation){var b=this.elementSize.width;a=a.x-this.elementOffset.left-(this._clickOffset?this._clickOffset.left:
0)}else b=this.elementSize.height,a=a.y-this.elementOffset.top-(this._clickOffset?this._clickOffset.top:0);b=a/b;1<b&&(b=1);0>b&&(b=0);"vertical"===this.orientation&&(b=1-b);a=this._valueMax()-this._valueMin();b=this._valueMin()+b*a;return this._trimAlignValue(b)},_start:function(a,b){var c={handle:this.handles[b],value:this.value()};this.options.values&&this.options.values.length&&(c.value=this.values(b),c.values=this.values());return this._trigger("start",a,c)},_slide:function(a,b,c){if(this.options.values&&
this.options.values.length){var d=this.values(b?0:1);2===this.options.values.length&&!0===this.options.range&&(0===b&&c>d||1===b&&c<d)&&(c=d);c!==this.values(b)&&(d=this.values(),d[b]=c,a=this._trigger("slide",a,{handle:this.handles[b],value:c,values:d}),this.values(b?0:1),!1!==a&&this.values(b,c))}else c!==this.value()&&(a=this._trigger("slide",a,{handle:this.handles[b],value:c}),!1!==a&&this.value(c))},_stop:function(a,b){var c={handle:this.handles[b],value:this.value()};this.options.values&&this.options.values.length&&
(c.value=this.values(b),c.values=this.values());this._trigger("stop",a,c)},_change:function(a,b){if(!this._keySliding&&!this._mouseSliding){var c={handle:this.handles[b],value:this.value()};this.options.values&&this.options.values.length&&(c.value=this.values(b),c.values=this.values());this._lastChangedValue=b;this._trigger("change",a,c)}},value:function(a){if(arguments.length)this.options.value=this._trimAlignValue(a),this._refreshValue(),this._change(null,0);else return this._value()},values:function(a,
b){var c;if(1<arguments.length)this.options.values[a]=this._trimAlignValue(b),this._refreshValue(),this._change(null,a);else if(arguments.length)if(d.isArray(arguments[0])){var e=this.options.values;var f=arguments[0];for(c=0;c<e.length;c+=1)e[c]=this._trimAlignValue(f[c]),this._change(null,c);this._refreshValue()}else return this.options.values&&this.options.values.length?this._values(a):this.value();else return this._values()},_setOption:function(a,b){var c,e=0;"range"===a&&!0===this.options.range&&
("min"===b?(this.options.value=this._values(0),this.options.values=null):"max"===b&&(this.options.value=this._values(this.options.values.length-1),this.options.values=null));d.isArray(this.options.values)&&(e=this.options.values.length);"disabled"===a&&this.element.toggleClass("ui-state-disabled",!!b);this._super(a,b);switch(a){case "orientation":this._detectOrientation();this.element.removeClass("ui-slider-horizontal ui-slider-vertical").addClass("ui-slider-"+this.orientation);this._refreshValue();
this.handles.css("horizontal"===b?"bottom":"left","");break;case "value":this._animateOff=!0;this._refreshValue();this._change(null,0);this._animateOff=!1;break;case "values":this._animateOff=!0;this._refreshValue();for(c=0;c<e;c+=1)this._change(null,c);this._animateOff=!1;break;case "step":case "min":case "max":this._animateOff=!0;this._calculateNewMax();this._refreshValue();this._animateOff=!1;break;case "range":this._animateOff=!0,this._refresh(),this._animateOff=!1}},_value:function(){var a=this.options.value;
return a=this._trimAlignValue(a)},_values:function(a){var b;if(arguments.length){var c=this.options.values[a];return c=this._trimAlignValue(c)}if(this.options.values&&this.options.values.length){c=this.options.values.slice();for(b=0;b<c.length;b+=1)c[b]=this._trimAlignValue(c[b]);return c}return[]},_trimAlignValue:function(a){if(a<=this._valueMin())return this._valueMin();if(a>=this._valueMax())return this._valueMax();var b=0<this.options.step?this.options.step:1,c=(a-this._valueMin())%b;a-=c;2*Math.abs(c)>=
b&&(a+=0<c?b:-b);return parseFloat(a.toFixed(5))},_calculateNewMax:function(){var a=(this.options.max-this._valueMin())%this.options.step;this.max=this.options.max-a},_valueMin:function(){return this.options.min},_valueMax:function(){return this.max},_refreshValue:function(){var a,b=this.options.range,c=this.options,e=this,f=this._animateOff?!1:c.animate,g={};if(this.options.values&&this.options.values.length)this.handles.each(function(b){m=(e.values(b)-e._valueMin())/(e._valueMax()-e._valueMin())*
100;g["horizontal"===e.orientation?"left":"bottom"]=m+"%";d(this).stop(1,1)[f?"animate":"css"](g,c.animate);if(!0===e.options.range)if("horizontal"===e.orientation){if(0===b)e.range.stop(1,1)[f?"animate":"css"]({left:m+"%"},c.animate);if(1===b)e.range[f?"animate":"css"]({width:m-a+"%"},{queue:!1,duration:c.animate})}else{if(0===b)e.range.stop(1,1)[f?"animate":"css"]({bottom:m+"%"},c.animate);if(1===b)e.range[f?"animate":"css"]({height:m-a+"%"},{queue:!1,duration:c.animate})}a=m});else{var h=this.value();
var k=this._valueMin();var l=this._valueMax();var m=l!==k?(h-k)/(l-k)*100:0;g["horizontal"===this.orientation?"left":"bottom"]=m+"%";this.handle.stop(1,1)[f?"animate":"css"](g,c.animate);if("min"===b&&"horizontal"===this.orientation)this.range.stop(1,1)[f?"animate":"css"]({width:m+"%"},c.animate);if("max"===b&&"horizontal"===this.orientation)this.range[f?"animate":"css"]({width:100-m+"%"},{queue:!1,duration:c.animate});if("min"===b&&"vertical"===this.orientation)this.range.stop(1,1)[f?"animate":"css"]({height:m+
"%"},c.animate);if("max"===b&&"vertical"===this.orientation)this.range[f?"animate":"css"]({height:100-m+"%"},{queue:!1,duration:c.animate})}},_handleEvents:{keydown:function(a){var b,c=d(a.target).data("ui-slider-handle-index");switch(a.keyCode){case d.ui.keyCode.HOME:case d.ui.keyCode.END:case d.ui.keyCode.PAGE_UP:case d.ui.keyCode.PAGE_DOWN:case d.ui.keyCode.UP:case d.ui.keyCode.RIGHT:case d.ui.keyCode.DOWN:case d.ui.keyCode.LEFT:if(a.preventDefault(),!this._keySliding){this._keySliding=!0;d(a.target).addClass("ui-state-active");
var e=this._start(a,c);if(!1===e)return}}var f=this.options.step;e=this.options.values&&this.options.values.length?b=this.values(c):b=this.value();switch(a.keyCode){case d.ui.keyCode.HOME:b=this._valueMin();break;case d.ui.keyCode.END:b=this._valueMax();break;case d.ui.keyCode.PAGE_UP:b=this._trimAlignValue(e+(this._valueMax()-this._valueMin())/this.numPages);break;case d.ui.keyCode.PAGE_DOWN:b=this._trimAlignValue(e-(this._valueMax()-this._valueMin())/this.numPages);break;case d.ui.keyCode.UP:case d.ui.keyCode.RIGHT:if(e===
this._valueMax())return;b=this._trimAlignValue(e+f);break;case d.ui.keyCode.DOWN:case d.ui.keyCode.LEFT:if(e===this._valueMin())return;b=this._trimAlignValue(e-f)}this._slide(a,c,b)},keyup:function(a){var b=d(a.target).data("ui-slider-handle-index");this._keySliding&&(this._keySliding=!1,this._stop(a,b),this._change(a,b),d(a.target).removeClass("ui-state-active"))}}})});
