# Supplementary material for: A bacterial pan-genome makes gene essentiality strain-dependent and evolvable
Source: Nat Microbiol. 2022 Sep 12;7(10):1580–92. doi: 10.1038/s41564-022-01208-7 (PMC9519441; doi:10.1038/s41564-022-01208-7)
Supplement: Source Data Fig. 4 — Swiss models data, genetic interactions (a subset of Supplementary Data 11), growth curves data and RNA-seq data for the two transporters (taken from Supplementary Data 6). [file 41564_2022_1208_MOESM8_ESM.zip › Fig_4a_models/SP_1751_swissmodel/web/js/raphael-min.js]

!function t(e,r){"object"==typeof exports&&"object"==typeof module?module.exports=r():"function"==typeof define&&define.amd?define("Raphael",[],r):"object"==typeof exports?exports.Raphael=r():e.Raphael=r()}(this,function(){return function(t){function e(i){if(r[i])return r[i].exports;var n=r[i]={exports:{},id:i,loaded:!1};return t[i].call(n.exports,n,n.exports,e),n.loaded=!0,n.exports}var r={};return e.m=t,e.c=r,e.p="",e(0)}([function(t,e,r){var i,n;i=[r(1),r(3),r(4)],n=function(t){return t}.apply(e,i),!(void 0!==n&&(t.exports=n))},function(t,e,r){var i,n;i=[r(2)],n=function(t){function e(r){if(e.is(r,"function"))return w?r():t.on("raphael.DOMload",r);if(e.is(r,Q))return e._engine.create[z](e,r.splice(0,3+e.is(r[0],$))).add(r);var i=Array.prototype.slice.call(arguments,0);if(e.is(i[i.length-1],"function")){var n=i.pop();return w?n.call(e._engine.create[z](e,i)):t.on("raphael.DOMload",function(){n.call(e._engine.create[z](e,i))})}return e._engine.create[z](e,arguments)}function r(t){if("function"==typeof t||Object(t)!==t)return t;var e=new t.constructor;for(var i in t)t[T](i)&&(e[i]=r(t[i]));return e}function i(t,e){for(var r=0,i=t.length;i>r;r++)if(t[r]===e)return t.push(t.splice(r,1)[0])}function n(t,e,r){function n(){var a=Array.prototype.slice.call(arguments,0),s=a.join("␀"),o=n.cache=n.cache||{},l=n.count=n.count||[];return o[T](s)?(i(l,s),r?r(o[s]):o[s]):(l.length>=1e3&&delete o[l.shift()],l.push(s),o[s]=t[z](e,a),r?r(o[s]):o[s])}return n}function a(){return this.hex}function s(t,e){for(var r=[],i=0,n=t.length;n-2*!e>i;i+=2){var a=[{x:+t[i-2],y:+t[i-1]},{x:+t[i],y:+t[i+1]},{x:+t[i+2],y:+t[i+3]},{x:+t[i+4],y:+t[i+5]}];e?i?n-4==i?a[3]={x:+t[0],y:+t[1]}:n-2==i&&(a[2]={x:+t[0],y:+t[1]},a[3]={x:+t[2],y:+t[3]}):a[0]={x:+t[n-2],y:+t[n-1]}:n-4==i?a[3]=a[2]:i||(a[0]={x:+t[i],y:+t[i+1]}),r.push(["C",(-a[0].x+6*a[1].x+a[2].x)/6,(-a[0].y+6*a[1].y+a[2].y)/6,(a[1].x+6*a[2].x-a[3].x)/6,(a[1].y+6*a[2].y-a[3].y)/6,a[2].x,a[2].y])}return r}function o(t,e,r,i,n){var a=-3*e+9*r-9*i+3*n,s=t*a+6*e-12*r+6*i;return t*s-3*e+3*r}function l(t,e,r,i,n,a,s,l,h){null==h&&(h=1),h=h>1?1:0>h?0:h;for(var u=h/2,c=12,f=[-.1252,.1252,-.3678,.3678,-.5873,.5873,-.7699,.7699,-.9041,.9041,-.9816,.9816],p=[.2491,.2491,.2335,.2335,.2032,.2032,.1601,.1601,.1069,.1069,.0472,.0472],d=0,g=0;c>g;g++){var x=u*f[g]+u,v=o(x,t,r,n,s),y=o(x,e,i,a,l),m=v*v+y*y;d+=p[g]*Y.sqrt(m)}return u*d}function h(t,e,r,i,n,a,s,o,h){if(!(0>h||l(t,e,r,i,n,a,s,o)<h)){var u=1,c=u/2,f=u-c,p,d=.01;for(p=l(t,e,r,i,n,a,s,o,f);H(p-h)>d;)c/=2,f+=(h>p?1:-1)*c,p=l(t,e,r,i,n,a,s,o,f);return f}}function u(t,e,r,i,n,a,s,o){if(!(W(t,r)<G(n,s)||G(t,r)>W(n,s)||W(e,i)<G(a,o)||G(e,i)>W(a,o))){var l=(t*i-e*r)*(n-s)-(t-r)*(n*o-a*s),h=(t*i-e*r)*(a-o)-(e-i)*(n*o-a*s),u=(t-r)*(a-o)-(e-i)*(n-s);if(u){var c=l/u,f=h/u,p=+c.toFixed(2),d=+f.toFixed(2);if(!(p<+G(t,r).toFixed(2)||p>+W(t,r).toFixed(2)||p<+G(n,s).toFixed(2)||p>+W(n,s).toFixed(2)||d<+G(e,i).toFixed(2)||d>+W(e,i).toFixed(2)||d<+G(a,o).toFixed(2)||d>+W(a,o).toFixed(2)))return{x:c,y:f}}}}function c(t,e){return p(t,e)}function f(t,e){return p(t,e,1)}function p(t,r,i){var n=e.bezierBBox(t),a=e.bezierBBox(r);if(!e.isBBoxIntersect(n,a))return i?0:[];for(var s=l.apply(0,t),o=l.apply(0,r),h=W(~~(s/5),1),c=W(~~(o/5),1),f=[],p=[],d={},g=i?0:[],x=0;h+1>x;x++){var v=e.findDotsAtSegment.apply(e,t.concat(x/h));f.push({x:v.x,y:v.y,t:x/h})}for(x=0;c+1>x;x++)v=e.findDotsAtSegment.apply(e,r.concat(x/c)),p.push({x:v.x,y:v.y,t:x/c});for(x=0;h>x;x++)for(var y=0;c>y;y++){var m=f[x],b=f[x+1],_=p[y],w=p[y+1],k=H(b.x-m.x)<.001?"y":"x",B=H(w.x-_.x)<.001?"y":"x",C=u(m.x,m.y,b.x,b.y,_.x,_.y,w.x,w.y);if(C){if(d[C.x.toFixed(4)]==C.y.toFixed(4))continue;d[C.x.toFixed(4)]=C.y.toFixed(4);var S=m.t+H((C[k]-m[k])/(b[k]-m[k]))*(b.t-m.t),T=_.t+H((C[B]-_[B])/(w[B]-_[B]))*(w.t-_.t);S>=0&&1.001>=S&&T>=0&&1.001>=T&&(i?g++:g.push({x:C.x,y:C.y,t1:G(S,1),t2:G(T,1)}))}}return g}function d(t,r,i){t=e._path2curve(t),r=e._path2curve(r);for(var n,a,s,o,l,h,u,c,f,d,g=i?0:[],x=0,v=t.length;v>x;x++){var y=t[x];if("M"==y[0])n=l=y[1],a=h=y[2];else{"C"==y[0]?(f=[n,a].concat(y.slice(1)),n=f[6],a=f[7]):(f=[n,a,n,a,l,h,l,h],n=l,a=h);for(var m=0,b=r.length;b>m;m++){var _=r[m];if("M"==_[0])s=u=_[1],o=c=_[2];else{"C"==_[0]?(d=[s,o].concat(_.slice(1)),s=d[6],o=d[7]):(d=[s,o,s,o,u,c,u,c],s=u,o=c);var w=p(f,d,i);if(i)g+=w;else{for(var k=0,B=w.length;B>k;k++)w[k].segment1=x,w[k].segment2=m,w[k].bez1=f,w[k].bez2=d;g=g.concat(w)}}}}}return g}function g(t,e,r,i,n,a){null!=t?(this.a=+t,this.b=+e,this.c=+r,this.d=+i,this.e=+n,this.f=+a):(this.a=1,this.b=0,this.c=0,this.d=1,this.e=0,this.f=0)}function x(){return this.x+I+this.y}function v(){return this.x+I+this.y+I+this.width+" × "+this.height}function y(t,e,r,i,n,a){function s(t){return((c*t+u)*t+h)*t}function o(t,e){var r=l(t,e);return((d*r+p)*r+f)*r}function l(t,e){var r,i,n,a,o,l;for(n=t,l=0;8>l;l++){if(a=s(n)-t,H(a)<e)return n;if(o=(3*c*n+2*u)*n+h,H(o)<1e-6)break;n-=a/o}if(r=0,i=1,n=t,r>n)return r;if(n>i)return i;for(;i>r;){if(a=s(n),H(a-t)<e)return n;t>a?r=n:i=n,n=(i-r)/2+r}return n}var h=3*e,u=3*(i-e)-h,c=1-h-u,f=3*r,p=3*(n-r)-f,d=1-f-p;return o(t,1/(200*a))}function m(t,e){var r=[],i={};if(this.ms=e,this.times=1,t){for(var n in t)t[T](n)&&(i[ht(n)]=t[n],r.push(ht(n)));r.sort(Bt)}this.anim=i,this.top=r[r.length-1],this.percents=r}function b(r,i,n,a,s,o){n=ht(n);var l,h,u,c=[],f,p,d,x=r.ms,v={},m={},b={};if(a)for(w=0,B=Ee.length;B>w;w++){var _=Ee[w];if(_.el.id==i.id&&_.anim==r){_.percent!=n?(Ee.splice(w,1),u=1):h=_,i.attr(_.totalOrigin);break}}else a=+m;for(var w=0,B=r.percents.length;B>w;w++){if(r.percents[w]==n||r.percents[w]>a*r.top){n=r.percents[w],p=r.percents[w-1]||0,x=x/r.top*(n-p),f=r.percents[w+1],l=r.anim[n];break}a&&i.attr(r.anim[r.percents[w]])}if(l){if(h)h.initstatus=a,h.start=new Date-h.ms*a;else{for(var C in l)if(l[T](C)&&(pt[T](C)||i.paper.customAttributes[T](C)))switch(v[C]=i.attr(C),null==v[C]&&(v[C]=ft[C]),m[C]=l[C],pt[C]){case $:b[C]=(m[C]-v[C])/x;break;case"colour":v[C]=e.getRGB(v[C]);var S=e.getRGB(m[C]);b[C]={r:(S.r-v[C].r)/x,g:(S.g-v[C].g)/x,b:(S.b-v[C].b)/x};break;case"path":var A=Qt(v[C],m[C]),E=A[1];for(v[C]=A[0],b[C]=[],w=0,B=v[C].length;B>w;w++){b[C][w]=[0];for(var N=1,M=v[C][w].length;M>N;N++)b[C][w][N]=(E[w][N]-v[C][w][N])/x}break;case"transform":var L=i._,z=le(L[C],m[C]);if(z)for(v[C]=z.from,m[C]=z.to,b[C]=[],b[C].real=!0,w=0,B=v[C].length;B>w;w++)for(b[C][w]=[v[C][w][0]],N=1,M=v[C][w].length;M>N;N++)b[C][w][N]=(m[C][w][N]-v[C][w][N])/x;else{var F=i.matrix||new g,R={_:{transform:L.transform},getBBox:function(){return i.getBBox(1)}};v[C]=[F.a,F.b,F.c,F.d,F.e,F.f],se(R,m[C]),m[C]=R._.transform,b[C]=[(R.matrix.a-F.a)/x,(R.matrix.b-F.b)/x,(R.matrix.c-F.c)/x,(R.matrix.d-F.d)/x,(R.matrix.e-F.e)/x,(R.matrix.f-F.f)/x]}break;case"csv":var I=j(l[C])[q](k),D=j(v[C])[q](k);if("clip-rect"==C)for(v[C]=D,b[C]=[],w=D.length;w--;)b[C][w]=(I[w]-v[C][w])/x;m[C]=I;break;default:for(I=[][P](l[C]),D=[][P](v[C]),b[C]=[],w=i.paper.customAttributes[C].length;w--;)b[C][w]=((I[w]||0)-(D[w]||0))/x}var V=l.easing,O=e.easing_formulas[V];if(!O)if(O=j(V).match(st),O&&5==O.length){var Y=O;O=function(t){return y(t,+Y[1],+Y[2],+Y[3],+Y[4],x)}}else O=St;if(d=l.start||r.start||+new Date,_={anim:r,percent:n,timestamp:d,start:d+(r.del||0),status:0,initstatus:a||0,stop:!1,ms:x,easing:O,from:v,diff:b,to:m,el:i,callback:l.callback,prev:p,next:f,repeat:o||r.times,origin:i.attr(),totalOrigin:s},Ee.push(_),a&&!h&&!u&&(_.stop=!0,_.start=new Date-x*a,1==Ee.length))return Me();u&&(_.start=new Date-_.ms*a),1==Ee.length&&Ne(Me)}t("raphael.anim.start."+i.id,i,r)}}function _(t){for(var e=0;e<Ee.length;e++)Ee[e].el.paper==t&&Ee.splice(e--,1)}e.version="2.2.0",e.eve=t;var w,k=/[, ]+/,B={circle:1,rect:1,path:1,ellipse:1,text:1,image:1},C=/\{(\d+)\}/g,S="prototype",T="hasOwnProperty",A={doc:document,win:window},E={was:Object.prototype[T].call(A.win,"Raphael"),is:A.win.Raphael},N=function(){this.ca=this.customAttributes={}},M,L="appendChild",z="apply",P="concat",F="ontouchstart"in A.win||A.win.DocumentTouch&&A.doc instanceof DocumentTouch,R="",I=" ",j=String,q="split",D="click dblclick mousedown mousemove mouseout mouseover mouseup touchstart touchmove touchend touchcancel"[q](I),V={mousedown:"touchstart",mousemove:"touchmove",mouseup:"touchend"},O=j.prototype.toLowerCase,Y=Math,W=Y.max,G=Y.min,H=Y.abs,X=Y.pow,U=Y.PI,$="number",Z="string",Q="array",J="toString",K="fill",tt=Object.prototype.toString,et={},rt="push",it=e._ISURL=/^url\(['"]?(.+?)['"]?\)$/i,nt=/^\s*((#[a-f\d]{6})|(#[a-f\d]{3})|rgba?\(\s*([\d\.]+%?\s*,\s*[\d\.]+%?\s*,\s*[\d\.]+%?(?:\s*,\s*[\d\.]+%?)?)\s*\)|hsba?\(\s*([\d\.]+(?:deg|\xb0|%)?\s*,\s*[\d\.]+%?\s*,\s*[\d\.]+(?:%?\s*,\s*[\d\.]+)?)%?\s*\)|hsla?\(\s*([\d\.]+(?:deg|\xb0|%)?\s*,\s*[\d\.]+%?\s*,\s*[\d\.]+(?:%?\s*,\s*[\d\.]+)?)%?\s*\))\s*$/i,at={NaN:1,Infinity:1,"-Infinity":1},st=/^(?:cubic-)?bezier\(([^,]+),([^,]+),([^,]+),([^\)]+)\)/,ot=Y.round,lt="setAttribute",ht=parseFloat,ut=parseInt,ct=j.prototype.toUpperCase,ft=e._availableAttrs={"arrow-end":"none","arrow-start":"none",blur:0,"clip-rect":"0 0 1e9 1e9",cursor:"default",cx:0,cy:0,fill:"#fff","fill-opacity":1,font:'10px "Arial"',"font-family":'"Arial"',"font-size":"10","font-style":"normal","font-weight":400,gradient:0,height:0,href:"http://raphaeljs.com/","letter-spacing":0,opacity:1,path:"M0,0",r:0,rx:0,ry:0,src:"",stroke:"#000","stroke-dasharray":"","stroke-linecap":"butt","stroke-linejoin":"butt","stroke-miterlimit":0,"stroke-opacity":1,"stroke-width":1,target:"_blank","text-anchor":"middle",title:"Raphael",transform:"",width:0,x:0,y:0},pt=e._availableAnimAttrs={blur:$,"clip-rect":"csv",cx:$,cy:$,fill:"colour","fill-opacity":$,"font-size":$,height:$,opacity:$,path:"path",r:$,rx:$,ry:$,stroke:"colour","stroke-opacity":$,"stroke-width":$,transform:"transform",width:$,x:$,y:$},dt=/[\x09\x0a\x0b\x0c\x0d\x20\xa0\u1680\u180e\u2000\u2001\u2002\u2003\u2004\u2005\u2006\u2007\u2008\u2009\u200a\u202f\u205f\u3000\u2028\u2029]/g,gt=/[\x09\x0a\x0b\x0c\x0d\x20\xa0\u1680\u180e\u2000\u2001\u2002\u2003\u2004\u2005\u2006\u2007\u2008\u2009\u200a\u202f\u205f\u3000\u2028\u2029]*,[\x09\x0a\x0b\x0c\x0d\x20\xa0\u1680\u180e\u2000\u2001\u2002\u2003\u2004\u2005\u2006\u2007\u2008\u2009\u200a\u202f\u205f\u3000\u2028\u2029]*/,xt={hs:1,rg:1},vt=/,?([achlmqrstvxz]),?/gi,yt=/([achlmrqstvz])[\x09\x0a\x0b\x0c\x0d\x20\xa0\u1680\u180e\u2000\u2001\u2002\u2003\u2004\u2005\u2006\u2007\u2008\u2009\u200a\u202f\u205f\u3000\u2028\u2029,]*((-?\d*\.?\d*(?:e[\-+]?\d+)?[\x09\x0a\x0b\x0c\x0d\x20\xa0\u1680\u180e\u2000\u2001\u2002\u2003\u2004\u2005\u2006\u2007\u2008\u2009\u200a\u202f\u205f\u3000\u2028\u2029]*,?[\x09\x0a\x0b\x0c\x0d\x20\xa0\u1680\u180e\u2000\u2001\u2002\u2003\u2004\u2005\u2006\u2007\u2008\u2009\u200a\u202f\u205f\u3000\u2028\u2029]*)+)/gi,mt=/([rstm])[\x09\x0a\x0b\x0c\x0d\x20\xa0\u1680\u180e\u2000\u2001\u2002\u2003\u2004\u2005\u2006\u2007\u2008\u2009\u200a\u202f\u205f\u3000\u2028\u2029,]*((-?\d*\.?\d*(?:e[\-+]?\d+)?[\x09\x0a\x0b\x0c\x0d\x20\xa0\u1680\u180e\u2000\u2001\u2002\u2003\u2004\u2005\u2006\u2007\u2008\u2009\u200a\u202f\u205f\u3000\u2028\u2029]*,?[\x09\x0a\x0b\x0c\x0d\x20\xa0\u1680\u180e\u2000\u2001\u2002\u2003\u2004\u2005\u2006\u2007\u2008\u2009\u200a\u202f\u205f\u3000\u2028\u2029]*)+)/gi,bt=/(-?\d*\.?\d*(?:e[\-+]?\d+)?)[\x09\x0a\x0b\x0c\x0d\x20\xa0\u1680\u180e\u2000\u2001\u2002\u2003\u2004\u2005\u2006\u2007\u2008\u2009\u200a\u202f\u205f\u3000\u2028\u2029]*,?[\x09\x0a\x0b\x0c\x0d\x20\xa0\u1680\u180e\u2000\u2001\u2002\u2003\u2004\u2005\u2006\u2007\u2008\u2009\u200a\u202f\u205f\u3000\u2028\u2029]*/gi,_t=e._radial_gradient=/^r(?:\(([^,]+?)[\x09\x0a\x0b\x0c\x0d\x20\xa0\u1680\u180e\u2000\u2001\u2002\u2003\u2004\u2005\u2006\u2007\u2008\u2009\u200a\u202f\u205f\u3000\u2028\u2029]*,[\x09\x0a\x0b\x0c\x0d\x20\xa0\u1680\u180e\u2000\u2001\u2002\u2003\u2004\u2005\u2006\u2007\u2008\u2009\u200a\u202f\u205f\u3000\u2028\u2029]*([^\)]+?)\))?/,wt={},kt=function(t,e){return t.key-e.key},Bt=function(t,e){return ht(t)-ht(e)},Ct=function(){},St=function(t){return t},Tt=e._rectPath=function(t,e,r,i,n){return n?[["M",t+n,e],["l",r-2*n,0],["a",n,n,0,0,1,n,n],["l",0,i-2*n],["a",n,n,0,0,1,-n,n],["l",2*n-r,0],["a",n,n,0,0,1,-n,-n],["l",0,2*n-i],["a",n,n,0,0,1,n,-n],["z"]]:[["M",t,e],["l",r,0],["l",0,i],["l",-r,0],["z"]]},At=function(t,e,r,i){return null==i&&(i=r),[["M",t,e],["m",0,-i],["a",r,i,0,1,1,0,2*i],["a",r,i,0,1,1,0,-2*i],["z"]]},Et=e._getPath={path:function(t){return t.attr("path")},circle:function(t){var e=t.attrs;return At(e.cx,e.cy,e.r)},ellipse:function(t){var e=t.attrs;return At(e.cx,e.cy,e.rx,e.ry)},rect:function(t){var e=t.attrs;return Tt(e.x,e.y,e.width,e.height,e.r)},image:function(t){var e=t.attrs;return Tt(e.x,e.y,e.width,e.height)},text:function(t){var e=t._getBBox();return Tt(e.x,e.y,e.width,e.height)},set:function(t){var e=t._getBBox();return Tt(e.x,e.y,e.width,e.height)}},Nt=e.mapPath=function(t,e){if(!e)return t;var r,i,n,a,s,o,l;for(t=Qt(t),n=0,s=t.length;s>n;n++)for(l=t[n],a=1,o=l.length;o>a;a+=2)r=e.x(l[a],l[a+1]),i=e.y(l[a],l[a+1]),l[a]=r,l[a+1]=i;return t};if(e._g=A,e.type=A.win.SVGAngle||A.doc.implementation.hasFeature("http://www.w3.org/TR/SVG11/feature#BasicStructure","1.1")?"SVG":"VML","VML"==e.type){var Mt=A.doc.createElement("div"),Lt;if(Mt.innerHTML='<v:shape adj="1"/>',Lt=Mt.firstChild,Lt.style.behavior="url(#default#VML)",!Lt||"object"!=typeof Lt.adj)return e.type=R;Mt=null}e.svg=!(e.vml="VML"==e.type),e._Paper=N,e.fn=M=N.prototype=e.prototype,e._id=0,e._oid=0,e.is=function(t,e){return e=O.call(e),"finite"==e?!at[T](+t):"array"==e?t instanceof Array:"null"==e&&null===t||e==typeof t&&null!==t||"object"==e&&t===Object(t)||"array"==e&&Array.isArray&&Array.isArray(t)||tt.call(t).slice(8,-1).toLowerCase()==e},e.angle=function(t,r,i,n,a,s){if(null==a){var o=t-i,l=r-n;return o||l?(180+180*Y.atan2(-l,-o)/U+360)%360:0}return e.angle(t,r,a,s)-e.angle(i,n,a,s)},e.rad=function(t){return t%360*U/180},e.deg=function(t){return Math.round(180*t/U%360*1e3)/1e3},e.snapTo=function(t,r,i){if(i=e.is(i,"finite")?i:10,e.is(t,Q)){for(var n=t.length;n--;)if(H(t[n]-r)<=i)return t[n]}else{t=+t;var a=r%t;if(i>a)return r-a;if(a>t-i)return r-a+t}return r};var zt=e.createUUID=function(t,e){return function(){return"xxxxxxxx-xxxx-4xxx-yxxx-xxxxxxxxxxxx".replace(t,e).toUpperCase()}}(/[xy]/g,function(t){var e=16*Y.random()|0,r="x"==t?e:3&e|8;return r.toString(16)});e.setWindow=function(r){t("raphael.setWindow",e,A.win,r),A.win=r,A.doc=A.win.document,e._engine.initWin&&e._engine.initWin(A.win)};var Pt=function(t){if(e.vml){var r=/^\s+|\s+$/g,i;try{var a=new ActiveXObject("htmlfile");a.write("<body>"),a.close(),i=a.body}catch(s){i=createPopup().document.body}var o=i.createTextRange();Pt=n(function(t){try{i.style.color=j(t).replace(r,R);var e=o.queryCommandValue("ForeColor");return e=(255&e)<<16|65280&e|(16711680&e)>>>16,"#"+("000000"+e.toString(16)).slice(-6)}catch(n){return"none"}})}else{var l=A.doc.createElement("i");l.title="Raphaël Colour Picker",l.style.display="none",A.doc.body.appendChild(l),Pt=n(function(t){return l.style.color=t,A.doc.defaultView.getComputedStyle(l,R).getPropertyValue("color")})}return Pt(t)},Ft=function(){return"hsb("+[this.h,this.s,this.b]+")"},Rt=function(){return"hsl("+[this.h,this.s,this.l]+")"},It=function(){return this.hex},jt=function(t,r,i){if(null==r&&e.is(t,"object")&&"r"in t&&"g"in t&&"b"in t&&(i=t.b,r=t.g,t=t.r),null==r&&e.is(t,Z)){var n=e.getRGB(t);t=n.r,r=n.g,i=n.b}return(t>1||r>1||i>1)&&(t/=255,r/=255,i/=255),[t,r,i]},qt=function(t,r,i,n){t*=255,r*=255,i*=255;var a={r:t,g:r,b:i,hex:e.rgb(t,r,i),toString:It};return e.is(n,"finite")&&(a.opacity=n),a};e.color=function(t){var r;return e.is(t,"object")&&"h"in t&&"s"in t&&"b"in t?(r=e.hsb2rgb(t),t.r=r.r,t.g=r.g,t.b=r.b,t.hex=r.hex):e.is(t,"object")&&"h"in t&&"s"in t&&"l"in t?(r=e.hsl2rgb(t),t.r=r.r,t.g=r.g,t.b=r.b,t.hex=r.hex):(e.is(t,"string")&&(t=e.getRGB(t)),e.is(t,"object")&&"r"in t&&"g"in t&&"b"in t?(r=e.rgb2hsl(t),t.h=r.h,t.s=r.s,t.l=r.l,r=e.rgb2hsb(t),t.v=r.b):(t={hex:"none"},t.r=t.g=t.b=t.h=t.s=t.v=t.l=-1)),t.toString=It,t},e.hsb2rgb=function(t,e,r,i){this.is(t,"object")&&"h"in t&&"s"in t&&"b"in t&&(r=t.b,e=t.s,i=t.o,t=t.h),t*=360;var n,a,s,o,l;return t=t%360/60,l=r*e,o=l*(1-H(t%2-1)),n=a=s=r-l,t=~~t,n+=[l,o,0,0,o,l][t],a+=[o,l,l,o,0,0][t],s+=[0,0,o,l,l,o][t],qt(n,a,s,i)},e.hsl2rgb=function(t,e,r,i){this.is(t,"object")&&"h"in t&&"s"in t&&"l"in t&&(r=t.l,e=t.s,t=t.h),(t>1||e>1||r>1)&&(t/=360,e/=100,r/=100),t*=360;var n,a,s,o,l;return t=t%360/60,l=2*e*(.5>r?r:1-r),o=l*(1-H(t%2-1)),n=a=s=r-l/2,t=~~t,n+=[l,o,0,0,o,l][t],a+=[o,l,l,o,0,0][t],s+=[0,0,o,l,l,o][t],qt(n,a,s,i)},e.rgb2hsb=function(t,e,r){r=jt(t,e,r),t=r[0],e=r[1],r=r[2];var i,n,a,s;return a=W(t,e,r),s=a-G(t,e,r),i=0==s?null:a==t?(e-r)/s:a==e?(r-t)/s+2:(t-e)/s+4,i=(i+360)%6*60/360,n=0==s?0:s/a,{h:i,s:n,b:a,toString:Ft}},e.rgb2hsl=function(t,e,r){r=jt(t,e,r),t=r[0],e=r[1],r=r[2];var i,n,a,s,o,l;return s=W(t,e,r),o=G(t,e,r),l=s-o,i=0==l?null:s==t?(e-r)/l:s==e?(r-t)/l+2:(t-e)/l+4,i=(i+360)%6*60/360,a=(s+o)/2,n=0==l?0:.5>a?l/(2*a):l/(2-2*a),{h:i,s:n,l:a,toString:Rt}},e._path2string=function(){return this.join(",").replace(vt,"$1")};var Dt=e._preload=function(t,e){var r=A.doc.createElement("img");r.style.cssText="position:absolute;left:-9999em;top:-9999em",r.onload=function(){e.call(this),this.onload=null,A.doc.body.removeChild(this)},r.onerror=function(){A.doc.body.removeChild(this)},A.doc.body.appendChild(r),r.src=t};e.getRGB=n(function(t){if(!t||(t=j(t)).indexOf("-")+1)return{r:-1,g:-1,b:-1,hex:"none",error:1,toString:a};if("none"==t)return{r:-1,g:-1,b:-1,hex:"none",toString:a};!(xt[T](t.toLowerCase().substring(0,2))||"#"==t.charAt())&&(t=Pt(t));var r,i,n,s,o,l,h,u=t.match(nt);return u?(u[2]&&(s=ut(u[2].substring(5),16),n=ut(u[2].substring(3,5),16),i=ut(u[2].substring(1,3),16)),u[3]&&(s=ut((l=u[3].charAt(3))+l,16),n=ut((l=u[3].charAt(2))+l,16),i=ut((l=u[3].charAt(1))+l,16)),u[4]&&(h=u[4][q](gt),i=ht(h[0]),"%"==h[0].slice(-1)&&(i*=2.55),n=ht(h[1]),"%"==h[1].slice(-1)&&(n*=2.55),s=ht(h[2]),"%"==h[2].slice(-1)&&(s*=2.55),"rgba"==u[1].toLowerCase().slice(0,4)&&(o=ht(h[3])),h[3]&&"%"==h[3].slice(-1)&&(o/=100)),u[5]?(h=u[5][q](gt),i=ht(h[0]),"%"==h[0].slice(-1)&&(i*=2.55),n=ht(h[1]),"%"==h[1].slice(-1)&&(n*=2.55),s=ht(h[2]),"%"==h[2].slice(-1)&&(s*=2.55),("deg"==h[0].slice(-3)||"°"==h[0].slice(-1))&&(i/=360),"hsba"==u[1].toLowerCase().slice(0,4)&&(o=ht(h[3])),h[3]&&"%"==h[3].slice(-1)&&(o/=100),e.hsb2rgb(i,n,s,o)):u[6]?(h=u[6][q](gt),i=ht(h[0]),"%"==h[0].slice(-1)&&(i*=2.55),n=ht(h[1]),"%"==h[1].slice(-1)&&(n*=2.55),s=ht(h[2]),"%"==h[2].slice(-1)&&(s*=2.55),("deg"==h[0].slice(-3)||"°"==h[0].slice(-1))&&(i/=360),"hsla"==u[1].toLowerCase().slice(0,4)&&(o=ht(h[3])),h[3]&&"%"==h[3].slice(-1)&&(o/=100),e.hsl2rgb(i,n,s,o)):(u={r:i,g:n,b:s,toString:a},u.hex="#"+(16777216|s|n<<8|i<<16).toString(16).slice(1),e.is(o,"finite")&&(u.opacity=o),u)):{r:-1,g:-1,b:-1,hex:"none",error:1,toString:a}},e),e.hsb=n(function(t,r,i){return e.hsb2rgb(t,r,i).hex}),e.hsl=n(function(t,r,i){return e.hsl2rgb(t,r,i).hex}),e.rgb=n(function(t,e,r){function i(t){return t+.5|0}return"#"+(16777216|i(r)|i(e)<<8|i(t)<<16).toString(16).slice(1)}),e.getColor=function(t){var e=this.getColor.start=this.getColor.start||{h:0,s:1,b:t||.75},r=this.hsb2rgb(e.h,e.s,e.b);return e.h+=.075,e.h>1&&(e.h=0,e.s-=.2,e.s<=0&&(this.getColor.start={h:0,s:1,b:e.b})),r.hex},e.getColor.reset=function(){delete this.start},e.parsePathString=function(t){if(!t)return null;var r=Vt(t);if(r.arr)return Yt(r.arr);var i={a:7,c:6,h:1,l:2,m:2,r:4,q:4,s:4,t:2,v:1,z:0},n=[];return e.is(t,Q)&&e.is(t[0],Q)&&(n=Yt(t)),n.length||j(t).replace(yt,function(t,e,r){var a=[],s=e.toLowerCase();if(r.replace(bt,function(t,e){e&&a.push(+e)}),"m"==s&&a.length>2&&(n.push([e][P](a.splice(0,2))),s="l",e="m"==e?"l":"L"),"r"==s)n.push([e][P](a));else for(;a.length>=i[s]&&(n.push([e][P](a.splice(0,i[s]))),i[s]););}),n.toString=e._path2string,r.arr=Yt(n),n},e.parseTransformString=n(function(t){if(!t)return null;var r={r:3,s:4,t:2,m:6},i=[];return e.is(t,Q)&&e.is(t[0],Q)&&(i=Yt(t)),i.length||j(t).replace(mt,function(t,e,r){var n=[],a=O.call(e);r.replace(bt,function(t,e){e&&n.push(+e)}),i.push([e][P](n))}),i.toString=e._path2string,i});var Vt=function(t){var e=Vt.ps=Vt.ps||{};return e[t]?e[t].sleep=100:e[t]={sleep:100},setTimeout(function(){for(var r in e)e[T](r)&&r!=t&&(e[r].sleep--,!e[r].sleep&&delete e[r])}),e[t]};e.findDotsAtSegment=function(t,e,r,i,n,a,s,o,l){var h=1-l,u=X(h,3),c=X(h,2),f=l*l,p=f*l,d=u*t+3*c*l*r+3*h*l*l*n+p*s,g=u*e+3*c*l*i+3*h*l*l*a+p*o,x=t+2*l*(r-t)+f*(n-2*r+t),v=e+2*l*(i-e)+f*(a-2*i+e),y=r+2*l*(n-r)+f*(s-2*n+r),m=i+2*l*(a-i)+f*(o-2*a+i),b=h*t+l*r,_=h*e+l*i,w=h*n+l*s,k=h*a+l*o,B=90-180*Y.atan2(x-y,v-m)/U;return(x>y||m>v)&&(B+=180),{x:d,y:g,m:{x:x,y:v},n:{x:y,y:m},start:{x:b,y:_},end:{x:w,y:k},alpha:B}},e.bezierBBox=function(t,r,i,n,a,s,o,l){e.is(t,"array")||(t=[t,r,i,n,a,s,o,l]);var h=Zt.apply(null,t);return{x:h.min.x,y:h.min.y,x2:h.max.x,y2:h.max.y,width:h.max.x-h.min.x,height:h.max.y-h.min.y}},e.isPointInsideBBox=function(t,e,r){return e>=t.x&&e<=t.x2&&r>=t.y&&r<=t.y2},e.isBBoxIntersect=function(t,r){var i=e.isPointInsideBBox;return i(r,t.x,t.y)||i(r,t.x2,t.y)||i(r,t.x,t.y2)||i(r,t.x2,t.y2)||i(t,r.x,r.y)||i(t,r.x2,r.y)||i(t,r.x,r.y2)||i(t,r.x2,r.y2)||(t.x<r.x2&&t.x>r.x||r.x<t.x2&&r.x>t.x)&&(t.y<r.y2&&t.y>r.y||r.y<t.y2&&r.y>t.y)},e.pathIntersection=function(t,e){return d(t,e)},e.pathIntersectionNumber=function(t,e){return d(t,e,1)},e.isPointInsidePath=function(t,r,i){var n=e.pathBBox(t);return e.isPointInsideBBox(n,r,i)&&d(t,[["M",r,i],["H",n.x2+10]],1)%2==1},e._removedFactory=function(e){return function(){t("raphael.log",null,"Raphaël: you are calling to method “"+e+"” of removed object",e)}};var Ot=e.pathBBox=function(t){var e=Vt(t);if(e.bbox)return r(e.bbox);if(!t)return{x:0,y:0,width:0,height:0,x2:0,y2:0};t=Qt(t);for(var i=0,n=0,a=[],s=[],o,l=0,h=t.length;h>l;l++)if(o=t[l],"M"==o[0])i=o[1],n=o[2],a.push(i),s.push(n);else{var u=Zt(i,n,o[1],o[2],o[3],o[4],o[5],o[6]);a=a[P](u.min.x,u.max.x),s=s[P](u.min.y,u.max.y),i=o[5],n=o[6]}var c=G[z](0,a),f=G[z](0,s),p=W[z](0,a),d=W[z](0,s),g=p-c,x=d-f,v={x:c,y:f,x2:p,y2:d,width:g,height:x,cx:c+g/2,cy:f+x/2};return e.bbox=r(v),v},Yt=function(t){var i=r(t);return i.toString=e._path2string,i},Wt=e._pathToRelative=function(t){var r=Vt(t);if(r.rel)return Yt(r.rel);e.is(t,Q)&&e.is(t&&t[0],Q)||(t=e.parsePathString(t));var i=[],n=0,a=0,s=0,o=0,l=0;"M"==t[0][0]&&(n=t[0][1],a=t[0][2],s=n,o=a,l++,i.push(["M",n,a]));for(var h=l,u=t.length;u>h;h++){var c=i[h]=[],f=t[h];if(f[0]!=O.call(f[0]))switch(c[0]=O.call(f[0]),c[0]){case"a":c[1]=f[1],c[2]=f[2],c[3]=f[3],c[4]=f[4],c[5]=f[5],c[6]=+(f[6]-n).toFixed(3),c[7]=+(f[7]-a).toFixed(3);break;case"v":c[1]=+(f[1]-a).toFixed(3);break;case"m":s=f[1],o=f[2];default:for(var p=1,d=f.length;d>p;p++)c[p]=+(f[p]-(p%2?n:a)).toFixed(3)}else{c=i[h]=[],"m"==f[0]&&(s=f[1]+n,o=f[2]+a);for(var g=0,x=f.length;x>g;g++)i[h][g]=f[g]}var v=i[h].length;switch(i[h][0]){case"z":n=s,a=o;break;case"h":n+=+i[h][v-1];break;case"v":a+=+i[h][v-1];break;default:n+=+i[h][v-2],a+=+i[h][v-1]}}return i.toString=e._path2string,r.rel=Yt(i),i},Gt=e._pathToAbsolute=function(t){var r=Vt(t);if(r.abs)return Yt(r.abs);if(e.is(t,Q)&&e.is(t&&t[0],Q)||(t=e.parsePathString(t)),!t||!t.length)return[["M",0,0]];var i=[],n=0,a=0,o=0,l=0,h=0;"M"==t[0][0]&&(n=+t[0][1],a=+t[0][2],o=n,l=a,h++,i[0]=["M",n,a]);for(var u=3==t.length&&"M"==t[0][0]&&"R"==t[1][0].toUpperCase()&&"Z"==t[2][0].toUpperCase(),c,f,p=h,d=t.length;d>p;p++){if(i.push(c=[]),f=t[p],f[0]!=ct.call(f[0]))switch(c[0]=ct.call(f[0]),c[0]){case"A":c[1]=f[1],c[2]=f[2],c[3]=f[3],c[4]=f[4],c[5]=f[5],c[6]=+(f[6]+n),c[7]=+(f[7]+a);break;case"V":c[1]=+f[1]+a;break;case"H":c[1]=+f[1]+n;break;case"R":for(var g=[n,a][P](f.slice(1)),x=2,v=g.length;v>x;x++)g[x]=+g[x]+n,g[++x]=+g[x]+a;i.pop(),i=i[P](s(g,u));break;case"M":o=+f[1]+n,l=+f[2]+a;default:for(x=1,v=f.length;v>x;x++)c[x]=+f[x]+(x%2?n:a)}else if("R"==f[0])g=[n,a][P](f.slice(1)),i.pop(),i=i[P](s(g,u)),c=["R"][P](f.slice(-2));else for(var y=0,m=f.length;m>y;y++)c[y]=f[y];switch(c[0]){case"Z":n=o,a=l;break;case"H":n=c[1];break;case"V":a=c[1];break;case"M":o=c[c.length-2],l=c[c.length-1];default:n=c[c.length-2],a=c[c.length-1]}}return i.toString=e._path2string,r.abs=Yt(i),i},Ht=function(t,e,r,i){return[t,e,r,i,r,i]},Xt=function(t,e,r,i,n,a){var s=1/3,o=2/3;return[s*t+o*r,s*e+o*i,s*n+o*r,s*a+o*i,n,a]},Ut=function(t,e,r,i,a,s,o,l,h,u){var c=120*U/180,f=U/180*(+a||0),p=[],d,g=n(function(t,e,r){var i=t*Y.cos(r)-e*Y.sin(r),n=t*Y.sin(r)+e*Y.cos(r);return{x:i,y:n}});if(u)S=u[0],T=u[1],B=u[2],C=u[3];else{d=g(t,e,-f),t=d.x,e=d.y,d=g(l,h,-f),l=d.x,h=d.y;var x=Y.cos(U/180*a),v=Y.sin(U/180*a),y=(t-l)/2,m=(e-h)/2,b=y*y/(r*r)+m*m/(i*i);b>1&&(b=Y.sqrt(b),r=b*r,i=b*i);var _=r*r,w=i*i,k=(s==o?-1:1)*Y.sqrt(H((_*w-_*m*m-w*y*y)/(_*m*m+w*y*y))),B=k*r*m/i+(t+l)/2,C=k*-i*y/r+(e+h)/2,S=Y.asin(((e-C)/i).toFixed(9)),T=Y.asin(((h-C)/i).toFixed(9));S=B>t?U-S:S,T=B>l?U-T:T,0>S&&(S=2*U+S),0>T&&(T=2*U+T),o&&S>T&&(S-=2*U),!o&&T>S&&(T-=2*U)}var A=T-S;if(H(A)>c){var E=T,N=l,M=h;T=S+c*(o&&T>S?1:-1),l=B+r*Y.cos(T),h=C+i*Y.sin(T),p=Ut(l,h,r,i,a,0,o,N,M,[T,E,B,C])}A=T-S;var L=Y.cos(S),z=Y.sin(S),F=Y.cos(T),R=Y.sin(T),I=Y.tan(A/4),j=4/3*r*I,D=4/3*i*I,V=[t,e],O=[t+j*z,e-D*L],W=[l+j*R,h-D*F],G=[l,h];if(O[0]=2*V[0]-O[0],O[1]=2*V[1]-O[1],u)return[O,W,G][P](p);p=[O,W,G][P](p).join()[q](",");for(var X=[],$=0,Z=p.length;Z>$;$++)X[$]=$%2?g(p[$-1],p[$],f).y:g(p[$],p[$+1],f).x;return X},$t=function(t,e,r,i,n,a,s,o,l){var h=1-l;return{x:X(h,3)*t+3*X(h,2)*l*r+3*h*l*l*n+X(l,3)*s,y:X(h,3)*e+3*X(h,2)*l*i+3*h*l*l*a+X(l,3)*o}},Zt=n(function(t,e,r,i,n,a,s,o){var l=n-2*r+t-(s-2*n+r),h=2*(r-t)-2*(n-r),u=t-r,c=(-h+Y.sqrt(h*h-4*l*u))/2/l,f=(-h-Y.sqrt(h*h-4*l*u))/2/l,p=[e,o],d=[t,s],g;return H(c)>"1e12"&&(c=.5),H(f)>"1e12"&&(f=.5),c>0&&1>c&&(g=$t(t,e,r,i,n,a,s,o,c),d.push(g.x),p.push(g.y)),f>0&&1>f&&(g=$t(t,e,r,i,n,a,s,o,f),d.push(g.x),p.push(g.y)),l=a-2*i+e-(o-2*a+i),h=2*(i-e)-2*(a-i),u=e-i,c=(-h+Y.sqrt(h*h-4*l*u))/2/l,f=(-h-Y.sqrt(h*h-4*l*u))/2/l,H(c)>"1e12"&&(c=.5),H(f)>"1e12"&&(f=.5),c>0&&1>c&&(g=$t(t,e,r,i,n,a,s,o,c),d.push(g.x),p.push(g.y)),f>0&&1>f&&(g=$t(t,e,r,i,n,a,s,o,f),d.push(g.x),p.push(g.y)),{min:{x:G[z](0,d),y:G[z](0,p)},max:{x:W[z](0,d),y:W[z](0,p)}}}),Qt=e._path2curve=n(function(t,e){var r=!e&&Vt(t);if(!e&&r.curve)return Yt(r.curve);for(var i=Gt(t),n=e&&Gt(e),a={x:0,y:0,bx:0,by:0,X:0,Y:0,qx:null,qy:null},s={x:0,y:0,bx:0,by:0,X:0,Y:0,qx:null,qy:null},o=(function(t,e,r){var i,n,a={T:1,Q:1};if(!t)return["C",e.x,e.y,e.x,e.y,e.x,e.y];switch(!(t[0]in a)&&(e.qx=e.qy=null),t[0]){case"M":e.X=t[1],e.Y=t[2];break;case"A":t=["C"][P](Ut[z](0,[e.x,e.y][P](t.slice(1))));break;case"S":"C"==r||"S"==r?(i=2*e.x-e.bx,n=2*e.y-e.by):(i=e.x,n=e.y),t=["C",i,n][P](t.slice(1));break;case"T":"Q"==r||"T"==r?(e.qx=2*e.x-e.qx,e.qy=2*e.y-e.qy):(e.qx=e.x,e.qy=e.y),t=["C"][P](Xt(e.x,e.y,e.qx,e.qy,t[1],t[2]));break;case"Q":e.qx=t[1],e.qy=t[2],t=["C"][P](Xt(e.x,e.y,t[1],t[2],t[3],t[4]));break;case"L":t=["C"][P](Ht(e.x,e.y,t[1],t[2]));break;case"H":t=["C"][P](Ht(e.x,e.y,t[1],e.y));break;case"V":t=["C"][P](Ht(e.x,e.y,e.x,t[1]));break;case"Z":t=["C"][P](Ht(e.x,e.y,e.X,e.Y))}return t}),l=function(t,e){if(t[e].length>7){t[e].shift();for(var r=t[e];r.length;)u[e]="A",n&&(c[e]="A"),t.splice(e++,0,["C"][P](r.splice(0,6)));t.splice(e,1),g=W(i.length,n&&n.length||0)}},h=function(t,e,r,a,s){t&&e&&"M"==t[s][0]&&"M"!=e[s][0]&&(e.splice(s,0,["M",a.x,a.y]),r.bx=0,r.by=0,r.x=t[s][1],r.y=t[s][2],g=W(i.length,n&&n.length||0))},u=[],c=[],f="",p="",d=0,g=W(i.length,n&&n.length||0);g>d;d++){i[d]&&(f=i[d][0]),"C"!=f&&(u[d]=f,d&&(p=u[d-1])),i[d]=o(i[d],a,p),"A"!=u[d]&&"C"==f&&(u[d]="C"),l(i,d),n&&(n[d]&&(f=n[d][0]),"C"!=f&&(c[d]=f,d&&(p=c[d-1])),n[d]=o(n[d],s,p),"A"!=c[d]&&"C"==f&&(c[d]="C"),l(n,d)),h(i,n,a,s,d),h(n,i,s,a,d);var x=i[d],v=n&&n[d],y=x.length,m=n&&v.length;a.x=x[y-2],a.y=x[y-1],a.bx=ht(x[y-4])||a.x,a.by=ht(x[y-3])||a.y,s.bx=n&&(ht(v[m-4])||s.x),s.by=n&&(ht(v[m-3])||s.y),s.x=n&&v[m-2],s.y=n&&v[m-1]}return n||(r.curve=Yt(i)),n?[i,n]:i},null,Yt),Jt=e._parseDots=n(function(t){for(var r=[],i=0,n=t.length;n>i;i++){var a={},s=t[i].match(/^([^:]*):?([\d\.]*)/);if(a.color=e.getRGB(s[1]),a.color.error)return null;a.opacity=a.color.opacity,a.color=a.color.hex,s[2]&&(a.offset=s[2]+"%"),r.push(a)}for(i=1,n=r.length-1;n>i;i++)if(!r[i].offset){for(var o=ht(r[i-1].offset||0),l=0,h=i+1;n>h;h++)if(r[h].offset){l=r[h].offset;break}l||(l=100,h=n),l=ht(l);for(var u=(l-o)/(h-i+1);h>i;i++)o+=u,r[i].offset=o+"%"}return r}),Kt=e._tear=function(t,e){t==e.top&&(e.top=t.prev),t==e.bottom&&(e.bottom=t.next),t.next&&(t.next.prev=t.prev),t.prev&&(t.prev.next=t.next)},te=e._tofront=function(t,e){e.top!==t&&(Kt(t,e),t.next=null,t.prev=e.top,e.top.next=t,e.top=t)},ee=e._toback=function(t,e){e.bottom!==t&&(Kt(t,e),t.next=e.bottom,t.prev=null,e.bottom.prev=t,e.bottom=t)},re=e._insertafter=function(t,e,r){Kt(t,r),e==r.top&&(r.top=t),e.next&&(e.next.prev=t),t.next=e.next,t.prev=e,e.next=t},ie=e._insertbefore=function(t,e,r){Kt(t,r),e==r.bottom&&(r.bottom=t),e.prev&&(e.prev.next=t),t.prev=e.prev,e.prev=t,t.next=e},ne=e.toMatrix=function(t,e){var r=Ot(t),i={_:{transform:R},getBBox:function(){return r}};return se(i,e),i.matrix},ae=e.transformPath=function(t,e){return Nt(t,ne(t,e))},se=e._extractTransform=function(t,r){if(null==r)return t._.transform;r=j(r).replace(/\.{3}|\u2026/g,t._.transform||R);var i=e.parseTransformString(r),n=0,a=0,s=0,o=1,l=1,h=t._,u=new g;if(h.transform=i||[],i)for(var c=0,f=i.length;f>c;c++){var p=i[c],d=p.length,x=j(p[0]).toLowerCase(),v=p[0]!=x,y=v?u.invert():0,m,b,_,w,k;"t"==x&&3==d?v?(m=y.x(0,0),b=y.y(0,0),_=y.x(p[1],p[2]),w=y.y(p[1],p[2]),u.translate(_-m,w-b)):u.translate(p[1],p[2]):"r"==x?2==d?(k=k||t.getBBox(1),u.rotate(p[1],k.x+k.width/2,k.y+k.height/2),n+=p[1]):4==d&&(v?(_=y.x(p[2],p[3]),w=y.y(p[2],p[3]),u.rotate(p[1],_,w)):u.rotate(p[1],p[2],p[3]),n+=p[1]):"s"==x?2==d||3==d?(k=k||t.getBBox(1),u.scale(p[1],p[d-1],k.x+k.width/2,k.y+k.height/2),o*=p[1],l*=p[d-1]):5==d&&(v?(_=y.x(p[3],p[4]),w=y.y(p[3],p[4]),u.scale(p[1],p[2],_,w)):u.scale(p[1],p[2],p[3],p[4]),o*=p[1],l*=p[2]):"m"==x&&7==d&&u.add(p[1],p[2],p[3],p[4],p[5],p[6]),h.dirtyT=1,t.matrix=u}t.matrix=u,h.sx=o,h.sy=l,h.deg=n,h.dx=a=u.e,h.dy=s=u.f,1==o&&1==l&&!n&&h.bbox?(h.bbox.x+=+a,h.bbox.y+=+s):h.dirtyT=1},oe=function(t){var e=t[0];switch(e.toLowerCase()){case"t":return[e,0,0];case"m":return[e,1,0,0,1,0,0];case"r":return 4==t.length?[e,0,t[2],t[3]]:[e,0];case"s":return 5==t.length?[e,1,1,t[3],t[4]]:3==t.length?[e,1,1]:[e,1]}},le=e._equaliseTransform=function(t,r){r=j(r).replace(/\.{3}|\u2026/g,t),t=e.parseTransformString(t)||[],r=e.parseTransformString(r)||[];for(var i=W(t.length,r.length),n=[],a=[],s=0,o,l,h,u;i>s;s++){if(h=t[s]||oe(r[s]),u=r[s]||oe(h),h[0]!=u[0]||"r"==h[0].toLowerCase()&&(h[2]!=u[2]||h[3]!=u[3])||"s"==h[0].toLowerCase()&&(h[3]!=u[3]||h[4]!=u[4]))return;for(n[s]=[],a[s]=[],o=0,l=W(h.length,u.length);l>o;o++)o in h&&(n[s][o]=h[o]),o in u&&(a[s][o]=u[o])}return{from:n,to:a}};e._getContainer=function(t,r,i,n){var a;return a=null!=n||e.is(t,"object")?t:A.doc.getElementById(t),null!=a?a.tagName?null==r?{container:a,width:a.style.pixelWidth||a.offsetWidth,height:a.style.pixelHeight||a.offsetHeight}:{container:a,width:r,height:i}:{container:1,x:t,y:r,width:i,height:n}:void 0},e.pathToRelative=Wt,e._engine={},e.path2curve=Qt,e.matrix=function(t,e,r,i,n,a){return new g(t,e,r,i,n,a)},function(t){function r(t){return t[0]*t[0]+t[1]*t[1]}function i(t){var e=Y.sqrt(r(t));t[0]&&(t[0]/=e),t[1]&&(t[1]/=e)}t.add=function(t,e,r,i,n,a){var s=[[],[],[]],o=[[this.a,this.c,this.e],[this.b,this.d,this.f],[0,0,1]],l=[[t,r,n],[e,i,a],[0,0,1]],h,u,c,f;for(t&&t instanceof g&&(l=[[t.a,t.c,t.e],[t.b,t.d,t.f],[0,0,1]]),h=0;3>h;h++)for(u=0;3>u;u++){for(f=0,c=0;3>c;c++)f+=o[h][c]*l[c][u];s[h][u]=f}this.a=s[0][0],this.b=s[1][0],this.c=s[0][1],this.d=s[1][1],this.e=s[0][2],this.f=s[1][2]},t.invert=function(){var t=this,e=t.a*t.d-t.b*t.c;return new g(t.d/e,-t.b/e,-t.c/e,t.a/e,(t.c*t.f-t.d*t.e)/e,(t.b*t.e-t.a*t.f)/e)},t.clone=function(){return new g(this.a,this.b,this.c,this.d,this.e,this.f)},t.translate=function(t,e){
this.add(1,0,0,1,t,e)},t.scale=function(t,e,r,i){null==e&&(e=t),(r||i)&&this.add(1,0,0,1,r,i),this.add(t,0,0,e,0,0),(r||i)&&this.add(1,0,0,1,-r,-i)},t.rotate=function(t,r,i){t=e.rad(t),r=r||0,i=i||0;var n=+Y.cos(t).toFixed(9),a=+Y.sin(t).toFixed(9);this.add(n,a,-a,n,r,i),this.add(1,0,0,1,-r,-i)},t.x=function(t,e){return t*this.a+e*this.c+this.e},t.y=function(t,e){return t*this.b+e*this.d+this.f},t.get=function(t){return+this[j.fromCharCode(97+t)].toFixed(4)},t.toString=function(){return e.svg?"matrix("+[this.get(0),this.get(1),this.get(2),this.get(3),this.get(4),this.get(5)].join()+")":[this.get(0),this.get(2),this.get(1),this.get(3),0,0].join()},t.toFilter=function(){return"progid:DXImageTransform.Microsoft.Matrix(M11="+this.get(0)+", M12="+this.get(2)+", M21="+this.get(1)+", M22="+this.get(3)+", Dx="+this.get(4)+", Dy="+this.get(5)+", sizingmethod='auto expand')"},t.offset=function(){return[this.e.toFixed(4),this.f.toFixed(4)]},t.split=function(){var t={};t.dx=this.e,t.dy=this.f;var n=[[this.a,this.c],[this.b,this.d]];t.scalex=Y.sqrt(r(n[0])),i(n[0]),t.shear=n[0][0]*n[1][0]+n[0][1]*n[1][1],n[1]=[n[1][0]-n[0][0]*t.shear,n[1][1]-n[0][1]*t.shear],t.scaley=Y.sqrt(r(n[1])),i(n[1]),t.shear/=t.scaley;var a=-n[0][1],s=n[1][1];return 0>s?(t.rotate=e.deg(Y.acos(s)),0>a&&(t.rotate=360-t.rotate)):t.rotate=e.deg(Y.asin(a)),t.isSimple=!(+t.shear.toFixed(9)||t.scalex.toFixed(9)!=t.scaley.toFixed(9)&&t.rotate),t.isSuperSimple=!+t.shear.toFixed(9)&&t.scalex.toFixed(9)==t.scaley.toFixed(9)&&!t.rotate,t.noRotation=!+t.shear.toFixed(9)&&!t.rotate,t},t.toTransformString=function(t){var e=t||this[q]();return e.isSimple?(e.scalex=+e.scalex.toFixed(4),e.scaley=+e.scaley.toFixed(4),e.rotate=+e.rotate.toFixed(4),(e.dx||e.dy?"t"+[e.dx,e.dy]:R)+(1!=e.scalex||1!=e.scaley?"s"+[e.scalex,e.scaley,0,0]:R)+(e.rotate?"r"+[e.rotate,0,0]:R)):"m"+[this.get(0),this.get(1),this.get(2),this.get(3),this.get(4),this.get(5)]}}(g.prototype);for(var he=function(){this.returnValue=!1},ue=function(){return this.originalEvent.preventDefault()},ce=function(){this.cancelBubble=!0},fe=function(){return this.originalEvent.stopPropagation()},pe=function(t){var e=A.doc.documentElement.scrollTop||A.doc.body.scrollTop,r=A.doc.documentElement.scrollLeft||A.doc.body.scrollLeft;return{x:t.clientX+r,y:t.clientY+e}},de=function(){return A.doc.addEventListener?function(t,e,r,i){var n=function(t){var e=pe(t);return r.call(i,t,e.x,e.y)};if(t.addEventListener(e,n,!1),F&&V[e]){var a=function(e){for(var n=pe(e),a=e,s=0,o=e.targetTouches&&e.targetTouches.length;o>s;s++)if(e.targetTouches[s].target==t){e=e.targetTouches[s],e.originalEvent=a,e.preventDefault=ue,e.stopPropagation=fe;break}return r.call(i,e,n.x,n.y)};t.addEventListener(V[e],a,!1)}return function(){return t.removeEventListener(e,n,!1),F&&V[e]&&t.removeEventListener(V[e],a,!1),!0}}:A.doc.attachEvent?function(t,e,r,i){var n=function(t){t=t||A.win.event;var e=A.doc.documentElement.scrollTop||A.doc.body.scrollTop,n=A.doc.documentElement.scrollLeft||A.doc.body.scrollLeft,a=t.clientX+n,s=t.clientY+e;return t.preventDefault=t.preventDefault||he,t.stopPropagation=t.stopPropagation||ce,r.call(i,t,a,s)};t.attachEvent("on"+e,n);var a=function(){return t.detachEvent("on"+e,n),!0};return a}:void 0}(),ge=[],xe=function(e){for(var r=e.clientX,i=e.clientY,n=A.doc.documentElement.scrollTop||A.doc.body.scrollTop,a=A.doc.documentElement.scrollLeft||A.doc.body.scrollLeft,s,o=ge.length;o--;){if(s=ge[o],F&&e.touches){for(var l=e.touches.length,h;l--;)if(h=e.touches[l],h.identifier==s.el._drag.id){r=h.clientX,i=h.clientY,(e.originalEvent?e.originalEvent:e).preventDefault();break}}else e.preventDefault();var u=s.el.node,c,f=u.nextSibling,p=u.parentNode,d=u.style.display;A.win.opera&&p.removeChild(u),u.style.display="none",c=s.el.paper.getElementByPoint(r,i),u.style.display=d,A.win.opera&&(f?p.insertBefore(u,f):p.appendChild(u)),c&&t("raphael.drag.over."+s.el.id,s.el,c),r+=a,i+=n,t("raphael.drag.move."+s.el.id,s.move_scope||s.el,r-s.el._drag.x,i-s.el._drag.y,r,i,e)}},ve=function(r){e.unmousemove(xe).unmouseup(ve);for(var i=ge.length,n;i--;)n=ge[i],n.el._drag={},t("raphael.drag.end."+n.el.id,n.end_scope||n.start_scope||n.move_scope||n.el,r);ge=[]},ye=e.el={},me=D.length;me--;)!function(t){e[t]=ye[t]=function(r,i){return e.is(r,"function")&&(this.events=this.events||[],this.events.push({name:t,f:r,unbind:de(this.shape||this.node||A.doc,t,r,i||this)})),this},e["un"+t]=ye["un"+t]=function(r){for(var i=this.events||[],n=i.length;n--;)i[n].name!=t||!e.is(r,"undefined")&&i[n].f!=r||(i[n].unbind(),i.splice(n,1),!i.length&&delete this.events);return this}}(D[me]);ye.data=function(r,i){var n=wt[this.id]=wt[this.id]||{};if(0==arguments.length)return n;if(1==arguments.length){if(e.is(r,"object")){for(var a in r)r[T](a)&&this.data(a,r[a]);return this}return t("raphael.data.get."+this.id,this,n[r],r),n[r]}return n[r]=i,t("raphael.data.set."+this.id,this,i,r),this},ye.removeData=function(t){return null==t?wt[this.id]={}:wt[this.id]&&delete wt[this.id][t],this},ye.getData=function(){return r(wt[this.id]||{})},ye.hover=function(t,e,r,i){return this.mouseover(t,r).mouseout(e,i||r)},ye.unhover=function(t,e){return this.unmouseover(t).unmouseout(e)};var be=[];ye.drag=function(r,i,n,a,s,o){function l(l){(l.originalEvent||l).preventDefault();var h=l.clientX,u=l.clientY,c=A.doc.documentElement.scrollTop||A.doc.body.scrollTop,f=A.doc.documentElement.scrollLeft||A.doc.body.scrollLeft;if(this._drag.id=l.identifier,F&&l.touches)for(var p=l.touches.length,d;p--;)if(d=l.touches[p],this._drag.id=d.identifier,d.identifier==this._drag.id){h=d.clientX,u=d.clientY;break}this._drag.x=h+f,this._drag.y=u+c,!ge.length&&e.mousemove(xe).mouseup(ve),ge.push({el:this,move_scope:a,start_scope:s,end_scope:o}),i&&t.on("raphael.drag.start."+this.id,i),r&&t.on("raphael.drag.move."+this.id,r),n&&t.on("raphael.drag.end."+this.id,n),t("raphael.drag.start."+this.id,s||a||this,l.clientX+f,l.clientY+c,l)}return this._drag={},be.push({el:this,start:l}),this.mousedown(l),this},ye.onDragOver=function(e){e?t.on("raphael.drag.over."+this.id,e):t.unbind("raphael.drag.over."+this.id)},ye.undrag=function(){for(var r=be.length;r--;)be[r].el==this&&(this.unmousedown(be[r].start),be.splice(r,1),t.unbind("raphael.drag.*."+this.id));!be.length&&e.unmousemove(xe).unmouseup(ve),ge=[]},M.circle=function(t,r,i){var n=e._engine.circle(this,t||0,r||0,i||0);return this.__set__&&this.__set__.push(n),n},M.rect=function(t,r,i,n,a){var s=e._engine.rect(this,t||0,r||0,i||0,n||0,a||0);return this.__set__&&this.__set__.push(s),s},M.ellipse=function(t,r,i,n){var a=e._engine.ellipse(this,t||0,r||0,i||0,n||0);return this.__set__&&this.__set__.push(a),a},M.path=function(t){t&&!e.is(t,Z)&&!e.is(t[0],Q)&&(t+=R);var r=e._engine.path(e.format[z](e,arguments),this);return this.__set__&&this.__set__.push(r),r},M.image=function(t,r,i,n,a){var s=e._engine.image(this,t||"about:blank",r||0,i||0,n||0,a||0);return this.__set__&&this.__set__.push(s),s},M.text=function(t,r,i){var n=e._engine.text(this,t||0,r||0,j(i));return this.__set__&&this.__set__.push(n),n},M.set=function(t){!e.is(t,"array")&&(t=Array.prototype.splice.call(arguments,0,arguments.length));var r=new ze(t);return this.__set__&&this.__set__.push(r),r.paper=this,r.type="set",r},M.setStart=function(t){this.__set__=t||this.set()},M.setFinish=function(t){var e=this.__set__;return delete this.__set__,e},M.getSize=function(){var t=this.canvas.parentNode;return{width:t.offsetWidth,height:t.offsetHeight}},M.setSize=function(t,r){return e._engine.setSize.call(this,t,r)},M.setViewBox=function(t,r,i,n,a){return e._engine.setViewBox.call(this,t,r,i,n,a)},M.top=M.bottom=null,M.raphael=e;var _e=function(t){var e=t.getBoundingClientRect(),r=t.ownerDocument,i=r.body,n=r.documentElement,a=n.clientTop||i.clientTop||0,s=n.clientLeft||i.clientLeft||0,o=e.top+(A.win.pageYOffset||n.scrollTop||i.scrollTop)-a,l=e.left+(A.win.pageXOffset||n.scrollLeft||i.scrollLeft)-s;return{y:o,x:l}};M.getElementByPoint=function(t,e){var r=this,i=r.canvas,n=A.doc.elementFromPoint(t,e);if(A.win.opera&&"svg"==n.tagName){var a=_e(i),s=i.createSVGRect();s.x=t-a.x,s.y=e-a.y,s.width=s.height=1;var o=i.getIntersectionList(s,null);o.length&&(n=o[o.length-1])}if(!n)return null;for(;n.parentNode&&n!=i.parentNode&&!n.raphael;)n=n.parentNode;return n==r.canvas.parentNode&&(n=i),n=n&&n.raphael?r.getById(n.raphaelid):null},M.getElementsByBBox=function(t){var r=this.set();return this.forEach(function(i){e.isBBoxIntersect(i.getBBox(),t)&&r.push(i)}),r},M.getById=function(t){for(var e=this.bottom;e;){if(e.id==t)return e;e=e.next}return null},M.forEach=function(t,e){for(var r=this.bottom;r;){if(t.call(e,r)===!1)return this;r=r.next}return this},M.getElementsByPoint=function(t,e){var r=this.set();return this.forEach(function(i){i.isPointInside(t,e)&&r.push(i)}),r},ye.isPointInside=function(t,r){var i=this.realPath=Et[this.type](this);return this.attr("transform")&&this.attr("transform").length&&(i=e.transformPath(i,this.attr("transform"))),e.isPointInsidePath(i,t,r)},ye.getBBox=function(t){if(this.removed)return{};var e=this._;return t?(!e.dirty&&e.bboxwt||(this.realPath=Et[this.type](this),e.bboxwt=Ot(this.realPath),e.bboxwt.toString=v,e.dirty=0),e.bboxwt):((e.dirty||e.dirtyT||!e.bbox)&&(!e.dirty&&this.realPath||(e.bboxwt=0,this.realPath=Et[this.type](this)),e.bbox=Ot(Nt(this.realPath,this.matrix)),e.bbox.toString=v,e.dirty=e.dirtyT=0),e.bbox)},ye.clone=function(){if(this.removed)return null;var t=this.paper[this.type]().attr(this.attr());return this.__set__&&this.__set__.push(t),t},ye.glow=function(t){if("text"==this.type)return null;t=t||{};var e={width:(t.width||10)+(+this.attr("stroke-width")||1),fill:t.fill||!1,opacity:null==t.opacity?.5:t.opacity,offsetx:t.offsetx||0,offsety:t.offsety||0,color:t.color||"#000"},r=e.width/2,i=this.paper,n=i.set(),a=this.realPath||Et[this.type](this);a=this.matrix?Nt(a,this.matrix):a;for(var s=1;r+1>s;s++)n.push(i.path(a).attr({stroke:e.color,fill:e.fill?e.color:"none","stroke-linejoin":"round","stroke-linecap":"round","stroke-width":+(e.width/r*s).toFixed(3),opacity:+(e.opacity/r).toFixed(3)}));return n.insertBefore(this).translate(e.offsetx,e.offsety)};var we={},ke=function(t,r,i,n,a,s,o,u,c){return null==c?l(t,r,i,n,a,s,o,u):e.findDotsAtSegment(t,r,i,n,a,s,o,u,h(t,r,i,n,a,s,o,u,c))},Be=function(t,r){return function(i,n,a){i=Qt(i);for(var s,o,l,h,u="",c={},f,p=0,d=0,g=i.length;g>d;d++){if(l=i[d],"M"==l[0])s=+l[1],o=+l[2];else{if(h=ke(s,o,l[1],l[2],l[3],l[4],l[5],l[6]),p+h>n){if(r&&!c.start){if(f=ke(s,o,l[1],l[2],l[3],l[4],l[5],l[6],n-p),u+=["C"+f.start.x,f.start.y,f.m.x,f.m.y,f.x,f.y],a)return u;c.start=u,u=["M"+f.x,f.y+"C"+f.n.x,f.n.y,f.end.x,f.end.y,l[5],l[6]].join(),p+=h,s=+l[5],o=+l[6];continue}if(!t&&!r)return f=ke(s,o,l[1],l[2],l[3],l[4],l[5],l[6],n-p),{x:f.x,y:f.y,alpha:f.alpha}}p+=h,s=+l[5],o=+l[6]}u+=l.shift()+l}return c.end=u,f=t?p:r?c:e.findDotsAtSegment(s,o,l[0],l[1],l[2],l[3],l[4],l[5],1),f.alpha&&(f={x:f.x,y:f.y,alpha:f.alpha}),f}},Ce=Be(1),Se=Be(),Te=Be(0,1);e.getTotalLength=Ce,e.getPointAtLength=Se,e.getSubpath=function(t,e,r){if(this.getTotalLength(t)-r<1e-6)return Te(t,e).end;var i=Te(t,r,1);return e?Te(i,e).end:i},ye.getTotalLength=function(){var t=this.getPath();if(t)return this.node.getTotalLength?this.node.getTotalLength():Ce(t)},ye.getPointAtLength=function(t){var e=this.getPath();if(e)return Se(e,t)},ye.getPath=function(){var t,r=e._getPath[this.type];if("text"!=this.type&&"set"!=this.type)return r&&(t=r(this)),t},ye.getSubpath=function(t,r){var i=this.getPath();if(i)return e.getSubpath(i,t,r)};var Ae=e.easing_formulas={linear:function(t){return t},"<":function(t){return X(t,1.7)},">":function(t){return X(t,.48)},"<>":function(t){var e=.48-t/1.04,r=Y.sqrt(.1734+e*e),i=r-e,n=X(H(i),1/3)*(0>i?-1:1),a=-r-e,s=X(H(a),1/3)*(0>a?-1:1),o=n+s+.5;return 3*(1-o)*o*o+o*o*o},backIn:function(t){var e=1.70158;return t*t*((e+1)*t-e)},backOut:function(t){t-=1;var e=1.70158;return t*t*((e+1)*t+e)+1},elastic:function(t){return t==!!t?t:X(2,-10*t)*Y.sin((t-.075)*(2*U)/.3)+1},bounce:function(t){var e=7.5625,r=2.75,i;return 1/r>t?i=e*t*t:2/r>t?(t-=1.5/r,i=e*t*t+.75):2.5/r>t?(t-=2.25/r,i=e*t*t+.9375):(t-=2.625/r,i=e*t*t+.984375),i}};Ae.easeIn=Ae["ease-in"]=Ae["<"],Ae.easeOut=Ae["ease-out"]=Ae[">"],Ae.easeInOut=Ae["ease-in-out"]=Ae["<>"],Ae["back-in"]=Ae.backIn,Ae["back-out"]=Ae.backOut;var Ee=[],Ne=window.requestAnimationFrame||window.webkitRequestAnimationFrame||window.mozRequestAnimationFrame||window.oRequestAnimationFrame||window.msRequestAnimationFrame||function(t){setTimeout(t,16)},Me=function(){for(var r=+new Date,i=0;i<Ee.length;i++){var n=Ee[i];if(!n.el.removed&&!n.paused){var a=r-n.start,s=n.ms,o=n.easing,l=n.from,h=n.diff,u=n.to,c=n.t,f=n.el,p={},d,g={},x;if(n.initstatus?(a=(n.initstatus*n.anim.top-n.prev)/(n.percent-n.prev)*s,n.status=n.initstatus,delete n.initstatus,n.stop&&Ee.splice(i--,1)):n.status=(n.prev+(n.percent-n.prev)*(a/s))/n.anim.top,!(0>a))if(s>a){var v=o(a/s);for(var y in l)if(l[T](y)){switch(pt[y]){case $:d=+l[y]+v*s*h[y];break;case"colour":d="rgb("+[Le(ot(l[y].r+v*s*h[y].r)),Le(ot(l[y].g+v*s*h[y].g)),Le(ot(l[y].b+v*s*h[y].b))].join(",")+")";break;case"path":d=[];for(var m=0,_=l[y].length;_>m;m++){d[m]=[l[y][m][0]];for(var w=1,k=l[y][m].length;k>w;w++)d[m][w]=+l[y][m][w]+v*s*h[y][m][w];d[m]=d[m].join(I)}d=d.join(I);break;case"transform":if(h[y].real)for(d=[],m=0,_=l[y].length;_>m;m++)for(d[m]=[l[y][m][0]],w=1,k=l[y][m].length;k>w;w++)d[m][w]=l[y][m][w]+v*s*h[y][m][w];else{var B=function(t){return+l[y][t]+v*s*h[y][t]};d=[["m",B(0),B(1),B(2),B(3),B(4),B(5)]]}break;case"csv":if("clip-rect"==y)for(d=[],m=4;m--;)d[m]=+l[y][m]+v*s*h[y][m];break;default:var C=[][P](l[y]);for(d=[],m=f.paper.customAttributes[y].length;m--;)d[m]=+C[m]+v*s*h[y][m]}p[y]=d}f.attr(p),function(e,r,i){setTimeout(function(){t("raphael.anim.frame."+e,r,i)})}(f.id,f,n.anim)}else{if(function(r,i,n){setTimeout(function(){t("raphael.anim.frame."+i.id,i,n),t("raphael.anim.finish."+i.id,i,n),e.is(r,"function")&&r.call(i)})}(n.callback,f,n.anim),f.attr(u),Ee.splice(i--,1),n.repeat>1&&!n.next){for(x in u)u[T](x)&&(g[x]=n.totalOrigin[x]);n.el.attr(g),b(n.anim,n.el,n.anim.percents[0],null,n.totalOrigin,n.repeat-1)}n.next&&!n.stop&&b(n.anim,n.el,n.next,null,n.totalOrigin,n.repeat)}}}Ee.length&&Ne(Me)},Le=function(t){return t>255?255:0>t?0:t};ye.animateWith=function(t,r,i,n,a,s){var o=this;if(o.removed)return s&&s.call(o),o;var l=i instanceof m?i:e.animation(i,n,a,s),h,u;b(l,o,l.percents[0],null,o.attr());for(var c=0,f=Ee.length;f>c;c++)if(Ee[c].anim==r&&Ee[c].el==t){Ee[f-1].start=Ee[c].start;break}return o},ye.onAnimation=function(e){return e?t.on("raphael.anim.frame."+this.id,e):t.unbind("raphael.anim.frame."+this.id),this},m.prototype.delay=function(t){var e=new m(this.anim,this.ms);return e.times=this.times,e.del=+t||0,e},m.prototype.repeat=function(t){var e=new m(this.anim,this.ms);return e.del=this.del,e.times=Y.floor(W(t,0))||1,e},e.animation=function(t,r,i,n){if(t instanceof m)return t;!e.is(i,"function")&&i||(n=n||i||null,i=null),t=Object(t),r=+r||0;var a={},s,o;for(o in t)t[T](o)&&ht(o)!=o&&ht(o)+"%"!=o&&(s=!0,a[o]=t[o]);if(s)return i&&(a.easing=i),n&&(a.callback=n),new m({100:a},r);if(n){var l=0;for(var h in t){var u=ut(h);t[T](h)&&u>l&&(l=u)}l+="%",!t[l].callback&&(t[l].callback=n)}return new m(t,r)},ye.animate=function(t,r,i,n){var a=this;if(a.removed)return n&&n.call(a),a;var s=t instanceof m?t:e.animation(t,r,i,n);return b(s,a,s.percents[0],null,a.attr()),a},ye.setTime=function(t,e){return t&&null!=e&&this.status(t,G(e,t.ms)/t.ms),this},ye.status=function(t,e){var r=[],i=0,n,a;if(null!=e)return b(t,this,-1,G(e,1)),this;for(n=Ee.length;n>i;i++)if(a=Ee[i],a.el.id==this.id&&(!t||a.anim==t)){if(t)return a.status;r.push({anim:a.anim,status:a.status})}return t?0:r},ye.pause=function(e){for(var r=0;r<Ee.length;r++)Ee[r].el.id!=this.id||e&&Ee[r].anim!=e||t("raphael.anim.pause."+this.id,this,Ee[r].anim)!==!1&&(Ee[r].paused=!0);return this},ye.resume=function(e){for(var r=0;r<Ee.length;r++)if(Ee[r].el.id==this.id&&(!e||Ee[r].anim==e)){var i=Ee[r];t("raphael.anim.resume."+this.id,this,i.anim)!==!1&&(delete i.paused,this.status(i.anim,i.status))}return this},ye.stop=function(e){for(var r=0;r<Ee.length;r++)Ee[r].el.id!=this.id||e&&Ee[r].anim!=e||t("raphael.anim.stop."+this.id,this,Ee[r].anim)!==!1&&Ee.splice(r--,1);return this},t.on("raphael.remove",_),t.on("raphael.clear",_),ye.toString=function(){return"Raphaël’s object"};var ze=function(t){if(this.items=[],this.length=0,this.type="set",t)for(var e=0,r=t.length;r>e;e++)!t[e]||t[e].constructor!=ye.constructor&&t[e].constructor!=ze||(this[this.items.length]=this.items[this.items.length]=t[e],this.length++)},Pe=ze.prototype;Pe.push=function(){for(var t,e,r=0,i=arguments.length;i>r;r++)t=arguments[r],!t||t.constructor!=ye.constructor&&t.constructor!=ze||(e=this.items.length,this[e]=this.items[e]=t,this.length++);return this},Pe.pop=function(){return this.length&&delete this[this.length--],this.items.pop()},Pe.forEach=function(t,e){for(var r=0,i=this.items.length;i>r;r++)if(t.call(e,this.items[r],r)===!1)return this;return this};for(var Fe in ye)ye[T](Fe)&&(Pe[Fe]=function(t){return function(){var e=arguments;return this.forEach(function(r){r[t][z](r,e)})}}(Fe));return Pe.attr=function(t,r){if(t&&e.is(t,Q)&&e.is(t[0],"object"))for(var i=0,n=t.length;n>i;i++)this.items[i].attr(t[i]);else for(var a=0,s=this.items.length;s>a;a++)this.items[a].attr(t,r);return this},Pe.clear=function(){for(;this.length;)this.pop()},Pe.splice=function(t,e,r){t=0>t?W(this.length+t,0):t,e=W(0,G(this.length-t,e));var i=[],n=[],a=[],s;for(s=2;s<arguments.length;s++)a.push(arguments[s]);for(s=0;e>s;s++)n.push(this[t+s]);for(;s<this.length-t;s++)i.push(this[t+s]);var o=a.length;for(s=0;s<o+i.length;s++)this.items[t+s]=this[t+s]=o>s?a[s]:i[s-o];for(s=this.items.length=this.length-=e-o;this[s];)delete this[s++];return new ze(n)},Pe.exclude=function(t){for(var e=0,r=this.length;r>e;e++)if(this[e]==t)return this.splice(e,1),!0},Pe.animate=function(t,r,i,n){(e.is(i,"function")||!i)&&(n=i||null);var a=this.items.length,s=a,o,l=this,h;if(!a)return this;n&&(h=function(){!--a&&n.call(l)}),i=e.is(i,Z)?i:h;var u=e.animation(t,r,i,h);for(o=this.items[--s].animate(u);s--;)this.items[s]&&!this.items[s].removed&&this.items[s].animateWith(o,u,u),this.items[s]&&!this.items[s].removed||a--;return this},Pe.insertAfter=function(t){for(var e=this.items.length;e--;)this.items[e].insertAfter(t);return this},Pe.getBBox=function(){for(var t=[],e=[],r=[],i=[],n=this.items.length;n--;)if(!this.items[n].removed){var a=this.items[n].getBBox();t.push(a.x),e.push(a.y),r.push(a.x+a.width),i.push(a.y+a.height)}return t=G[z](0,t),e=G[z](0,e),r=W[z](0,r),i=W[z](0,i),{x:t,y:e,x2:r,y2:i,width:r-t,height:i-e}},Pe.clone=function(t){t=this.paper.set();for(var e=0,r=this.items.length;r>e;e++)t.push(this.items[e].clone());return t},Pe.toString=function(){return"Raphaël‘s set"},Pe.glow=function(t){var e=this.paper.set();return this.forEach(function(r,i){var n=r.glow(t);null!=n&&n.forEach(function(t,r){e.push(t)})}),e},Pe.isPointInside=function(t,e){var r=!1;return this.forEach(function(i){return i.isPointInside(t,e)?(r=!0,!1):void 0}),r},e.registerFont=function(t){if(!t.face)return t;this.fonts=this.fonts||{};var e={w:t.w,face:{},glyphs:{}},r=t.face["font-family"];for(var i in t.face)t.face[T](i)&&(e.face[i]=t.face[i]);if(this.fonts[r]?this.fonts[r].push(e):this.fonts[r]=[e],!t.svg){e.face["units-per-em"]=ut(t.face["units-per-em"],10);for(var n in t.glyphs)if(t.glyphs[T](n)){var a=t.glyphs[n];if(e.glyphs[n]={w:a.w,k:{},d:a.d&&"M"+a.d.replace(/[mlcxtrv]/g,function(t){return{l:"L",c:"C",x:"z",t:"m",r:"l",v:"c"}[t]||"M"})+"z"},a.k)for(var s in a.k)a[T](s)&&(e.glyphs[n].k[s]=a.k[s])}}return t},M.getFont=function(t,r,i,n){if(n=n||"normal",i=i||"normal",r=+r||{normal:400,bold:700,lighter:300,bolder:800}[r]||400,e.fonts){var a=e.fonts[t];if(!a){var s=new RegExp("(^|\\s)"+t.replace(/[^\w\d\s+!~.:_-]/g,R)+"(\\s|$)","i");for(var o in e.fonts)if(e.fonts[T](o)&&s.test(o)){a=e.fonts[o];break}}var l;if(a)for(var h=0,u=a.length;u>h&&(l=a[h],l.face["font-weight"]!=r||l.face["font-style"]!=i&&l.face["font-style"]||l.face["font-stretch"]!=n);h++);return l}},M.print=function(t,r,i,n,a,s,o,l){s=s||"middle",o=W(G(o||0,1),-1),l=W(G(l||1,3),1);var h=j(i)[q](R),u=0,c=0,f=R,p;if(e.is(n,"string")&&(n=this.getFont(n)),n){p=(a||16)/n.face["units-per-em"];for(var d=n.face.bbox[q](k),g=+d[0],x=d[3]-d[1],v=0,y=+d[1]+("baseline"==s?x+ +n.face.descent:x/2),m=0,b=h.length;b>m;m++){if("\n"==h[m])u=0,w=0,c=0,v+=x*l;else{var _=c&&n.glyphs[h[m-1]]||{},w=n.glyphs[h[m]];u+=c?(_.w||n.w)+(_.k&&_.k[h[m]]||0)+n.w*o:0,c=1}w&&w.d&&(f+=e.transformPath(w.d,["t",u*p,v*p,"s",p,p,g,y,"t",(t-g)/p,(r-y)/p]))}}return this.path(f).attr({fill:"#000",stroke:"none"})},M.add=function(t){if(e.is(t,"array"))for(var r=this.set(),i=0,n=t.length,a;n>i;i++)a=t[i]||{},B[T](a.type)&&r.push(this[a.type]().attr(a));return r},e.format=function(t,r){var i=e.is(r,Q)?[0][P](r):arguments;return t&&e.is(t,Z)&&i.length-1&&(t=t.replace(C,function(t,e){return null==i[++e]?R:i[e]})),t||R},e.fullfill=function(){var t=/\{([^\}]+)\}/g,e=/(?:(?:^|\.)(.+?)(?=\[|\.|$|\()|\[('|")(.+?)\2\])(\(\))?/g,r=function(t,r,i){var n=i;return r.replace(e,function(t,e,r,i,a){e=e||i,n&&(e in n&&(n=n[e]),"function"==typeof n&&a&&(n=n()))}),n=(null==n||n==i?t:n)+""};return function(e,i){return String(e).replace(t,function(t,e){return r(t,e,i)})}}(),e.ninja=function(){if(E.was)A.win.Raphael=E.is;else{window.Raphael=void 0;try{delete window.Raphael}catch(t){}}return e},e.st=Pe,t.on("raphael.DOMload",function(){w=!0}),function(t,r,i){function n(){/in/.test(t.readyState)?setTimeout(n,9):e.eve("raphael.DOMload")}null==t.readyState&&t.addEventListener&&(t.addEventListener(r,i=function(){t.removeEventListener(r,i,!1),t.readyState="complete"},!1),t.readyState="loading"),n()}(document,"DOMContentLoaded"),e}.apply(e,i),!(void 0!==n&&(t.exports=n))},function(t,e,r){var i,n;!function(r){var a="0.4.2",s="hasOwnProperty",o=/[\.\/]/,l="*",h=function(){},u=function(t,e){return t-e},c,f,p={n:{}},d=function(t,e){t=String(t);var r=p,i=f,n=Array.prototype.slice.call(arguments,2),a=d.listeners(t),s=0,o=!1,l,h=[],g={},x=[],v=c,y=[];c=t,f=0;for(var m=0,b=a.length;b>m;m++)"zIndex"in a[m]&&(h.push(a[m].zIndex),a[m].zIndex<0&&(g[a[m].zIndex]=a[m]));for(h.sort(u);h[s]<0;)if(l=g[h[s++]],x.push(l.apply(e,n)),f)return f=i,x;for(m=0;b>m;m++)if(l=a[m],"zIndex"in l)if(l.zIndex==h[s]){if(x.push(l.apply(e,n)),f)break;do if(s++,l=g[h[s]],l&&x.push(l.apply(e,n)),f)break;while(l)}else g[l.zIndex]=l;else if(x.push(l.apply(e,n)),f)break;return f=i,c=v,x.length?x:null};d._events=p,d.listeners=function(t){var e=t.split(o),r=p,i,n,a,s,h,u,c,f,d=[r],g=[];for(s=0,h=e.length;h>s;s++){for(f=[],u=0,c=d.length;c>u;u++)for(r=d[u].n,n=[r[e[s]],r[l]],a=2;a--;)i=n[a],i&&(f.push(i),g=g.concat(i.f||[]));d=f}return g},d.on=function(t,e){if(t=String(t),"function"!=typeof e)return function(){};for(var r=t.split(o),i=p,n=0,a=r.length;a>n;n++)i=i.n,i=i.hasOwnProperty(r[n])&&i[r[n]]||(i[r[n]]={n:{}});for(i.f=i.f||[],n=0,a=i.f.length;a>n;n++)if(i.f[n]==e)return h;return i.f.push(e),function(t){+t==+t&&(e.zIndex=+t)}},d.f=function(t){var e=[].slice.call(arguments,1);return function(){d.apply(null,[t,null].concat(e).concat([].slice.call(arguments,0)))}},d.stop=function(){f=1},d.nt=function(t){return t?new RegExp("(?:\\.|\\/|^)"+t+"(?:\\.|\\/|$)").test(c):c},d.nts=function(){return c.split(o)},d.off=d.unbind=function(t,e){if(!t)return void(d._events=p={n:{}});var r=t.split(o),i,n,a,h,u,c,f,g=[p];for(h=0,u=r.length;u>h;h++)for(c=0;c<g.length;c+=a.length-2){if(a=[c,1],i=g[c].n,r[h]!=l)i[r[h]]&&a.push(i[r[h]]);else for(n in i)i[s](n)&&a.push(i[n]);g.splice.apply(g,a)}for(h=0,u=g.length;u>h;h++)for(i=g[h];i.n;){if(e){if(i.f){for(c=0,f=i.f.length;f>c;c++)if(i.f[c]==e){i.f.splice(c,1);break}!i.f.length&&delete i.f}for(n in i.n)if(i.n[s](n)&&i.n[n].f){var x=i.n[n].f;for(c=0,f=x.length;f>c;c++)if(x[c]==e){x.splice(c,1);break}!x.length&&delete i.n[n].f}}else{delete i.f;for(n in i.n)i.n[s](n)&&i.n[n].f&&delete i.n[n].f}i=i.n}},d.once=function(t,e){var r=function(){return d.unbind(t,r),e.apply(this,arguments)};return d.on(t,r)},d.version=a,d.toString=function(){return"You are running Eve "+a},"undefined"!=typeof t&&t.exports?t.exports=d:(i=[],n=function(){return d}.apply(e,i),!(void 0!==n&&(t.exports=n)))}(this)},function(t,e,r){var i,n;i=[r(1)],n=function(t){if(!t||t.svg){var e="hasOwnProperty",r=String,i=parseFloat,n=parseInt,a=Math,s=a.max,o=a.abs,l=a.pow,h=/[, ]+/,u=t.eve,c="",f=" ",p="http://www.w3.org/1999/xlink",d={block:"M5,0 0,2.5 5,5z",classic:"M5,0 0,2.5 5,5 3.5,3 3.5,2z",diamond:"M2.5,0 5,2.5 2.5,5 0,2.5z",open:"M6,1 1,3.5 6,6",oval:"M2.5,0A2.5,2.5,0,0,1,2.5,5 2.5,2.5,0,0,1,2.5,0z"},g={};t.toString=function(){return"Your browser supports SVG.\nYou are running Raphaël "+this.version};var x=function(i,n){if(n){"string"==typeof i&&(i=x(i));for(var a in n)n[e](a)&&("xlink:"==a.substring(0,6)?i.setAttributeNS(p,a.substring(6),r(n[a])):i.setAttribute(a,r(n[a])))}else i=t._g.doc.createElementNS("http://www.w3.org/2000/svg",i),i.style&&(i.style.webkitTapHighlightColor="rgba(0,0,0,0)");return i},v=function(e,n){var h="linear",u=e.id+n,f=.5,p=.5,d=e.node,g=e.paper,v=d.style,y=t._g.doc.getElementById(u);if(!y){if(n=r(n).replace(t._radial_gradient,function(t,e,r){if(h="radial",e&&r){f=i(e),p=i(r);var n=2*(p>.5)-1;l(f-.5,2)+l(p-.5,2)>.25&&(p=a.sqrt(.25-l(f-.5,2))*n+.5)&&.5!=p&&(p=p.toFixed(5)-1e-5*n)}return c}),n=n.split(/\s*\-\s*/),"linear"==h){var b=n.shift();if(b=-i(b),isNaN(b))return null;var _=[0,0,a.cos(t.rad(b)),a.sin(t.rad(b))],w=1/(s(o(_[2]),o(_[3]))||1);_[2]*=w,_[3]*=w,_[2]<0&&(_[0]=-_[2],_[2]=0),_[3]<0&&(_[1]=-_[3],_[3]=0)}var k=t._parseDots(n);if(!k)return null;if(u=u.replace(/[\(\)\s,\xb0#]/g,"_"),e.gradient&&u!=e.gradient.id&&(g.defs.removeChild(e.gradient),delete e.gradient),!e.gradient){y=x(h+"Gradient",{id:u}),e.gradient=y,x(y,"radial"==h?{fx:f,fy:p}:{x1:_[0],y1:_[1],x2:_[2],y2:_[3],gradientTransform:e.matrix.invert()}),g.defs.appendChild(y);for(var B=0,C=k.length;C>B;B++)y.appendChild(x("stop",{offset:k[B].offset?k[B].offset:B?"100%":"0%","stop-color":k[B].color||"#fff","stop-opacity":isFinite(k[B].opacity)?k[B].opacity:1}))}}return x(d,{fill:m(u),opacity:1,"fill-opacity":1}),v.fill=c,v.opacity=1,v.fillOpacity=1,1},y=function(){var t=document.documentMode;return t&&(9===t||10===t)},m=function(t){if(y())return"url('#"+t+"')";var e=document.location,r=e.protocol+"//"+e.host+e.pathname+e.search;return"url('"+r+"#"+t+"')"},b=function(t){var e=t.getBBox(1);x(t.pattern,{patternTransform:t.matrix.invert()+" translate("+e.x+","+e.y+")"})},_=function(i,n,a){if("path"==i.type){for(var s=r(n).toLowerCase().split("-"),o=i.paper,l=a?"end":"start",h=i.node,u=i.attrs,f=u["stroke-width"],p=s.length,v="classic",y,m,b,_,w,k=3,B=3,C=5;p--;)switch(s[p]){case"block":case"classic":case"oval":case"diamond":case"open":case"none":v=s[p];break;case"wide":B=5;break;case"narrow":B=2;break;case"long":k=5;break;case"short":k=2}if("open"==v?(k+=2,B+=2,C+=2,b=1,_=a?4:1,w={fill:"none",stroke:u.stroke}):(_=b=k/2,w={fill:u.stroke,stroke:"none"}),i._.arrows?a?(i._.arrows.endPath&&g[i._.arrows.endPath]--,i._.arrows.endMarker&&g[i._.arrows.endMarker]--):(i._.arrows.startPath&&g[i._.arrows.startPath]--,i._.arrows.startMarker&&g[i._.arrows.startMarker]--):i._.arrows={},"none"!=v){var S="raphael-marker-"+v,T="raphael-marker-"+l+v+k+B+"-obj"+i.id;t._g.doc.getElementById(S)?g[S]++:(o.defs.appendChild(x(x("path"),{"stroke-linecap":"round",d:d[v],id:S})),g[S]=1);var A=t._g.doc.getElementById(T),E;A?(g[T]++,E=A.getElementsByTagName("use")[0]):(A=x(x("marker"),{id:T,markerHeight:B,markerWidth:k,orient:"auto",refX:_,refY:B/2}),E=x(x("use"),{"xlink:href":"#"+S,transform:(a?"rotate(180 "+k/2+" "+B/2+") ":c)+"scale("+k/C+","+B/C+")","stroke-width":(1/((k/C+B/C)/2)).toFixed(4)}),A.appendChild(E),o.defs.appendChild(A),g[T]=1),x(E,w);var N=b*("diamond"!=v&&"oval"!=v);a?(y=i._.arrows.startdx*f||0,m=t.getTotalLength(u.path)-N*f):(y=N*f,m=t.getTotalLength(u.path)-(i._.arrows.enddx*f||0)),w={},w["marker-"+l]="url(#"+T+")",(m||y)&&(w.d=t.getSubpath(u.path,y,m)),x(h,w),i._.arrows[l+"Path"]=S,i._.arrows[l+"Marker"]=T,i._.arrows[l+"dx"]=N,i._.arrows[l+"Type"]=v,i._.arrows[l+"String"]=n}else a?(y=i._.arrows.startdx*f||0,m=t.getTotalLength(u.path)-y):(y=0,m=t.getTotalLength(u.path)-(i._.arrows.enddx*f||0)),i._.arrows[l+"Path"]&&x(h,{d:t.getSubpath(u.path,y,m)}),delete i._.arrows[l+"Path"],delete i._.arrows[l+"Marker"],delete i._.arrows[l+"dx"],delete i._.arrows[l+"Type"],delete i._.arrows[l+"String"];for(w in g)if(g[e](w)&&!g[w]){var M=t._g.doc.getElementById(w);M&&M.parentNode.removeChild(M)}}},w={"-":[3,1],".":[1,1],"-.":[3,1,1,1],"-..":[3,1,1,1,1,1],". ":[1,3],"- ":[4,3],"--":[8,3],"- .":[4,3,1,3],"--.":[8,3,1,3],"--..":[8,3,1,3,1,3]},k=function(t,e,i){if(e=w[r(e).toLowerCase()]){for(var n=t.attrs["stroke-width"]||"1",a={round:n,square:n,butt:0}[t.attrs["stroke-linecap"]||i["stroke-linecap"]]||0,s=[],o=e.length;o--;)s[o]=e[o]*n+(o%2?1:-1)*a;x(t.node,{"stroke-dasharray":s.join(",")})}else x(t.node,{"stroke-dasharray":"none"})},B=function(i,a){var l=i.node,u=i.attrs,f=l.style.visibility;l.style.visibility="hidden";for(var d in a)if(a[e](d)){if(!t._availableAttrs[e](d))continue;var g=a[d];switch(u[d]=g,d){case"blur":i.blur(g);break;case"title":var y=l.getElementsByTagName("title");if(y.length&&(y=y[0]))y.firstChild.nodeValue=g;else{y=x("title");var m=t._g.doc.createTextNode(g);y.appendChild(m),l.appendChild(y)}break;case"href":case"target":var w=l.parentNode;if("a"!=w.tagName.toLowerCase()){var B=x("a");w.insertBefore(B,l),B.appendChild(l),w=B}"target"==d?w.setAttributeNS(p,"show","blank"==g?"new":g):w.setAttributeNS(p,d,g);break;case"cursor":l.style.cursor=g;break;case"transform":i.transform(g);break;case"arrow-start":_(i,g);break;case"arrow-end":_(i,g,1);break;case"clip-rect":var C=r(g).split(h);if(4==C.length){i.clip&&i.clip.parentNode.parentNode.removeChild(i.clip.parentNode);var T=x("clipPath"),A=x("rect");T.id=t.createUUID(),x(A,{x:C[0],y:C[1],width:C[2],height:C[3]}),T.appendChild(A),i.paper.defs.appendChild(T),x(l,{"clip-path":"url(#"+T.id+")"}),i.clip=A}if(!g){var E=l.getAttribute("clip-path");if(E){var N=t._g.doc.getElementById(E.replace(/(^url\(#|\)$)/g,c));N&&N.parentNode.removeChild(N),x(l,{"clip-path":c}),delete i.clip}}break;case"path":"path"==i.type&&(x(l,{d:g?u.path=t._pathToAbsolute(g):"M0,0"}),i._.dirty=1,i._.arrows&&("startString"in i._.arrows&&_(i,i._.arrows.startString),"endString"in i._.arrows&&_(i,i._.arrows.endString,1)));break;case"width":if(l.setAttribute(d,g),i._.dirty=1,!u.fx)break;d="x",g=u.x;case"x":u.fx&&(g=-u.x-(u.width||0));case"rx":if("rx"==d&&"rect"==i.type)break;case"cx":l.setAttribute(d,g),i.pattern&&b(i),i._.dirty=1;break;case"height":if(l.setAttribute(d,g),i._.dirty=1,!u.fy)break;d="y",g=u.y;case"y":u.fy&&(g=-u.y-(u.height||0));case"ry":if("ry"==d&&"rect"==i.type)break;case"cy":l.setAttribute(d,g),i.pattern&&b(i),i._.dirty=1;break;case"r":"rect"==i.type?x(l,{rx:g,ry:g}):l.setAttribute(d,g),i._.dirty=1;break;case"src":"image"==i.type&&l.setAttributeNS(p,"href",g);break;case"stroke-width":1==i._.sx&&1==i._.sy||(g/=s(o(i._.sx),o(i._.sy))||1),l.setAttribute(d,g),u["stroke-dasharray"]&&k(i,u["stroke-dasharray"],a),i._.arrows&&("startString"in i._.arrows&&_(i,i._.arrows.startString),"endString"in i._.arrows&&_(i,i._.arrows.endString,1));break;case"stroke-dasharray":k(i,g,a);break;case"fill":var M=r(g).match(t._ISURL);if(M){T=x("pattern");var L=x("image");T.id=t.createUUID(),x(T,{x:0,y:0,patternUnits:"userSpaceOnUse",height:1,width:1}),x(L,{x:0,y:0,"xlink:href":M[1]}),T.appendChild(L),function(e){t._preload(M[1],function(){var t=this.offsetWidth,r=this.offsetHeight;x(e,{width:t,height:r}),x(L,{width:t,height:r})})}(T),i.paper.defs.appendChild(T),x(l,{fill:"url(#"+T.id+")"}),i.pattern=T,i.pattern&&b(i);break}var z=t.getRGB(g);if(z.error){if(("circle"==i.type||"ellipse"==i.type||"r"!=r(g).charAt())&&v(i,g)){
if("opacity"in u||"fill-opacity"in u){var P=t._g.doc.getElementById(l.getAttribute("fill").replace(/^url\(#|\)$/g,c));if(P){var F=P.getElementsByTagName("stop");x(F[F.length-1],{"stop-opacity":("opacity"in u?u.opacity:1)*("fill-opacity"in u?u["fill-opacity"]:1)})}}u.gradient=g,u.fill="none";break}}else delete a.gradient,delete u.gradient,!t.is(u.opacity,"undefined")&&t.is(a.opacity,"undefined")&&x(l,{opacity:u.opacity}),!t.is(u["fill-opacity"],"undefined")&&t.is(a["fill-opacity"],"undefined")&&x(l,{"fill-opacity":u["fill-opacity"]});z[e]("opacity")&&x(l,{"fill-opacity":z.opacity>1?z.opacity/100:z.opacity});case"stroke":z=t.getRGB(g),l.setAttribute(d,z.hex),"stroke"==d&&z[e]("opacity")&&x(l,{"stroke-opacity":z.opacity>1?z.opacity/100:z.opacity}),"stroke"==d&&i._.arrows&&("startString"in i._.arrows&&_(i,i._.arrows.startString),"endString"in i._.arrows&&_(i,i._.arrows.endString,1));break;case"gradient":("circle"==i.type||"ellipse"==i.type||"r"!=r(g).charAt())&&v(i,g);break;case"opacity":u.gradient&&!u[e]("stroke-opacity")&&x(l,{"stroke-opacity":g>1?g/100:g});case"fill-opacity":if(u.gradient){P=t._g.doc.getElementById(l.getAttribute("fill").replace(/^url\(#|\)$/g,c)),P&&(F=P.getElementsByTagName("stop"),x(F[F.length-1],{"stop-opacity":g}));break}default:"font-size"==d&&(g=n(g,10)+"px");var R=d.replace(/(\-.)/g,function(t){return t.substring(1).toUpperCase()});l.style[R]=g,i._.dirty=1,l.setAttribute(d,g)}}S(i,a),l.style.visibility=f},C=1.2,S=function(i,a){if("text"==i.type&&(a[e]("text")||a[e]("font")||a[e]("font-size")||a[e]("x")||a[e]("y"))){var s=i.attrs,o=i.node,l=o.firstChild?n(t._g.doc.defaultView.getComputedStyle(o.firstChild,c).getPropertyValue("font-size"),10):10;if(a[e]("text")){for(s.text=a.text;o.firstChild;)o.removeChild(o.firstChild);for(var h=r(a.text).split("\n"),u=[],f,p=0,d=h.length;d>p;p++)f=x("tspan"),p&&x(f,{dy:l*C,x:s.x}),f.appendChild(t._g.doc.createTextNode(h[p])),o.appendChild(f),u[p]=f}else for(u=o.getElementsByTagName("tspan"),p=0,d=u.length;d>p;p++)p?x(u[p],{dy:l*C,x:s.x}):x(u[0],{dy:0});x(o,{x:s.x,y:s.y}),i._.dirty=1;var g=i._getBBox(),v=s.y-(g.y+g.height/2);v&&t.is(v,"finite")&&x(u[0],{dy:v})}},T=function(t){return t.parentNode&&"a"===t.parentNode.tagName.toLowerCase()?t.parentNode:t},A=function(e,r){var i=0,n=0;this[0]=this.node=e,e.raphael=!0,this.id=t._oid++,e.raphaelid=this.id,this.matrix=t.matrix(),this.realPath=null,this.paper=r,this.attrs=this.attrs||{},this._={transform:[],sx:1,sy:1,deg:0,dx:0,dy:0,dirty:1},!r.bottom&&(r.bottom=this),this.prev=r.top,r.top&&(r.top.next=this),r.top=this,this.next=null},E=t.el;A.prototype=E,E.constructor=A,t._engine.path=function(t,e){var r=x("path");e.canvas&&e.canvas.appendChild(r);var i=new A(r,e);return i.type="path",B(i,{fill:"none",stroke:"#000",path:t}),i},E.rotate=function(t,e,n){if(this.removed)return this;if(t=r(t).split(h),t.length-1&&(e=i(t[1]),n=i(t[2])),t=i(t[0]),null==n&&(e=n),null==e||null==n){var a=this.getBBox(1);e=a.x+a.width/2,n=a.y+a.height/2}return this.transform(this._.transform.concat([["r",t,e,n]])),this},E.scale=function(t,e,n,a){if(this.removed)return this;if(t=r(t).split(h),t.length-1&&(e=i(t[1]),n=i(t[2]),a=i(t[3])),t=i(t[0]),null==e&&(e=t),null==a&&(n=a),null==n||null==a)var s=this.getBBox(1);return n=null==n?s.x+s.width/2:n,a=null==a?s.y+s.height/2:a,this.transform(this._.transform.concat([["s",t,e,n,a]])),this},E.translate=function(t,e){return this.removed?this:(t=r(t).split(h),t.length-1&&(e=i(t[1])),t=i(t[0])||0,e=+e||0,this.transform(this._.transform.concat([["t",t,e]])),this)},E.transform=function(r){var i=this._;if(null==r)return i.transform;if(t._extractTransform(this,r),this.clip&&x(this.clip,{transform:this.matrix.invert()}),this.pattern&&b(this),this.node&&x(this.node,{transform:this.matrix}),1!=i.sx||1!=i.sy){var n=this.attrs[e]("stroke-width")?this.attrs["stroke-width"]:1;this.attr({"stroke-width":n})}return i.transform=this.matrix.toTransformString(),this},E.hide=function(){return this.removed||(this.node.style.display="none"),this},E.show=function(){return this.removed||(this.node.style.display=""),this},E.remove=function(){var e=T(this.node);if(!this.removed&&e.parentNode){var r=this.paper;r.__set__&&r.__set__.exclude(this),u.unbind("raphael.*.*."+this.id),this.gradient&&r.defs.removeChild(this.gradient),t._tear(this,r),e.parentNode.removeChild(e),this.removeData();for(var i in this)this[i]="function"==typeof this[i]?t._removedFactory(i):null;this.removed=!0}},E._getBBox=function(){if("none"==this.node.style.display){this.show();var t=!0}var e=!1,r;this.paper.canvas.parentElement?r=this.paper.canvas.parentElement.style:this.paper.canvas.parentNode&&(r=this.paper.canvas.parentNode.style),r&&"none"==r.display&&(e=!0,r.display="");var i={};try{i=this.node.getBBox()}catch(n){i={x:this.node.clientLeft,y:this.node.clientTop,width:this.node.clientWidth,height:this.node.clientHeight}}finally{i=i||{},e&&(r.display="none")}return t&&this.hide(),i},E.attr=function(r,i){if(this.removed)return this;if(null==r){var n={};for(var a in this.attrs)this.attrs[e](a)&&(n[a]=this.attrs[a]);return n.gradient&&"none"==n.fill&&(n.fill=n.gradient)&&delete n.gradient,n.transform=this._.transform,n}if(null==i&&t.is(r,"string")){if("fill"==r&&"none"==this.attrs.fill&&this.attrs.gradient)return this.attrs.gradient;if("transform"==r)return this._.transform;for(var s=r.split(h),o={},l=0,c=s.length;c>l;l++)r=s[l],r in this.attrs?o[r]=this.attrs[r]:t.is(this.paper.customAttributes[r],"function")?o[r]=this.paper.customAttributes[r].def:o[r]=t._availableAttrs[r];return c-1?o:o[s[0]]}if(null==i&&t.is(r,"array")){for(o={},l=0,c=r.length;c>l;l++)o[r[l]]=this.attr(r[l]);return o}if(null!=i){var f={};f[r]=i}else null!=r&&t.is(r,"object")&&(f=r);for(var p in f)u("raphael.attr."+p+"."+this.id,this,f[p]);for(p in this.paper.customAttributes)if(this.paper.customAttributes[e](p)&&f[e](p)&&t.is(this.paper.customAttributes[p],"function")){var d=this.paper.customAttributes[p].apply(this,[].concat(f[p]));this.attrs[p]=f[p];for(var g in d)d[e](g)&&(f[g]=d[g])}return B(this,f),this},E.toFront=function(){if(this.removed)return this;var e=T(this.node);e.parentNode.appendChild(e);var r=this.paper;return r.top!=this&&t._tofront(this,r),this},E.toBack=function(){if(this.removed)return this;var e=T(this.node),r=e.parentNode;r.insertBefore(e,r.firstChild),t._toback(this,this.paper);var i=this.paper;return this},E.insertAfter=function(e){if(this.removed||!e)return this;var r=T(this.node),i=T(e.node||e[e.length-1].node);return i.nextSibling?i.parentNode.insertBefore(r,i.nextSibling):i.parentNode.appendChild(r),t._insertafter(this,e,this.paper),this},E.insertBefore=function(e){if(this.removed||!e)return this;var r=T(this.node),i=T(e.node||e[0].node);return i.parentNode.insertBefore(r,i),t._insertbefore(this,e,this.paper),this},E.blur=function(e){var r=this;if(0!==+e){var i=x("filter"),n=x("feGaussianBlur");r.attrs.blur=e,i.id=t.createUUID(),x(n,{stdDeviation:+e||1.5}),i.appendChild(n),r.paper.defs.appendChild(i),r._blur=i,x(r.node,{filter:"url(#"+i.id+")"})}else r._blur&&(r._blur.parentNode.removeChild(r._blur),delete r._blur,delete r.attrs.blur),r.node.removeAttribute("filter");return r},t._engine.circle=function(t,e,r,i){var n=x("circle");t.canvas&&t.canvas.appendChild(n);var a=new A(n,t);return a.attrs={cx:e,cy:r,r:i,fill:"none",stroke:"#000"},a.type="circle",x(n,a.attrs),a},t._engine.rect=function(t,e,r,i,n,a){var s=x("rect");t.canvas&&t.canvas.appendChild(s);var o=new A(s,t);return o.attrs={x:e,y:r,width:i,height:n,rx:a||0,ry:a||0,fill:"none",stroke:"#000"},o.type="rect",x(s,o.attrs),o},t._engine.ellipse=function(t,e,r,i,n){var a=x("ellipse");t.canvas&&t.canvas.appendChild(a);var s=new A(a,t);return s.attrs={cx:e,cy:r,rx:i,ry:n,fill:"none",stroke:"#000"},s.type="ellipse",x(a,s.attrs),s},t._engine.image=function(t,e,r,i,n,a){var s=x("image");x(s,{x:r,y:i,width:n,height:a,preserveAspectRatio:"none"}),s.setAttributeNS(p,"href",e),t.canvas&&t.canvas.appendChild(s);var o=new A(s,t);return o.attrs={x:r,y:i,width:n,height:a,src:e},o.type="image",o},t._engine.text=function(e,r,i,n){var a=x("text");e.canvas&&e.canvas.appendChild(a);var s=new A(a,e);return s.attrs={x:r,y:i,"text-anchor":"middle",text:n,"font-family":t._availableAttrs["font-family"],"font-size":t._availableAttrs["font-size"],stroke:"none",fill:"#000"},s.type="text",B(s,s.attrs),s},t._engine.setSize=function(t,e){return this.width=t||this.width,this.height=e||this.height,this.canvas.setAttribute("width",this.width),this.canvas.setAttribute("height",this.height),this._viewBox&&this.setViewBox.apply(this,this._viewBox),this},t._engine.create=function(){var e=t._getContainer.apply(0,arguments),r=e&&e.container,i=e.x,n=e.y,a=e.width,s=e.height;if(!r)throw new Error("SVG container not found.");var o=x("svg"),l="overflow:hidden;",h;return i=i||0,n=n||0,a=a||512,s=s||342,x(o,{height:s,version:1.1,width:a,xmlns:"http://www.w3.org/2000/svg","xmlns:xlink":"http://www.w3.org/1999/xlink"}),1==r?(o.style.cssText=l+"position:absolute;left:"+i+"px;top:"+n+"px",t._g.doc.body.appendChild(o),h=1):(o.style.cssText=l+"position:relative",r.firstChild?r.insertBefore(o,r.firstChild):r.appendChild(o)),r=new t._Paper,r.width=a,r.height=s,r.canvas=o,r.clear(),r._left=r._top=0,h&&(r.renderfix=function(){}),r.renderfix(),r},t._engine.setViewBox=function(t,e,r,i,n){u("raphael.setViewBox",this,this._viewBox,[t,e,r,i,n]);var a=this.getSize(),o=s(r/a.width,i/a.height),l=this.top,h=n?"xMidYMid meet":"xMinYMin",c,p;for(null==t?(this._vbSize&&(o=1),delete this._vbSize,c="0 0 "+this.width+f+this.height):(this._vbSize=o,c=t+f+e+f+r+f+i),x(this.canvas,{viewBox:c,preserveAspectRatio:h});o&&l;)p="stroke-width"in l.attrs?l.attrs["stroke-width"]:1,l.attr({"stroke-width":p}),l._.dirty=1,l._.dirtyT=1,l=l.prev;return this._viewBox=[t,e,r,i,!!n],this},t.prototype.renderfix=function(){var t=this.canvas,e=t.style,r;try{r=t.getScreenCTM()||t.createSVGMatrix()}catch(i){r=t.createSVGMatrix()}var n=-r.e%1,a=-r.f%1;(n||a)&&(n&&(this._left=(this._left+n)%1,e.left=this._left+"px"),a&&(this._top=(this._top+a)%1,e.top=this._top+"px"))},t.prototype.clear=function(){t.eve("raphael.clear",this);for(var e=this.canvas;e.firstChild;)e.removeChild(e.firstChild);this.bottom=this.top=null,(this.desc=x("desc")).appendChild(t._g.doc.createTextNode("Created with Raphaël "+t.version)),e.appendChild(this.desc),e.appendChild(this.defs=x("defs"))},t.prototype.remove=function(){u("raphael.remove",this),this.canvas.parentNode&&this.canvas.parentNode.removeChild(this.canvas);for(var e in this)this[e]="function"==typeof this[e]?t._removedFactory(e):null};var N=t.st;for(var M in E)E[e](M)&&!N[e](M)&&(N[M]=function(t){return function(){var e=arguments;return this.forEach(function(r){r[t].apply(r,e)})}}(M))}}.apply(e,i),!(void 0!==n&&(t.exports=n))},function(t,e,r){var i,n;i=[r(1)],n=function(t){if(!t||t.vml){var e="hasOwnProperty",r=String,i=parseFloat,n=Math,a=n.round,s=n.max,o=n.min,l=n.abs,h="fill",u=/[, ]+/,c=t.eve,f=" progid:DXImageTransform.Microsoft",p=" ",d="",g={M:"m",L:"l",C:"c",Z:"x",m:"t",l:"r",c:"v",z:"x"},x=/([clmz]),?([^clmz]*)/gi,v=/ progid:\S+Blur\([^\)]+\)/g,y=/-?[^,\s-]+/g,m="position:absolute;left:0;top:0;width:1px;height:1px;behavior:url(#default#VML)",b=21600,_={path:1,rect:1,image:1},w={circle:1,ellipse:1},k=function(e){var i=/[ahqstv]/gi,n=t._pathToAbsolute;if(r(e).match(i)&&(n=t._path2curve),i=/[clmz]/g,n==t._pathToAbsolute&&!r(e).match(i)){var s=r(e).replace(x,function(t,e,r){var i=[],n="m"==e.toLowerCase(),s=g[e];return r.replace(y,function(t){n&&2==i.length&&(s+=i+g["m"==e?"l":"L"],i=[]),i.push(a(t*b))}),s+i});return s}var o=n(e),l,h;s=[];for(var u=0,c=o.length;c>u;u++){l=o[u],h=o[u][0].toLowerCase(),"z"==h&&(h="x");for(var f=1,v=l.length;v>f;f++)h+=a(l[f]*b)+(f!=v-1?",":d);s.push(h)}return s.join(p)},B=function(e,r,i){var n=t.matrix();return n.rotate(-e,.5,.5),{dx:n.x(r,i),dy:n.y(r,i)}},C=function(t,e,r,i,n,a){var s=t._,o=t.matrix,u=s.fillpos,c=t.node,f=c.style,d=1,g="",x,v=b/e,y=b/r;if(f.visibility="hidden",e&&r){if(c.coordsize=l(v)+p+l(y),f.rotation=a*(0>e*r?-1:1),a){var m=B(a,i,n);i=m.dx,n=m.dy}if(0>e&&(g+="x"),0>r&&(g+=" y")&&(d=-1),f.flip=g,c.coordorigin=i*-v+p+n*-y,u||s.fillsize){var _=c.getElementsByTagName(h);_=_&&_[0],c.removeChild(_),u&&(m=B(a,o.x(u[0],u[1]),o.y(u[0],u[1])),_.position=m.dx*d+p+m.dy*d),s.fillsize&&(_.size=s.fillsize[0]*l(e)+p+s.fillsize[1]*l(r)),c.appendChild(_)}f.visibility="visible"}};t.toString=function(){return"Your browser doesn’t support SVG. Falling down to VML.\nYou are running Raphaël "+this.version};var S=function(t,e,i){for(var n=r(e).toLowerCase().split("-"),a=i?"end":"start",s=n.length,o="classic",l="medium",h="medium";s--;)switch(n[s]){case"block":case"classic":case"oval":case"diamond":case"open":case"none":o=n[s];break;case"wide":case"narrow":h=n[s];break;case"long":case"short":l=n[s]}var u=t.node.getElementsByTagName("stroke")[0];u[a+"arrow"]=o,u[a+"arrowlength"]=l,u[a+"arrowwidth"]=h},T=function(n,l){n.attrs=n.attrs||{};var c=n.node,f=n.attrs,g=c.style,x,v=_[n.type]&&(l.x!=f.x||l.y!=f.y||l.width!=f.width||l.height!=f.height||l.cx!=f.cx||l.cy!=f.cy||l.rx!=f.rx||l.ry!=f.ry||l.r!=f.r),y=w[n.type]&&(f.cx!=l.cx||f.cy!=l.cy||f.r!=l.r||f.rx!=l.rx||f.ry!=l.ry),m=n;for(var B in l)l[e](B)&&(f[B]=l[B]);if(v&&(f.path=t._getPath[n.type](n),n._.dirty=1),l.href&&(c.href=l.href),l.title&&(c.title=l.title),l.target&&(c.target=l.target),l.cursor&&(g.cursor=l.cursor),"blur"in l&&n.blur(l.blur),(l.path&&"path"==n.type||v)&&(c.path=k(~r(f.path).toLowerCase().indexOf("r")?t._pathToAbsolute(f.path):f.path),n._.dirty=1,"image"==n.type&&(n._.fillpos=[f.x,f.y],n._.fillsize=[f.width,f.height],C(n,1,1,0,0,0))),"transform"in l&&n.transform(l.transform),y){var T=+f.cx,E=+f.cy,N=+f.rx||+f.r||0,L=+f.ry||+f.r||0;c.path=t.format("ar{0},{1},{2},{3},{4},{1},{4},{1}x",a((T-N)*b),a((E-L)*b),a((T+N)*b),a((E+L)*b),a(T*b)),n._.dirty=1}if("clip-rect"in l){var z=r(l["clip-rect"]).split(u);if(4==z.length){z[2]=+z[2]+ +z[0],z[3]=+z[3]+ +z[1];var P=c.clipRect||t._g.doc.createElement("div"),F=P.style;F.clip=t.format("rect({1}px {2}px {3}px {0}px)",z),c.clipRect||(F.position="absolute",F.top=0,F.left=0,F.width=n.paper.width+"px",F.height=n.paper.height+"px",c.parentNode.insertBefore(P,c),P.appendChild(c),c.clipRect=P)}l["clip-rect"]||c.clipRect&&(c.clipRect.style.clip="auto")}if(n.textpath){var R=n.textpath.style;l.font&&(R.font=l.font),l["font-family"]&&(R.fontFamily='"'+l["font-family"].split(",")[0].replace(/^['"]+|['"]+$/g,d)+'"'),l["font-size"]&&(R.fontSize=l["font-size"]),l["font-weight"]&&(R.fontWeight=l["font-weight"]),l["font-style"]&&(R.fontStyle=l["font-style"])}if("arrow-start"in l&&S(m,l["arrow-start"]),"arrow-end"in l&&S(m,l["arrow-end"],1),null!=l.opacity||null!=l["stroke-width"]||null!=l.fill||null!=l.src||null!=l.stroke||null!=l["stroke-width"]||null!=l["stroke-opacity"]||null!=l["fill-opacity"]||null!=l["stroke-dasharray"]||null!=l["stroke-miterlimit"]||null!=l["stroke-linejoin"]||null!=l["stroke-linecap"]){var I=c.getElementsByTagName(h),j=!1;if(I=I&&I[0],!I&&(j=I=M(h)),"image"==n.type&&l.src&&(I.src=l.src),l.fill&&(I.on=!0),null!=I.on&&"none"!=l.fill&&null!==l.fill||(I.on=!1),I.on&&l.fill){var q=r(l.fill).match(t._ISURL);if(q){I.parentNode==c&&c.removeChild(I),I.rotate=!0,I.src=q[1],I.type="tile";var D=n.getBBox(1);I.position=D.x+p+D.y,n._.fillpos=[D.x,D.y],t._preload(q[1],function(){n._.fillsize=[this.offsetWidth,this.offsetHeight]})}else I.color=t.getRGB(l.fill).hex,I.src=d,I.type="solid",t.getRGB(l.fill).error&&(m.type in{circle:1,ellipse:1}||"r"!=r(l.fill).charAt())&&A(m,l.fill,I)&&(f.fill="none",f.gradient=l.fill,I.rotate=!1)}if("fill-opacity"in l||"opacity"in l){var V=((+f["fill-opacity"]+1||2)-1)*((+f.opacity+1||2)-1)*((+t.getRGB(l.fill).o+1||2)-1);V=o(s(V,0),1),I.opacity=V,I.src&&(I.color="none")}c.appendChild(I);var O=c.getElementsByTagName("stroke")&&c.getElementsByTagName("stroke")[0],Y=!1;!O&&(Y=O=M("stroke")),(l.stroke&&"none"!=l.stroke||l["stroke-width"]||null!=l["stroke-opacity"]||l["stroke-dasharray"]||l["stroke-miterlimit"]||l["stroke-linejoin"]||l["stroke-linecap"])&&(O.on=!0),("none"==l.stroke||null===l.stroke||null==O.on||0==l.stroke||0==l["stroke-width"])&&(O.on=!1);var W=t.getRGB(l.stroke);O.on&&l.stroke&&(O.color=W.hex),V=((+f["stroke-opacity"]+1||2)-1)*((+f.opacity+1||2)-1)*((+W.o+1||2)-1);var G=.75*(i(l["stroke-width"])||1);if(V=o(s(V,0),1),null==l["stroke-width"]&&(G=f["stroke-width"]),l["stroke-width"]&&(O.weight=G),G&&1>G&&(V*=G)&&(O.weight=1),O.opacity=V,l["stroke-linejoin"]&&(O.joinstyle=l["stroke-linejoin"]||"miter"),O.miterlimit=l["stroke-miterlimit"]||8,l["stroke-linecap"]&&(O.endcap="butt"==l["stroke-linecap"]?"flat":"square"==l["stroke-linecap"]?"square":"round"),"stroke-dasharray"in l){var H={"-":"shortdash",".":"shortdot","-.":"shortdashdot","-..":"shortdashdotdot",". ":"dot","- ":"dash","--":"longdash","- .":"dashdot","--.":"longdashdot","--..":"longdashdotdot"};O.dashstyle=H[e](l["stroke-dasharray"])?H[l["stroke-dasharray"]]:d}Y&&c.appendChild(O)}if("text"==m.type){m.paper.canvas.style.display=d;var X=m.paper.span,U=100,$=f.font&&f.font.match(/\d+(?:\.\d*)?(?=px)/);g=X.style,f.font&&(g.font=f.font),f["font-family"]&&(g.fontFamily=f["font-family"]),f["font-weight"]&&(g.fontWeight=f["font-weight"]),f["font-style"]&&(g.fontStyle=f["font-style"]),$=i(f["font-size"]||$&&$[0])||10,g.fontSize=$*U+"px",m.textpath.string&&(X.innerHTML=r(m.textpath.string).replace(/</g,"&#60;").replace(/&/g,"&#38;").replace(/\n/g,"<br>"));var Z=X.getBoundingClientRect();m.W=f.w=(Z.right-Z.left)/U,m.H=f.h=(Z.bottom-Z.top)/U,m.X=f.x,m.Y=f.y+m.H/2,("x"in l||"y"in l)&&(m.path.v=t.format("m{0},{1}l{2},{1}",a(f.x*b),a(f.y*b),a(f.x*b)+1));for(var Q=["x","y","text","font","font-family","font-weight","font-style","font-size"],J=0,K=Q.length;K>J;J++)if(Q[J]in l){m._.dirty=1;break}switch(f["text-anchor"]){case"start":m.textpath.style["v-text-align"]="left",m.bbx=m.W/2;break;case"end":m.textpath.style["v-text-align"]="right",m.bbx=-m.W/2;break;default:m.textpath.style["v-text-align"]="center",m.bbx=0}m.textpath.style["v-text-kern"]=!0}},A=function(e,a,s){e.attrs=e.attrs||{};var o=e.attrs,l=Math.pow,h,u,c="linear",f=".5 .5";if(e.attrs.gradient=a,a=r(a).replace(t._radial_gradient,function(t,e,r){return c="radial",e&&r&&(e=i(e),r=i(r),l(e-.5,2)+l(r-.5,2)>.25&&(r=n.sqrt(.25-l(e-.5,2))*(2*(r>.5)-1)+.5),f=e+p+r),d}),a=a.split(/\s*\-\s*/),"linear"==c){var g=a.shift();if(g=-i(g),isNaN(g))return null}var x=t._parseDots(a);if(!x)return null;if(e=e.shape||e.node,x.length){e.removeChild(s),s.on=!0,s.method="none",s.color=x[0].color,s.color2=x[x.length-1].color;for(var v=[],y=0,m=x.length;m>y;y++)x[y].offset&&v.push(x[y].offset+p+x[y].color);s.colors=v.length?v.join():"0% "+s.color,"radial"==c?(s.type="gradientTitle",s.focus="100%",s.focussize="0 0",s.focusposition=f,s.angle=0):(s.type="gradient",s.angle=(270-g)%360),e.appendChild(s)}return 1},E=function(e,r){this[0]=this.node=e,e.raphael=!0,this.id=t._oid++,e.raphaelid=this.id,this.X=0,this.Y=0,this.attrs={},this.paper=r,this.matrix=t.matrix(),this._={transform:[],sx:1,sy:1,dx:0,dy:0,deg:0,dirty:1,dirtyT:1},!r.bottom&&(r.bottom=this),this.prev=r.top,r.top&&(r.top.next=this),r.top=this,this.next=null},N=t.el;E.prototype=N,N.constructor=E,N.transform=function(e){if(null==e)return this._.transform;var i=this.paper._viewBoxShift,n=i?"s"+[i.scale,i.scale]+"-1-1t"+[i.dx,i.dy]:d,a;i&&(a=e=r(e).replace(/\.{3}|\u2026/g,this._.transform||d)),t._extractTransform(this,n+e);var s=this.matrix.clone(),o=this.skew,l=this.node,h,u=~r(this.attrs.fill).indexOf("-"),c=!r(this.attrs.fill).indexOf("url(");if(s.translate(1,1),c||u||"image"==this.type)if(o.matrix="1 0 0 1",o.offset="0 0",h=s.split(),u&&h.noRotation||!h.isSimple){l.style.filter=s.toFilter();var f=this.getBBox(),g=this.getBBox(1),x=f.x-g.x,v=f.y-g.y;l.coordorigin=x*-b+p+v*-b,C(this,1,1,x,v,0)}else l.style.filter=d,C(this,h.scalex,h.scaley,h.dx,h.dy,h.rotate);else l.style.filter=d,o.matrix=r(s),o.offset=s.offset();return null!==a&&(this._.transform=a,t._extractTransform(this,a)),this},N.rotate=function(t,e,n){if(this.removed)return this;if(null!=t){if(t=r(t).split(u),t.length-1&&(e=i(t[1]),n=i(t[2])),t=i(t[0]),null==n&&(e=n),null==e||null==n){var a=this.getBBox(1);e=a.x+a.width/2,n=a.y+a.height/2}return this._.dirtyT=1,this.transform(this._.transform.concat([["r",t,e,n]])),this}},N.translate=function(t,e){return this.removed?this:(t=r(t).split(u),t.length-1&&(e=i(t[1])),t=i(t[0])||0,e=+e||0,this._.bbox&&(this._.bbox.x+=t,this._.bbox.y+=e),this.transform(this._.transform.concat([["t",t,e]])),this)},N.scale=function(t,e,n,a){if(this.removed)return this;if(t=r(t).split(u),t.length-1&&(e=i(t[1]),n=i(t[2]),a=i(t[3]),isNaN(n)&&(n=null),isNaN(a)&&(a=null)),t=i(t[0]),null==e&&(e=t),null==a&&(n=a),null==n||null==a)var s=this.getBBox(1);return n=null==n?s.x+s.width/2:n,a=null==a?s.y+s.height/2:a,this.transform(this._.transform.concat([["s",t,e,n,a]])),this._.dirtyT=1,this},N.hide=function(){return!this.removed&&(this.node.style.display="none"),this},N.show=function(){return!this.removed&&(this.node.style.display=d),this},N.auxGetBBox=t.el.getBBox,N.getBBox=function(){var t=this.auxGetBBox();if(this.paper&&this.paper._viewBoxShift){var e={},r=1/this.paper._viewBoxShift.scale;return e.x=t.x-this.paper._viewBoxShift.dx,e.x*=r,e.y=t.y-this.paper._viewBoxShift.dy,e.y*=r,e.width=t.width*r,e.height=t.height*r,e.x2=e.x+e.width,e.y2=e.y+e.height,e}return t},N._getBBox=function(){return this.removed?{}:{x:this.X+(this.bbx||0)-this.W/2,y:this.Y-this.H,width:this.W,height:this.H}},N.remove=function(){if(!this.removed&&this.node.parentNode){this.paper.__set__&&this.paper.__set__.exclude(this),t.eve.unbind("raphael.*.*."+this.id),t._tear(this,this.paper),this.node.parentNode.removeChild(this.node),this.shape&&this.shape.parentNode.removeChild(this.shape);for(var e in this)this[e]="function"==typeof this[e]?t._removedFactory(e):null;this.removed=!0}},N.attr=function(r,i){if(this.removed)return this;if(null==r){var n={};for(var a in this.attrs)this.attrs[e](a)&&(n[a]=this.attrs[a]);return n.gradient&&"none"==n.fill&&(n.fill=n.gradient)&&delete n.gradient,n.transform=this._.transform,n}if(null==i&&t.is(r,"string")){if(r==h&&"none"==this.attrs.fill&&this.attrs.gradient)return this.attrs.gradient;for(var s=r.split(u),o={},l=0,f=s.length;f>l;l++)r=s[l],r in this.attrs?o[r]=this.attrs[r]:t.is(this.paper.customAttributes[r],"function")?o[r]=this.paper.customAttributes[r].def:o[r]=t._availableAttrs[r];return f-1?o:o[s[0]]}if(this.attrs&&null==i&&t.is(r,"array")){for(o={},l=0,f=r.length;f>l;l++)o[r[l]]=this.attr(r[l]);return o}var p;null!=i&&(p={},p[r]=i),null==i&&t.is(r,"object")&&(p=r);for(var d in p)c("raphael.attr."+d+"."+this.id,this,p[d]);if(p){for(d in this.paper.customAttributes)if(this.paper.customAttributes[e](d)&&p[e](d)&&t.is(this.paper.customAttributes[d],"function")){var g=this.paper.customAttributes[d].apply(this,[].concat(p[d]));this.attrs[d]=p[d];for(var x in g)g[e](x)&&(p[x]=g[x])}p.text&&"text"==this.type&&(this.textpath.string=p.text),T(this,p)}return this},N.toFront=function(){return!this.removed&&this.node.parentNode.appendChild(this.node),this.paper&&this.paper.top!=this&&t._tofront(this,this.paper),this},N.toBack=function(){return this.removed?this:(this.node.parentNode.firstChild!=this.node&&(this.node.parentNode.insertBefore(this.node,this.node.parentNode.firstChild),t._toback(this,this.paper)),this)},N.insertAfter=function(e){return this.removed?this:(e.constructor==t.st.constructor&&(e=e[e.length-1]),e.node.nextSibling?e.node.parentNode.insertBefore(this.node,e.node.nextSibling):e.node.parentNode.appendChild(this.node),t._insertafter(this,e,this.paper),this)},N.insertBefore=function(e){return this.removed?this:(e.constructor==t.st.constructor&&(e=e[0]),e.node.parentNode.insertBefore(this.node,e.node),t._insertbefore(this,e,this.paper),this)},N.blur=function(e){var r=this.node.runtimeStyle,i=r.filter;return i=i.replace(v,d),0!==+e?(this.attrs.blur=e,r.filter=i+p+f+".Blur(pixelradius="+(+e||1.5)+")",r.margin=t.format("-{0}px 0 0 -{0}px",a(+e||1.5))):(r.filter=i,r.margin=0,delete this.attrs.blur),this},t._engine.path=function(t,e){var r=M("shape");r.style.cssText=m,r.coordsize=b+p+b,r.coordorigin=e.coordorigin;var i=new E(r,e),n={fill:"none",stroke:"#000"};t&&(n.path=t),i.type="path",i.path=[],i.Path=d,T(i,n),e.canvas&&e.canvas.appendChild(r);var a=M("skew");return a.on=!0,r.appendChild(a),i.skew=a,i.transform(d),i},t._engine.rect=function(e,r,i,n,a,s){var o=t._rectPath(r,i,n,a,s),l=e.path(o),h=l.attrs;return l.X=h.x=r,l.Y=h.y=i,l.W=h.width=n,l.H=h.height=a,h.r=s,h.path=o,l.type="rect",l},t._engine.ellipse=function(t,e,r,i,n){var a=t.path(),s=a.attrs;return a.X=e-i,a.Y=r-n,a.W=2*i,a.H=2*n,a.type="ellipse",T(a,{cx:e,cy:r,rx:i,ry:n}),a},t._engine.circle=function(t,e,r,i){var n=t.path(),a=n.attrs;return n.X=e-i,n.Y=r-i,n.W=n.H=2*i,n.type="circle",T(n,{cx:e,cy:r,r:i}),n},t._engine.image=function(e,r,i,n,a,s){var o=t._rectPath(i,n,a,s),l=e.path(o).attr({stroke:"none"}),u=l.attrs,c=l.node,f=c.getElementsByTagName(h)[0];return u.src=r,l.X=u.x=i,l.Y=u.y=n,l.W=u.width=a,l.H=u.height=s,u.path=o,l.type="image",f.parentNode==c&&c.removeChild(f),f.rotate=!0,f.src=r,f.type="tile",l._.fillpos=[i,n],l._.fillsize=[a,s],c.appendChild(f),C(l,1,1,0,0,0),l},t._engine.text=function(e,i,n,s){var o=M("shape"),l=M("path"),h=M("textpath");i=i||0,n=n||0,s=s||"",l.v=t.format("m{0},{1}l{2},{1}",a(i*b),a(n*b),a(i*b)+1),l.textpathok=!0,h.string=r(s),h.on=!0,o.style.cssText=m,o.coordsize=b+p+b,o.coordorigin="0 0";var u=new E(o,e),c={fill:"#000",stroke:"none",font:t._availableAttrs.font,text:s};u.shape=o,u.path=l,u.textpath=h,u.type="text",u.attrs.text=r(s),u.attrs.x=i,u.attrs.y=n,u.attrs.w=1,u.attrs.h=1,T(u,c),o.appendChild(h),o.appendChild(l),e.canvas.appendChild(o);var f=M("skew");return f.on=!0,o.appendChild(f),u.skew=f,u.transform(d),u},t._engine.setSize=function(e,r){var i=this.canvas.style;return this.width=e,this.height=r,e==+e&&(e+="px"),r==+r&&(r+="px"),i.width=e,i.height=r,i.clip="rect(0 "+e+" "+r+" 0)",this._viewBox&&t._engine.setViewBox.apply(this,this._viewBox),this},t._engine.setViewBox=function(e,r,i,n,a){t.eve("raphael.setViewBox",this,this._viewBox,[e,r,i,n,a]);var s=this.getSize(),o=s.width,l=s.height,h,u;return a&&(h=l/n,u=o/i,o>i*h&&(e-=(o-i*h)/2/h),l>n*u&&(r-=(l-n*u)/2/u)),this._viewBox=[e,r,i,n,!!a],this._viewBoxShift={dx:-e,dy:-r,scale:s},this.forEach(function(t){t.transform("...")}),this};var M;t._engine.initWin=function(t){var e=t.document;e.styleSheets.length<31?e.createStyleSheet().addRule(".rvml","behavior:url(#default#VML)"):e.styleSheets[0].addRule(".rvml","behavior:url(#default#VML)");try{!e.namespaces.rvml&&e.namespaces.add("rvml","urn:schemas-microsoft-com:vml"),M=function(t){return e.createElement("<rvml:"+t+' class="rvml">')}}catch(r){M=function(t){return e.createElement("<"+t+' xmlns="urn:schemas-microsoft.com:vml" class="rvml">')}}},t._engine.initWin(t._g.win),t._engine.create=function(){var e=t._getContainer.apply(0,arguments),r=e.container,i=e.height,n,a=e.width,s=e.x,o=e.y;if(!r)throw new Error("VML container not found.");var l=new t._Paper,h=l.canvas=t._g.doc.createElement("div"),u=h.style;return s=s||0,o=o||0,a=a||512,i=i||342,l.width=a,l.height=i,a==+a&&(a+="px"),i==+i&&(i+="px"),l.coordsize=1e3*b+p+1e3*b,l.coordorigin="0 0",l.span=t._g.doc.createElement("span"),l.span.style.cssText="position:absolute;left:-9999em;top:-9999em;padding:0;margin:0;line-height:1;",h.appendChild(l.span),u.cssText=t.format("top:0;left:0;width:{0};height:{1};display:inline-block;position:relative;clip:rect(0 {0} {1} 0);overflow:hidden",a,i),1==r?(t._g.doc.body.appendChild(h),u.left=s+"px",u.top=o+"px",u.position="absolute"):r.firstChild?r.insertBefore(h,r.firstChild):r.appendChild(h),l.renderfix=function(){},l},t.prototype.clear=function(){t.eve("raphael.clear",this),this.canvas.innerHTML=d,this.span=t._g.doc.createElement("span"),this.span.style.cssText="position:absolute;left:-9999em;top:-9999em;padding:0;margin:0;line-height:1;display:inline;",this.canvas.appendChild(this.span),this.bottom=this.top=null},t.prototype.remove=function(){t.eve("raphael.remove",this),this.canvas.parentNode.removeChild(this.canvas);for(var e in this)this[e]="function"==typeof this[e]?t._removedFactory(e):null;return!0};var L=t.st;for(var z in N)N[e](z)&&!L[e](z)&&(L[z]=function(t){return function(){var e=arguments;return this.forEach(function(r){r[t].apply(r,e)})}}(z))}}.apply(e,i),!(void 0!==n&&(t.exports=n))}])});
