# Supplementary material for: A bacterial pan-genome makes gene essentiality strain-dependent and evolvable
Source: Nat Microbiol. 2022 Sep 12;7(10):1580–92. doi: 10.1038/s41564-022-01208-7 (PMC9519441; doi:10.1038/s41564-022-01208-7)
Supplement: Source Data Fig. 4 — Swiss models data, genetic interactions (a subset of Supplementary Data 11), growth curves data and RNA-seq data for the two transporters (taken from Supplementary Data 6). [file 41564_2022_1208_MOESM8_ESM.zip › Fig_4a_models/SP_1751_swissmodel/web/js/jquery.fancybox.pack.js]

(function(C,z,f,r){var q=f(C),n=f(z),b=f.fancybox=function(){b.open.apply(this,arguments)},H=navigator.userAgent.match(/msie/),w=null,s=z.createTouch!==r,t=function(a){return a&&a.hasOwnProperty&&a instanceof f},p=function(a){return a&&"string"===f.type(a)},F=function(a){return p(a)&&0<a.indexOf("%")},l=function(a,d){var e=parseInt(a,10)||0;d&&F(a)&&(e*=b.getViewport()[d]/100);return Math.ceil(e)},x=function(a,b){return l(a,b)+"px"};f.extend(b,{version:"2.1.4",defaults:{padding:15,margin:20,width:800, height:600,minWidth:100,minHeight:100,maxWidth:9999,maxHeight:9999,autoSize:!0,autoHeight:!1,autoWidth:!1,autoResize:!0,autoCenter:!s,fitToView:!0,aspectRatio:!1,topRatio:0.5,leftRatio:0.5,scrolling:"auto",wrapCSS:"",arrows:!0,closeBtn:!0,closeClick:!1,nextClick:!1,mouseWheel:!0,autoPlay:!1,playSpeed:3E3,preload:3,modal:!1,loop:!0,ajax:{dataType:"html",headers:{"X-fancyBox":!0}},iframe:{scrolling:"auto",preload:!0},swf:{wmode:"transparent",allowfullscreen:"true",allowscriptaccess:"always"},keys:{next:{13:"left", 34:"up",39:"left",40:"up"},prev:{8:"right",33:"down",37:"right",38:"down"},close:[27],play:[32],toggle:[70]},direction:{next:"left",prev:"right"},scrollOutside:!0,index:0,type:null,href:null,content:null,title:null,tpl:{wrap:'<div class="fancybox-wrap" tabIndex="-1"><div class="fancybox-skin"><div class="fancybox-outer"><div class="fancybox-inner"></div></div></div></div>',image:'<img class="fancybox-image" src="{href}" alt="" />',iframe:'<iframe id="fancybox-frame{rnd}" name="fancybox-frame{rnd}" class="fancybox-iframe" frameborder="0" vspace="0" hspace="0" webkitAllowFullScreen mozallowfullscreen allowFullScreen'+ (H?' allowtransparency="true"':"")+"></iframe>",error:'<p class="fancybox-error">The requested content cannot be loaded.<br/>Please try again later.</p>',closeBtn:'<a title="Close" class="fancybox-item fancybox-close" href="javascript:;"></a>',next:'<a title="Next" class="fancybox-nav fancybox-next" href="javascript:;"><span></span></a>',prev:'<a title="Previous" class="fancybox-nav fancybox-prev" href="javascript:;"><span></span></a>'},openEffect:"fade",openSpeed:250,openEasing:"swing",openOpacity:!0, openMethod:"zoomIn",closeEffect:"fade",closeSpeed:250,closeEasing:"swing",closeOpacity:!0,closeMethod:"zoomOut",nextEffect:"elastic",nextSpeed:250,nextEasing:"swing",nextMethod:"changeIn",prevEffect:"elastic",prevSpeed:250,prevEasing:"swing",prevMethod:"changeOut",helpers:{overlay:!0,title:!0},onCancel:f.noop,beforeLoad:f.noop,afterLoad:f.noop,beforeShow:f.noop,afterShow:f.noop,beforeChange:f.noop,beforeClose:f.noop,afterClose:f.noop},group:{},opts:{},previous:null,coming:null,current:null,isActive:!1, isOpen:!1,isOpened:!1,wrap:null,skin:null,outer:null,inner:null,player:{timer:null,isActive:!1},ajaxLoad:null,imgPreload:null,transitions:{},helpers:{},open:function(a,d){if(a&&(f.isPlainObject(d)||(d={}),!1!==b.close(!0)))return f.isArray(a)||(a=t(a)?f(a).get():[a]),f("applet").css("visibility","hidden"),f.each(a,function(e,c){var k={},g,h,j,m,l;"object"===f.type(c)&&(c.nodeType&&(c=f(c)),t(c)?(k={href:c.data("fancybox-href")||c.attr("href"),title:c.data("fancybox-title")||c.attr("title"),isDom:!0, element:c},f.metadata&&f.extend(!0,k,c.metadata())):k=c);g=d.href||k.href||(p(c)?c:null);h=d.title!==r?d.title:k.title||"";m=(j=d.content||k.content)?"html":d.type||k.type;!m&&k.isDom&&(m=c.data("fancybox-type"),m||(m=(m=c.prop("class").match(/fancybox\.(\w+)/))?m[1]:null));p(g)&&(m||(b.isImage(g)?m="image":b.isSWF(g)?m="swf":"#"===g.charAt(0)?m="inline":p(c)&&(m="html",j=c)),"ajax"===m&&(l=g.split(/\s+/,2),g=l.shift(),l=l.shift()));j||("inline"===m?g?j=f(p(g)?g.replace(/.*(?=#[^\s]+$)/,""):g):k.isDom&& (j=c):"html"===m?j=g:!m&&(!g&&k.isDom)&&(m="inline",j=c));f.extend(k,{href:g,type:m,content:j,title:h,selector:l});a[e]=k}),b.opts=f.extend(!0,{},b.defaults,d),d.keys!==r&&(b.opts.keys=d.keys?f.extend({},b.defaults.keys,d.keys):!1),b.group=a,b._start(b.opts.index)},cancel:function(){var a=b.coming;a&&!1!==b.trigger("onCancel")&&(b.hideLoading(),b.ajaxLoad&&b.ajaxLoad.abort(),b.ajaxLoad=null,b.imgPreload&&(b.imgPreload.onload=b.imgPreload.onerror=null),a.wrap&&a.wrap.stop(!0,!0).trigger("onReset").remove(), b.coming=null,b.current||b._afterZoomOut(a))},close:function(a){b.cancel();f("applet").css("visibility","visible");!1!==b.trigger("beforeClose")&&(b.unbindEvents(),b.isActive&&(!b.isOpen||!0===a?(f(".fancybox-wrap").stop(!0).trigger("onReset").remove(),b._afterZoomOut()):(b.isOpen=b.isOpened=!1,b.isClosing=!0,f(".fancybox-item, .fancybox-nav").remove(),b.wrap.stop(!0,!0).removeClass("fancybox-opened"),b.transitions[b.current.closeMethod]())))},play:function(a){var d=function(){clearTimeout(b.player.timer)}, e=function(){d();b.current&&b.player.isActive&&(b.player.timer=setTimeout(b.next,b.current.playSpeed))},c=function(){d();f("body").off(".player");b.player.isActive=!1;b.trigger("onPlayEnd")};if(!0===a||!b.player.isActive&&!1!==a){if(b.current&&(b.current.loop||b.current.index<b.group.length-1))b.player.isActive=!0,f("body").on({"afterShow.player onUpdate.player":e,"onCancel.player beforeClose.player":c,"beforeLoad.player":d}),e(),b.trigger("onPlayStart")}else c()},next:function(a){var d=b.current; d&&(p(a)||(a=d.direction.next),b.jumpto(d.index+1,a,"next"))},prev:function(a){var d=b.current;d&&(p(a)||(a=d.direction.prev),b.jumpto(d.index-1,a,"prev"))},jumpto:function(a,d,e){var c=b.current;c&&(a=l(a),b.direction=d||c.direction[a>=c.index?"next":"prev"],b.router=e||"jumpto",c.loop&&(0>a&&(a=c.group.length+a%c.group.length),a%=c.group.length),c.group[a]!==r&&(b.cancel(),b._start(a)))},reposition:function(a,d){var e=b.current,c=e?e.wrap:null,k;c&&(k=b._getPosition(d),a&&"scroll"===a.type?(delete k.position, c.stop(!0,!0).animate(k,200)):(c.css(k),e.pos=f.extend({},e.dim,k)))},update:function(a){var d=a&&a.type,e=!d||"orientationchange"===d;e&&(clearTimeout(w),w=null);b.isOpen&&!w&&(w=setTimeout(function(){var c=b.current;c&&!b.isClosing&&(b.wrap.removeClass("fancybox-tmp"),(e||"load"===d||"resize"===d&&c.autoResize)&&b._setDimension(),"scroll"===d&&c.canShrink||b.reposition(a),b.trigger("onUpdate"),w=null)},e&&!s?0:300))},toggle:function(a){b.isOpen&&(b.current.fitToView="boolean"===f.type(a)?a:!b.current.fitToView, s&&(b.wrap.removeAttr("style").addClass("fancybox-tmp"),b.trigger("onUpdate")),b.update())},hideLoading:function(){n.off(".loading");f("#fancybox-loading").remove()},showLoading:function(){var a,d;b.hideLoading();a=f('<div id="fancybox-loading"><div></div></div>').click(b.cancel).appendTo("body");n.on("keydown.loading",function(a){if(27===(a.which||a.keyCode))a.preventDefault(),b.cancel()});b.defaults.fixed||(d=b.getViewport(),a.css({position:"absolute",top:0.5*d.h+d.y,left:0.5*d.w+d.x}))},getViewport:function(){var a= b.current&&b.current.locked||!1,d={x:q.scrollLeft(),y:q.scrollTop()};a?(d.w=a[0].clientWidth,d.h=a[0].clientHeight):(d.w=s&&C.innerWidth?C.innerWidth:q.width(),d.h=s&&C.innerHeight?C.innerHeight:q.height());return d},unbindEvents:function(){b.wrap&&t(b.wrap)&&b.wrap.off(".fb");n.off(".fb");q.off(".fb")},bindEvents:function(){var a=b.current,d;a&&(q.on("orientationchange.fb"+(s?"":" resize.fb")+(a.autoCenter&&!a.locked?" scroll.fb":""),b.update),(d=a.keys)&&n.on("keydown.fb",function(e){var c= e.which||e.keyCode,k=e.target||e.srcElement;if(27===c&&b.coming)return!1;!e.ctrlKey&&(!e.altKey&&!e.shiftKey&&!e.metaKey&&(!k||!k.type&&!f(k).is("[contenteditable]")))&&f.each(d,function(d,k){if(1<a.group.length&&k[c]!==r)return b[d](k[c]),e.preventDefault(),!1;if(-1<f.inArray(c,k))return b[d](),e.preventDefault(),!1})}),f.fn.mousewheel&&a.mouseWheel&&b.wrap.on("mousewheel.fb",function(d,c,k,g){for(var h=f(d.target||null),j=!1;h.length&&!j&&!h.is(".fancybox-skin")&&!h.is(".fancybox-wrap");)j=h[0]&& !(h[0].style.overflow&&"hidden"===h[0].style.overflow)&&(h[0].clientWidth&&h[0].scrollWidth>h[0].clientWidth||h[0].clientHeight&&h[0].scrollHeight>h[0].clientHeight),h=f(h).parent();if(0!==c&&!j&&1<b.group.length&&!a.canShrink){if(0<g||0<k)b.prev(0<g?"down":"left");else if(0>g||0>k)b.next(0>g?"up":"right");d.preventDefault()}}))},trigger:function(a,d){var e,c=d||b.coming||b.current;if(c){f.isFunction(c[a])&&(e=c[a].apply(c,Array.prototype.slice.call(arguments,1)));if(!1===e)return!1;c.helpers&&f.each(c.helpers, function(d,e){e&&(b.helpers[d]&&f.isFunction(b.helpers[d][a]))&&(e=f.extend(!0,{},b.helpers[d].defaults,e),b.helpers[d][a](e,c))});f.event.trigger(a+".fb")}},isImage:function(a){return p(a)&&a.match(/(^data:image\/.*,)|(\.(jp(e|g|eg)|gif|png|bmp|webp)((\?|#).*)?$)/i)},isSWF:function(a){return p(a)&&a.match(/\.(swf)((\?|#).*)?$/i)},_start:function(a){var d={},e,c;a=l(a);e=b.group[a]||null;if(!e)return!1;d=f.extend(!0,{},b.opts,e);e=d.margin;c=d.padding;"number"===f.type(e)&&(d.margin=[e,e,e,e]);"number"=== f.type(c)&&(d.padding=[c,c,c,c]);d.modal&&f.extend(!0,d,{closeBtn:!1,closeClick:!1,nextClick:!1,arrows:!1,mouseWheel:!1,keys:null,helpers:{overlay:{closeClick:!1}}});d.autoSize&&(d.autoWidth=d.autoHeight=!0);"auto"===d.width&&(d.autoWidth=!0);"auto"===d.height&&(d.autoHeight=!0);d.group=b.group;d.index=a;b.coming=d;if(!1===b.trigger("beforeLoad"))b.coming=null;else{c=d.type;e=d.href;if(!c)return b.coming=null,b.current&&b.router&&"jumpto"!==b.router?(b.current.index=a,b[b.router](b.direction)):!1; b.isActive=!0;if("image"===c||"swf"===c)d.autoHeight=d.autoWidth=!1,d.scrolling="visible";"image"===c&&(d.aspectRatio=!0);"iframe"===c&&s&&(d.scrolling="scroll");d.wrap=f(d.tpl.wrap).addClass("fancybox-"+(s?"mobile":"desktop")+" fancybox-type-"+c+" fancybox-tmp "+d.wrapCSS).appendTo(d.parent||"body");f.extend(d,{skin:f(".fancybox-skin",d.wrap),outer:f(".fancybox-outer",d.wrap),inner:f(".fancybox-inner",d.wrap)});f.each(["Top","Right","Bottom","Left"],function(a,b){d.skin.css("padding"+b,x(d.padding[a]))}); b.trigger("onReady");if("inline"===c||"html"===c){if(!d.content||!d.content.length)return b._error("content")}else if(!e)return b._error("href");"image"===c?b._loadImage():"ajax"===c?b._loadAjax():"iframe"===c?b._loadIframe():b._afterLoad()}},_error:function(a){f.extend(b.coming,{type:"html",autoWidth:!0,autoHeight:!0,minWidth:0,minHeight:0,scrolling:"no",hasError:a,content:b.coming.tpl.error});b._afterLoad()},_loadImage:function(){var a=b.imgPreload=new Image;a.onload=function(){this.onload=this.onerror= null;b.coming.width=this.width;b.coming.height=this.height;b._afterLoad()};a.onerror=function(){this.onload=this.onerror=null;b._error("image")};a.src=b.coming.href;!0!==a.complete&&b.showLoading()},_loadAjax:function(){var a=b.coming;b.showLoading();b.ajaxLoad=f.ajax(f.extend({},a.ajax,{url:a.href,error:function(a,e){b.coming&&"abort"!==e?b._error("ajax",a):b.hideLoading()},success:function(d,e){"success"===e&&(a.content=d,b._afterLoad())}}))},_loadIframe:function(){var a=b.coming,d=f(a.tpl.iframe.replace(/\{rnd\}/g, (new Date).getTime())).attr("scrolling",s?"auto":a.iframe.scrolling).attr("src",a.href);f(a.wrap).on("onReset",function(){try{f(this).find("iframe").hide().attr("src","//about:blank").end().empty()}catch(a){}});a.iframe.preload&&(b.showLoading(),d.one("load",function(){f(this).data("ready",1);s||f(this).on("load.fb",b.update);f(this).parents(".fancybox-wrap").width("100%").removeClass("fancybox-tmp").show();b._afterLoad()}));a.content=d.appendTo(a.inner);a.iframe.preload||b._afterLoad()},_preloadImages:function(){var a= b.group,d=b.current,e=a.length,c=d.preload?Math.min(d.preload,e-1):0,f,g;for(g=1;g<=c;g+=1)f=a[(d.index+g)%e],"image"===f.type&&f.href&&((new Image).src=f.href)},_afterLoad:function(){var a=b.coming,d=b.current,e,c,k,g,h;b.hideLoading();if(a&&!1!==b.isActive)if(!1===b.trigger("afterLoad",a,d))a.wrap.stop(!0).trigger("onReset").remove(),b.coming=null;else{d&&(b.trigger("beforeChange",d),d.wrap.stop(!0).removeClass("fancybox-opened").find(".fancybox-item, .fancybox-nav").remove());b.unbindEvents(); e=a.content;c=a.type;k=a.scrolling;f.extend(b,{wrap:a.wrap,skin:a.skin,outer:a.outer,inner:a.inner,current:a,previous:d});g=a.href;switch(c){case "inline":case "ajax":case "html":a.selector?e=f("<div>").html(e).find(a.selector):t(e)&&(e.data("fancybox-placeholder")||e.data("fancybox-placeholder",f('<div class="fancybox-placeholder"></div>').insertAfter(e).hide()),e=e.show().detach(),a.wrap.on("onReset",function(){f(this).find(e).length&&e.hide().replaceAll(e.data("fancybox-placeholder")).data("fancybox-placeholder", !1)}));break;case "image":e=a.tpl.image.replace("{href}",g);break;case "swf":e='<object id="fancybox-swf" classid="clsid:D27CDB6E-AE6D-11cf-96B8-444553540000" width="100%" height="100%"><param name="movie" value="'+g+'"></param>',h="",f.each(a.swf,function(a,b){e+='<param name="'+a+'" value="'+b+'"></param>';h+=" "+a+'="'+b+'"'}),e+='<embed src="'+g+'" type="application/x-shockwave-flash" width="100%" height="100%"'+h+"></embed></object>"}(!t(e)||!e.parent().is(a.inner))&&a.inner.append(e);b.trigger("beforeShow"); a.inner.css("overflow","yes"===k?"scroll":"no"===k?"hidden":k);b._setDimension();b.reposition();b.isOpen=!1;b.coming=null;b.bindEvents();if(b.isOpened){if(d.prevMethod)b.transitions[d.prevMethod]()}else f(".fancybox-wrap").not(a.wrap).stop(!0).trigger("onReset").remove();b.transitions[b.isOpened?a.nextMethod:a.openMethod]();b._preloadImages()}},_setDimension:function(){var a=b.getViewport(),d=0,e=!1,c=!1,e=b.wrap,k=b.skin,g=b.inner,h=b.current,c=h.width,j=h.height,m=h.minWidth,u=h.minHeight,n=h.maxWidth, v=h.maxHeight,s=h.scrolling,q=h.scrollOutside?h.scrollbarWidth:0,y=h.margin,p=l(y[1]+y[3]),r=l(y[0]+y[2]),z,A,t,D,B,G,C,E,w;e.add(k).add(g).width("auto").height("auto").removeClass("fancybox-tmp");y=l(k.outerWidth(!0)-k.width());z=l(k.outerHeight(!0)-k.height());A=p+y;t=r+z;D=F(c)?(a.w-A)*l(c)/100:c;B=F(j)?(a.h-t)*l(j)/100:j;if("iframe"===h.type){if(w=h.content,h.autoHeight&&1===w.data("ready"))try{w[0].contentWindow.document.location&&(g.width(D).height(9999),G=w.contents().find("body"),q&&G.css("overflow-x", "hidden"),B=G.height())}catch(H){}}else if(h.autoWidth||h.autoHeight)g.addClass("fancybox-tmp"),h.autoWidth||g.width(D),h.autoHeight||g.height(B),h.autoWidth&&(D=g.width()),h.autoHeight&&(B=g.height()),g.removeClass("fancybox-tmp");c=l(D);j=l(B);E=D/B;m=l(F(m)?l(m,"w")-A:m);n=l(F(n)?l(n,"w")-A:n);u=l(F(u)?l(u,"h")-t:u);v=l(F(v)?l(v,"h")-t:v);G=n;C=v;h.fitToView&&(n=Math.min(a.w-A,n),v=Math.min(a.h-t,v));A=a.w-p;r=a.h-r;h.aspectRatio?(c>n&&(c=n,j=l(c/E)),j>v&&(j=v,c=l(j*E)),c<m&&(c=m,j=l(c/E)),j<u&& (j=u,c=l(j*E))):(c=Math.max(m,Math.min(c,n)),h.autoHeight&&"iframe"!==h.type&&(g.width(c),j=g.height()),j=Math.max(u,Math.min(j,v)));if(h.fitToView)if(g.width(c).height(j),e.width(c+y),a=e.width(),p=e.height(),h.aspectRatio)for(;(a>A||p>r)&&(c>m&&j>u)&&!(19<d++);)j=Math.max(u,Math.min(v,j-10)),c=l(j*E),c<m&&(c=m,j=l(c/E)),c>n&&(c=n,j=l(c/E)),g.width(c).height(j),e.width(c+y),a=e.width(),p=e.height();else c=Math.max(m,Math.min(c,c-(a-A))),j=Math.max(u,Math.min(j,j-(p-r)));q&&("auto"===s&&j<B&&c+y+ q<A)&&(c+=q);g.width(c).height(j);e.width(c+y);a=e.width();p=e.height();e=(a>A||p>r)&&c>m&&j>u;c=h.aspectRatio?c<G&&j<C&&c<D&&j<B:(c<G||j<C)&&(c<D||j<B);f.extend(h,{dim:{width:x(a),height:x(p)},origWidth:D,origHeight:B,canShrink:e,canExpand:c,wPadding:y,hPadding:z,wrapSpace:p-k.outerHeight(!0),skinSpace:k.height()-j});!w&&(h.autoHeight&&j>u&&j<v&&!c)&&g.height("auto")},_getPosition:function(a){var d=b.current,e=b.getViewport(),c=d.margin,f=b.wrap.width()+c[1]+c[3],g=b.wrap.height()+c[0]+c[2],c={position:"absolute", top:c[0],left:c[3]};d.autoCenter&&d.fixed&&!a&&g<=e.h&&f<=e.w?c.position="fixed":d.locked||(c.top+=e.y,c.left+=e.x);c.top=x(Math.max(c.top,c.top+(e.h-g)*d.topRatio));c.left=x(Math.max(c.left,c.left+(e.w-f)*d.leftRatio));return c},_afterZoomIn:function(){var a=b.current;a&&(b.isOpen=b.isOpened=!0,b.wrap.css("overflow","visible").addClass("fancybox-opened"),b.update(),(a.closeClick||a.nextClick&&1<b.group.length)&&b.inner.css("cursor","pointer").on("click.fb",function(d){!f(d.target).is("a")&&!f(d.target).parent().is("a")&& (d.preventDefault(),b[a.closeClick?"close":"next"]())}),a.closeBtn&&f(a.tpl.closeBtn).appendTo(b.skin).on("click.fb",function(a){a.preventDefault();b.close()}),a.arrows&&1<b.group.length&&((a.loop||0<a.index)&&f(a.tpl.prev).appendTo(b.outer).on("click.fb",b.prev),(a.loop||a.index<b.group.length-1)&&f(a.tpl.next).appendTo(b.outer).on("click.fb",b.next)),b.trigger("afterShow"),!a.loop&&a.index===a.group.length-1?b.play(!1):b.opts.autoPlay&&!b.player.isActive&&(b.opts.autoPlay=!1,b.play()))},_afterZoomOut:function(a){a= a||b.current;f(".fancybox-wrap").trigger("onReset").remove();f.extend(b,{group:{},opts:{},router:!1,current:null,isActive:!1,isOpened:!1,isOpen:!1,isClosing:!1,wrap:null,skin:null,outer:null,inner:null});b.trigger("afterClose",a)}});b.transitions={getOrigPosition:function(){var a=b.current,d=a.element,e=a.orig,c={},f=50,g=50,h=a.hPadding,j=a.wPadding,m=b.getViewport();!e&&(a.isDom&&d.is(":visible"))&&(e=d.find("img:first"),e.length||(e=d));t(e)?(c=e.offset(),e.is("img")&&(f=e.outerWidth(),g=e.outerHeight())): (c.top=m.y+(m.h-g)*a.topRatio,c.left=m.x+(m.w-f)*a.leftRatio);if("fixed"===b.wrap.css("position")||a.locked)c.top-=m.y,c.left-=m.x;return c={top:x(c.top-h*a.topRatio),left:x(c.left-j*a.leftRatio),width:x(f+j),height:x(g+h)}},step:function(a,d){var e,c,f=d.prop;c=b.current;var g=c.wrapSpace,h=c.skinSpace;if("width"===f||"height"===f)e=d.end===d.start?1:(a-d.start)/(d.end-d.start),b.isClosing&&(e=1-e),c="width"===f?c.wPadding:c.hPadding,c=a-c,b.skin[f](l("width"===f?c:c-g*e)),b.inner[f](l("width"=== f?c:c-g*e-h*e))},zoomIn:function(){var a=b.current,d=a.pos,e=a.openEffect,c="elastic"===e,k=f.extend({opacity:1},d);delete k.position;c?(d=this.getOrigPosition(),a.openOpacity&&(d.opacity=0.1)):"fade"===e&&(d.opacity=0.1);b.wrap.css(d).animate(k,{duration:"none"===e?0:a.openSpeed,easing:a.openEasing,step:c?this.step:null,complete:b._afterZoomIn})},zoomOut:function(){var a=b.current,d=a.closeEffect,e="elastic"===d,c={opacity:0.1};e&&(c=this.getOrigPosition(),a.closeOpacity&&(c.opacity=0.1));b.wrap.animate(c, {duration:"none"===d?0:a.closeSpeed,easing:a.closeEasing,step:e?this.step:null,complete:b._afterZoomOut})},changeIn:function(){var a=b.current,d=a.nextEffect,e=a.pos,c={opacity:1},f=b.direction,g;e.opacity=0.1;"elastic"===d&&(g="down"===f||"up"===f?"top":"left","down"===f||"right"===f?(e[g]=x(l(e[g])-200),c[g]="+=200px"):(e[g]=x(l(e[g])+200),c[g]="-=200px"));"none"===d?b._afterZoomIn():b.wrap.css(e).animate(c,{duration:a.nextSpeed,easing:a.nextEasing,complete:b._afterZoomIn})},changeOut:function(){var a= b.previous,d=a.prevEffect,e={opacity:0.1},c=b.direction;"elastic"===d&&(e["down"===c||"up"===c?"top":"left"]=("up"===c||"left"===c?"-":"+")+"=200px");a.wrap.animate(e,{duration:"none"===d?0:a.prevSpeed,easing:a.prevEasing,complete:function(){f(this).trigger("onReset").remove()}})}};b.helpers.overlay={defaults:{closeClick:!0,speedOut:200,showEarly:!0,css:{},locked:!s,fixed:!0},overlay:null,fixed:!1,create:function(a){a=f.extend({},this.defaults,a);this.overlay&&this.close();this.overlay=f('<div class="fancybox-overlay"></div>').appendTo("body"); this.fixed=!1;a.fixed&&b.defaults.fixed&&(this.overlay.addClass("fancybox-overlay-fixed"),this.fixed=!0)},open:function(a){var d=this;a=f.extend({},this.defaults,a);this.overlay?this.overlay.off(".overlay").width("auto").height("auto"):this.create(a);this.fixed||(q.on("resize.overlay",f.proxy(this.update,this)),this.update());a.closeClick&&this.overlay.on("click.overlay",function(a){f(a.target).hasClass("fancybox-overlay")&&(b.isActive?b.close():d.close())});this.overlay.css(a.css).show()}, close:function(){f(".fancybox-overlay").remove();q.off("resize.overlay");this.overlay=null;!1!==this.margin&&(f("body").css("margin-right",this.margin),this.margin=!1);this.el&&this.el.removeClass("fancybox-lock")},update:function(){var a="100%",b;this.overlay.width(a).height("100%");H?(b=Math.max(z.documentElement.offsetWidth,z.body.offsetWidth),n.width()>b&&(a=n.width())):n.width()>q.width()&&(a=n.width());this.overlay.width(a).height(n.height())},onReady:function(a,b){f(".fancybox-overlay").stop(!0, !0);this.overlay||(this.margin=n.height()>q.height()||"scroll"===f("body").css("overflow-y")?f("body").css("margin-right"):!1,this.el=z.all&&!z.querySelector?f("html"):f("body"),this.create(a));a.locked&&this.fixed&&(b.locked=this.overlay.append(b.wrap),b.fixed=!1);!0===a.showEarly&&this.beforeShow.apply(this,arguments)},beforeShow:function(a,b){b.locked&&(this.el.addClass("fancybox-lock"),!1!==this.margin&&f("body").css("margin-right",l(this.margin)+b.scrollbarWidth));this.open(a)},onUpdate:function(){this.fixed|| this.update()},afterClose:function(a){this.overlay&&!b.isActive&&this.overlay.fadeOut(a.speedOut,f.proxy(this.close,this))}};b.helpers.title={defaults:{type:"float",position:"bottom"},beforeShow:function(a){var d=b.current,e=d.title,c=a.type;f.isFunction(e)&&(e=e.call(d.element,d));if(p(e)&&""!==f.trim(e)){d=f('<div class="fancybox-title fancybox-title-'+c+'-wrap">'+e+"</div>");switch(c){case "inside":c=b.skin;break;case "outside":c=b.wrap;break;case "over":c=b.inner;break;default:c=b.skin,d.appendTo("body"), H&&d.width(d.width()),d.wrapInner('<span class="child"></span>'),b.current.margin[2]+=Math.abs(l(d.css("margin-bottom")))}d["top"===a.position?"prependTo":"appendTo"](c)}}};f.fn.fancybox=function(a){var d,e=f(this),c=this.selector||"",k=function(g){var h=f(this).blur(),j=d,k,l;!g.ctrlKey&&(!g.altKey&&!g.shiftKey&&!g.metaKey)&&!h.is(".fancybox-wrap")&&(k=a.groupAttr||"data-fancybox-group",l=h.attr(k),l||(k="rel",l=h.get(0)[k]),l&&(""!==l&&"nofollow"!==l)&&(h=c.length?f(c):e,h=h.filter("["+k+'="'+l+ '"]'),j=h.index(this)),a.index=j,!1!==b.open(h,a)&&g.preventDefault())};a=a||{};d=a.index||0;!c||!1===a.live?e.off("click.fb-start").on("click.fb-start",k):n.undelegate(c,"click.fb-start").delegate(c+":not('.fancybox-item, .fancybox-nav')","click.fb-start",k);this.filter("[data-fancybox-start=1]").trigger("click");return this};n.ready(function(){f.scrollbarWidth===r&&(f.scrollbarWidth=function(){var a=f('<div style="width:50px;height:50px;overflow:auto"><div/></div>').appendTo("body"),b=a.children(), b=b.innerWidth()-b.height(99).innerWidth();a.remove();return b});if(f.support.fixedPosition===r){var a=f.support,d=f('<div style="position:fixed;top:20px;"></div>').appendTo("body"),e=20===d[0].offsetTop||15===d[0].offsetTop;d.remove();a.fixedPosition=e}f.extend(b.defaults,{scrollbarWidth:f.scrollbarWidth(),fixed:f.support.fixedPosition,parent:f("body")})})})(window,document,jQuery);
