# Supplementary material for: A bacterial pan-genome makes gene essentiality strain-dependent and evolvable
Source: Nat Microbiol. 2022 Sep 12;7(10):1580–92. doi: 10.1038/s41564-022-01208-7 (PMC9519441; doi:10.1038/s41564-022-01208-7)
Supplement: Source Data Fig. 4 — Swiss models data, genetic interactions (a subset of Supplementary Data 11), growth curves data and RNA-seq data for the two transporters (taken from Supplementary Data 6). [file 41564_2022_1208_MOESM8_ESM.zip › Fig_4a_models/SP_1751_swissmodel/web/css/master.css]

@charset "utf-8";
/* CSS Document */
 
#navTitle{ font-size:28px; padding-left: 16px; padding-right: 4px;}

@media (min-width: 800px) {
ul.nav li.dropdown:hover > ul.dropdown-menu {
    display: block;   min-width:200px;  
}
}

.tools-well {
    padding:16px 16px 8px 8px; 
    margin-bottom:24px;
}
.tools-well h1 {
    font-size:2.5em; display:inline; margin:0px; padding:24px;
}
.tools-well small{
    font-size:.5em;
}
.tools-well a {
    color: #333;
}
.tools-well a:hover {
    color: #666;
    text-decoration: none
}

.tools-menu{
    min-height:inherit;
}
.tools-menu ul{
    margin:0;
}

.tools-menu ul li:hover {
    background-color: #e7e7e7;
}

.tools-menu ul li a {
    padding:8px;
}

#smrLink a{
  float: unset;
}
#smrLink.active {
   background-color: #dbdbdb;
}

.col-fiveeighths, .col-threeeighths, .col-sixty{
  position: relative;
  min-height: 1px;
  padding-right: 15px;
  padding-left: 15px;
}
.col-forty {
  position: relative;
  min-height: 1px;
  padding-right: 0px;
  padding-left: 15px;
}

.glyphicon.glyphicon-question-sign{
  color:#666;
  font-size:12px;
}

@media (min-width: 768px) {
  .col-fiveeighths, .col-threeeighths, .col-sixty, .col-forty{
      float: left;
      padding-left:8px;
  }
  .col-fiveeighths{
    width:62.5%;
    padding-right:8px;
  }
  .col-threeeighths{
    width:37.5%;
  }
  .col-sixty{
    width:60%;
    padding-right:8px;
  }
  .col-forty{
    width:40%;
  }
  .popover { max-width:450px; }

  .footerSm { display: none; }
  .footerLg { display: inline; }
}

.panel{ background-color: transparent; }

.navbar-nav > li > a{
  padding-left:8px; padding-right:8px;
}

.dropdown-menu > li > a:hover,
.dropdown-menu > li > a:focus,
.dropdown-submenu:hover > a,
.dropdown-submenu:focus > a {
  color: #ffffff;
  text-decoration: none;
  background-color: #0081c2;
  background-image: -moz-linear-gradient(top, #bb3333, #dd5555);
  background-image: -webkit-gradient(linear, 0 0, 0 100%, from(#bb3333), to(#bb3333));
  background-image: -webkit-linear-gradient(top, #bb3333, #dd5555);
  background-image: -o-linear-gradient(top, #bb3333, #dd5555);
  background-image: linear-gradient(to bottom, #bb3333, #dd5555);
  background-repeat: repeat-x;
  filter: progid:DXImageTransform.Microsoft.gradient(startColorstr='#ffbb3333', endColorstr='#ffbb3333', GradientType=0);
}

.dropdown-menu > .active > a,
.dropdown-menu > .active > a:hover,
.dropdown-menu > .active > a:focus {
  color: #ffffff;
  text-decoration: none;
  background-color: #0081c2;
  background-image: -moz-linear-gradient(top, #bb3333, #dd5555);
  background-image: -webkit-gradient(linear, 0 0, 0 100%, from(#bb3333), to(#bb3333));
  background-image: -webkit-linear-gradient(top, #bb3333, #dd5555);
  background-image: -o-linear-gradient(top, #bb3333, #dd5555);
  background-image: linear-gradient(to bottom, #bb3333, #dd5555);
  background-repeat: repeat-x;
  outline: 0;
  filter: progid:DXImageTransform.Microsoft.gradient(startColorstr='#ffbb3333', endColorstr='#ffbb3333', GradientType=0);
}


.canttouchthis {
  color: transparent; 
  font-size:0;
    -webkit-touch-callout: none;
    -webkit-user-select: none;
    -khtml-user-select: none;
    -moz-user-select: none;
    -ms-user-select: none;
    user-select: none;
}


/* Sticky footer styles
-------------------------------------------------- */
html {
  position: relative;
  min-height: 100%;
}
body {
  /* Margin bottom by footer height */
  padding-bottom: 22px;
}
.footer {
  position: absolute;
  bottom: 0;
  width: 100%;
  /* Set the fixed height of the footer here */
  background-color: #f5f5f5;
}


/* Set the fixed height of the footer here */
#sib_footer {
  padding-left:20px;
  background-color: #333;
  color: #F7F8FA;
  font-family: Verdana;
  font-size: 10px;
}

#sib_footer a{
	color:#FFF;
  text-shadow:none;
	font-family: Verdana;
  font-size: 10px;
  padding:0px 15px 0px 0px;
}


a
{
	color: #d6161d;
	text-decoration: none;
}
a:hover {
	color: #d6161d;
	text-decoration: underline;
}

.errorlist { 
     list-style-type: none; 
     background-color: #C00; 
     color: white;
     margin: 0; 
     padding: 2px 4px 2px 4px; 
     border-radius: 5px 5px 5px 5px;
}
   

dl{ padding:5px; }
dt,dd{
	  border-top: 1px solid #DDD;
    padding:4px 10px 4px 10px;
 }

.dl-horizontal dd {  margin-left: 160px;}
.dl-narrow dt{ width:125px }
.dl-narrow dd{ margin-left:115px; }

.dl-medium dt, .dl-medium dd{ line-height:16px; }
.dl-medium dt{ width:140px }
.dl-medium dd{ margin-left:140px;} 

@media (max-width: 768px) {
  .dl-horizontal dd {
      margin-left: 0px;
      border-top: none;
  }
  .dl-narrow dt,.dl-medium dt{ width:auto;}

  .footerSm { display: inline; }
  .footerLg { display: none; }
  #sib_footer a{
    padding:0px 5px 0px 0px;
  }
}

.dd-no-border{
  border-top: none;
  padding-top:0px;
  padding-bottom:0px;
}
.dl-narrow .dd-full-width { 
    margin-left:0px;
    border-top: none;
    padding:0px 10px 4px 10px;
  }
.dd-no-padding {
  padding:4px 10px 0px 10px;
}

.fancy_box_swap{ display:none; }

.entryDiv{ line-height:1em; margin-bottom:10px; }
.entryDiv table{ border:1px solid #CCC; }

.alignmentOptions label{
  font-size: .9em;
  font-weight:normal;
  margin-bottom:0px;
}
.alignmentOptions label:not(.checkbox){
  width:100px;
}
.alignmentOptions input{
  margin-right:2px;
}
#right-panel .popover{
  background-color:rgba(255,255,255,.85);
}
#right-panel .popover input{
  background-color:rgba(255,255,255,.85);
}
.alignTblContainer{
  position:relative;
}
.alignTblContainer td
{
  border:0;
  padding:0;
}
.alignTblContainer svg {
  display: block;
}

.alignNameTbl, .alignTbl{ 
  font-size:.85em;
  padding-left:2px;
  margin-bottom:2px; 
}

.alignNameTbl td, .alignTbl td{
  font-family:"Courier New", Courier, monospace;  
  color:#333;
  line-height:normal; 
}

.alignNameTbl td  { 
  text-align:right; 
  padding-top:2px;
  padding-bottom:2px;
  border-right:1px solid #bbb;
  padding-right:2px; 
}
 
.alignTbl td { 
  text-align:left; 
  padding-top:2px;
  padding-bottom:2px;
}


.shadowCursor{
  color:000;
  background-color:#989898 !important;
  border-top:1px solid #222;
  border-bottom:1px solid #222;
}
.cursor {
  background-color: black !important;
  color: white !important;
  opacity: 1 !important;
}
 .ss span{   
  padding-left:1px;
  padding-right:1px;
  display:inline-block;
}
.insert_l{
  background-image:url('/static/images/insert_l.png');
  background-repeat: no-repeat;
  background-size:1em;
  background-position:left;
}
.insert_r{
  background-image:url('/static/images/insert_r.png');
  background-repeat: no-repeat;
  background-size:1em;
  background-position:right;
}

  .hydrophobic,
  .polar,
  .small,
  .proline,
  .tiny,
  .aliphatic,
  .aromatic,
  .positive,
  .negative,
  .charged,
  .serThr,
  .large
  {background-color:rgb(20,80,250); background-color:rgba(20,80,250,.4); color:#000; }
  
.hoverSelect{ background-color:rgba(100,140,240,.2)!important;  }
  
.table .table{ background-color: transparent} 
  
.targetMismatch { color:rgba(34,34,34,.3); }

.coverageBar{ width:120px; max-width:120px; height:14px; box-sizing:content-box;}

.modelsBuilt a, .modelsFailed a{ color: #333;}
.modelsBuilt { padding:6px; background-color:rgb(0,140,0); background-color:rgba(0,140,0,.3) }
.modelsFailed{ padding:6px; background-color:rgb(200,0,0); background-color:rgba(200,0,0,.3) }

.compareLink{
    font-size:.9em;
    padding:4px;
    font-style:italic;
}
.compareLink i{
   opacity:.8
}

.ligand {
  font-size:90%;
  margin-right:4px;
}

.boxedImage { margin:4px;border:1px solid #ddd;border-radius: 10px;cursor:pointer; }
.boxedImage:hover {
    box-shadow: 0 0 5px rgba(200, 200, 200, 1);
    -webkit-box-shadow: 0 0 5px rgba(200, 200, 200, 1); 
    -moz-box-shadow: 0 0 5px rgba(200, 200, 200, 1);   
}

#pv_status, #ngl_status {
    font:helvetica;
    font-size:1.1em;
    text-shadow: -1px 0 #FFF, 0 1px #FFF, 1px 0 #FFF, 0 -1px #FFF;
}
.status_dark {
    color:white;
    text-shadow: -1px 0 #000, 0 1px #000, 1px 0 #000, 0 -1px #000 !important;
}

.threeDTrigger{
text-shadow: 1px 1px 1px rgba(150, 150, 150, 0.50);
cursor:pointer;
}
.threeDTrigger:hover {
color:#333;
text-shadow: 2px 2px 3px rgba(0, 0, 0, .5)
}

ul.checkbox-list {
	list-style: none;
}

ul.checkbox-list li {
	position: relative;
}

ul.checkbox-list li .regular-checkbox {
	display: none;
}

ul.checkbox-list li .regular-checkbox + label {
	border: 1px solid;
	padding: 8px;
	margin: 0;
	border-radius: 3px;
	position: absolute;
	top: 1px;
	left: -3ex;
}

ul.checkbox-list li .regular-checkbox:checked + label:after {
    font-family: 'Glyphicons Halflings';
    content: "\e013"; /* glyphicon-ok */
	font-size: 120%;
	position: absolute;
	top: -30%;
	left: 0;
}

.plip-interaction-list-item .regular-checkbox + label.hydrophobic_interactions {
	background-color: rgb(128, 128, 128);
	border-color: black;
	color:  black;
}

.plip-interaction-list-item .regular-checkbox + label.hydrogen_bonds {
	background-color: rgb(0, 0, 255);
	border-color: black;
	color:  white;
}

.plip-interaction-list-item .regular-checkbox + label.water_bridges {
	background-color: rgb(191, 191, 255);
	border-color: black;
	color:  black;
}

.plip-interaction-list-item .regular-checkbox + label.salt_bridges {
	background-color: rgb(255, 255, 0);
	border-color: black;
	color:  black;
}

.plip-interaction-list-item .regular-checkbox + label.pi_stacks {
	background-color: rgb(0, 255, 0);
	border-color: black;
	color:  black;
}

.plip-interaction-list-item .regular-checkbox + label.pi_cation_interactions {
	background-color: rgb(255, 128, 0);
	border-color: black;
	color:  black;
}

.plip-interaction-list-item .regular-checkbox + label.halogen_bonds {
	background-color: rgb(54, 255, 191);
	border-color: black;
	color:  black;
}

.plip-interaction-list-item .regular-checkbox + label.metal_complexes {
	background-color: rgb(140, 64, 153);
	border-color: black;
	color:  white;
}

.ligandContact{
  color:#FFF;
  background-color: #C44 !important;
}

.selectResidue{
  color:black !important;
  box-shadow: 
        0px 4px 0px 0px rgba(255,0,0,1),
        0px -4px 0px 0px rgba(255,0,0,1); 
}

.hoverResidue{
  box-shadow: 
        0px 4px 0px 0px rgba(255,0,100,.6),
        0px -4px 0px 0px rgba(255,0,100,.6); 
}

.modelFailed{
  color:#D00;
  margin-top:2em;
  font-size:2em;
  text-align:center;
  vertical-align:middle;  
}

#template-table>div:nth-child(2n+1){
    background-color: #F9F9F9;
}
#template-table>div{ border-bottom:1px solid #CCC;}
#template-table label{ margin-bottom:0px;min-height:30px; line-height:30px; }
#template-table [class*="span"]{ min-height:30px; line-height:30px; height:24px; }

#template-table div [class*="headerSort"]{
  cursor:pointer;
}
#template-table div [class*="headerSort"]:after{
  content:'';
  background-repeat: no-repeat;
  background-position: center right;
  padding-right:10px;
}
.headerSortNone,.headerSortUp,.headerSortDown {
  background-position: left center;
  background-repeat: no-repeat;
  cursor: pointer;
  padding: 4px 0px 4px 16px !important;
} 
.headerSortNone{ 
  background-image: url(data:image/gif;base64,R0lGODlhFQAJAIAAACMtMP///yH5BAEAAAEALAAAAAAVAAkAAAIXjI+AywnaYnhUMoqt3gZXPmVg94yJVQAAOw==);
}
.headerSortUp {
  background-image: url(data:image/gif;base64,R0lGODlhFQAEAIAAACMtMP///yH5BAEAAAEALAAAAAAVAAQAAAINjI8Bya2wnINUMopZAQA7);
  border-bottom: #333 2px solid !important;
}
.headerSortDown {
  background-image: url(data:image/gif;base64,R0lGODlhFQAEAIAAACMtMP///yH5BAEAAAEALAAAAAAVAAQAAAINjB+gC+jP2ptn0WskLQA7);
  border-bottom: #333 2px solid !important;
}

#modelSummaryTable>div
{
  border:1px solid #DDD;
  border-radius: 10px;
  margin-bottom:8px;
  padding:4px;
}

@media print
{
  .doprint{ display:block; overflow:visible !important;max-height:unset !important; }
   
  body {
    background-color:#fff;
  }

  a[href]:after {
    content: none !important;
  }
    
}


/* DOCU */
.blogDate{
  color: #767676;
  font-size:1.2em;
}
.docu_nav .nav > li > a {
    display: block;
    padding: 4px 20px;
    font-size: 13px;
    font-weight: 500;
    color: #767676;
}
.docu_nav .nav .nav>li>a {
    padding-top: 1px;
    padding-bottom: 1px;
    padding-left: 30px;
    font-size: 12px;
    font-weight: 400;
}
.docu_nav .nav .nav .nav>li>a {
    padding-left: 40px;
}
.docu_nav .active {
    color: red !important;
}
.docu h3 {
  margin-top: 10px;
  padding-top: 10px;
}
.docu h4 {
  margin-top: 0px;
  padding-top: 10px;
}

@media (min-width: 768px){
  .docu .docu-sm-fix {
      position: fixed;
  }
  /* fix for ipad and fixed position*/
  .docu .col-sm-pull-3 {
      right: 0;
  }
}

@media (min-width: 992px){
  .docu .docu-md-fix {
      position: fixed;
  }
  /* fix for ipad and fixed position*/
  .docu .col-md-pull-3 {
      right: 0;
  }
}

.input-group-addon, .input-group-btn {
    vertical-align: top;
}
.scrollable-dropdown-menu .tt-menu {
  max-height: 150px;
  overflow-y: auto;
}

.twitter-typeahead,
.typeahead{
  width:100%;
}
.typeahead{
  width:100%;
}
.typeahead,
.tt-query,
.tt-hint {
  padding: 6px 12px;
  border: 1px solid #ccc;
  -webkit-border-radius: 8px;
     -moz-border-radius: 8px;
          border-radius: 8px;
  border-bottom-left-radius: 0;
  border-top-left-radius: 0;
  outline: none;
}

.typeahead {
  background-color: #fff;
}

.typeahead:focus {
  border: 1px solid #66afe9;
  box-shadow: 0 1px 1px rgba(0, 0, 0, 0.075) inset, 0 0 8px rgba(102, 175, 233, 0.6);
  outline: 0 none;
}
.typeahead {
  background-color: #fff;
}

.typeahead:focus {
  border: 1px solid #66afe9;
  box-shadow: 0 1px 1px rgba(0, 0, 0, 0.075) inset, 0 0 8px rgba(102, 175, 233, 0.6);
  outline: 0 none;
}

.tt-query {
  -webkit-box-shadow: inset 0 1px 1px rgba(0, 0, 0, 0.075);
     -moz-box-shadow: inset 0 1px 1px rgba(0, 0, 0, 0.075);
          box-shadow: inset 0 1px 1px rgba(0, 0, 0, 0.075);
}

.tt-hint {
  color: #999
}

.tt-menu {
  width: 322px;
  margin: 4px 0;
  padding: 8px 0;
  background-color: #fff;
  border: 1px solid #ccc;
  border: 1px solid rgba(0, 0, 0, 0.2);
  -webkit-border-radius: 8px;
     -moz-border-radius: 8px;
          border-radius: 8px;
  -webkit-box-shadow: 0 5px 10px rgba(0,0,0,.2);
     -moz-box-shadow: 0 5px 10px rgba(0,0,0,.2);
          box-shadow: 0 5px 10px rgba(0,0,0,.2);
}

.tt-suggestion {
  padding: 3px 20px;
}

.tt-suggestion:hover {
  cursor: pointer;
  color: #fff;
  background-color: #0097cf;
}

.tt-suggestion.tt-cursor {
  color: #fff;
  background-color: #0097cf;

}

.tt-suggestion p {
  margin: 0;
}


#featureSelector .active {box-shadow: inset 0 3px 5px rgba(0,0,0,.4);}

.feature-button:hover, .feature-button:focus {  filter: brightness(90%);}
.feature-button:focus:active { filter: brightness(75%); }

.TRANSMEM, .TRANSMEM:hover, .TRANSMEM:focus, .TRANSMEM:focus:active,
.INTRAMEM, .INTRAMEM:hover, .INTRAMEM:focus, .INTRAMEM:focus:active{ 
  background-color: rgba(166,206,227,.5) !important; stroke: rgb(166,206,227); 
}
.CA_BIND, .CA_BIND:hover, .CA_BIND:focus, .CA_BIND:focus:active,
.ZN_FING, .ZN_FING:hover, .ZN_FING:focus, .ZN_FING:focus:active,
.DNA_BIND,.DNA_BIND:hover, .DNA_BIND:focus, .DNA_BIND:focus:active,
.NP_BIND, .NP_BIND:hover, .NP_BIND:focus, .NP_BIND:focus:active{
  background-color: rgba(31,120,180,.5) !important; stroke: rgb(31,120,180); 
}
.SITE, .SITE:hover, .SITE:focus, .SITE:focus:active{
  background-color: rgba(178,223,138,.5) !important; stroke: rgb(178,223,138); 
}
.ACT_SITE, .ACT_SITE:hover, .ACT_SITE:focus{
  background-color: rgba(51,160,44,.5) !important; stroke: rgb(51,160,44); 
}
.METAL, .METAL:hover, .METAL:focus, .METAL:focus:active{
  background-color: rgba(251,154,153,.5) !important; stroke: rgb(251,154,153); 
}
.DISULFID, .DISULFID:hover, .DISULFID:focus, .DISULFID:focus:active{
  background-color: rgba(255,255,51,.5) !important; stroke: rgb(255,255,51); 
}
.VARIANT, .VARIANT:hover, .VARIANT:focus, .VARIANT:focus:active{
  background-color: rgba(255,127,0,.5) !important; stroke: rgb(255,127,0); 
}
.INTERPRO, .INTERPRO:hover, .INTERPRO:focus, .INTERPRO:focus:active{
  background-color: rgba(202,178,214,.5) !important; stroke: rgb(202,178,214); 
}
.CHAIN, .CHAIN:hover, .CHAIN:focus, .CHAIN:focus:active{
  background-color: rgba(255, 140, 105,.5) !important;   stroke: rgb(255, 140, 105);
}
.USERANNOT, .USERANNOT:hover, .USERANNOT:focus, .USERANNOT:focus:active{
  background-color: rgba(131,224,0,.5) !important; stroke: rgb(131,224,0); 
}
