# Supplementary material for: A bacterial pan-genome makes gene essentiality strain-dependent and evolvable
Source: Nat Microbiol. 2022 Sep 12;7(10):1580–92. doi: 10.1038/s41564-022-01208-7 (PMC9519441; doi:10.1038/s41564-022-01208-7)
Supplement: Source Data Fig. 4 — Swiss models data, genetic interactions (a subset of Supplementary Data 11), growth curves data and RNA-seq data for the two transporters (taken from Supplementary Data 6). [file 41564_2022_1208_MOESM8_ESM.zip › Fig_4a_models/SP_1751_swissmodel/SP_1751/models/01/coords.js]

let model_01=`ATOM      1  N   LEU A   7     -12.771  32.508 -24.413  1.00  0.44           N  
ATOM      2  CA  LEU A   7     -12.106  31.746 -25.517  1.00  0.44           C  
ATOM      3  C   LEU A   7     -10.725  32.349 -25.761  1.00  0.44           C  
ATOM      4  O   LEU A   7     -10.491  33.457 -25.295  1.00  0.44           O  
ATOM      5  CB  LEU A   7     -13.024  31.857 -26.762  1.00  0.44           C  
ATOM      6  CG  LEU A   7     -14.371  31.107 -26.629  1.00  0.44           C  
ATOM      7  CD1 LEU A   7     -15.358  31.559 -27.715  1.00  0.44           C  
ATOM      8  CD2 LEU A   7     -14.173  29.587 -26.701  1.00  0.44           C  
ATOM      9  N   GLY A   8      -9.753  31.707 -26.450  1.00  0.40           N  
ATOM     10  CA  GLY A   8      -9.723  30.346 -26.997  1.00  0.40           C  
ATOM     11  C   GLY A   8     -10.059  29.243 -26.027  1.00  0.40           C  
ATOM     12  O   GLY A   8     -11.008  28.509 -26.261  1.00  0.40           O  
ATOM     13  N   ASN A   9      -9.322  29.170 -24.897  1.00  0.48           N  
ATOM     14  CA  ASN A   9      -9.485  28.328 -23.707  1.00  0.48           C  
ATOM     15  C   ASN A   9     -10.395  27.111 -23.824  1.00  0.48           C  
ATOM     16  O   ASN A   9     -11.582  27.170 -23.506  1.00  0.48           O  
ATOM     17  CB  ASN A   9      -9.882  29.149 -22.448  1.00  0.48           C  
ATOM     18  CG  ASN A   9      -8.917  30.314 -22.255  1.00  0.48           C  
ATOM     19  OD1 ASN A   9      -7.885  30.434 -22.913  1.00  0.48           O  
ATOM     20  ND2 ASN A   9      -9.265  31.246 -21.342  1.00  0.48           N  
ATOM     21  N   GLY A  10      -9.839  25.973 -24.299  1.00  0.52           N  
ATOM     22  CA  GLY A  10     -10.616  24.790 -24.661  1.00  0.52           C  
ATOM     23  C   GLY A  10     -11.361  24.135 -23.527  1.00  0.52           C  
ATOM     24  O   GLY A  10     -12.391  23.493 -23.741  1.00  0.52           O  
ATOM     25  N   CYS A  11     -10.843  24.300 -22.301  1.00  0.60           N  
ATOM     26  CA  CYS A  11     -11.495  23.926 -21.071  1.00  0.60           C  
ATOM     27  C   CYS A  11     -10.994  24.863 -19.986  1.00  0.60           C  
ATOM     28  O   CYS A  11      -9.820  25.229 -19.987  1.00  0.60           O  
ATOM     29  CB  CYS A  11     -11.167  22.459 -20.709  1.00  0.60           C  
ATOM     30  SG  CYS A  11     -12.241  21.790 -19.411  1.00  0.60           S  
ATOM     31  N   THR A  12     -11.864  25.275 -19.046  1.00  0.66           N  
ATOM     32  CA  THR A  12     -11.502  26.185 -17.967  1.00  0.66           C  
ATOM     33  C   THR A  12     -11.947  25.583 -16.652  1.00  0.66           C  
ATOM     34  O   THR A  12     -13.129  25.303 -16.458  1.00  0.66           O  
ATOM     35  CB  THR A  12     -12.152  27.568 -18.062  1.00  0.66           C  
ATOM     36  OG1 THR A  12     -11.796  28.229 -19.265  1.00  0.66           O  
ATOM     37  CG2 THR A  12     -11.645  28.497 -16.951  1.00  0.66           C  
ATOM     38  N   TRP A  13     -11.022  25.405 -15.686  1.00  0.62           N  
ATOM     39  CA  TRP A  13     -11.373  25.085 -14.312  1.00  0.62           C  
ATOM     40  C   TRP A  13     -11.200  26.344 -13.466  1.00  0.62           C  
ATOM     41  O   TRP A  13     -10.181  27.028 -13.538  1.00  0.62           O  
ATOM     42  CB  TRP A  13     -10.531  23.904 -13.732  1.00  0.62           C  
ATOM     43  CG  TRP A  13     -10.893  23.448 -12.323  1.00  0.62           C  
ATOM     44  CD1 TRP A  13     -12.063  23.603 -11.627  1.00  0.62           C  
ATOM     45  CD2 TRP A  13      -9.974  22.857 -11.360  1.00  0.62           C  
ATOM     46  NE1 TRP A  13     -11.942  23.189 -10.312  1.00  0.62           N  
ATOM     47  CE2 TRP A  13     -10.645  22.734 -10.168  1.00  0.62           C  
ATOM     48  CE3 TRP A  13      -8.625  22.491 -11.494  1.00  0.62           C  
ATOM     49  CZ2 TRP A  13     -10.023  22.255  -9.010  1.00  0.62           C  
ATOM     50  CZ3 TRP A  13      -7.983  22.005 -10.333  1.00  0.62           C  
ATOM     51  CH2 TRP A  13      -8.665  21.902  -9.117  1.00  0.62           C  
ATOM     52  N   ILE A  14     -12.235  26.696 -12.682  1.00  0.74           N  
ATOM     53  CA  ILE A  14     -12.263  27.817 -11.757  1.00  0.74           C  
ATOM     54  C   ILE A  14     -12.581  27.280 -10.387  1.00  0.74           C  
ATOM     55  O   ILE A  14     -13.422  26.399 -10.237  1.00  0.74           O  
ATOM     56  CB  ILE A  14     -13.333  28.838 -12.153  1.00  0.74           C  
ATOM     57  CG1 ILE A  14     -12.910  29.519 -13.468  1.00  0.74           C  
ATOM     58  CG2 ILE A  14     -13.617  29.898 -11.056  1.00  0.74           C  
ATOM     59  CD1 ILE A  14     -14.043  30.267 -14.162  1.00  0.74           C  
ATOM     60  N   ASP A  15     -11.911  27.813  -9.356  1.00  0.72           N  
ATOM     61  CA  ASP A  15     -12.138  27.463  -7.983  1.00  0.72           C  
ATOM     62  C   ASP A  15     -12.387  28.751  -7.189  1.00  0.72           C  
ATOM     63  O   ASP A  15     -11.780  29.788  -7.459  1.00  0.72           O  
ATOM     64  CB  ASP A  15     -10.918  26.639  -7.520  1.00  0.72           C  
ATOM     65  CG  ASP A  15     -11.155  26.050  -6.148  1.00  0.72           C  
ATOM     66  OD1 ASP A  15     -12.170  25.318  -5.975  1.00  0.72           O  
ATOM     67  OD2 ASP A  15     -10.335  26.340  -5.253  1.00  0.72           O  
ATOM     68  N   LEU A  16     -13.343  28.736  -6.233  1.00  0.69           N  
ATOM     69  CA  LEU A  16     -13.551  29.833  -5.298  1.00  0.69           C  
ATOM     70  C   LEU A  16     -13.712  29.368  -3.854  1.00  0.69           C  
ATOM     71  O   LEU A  16     -14.738  28.814  -3.452  1.00  0.69           O  
ATOM     72  CB  LEU A  16     -14.790  30.707  -5.667  1.00  0.69           C  
ATOM     73  CG  LEU A  16     -15.085  31.886  -4.695  1.00  0.69           C  
ATOM     74  CD1 LEU A  16     -13.971  32.942  -4.691  1.00  0.69           C  
ATOM     75  CD2 LEU A  16     -16.438  32.557  -4.966  1.00  0.69           C  
ATOM     76  N   ASP A  17     -12.717  29.710  -3.017  1.00  0.62           N  
ATOM     77  CA  ASP A  17     -12.762  29.606  -1.576  1.00  0.62           C  
ATOM     78  C   ASP A  17     -13.385  30.825  -0.907  1.00  0.62           C  
ATOM     79  O   ASP A  17     -12.929  31.958  -1.089  1.00  0.62           O  
ATOM     80  CB  ASP A  17     -11.325  29.550  -1.024  1.00  0.62           C  
ATOM     81  CG  ASP A  17     -10.704  28.183  -1.203  1.00  0.62           C  
ATOM     82  OD1 ASP A  17     -11.457  27.181  -1.129  1.00  0.62           O  
ATOM     83  OD2 ASP A  17      -9.447  28.163  -1.220  1.00  0.62           O  
ATOM     84  N   LEU A  18     -14.425  30.596  -0.069  1.00  0.59           N  
ATOM     85  CA  LEU A  18     -14.952  31.504   0.950  1.00  0.59           C  
ATOM     86  C   LEU A  18     -15.139  32.951   0.493  1.00  0.59           C  
ATOM     87  O   LEU A  18     -14.672  33.930   1.092  1.00  0.59           O  
ATOM     88  CB  LEU A  18     -14.188  31.347   2.295  1.00  0.59           C  
ATOM     89  CG  LEU A  18     -14.786  32.068   3.530  1.00  0.59           C  
ATOM     90  CD1 LEU A  18     -16.245  31.680   3.819  1.00  0.59           C  
ATOM     91  CD2 LEU A  18     -13.922  31.807   4.770  1.00  0.59           C  
ATOM     92  N   GLY A  19     -15.841  33.096  -0.652  1.00  0.65           N  
ATOM     93  CA  GLY A  19     -16.158  34.373  -1.266  1.00  0.65           C  
ATOM     94  C   GLY A  19     -16.861  35.335  -0.355  1.00  0.65           C  
ATOM     95  O   GLY A  19     -17.822  35.006   0.328  1.00  0.65           O  
ATOM     96  N   LYS A  20     -16.410  36.599  -0.359  1.00  0.58           N  
ATOM     97  CA  LYS A  20     -17.145  37.682   0.253  1.00  0.58           C  
ATOM     98  C   LYS A  20     -18.133  38.119  -0.815  1.00  0.58           C  
ATOM     99  O   LYS A  20     -17.953  37.761  -1.978  1.00  0.58           O  
ATOM    100  CB  LYS A  20     -16.253  38.865   0.758  1.00  0.58           C  
ATOM    101  CG  LYS A  20     -14.716  38.663   0.787  1.00  0.58           C  
ATOM    102  CD  LYS A  20     -14.155  37.515   1.661  1.00  0.58           C  
ATOM    103  CE  LYS A  20     -14.613  37.504   3.125  1.00  0.58           C  
ATOM    104  NZ  LYS A  20     -14.140  36.259   3.774  1.00  0.58           N  
ATOM    105  N   LEU A  21     -19.198  38.875  -0.477  1.00  0.65           N  
ATOM    106  CA  LEU A  21     -20.261  39.162  -1.432  1.00  0.65           C  
ATOM    107  C   LEU A  21     -19.795  39.837  -2.709  1.00  0.65           C  
ATOM    108  O   LEU A  21     -20.207  39.415  -3.779  1.00  0.65           O  
ATOM    109  CB  LEU A  21     -21.440  39.926  -0.792  1.00  0.65           C  
ATOM    110  CG  LEU A  21     -22.244  39.080   0.220  1.00  0.65           C  
ATOM    111  CD1 LEU A  21     -23.305  39.945   0.913  1.00  0.65           C  
ATOM    112  CD2 LEU A  21     -22.913  37.862  -0.441  1.00  0.65           C  
ATOM    113  N   ASN A  22     -18.844  40.794  -2.637  1.00  0.69           N  
ATOM    114  CA  ASN A  22     -18.142  41.360  -3.785  1.00  0.69           C  
ATOM    115  C   ASN A  22     -17.634  40.293  -4.768  1.00  0.69           C  
ATOM    116  O   ASN A  22     -18.096  40.214  -5.896  1.00  0.69           O  
ATOM    117  CB  ASN A  22     -16.904  42.209  -3.339  1.00  0.69           C  
ATOM    118  CG  ASN A  22     -17.179  43.213  -2.219  1.00  0.69           C  
ATOM    119  OD1 ASN A  22     -18.204  43.245  -1.543  1.00  0.69           O  
ATOM    120  ND2 ASN A  22     -16.153  44.047  -1.929  1.00  0.69           N  
ATOM    121  N   LYS A  23     -16.772  39.352  -4.298  1.00  0.69           N  
ATOM    122  CA  LYS A  23     -16.219  38.267  -5.106  1.00  0.69           C  
ATOM    123  C   LYS A  23     -17.290  37.344  -5.661  1.00  0.69           C  
ATOM    124  O   LYS A  23     -17.201  36.847  -6.780  1.00  0.69           O  
ATOM    125  CB  LYS A  23     -15.266  37.341  -4.292  1.00  0.69           C  
ATOM    126  CG  LYS A  23     -13.905  37.938  -3.902  1.00  0.69           C  
ATOM    127  CD  LYS A  23     -13.013  36.859  -3.250  1.00  0.69           C  
ATOM    128  CE  LYS A  23     -11.576  37.311  -2.967  1.00  0.69           C  
ATOM    129  NZ  LYS A  23     -10.779  36.185  -2.416  1.00  0.69           N  
ATOM    130  N   LEU A  24     -18.320  37.059  -4.848  1.00  0.71           N  
ATOM    131  CA  LEU A  24     -19.460  36.249  -5.215  1.00  0.71           C  
ATOM    132  C   LEU A  24     -20.318  36.871  -6.314  1.00  0.71           C  
ATOM    133  O   LEU A  24     -20.739  36.199  -7.256  1.00  0.71           O  
ATOM    134  CB  LEU A  24     -20.291  35.993  -3.938  1.00  0.71           C  
ATOM    135  CG  LEU A  24     -21.392  34.928  -4.061  1.00  0.71           C  
ATOM    136  CD1 LEU A  24     -20.846  33.603  -4.593  1.00  0.71           C  
ATOM    137  CD2 LEU A  24     -22.045  34.669  -2.699  1.00  0.71           C  
ATOM    138  N   GLU A  25     -20.579  38.186  -6.228  1.00  0.73           N  
ATOM    139  CA  GLU A  25     -21.242  38.987  -7.236  1.00  0.73           C  
ATOM    140  C   GLU A  25     -20.397  39.176  -8.493  1.00  0.73           C  
ATOM    141  O   GLU A  25     -20.897  38.936  -9.591  1.00  0.73           O  
ATOM    142  CB  GLU A  25     -21.809  40.277  -6.589  1.00  0.73           C  
ATOM    143  CG  GLU A  25     -22.946  39.881  -5.605  1.00  0.73           C  
ATOM    144  CD  GLU A  25     -23.470  40.957  -4.663  1.00  0.73           C  
ATOM    145  OE1 GLU A  25     -22.970  42.099  -4.612  1.00  0.73           O  
ATOM    146  OE2 GLU A  25     -24.424  40.586  -3.922  1.00  0.73           O  
ATOM    147  N   ASP A  26     -19.074  39.460  -8.378  1.00  0.75           N  
ATOM    148  CA  ASP A  26     -18.143  39.488  -9.503  1.00  0.75           C  
ATOM    149  C   ASP A  26     -18.137  38.157 -10.277  1.00  0.75           C  
ATOM    150  O   ASP A  26     -18.251  38.101 -11.500  1.00  0.75           O  
ATOM    151  CB  ASP A  26     -16.669  39.727  -9.041  1.00  0.75           C  
ATOM    152  CG  ASP A  26     -16.411  41.051  -8.334  1.00  0.75           C  
ATOM    153  OD1 ASP A  26     -16.905  42.097  -8.817  1.00  0.75           O  
ATOM    154  OD2 ASP A  26     -15.639  41.025  -7.335  1.00  0.75           O  
ATOM    155  N   LEU A  27     -18.074  37.021  -9.546  1.00  0.76           N  
ATOM    156  CA  LEU A  27     -18.188  35.667 -10.068  1.00  0.76           C  
ATOM    157  C   LEU A  27     -19.535  35.424 -10.749  1.00  0.76           C  
ATOM    158  O   LEU A  27     -19.615  34.888 -11.852  1.00  0.76           O  
ATOM    159  CB  LEU A  27     -17.993  34.667  -8.884  1.00  0.76           C  
ATOM    160  CG  LEU A  27     -18.100  33.157  -9.203  1.00  0.76           C  
ATOM    161  CD1 LEU A  27     -16.889  32.655  -9.995  1.00  0.76           C  
ATOM    162  CD2 LEU A  27     -18.282  32.304  -7.941  1.00  0.76           C  
ATOM    163  N   SER A  28     -20.644  35.861 -10.125  1.00  0.77           N  
ATOM    164  CA  SER A  28     -21.990  35.726 -10.674  1.00  0.77           C  
ATOM    165  C   SER A  28     -22.174  36.407 -12.020  1.00  0.77           C  
ATOM    166  O   SER A  28     -22.624  35.783 -12.983  1.00  0.77           O  
ATOM    167  CB  SER A  28     -23.034  36.271  -9.656  1.00  0.77           C  
ATOM    168  OG  SER A  28     -24.388  36.115 -10.077  1.00  0.77           O  
ATOM    169  N   GLU A  29     -21.749  37.678 -12.137  1.00  0.75           N  
ATOM    170  CA  GLU A  29     -21.828  38.441 -13.368  1.00  0.75           C  
ATOM    171  C   GLU A  29     -20.947  37.933 -14.506  1.00  0.75           C  
ATOM    172  O   GLU A  29     -21.384  37.880 -15.654  1.00  0.75           O  
ATOM    173  CB  GLU A  29     -21.581  39.938 -13.094  1.00  0.75           C  
ATOM    174  CG  GLU A  29     -22.689  40.550 -12.196  1.00  0.75           C  
ATOM    175  CD  GLU A  29     -22.714  42.078 -12.205  1.00  0.75           C  
ATOM    176  OE1 GLU A  29     -21.858  42.700 -12.883  1.00  0.75           O  
ATOM    177  OE2 GLU A  29     -23.642  42.629 -11.557  1.00  0.75           O  
ATOM    178  N   ILE A  30     -19.689  37.512 -14.237  1.00  0.77           N  
ATOM    179  CA  ILE A  30     -18.812  36.955 -15.274  1.00  0.77           C  
ATOM    180  C   ILE A  30     -19.333  35.653 -15.877  1.00  0.77           C  
ATOM    181  O   ILE A  30     -19.251  35.422 -17.088  1.00  0.77           O  
ATOM    182  CB  ILE A  30     -17.382  36.713 -14.777  1.00  0.77           C  
ATOM    183  CG1 ILE A  30     -16.718  38.032 -14.327  1.00  0.77           C  
ATOM    184  CG2 ILE A  30     -16.517  36.063 -15.888  1.00  0.77           C  
ATOM    185  CD1 ILE A  30     -15.452  37.804 -13.491  1.00  0.77           C  
ATOM    186  N   TYR A  31     -19.849  34.735 -15.037  1.00  0.74           N  
ATOM    187  CA  TYR A  31     -20.170  33.401 -15.512  1.00  0.74           C  
ATOM    188  C   TYR A  31     -21.601  33.261 -16.003  1.00  0.74           C  
ATOM    189  O   TYR A  31     -21.834  32.548 -16.970  1.00  0.74           O  
ATOM    190  CB  TYR A  31     -19.701  32.310 -14.503  1.00  0.74           C  
ATOM    191  CG  TYR A  31     -18.191  32.420 -14.436  1.00  0.74           C  
ATOM    192  CD1 TYR A  31     -17.421  32.101 -15.563  1.00  0.74           C  
ATOM    193  CD2 TYR A  31     -17.548  33.021 -13.348  1.00  0.74           C  
ATOM    194  CE1 TYR A  31     -16.073  32.471 -15.651  1.00  0.74           C  
ATOM    195  CE2 TYR A  31     -16.201  33.411 -13.427  1.00  0.74           C  
ATOM    196  CZ  TYR A  31     -15.472  33.155 -14.594  1.00  0.74           C  
ATOM    197  OH  TYR A  31     -14.130  33.566 -14.719  1.00  0.74           O  
ATOM    198  N   GLY A  32     -22.584  34.019 -15.461  1.00  0.77           N  
ATOM    199  CA  GLY A  32     -23.965  33.922 -15.949  1.00  0.77           C  
ATOM    200  C   GLY A  32     -24.845  33.083 -15.070  1.00  0.77           C  
ATOM    201  O   GLY A  32     -25.913  32.629 -15.472  1.00  0.77           O  
ATOM    202  N   LEU A  33     -24.407  32.870 -13.827  1.00  0.73           N  
ATOM    203  CA  LEU A  33     -25.093  32.075 -12.837  1.00  0.73           C  
ATOM    204  C   LEU A  33     -25.540  33.012 -11.746  1.00  0.73           C  
ATOM    205  O   LEU A  33     -24.743  33.814 -11.270  1.00  0.73           O  
ATOM    206  CB  LEU A  33     -24.110  31.069 -12.195  1.00  0.73           C  
ATOM    207  CG  LEU A  33     -23.537  30.027 -13.164  1.00  0.73           C  
ATOM    208  CD1 LEU A  33     -22.209  29.484 -12.622  1.00  0.73           C  
ATOM    209  CD2 LEU A  33     -24.532  28.893 -13.426  1.00  0.73           C  
ATOM    210  N   ASP A  34     -26.810  32.947 -11.311  1.00  0.70           N  
ATOM    211  CA  ASP A  34     -27.384  33.791 -10.274  1.00  0.70           C  
ATOM    212  C   ASP A  34     -26.637  33.695  -8.959  1.00  0.70           C  
ATOM    213  O   ASP A  34     -26.162  32.627  -8.578  1.00  0.70           O  
ATOM    214  CB  ASP A  34     -28.859  33.423  -9.980  1.00  0.70           C  
ATOM    215  CG  ASP A  34     -29.515  32.978 -11.261  1.00  0.70           C  
ATOM    216  OD1 ASP A  34     -30.035  33.835 -12.007  1.00  0.70           O  
ATOM    217  OD2 ASP A  34     -29.387  31.752 -11.542  1.00  0.70           O  
ATOM    218  N   LYS A  35     -26.524  34.800  -8.196  1.00  0.72           N  
ATOM    219  CA  LYS A  35     -25.824  34.767  -6.924  1.00  0.72           C  
ATOM    220  C   LYS A  35     -26.432  33.785  -5.931  1.00  0.72           C  
ATOM    221  O   LYS A  35     -25.697  33.112  -5.230  1.00  0.72           O  
ATOM    222  CB  LYS A  35     -25.621  36.166  -6.286  1.00  0.72           C  
ATOM    223  CG  LYS A  35     -26.909  36.882  -5.847  1.00  0.72           C  
ATOM    224  CD  LYS A  35     -26.658  38.129  -4.981  1.00  0.72           C  
ATOM    225  CE  LYS A  35     -26.116  37.787  -3.584  1.00  0.72           C  
ATOM    226  NZ  LYS A  35     -26.053  39.004  -2.761  1.00  0.72           N  
ATOM    227  N   GLU A  36     -27.774  33.639  -5.900  1.00  0.68           N  
ATOM    228  CA  GLU A  36     -28.512  32.644  -5.137  1.00  0.68           C  
ATOM    229  C   GLU A  36     -28.295  31.205  -5.610  1.00  0.68           C  
ATOM    230  O   GLU A  36     -28.102  30.286  -4.816  1.00  0.68           O  
ATOM    231  CB  GLU A  36     -30.008  33.013  -5.168  1.00  0.68           C  
ATOM    232  CG  GLU A  36     -30.260  34.424  -4.578  1.00  0.68           C  
ATOM    233  CD  GLU A  36     -31.706  34.895  -4.709  1.00  0.68           C  
ATOM    234  OE1 GLU A  36     -32.569  34.099  -5.152  1.00  0.68           O  
ATOM    235  OE2 GLU A  36     -31.931  36.090  -4.384  1.00  0.68           O  
ATOM    236  N   THR A  37     -28.252  30.980  -6.944  1.00  0.72           N  
ATOM    237  CA  THR A  37     -27.892  29.706  -7.579  1.00  0.72           C  
ATOM    238  C   THR A  37     -26.486  29.279  -7.201  1.00  0.72           C  
ATOM    239  O   THR A  37     -26.215  28.124  -6.882  1.00  0.72           O  
ATOM    240  CB  THR A  37     -27.992  29.757  -9.106  1.00  0.72           C  
ATOM    241  OG1 THR A  37     -29.341  29.986  -9.487  1.00  0.72           O  
ATOM    242  CG2 THR A  37     -27.562  28.425  -9.744  1.00  0.72           C  
ATOM    243  N   ILE A  38     -25.547  30.242  -7.187  1.00  0.73           N  
ATOM    244  CA  ILE A  38     -24.228  30.094  -6.600  1.00  0.73           C  
ATOM    245  C   ILE A  38     -24.269  29.941  -5.076  1.00  0.73           C  
ATOM    246  O   ILE A  38     -23.539  29.137  -4.523  1.00  0.73           O  
ATOM    247  CB  ILE A  38     -23.273  31.199  -7.045  1.00  0.73           C  
ATOM    248  CG1 ILE A  38     -23.149  31.250  -8.586  1.00  0.73           C  
ATOM    249  CG2 ILE A  38     -21.872  30.928  -6.471  1.00  0.73           C  
ATOM    250  CD1 ILE A  38     -22.456  32.527  -9.072  1.00  0.73           C  
ATOM    251  N   GLU A  39     -25.123  30.651  -4.320  1.00  0.70           N  
ATOM    252  CA  GLU A  39     -25.222  30.557  -2.866  1.00  0.70           C  
ATOM    253  C   GLU A  39     -25.595  29.176  -2.331  1.00  0.70           C  
ATOM    254  O   GLU A  39     -25.120  28.763  -1.275  1.00  0.70           O  
ATOM    255  CB  GLU A  39     -26.123  31.671  -2.299  1.00  0.70           C  
ATOM    256  CG  GLU A  39     -25.976  31.901  -0.774  1.00  0.70           C  
ATOM    257  CD  GLU A  39     -26.407  33.302  -0.329  1.00  0.70           C  
ATOM    258  OE1 GLU A  39     -26.529  33.491   0.908  1.00  0.70           O  
ATOM    259  OE2 GLU A  39     -26.574  34.203  -1.195  1.00  0.70           O  
ATOM    260  N   TYR A  40     -26.351  28.367  -3.113  1.00  0.66           N  
ATOM    261  CA  TYR A  40     -26.528  26.929  -2.887  1.00  0.66           C  
ATOM    262  C   TYR A  40     -25.210  26.156  -2.763  1.00  0.66           C  
ATOM    263  O   TYR A  40     -25.133  25.125  -2.105  1.00  0.66           O  
ATOM    264  CB  TYR A  40     -27.316  26.238  -4.042  1.00  0.66           C  
ATOM    265  CG  TYR A  40     -28.717  26.747  -4.248  1.00  0.66           C  
ATOM    266  CD1 TYR A  40     -29.599  26.969  -3.175  1.00  0.66           C  
ATOM    267  CD2 TYR A  40     -29.199  26.907  -5.560  1.00  0.66           C  
ATOM    268  CE1 TYR A  40     -30.918  27.386  -3.411  1.00  0.66           C  
ATOM    269  CE2 TYR A  40     -30.516  27.323  -5.799  1.00  0.66           C  
ATOM    270  CZ  TYR A  40     -31.373  27.565  -4.721  1.00  0.66           C  
ATOM    271  OH  TYR A  40     -32.700  27.975  -4.954  1.00  0.66           O  
ATOM    272  N   ALA A  41     -24.122  26.644  -3.391  1.00  0.71           N  
ATOM    273  CA  ALA A  41     -22.781  26.135  -3.206  1.00  0.71           C  
ATOM    274  C   ALA A  41     -22.156  26.395  -1.848  1.00  0.71           C  
ATOM    275  O   ALA A  41     -21.270  25.664  -1.417  1.00  0.71           O  
ATOM    276  CB  ALA A  41     -21.815  26.797  -4.204  1.00  0.71           C  
ATOM    277  N   LEU A  42     -22.532  27.501  -1.185  1.00  0.62           N  
ATOM    278  CA  LEU A  42     -21.846  27.948   0.003  1.00  0.62           C  
ATOM    279  C   LEU A  42     -22.632  27.628   1.260  1.00  0.62           C  
ATOM    280  O   LEU A  42     -22.109  27.779   2.365  1.00  0.62           O  
ATOM    281  CB  LEU A  42     -21.547  29.460  -0.101  1.00  0.62           C  
ATOM    282  CG  LEU A  42     -20.614  29.819  -1.280  1.00  0.62           C  
ATOM    283  CD1 LEU A  42     -21.290  30.857  -2.182  1.00  0.62           C  
ATOM    284  CD2 LEU A  42     -19.235  30.306  -0.806  1.00  0.62           C  
ATOM    285  N   ASP A  43     -23.862  27.070   1.133  1.00  0.58           N  
ATOM    286  CA  ASP A  43     -24.391  26.189   2.162  1.00  0.58           C  
ATOM    287  C   ASP A  43     -23.561  24.906   2.141  1.00  0.58           C  
ATOM    288  O   ASP A  43     -23.306  24.305   1.102  1.00  0.58           O  
ATOM    289  CB  ASP A  43     -25.920  25.905   2.083  1.00  0.58           C  
ATOM    290  CG  ASP A  43     -26.409  25.407   3.441  1.00  0.58           C  
ATOM    291  OD1 ASP A  43     -25.870  24.375   3.929  1.00  0.58           O  
ATOM    292  OD2 ASP A  43     -27.271  26.088   4.047  1.00  0.58           O  
ATOM    293  N   ARG A  44     -23.068  24.505   3.316  1.00  0.53           N  
ATOM    294  CA  ARG A  44     -22.133  23.420   3.458  1.00  0.53           C  
ATOM    295  C   ARG A  44     -22.759  22.277   4.236  1.00  0.53           C  
ATOM    296  O   ARG A  44     -22.069  21.350   4.646  1.00  0.53           O  
ATOM    297  CB  ARG A  44     -20.854  23.944   4.158  1.00  0.53           C  
ATOM    298  CG  ARG A  44     -21.096  24.523   5.562  1.00  0.53           C  
ATOM    299  CD  ARG A  44     -19.796  24.928   6.261  1.00  0.53           C  
ATOM    300  NE  ARG A  44     -20.132  25.226   7.695  1.00  0.53           N  
ATOM    301  CZ  ARG A  44     -20.390  24.288   8.618  1.00  0.53           C  
ATOM    302  NH1 ARG A  44     -20.704  24.665   9.857  1.00  0.53           N  
ATOM    303  NH2 ARG A  44     -20.358  22.989   8.337  1.00  0.53           N  
ATOM    304  N   ASN A  45     -24.089  22.311   4.465  1.00  0.58           N  
ATOM    305  CA  ASN A  45     -24.807  21.189   5.046  1.00  0.58           C  
ATOM    306  C   ASN A  45     -25.729  20.557   4.006  1.00  0.58           C  
ATOM    307  O   ASN A  45     -26.352  19.530   4.275  1.00  0.58           O  
ATOM    308  CB  ASN A  45     -25.675  21.642   6.250  1.00  0.58           C  
ATOM    309  CG  ASN A  45     -24.832  22.284   7.347  1.00  0.58           C  
ATOM    310  OD1 ASN A  45     -23.810  21.785   7.821  1.00  0.58           O  
ATOM    311  ND2 ASN A  45     -25.305  23.455   7.838  1.00  0.58           N  
ATOM    312  N   GLU A  46     -25.808  21.158   2.798  1.00  0.58           N  
ATOM    313  CA  GLU A  46     -26.587  20.708   1.656  1.00  0.58           C  
ATOM    314  C   GLU A  46     -26.219  19.307   1.158  1.00  0.58           C  
ATOM    315  O   GLU A  46     -25.076  18.854   1.236  1.00  0.58           O  
ATOM    316  CB  GLU A  46     -26.537  21.773   0.527  1.00  0.58           C  
ATOM    317  CG  GLU A  46     -27.489  21.566  -0.677  1.00  0.58           C  
ATOM    318  CD  GLU A  46     -28.962  21.527  -0.329  1.00  0.58           C  
ATOM    319  OE1 GLU A  46     -29.370  20.525   0.318  1.00  0.58           O  
ATOM    320  OE2 GLU A  46     -29.688  22.460  -0.753  1.00  0.58           O  
ATOM    321  N   ARG A  47     -27.213  18.537   0.683  1.00  0.55           N  
ATOM    322  CA  ARG A  47     -27.047  17.112   0.449  1.00  0.55           C  
ATOM    323  C   ARG A  47     -26.483  16.747  -0.925  1.00  0.55           C  
ATOM    324  O   ARG A  47     -26.771  17.393  -1.924  1.00  0.55           O  
ATOM    325  CB  ARG A  47     -28.400  16.406   0.687  1.00  0.55           C  
ATOM    326  CG  ARG A  47     -28.304  14.869   0.714  1.00  0.55           C  
ATOM    327  CD  ARG A  47     -29.520  14.173   1.316  1.00  0.55           C  
ATOM    328  NE  ARG A  47     -29.613  14.632   2.744  1.00  0.55           N  
ATOM    329  CZ  ARG A  47     -29.285  13.944   3.847  1.00  0.55           C  
ATOM    330  NH1 ARG A  47     -29.503  14.503   5.030  1.00  0.55           N  
ATOM    331  NH2 ARG A  47     -28.807  12.715   3.809  1.00  0.55           N  
ATOM    332  N   ALA A  48     -25.646  15.680  -1.036  1.00  0.67           N  
ATOM    333  CA  ALA A  48     -25.105  15.255  -2.325  1.00  0.67           C  
ATOM    334  C   ALA A  48     -26.132  14.757  -3.357  1.00  0.67           C  
ATOM    335  O   ALA A  48     -26.830  13.761  -3.152  1.00  0.67           O  
ATOM    336  CB  ALA A  48     -23.920  14.273  -2.192  1.00  0.67           C  
ATOM    337  N   HIS A  49     -26.224  15.459  -4.506  1.00  0.59           N  
ATOM    338  CA  HIS A  49     -27.147  15.180  -5.591  1.00  0.59           C  
ATOM    339  C   HIS A  49     -26.606  15.790  -6.873  1.00  0.59           C  
ATOM    340  O   HIS A  49     -25.580  16.474  -6.874  1.00  0.59           O  
ATOM    341  CB  HIS A  49     -28.595  15.706  -5.341  1.00  0.59           C  
ATOM    342  CG  HIS A  49     -28.834  17.178  -5.570  1.00  0.59           C  
ATOM    343  ND1 HIS A  49     -28.206  18.091  -4.755  1.00  0.59           N  
ATOM    344  CD2 HIS A  49     -29.640  17.822  -6.456  1.00  0.59           C  
ATOM    345  CE1 HIS A  49     -28.645  19.270  -5.142  1.00  0.59           C  
ATOM    346  NE2 HIS A  49     -29.516  19.167  -6.174  1.00  0.59           N  
ATOM    347  N   MET A  50     -27.283  15.531  -8.011  1.00  0.63           N  
ATOM    348  CA  MET A  50     -27.063  16.259  -9.243  1.00  0.63           C  
ATOM    349  C   MET A  50     -28.366  16.811  -9.748  1.00  0.63           C  
ATOM    350  O   MET A  50     -29.440  16.290  -9.465  1.00  0.63           O  
ATOM    351  CB  MET A  50     -26.392  15.447 -10.373  1.00  0.63           C  
ATOM    352  CG  MET A  50     -26.997  14.067 -10.685  1.00  0.63           C  
ATOM    353  SD  MET A  50     -25.921  13.088 -11.778  1.00  0.63           S  
ATOM    354  CE  MET A  50     -26.519  13.771 -13.338  1.00  0.63           C  
ATOM    355  N   ASP A  51     -28.266  17.922 -10.486  1.00  0.62           N  
ATOM    356  CA  ASP A  51     -29.382  18.740 -10.854  1.00  0.62           C  
ATOM    357  C   ASP A  51     -29.102  19.323 -12.241  1.00  0.62           C  
ATOM    358  O   ASP A  51     -27.944  19.503 -12.631  1.00  0.62           O  
ATOM    359  CB  ASP A  51     -29.468  19.822  -9.760  1.00  0.62           C  
ATOM    360  CG  ASP A  51     -30.823  20.458  -9.693  1.00  0.62           C  
ATOM    361  OD1 ASP A  51     -31.631  20.281 -10.638  1.00  0.62           O  
ATOM    362  OD2 ASP A  51     -31.057  21.229  -8.723  1.00  0.62           O  
ATOM    363  N   TYR A  52     -30.155  19.609 -13.031  1.00  0.54           N  
ATOM    364  CA  TYR A  52     -30.040  20.051 -14.415  1.00  0.54           C  
ATOM    365  C   TYR A  52     -30.835  21.331 -14.637  1.00  0.54           C  
ATOM    366  O   TYR A  52     -32.019  21.295 -14.958  1.00  0.54           O  
ATOM    367  CB  TYR A  52     -30.635  19.027 -15.441  1.00  0.54           C  
ATOM    368  CG  TYR A  52     -29.958  17.688 -15.593  1.00  0.54           C  
ATOM    369  CD1 TYR A  52     -28.622  17.425 -15.241  1.00  0.54           C  
ATOM    370  CD2 TYR A  52     -30.723  16.650 -16.156  1.00  0.54           C  
ATOM    371  CE1 TYR A  52     -28.077  16.147 -15.436  1.00  0.54           C  
ATOM    372  CE2 TYR A  52     -30.188  15.368 -16.330  1.00  0.54           C  
ATOM    373  CZ  TYR A  52     -28.862  15.118 -15.969  1.00  0.54           C  
ATOM    374  OH  TYR A  52     -28.315  13.833 -16.136  1.00  0.54           O  
ATOM    375  N   HIS A  53     -30.149  22.485 -14.597  1.00  0.57           N  
ATOM    376  CA  HIS A  53     -30.715  23.802 -14.840  1.00  0.57           C  
ATOM    377  C   HIS A  53     -30.376  24.149 -16.279  1.00  0.57           C  
ATOM    378  O   HIS A  53     -29.440  24.890 -16.583  1.00  0.57           O  
ATOM    379  CB  HIS A  53     -30.135  24.850 -13.853  1.00  0.57           C  
ATOM    380  CG  HIS A  53     -30.468  24.498 -12.427  1.00  0.57           C  
ATOM    381  ND1 HIS A  53     -31.595  25.055 -11.865  1.00  0.57           N  
ATOM    382  CD2 HIS A  53     -30.011  23.489 -11.637  1.00  0.57           C  
ATOM    383  CE1 HIS A  53     -31.818  24.371 -10.766  1.00  0.57           C  
ATOM    384  NE2 HIS A  53     -30.890  23.409 -10.577  1.00  0.57           N  
ATOM    385  N   ARG A  54     -31.102  23.541 -17.239  1.00  0.49           N  
ATOM    386  CA  ARG A  54     -30.749  23.572 -18.652  1.00  0.49           C  
ATOM    387  C   ARG A  54     -30.942  24.935 -19.300  1.00  0.49           C  
ATOM    388  O   ARG A  54     -30.264  25.267 -20.265  1.00  0.49           O  
ATOM    389  CB  ARG A  54     -31.501  22.498 -19.478  1.00  0.49           C  
ATOM    390  CG  ARG A  54     -31.079  21.052 -19.146  1.00  0.49           C  
ATOM    391  CD  ARG A  54     -31.703  20.037 -20.108  1.00  0.49           C  
ATOM    392  NE  ARG A  54     -31.195  18.677 -19.727  1.00  0.49           N  
ATOM    393  CZ  ARG A  54     -31.602  17.541 -20.309  1.00  0.49           C  
ATOM    394  NH1 ARG A  54     -31.159  16.371 -19.857  1.00  0.49           N  
ATOM    395  NH2 ARG A  54     -32.446  17.545 -21.337  1.00  0.49           N  
ATOM    396  N   GLU A  55     -31.823  25.778 -18.746  1.00  0.32           N  
ATOM    397  CA  GLU A  55     -32.086  27.151 -19.119  1.00  0.32           C  
ATOM    398  C   GLU A  55     -30.880  28.071 -18.978  1.00  0.32           C  
ATOM    399  O   GLU A  55     -30.710  29.011 -19.751  1.00  0.32           O  
ATOM    400  CB  GLU A  55     -33.305  27.699 -18.322  1.00  0.32           C  
ATOM    401  CG  GLU A  55     -33.198  27.662 -16.771  1.00  0.32           C  
ATOM    402  CD  GLU A  55     -33.393  26.289 -16.121  1.00  0.32           C  
ATOM    403  OE1 GLU A  55     -33.310  26.249 -14.874  1.00  0.32           O  
ATOM    404  OE2 GLU A  55     -33.585  25.274 -16.840  1.00  0.32           O  
ATOM    405  N   SER A  56     -29.982  27.808 -18.007  1.00  0.43           N  
ATOM    406  CA  SER A  56     -28.716  28.520 -17.880  1.00  0.43           C  
ATOM    407  C   SER A  56     -27.565  27.709 -18.455  1.00  0.43           C  
ATOM    408  O   SER A  56     -26.410  28.100 -18.332  1.00  0.43           O  
ATOM    409  CB  SER A  56     -28.405  28.918 -16.407  1.00  0.43           C  
ATOM    410  OG  SER A  56     -28.529  27.818 -15.503  1.00  0.43           O  
ATOM    411  N   GLU A  57     -27.872  26.566 -19.112  1.00  0.65           N  
ATOM    412  CA  GLU A  57     -26.940  25.600 -19.683  1.00  0.65           C  
ATOM    413  C   GLU A  57     -26.174  24.798 -18.647  1.00  0.65           C  
ATOM    414  O   GLU A  57     -25.149  24.168 -18.911  1.00  0.65           O  
ATOM    415  CB  GLU A  57     -26.023  26.163 -20.807  1.00  0.65           C  
ATOM    416  CG  GLU A  57     -26.775  26.407 -22.142  1.00  0.65           C  
ATOM    417  CD  GLU A  57     -27.215  25.102 -22.801  1.00  0.65           C  
ATOM    418  OE1 GLU A  57     -26.972  24.015 -22.204  1.00  0.65           O  
ATOM    419  OE2 GLU A  57     -27.792  25.150 -23.911  1.00  0.65           O  
ATOM    420  N   THR A  58     -26.719  24.736 -17.426  1.00  0.69           N  
ATOM    421  CA  THR A  58     -25.935  24.477 -16.233  1.00  0.69           C  
ATOM    422  C   THR A  58     -26.328  23.190 -15.576  1.00  0.69           C  
ATOM    423  O   THR A  58     -27.478  22.759 -15.548  1.00  0.69           O  
ATOM    424  CB  THR A  58     -26.077  25.606 -15.225  1.00  0.69           C  
ATOM    425  OG1 THR A  58     -25.403  26.739 -15.736  1.00  0.69           O  
ATOM    426  CG2 THR A  58     -25.412  25.328 -13.874  1.00  0.69           C  
ATOM    427  N   VAL A  59     -25.334  22.502 -15.015  1.00  0.73           N  
ATOM    428  CA  VAL A  59     -25.531  21.332 -14.206  1.00  0.73           C  
ATOM    429  C   VAL A  59     -24.964  21.656 -12.833  1.00  0.73           C  
ATOM    430  O   VAL A  59     -23.942  22.334 -12.705  1.00  0.73           O  
ATOM    431  CB  VAL A  59     -24.893  20.104 -14.842  1.00  0.73           C  
ATOM    432  CG1 VAL A  59     -25.129  20.102 -16.364  1.00  0.73           C  
ATOM    433  CG2 VAL A  59     -23.379  20.121 -14.659  1.00  0.73           C  
ATOM    434  N   THR A  60     -25.634  21.204 -11.762  1.00  0.76           N  
ATOM    435  CA  THR A  60     -25.199  21.479 -10.394  1.00  0.76           C  
ATOM    436  C   THR A  60     -24.972  20.150  -9.735  1.00  0.76           C  
ATOM    437  O   THR A  60     -25.840  19.285  -9.761  1.00  0.76           O  
ATOM    438  CB  THR A  60     -26.198  22.271  -9.556  1.00  0.76           C  
ATOM    439  OG1 THR A  60     -26.401  23.552 -10.131  1.00  0.76           O  
ATOM    440  CG2 THR A  60     -25.679  22.506  -8.127  1.00  0.76           C  
ATOM    441  N   PHE A  61     -23.777  19.939  -9.161  1.00  0.72           N  
ATOM    442  CA  PHE A  61     -23.397  18.713  -8.491  1.00  0.72           C  
ATOM    443  C   PHE A  61     -22.955  19.078  -7.083  1.00  0.72           C  
ATOM    444  O   PHE A  61     -22.164  19.999  -6.883  1.00  0.72           O  
ATOM    445  CB  PHE A  61     -22.226  17.986  -9.216  1.00  0.72           C  
ATOM    446  CG  PHE A  61     -22.667  17.290 -10.476  1.00  0.72           C  
ATOM    447  CD1 PHE A  61     -23.090  17.987 -11.622  1.00  0.72           C  
ATOM    448  CD2 PHE A  61     -22.652  15.893 -10.522  1.00  0.72           C  
ATOM    449  CE1 PHE A  61     -23.539  17.289 -12.754  1.00  0.72           C  
ATOM    450  CE2 PHE A  61     -23.141  15.204 -11.629  1.00  0.72           C  
ATOM    451  CZ  PHE A  61     -23.586  15.898 -12.750  1.00  0.72           C  
ATOM    452  N   ILE A  62     -23.449  18.364  -6.059  1.00  0.73           N  
ATOM    453  CA  ILE A  62     -23.034  18.541  -4.668  1.00  0.73           C  
ATOM    454  C   ILE A  62     -22.280  17.286  -4.276  1.00  0.73           C  
ATOM    455  O   ILE A  62     -22.747  16.186  -4.553  1.00  0.73           O  
ATOM    456  CB  ILE A  62     -24.215  18.711  -3.712  1.00  0.73           C  
ATOM    457  CG1 ILE A  62     -25.073  19.956  -4.044  1.00  0.73           C  
ATOM    458  CG2 ILE A  62     -23.749  18.701  -2.238  1.00  0.73           C  
ATOM    459  CD1 ILE A  62     -25.075  21.079  -3.034  1.00  0.73           C  
ATOM    460  N   TYR A  63     -21.094  17.385  -3.638  1.00  0.70           N  
ATOM    461  CA  TYR A  63     -20.358  16.193  -3.242  1.00  0.70           C  
ATOM    462  C   TYR A  63     -19.632  16.425  -1.930  1.00  0.70           C  
ATOM    463  O   TYR A  63     -18.806  17.327  -1.799  1.00  0.70           O  
ATOM    464  CB  TYR A  63     -19.323  15.795  -4.321  1.00  0.70           C  
ATOM    465  CG  TYR A  63     -18.888  14.357  -4.231  1.00  0.70           C  
ATOM    466  CD1 TYR A  63     -19.731  13.319  -4.643  1.00  0.70           C  
ATOM    467  CD2 TYR A  63     -17.589  14.036  -3.827  1.00  0.70           C  
ATOM    468  CE1 TYR A  63     -19.235  12.019  -4.804  1.00  0.70           C  
ATOM    469  CE2 TYR A  63     -17.109  12.723  -3.905  1.00  0.70           C  
ATOM    470  CZ  TYR A  63     -17.926  11.720  -4.423  1.00  0.70           C  
ATOM    471  OH  TYR A  63     -17.465  10.393  -4.519  1.00  0.70           O  
ATOM    472  N   ASN A  64     -19.901  15.588  -0.912  1.00  0.65           N  
ATOM    473  CA  ASN A  64     -19.264  15.713   0.383  1.00  0.65           C  
ATOM    474  C   ASN A  64     -17.772  15.408   0.349  1.00  0.65           C  
ATOM    475  O   ASN A  64     -17.316  14.511  -0.354  1.00  0.65           O  
ATOM    476  CB  ASN A  64     -19.975  14.825   1.427  1.00  0.65           C  
ATOM    477  CG  ASN A  64     -21.332  15.451   1.708  1.00  0.65           C  
ATOM    478  OD1 ASN A  64     -21.428  16.663   1.879  1.00  0.65           O  
ATOM    479  ND2 ASN A  64     -22.397  14.628   1.771  1.00  0.65           N  
ATOM    480  N   VAL A  65     -16.970  16.164   1.120  1.00  0.68           N  
ATOM    481  CA  VAL A  65     -15.521  16.043   1.161  1.00  0.68           C  
ATOM    482  C   VAL A  65     -15.165  15.959   2.614  1.00  0.68           C  
ATOM    483  O   VAL A  65     -15.802  16.605   3.427  1.00  0.68           O  
ATOM    484  CB  VAL A  65     -14.785  17.244   0.565  1.00  0.68           C  
ATOM    485  CG1 VAL A  65     -13.270  16.970   0.443  1.00  0.68           C  
ATOM    486  CG2 VAL A  65     -15.396  17.523  -0.811  1.00  0.68           C  
ATOM    487  N   LEU A  66     -14.168  15.168   3.027  1.00  0.67           N  
ATOM    488  CA  LEU A  66     -13.859  15.108   4.443  1.00  0.67           C  
ATOM    489  C   LEU A  66     -12.993  16.201   5.035  1.00  0.67           C  
ATOM    490  O   LEU A  66     -11.774  16.214   4.854  1.00  0.67           O  
ATOM    491  CB  LEU A  66     -13.129  13.801   4.755  1.00  0.67           C  
ATOM    492  CG  LEU A  66     -14.053  12.592   4.867  1.00  0.67           C  
ATOM    493  CD1 LEU A  66     -13.186  11.419   5.297  1.00  0.67           C  
ATOM    494  CD2 LEU A  66     -15.197  12.756   5.878  1.00  0.67           C  
ATOM    495  N   ASP A  67     -13.583  17.054   5.887  1.00  0.58           N  
ATOM    496  CA  ASP A  67     -12.864  17.893   6.817  1.00  0.58           C  
ATOM    497  C   ASP A  67     -12.521  17.104   8.080  1.00  0.58           C  
ATOM    498  O   ASP A  67     -13.228  17.192   9.077  1.00  0.58           O  
ATOM    499  CB  ASP A  67     -13.701  19.138   7.201  1.00  0.58           C  
ATOM    500  CG  ASP A  67     -13.754  20.144   6.072  1.00  0.58           C  
ATOM    501  OD1 ASP A  67     -12.655  20.596   5.661  1.00  0.58           O  
ATOM    502  OD2 ASP A  67     -14.880  20.538   5.679  1.00  0.58           O  
ATOM    503  N   VAL A  68     -11.406  16.326   8.067  1.00  0.59           N  
ATOM    504  CA  VAL A  68     -10.878  15.618   9.246  1.00  0.59           C  
ATOM    505  C   VAL A  68      -9.456  16.042   9.582  1.00  0.59           C  
ATOM    506  O   VAL A  68      -9.132  16.420  10.702  1.00  0.59           O  
ATOM    507  CB  VAL A  68     -10.841  14.108   9.050  1.00  0.59           C  
ATOM    508  CG1 VAL A  68     -10.422  13.417  10.364  1.00  0.59           C  
ATOM    509  CG2 VAL A  68     -12.248  13.665   8.637  1.00  0.59           C  
ATOM    510  N   LYS A  69      -8.551  16.043   8.583  1.00  0.48           N  
ATOM    511  CA  LYS A  69      -7.131  16.330   8.770  1.00  0.48           C  
ATOM    512  C   LYS A  69      -6.819  17.790   8.513  1.00  0.48           C  
ATOM    513  O   LYS A  69      -5.677  18.184   8.317  1.00  0.48           O  
ATOM    514  CB  LYS A  69      -6.283  15.512   7.774  1.00  0.48           C  
ATOM    515  CG  LYS A  69      -6.398  13.999   7.965  1.00  0.48           C  
ATOM    516  CD  LYS A  69      -5.404  13.294   7.039  1.00  0.48           C  
ATOM    517  CE  LYS A  69      -5.566  11.784   6.975  1.00  0.48           C  
ATOM    518  NZ  LYS A  69      -5.313  11.121   8.264  1.00  0.48           N  
ATOM    519  N   LYS A  70      -7.880  18.598   8.481  1.00  0.37           N  
ATOM    520  CA  LYS A  70      -7.921  19.985   8.085  1.00  0.37           C  
ATOM    521  C   LYS A  70      -7.840  20.857   9.335  1.00  0.37           C  
ATOM    522  O   LYS A  70      -8.724  21.676   9.586  1.00  0.37           O  
ATOM    523  CB  LYS A  70      -9.264  20.198   7.340  1.00  0.37           C  
ATOM    524  CG  LYS A  70      -9.283  19.740   5.875  1.00  0.37           C  
ATOM    525  CD  LYS A  70      -9.129  18.253   5.557  1.00  0.37           C  
ATOM    526  CE  LYS A  70      -9.457  18.055   4.079  1.00  0.37           C  
ATOM    527  NZ  LYS A  70      -9.429  16.632   3.717  1.00  0.37           N  
ATOM    528  N   ASP A  71      -6.816  20.607  10.182  1.00  0.37           N  
ATOM    529  CA  ASP A  71      -6.607  21.169  11.510  1.00  0.37           C  
ATOM    530  C   ASP A  71      -7.831  21.115  12.436  1.00  0.37           C  
ATOM    531  O   ASP A  71      -8.155  22.043  13.172  1.00  0.37           O  
ATOM    532  CB  ASP A  71      -5.965  22.572  11.413  1.00  0.37           C  
ATOM    533  CG  ASP A  71      -4.673  22.461  10.623  1.00  0.37           C  
ATOM    534  OD1 ASP A  71      -3.902  21.509  10.912  1.00  0.37           O  
ATOM    535  OD2 ASP A  71      -4.458  23.307   9.721  1.00  0.37           O  
ATOM    536  N   LYS A  72      -8.567  19.979  12.428  1.00  0.38           N  
ATOM    537  CA  LYS A  72      -9.924  19.958  12.949  1.00  0.38           C  
ATOM    538  C   LYS A  72     -10.062  19.497  14.374  1.00  0.38           C  
ATOM    539  O   LYS A  72     -11.108  19.731  14.961  1.00  0.38           O  
ATOM    540  CB  LYS A  72     -10.814  18.976  12.138  1.00  0.38           C  
ATOM    541  CG  LYS A  72     -10.988  19.330  10.658  1.00  0.38           C  
ATOM    542  CD  LYS A  72     -11.759  20.636  10.399  1.00  0.38           C  
ATOM    543  CE  LYS A  72     -13.224  20.586  10.849  1.00  0.38           C  
ATOM    544  NZ  LYS A  72     -13.949  21.797  10.411  1.00  0.38           N  
ATOM    545  N   ALA A  73      -9.056  18.816  14.958  1.00  0.45           N  
ATOM    546  CA  ALA A  73      -9.105  18.325  16.329  1.00  0.45           C  
ATOM    547  C   ALA A  73     -10.337  17.472  16.699  1.00  0.45           C  
ATOM    548  O   ALA A  73     -11.008  17.735  17.691  1.00  0.45           O  
ATOM    549  CB  ALA A  73      -8.896  19.492  17.320  1.00  0.45           C  
ATOM    550  N   TYR A  74     -10.647  16.434  15.880  1.00  0.46           N  
ATOM    551  CA  TYR A  74     -11.701  15.432  16.082  1.00  0.46           C  
ATOM    552  C   TYR A  74     -13.099  15.867  15.641  1.00  0.46           C  
ATOM    553  O   TYR A  74     -14.062  15.114  15.754  1.00  0.46           O  
ATOM    554  CB  TYR A  74     -11.751  14.803  17.509  1.00  0.46           C  
ATOM    555  CG  TYR A  74     -10.467  14.089  17.826  1.00  0.46           C  
ATOM    556  CD1 TYR A  74     -10.257  12.788  17.342  1.00  0.46           C  
ATOM    557  CD2 TYR A  74      -9.473  14.696  18.612  1.00  0.46           C  
ATOM    558  CE1 TYR A  74      -9.069  12.107  17.631  1.00  0.46           C  
ATOM    559  CE2 TYR A  74      -8.279  14.016  18.900  1.00  0.46           C  
ATOM    560  CZ  TYR A  74      -8.081  12.721  18.406  1.00  0.46           C  
ATOM    561  OH  TYR A  74      -6.895  12.014  18.675  1.00  0.46           O  
ATOM    562  N   TYR A  75     -13.254  17.063  15.041  1.00  0.39           N  
ATOM    563  CA  TYR A  75     -14.527  17.499  14.486  1.00  0.39           C  
ATOM    564  C   TYR A  75     -14.623  17.163  12.999  1.00  0.39           C  
ATOM    565  O   TYR A  75     -14.354  18.005  12.143  1.00  0.39           O  
ATOM    566  CB  TYR A  75     -14.708  19.032  14.654  1.00  0.39           C  
ATOM    567  CG  TYR A  75     -14.885  19.415  16.099  1.00  0.39           C  
ATOM    568  CD1 TYR A  75     -16.172  19.547  16.648  1.00  0.39           C  
ATOM    569  CD2 TYR A  75     -13.775  19.689  16.914  1.00  0.39           C  
ATOM    570  CE1 TYR A  75     -16.338  19.962  17.980  1.00  0.39           C  
ATOM    571  CE2 TYR A  75     -13.936  20.108  18.238  1.00  0.39           C  
ATOM    572  CZ  TYR A  75     -15.218  20.249  18.768  1.00  0.39           C  
ATOM    573  OH  TYR A  75     -15.367  20.678  20.098  1.00  0.39           O  
ATOM    574  N   GLU A  76     -15.027  15.924  12.649  1.00  0.52           N  
ATOM    575  CA  GLU A  76     -14.952  15.401  11.295  1.00  0.52           C  
ATOM    576  C   GLU A  76     -16.261  15.489  10.504  1.00  0.52           C  
ATOM    577  O   GLU A  76     -17.234  14.792  10.775  1.00  0.52           O  
ATOM    578  CB  GLU A  76     -14.353  13.977  11.315  1.00  0.52           C  
ATOM    579  CG  GLU A  76     -14.931  12.944  12.310  1.00  0.52           C  
ATOM    580  CD  GLU A  76     -14.030  11.705  12.377  1.00  0.52           C  
ATOM    581  OE1 GLU A  76     -14.452  10.725  13.039  1.00  0.52           O  
ATOM    582  OE2 GLU A  76     -12.909  11.738  11.799  1.00  0.52           O  
ATOM    583  N   THR A  77     -16.328  16.398   9.495  1.00  0.57           N  
ATOM    584  CA  THR A  77     -17.563  16.708   8.738  1.00  0.57           C  
ATOM    585  C   THR A  77     -17.280  17.063   7.268  1.00  0.57           C  
ATOM    586  O   THR A  77     -16.314  16.555   6.703  1.00  0.57           O  
ATOM    587  CB  THR A  77     -18.511  17.712   9.418  1.00  0.57           C  
ATOM    588  OG1 THR A  77     -17.799  18.611  10.250  1.00  0.57           O  
ATOM    589  CG2 THR A  77     -19.513  16.959  10.305  1.00  0.57           C  
ATOM    590  N   PHE A  78     -18.138  17.869   6.575  1.00  0.53           N  
ATOM    591  CA  PHE A  78     -18.240  17.877   5.112  1.00  0.53           C  
ATOM    592  C   PHE A  78     -18.734  19.196   4.448  1.00  0.53           C  
ATOM    593  O   PHE A  78     -19.392  19.964   5.153  1.00  0.53           O  
ATOM    594  CB  PHE A  78     -19.167  16.704   4.653  1.00  0.53           C  
ATOM    595  CG  PHE A  78     -20.501  16.647   5.385  1.00  0.53           C  
ATOM    596  CD1 PHE A  78     -20.682  15.814   6.507  1.00  0.53           C  
ATOM    597  CD2 PHE A  78     -21.598  17.403   4.935  1.00  0.53           C  
ATOM    598  CE1 PHE A  78     -21.913  15.765   7.178  1.00  0.53           C  
ATOM    599  CE2 PHE A  78     -22.839  17.337   5.584  1.00  0.53           C  
ATOM    600  CZ  PHE A  78     -22.992  16.526   6.713  1.00  0.53           C  
ATOM    601  N   PRO A  79     -18.466  19.502   3.126  1.00  0.57           N  
ATOM    602  CA  PRO A  79     -19.031  20.744   2.560  1.00  0.57           C  
ATOM    603  C   PRO A  79     -19.438  20.922   1.059  1.00  0.57           C  
ATOM    604  O   PRO A  79     -20.399  21.654   0.860  1.00  0.57           O  
ATOM    605  CB  PRO A  79     -17.859  21.706   2.817  1.00  0.57           C  
ATOM    606  CG  PRO A  79     -16.624  20.874   2.443  1.00  0.57           C  
ATOM    607  CD  PRO A  79     -17.053  19.426   2.729  1.00  0.57           C  
ATOM    608  N   MET A  80     -18.749  20.451  -0.025  1.00  0.63           N  
ATOM    609  CA  MET A  80     -18.664  21.272  -1.269  1.00  0.63           C  
ATOM    610  C   MET A  80     -19.485  20.960  -2.556  1.00  0.63           C  
ATOM    611  O   MET A  80     -20.201  19.968  -2.682  1.00  0.63           O  
ATOM    612  CB  MET A  80     -17.187  21.525  -1.681  1.00  0.63           C  
ATOM    613  CG  MET A  80     -16.558  20.442  -2.584  1.00  0.63           C  
ATOM    614  SD  MET A  80     -14.776  20.649  -2.881  1.00  0.63           S  
ATOM    615  CE  MET A  80     -14.976  22.014  -4.059  1.00  0.63           C  
ATOM    616  N   THR A  81     -19.387  21.859  -3.585  1.00  0.72           N  
ATOM    617  CA  THR A  81     -20.109  21.787  -4.868  1.00  0.72           C  
ATOM    618  C   THR A  81     -19.253  21.933  -6.103  1.00  0.72           C  
ATOM    619  O   THR A  81     -18.089  22.333  -6.091  1.00  0.72           O  
ATOM    620  CB  THR A  81     -21.162  22.861  -5.052  1.00  0.72           C  
ATOM    621  OG1 THR A  81     -20.585  24.123  -4.793  1.00  0.72           O  
ATOM    622  CG2 THR A  81     -22.240  22.543  -4.044  1.00  0.72           C  
ATOM    623  N   PHE A  82     -19.892  21.585  -7.234  1.00  0.72           N  
ATOM    624  CA  PHE A  82     -19.400  21.729  -8.578  1.00  0.72           C  
ATOM    625  C   PHE A  82     -20.533  22.303  -9.417  1.00  0.72           C  
ATOM    626  O   PHE A  82     -21.654  21.793  -9.412  1.00  0.72           O  
ATOM    627  CB  PHE A  82     -18.982  20.369  -9.209  1.00  0.72           C  
ATOM    628  CG  PHE A  82     -18.042  19.632  -8.302  1.00  0.72           C  
ATOM    629  CD1 PHE A  82     -16.663  19.693  -8.519  1.00  0.72           C  
ATOM    630  CD2 PHE A  82     -18.525  18.987  -7.147  1.00  0.72           C  
ATOM    631  CE1 PHE A  82     -15.777  19.211  -7.549  1.00  0.72           C  
ATOM    632  CE2 PHE A  82     -17.642  18.557  -6.156  1.00  0.72           C  
ATOM    633  CZ  PHE A  82     -16.267  18.664  -6.365  1.00  0.72           C  
ATOM    634  N   ILE A  83     -20.262  23.375 -10.174  1.00  0.77           N  
ATOM    635  CA  ILE A  83     -21.172  23.901 -11.181  1.00  0.77           C  
ATOM    636  C   ILE A  83     -20.483  23.716 -12.518  1.00  0.77           C  
ATOM    637  O   ILE A  83     -19.303  24.026 -12.668  1.00  0.77           O  
ATOM    638  CB  ILE A  83     -21.539  25.371 -10.972  1.00  0.77           C  
ATOM    639  CG1 ILE A  83     -22.260  25.564  -9.616  1.00  0.77           C  
ATOM    640  CG2 ILE A  83     -22.434  25.835 -12.141  1.00  0.77           C  
ATOM    641  CD1 ILE A  83     -22.551  27.034  -9.291  1.00  0.77           C  
ATOM    642  N   VAL A  84     -21.188  23.168 -13.528  1.00  0.77           N  
ATOM    643  CA  VAL A  84     -20.635  22.998 -14.865  1.00  0.77           C  
ATOM    644  C   VAL A  84     -21.588  23.585 -15.896  1.00  0.77           C  
ATOM    645  O   VAL A  84     -22.781  23.292 -15.904  1.00  0.77           O  
ATOM    646  CB  VAL A  84     -20.257  21.548 -15.201  1.00  0.77           C  
ATOM    647  CG1 VAL A  84     -19.985  21.377 -16.706  1.00  0.77           C  
ATOM    648  CG2 VAL A  84     -19.040  21.126 -14.367  1.00  0.77           C  
ATOM    649  N   GLU A  85     -21.059  24.423 -16.805  1.00  0.67           N  
ATOM    650  CA  GLU A  85     -21.752  24.996 -17.945  1.00  0.67           C  
ATOM    651  C   GLU A  85     -20.715  24.993 -19.063  1.00  0.67           C  
ATOM    652  O   GLU A  85     -19.521  25.099 -18.787  1.00  0.67           O  
ATOM    653  CB  GLU A  85     -22.210  26.471 -17.671  1.00  0.67           C  
ATOM    654  CG  GLU A  85     -21.025  27.372 -17.213  1.00  0.67           C  
ATOM    655  CD  GLU A  85     -21.143  28.896 -17.155  1.00  0.67           C  
ATOM    656  OE1 GLU A  85     -21.228  29.441 -16.030  1.00  0.67           O  
ATOM    657  OE2 GLU A  85     -20.930  29.554 -18.214  1.00  0.67           O  
ATOM    658  N   HIS A  86     -21.093  24.870 -20.354  1.00  0.58           N  
ATOM    659  CA  HIS A  86     -20.171  25.018 -21.488  1.00  0.58           C  
ATOM    660  C   HIS A  86     -18.815  24.285 -21.422  1.00  0.58           C  
ATOM    661  O   HIS A  86     -18.709  23.076 -21.609  1.00  0.58           O  
ATOM    662  CB  HIS A  86     -19.952  26.518 -21.799  1.00  0.58           C  
ATOM    663  CG  HIS A  86     -21.240  27.216 -22.071  1.00  0.58           C  
ATOM    664  ND1 HIS A  86     -21.860  26.994 -23.281  1.00  0.58           N  
ATOM    665  CD2 HIS A  86     -22.004  28.012 -21.279  1.00  0.58           C  
ATOM    666  CE1 HIS A  86     -22.997  27.658 -23.208  1.00  0.58           C  
ATOM    667  NE2 HIS A  86     -23.134  28.292 -22.016  1.00  0.58           N  
ATOM    668  N   ARG A  87     -17.720  25.042 -21.183  1.00  0.57           N  
ATOM    669  CA  ARG A  87     -16.375  24.539 -20.960  1.00  0.57           C  
ATOM    670  C   ARG A  87     -15.857  24.976 -19.599  1.00  0.57           C  
ATOM    671  O   ARG A  87     -14.656  24.966 -19.341  1.00  0.57           O  
ATOM    672  CB  ARG A  87     -15.407  25.065 -22.049  1.00  0.57           C  
ATOM    673  CG  ARG A  87     -15.767  24.611 -23.474  1.00  0.57           C  
ATOM    674  CD  ARG A  87     -15.733  23.089 -23.658  1.00  0.57           C  
ATOM    675  NE  ARG A  87     -16.137  22.814 -25.074  1.00  0.57           N  
ATOM    676  CZ  ARG A  87     -15.333  22.969 -26.133  1.00  0.57           C  
ATOM    677  NH1 ARG A  87     -15.854  22.878 -27.357  1.00  0.57           N  
ATOM    678  NH2 ARG A  87     -14.035  23.222 -26.012  1.00  0.57           N  
ATOM    679  N   ARG A  88     -16.760  25.385 -18.695  1.00  0.64           N  
ATOM    680  CA  ARG A  88     -16.431  25.967 -17.414  1.00  0.64           C  
ATOM    681  C   ARG A  88     -16.763  24.995 -16.303  1.00  0.64           C  
ATOM    682  O   ARG A  88     -17.923  24.706 -16.020  1.00  0.64           O  
ATOM    683  CB  ARG A  88     -17.266  27.250 -17.197  1.00  0.64           C  
ATOM    684  CG  ARG A  88     -16.985  28.349 -18.237  1.00  0.64           C  
ATOM    685  CD  ARG A  88     -18.034  29.458 -18.226  1.00  0.64           C  
ATOM    686  NE  ARG A  88     -17.455  30.627 -18.954  1.00  0.64           N  
ATOM    687  CZ  ARG A  88     -18.080  31.812 -19.028  1.00  0.64           C  
ATOM    688  NH1 ARG A  88     -17.360  32.887 -19.363  1.00  0.64           N  
ATOM    689  NH2 ARG A  88     -19.361  31.967 -18.712  1.00  0.64           N  
ATOM    690  N   LEU A  89     -15.726  24.471 -15.632  1.00  0.72           N  
ATOM    691  CA  LEU A  89     -15.864  23.705 -14.413  1.00  0.72           C  
ATOM    692  C   LEU A  89     -15.683  24.729 -13.309  1.00  0.72           C  
ATOM    693  O   LEU A  89     -14.640  25.371 -13.220  1.00  0.72           O  
ATOM    694  CB  LEU A  89     -14.773  22.591 -14.363  1.00  0.72           C  
ATOM    695  CG  LEU A  89     -14.811  21.490 -13.260  1.00  0.72           C  
ATOM    696  CD1 LEU A  89     -15.273  21.918 -11.858  1.00  0.72           C  
ATOM    697  CD2 LEU A  89     -15.584  20.232 -13.684  1.00  0.72           C  
ATOM    698  N   ILE A  90     -16.698  24.949 -12.460  1.00  0.77           N  
ATOM    699  CA  ILE A  90     -16.584  25.856 -11.332  1.00  0.77           C  
ATOM    700  C   ILE A  90     -16.692  25.043 -10.061  1.00  0.77           C  
ATOM    701  O   ILE A  90     -17.751  24.529  -9.707  1.00  0.77           O  
ATOM    702  CB  ILE A  90     -17.640  26.962 -11.350  1.00  0.77           C  
ATOM    703  CG1 ILE A  90     -17.515  27.814 -12.639  1.00  0.77           C  
ATOM    704  CG2 ILE A  90     -17.521  27.840 -10.079  1.00  0.77           C  
ATOM    705  CD1 ILE A  90     -18.695  28.769 -12.847  1.00  0.77           C  
ATOM    706  N   THR A  91     -15.594  24.922  -9.303  1.00  0.76           N  
ATOM    707  CA  THR A  91     -15.665  24.485  -7.917  1.00  0.76           C  
ATOM    708  C   THR A  91     -15.829  25.709  -7.074  1.00  0.76           C  
ATOM    709  O   THR A  91     -15.344  26.796  -7.376  1.00  0.76           O  
ATOM    710  CB  THR A  91     -14.510  23.666  -7.398  1.00  0.76           C  
ATOM    711  OG1 THR A  91     -13.314  24.091  -8.011  1.00  0.76           O  
ATOM    712  CG2 THR A  91     -14.713  22.217  -7.817  1.00  0.76           C  
ATOM    713  N   ILE A  92     -16.602  25.584  -6.001  1.00  0.71           N  
ATOM    714  CA  ILE A  92     -16.774  26.676  -5.080  1.00  0.71           C  
ATOM    715  C   ILE A  92     -17.056  26.062  -3.728  1.00  0.71           C  
ATOM    716  O   ILE A  92     -17.715  25.029  -3.609  1.00  0.71           O  
ATOM    717  CB  ILE A  92     -17.814  27.693  -5.568  1.00  0.71           C  
ATOM    718  CG1 ILE A  92     -18.188  28.731  -4.486  1.00  0.71           C  
ATOM    719  CG2 ILE A  92     -19.018  26.952  -6.188  1.00  0.71           C  
ATOM    720  CD1 ILE A  92     -19.116  29.827  -5.001  1.00  0.71           C  
ATOM    721  N   SER A  93     -16.501  26.649  -2.654  1.00  0.69           N  
ATOM    722  CA  SER A  93     -16.653  26.084  -1.329  1.00  0.69           C  
ATOM    723  C   SER A  93     -16.667  27.165  -0.273  1.00  0.69           C  
ATOM    724  O   SER A  93     -15.961  28.170  -0.332  1.00  0.69           O  
ATOM    725  CB  SER A  93     -15.528  25.071  -0.997  1.00  0.69           C  
ATOM    726  OG  SER A  93     -15.824  24.339   0.197  1.00  0.69           O  
ATOM    727  N   ASN A  94     -17.508  26.980   0.763  1.00  0.61           N  
ATOM    728  CA  ASN A  94     -17.447  27.757   1.984  1.00  0.61           C  
ATOM    729  C   ASN A  94     -16.251  27.328   2.839  1.00  0.61           C  
ATOM    730  O   ASN A  94     -15.577  28.142   3.463  1.00  0.61           O  
ATOM    731  CB  ASN A  94     -18.795  27.615   2.734  1.00  0.61           C  
ATOM    732  CG  ASN A  94     -18.995  28.729   3.754  1.00  0.61           C  
ATOM    733  OD1 ASN A  94     -18.960  28.504   4.963  1.00  0.61           O  
ATOM    734  ND2 ASN A  94     -19.216  29.968   3.255  1.00  0.61           N  
ATOM    735  N   THR A  95     -15.937  26.017   2.829  1.00  0.61           N  
ATOM    736  CA  THR A  95     -14.817  25.455   3.575  1.00  0.61           C  
ATOM    737  C   THR A  95     -13.639  25.332   2.635  1.00  0.61           C  
ATOM    738  O   THR A  95     -13.633  24.497   1.732  1.00  0.61           O  
ATOM    739  CB  THR A  95     -15.052  24.064   4.169  1.00  0.61           C  
ATOM    740  OG1 THR A  95     -16.194  24.016   5.012  1.00  0.61           O  
ATOM    741  CG2 THR A  95     -13.861  23.681   5.056  1.00  0.61           C  
ATOM    742  N   LYS A  96     -12.580  26.137   2.838  1.00  0.53           N  
ATOM    743  CA  LYS A  96     -11.460  26.228   1.911  1.00  0.53           C  
ATOM    744  C   LYS A  96     -10.372  25.223   2.209  1.00  0.53           C  
ATOM    745  O   LYS A  96      -9.288  25.197   1.634  1.00  0.53           O  
ATOM    746  CB  LYS A  96     -10.809  27.621   1.993  1.00  0.53           C  
ATOM    747  CG  LYS A  96     -10.099  27.962   3.305  1.00  0.53           C  
ATOM    748  CD  LYS A  96      -9.290  29.249   3.125  1.00  0.53           C  
ATOM    749  CE  LYS A  96      -8.379  29.532   4.311  1.00  0.53           C  
ATOM    750  NZ  LYS A  96      -7.606  30.757   4.037  1.00  0.53           N  
ATOM    751  N   ASN A  97     -10.652  24.309   3.140  1.00  0.48           N  
ATOM    752  CA  ASN A  97      -9.706  23.329   3.615  1.00  0.48           C  
ATOM    753  C   ASN A  97      -9.802  22.089   2.730  1.00  0.48           C  
ATOM    754  O   ASN A  97      -9.537  20.952   3.115  1.00  0.48           O  
ATOM    755  CB  ASN A  97      -9.971  22.981   5.096  1.00  0.48           C  
ATOM    756  CG  ASN A  97     -10.089  24.195   6.013  1.00  0.48           C  
ATOM    757  OD1 ASN A  97      -9.729  25.334   5.732  1.00  0.48           O  
ATOM    758  ND2 ASN A  97     -10.654  23.929   7.211  1.00  0.48           N  
ATOM    759  N   ALA A  98     -10.194  22.286   1.466  1.00  0.58           N  
ATOM    760  CA  ALA A  98     -10.352  21.268   0.472  1.00  0.58           C  
ATOM    761  C   ALA A  98      -9.002  20.761  -0.026  1.00  0.58           C  
ATOM    762  O   ALA A  98      -8.557  21.087  -1.121  1.00  0.58           O  
ATOM    763  CB  ALA A  98     -11.226  21.815  -0.672  1.00  0.58           C  
ATOM    764  N   TYR A  99      -8.335  19.882   0.767  1.00  0.52           N  
ATOM    765  CA  TYR A  99      -7.041  19.250   0.469  1.00  0.52           C  
ATOM    766  C   TYR A  99      -7.030  18.591  -0.896  1.00  0.52           C  
ATOM    767  O   TYR A  99      -6.018  18.515  -1.570  1.00  0.52           O  
ATOM    768  CB  TYR A  99      -6.656  18.138   1.493  1.00  0.52           C  
ATOM    769  CG  TYR A  99      -6.067  18.644   2.790  1.00  0.52           C  
ATOM    770  CD1 TYR A  99      -6.355  19.906   3.346  1.00  0.52           C  
ATOM    771  CD2 TYR A  99      -5.158  17.811   3.471  1.00  0.52           C  
ATOM    772  CE1 TYR A  99      -5.773  20.307   4.553  1.00  0.52           C  
ATOM    773  CE2 TYR A  99      -4.552  18.224   4.668  1.00  0.52           C  
ATOM    774  CZ  TYR A  99      -4.871  19.475   5.209  1.00  0.52           C  
ATOM    775  OH  TYR A  99      -4.293  19.959   6.394  1.00  0.52           O  
ATOM    776  N   VAL A 100      -8.197  18.121  -1.345  1.00  0.72           N  
ATOM    777  CA  VAL A 100      -8.468  17.632  -2.678  1.00  0.72           C  
ATOM    778  C   VAL A 100      -8.136  18.616  -3.786  1.00  0.72           C  
ATOM    779  O   VAL A 100      -7.409  18.323  -4.733  1.00  0.72           O  
ATOM    780  CB  VAL A 100      -9.975  17.398  -2.724  1.00  0.72           C  
ATOM    781  CG1 VAL A 100     -10.486  17.069  -4.147  1.00  0.72           C  
ATOM    782  CG2 VAL A 100     -10.302  16.306  -1.682  1.00  0.72           C  
ATOM    783  N   ILE A 101      -8.688  19.834  -3.665  1.00  0.71           N  
ATOM    784  CA  ILE A 101      -8.557  20.928  -4.597  1.00  0.71           C  
ATOM    785  C   ILE A 101      -7.126  21.418  -4.558  1.00  0.71           C  
ATOM    786  O   ILE A 101      -6.477  21.602  -5.585  1.00  0.71           O  
ATOM    787  CB  ILE A 101      -9.551  22.015  -4.222  1.00  0.71           C  
ATOM    788  CG1 ILE A 101     -11.023  21.511  -4.255  1.00  0.71           C  
ATOM    789  CG2 ILE A 101      -9.359  23.243  -5.123  1.00  0.71           C  
ATOM    790  CD1 ILE A 101     -11.599  21.252  -5.652  1.00  0.71           C  
ATOM    791  N   GLU A 102      -6.570  21.525  -3.333  1.00  0.65           N  
ATOM    792  CA  GLU A 102      -5.177  21.835  -3.091  1.00  0.65           C  
ATOM    793  C   GLU A 102      -4.218  20.826  -3.712  1.00  0.65           C  
ATOM    794  O   GLU A 102      -3.259  21.202  -4.378  1.00  0.65           O  
ATOM    795  CB  GLU A 102      -4.886  21.914  -1.580  1.00  0.65           C  
ATOM    796  CG  GLU A 102      -3.472  22.458  -1.295  1.00  0.65           C  
ATOM    797  CD  GLU A 102      -2.967  22.103   0.096  1.00  0.65           C  
ATOM    798  OE1 GLU A 102      -3.672  21.458   0.902  1.00  0.65           O  
ATOM    799  OE2 GLU A 102      -1.782  22.453   0.349  1.00  0.65           O  
ATOM    800  N   GLN A 103      -4.464  19.510  -3.571  1.00  0.68           N  
ATOM    801  CA  GLN A 103      -3.697  18.466  -4.224  1.00  0.68           C  
ATOM    802  C   GLN A 103      -3.773  18.551  -5.737  1.00  0.68           C  
ATOM    803  O   GLN A 103      -2.741  18.523  -6.396  1.00  0.68           O  
ATOM    804  CB  GLN A 103      -4.124  17.054  -3.745  1.00  0.68           C  
ATOM    805  CG  GLN A 103      -3.535  16.700  -2.357  1.00  0.68           C  
ATOM    806  CD  GLN A 103      -4.044  15.359  -1.825  1.00  0.68           C  
ATOM    807  OE1 GLN A 103      -4.979  14.732  -2.319  1.00  0.68           O  
ATOM    808  NE2 GLN A 103      -3.380  14.875  -0.749  1.00  0.68           N  
ATOM    809  N   MET A 104      -4.967  18.746  -6.336  1.00  0.66           N  
ATOM    810  CA  MET A 104      -5.105  18.970  -7.773  1.00  0.66           C  
ATOM    811  C   MET A 104      -4.348  20.198  -8.279  1.00  0.66           C  
ATOM    812  O   MET A 104      -3.668  20.149  -9.304  1.00  0.66           O  
ATOM    813  CB  MET A 104      -6.599  19.099  -8.159  1.00  0.66           C  
ATOM    814  CG  MET A 104      -7.355  17.758  -8.204  1.00  0.66           C  
ATOM    815  SD  MET A 104      -6.753  16.604  -9.480  1.00  0.66           S  
ATOM    816  CE  MET A 104      -7.301  17.527 -10.945  1.00  0.66           C  
ATOM    817  N   THR A 105      -4.408  21.317  -7.532  1.00  0.68           N  
ATOM    818  CA  THR A 105      -3.605  22.521  -7.752  1.00  0.68           C  
ATOM    819  C   THR A 105      -2.106  22.277  -7.632  1.00  0.68           C  
ATOM    820  O   THR A 105      -1.332  22.737  -8.462  1.00  0.68           O  
ATOM    821  CB  THR A 105      -4.022  23.641  -6.803  1.00  0.68           C  
ATOM    822  OG1 THR A 105      -5.354  24.025  -7.112  1.00  0.68           O  
ATOM    823  CG2 THR A 105      -3.167  24.906  -6.961  1.00  0.68           C  
ATOM    824  N   ARG A 106      -1.637  21.521  -6.616  1.00  0.57           N  
ATOM    825  CA  ARG A 106      -0.242  21.115  -6.476  1.00  0.57           C  
ATOM    826  C   ARG A 106       0.260  20.173  -7.568  1.00  0.57           C  
ATOM    827  O   ARG A 106       1.388  20.310  -8.028  1.00  0.57           O  
ATOM    828  CB  ARG A 106       0.026  20.465  -5.093  1.00  0.57           C  
ATOM    829  CG  ARG A 106      -0.053  21.460  -3.918  1.00  0.57           C  
ATOM    830  CD  ARG A 106       0.245  20.811  -2.562  1.00  0.57           C  
ATOM    831  NE  ARG A 106       0.057  21.842  -1.494  1.00  0.57           N  
ATOM    832  CZ  ARG A 106       0.893  22.816  -1.122  1.00  0.57           C  
ATOM    833  NH1 ARG A 106       0.520  23.596  -0.113  1.00  0.57           N  
ATOM    834  NH2 ARG A 106       2.052  23.008  -1.721  1.00  0.57           N  
ATOM    835  N   TYR A 107      -0.565  19.199  -8.008  1.00  0.54           N  
ATOM    836  CA  TYR A 107      -0.261  18.303  -9.117  1.00  0.54           C  
ATOM    837  C   TYR A 107      -0.121  19.023 -10.452  1.00  0.54           C  
ATOM    838  O   TYR A 107       0.630  18.576 -11.314  1.00  0.54           O  
ATOM    839  CB  TYR A 107      -1.317  17.159  -9.260  1.00  0.54           C  
ATOM    840  CG  TYR A 107      -1.015  16.032  -8.304  1.00  0.54           C  
ATOM    841  CD1 TYR A 107       0.153  15.272  -8.478  1.00  0.54           C  
ATOM    842  CD2 TYR A 107      -1.877  15.705  -7.243  1.00  0.54           C  
ATOM    843  CE1 TYR A 107       0.479  14.249  -7.579  1.00  0.54           C  
ATOM    844  CE2 TYR A 107      -1.535  14.708  -6.319  1.00  0.54           C  
ATOM    845  CZ  TYR A 107      -0.354  13.982  -6.487  1.00  0.54           C  
ATOM    846  OH  TYR A 107      -0.008  12.983  -5.559  1.00  0.54           O  
ATOM    847  N   LEU A 108      -0.862  20.140 -10.647  1.00  0.56           N  
ATOM    848  CA  LEU A 108      -0.863  20.955 -11.858  1.00  0.56           C  
ATOM    849  C   LEU A 108      -1.383  20.191 -13.065  1.00  0.56           C  
ATOM    850  O   LEU A 108      -0.877  20.305 -14.179  1.00  0.56           O  
ATOM    851  CB  LEU A 108       0.516  21.602 -12.169  1.00  0.56           C  
ATOM    852  CG  LEU A 108       1.027  22.573 -11.089  1.00  0.56           C  
ATOM    853  CD1 LEU A 108       2.508  22.899 -11.328  1.00  0.56           C  
ATOM    854  CD2 LEU A 108       0.194  23.863 -11.042  1.00  0.56           C  
ATOM    855  N   GLU A 109      -2.438  19.382 -12.840  1.00  0.51           N  
ATOM    856  CA  GLU A 109      -2.948  18.421 -13.796  1.00  0.51           C  
ATOM    857  C   GLU A 109      -3.428  19.010 -15.109  1.00  0.51           C  
ATOM    858  O   GLU A 109      -4.177  19.986 -15.158  1.00  0.51           O  
ATOM    859  CB  GLU A 109      -4.074  17.574 -13.145  1.00  0.51           C  
ATOM    860  CG  GLU A 109      -4.829  16.576 -14.060  1.00  0.51           C  
ATOM    861  CD  GLU A 109      -3.944  15.520 -14.727  1.00  0.51           C  
ATOM    862  OE1 GLU A 109      -2.720  15.731 -14.880  1.00  0.51           O  
ATOM    863  OE2 GLU A 109      -4.552  14.508 -15.173  1.00  0.51           O  
ATOM    864  N   ASN A 110      -2.998  18.409 -16.235  1.00  0.51           N  
ATOM    865  CA  ASN A 110      -3.239  18.959 -17.547  1.00  0.51           C  
ATOM    866  C   ASN A 110      -4.524  18.454 -18.215  1.00  0.51           C  
ATOM    867  O   ASN A 110      -5.249  17.564 -17.753  1.00  0.51           O  
ATOM    868  CB  ASN A 110      -1.964  18.873 -18.441  1.00  0.51           C  
ATOM    869  CG  ASN A 110      -1.661  17.471 -18.977  1.00  0.51           C  
ATOM    870  OD1 ASN A 110      -2.382  17.032 -19.871  1.00  0.51           O  
ATOM    871  ND2 ASN A 110      -0.596  16.805 -18.491  1.00  0.51           N  
ATOM    872  N   HIS A 111      -4.850  19.046 -19.379  1.00  0.43           N  
ATOM    873  CA  HIS A 111      -5.870  18.525 -20.262  1.00  0.43           C  
ATOM    874  C   HIS A 111      -5.266  17.422 -21.124  1.00  0.43           C  
ATOM    875  O   HIS A 111      -4.787  17.658 -22.231  1.00  0.43           O  
ATOM    876  CB  HIS A 111      -6.459  19.662 -21.130  1.00  0.43           C  
ATOM    877  CG  HIS A 111      -7.663  19.321 -21.956  1.00  0.43           C  
ATOM    878  ND1 HIS A 111      -7.503  18.714 -23.184  1.00  0.43           N  
ATOM    879  CD2 HIS A 111      -8.955  19.694 -21.786  1.00  0.43           C  
ATOM    880  CE1 HIS A 111      -8.691  18.738 -23.745  1.00  0.43           C  
ATOM    881  NE2 HIS A 111      -9.608  19.324 -22.943  1.00  0.43           N  
ATOM    882  N   ASP A 112      -5.310  16.166 -20.625  1.00  0.49           N  
ATOM    883  CA  ASP A 112      -4.818  14.948 -21.259  1.00  0.49           C  
ATOM    884  C   ASP A 112      -5.729  14.529 -22.431  1.00  0.49           C  
ATOM    885  O   ASP A 112      -6.014  13.359 -22.657  1.00  0.49           O  
ATOM    886  CB  ASP A 112      -4.723  13.855 -20.136  1.00  0.49           C  
ATOM    887  CG  ASP A 112      -4.211  12.479 -20.569  1.00  0.49           C  
ATOM    888  OD1 ASP A 112      -4.856  11.475 -20.178  1.00  0.49           O  
ATOM    889  OD2 ASP A 112      -3.205  12.398 -21.322  1.00  0.49           O  
ATOM    890  N   THR A 113      -6.269  15.493 -23.206  1.00  0.50           N  
ATOM    891  CA  THR A 113      -7.268  15.331 -24.266  1.00  0.50           C  
ATOM    892  C   THR A 113      -8.677  15.313 -23.683  1.00  0.50           C  
ATOM    893  O   THR A 113      -9.624  15.835 -24.266  1.00  0.50           O  
ATOM    894  CB  THR A 113      -7.087  14.137 -25.225  1.00  0.50           C  
ATOM    895  OG1 THR A 113      -5.728  13.933 -25.599  1.00  0.50           O  
ATOM    896  CG2 THR A 113      -7.864  14.319 -26.533  1.00  0.50           C  
ATOM    897  N   LEU A 114      -8.838  14.740 -22.474  1.00  0.56           N  
ATOM    898  CA  LEU A 114     -10.080  14.285 -21.869  1.00  0.56           C  
ATOM    899  C   LEU A 114     -11.017  15.353 -21.271  1.00  0.56           C  
ATOM    900  O   LEU A 114     -11.748  15.089 -20.326  1.00  0.56           O  
ATOM    901  CB  LEU A 114      -9.722  13.264 -20.751  1.00  0.56           C  
ATOM    902  CG  LEU A 114      -8.862  12.050 -21.175  1.00  0.56           C  
ATOM    903  CD1 LEU A 114      -8.415  11.238 -19.947  1.00  0.56           C  
ATOM    904  CD2 LEU A 114      -9.585  11.146 -22.184  1.00  0.56           C  
ATOM    905  N   SER A 115     -11.062  16.575 -21.827  1.00  0.59           N  
ATOM    906  CA  SER A 115     -12.123  17.565 -21.596  1.00  0.59           C  
ATOM    907  C   SER A 115     -12.598  17.884 -20.163  1.00  0.59           C  
ATOM    908  O   SER A 115     -11.885  17.738 -19.174  1.00  0.59           O  
ATOM    909  CB  SER A 115     -13.307  17.260 -22.556  1.00  0.59           C  
ATOM    910  OG  SER A 115     -14.123  18.402 -22.837  1.00  0.59           O  
ATOM    911  N   ILE A 116     -13.825  18.433 -20.033  1.00  0.64           N  
ATOM    912  CA  ILE A 116     -14.431  18.904 -18.792  1.00  0.64           C  
ATOM    913  C   ILE A 116     -14.732  17.808 -17.793  1.00  0.64           C  
ATOM    914  O   ILE A 116     -14.609  17.948 -16.576  1.00  0.64           O  
ATOM    915  CB  ILE A 116     -15.667  19.763 -19.071  1.00  0.64           C  
ATOM    916  CG1 ILE A 116     -15.590  20.998 -18.158  1.00  0.64           C  
ATOM    917  CG2 ILE A 116     -17.033  19.028 -18.949  1.00  0.64           C  
ATOM    918  CD1 ILE A 116     -16.823  21.874 -18.260  1.00  0.64           C  
ATOM    919  N   TYR A 117     -15.146  16.657 -18.332  1.00  0.60           N  
ATOM    920  CA  TYR A 117     -15.627  15.508 -17.624  1.00  0.60           C  
ATOM    921  C   TYR A 117     -14.624  14.870 -16.694  1.00  0.60           C  
ATOM    922  O   TYR A 117     -14.927  14.498 -15.563  1.00  0.60           O  
ATOM    923  CB  TYR A 117     -16.094  14.457 -18.647  1.00  0.60           C  
ATOM    924  CG  TYR A 117     -15.193  14.191 -19.857  1.00  0.60           C  
ATOM    925  CD1 TYR A 117     -15.582  14.650 -21.132  1.00  0.60           C  
ATOM    926  CD2 TYR A 117     -14.106  13.296 -19.790  1.00  0.60           C  
ATOM    927  CE1 TYR A 117     -14.986  14.135 -22.297  1.00  0.60           C  
ATOM    928  CE2 TYR A 117     -13.499  12.796 -20.952  1.00  0.60           C  
ATOM    929  CZ  TYR A 117     -13.969  13.184 -22.205  1.00  0.60           C  
ATOM    930  OH  TYR A 117     -13.534  12.522 -23.371  1.00  0.60           O  
ATOM    931  N   LYS A 118     -13.375  14.751 -17.163  1.00  0.63           N  
ATOM    932  CA  LYS A 118     -12.302  14.111 -16.449  1.00  0.63           C  
ATOM    933  C   LYS A 118     -11.760  15.025 -15.372  1.00  0.63           C  
ATOM    934  O   LYS A 118     -11.180  14.580 -14.389  1.00  0.63           O  
ATOM    935  CB  LYS A 118     -11.234  13.695 -17.479  1.00  0.63           C  
ATOM    936  CG  LYS A 118      -9.866  13.232 -16.962  1.00  0.63           C  
ATOM    937  CD  LYS A 118      -8.862  14.398 -16.961  1.00  0.63           C  
ATOM    938  CE  LYS A 118      -7.424  13.963 -16.712  1.00  0.63           C  
ATOM    939  NZ  LYS A 118      -6.554  15.140 -16.646  1.00  0.63           N  
ATOM    940  N   PHE A 119     -11.995  16.345 -15.490  1.00  0.66           N  
ATOM    941  CA  PHE A 119     -11.789  17.276 -14.397  1.00  0.66           C  
ATOM    942  C   PHE A 119     -12.786  17.071 -13.267  1.00  0.66           C  
ATOM    943  O   PHE A 119     -12.398  17.101 -12.102  1.00  0.66           O  
ATOM    944  CB  PHE A 119     -11.749  18.745 -14.886  1.00  0.66           C  
ATOM    945  CG  PHE A 119     -10.576  19.028 -15.801  1.00  0.66           C  
ATOM    946  CD1 PHE A 119      -9.349  18.328 -15.747  1.00  0.66           C  
ATOM    947  CD2 PHE A 119     -10.689  20.103 -16.697  1.00  0.66           C  
ATOM    948  CE1 PHE A 119      -8.281  18.691 -16.575  1.00  0.66           C  
ATOM    949  CE2 PHE A 119      -9.618  20.469 -17.522  1.00  0.66           C  
ATOM    950  CZ  PHE A 119      -8.416  19.759 -17.466  1.00  0.66           C  
ATOM    951  N   LEU A 120     -14.077  16.787 -13.568  1.00  0.72           N  
ATOM    952  CA  LEU A 120     -15.018  16.309 -12.556  1.00  0.72           C  
ATOM    953  C   LEU A 120     -14.645  14.938 -11.998  1.00  0.72           C  
ATOM    954  O   LEU A 120     -14.706  14.717 -10.794  1.00  0.72           O  
ATOM    955  CB  LEU A 120     -16.496  16.267 -13.045  1.00  0.72           C  
ATOM    956  CG  LEU A 120     -17.531  16.045 -11.907  1.00  0.72           C  
ATOM    957  CD1 LEU A 120     -17.723  17.309 -11.057  1.00  0.72           C  
ATOM    958  CD2 LEU A 120     -18.886  15.550 -12.431  1.00  0.72           C  
ATOM    959  N   PHE A 121     -14.218  13.975 -12.849  1.00  0.67           N  
ATOM    960  CA  PHE A 121     -13.754  12.676 -12.376  1.00  0.67           C  
ATOM    961  C   PHE A 121     -12.562  12.803 -11.440  1.00  0.67           C  
ATOM    962  O   PHE A 121     -12.610  12.290 -10.330  1.00  0.67           O  
ATOM    963  CB  PHE A 121     -13.424  11.723 -13.568  1.00  0.67           C  
ATOM    964  CG  PHE A 121     -12.800  10.422 -13.124  1.00  0.67           C  
ATOM    965  CD1 PHE A 121     -13.494   9.538 -12.283  1.00  0.67           C  
ATOM    966  CD2 PHE A 121     -11.459  10.145 -13.445  1.00  0.67           C  
ATOM    967  CE1 PHE A 121     -12.850   8.407 -11.764  1.00  0.67           C  
ATOM    968  CE2 PHE A 121     -10.815   9.020 -12.917  1.00  0.67           C  
ATOM    969  CZ  PHE A 121     -11.514   8.146 -12.082  1.00  0.67           C  
ATOM    970  N   ALA A 122     -11.515  13.555 -11.825  1.00  0.73           N  
ATOM    971  CA  ALA A 122     -10.336  13.762 -11.016  1.00  0.73           C  
ATOM    972  C   ALA A 122     -10.640  14.486  -9.711  1.00  0.73           C  
ATOM    973  O   ALA A 122     -10.151  14.118  -8.648  1.00  0.73           O  
ATOM    974  CB  ALA A 122      -9.279  14.534 -11.832  1.00  0.73           C  
ATOM    975  N   SER A 123     -11.504  15.523  -9.721  1.00  0.73           N  
ATOM    976  CA  SER A 123     -11.915  16.164  -8.479  1.00  0.73           C  
ATOM    977  C   SER A 123     -12.680  15.238  -7.535  1.00  0.73           C  
ATOM    978  O   SER A 123     -12.341  15.145  -6.358  1.00  0.73           O  
ATOM    979  CB  SER A 123     -12.689  17.492  -8.703  1.00  0.73           C  
ATOM    980  OG  SER A 123     -13.966  17.291  -9.309  1.00  0.73           O  
ATOM    981  N   LEU A 124     -13.666  14.464  -8.033  1.00  0.72           N  
ATOM    982  CA  LEU A 124     -14.371  13.430  -7.283  1.00  0.72           C  
ATOM    983  C   LEU A 124     -13.480  12.274  -6.825  1.00  0.72           C  
ATOM    984  O   LEU A 124     -13.588  11.816  -5.689  1.00  0.72           O  
ATOM    985  CB  LEU A 124     -15.592  12.908  -8.090  1.00  0.72           C  
ATOM    986  CG  LEU A 124     -16.947  13.585  -7.756  1.00  0.72           C  
ATOM    987  CD1 LEU A 124     -16.889  15.114  -7.603  1.00  0.72           C  
ATOM    988  CD2 LEU A 124     -18.003  13.217  -8.809  1.00  0.72           C  
ATOM    989  N   GLU A 125     -12.554  11.787  -7.674  1.00  0.65           N  
ATOM    990  CA  GLU A 125     -11.579  10.757  -7.358  1.00  0.65           C  
ATOM    991  C   GLU A 125     -10.630  11.158  -6.244  1.00  0.65           C  
ATOM    992  O   GLU A 125     -10.407  10.410  -5.298  1.00  0.65           O  
ATOM    993  CB  GLU A 125     -10.729  10.455  -8.608  1.00  0.65           C  
ATOM    994  CG  GLU A 125      -9.661   9.353  -8.415  1.00  0.65           C  
ATOM    995  CD  GLU A 125      -8.696   9.266  -9.595  1.00  0.65           C  
ATOM    996  OE1 GLU A 125      -8.768  10.123 -10.512  1.00  0.65           O  
ATOM    997  OE2 GLU A 125      -7.849   8.339  -9.551  1.00  0.65           O  
ATOM    998  N   ILE A 126     -10.082  12.390  -6.284  1.00  0.68           N  
ATOM    999  CA  ILE A 126      -9.253  12.927  -5.216  1.00  0.68           C  
ATOM   1000  C   ILE A 126     -10.074  13.125  -3.933  1.00  0.68           C  
ATOM   1001  O   ILE A 126      -9.576  12.920  -2.827  1.00  0.68           O  
ATOM   1002  CB  ILE A 126      -8.454  14.164  -5.622  1.00  0.68           C  
ATOM   1003  CG1 ILE A 126      -7.556  13.912  -6.864  1.00  0.68           C  
ATOM   1004  CG2 ILE A 126      -7.576  14.633  -4.444  1.00  0.68           C  
ATOM   1005  CD1 ILE A 126      -6.291  13.073  -6.640  1.00  0.68           C  
ATOM   1006  N   ILE A 127     -11.383  13.481  -4.019  1.00  0.70           N  
ATOM   1007  CA  ILE A 127     -12.278  13.467  -2.851  1.00  0.70           C  
ATOM   1008  C   ILE A 127     -12.443  12.082  -2.259  1.00  0.70           C  
ATOM   1009  O   ILE A 127     -12.248  11.905  -1.059  1.00  0.70           O  
ATOM   1010  CB  ILE A 127     -13.676  14.062  -3.088  1.00  0.70           C  
ATOM   1011  CG1 ILE A 127     -13.552  15.556  -3.436  1.00  0.70           C  
ATOM   1012  CG2 ILE A 127     -14.558  13.893  -1.829  1.00  0.70           C  
ATOM   1013  CD1 ILE A 127     -14.736  16.242  -4.117  1.00  0.70           C  
ATOM   1014  N   SER A 128     -12.727  11.054  -3.083  1.00  0.71           N  
ATOM   1015  CA  SER A 128     -12.811   9.656  -2.660  1.00  0.71           C  
ATOM   1016  C   SER A 128     -11.493   9.172  -2.084  1.00  0.71           C  
ATOM   1017  O   SER A 128     -11.444   8.512  -1.047  1.00  0.71           O  
ATOM   1018  CB  SER A 128     -13.215   8.699  -3.808  1.00  0.71           C  
ATOM   1019  OG  SER A 128     -14.537   8.976  -4.281  1.00  0.71           O  
ATOM   1020  N   ASN A 129     -10.369   9.594  -2.695  1.00  0.65           N  
ATOM   1021  CA  ASN A 129      -9.038   9.426  -2.158  1.00  0.65           C  
ATOM   1022  C   ASN A 129      -8.878  10.069  -0.783  1.00  0.65           C  
ATOM   1023  O   ASN A 129      -8.332   9.442   0.107  1.00  0.65           O  
ATOM   1024  CB  ASN A 129      -7.947   9.951  -3.135  1.00  0.65           C  
ATOM   1025  CG  ASN A 129      -6.606   9.331  -2.768  1.00  0.65           C  
ATOM   1026  OD1 ASN A 129      -6.463   8.114  -2.882  1.00  0.65           O  
ATOM   1027  ND2 ASN A 129      -5.621  10.126  -2.301  1.00  0.65           N  
ATOM   1028  N   ALA A 130      -9.384  11.294  -0.537  1.00  0.71           N  
ATOM   1029  CA  ALA A 130      -9.327  11.963   0.752  1.00  0.71           C  
ATOM   1030  C   ALA A 130     -10.072  11.246   1.880  1.00  0.71           C  
ATOM   1031  O   ALA A 130      -9.699  11.374   3.047  1.00  0.71           O  
ATOM   1032  CB  ALA A 130      -9.829  13.420   0.629  1.00  0.71           C  
ATOM   1033  N   TYR A 131     -11.119  10.454   1.556  1.00  0.66           N  
ATOM   1034  CA  TYR A 131     -11.750   9.526   2.485  1.00  0.66           C  
ATOM   1035  C   TYR A 131     -10.786   8.432   2.971  1.00  0.66           C  
ATOM   1036  O   TYR A 131     -10.763   8.094   4.152  1.00  0.66           O  
ATOM   1037  CB  TYR A 131     -13.076   8.910   1.928  1.00  0.66           C  
ATOM   1038  CG  TYR A 131     -14.284   9.824   2.054  1.00  0.66           C  
ATOM   1039  CD1 TYR A 131     -14.528  10.845   1.120  1.00  0.66           C  
ATOM   1040  CD2 TYR A 131     -15.219   9.647   3.094  1.00  0.66           C  
ATOM   1041  CE1 TYR A 131     -15.614  11.723   1.264  1.00  0.66           C  
ATOM   1042  CE2 TYR A 131     -16.318  10.512   3.236  1.00  0.66           C  
ATOM   1043  CZ  TYR A 131     -16.495  11.570   2.336  1.00  0.66           C  
ATOM   1044  OH  TYR A 131     -17.519  12.518   2.533  1.00  0.66           O  
ATOM   1045  N   TYR A 132      -9.926   7.868   2.095  1.00  0.63           N  
ATOM   1046  CA  TYR A 132      -9.015   6.784   2.454  1.00  0.63           C  
ATOM   1047  C   TYR A 132      -7.970   7.089   3.573  1.00  0.63           C  
ATOM   1048  O   TYR A 132      -7.934   6.301   4.520  1.00  0.63           O  
ATOM   1049  CB  TYR A 132      -8.428   6.157   1.148  1.00  0.63           C  
ATOM   1050  CG  TYR A 132      -7.524   4.995   1.445  1.00  0.63           C  
ATOM   1051  CD1 TYR A 132      -6.128   5.160   1.433  1.00  0.63           C  
ATOM   1052  CD2 TYR A 132      -8.066   3.752   1.808  1.00  0.63           C  
ATOM   1053  CE1 TYR A 132      -5.286   4.090   1.763  1.00  0.63           C  
ATOM   1054  CE2 TYR A 132      -7.224   2.684   2.151  1.00  0.63           C  
ATOM   1055  CZ  TYR A 132      -5.837   2.851   2.105  1.00  0.63           C  
ATOM   1056  OH  TYR A 132      -4.985   1.764   2.363  1.00  0.63           O  
ATOM   1057  N   PRO A 133      -7.160   8.159   3.640  1.00  0.65           N  
ATOM   1058  CA  PRO A 133      -6.260   8.419   4.764  1.00  0.65           C  
ATOM   1059  C   PRO A 133      -6.988   8.819   6.028  1.00  0.65           C  
ATOM   1060  O   PRO A 133      -6.387   8.860   7.098  1.00  0.65           O  
ATOM   1061  CB  PRO A 133      -5.401   9.593   4.269  1.00  0.65           C  
ATOM   1062  CG  PRO A 133      -5.346   9.419   2.761  1.00  0.65           C  
ATOM   1063  CD  PRO A 133      -6.756   8.929   2.471  1.00  0.65           C  
ATOM   1064  N   VAL A 134      -8.274   9.188   5.955  1.00  0.77           N  
ATOM   1065  CA  VAL A 134      -9.128   9.304   7.127  1.00  0.77           C  
ATOM   1066  C   VAL A 134      -9.507   7.939   7.671  1.00  0.77           C  
ATOM   1067  O   VAL A 134      -9.404   7.706   8.869  1.00  0.77           O  
ATOM   1068  CB  VAL A 134     -10.348  10.171   6.891  1.00  0.77           C  
ATOM   1069  CG1 VAL A 134     -11.241  10.167   8.154  1.00  0.77           C  
ATOM   1070  CG2 VAL A 134      -9.840  11.590   6.556  1.00  0.77           C  
ATOM   1071  N   ILE A 135      -9.870   6.965   6.813  1.00  0.74           N  
ATOM   1072  CA  ILE A 135     -10.088   5.581   7.237  1.00  0.74           C  
ATOM   1073  C   ILE A 135      -8.821   4.974   7.852  1.00  0.74           C  
ATOM   1074  O   ILE A 135      -8.873   4.414   8.941  1.00  0.74           O  
ATOM   1075  CB  ILE A 135     -10.687   4.743   6.107  1.00  0.74           C  
ATOM   1076  CG1 ILE A 135     -12.073   5.297   5.665  1.00  0.74           C  
ATOM   1077  CG2 ILE A 135     -10.796   3.257   6.515  1.00  0.74           C  
ATOM   1078  CD1 ILE A 135     -13.167   5.288   6.745  1.00  0.74           C  
ATOM   1079  N   GLU A 136      -7.631   5.218   7.255  1.00  0.68           N  
ATOM   1080  CA  GLU A 136      -6.335   4.881   7.848  1.00  0.68           C  
ATOM   1081  C   GLU A 136      -6.111   5.490   9.240  1.00  0.68           C  
ATOM   1082  O   GLU A 136      -5.601   4.863  10.167  1.00  0.68           O  
ATOM   1083  CB  GLU A 136      -5.209   5.401   6.919  1.00  0.68           C  
ATOM   1084  CG  GLU A 136      -3.771   5.119   7.400  1.00  0.68           C  
ATOM   1085  CD  GLU A 136      -2.826   6.305   7.350  1.00  0.68           C  
ATOM   1086  OE1 GLU A 136      -1.594   6.028   7.462  1.00  0.68           O  
ATOM   1087  OE2 GLU A 136      -3.255   7.494   7.333  1.00  0.68           O  
ATOM   1088  N   GLN A 137      -6.518   6.756   9.447  1.00  0.73           N  
ATOM   1089  CA  GLN A 137      -6.524   7.394  10.752  1.00  0.73           C  
ATOM   1090  C   GLN A 137      -7.462   6.733  11.757  1.00  0.73           C  
ATOM   1091  O   GLN A 137      -7.106   6.551  12.917  1.00  0.73           O  
ATOM   1092  CB  GLN A 137      -6.894   8.880  10.587  1.00  0.73           C  
ATOM   1093  CG  GLN A 137      -6.770   9.741  11.860  1.00  0.73           C  
ATOM   1094  CD  GLN A 137      -7.191  11.170  11.526  1.00  0.73           C  
ATOM   1095  OE1 GLN A 137      -6.749  11.734  10.515  1.00  0.73           O  
ATOM   1096  NE2 GLN A 137      -8.074  11.758  12.361  1.00  0.73           N  
ATOM   1097  N   MET A 138      -8.675   6.333  11.328  1.00  0.75           N  
ATOM   1098  CA  MET A 138      -9.618   5.566  12.127  1.00  0.75           C  
ATOM   1099  C   MET A 138      -9.092   4.188  12.520  1.00  0.75           C  
ATOM   1100  O   MET A 138      -9.263   3.764  13.663  1.00  0.75           O  
ATOM   1101  CB  MET A 138     -10.987   5.446  11.414  1.00  0.75           C  
ATOM   1102  CG  MET A 138     -11.698   6.799  11.196  1.00  0.75           C  
ATOM   1103  SD  MET A 138     -12.173   7.642  12.735  1.00  0.75           S  
ATOM   1104  CE  MET A 138     -10.946   8.978  12.648  1.00  0.75           C  
ATOM   1105  N   ASP A 139      -8.386   3.482  11.611  1.00  0.68           N  
ATOM   1106  CA  ASP A 139      -7.629   2.281  11.922  1.00  0.68           C  
ATOM   1107  C   ASP A 139      -6.518   2.525  12.956  1.00  0.68           C  
ATOM   1108  O   ASP A 139      -6.391   1.783  13.925  1.00  0.68           O  
ATOM   1109  CB  ASP A 139      -7.075   1.624  10.632  1.00  0.68           C  
ATOM   1110  CG  ASP A 139      -8.219   1.046   9.814  1.00  0.68           C  
ATOM   1111  OD1 ASP A 139      -9.029   0.284  10.409  1.00  0.68           O  
ATOM   1112  OD2 ASP A 139      -8.286   1.337   8.594  1.00  0.68           O  
ATOM   1113  N   LYS A 140      -5.742   3.626  12.863  1.00  0.71           N  
ATOM   1114  CA  LYS A 140      -4.787   3.990  13.913  1.00  0.71           C  
ATOM   1115  C   LYS A 140      -5.433   4.245  15.277  1.00  0.71           C  
ATOM   1116  O   LYS A 140      -4.961   3.757  16.301  1.00  0.71           O  
ATOM   1117  CB  LYS A 140      -3.927   5.211  13.507  1.00  0.71           C  
ATOM   1118  CG  LYS A 140      -2.971   4.868  12.359  1.00  0.71           C  
ATOM   1119  CD  LYS A 140      -2.192   6.076  11.819  1.00  0.71           C  
ATOM   1120  CE  LYS A 140      -1.318   5.665  10.637  1.00  0.71           C  
ATOM   1121  NZ  LYS A 140      -0.909   6.830   9.840  1.00  0.71           N  
ATOM   1122  N   SER A 141      -6.581   4.958  15.312  1.00  0.77           N  
ATOM   1123  CA  SER A 141      -7.391   5.154  16.515  1.00  0.77           C  
ATOM   1124  C   SER A 141      -7.903   3.845  17.103  1.00  0.77           C  
ATOM   1125  O   SER A 141      -7.948   3.650  18.315  1.00  0.77           O  
ATOM   1126  CB  SER A 141      -8.655   6.023  16.266  1.00  0.77           C  
ATOM   1127  OG  SER A 141      -8.333   7.298  15.713  1.00  0.77           O  
ATOM   1128  N   ARG A 142      -8.308   2.890  16.242  1.00  0.65           N  
ATOM   1129  CA  ARG A 142      -8.661   1.531  16.620  1.00  0.65           C  
ATOM   1130  C   ARG A 142      -7.501   0.769  17.252  1.00  0.65           C  
ATOM   1131  O   ARG A 142      -7.672   0.103  18.271  1.00  0.65           O  
ATOM   1132  CB  ARG A 142      -9.166   0.769  15.365  1.00  0.65           C  
ATOM   1133  CG  ARG A 142      -9.383  -0.749  15.516  1.00  0.65           C  
ATOM   1134  CD  ARG A 142      -9.495  -1.457  14.159  1.00  0.65           C  
ATOM   1135  NE  ARG A 142      -9.573  -2.927  14.453  1.00  0.65           N  
ATOM   1136  CZ  ARG A 142      -8.508  -3.704  14.706  1.00  0.65           C  
ATOM   1137  NH1 ARG A 142      -8.734  -4.977  15.040  1.00  0.65           N  
ATOM   1138  NH2 ARG A 142      -7.251  -3.276  14.658  1.00  0.65           N  
ATOM   1139  N   ASP A 143      -6.289   0.856  16.676  1.00  0.63           N  
ATOM   1140  CA  ASP A 143      -5.098   0.197  17.176  1.00  0.63           C  
ATOM   1141  C   ASP A 143      -4.667   0.657  18.570  1.00  0.63           C  
ATOM   1142  O   ASP A 143      -4.329  -0.173  19.411  1.00  0.63           O  
ATOM   1143  CB  ASP A 143      -3.960   0.332  16.143  1.00  0.63           C  
ATOM   1144  CG  ASP A 143      -4.243  -0.502  14.899  1.00  0.63           C  
ATOM   1145  OD1 ASP A 143      -5.172  -1.362  14.913  1.00  0.63           O  
ATOM   1146  OD2 ASP A 143      -3.474  -0.306  13.927  1.00  0.63           O  
ATOM   1147  N   GLU A 144      -4.743   1.969  18.888  1.00  0.66           N  
ATOM   1148  CA  GLU A 144      -4.526   2.488  20.237  1.00  0.66           C  
ATOM   1149  C   GLU A 144      -5.508   1.935  21.275  1.00  0.66           C  
ATOM   1150  O   GLU A 144      -5.163   1.614  22.408  1.00  0.66           O  
ATOM   1151  CB  GLU A 144      -4.650   4.033  20.247  1.00  0.66           C  
ATOM   1152  CG  GLU A 144      -3.569   4.773  19.423  1.00  0.66           C  
ATOM   1153  CD  GLU A 144      -3.703   6.296  19.500  1.00  0.66           C  
ATOM   1154  OE1 GLU A 144      -4.360   6.800  20.449  1.00  0.66           O  
ATOM   1155  OE2 GLU A 144      -3.120   6.966  18.608  1.00  0.66           O  
ATOM   1156  N   VAL A 145      -6.791   1.782  20.897  1.00  0.75           N  
ATOM   1157  CA  VAL A 145      -7.833   1.237  21.758  1.00  0.75           C  
ATOM   1158  C   VAL A 145      -7.712  -0.289  21.938  1.00  0.75           C  
ATOM   1159  O   VAL A 145      -8.175  -0.869  22.922  1.00  0.75           O  
ATOM   1160  CB  VAL A 145      -9.199   1.660  21.200  1.00  0.75           C  
ATOM   1161  CG1 VAL A 145     -10.377   1.053  21.985  1.00  0.75           C  
ATOM   1162  CG2 VAL A 145      -9.303   3.200  21.277  1.00  0.75           C  
ATOM   1163  N   ASN A 146      -7.042  -0.989  20.998  1.00  0.62           N  
ATOM   1164  CA  ASN A 146      -6.955  -2.441  20.927  1.00  0.62           C  
ATOM   1165  C   ASN A 146      -6.264  -3.156  22.102  1.00  0.62           C  
ATOM   1166  O   ASN A 146      -6.764  -4.174  22.584  1.00  0.62           O  
ATOM   1167  CB  ASN A 146      -6.292  -2.831  19.576  1.00  0.62           C  
ATOM   1168  CG  ASN A 146      -6.407  -4.322  19.267  1.00  0.62           C  
ATOM   1169  OD1 ASN A 146      -7.499  -4.868  19.104  1.00  0.62           O  
ATOM   1170  ND2 ASN A 146      -5.248  -5.016  19.186  1.00  0.62           N  
ATOM   1171  N   ASP A 147      -5.102  -2.684  22.616  1.00  0.57           N  
ATOM   1172  CA  ASP A 147      -4.463  -3.361  23.743  1.00  0.57           C  
ATOM   1173  C   ASP A 147      -5.080  -2.970  25.090  1.00  0.57           C  
ATOM   1174  O   ASP A 147      -5.048  -3.721  26.070  1.00  0.57           O  
ATOM   1175  CB  ASP A 147      -2.913  -3.273  23.689  1.00  0.57           C  
ATOM   1176  CG  ASP A 147      -2.346  -1.883  23.904  1.00  0.57           C  
ATOM   1177  OD1 ASP A 147      -2.567  -1.327  25.005  1.00  0.57           O  
ATOM   1178  OD2 ASP A 147      -1.627  -1.415  22.989  1.00  0.57           O  
ATOM   1179  N   LEU A 148      -5.790  -1.827  25.112  1.00  0.64           N  
ATOM   1180  CA  LEU A 148      -6.531  -1.333  26.249  1.00  0.64           C  
ATOM   1181  C   LEU A 148      -7.818  -2.120  26.498  1.00  0.64           C  
ATOM   1182  O   LEU A 148      -8.440  -2.011  27.552  1.00  0.64           O  
ATOM   1183  CB  LEU A 148      -6.866   0.167  26.048  1.00  0.64           C  
ATOM   1184  CG  LEU A 148      -5.651   1.110  25.894  1.00  0.64           C  
ATOM   1185  CD1 LEU A 148      -6.109   2.550  25.609  1.00  0.64           C  
ATOM   1186  CD2 LEU A 148      -4.729   1.085  27.123  1.00  0.64           C  
ATOM   1187  N   LEU A 149      -8.253  -2.948  25.525  1.00  0.62           N  
ATOM   1188  CA  LEU A 149      -9.482  -3.723  25.557  1.00  0.62           C  
ATOM   1189  C   LEU A 149      -9.640  -4.721  26.699  1.00  0.62           C  
ATOM   1190  O   LEU A 149     -10.666  -4.787  27.371  1.00  0.62           O  
ATOM   1191  CB  LEU A 149      -9.580  -4.544  24.249  1.00  0.62           C  
ATOM   1192  CG  LEU A 149     -10.972  -5.151  23.984  1.00  0.62           C  
ATOM   1193  CD1 LEU A 149     -11.893  -4.075  23.409  1.00  0.62           C  
ATOM   1194  CD2 LEU A 149     -10.888  -6.372  23.056  1.00  0.62           C  
ATOM   1195  N   ARG A 150      -8.609  -5.541  26.970  1.00  0.53           N  
ATOM   1196  CA  ARG A 150      -8.762  -6.716  27.818  1.00  0.53           C  
ATOM   1197  C   ARG A 150      -8.384  -6.412  29.258  1.00  0.53           C  
ATOM   1198  O   ARG A 150      -8.197  -7.304  30.088  1.00  0.53           O  
ATOM   1199  CB  ARG A 150      -7.916  -7.892  27.263  1.00  0.53           C  
ATOM   1200  CG  ARG A 150      -8.407  -8.379  25.879  1.00  0.53           C  
ATOM   1201  CD  ARG A 150      -7.532  -9.457  25.218  1.00  0.53           C  
ATOM   1202  NE  ARG A 150      -6.186  -8.846  24.944  1.00  0.53           N  
ATOM   1203  CZ  ARG A 150      -5.925  -8.004  23.933  1.00  0.53           C  
ATOM   1204  NH1 ARG A 150      -4.763  -7.354  23.912  1.00  0.53           N  
ATOM   1205  NH2 ARG A 150      -6.774  -7.809  22.930  1.00  0.53           N  
ATOM   1206  N   GLN A 151      -8.274  -5.113  29.586  1.00  0.56           N  
ATOM   1207  CA  GLN A 151      -7.859  -4.652  30.890  1.00  0.56           C  
ATOM   1208  C   GLN A 151      -9.038  -4.347  31.799  1.00  0.56           C  
ATOM   1209  O   GLN A 151      -8.838  -4.290  33.011  1.00  0.56           O  
ATOM   1210  CB  GLN A 151      -6.953  -3.410  30.722  1.00  0.56           C  
ATOM   1211  CG  GLN A 151      -5.671  -3.739  29.915  1.00  0.56           C  
ATOM   1212  CD  GLN A 151      -4.698  -2.559  29.888  1.00  0.56           C  
ATOM   1213  OE1 GLN A 151      -4.472  -1.895  30.898  1.00  0.56           O  
ATOM   1214  NE2 GLN A 151      -4.080  -2.301  28.712  1.00  0.56           N  
ATOM   1215  N   ARG A 152     -10.266  -4.250  31.215  1.00  0.52           N  
ATOM   1216  CA  ARG A 152     -11.580  -3.951  31.796  1.00  0.52           C  
ATOM   1217  C   ARG A 152     -12.100  -2.600  31.317  1.00  0.52           C  
ATOM   1218  O   ARG A 152     -11.437  -1.858  30.598  1.00  0.52           O  
ATOM   1219  CB  ARG A 152     -11.722  -4.012  33.348  1.00  0.52           C  
ATOM   1220  CG  ARG A 152     -11.545  -5.420  33.936  1.00  0.52           C  
ATOM   1221  CD  ARG A 152     -10.778  -5.434  35.252  1.00  0.52           C  
ATOM   1222  NE  ARG A 152     -10.830  -6.853  35.723  1.00  0.52           N  
ATOM   1223  CZ  ARG A 152      -9.833  -7.737  35.674  1.00  0.52           C  
ATOM   1224  NH1 ARG A 152     -10.013  -8.914  36.272  1.00  0.52           N  
ATOM   1225  NH2 ARG A 152      -8.685  -7.432  35.080  1.00  0.52           N  
ATOM   1226  N   THR A 153     -13.351  -2.273  31.699  1.00  0.63           N  
ATOM   1227  CA  THR A 153     -13.985  -0.965  31.567  1.00  0.63           C  
ATOM   1228  C   THR A 153     -13.179   0.206  32.069  1.00  0.63           C  
ATOM   1229  O   THR A 153     -12.873   0.320  33.252  1.00  0.63           O  
ATOM   1230  CB  THR A 153     -15.299  -0.905  32.331  1.00  0.63           C  
ATOM   1231  OG1 THR A 153     -16.175  -1.864  31.775  1.00  0.63           O  
ATOM   1232  CG2 THR A 153     -16.025   0.445  32.220  1.00  0.63           C  
ATOM   1233  N   THR A 154     -12.903   1.158  31.167  1.00  0.63           N  
ATOM   1234  CA  THR A 154     -12.285   2.429  31.499  1.00  0.63           C  
ATOM   1235  C   THR A 154     -13.157   3.465  30.844  1.00  0.63           C  
ATOM   1236  O   THR A 154     -13.409   3.399  29.641  1.00  0.63           O  
ATOM   1237  CB  THR A 154     -10.867   2.569  30.962  1.00  0.63           C  
ATOM   1238  OG1 THR A 154     -10.003   1.691  31.662  1.00  0.63           O  
ATOM   1239  CG2 THR A 154     -10.289   3.978  31.162  1.00  0.63           C  
ATOM   1240  N   LYS A 155     -13.654   4.460  31.613  1.00  0.60           N  
ATOM   1241  CA  LYS A 155     -14.586   5.477  31.132  1.00  0.60           C  
ATOM   1242  C   LYS A 155     -14.052   6.293  29.961  1.00  0.60           C  
ATOM   1243  O   LYS A 155     -14.760   6.556  28.993  1.00  0.60           O  
ATOM   1244  CB  LYS A 155     -14.982   6.432  32.292  1.00  0.60           C  
ATOM   1245  CG  LYS A 155     -15.999   7.523  31.901  1.00  0.60           C  
ATOM   1246  CD  LYS A 155     -16.390   8.429  33.084  1.00  0.60           C  
ATOM   1247  CE  LYS A 155     -17.339   9.565  32.676  1.00  0.60           C  
ATOM   1248  NZ  LYS A 155     -17.681  10.417  33.841  1.00  0.60           N  
ATOM   1249  N   LYS A 156     -12.759   6.673  30.008  1.00  0.64           N  
ATOM   1250  CA  LYS A 156     -12.071   7.346  28.920  1.00  0.64           C  
ATOM   1251  C   LYS A 156     -12.043   6.538  27.624  1.00  0.64           C  
ATOM   1252  O   LYS A 156     -12.329   7.056  26.550  1.00  0.64           O  
ATOM   1253  CB  LYS A 156     -10.617   7.654  29.370  1.00  0.64           C  
ATOM   1254  CG  LYS A 156      -9.762   8.414  28.340  1.00  0.64           C  
ATOM   1255  CD  LYS A 156      -8.335   8.676  28.856  1.00  0.64           C  
ATOM   1256  CE  LYS A 156      -7.437   9.361  27.819  1.00  0.64           C  
ATOM   1257  NZ  LYS A 156      -6.071   9.556  28.358  1.00  0.64           N  
ATOM   1258  N   ASN A 157     -11.731   5.230  27.698  1.00  0.68           N  
ATOM   1259  CA  ASN A 157     -11.641   4.354  26.539  1.00  0.68           C  
ATOM   1260  C   ASN A 157     -12.987   4.139  25.861  1.00  0.68           C  
ATOM   1261  O   ASN A 157     -13.104   4.199  24.640  1.00  0.68           O  
ATOM   1262  CB  ASN A 157     -11.068   2.964  26.915  1.00  0.68           C  
ATOM   1263  CG  ASN A 157      -9.687   3.080  27.551  1.00  0.68           C  
ATOM   1264  OD1 ASN A 157      -9.080   4.138  27.705  1.00  0.68           O  
ATOM   1265  ND2 ASN A 157      -9.166   1.914  27.995  1.00  0.68           N  
ATOM   1266  N   LEU A 158     -14.053   3.912  26.656  1.00  0.66           N  
ATOM   1267  CA  LEU A 158     -15.414   3.797  26.159  1.00  0.66           C  
ATOM   1268  C   LEU A 158     -15.980   5.090  25.588  1.00  0.66           C  
ATOM   1269  O   LEU A 158     -16.731   5.068  24.617  1.00  0.66           O  
ATOM   1270  CB  LEU A 158     -16.373   3.219  27.225  1.00  0.66           C  
ATOM   1271  CG  LEU A 158     -16.150   1.720  27.516  1.00  0.66           C  
ATOM   1272  CD1 LEU A 158     -17.091   1.244  28.629  1.00  0.66           C  
ATOM   1273  CD2 LEU A 158     -16.377   0.865  26.262  1.00  0.66           C  
ATOM   1274  N   PHE A 159     -15.633   6.260  26.157  1.00  0.60           N  
ATOM   1275  CA  PHE A 159     -15.969   7.545  25.563  1.00  0.60           C  
ATOM   1276  C   PHE A 159     -15.285   7.780  24.212  1.00  0.60           C  
ATOM   1277  O   PHE A 159     -15.924   8.152  23.234  1.00  0.60           O  
ATOM   1278  CB  PHE A 159     -15.645   8.666  26.581  1.00  0.60           C  
ATOM   1279  CG  PHE A 159     -16.344   9.938  26.207  1.00  0.60           C  
ATOM   1280  CD1 PHE A 159     -15.640  10.983  25.594  1.00  0.60           C  
ATOM   1281  CD2 PHE A 159     -17.731  10.067  26.402  1.00  0.60           C  
ATOM   1282  CE1 PHE A 159     -16.307  12.138  25.177  1.00  0.60           C  
ATOM   1283  CE2 PHE A 159     -18.401  11.225  25.989  1.00  0.60           C  
ATOM   1284  CZ  PHE A 159     -17.686  12.262  25.377  1.00  0.60           C  
ATOM   1285  N   VAL A 160     -13.973   7.469  24.094  1.00  0.72           N  
ATOM   1286  CA  VAL A 160     -13.243   7.507  22.826  1.00  0.72           C  
ATOM   1287  C   VAL A 160     -13.861   6.566  21.796  1.00  0.72           C  
ATOM   1288  O   VAL A 160     -14.033   6.905  20.627  1.00  0.72           O  
ATOM   1289  CB  VAL A 160     -11.760   7.185  23.042  1.00  0.72           C  
ATOM   1290  CG1 VAL A 160     -11.009   6.970  21.711  1.00  0.72           C  
ATOM   1291  CG2 VAL A 160     -11.113   8.360  23.804  1.00  0.72           C  
ATOM   1292  N   LEU A 161     -14.269   5.360  22.227  1.00  0.67           N  
ATOM   1293  CA  LEU A 161     -14.991   4.408  21.409  1.00  0.67           C  
ATOM   1294  C   LEU A 161     -16.344   4.900  20.880  1.00  0.67           C  
ATOM   1295  O   LEU A 161     -16.629   4.769  19.693  1.00  0.67           O  
ATOM   1296  CB  LEU A 161     -15.194   3.127  22.249  1.00  0.67           C  
ATOM   1297  CG  LEU A 161     -15.810   1.933  21.506  1.00  0.67           C  
ATOM   1298  CD1 LEU A 161     -14.915   1.461  20.360  1.00  0.67           C  
ATOM   1299  CD2 LEU A 161     -16.064   0.777  22.476  1.00  0.67           C  
ATOM   1300  N   SER A 162     -17.203   5.513  21.725  1.00  0.67           N  
ATOM   1301  CA  SER A 162     -18.508   6.031  21.308  1.00  0.67           C  
ATOM   1302  C   SER A 162     -18.446   7.318  20.491  1.00  0.67           C  
ATOM   1303  O   SER A 162     -19.244   7.532  19.573  1.00  0.67           O  
ATOM   1304  CB  SER A 162     -19.525   6.163  22.475  1.00  0.67           C  
ATOM   1305  OG  SER A 162     -19.158   7.162  23.428  1.00  0.67           O  
ATOM   1306  N   ASP A 163     -17.463   8.202  20.754  1.00  0.60           N  
ATOM   1307  CA  ASP A 163     -17.131   9.306  19.870  1.00  0.60           C  
ATOM   1308  C   ASP A 163     -16.620   8.816  18.499  1.00  0.60           C  
ATOM   1309  O   ASP A 163     -17.048   9.322  17.462  1.00  0.60           O  
ATOM   1310  CB  ASP A 163     -16.172  10.310  20.564  1.00  0.60           C  
ATOM   1311  CG  ASP A 163     -16.898  11.289  21.496  1.00  0.60           C  
ATOM   1312  OD1 ASP A 163     -18.157  11.273  21.625  1.00  0.60           O  
ATOM   1313  OD2 ASP A 163     -16.169  12.138  22.069  1.00  0.60           O  
ATOM   1314  N   LEU A 164     -15.773   7.750  18.430  1.00  0.65           N  
ATOM   1315  CA  LEU A 164     -15.460   7.078  17.167  1.00  0.65           C  
ATOM   1316  C   LEU A 164     -16.698   6.492  16.491  1.00  0.65           C  
ATOM   1317  O   LEU A 164     -16.897   6.703  15.300  1.00  0.65           O  
ATOM   1318  CB  LEU A 164     -14.415   5.931  17.305  1.00  0.65           C  
ATOM   1319  CG  LEU A 164     -12.948   6.348  17.537  1.00  0.65           C  
ATOM   1320  CD1 LEU A 164     -12.094   5.098  17.812  1.00  0.65           C  
ATOM   1321  CD2 LEU A 164     -12.378   7.115  16.336  1.00  0.65           C  
ATOM   1322  N   GLU A 165     -17.612   5.807  17.223  1.00  0.64           N  
ATOM   1323  CA  GLU A 165     -18.877   5.322  16.665  1.00  0.64           C  
ATOM   1324  C   GLU A 165     -19.697   6.447  16.045  1.00  0.64           C  
ATOM   1325  O   GLU A 165     -20.207   6.328  14.936  1.00  0.64           O  
ATOM   1326  CB  GLU A 165     -19.788   4.634  17.720  1.00  0.64           C  
ATOM   1327  CG  GLU A 165     -19.337   3.242  18.229  1.00  0.64           C  
ATOM   1328  CD  GLU A 165     -20.305   2.660  19.266  1.00  0.64           C  
ATOM   1329  OE1 GLU A 165     -21.273   3.365  19.663  1.00  0.64           O  
ATOM   1330  OE2 GLU A 165     -20.090   1.487  19.666  1.00  0.64           O  
ATOM   1331  N   THR A 166     -19.785   7.605  16.724  1.00  0.61           N  
ATOM   1332  CA  THR A 166     -20.453   8.797  16.203  1.00  0.61           C  
ATOM   1333  C   THR A 166     -19.829   9.321  14.919  1.00  0.61           C  
ATOM   1334  O   THR A 166     -20.527   9.572  13.935  1.00  0.61           O  
ATOM   1335  CB  THR A 166     -20.479   9.934  17.215  1.00  0.61           C  
ATOM   1336  OG1 THR A 166     -21.107   9.498  18.415  1.00  0.61           O  
ATOM   1337  CG2 THR A 166     -21.303  11.116  16.674  1.00  0.61           C  
ATOM   1338  N   GLY A 167     -18.483   9.439  14.863  1.00  0.69           N  
ATOM   1339  CA  GLY A 167     -17.766   9.928  13.683  1.00  0.69           C  
ATOM   1340  C   GLY A 167     -17.877   9.021  12.484  1.00  0.69           C  
ATOM   1341  O   GLY A 167     -18.098   9.471  11.362  1.00  0.69           O  
ATOM   1342  N   MET A 168     -17.837   7.691  12.703  1.00  0.68           N  
ATOM   1343  CA  MET A 168     -18.022   6.705  11.652  1.00  0.68           C  
ATOM   1344  C   MET A 168     -19.383   6.803  10.968  1.00  0.68           C  
ATOM   1345  O   MET A 168     -19.466   6.779   9.745  1.00  0.68           O  
ATOM   1346  CB  MET A 168     -17.820   5.261  12.187  1.00  0.68           C  
ATOM   1347  CG  MET A 168     -16.380   4.930  12.647  1.00  0.68           C  
ATOM   1348  SD  MET A 168     -15.056   5.291  11.461  1.00  0.68           S  
ATOM   1349  CE  MET A 168     -15.521   3.926  10.385  1.00  0.68           C  
ATOM   1350  N   VAL A 169     -20.484   6.981  11.726  1.00  0.68           N  
ATOM   1351  CA  VAL A 169     -21.833   7.124  11.177  1.00  0.68           C  
ATOM   1352  C   VAL A 169     -22.014   8.380  10.330  1.00  0.68           C  
ATOM   1353  O   VAL A 169     -22.638   8.351   9.266  1.00  0.68           O  
ATOM   1354  CB  VAL A 169     -22.894   7.061  12.267  1.00  0.68           C  
ATOM   1355  CG1 VAL A 169     -24.314   7.141  11.666  1.00  0.68           C  
ATOM   1356  CG2 VAL A 169     -22.734   5.722  13.011  1.00  0.68           C  
ATOM   1357  N   TYR A 170     -21.415   9.521  10.751  1.00  0.59           N  
ATOM   1358  CA  TYR A 170     -21.368  10.756   9.971  1.00  0.59           C  
ATOM   1359  C   TYR A 170     -20.701  10.530   8.613  1.00  0.59           C  
ATOM   1360  O   TYR A 170     -21.189  10.948   7.559  1.00  0.59           O  
ATOM   1361  CB  TYR A 170     -20.553  11.843  10.739  1.00  0.59           C  
ATOM   1362  CG  TYR A 170     -21.448  12.773  11.516  1.00  0.59           C  
ATOM   1363  CD1 TYR A 170     -22.053  12.377  12.719  1.00  0.59           C  
ATOM   1364  CD2 TYR A 170     -21.675  14.077  11.046  1.00  0.59           C  
ATOM   1365  CE1 TYR A 170     -22.877  13.261  13.435  1.00  0.59           C  
ATOM   1366  CE2 TYR A 170     -22.487  14.967  11.765  1.00  0.59           C  
ATOM   1367  CZ  TYR A 170     -23.109  14.552  12.949  1.00  0.59           C  
ATOM   1368  OH  TYR A 170     -23.994  15.427  13.619  1.00  0.59           O  
ATOM   1369  N   LEU A 171     -19.577   9.796   8.624  1.00  0.69           N  
ATOM   1370  CA  LEU A 171     -18.865   9.333   7.451  1.00  0.69           C  
ATOM   1371  C   LEU A 171     -19.656   8.341   6.590  1.00  0.69           C  
ATOM   1372  O   LEU A 171     -19.678   8.482   5.365  1.00  0.69           O  
ATOM   1373  CB  LEU A 171     -17.478   8.790   7.877  1.00  0.69           C  
ATOM   1374  CG  LEU A 171     -16.378   9.879   7.918  1.00  0.69           C  
ATOM   1375  CD1 LEU A 171     -16.707  11.124   8.766  1.00  0.69           C  
ATOM   1376  CD2 LEU A 171     -15.034   9.302   8.379  1.00  0.69           C  
ATOM   1377  N   THR A 172     -20.376   7.355   7.189  1.00  0.70           N  
ATOM   1378  CA  THR A 172     -21.273   6.419   6.489  1.00  0.70           C  
ATOM   1379  C   THR A 172     -22.362   7.153   5.736  1.00  0.70           C  
ATOM   1380  O   THR A 172     -22.617   6.904   4.557  1.00  0.70           O  
ATOM   1381  CB  THR A 172     -22.045   5.428   7.384  1.00  0.70           C  
ATOM   1382  OG1 THR A 172     -21.202   4.663   8.218  1.00  0.70           O  
ATOM   1383  CG2 THR A 172     -22.765   4.371   6.546  1.00  0.70           C  
ATOM   1384  N   ALA A 173     -23.024   8.125   6.393  1.00  0.69           N  
ATOM   1385  CA  ALA A 173     -24.078   8.921   5.800  1.00  0.69           C  
ATOM   1386  C   ALA A 173     -23.602   9.775   4.629  1.00  0.69           C  
ATOM   1387  O   ALA A 173     -24.251   9.828   3.586  1.00  0.69           O  
ATOM   1388  CB  ALA A 173     -24.734   9.807   6.876  1.00  0.69           C  
ATOM   1389  N   ALA A 174     -22.434  10.438   4.752  1.00  0.72           N  
ATOM   1390  CA  ALA A 174     -21.812  11.176   3.666  1.00  0.72           C  
ATOM   1391  C   ALA A 174     -21.411  10.303   2.471  1.00  0.72           C  
ATOM   1392  O   ALA A 174     -21.674  10.643   1.318  1.00  0.72           O  
ATOM   1393  CB  ALA A 174     -20.587  11.947   4.195  1.00  0.72           C  
ATOM   1394  N   ALA A 175     -20.812   9.121   2.731  1.00  0.76           N  
ATOM   1395  CA  ALA A 175     -20.436   8.141   1.727  1.00  0.76           C  
ATOM   1396  C   ALA A 175     -21.616   7.584   0.925  1.00  0.76           C  
ATOM   1397  O   ALA A 175     -21.544   7.432  -0.294  1.00  0.76           O  
ATOM   1398  CB  ALA A 175     -19.654   6.999   2.405  1.00  0.76           C  
ATOM   1399  N   LYS A 176     -22.762   7.305   1.583  1.00  0.64           N  
ATOM   1400  CA  LYS A 176     -23.996   6.887   0.932  1.00  0.64           C  
ATOM   1401  C   LYS A 176     -24.567   7.903  -0.053  1.00  0.64           C  
ATOM   1402  O   LYS A 176     -25.029   7.539  -1.135  1.00  0.64           O  
ATOM   1403  CB  LYS A 176     -25.093   6.608   1.989  1.00  0.64           C  
ATOM   1404  CG  LYS A 176     -24.876   5.317   2.787  1.00  0.64           C  
ATOM   1405  CD  LYS A 176     -25.976   5.103   3.840  1.00  0.64           C  
ATOM   1406  CE  LYS A 176     -25.869   3.726   4.512  1.00  0.64           C  
ATOM   1407  NZ  LYS A 176     -27.185   3.255   4.970  1.00  0.64           N  
ATOM   1408  N   GLN A 177     -24.545   9.203   0.309  1.00  0.61           N  
ATOM   1409  CA  GLN A 177     -24.954  10.298  -0.557  1.00  0.61           C  
ATOM   1410  C   GLN A 177     -24.049  10.443  -1.775  1.00  0.61           C  
ATOM   1411  O   GLN A 177     -24.503  10.508  -2.916  1.00  0.61           O  
ATOM   1412  CB  GLN A 177     -24.910  11.626   0.236  1.00  0.61           C  
ATOM   1413  CG  GLN A 177     -25.854  11.689   1.450  1.00  0.61           C  
ATOM   1414  CD  GLN A 177     -25.450  12.879   2.318  1.00  0.61           C  
ATOM   1415  OE1 GLN A 177     -25.235  13.980   1.813  1.00  0.61           O  
ATOM   1416  NE2 GLN A 177     -25.324  12.670   3.646  1.00  0.61           N  
ATOM   1417  N   ASN A 178     -22.720  10.421  -1.546  1.00  0.68           N  
ATOM   1418  CA  ASN A 178     -21.698  10.488  -2.574  1.00  0.68           C  
ATOM   1419  C   ASN A 178     -21.750   9.319  -3.559  1.00  0.68           C  
ATOM   1420  O   ASN A 178     -21.651   9.501  -4.771  1.00  0.68           O  
ATOM   1421  CB  ASN A 178     -20.300  10.539  -1.909  1.00  0.68           C  
ATOM   1422  CG  ASN A 178     -20.007  11.918  -1.320  1.00  0.68           C  
ATOM   1423  OD1 ASN A 178     -20.824  12.840  -1.277  1.00  0.68           O  
ATOM   1424  ND2 ASN A 178     -18.743  12.071  -0.860  1.00  0.68           N  
ATOM   1425  N   ARG A 179     -21.971   8.080  -3.072  1.00  0.62           N  
ATOM   1426  CA  ARG A 179     -22.149   6.899  -3.904  1.00  0.62           C  
ATOM   1427  C   ARG A 179     -23.314   7.018  -4.877  1.00  0.62           C  
ATOM   1428  O   ARG A 179     -23.220   6.626  -6.036  1.00  0.62           O  
ATOM   1429  CB  ARG A 179     -22.432   5.677  -2.995  1.00  0.62           C  
ATOM   1430  CG  ARG A 179     -22.661   4.339  -3.741  1.00  0.62           C  
ATOM   1431  CD  ARG A 179     -23.307   3.244  -2.886  1.00  0.62           C  
ATOM   1432  NE  ARG A 179     -24.704   3.722  -2.595  1.00  0.62           N  
ATOM   1433  CZ  ARG A 179     -25.485   3.247  -1.617  1.00  0.62           C  
ATOM   1434  NH1 ARG A 179     -25.045   2.324  -0.769  1.00  0.62           N  
ATOM   1435  NH2 ARG A 179     -26.739   3.683  -1.508  1.00  0.62           N  
ATOM   1436  N   ILE A 180     -24.454   7.570  -4.422  1.00  0.66           N  
ATOM   1437  CA  ILE A 180     -25.638   7.735  -5.250  1.00  0.66           C  
ATOM   1438  C   ILE A 180     -25.485   8.850  -6.272  1.00  0.66           C  
ATOM   1439  O   ILE A 180     -26.025   8.776  -7.373  1.00  0.66           O  
ATOM   1440  CB  ILE A 180     -26.898   7.800  -4.391  1.00  0.66           C  
ATOM   1441  CG1 ILE A 180     -27.116   6.408  -3.724  1.00  0.66           C  
ATOM   1442  CG2 ILE A 180     -28.125   8.265  -5.212  1.00  0.66           C  
ATOM   1443  CD1 ILE A 180     -27.417   5.254  -4.693  1.00  0.66           C  
ATOM   1444  N   LEU A 181     -24.648   9.871  -6.005  1.00  0.67           N  
ATOM   1445  CA  LEU A 181     -24.235  10.765  -7.073  1.00  0.67           C  
ATOM   1446  C   LEU A 181     -23.430  10.067  -8.163  1.00  0.67           C  
ATOM   1447  O   LEU A 181     -23.704  10.209  -9.353  1.00  0.67           O  
ATOM   1448  CB  LEU A 181     -23.392  11.942  -6.532  1.00  0.67           C  
ATOM   1449  CG  LEU A 181     -23.027  12.971  -7.622  1.00  0.67           C  
ATOM   1450  CD1 LEU A 181     -24.292  13.485  -8.302  1.00  0.67           C  
ATOM   1451  CD2 LEU A 181     -22.233  14.151  -7.061  1.00  0.67           C  
ATOM   1452  N   LEU A 182     -22.444   9.233  -7.776  1.00  0.70           N  
ATOM   1453  CA  LEU A 182     -21.655   8.445  -8.706  1.00  0.70           C  
ATOM   1454  C   LEU A 182     -22.499   7.462  -9.508  1.00  0.70           C  
ATOM   1455  O   LEU A 182     -22.301   7.323 -10.712  1.00  0.70           O  
ATOM   1456  CB  LEU A 182     -20.516   7.702  -7.975  1.00  0.70           C  
ATOM   1457  CG  LEU A 182     -19.476   8.631  -7.317  1.00  0.70           C  
ATOM   1458  CD1 LEU A 182     -18.544   7.817  -6.415  1.00  0.70           C  
ATOM   1459  CD2 LEU A 182     -18.653   9.401  -8.360  1.00  0.70           C  
ATOM   1460  N   GLU A 183     -23.505   6.830  -8.861  1.00  0.62           N  
ATOM   1461  CA  GLU A 183     -24.536   6.000  -9.474  1.00  0.62           C  
ATOM   1462  C   GLU A 183     -25.279   6.713 -10.596  1.00  0.62           C  
ATOM   1463  O   GLU A 183     -25.365   6.217 -11.713  1.00  0.62           O  
ATOM   1464  CB  GLU A 183     -25.568   5.579  -8.394  1.00  0.62           C  
ATOM   1465  CG  GLU A 183     -26.704   4.641  -8.868  1.00  0.62           C  
ATOM   1466  CD  GLU A 183     -26.228   3.200  -8.945  1.00  0.62           C  
ATOM   1467  OE1 GLU A 183     -26.152   2.667 -10.078  1.00  0.62           O  
ATOM   1468  OE2 GLU A 183     -25.946   2.632  -7.857  1.00  0.62           O  
ATOM   1469  N   HIS A 184     -25.770   7.947 -10.364  1.00  0.58           N  
ATOM   1470  CA  HIS A 184     -26.358   8.760 -11.419  1.00  0.58           C  
ATOM   1471  C   HIS A 184     -25.367   9.165 -12.518  1.00  0.58           C  
ATOM   1472  O   HIS A 184     -25.657   9.088 -13.708  1.00  0.58           O  
ATOM   1473  CB  HIS A 184     -27.014  10.034 -10.846  1.00  0.58           C  
ATOM   1474  CG  HIS A 184     -28.255   9.846 -10.029  1.00  0.58           C  
ATOM   1475  ND1 HIS A 184     -28.700  10.931  -9.299  1.00  0.58           N  
ATOM   1476  CD2 HIS A 184     -29.210   8.879 -10.061  1.00  0.58           C  
ATOM   1477  CE1 HIS A 184     -29.919  10.611  -8.904  1.00  0.58           C  
ATOM   1478  NE2 HIS A 184     -30.276   9.377  -9.340  1.00  0.58           N  
ATOM   1479  N   ILE A 185     -24.125   9.569 -12.175  1.00  0.66           N  
ATOM   1480  CA  ILE A 185     -23.116   9.899 -13.184  1.00  0.66           C  
ATOM   1481  C   ILE A 185     -22.756   8.717 -14.086  1.00  0.66           C  
ATOM   1482  O   ILE A 185     -22.674   8.845 -15.309  1.00  0.66           O  
ATOM   1483  CB  ILE A 185     -21.837  10.487 -12.589  1.00  0.66           C  
ATOM   1484  CG1 ILE A 185     -22.126  11.753 -11.766  1.00  0.66           C  
ATOM   1485  CG2 ILE A 185     -20.913  10.918 -13.743  1.00  0.66           C  
ATOM   1486  CD1 ILE A 185     -20.958  12.215 -10.882  1.00  0.66           C  
ATOM   1487  N   GLN A 186     -22.569   7.509 -13.516  1.00  0.62           N  
ATOM   1488  CA  GLN A 186     -22.333   6.322 -14.317  1.00  0.62           C  
ATOM   1489  C   GLN A 186     -23.599   5.775 -14.979  1.00  0.62           C  
ATOM   1490  O   GLN A 186     -23.538   5.079 -15.985  1.00  0.62           O  
ATOM   1491  CB  GLN A 186     -21.541   5.244 -13.524  1.00  0.62           C  
ATOM   1492  CG  GLN A 186     -22.297   4.448 -12.432  1.00  0.62           C  
ATOM   1493  CD  GLN A 186     -23.224   3.368 -13.002  1.00  0.62           C  
ATOM   1494  OE1 GLN A 186     -22.899   2.656 -13.951  1.00  0.62           O  
ATOM   1495  NE2 GLN A 186     -24.437   3.250 -12.421  1.00  0.62           N  
ATOM   1496  N   GLY A 187     -24.807   6.100 -14.480  1.00  0.64           N  
ATOM   1497  CA  GLY A 187     -26.037   5.575 -15.062  1.00  0.64           C  
ATOM   1498  C   GLY A 187     -26.585   6.381 -16.208  1.00  0.64           C  
ATOM   1499  O   GLY A 187     -27.014   5.831 -17.217  1.00  0.64           O  
ATOM   1500  N   HIS A 188     -26.577   7.723 -16.108  1.00  0.53           N  
ATOM   1501  CA  HIS A 188     -27.352   8.562 -17.011  1.00  0.53           C  
ATOM   1502  C   HIS A 188     -26.570   9.096 -18.193  1.00  0.53           C  
ATOM   1503  O   HIS A 188     -27.075   9.902 -18.972  1.00  0.53           O  
ATOM   1504  CB  HIS A 188     -27.897   9.800 -16.275  1.00  0.53           C  
ATOM   1505  CG  HIS A 188     -28.960   9.458 -15.298  1.00  0.53           C  
ATOM   1506  ND1 HIS A 188     -28.637   9.125 -14.000  1.00  0.53           N  
ATOM   1507  CD2 HIS A 188     -30.302   9.485 -15.466  1.00  0.53           C  
ATOM   1508  CE1 HIS A 188     -29.796   8.955 -13.401  1.00  0.53           C  
ATOM   1509  NE2 HIS A 188     -30.828   9.165 -14.242  1.00  0.53           N  
ATOM   1510  N   ALA A 189     -25.304   8.687 -18.362  1.00  0.53           N  
ATOM   1511  CA  ALA A 189     -24.498   9.120 -19.490  1.00  0.53           C  
ATOM   1512  C   ALA A 189     -24.706   8.240 -20.741  1.00  0.53           C  
ATOM   1513  O   ALA A 189     -25.019   7.062 -20.616  1.00  0.53           O  
ATOM   1514  CB  ALA A 189     -23.019   9.241 -19.073  1.00  0.53           C  
ATOM   1515  N   LEU A 190     -24.516   8.689 -22.012  1.00  0.59           N  
ATOM   1516  CA  LEU A 190     -23.971   9.956 -22.491  1.00  0.59           C  
ATOM   1517  C   LEU A 190     -24.836  11.138 -22.138  1.00  0.59           C  
ATOM   1518  O   LEU A 190     -25.982  11.276 -22.555  1.00  0.59           O  
ATOM   1519  CB  LEU A 190     -23.627   9.984 -24.009  1.00  0.59           C  
ATOM   1520  CG  LEU A 190     -22.714  11.167 -24.441  1.00  0.59           C  
ATOM   1521  CD1 LEU A 190     -21.756  10.748 -25.567  1.00  0.59           C  
ATOM   1522  CD2 LEU A 190     -23.457  12.449 -24.858  1.00  0.59           C  
ATOM   1523  N   TYR A 191     -24.266  12.034 -21.333  1.00  0.56           N  
ATOM   1524  CA  TYR A 191     -24.915  13.217 -20.858  1.00  0.56           C  
ATOM   1525  C   TYR A 191     -24.102  14.316 -21.507  1.00  0.56           C  
ATOM   1526  O   TYR A 191     -22.970  14.092 -21.912  1.00  0.56           O  
ATOM   1527  CB  TYR A 191     -24.903  13.290 -19.299  1.00  0.56           C  
ATOM   1528  CG  TYR A 191     -25.612  14.533 -18.842  1.00  0.56           C  
ATOM   1529  CD1 TYR A 191     -24.888  15.599 -18.291  1.00  0.56           C  
ATOM   1530  CD2 TYR A 191     -26.968  14.715 -19.154  1.00  0.56           C  
ATOM   1531  CE1 TYR A 191     -25.490  16.851 -18.142  1.00  0.56           C  
ATOM   1532  CE2 TYR A 191     -27.571  15.970 -18.988  1.00  0.56           C  
ATOM   1533  CZ  TYR A 191     -26.833  17.037 -18.478  1.00  0.56           C  
ATOM   1534  OH  TYR A 191     -27.464  18.274 -18.244  1.00  0.56           O  
ATOM   1535  N   ARG A 192     -24.626  15.547 -21.616  1.00  0.53           N  
ATOM   1536  CA  ARG A 192     -23.952  16.645 -22.293  1.00  0.53           C  
ATOM   1537  C   ARG A 192     -22.575  16.992 -21.740  1.00  0.53           C  
ATOM   1538  O   ARG A 192     -21.734  17.561 -22.428  1.00  0.53           O  
ATOM   1539  CB  ARG A 192     -24.825  17.913 -22.194  1.00  0.53           C  
ATOM   1540  CG  ARG A 192     -26.256  17.719 -22.729  1.00  0.53           C  
ATOM   1541  CD  ARG A 192     -27.079  19.009 -22.756  1.00  0.53           C  
ATOM   1542  NE  ARG A 192     -27.233  19.489 -21.338  1.00  0.53           N  
ATOM   1543  CZ  ARG A 192     -27.405  20.789 -21.056  1.00  0.53           C  
ATOM   1544  NH1 ARG A 192     -27.132  21.254 -19.841  1.00  0.53           N  
ATOM   1545  NH2 ARG A 192     -27.826  21.634 -21.985  1.00  0.53           N  
ATOM   1546  N   SER A 193     -22.334  16.650 -20.462  1.00  0.67           N  
ATOM   1547  CA  SER A 193     -21.059  16.844 -19.811  1.00  0.67           C  
ATOM   1548  C   SER A 193     -20.226  15.573 -19.703  1.00  0.67           C  
ATOM   1549  O   SER A 193     -19.121  15.679 -19.184  1.00  0.67           O  
ATOM   1550  CB  SER A 193     -21.223  17.322 -18.337  1.00  0.67           C  
ATOM   1551  OG  SER A 193     -22.154  18.401 -18.218  1.00  0.67           O  
ATOM   1552  N   PHE A 194     -20.702  14.369 -20.132  1.00  0.56           N  
ATOM   1553  CA  PHE A 194     -19.969  13.101 -19.945  1.00  0.56           C  
ATOM   1554  C   PHE A 194     -20.239  12.067 -21.049  1.00  0.56           C  
ATOM   1555  O   PHE A 194     -21.374  11.606 -21.187  1.00  0.56           O  
ATOM   1556  CB  PHE A 194     -20.317  12.319 -18.625  1.00  0.56           C  
ATOM   1557  CG  PHE A 194     -20.497  13.181 -17.409  1.00  0.56           C  
ATOM   1558  CD1 PHE A 194     -19.428  13.880 -16.835  1.00  0.56           C  
ATOM   1559  CD2 PHE A 194     -21.770  13.295 -16.828  1.00  0.56           C  
ATOM   1560  CE1 PHE A 194     -19.633  14.729 -15.742  1.00  0.56           C  
ATOM   1561  CE2 PHE A 194     -21.984  14.133 -15.731  1.00  0.56           C  
ATOM   1562  CZ  PHE A 194     -20.915  14.854 -15.189  1.00  0.56           C  
ATOM   1563  N   ASP A 195     -19.206  11.609 -21.784  1.00  0.53           N  
ATOM   1564  CA  ASP A 195     -19.249  10.574 -22.805  1.00  0.53           C  
ATOM   1565  C   ASP A 195     -19.293   9.147 -22.223  1.00  0.53           C  
ATOM   1566  O   ASP A 195     -19.994   8.828 -21.260  1.00  0.53           O  
ATOM   1567  CB  ASP A 195     -18.093  10.688 -23.861  1.00  0.53           C  
ATOM   1568  CG  ASP A 195     -17.988  12.038 -24.562  1.00  0.53           C  
ATOM   1569  OD1 ASP A 195     -19.015  12.755 -24.646  1.00  0.53           O  
ATOM   1570  OD2 ASP A 195     -16.884  12.315 -25.106  1.00  0.53           O  
ATOM   1571  N   GLU A 196     -18.594   8.197 -22.877  1.00  0.56           N  
ATOM   1572  CA  GLU A 196     -18.543   6.792 -22.519  1.00  0.56           C  
ATOM   1573  C   GLU A 196     -17.422   6.418 -21.575  1.00  0.56           C  
ATOM   1574  O   GLU A 196     -17.677   5.760 -20.569  1.00  0.56           O  
ATOM   1575  CB  GLU A 196     -18.531   5.906 -23.787  1.00  0.56           C  
ATOM   1576  CG  GLU A 196     -19.827   6.106 -24.606  1.00  0.56           C  
ATOM   1577  CD  GLU A 196     -20.000   5.178 -25.800  1.00  0.56           C  
ATOM   1578  OE1 GLU A 196     -18.998   4.655 -26.331  1.00  0.56           O  
ATOM   1579  OE2 GLU A 196     -21.195   4.987 -26.149  1.00  0.56           O  
ATOM   1580  N   ILE A 197     -16.183   6.886 -21.825  1.00  0.57           N  
ATOM   1581  CA  ILE A 197     -14.972   6.557 -21.071  1.00  0.57           C  
ATOM   1582  C   ILE A 197     -15.119   6.974 -19.610  1.00  0.57           C  
ATOM   1583  O   ILE A 197     -14.798   6.261 -18.663  1.00  0.57           O  
ATOM   1584  CB  ILE A 197     -13.786   7.257 -21.753  1.00  0.57           C  
ATOM   1585  CG1 ILE A 197     -13.468   6.555 -23.098  1.00  0.57           C  
ATOM   1586  CG2 ILE A 197     -12.540   7.348 -20.843  1.00  0.57           C  
ATOM   1587  CD1 ILE A 197     -12.583   7.394 -24.028  1.00  0.57           C  
ATOM   1588  N   GLU A 198     -15.710   8.152 -19.405  1.00  0.57           N  
ATOM   1589  CA  GLU A 198     -16.105   8.763 -18.168  1.00  0.57           C  
ATOM   1590  C   GLU A 198     -17.041   7.950 -17.346  1.00  0.57           C  
ATOM   1591  O   GLU A 198     -16.904   7.839 -16.139  1.00  0.57           O  
ATOM   1592  CB  GLU A 198     -16.972   9.986 -18.494  1.00  0.57           C  
ATOM   1593  CG  GLU A 198     -16.210  11.045 -19.265  1.00  0.57           C  
ATOM   1594  CD  GLU A 198     -16.225  10.924 -20.779  1.00  0.57           C  
ATOM   1595  OE1 GLU A 198     -16.653  11.932 -21.379  1.00  0.57           O  
ATOM   1596  OE2 GLU A 198     -15.873   9.868 -21.354  1.00  0.57           O  
ATOM   1597  N   ARG A 199     -18.055   7.371 -17.995  1.00  0.55           N  
ATOM   1598  CA  ARG A 199     -19.110   6.626 -17.365  1.00  0.55           C  
ATOM   1599  C   ARG A 199     -18.545   5.413 -16.641  1.00  0.55           C  
ATOM   1600  O   ARG A 199     -18.893   5.120 -15.503  1.00  0.55           O  
ATOM   1601  CB  ARG A 199     -20.096   6.220 -18.474  1.00  0.55           C  
ATOM   1602  CG  ARG A 199     -21.425   5.713 -17.916  1.00  0.55           C  
ATOM   1603  CD  ARG A 199     -22.342   4.954 -18.884  1.00  0.55           C  
ATOM   1604  NE  ARG A 199     -22.590   5.803 -20.085  1.00  0.55           N  
ATOM   1605  CZ  ARG A 199     -21.997   5.664 -21.273  1.00  0.55           C  
ATOM   1606  NH1 ARG A 199     -22.174   6.616 -22.179  1.00  0.55           N  
ATOM   1607  NH2 ARG A 199     -21.207   4.645 -21.583  1.00  0.55           N  
ATOM   1608  N   GLU A 200     -17.585   4.755 -17.310  1.00  0.59           N  
ATOM   1609  CA  GLU A 200     -16.708   3.718 -16.813  1.00  0.59           C  
ATOM   1610  C   GLU A 200     -15.736   4.213 -15.726  1.00  0.59           C  
ATOM   1611  O   GLU A 200     -15.629   3.610 -14.667  1.00  0.59           O  
ATOM   1612  CB  GLU A 200     -16.010   3.082 -18.046  1.00  0.59           C  
ATOM   1613  CG  GLU A 200     -17.036   2.625 -19.128  1.00  0.59           C  
ATOM   1614  CD  GLU A 200     -16.425   2.186 -20.460  1.00  0.59           C  
ATOM   1615  OE1 GLU A 200     -16.894   1.142 -20.985  1.00  0.59           O  
ATOM   1616  OE2 GLU A 200     -15.556   2.921 -20.994  1.00  0.59           O  
ATOM   1617  N   GLN A 201     -15.083   5.390 -15.881  1.00  0.63           N  
ATOM   1618  CA  GLN A 201     -14.290   6.004 -14.808  1.00  0.63           C  
ATOM   1619  C   GLN A 201     -15.103   6.316 -13.540  1.00  0.63           C  
ATOM   1620  O   GLN A 201     -14.695   6.075 -12.406  1.00  0.63           O  
ATOM   1621  CB  GLN A 201     -13.653   7.338 -15.285  1.00  0.63           C  
ATOM   1622  CG  GLN A 201     -12.565   7.184 -16.366  1.00  0.63           C  
ATOM   1623  CD  GLN A 201     -12.165   8.545 -16.936  1.00  0.63           C  
ATOM   1624  OE1 GLN A 201     -12.713   9.607 -16.637  1.00  0.63           O  
ATOM   1625  NE2 GLN A 201     -11.155   8.523 -17.836  1.00  0.63           N  
ATOM   1626  N   PHE A 202     -16.326   6.854 -13.686  1.00  0.61           N  
ATOM   1627  CA  PHE A 202     -17.234   7.089 -12.581  1.00  0.61           C  
ATOM   1628  C   PHE A 202     -17.751   5.800 -11.952  1.00  0.61           C  
ATOM   1629  O   PHE A 202     -17.998   5.772 -10.749  1.00  0.61           O  
ATOM   1630  CB  PHE A 202     -18.408   8.029 -12.960  1.00  0.61           C  
ATOM   1631  CG  PHE A 202     -17.915   9.446 -13.144  1.00  0.61           C  
ATOM   1632  CD1 PHE A 202     -17.504  10.214 -12.038  1.00  0.61           C  
ATOM   1633  CD2 PHE A 202     -17.912  10.049 -14.411  1.00  0.61           C  
ATOM   1634  CE1 PHE A 202     -17.124  11.554 -12.200  1.00  0.61           C  
ATOM   1635  CE2 PHE A 202     -17.495  11.373 -14.587  1.00  0.61           C  
ATOM   1636  CZ  PHE A 202     -17.118  12.130 -13.475  1.00  0.61           C  
ATOM   1637  N   ASP A 203     -17.871   4.697 -12.724  1.00  0.62           N  
ATOM   1638  CA  ASP A 203     -18.067   3.351 -12.207  1.00  0.62           C  
ATOM   1639  C   ASP A 203     -16.881   2.905 -11.330  1.00  0.62           C  
ATOM   1640  O   ASP A 203     -17.069   2.485 -10.188  1.00  0.62           O  
ATOM   1641  CB  ASP A 203     -18.367   2.385 -13.388  1.00  0.62           C  
ATOM   1642  CG  ASP A 203     -18.856   1.034 -12.898  1.00  0.62           C  
ATOM   1643  OD1 ASP A 203     -18.347  -0.003 -13.387  1.00  0.62           O  
ATOM   1644  OD2 ASP A 203     -19.751   1.036 -12.021  1.00  0.62           O  
ATOM   1645  N   ASP A 204     -15.614   3.125 -11.766  1.00  0.64           N  
ATOM   1646  CA  ASP A 204     -14.424   2.861 -10.959  1.00  0.64           C  
ATOM   1647  C   ASP A 204     -14.439   3.607  -9.617  1.00  0.64           C  
ATOM   1648  O   ASP A 204     -14.203   3.037  -8.548  1.00  0.64           O  
ATOM   1649  CB  ASP A 204     -13.110   3.269 -11.691  1.00  0.64           C  
ATOM   1650  CG  ASP A 204     -12.900   2.559 -13.017  1.00  0.64           C  
ATOM   1651  OD1 ASP A 204     -13.255   1.360 -13.096  1.00  0.64           O  
ATOM   1652  OD2 ASP A 204     -12.316   3.200 -13.927  1.00  0.64           O  
ATOM   1653  N   ALA A 205     -14.801   4.909  -9.648  1.00  0.69           N  
ATOM   1654  CA  ALA A 205     -15.042   5.723  -8.469  1.00  0.69           C  
ATOM   1655  C   ALA A 205     -16.195   5.228  -7.595  1.00  0.69           C  
ATOM   1656  O   ALA A 205     -16.101   5.233  -6.369  1.00  0.69           O  
ATOM   1657  CB  ALA A 205     -15.301   7.194  -8.859  1.00  0.69           C  
ATOM   1658  N   MET A 206     -17.322   4.780  -8.189  1.00  0.64           N  
ATOM   1659  CA  MET A 206     -18.461   4.220  -7.476  1.00  0.64           C  
ATOM   1660  C   MET A 206     -18.103   2.959  -6.716  1.00  0.64           C  
ATOM   1661  O   MET A 206     -18.466   2.777  -5.553  1.00  0.64           O  
ATOM   1662  CB  MET A 206     -19.617   3.901  -8.453  1.00  0.64           C  
ATOM   1663  CG  MET A 206     -20.900   3.399  -7.759  1.00  0.64           C  
ATOM   1664  SD  MET A 206     -22.269   3.080  -8.901  1.00  0.64           S  
ATOM   1665  CE  MET A 206     -21.632   1.498  -9.528  1.00  0.64           C  
ATOM   1666  N   ILE A 207     -17.322   2.068  -7.349  1.00  0.63           N  
ATOM   1667  CA  ILE A 207     -16.777   0.889  -6.706  1.00  0.63           C  
ATOM   1668  C   ILE A 207     -15.815   1.233  -5.559  1.00  0.63           C  
ATOM   1669  O   ILE A 207     -15.889   0.643  -4.480  1.00  0.63           O  
ATOM   1670  CB  ILE A 207     -16.142  -0.065  -7.705  1.00  0.63           C  
ATOM   1671  CG1 ILE A 207     -17.129  -0.500  -8.816  1.00  0.63           C  
ATOM   1672  CG2 ILE A 207     -15.697  -1.313  -6.936  1.00  0.63           C  
ATOM   1673  CD1 ILE A 207     -16.461  -1.278  -9.959  1.00  0.63           C  
ATOM   1674  N   GLU A 208     -14.921   2.234  -5.728  1.00  0.66           N  
ATOM   1675  CA  GLU A 208     -14.070   2.767  -4.665  1.00  0.66           C  
ATOM   1676  C   GLU A 208     -14.852   3.352  -3.483  1.00  0.66           C  
ATOM   1677  O   GLU A 208     -14.574   3.078  -2.315  1.00  0.66           O  
ATOM   1678  CB  GLU A 208     -13.131   3.853  -5.237  1.00  0.66           C  
ATOM   1679  CG  GLU A 208     -12.168   4.447  -4.185  1.00  0.66           C  
ATOM   1680  CD  GLU A 208     -11.200   5.417  -4.824  1.00  0.66           C  
ATOM   1681  OE1 GLU A 208     -10.511   5.015  -5.797  1.00  0.66           O  
ATOM   1682  OE2 GLU A 208     -11.048   6.559  -4.327  1.00  0.66           O  
ATOM   1683  N   ALA A 209     -15.920   4.124  -3.760  1.00  0.73           N  
ATOM   1684  CA  ALA A 209     -16.864   4.613  -2.772  1.00  0.73           C  
ATOM   1685  C   ALA A 209     -17.595   3.493  -2.028  1.00  0.73           C  
ATOM   1686  O   ALA A 209     -17.785   3.545  -0.815  1.00  0.73           O  
ATOM   1687  CB  ALA A 209     -17.869   5.561  -3.456  1.00  0.73           C  
ATOM   1688  N   HIS A 210     -17.982   2.417  -2.735  1.00  0.61           N  
ATOM   1689  CA  HIS A 210     -18.510   1.195  -2.145  1.00  0.61           C  
ATOM   1690  C   HIS A 210     -17.527   0.463  -1.219  1.00  0.61           C  
ATOM   1691  O   HIS A 210     -17.908  -0.076  -0.178  1.00  0.61           O  
ATOM   1692  CB  HIS A 210     -19.032   0.243  -3.244  1.00  0.61           C  
ATOM   1693  CG  HIS A 210     -19.820  -0.893  -2.681  1.00  0.61           C  
ATOM   1694  ND1 HIS A 210     -21.020  -0.629  -2.050  1.00  0.61           N  
ATOM   1695  CD2 HIS A 210     -19.498  -2.207  -2.563  1.00  0.61           C  
ATOM   1696  CE1 HIS A 210     -21.406  -1.790  -1.560  1.00  0.61           C  
ATOM   1697  NE2 HIS A 210     -20.522  -2.779  -1.842  1.00  0.61           N  
ATOM   1698  N   GLN A 211     -16.214   0.434  -1.544  1.00  0.66           N  
ATOM   1699  CA  GLN A 211     -15.173  -0.050  -0.640  1.00  0.66           C  
ATOM   1700  C   GLN A 211     -15.064   0.773   0.634  1.00  0.66           C  
ATOM   1701  O   GLN A 211     -14.906   0.229   1.725  1.00  0.66           O  
ATOM   1702  CB  GLN A 211     -13.764  -0.014  -1.271  1.00  0.66           C  
ATOM   1703  CG  GLN A 211     -13.543  -0.933  -2.485  1.00  0.66           C  
ATOM   1704  CD  GLN A 211     -12.194  -0.570  -3.104  1.00  0.66           C  
ATOM   1705  OE1 GLN A 211     -11.394   0.176  -2.541  1.00  0.66           O  
ATOM   1706  NE2 GLN A 211     -11.912  -1.116  -4.302  1.00  0.66           N  
ATOM   1707  N   LEU A 212     -15.160   2.111   0.522  1.00  0.67           N  
ATOM   1708  CA  LEU A 212     -15.201   3.009   1.660  1.00  0.67           C  
ATOM   1709  C   LEU A 212     -16.418   2.793   2.549  1.00  0.67           C  
ATOM   1710  O   LEU A 212     -16.274   2.691   3.762  1.00  0.67           O  
ATOM   1711  CB  LEU A 212     -15.132   4.479   1.191  1.00  0.67           C  
ATOM   1712  CG  LEU A 212     -13.758   4.882   0.620  1.00  0.67           C  
ATOM   1713  CD1 LEU A 212     -13.888   6.173  -0.196  1.00  0.67           C  
ATOM   1714  CD2 LEU A 212     -12.718   5.041   1.743  1.00  0.67           C  
ATOM   1715  N   VAL A 213     -17.635   2.624   1.981  1.00  0.74           N  
ATOM   1716  CA  VAL A 213     -18.833   2.229   2.734  1.00  0.74           C  
ATOM   1717  C   VAL A 213     -18.627   0.884   3.422  1.00  0.74           C  
ATOM   1718  O   VAL A 213     -18.876   0.718   4.612  1.00  0.74           O  
ATOM   1719  CB  VAL A 213     -20.073   2.160   1.833  1.00  0.74           C  
ATOM   1720  CG1 VAL A 213     -21.299   1.614   2.598  1.00  0.74           C  
ATOM   1721  CG2 VAL A 213     -20.392   3.573   1.310  1.00  0.74           C  
ATOM   1722  N   SER A 214     -18.062  -0.095   2.691  1.00  0.70           N  
ATOM   1723  CA  SER A 214     -17.752  -1.419   3.210  1.00  0.70           C  
ATOM   1724  C   SER A 214     -16.775  -1.447   4.375  1.00  0.70           C  
ATOM   1725  O   SER A 214     -16.919  -2.266   5.280  1.00  0.70           O  
ATOM   1726  CB  SER A 214     -17.114  -2.341   2.139  1.00  0.70           C  
ATOM   1727  OG  SER A 214     -18.039  -2.733   1.128  1.00  0.70           O  
ATOM   1728  N   MET A 215     -15.717  -0.612   4.363  1.00  0.67           N  
ATOM   1729  CA  MET A 215     -14.824  -0.436   5.499  1.00  0.67           C  
ATOM   1730  C   MET A 215     -15.440   0.319   6.656  1.00  0.67           C  
ATOM   1731  O   MET A 215     -15.294  -0.091   7.804  1.00  0.67           O  
ATOM   1732  CB  MET A 215     -13.503   0.255   5.093  1.00  0.67           C  
ATOM   1733  CG  MET A 215     -12.558  -0.648   4.278  1.00  0.67           C  
ATOM   1734  SD  MET A 215     -12.087  -2.181   5.137  1.00  0.67           S  
ATOM   1735  CE  MET A 215     -13.167  -3.314   4.220  1.00  0.67           C  
ATOM   1736  N   THR A 216     -16.175   1.415   6.394  1.00  0.74           N  
ATOM   1737  CA  THR A 216     -16.827   2.220   7.426  1.00  0.74           C  
ATOM   1738  C   THR A 216     -17.824   1.407   8.236  1.00  0.74           C  
ATOM   1739  O   THR A 216     -17.775   1.382   9.466  1.00  0.74           O  
ATOM   1740  CB  THR A 216     -17.530   3.424   6.808  1.00  0.74           C  
ATOM   1741  OG1 THR A 216     -16.582   4.242   6.140  1.00  0.74           O  
ATOM   1742  CG2 THR A 216     -18.176   4.350   7.836  1.00  0.74           C  
ATOM   1743  N   ASP A 217     -18.695   0.635   7.560  1.00  0.69           N  
ATOM   1744  CA  ASP A 217     -19.645  -0.270   8.181  1.00  0.69           C  
ATOM   1745  C   ASP A 217     -18.977  -1.459   8.903  1.00  0.69           C  
ATOM   1746  O   ASP A 217     -19.392  -1.860   9.992  1.00  0.69           O  
ATOM   1747  CB  ASP A 217     -20.715  -0.686   7.131  1.00  0.69           C  
ATOM   1748  CG  ASP A 217     -21.608   0.494   6.732  1.00  0.69           C  
ATOM   1749  OD1 ASP A 217     -21.519   1.585   7.362  1.00  0.69           O  
ATOM   1750  OD2 ASP A 217     -22.425   0.306   5.793  1.00  0.69           O  
ATOM   1751  N   LEU A 218     -17.877  -2.034   8.355  1.00  0.68           N  
ATOM   1752  CA  LEU A 218     -17.073  -3.048   9.036  1.00  0.68           C  
ATOM   1753  C   LEU A 218     -16.418  -2.540  10.316  1.00  0.68           C  
ATOM   1754  O   LEU A 218     -16.479  -3.179  11.364  1.00  0.68           O  
ATOM   1755  CB  LEU A 218     -15.975  -3.585   8.080  1.00  0.68           C  
ATOM   1756  CG  LEU A 218     -15.021  -4.658   8.655  1.00  0.68           C  
ATOM   1757  CD1 LEU A 218     -15.750  -5.879   9.237  1.00  0.68           C  
ATOM   1758  CD2 LEU A 218     -14.018  -5.105   7.582  1.00  0.68           C  
ATOM   1759  N   ILE A 219     -15.817  -1.334  10.288  1.00  0.69           N  
ATOM   1760  CA  ILE A 219     -15.273  -0.680  11.470  1.00  0.69           C  
ATOM   1761  C   ILE A 219     -16.359  -0.377  12.497  1.00  0.69           C  
ATOM   1762  O   ILE A 219     -16.164  -0.613  13.685  1.00  0.69           O  
ATOM   1763  CB  ILE A 219     -14.413   0.531  11.122  1.00  0.69           C  
ATOM   1764  CG1 ILE A 219     -13.143   0.078  10.362  1.00  0.69           C  
ATOM   1765  CG2 ILE A 219     -14.019   1.324  12.395  1.00  0.69           C  
ATOM   1766  CD1 ILE A 219     -12.361   1.233   9.724  1.00  0.69           C  
ATOM   1767  N   SER A 220     -17.566   0.062  12.085  1.00  0.73           N  
ATOM   1768  CA  SER A 220     -18.710   0.220  12.991  1.00  0.73           C  
ATOM   1769  C   SER A 220     -19.092  -1.053  13.738  1.00  0.73           C  
ATOM   1770  O   SER A 220     -19.328  -1.021  14.943  1.00  0.73           O  
ATOM   1771  CB  SER A 220     -19.984   0.712  12.260  1.00  0.73           C  
ATOM   1772  OG  SER A 220     -19.779   2.023  11.734  1.00  0.73           O  
ATOM   1773  N   GLN A 221     -19.105  -2.226  13.063  1.00  0.70           N  
ATOM   1774  CA  GLN A 221     -19.273  -3.525  13.713  1.00  0.70           C  
ATOM   1775  C   GLN A 221     -18.152  -3.851  14.699  1.00  0.70           C  
ATOM   1776  O   GLN A 221     -18.408  -4.299  15.818  1.00  0.70           O  
ATOM   1777  CB  GLN A 221     -19.425  -4.652  12.654  1.00  0.70           C  
ATOM   1778  CG  GLN A 221     -19.735  -6.068  13.216  1.00  0.70           C  
ATOM   1779  CD  GLN A 221     -18.472  -6.815  13.667  1.00  0.70           C  
ATOM   1780  OE1 GLN A 221     -17.469  -6.843  12.955  1.00  0.70           O  
ATOM   1781  NE2 GLN A 221     -18.520  -7.435  14.866  1.00  0.70           N  
ATOM   1782  N   ILE A 222     -16.877  -3.567  14.335  1.00  0.69           N  
ATOM   1783  CA  ILE A 222     -15.725  -3.721  15.222  1.00  0.69           C  
ATOM   1784  C   ILE A 222     -15.886  -2.905  16.492  1.00  0.69           C  
ATOM   1785  O   ILE A 222     -15.720  -3.434  17.585  1.00  0.69           O  
ATOM   1786  CB  ILE A 222     -14.404  -3.328  14.537  1.00  0.69           C  
ATOM   1787  CG1 ILE A 222     -14.071  -4.336  13.416  1.00  0.69           C  
ATOM   1788  CG2 ILE A 222     -13.223  -3.205  15.537  1.00  0.69           C  
ATOM   1789  CD1 ILE A 222     -12.943  -3.865  12.493  1.00  0.69           C  
ATOM   1790  N   LEU A 223     -16.268  -1.614  16.405  1.00  0.69           N  
ATOM   1791  CA  LEU A 223     -16.427  -0.757  17.573  1.00  0.69           C  
ATOM   1792  C   LEU A 223     -17.506  -1.239  18.541  1.00  0.69           C  
ATOM   1793  O   LEU A 223     -17.292  -1.305  19.753  1.00  0.69           O  
ATOM   1794  CB  LEU A 223     -16.683   0.720  17.181  1.00  0.69           C  
ATOM   1795  CG  LEU A 223     -15.605   1.384  16.287  1.00  0.69           C  
ATOM   1796  CD1 LEU A 223     -15.936   2.870  16.102  1.00  0.69           C  
ATOM   1797  CD2 LEU A 223     -14.154   1.206  16.766  1.00  0.69           C  
ATOM   1798  N   GLN A 224     -18.661  -1.690  18.011  1.00  0.68           N  
ATOM   1799  CA  GLN A 224     -19.715  -2.318  18.789  1.00  0.68           C  
ATOM   1800  C   GLN A 224     -19.256  -3.602  19.489  1.00  0.68           C  
ATOM   1801  O   GLN A 224     -19.557  -3.847  20.658  1.00  0.68           O  
ATOM   1802  CB  GLN A 224     -20.915  -2.642  17.868  1.00  0.68           C  
ATOM   1803  CG  GLN A 224     -21.621  -1.386  17.301  1.00  0.68           C  
ATOM   1804  CD  GLN A 224     -22.677  -1.784  16.270  1.00  0.68           C  
ATOM   1805  OE1 GLN A 224     -22.866  -2.955  15.938  1.00  0.68           O  
ATOM   1806  NE2 GLN A 224     -23.404  -0.782  15.729  1.00  0.68           N  
ATOM   1807  N   GLN A 225     -18.460  -4.446  18.797  1.00  0.68           N  
ATOM   1808  CA  GLN A 225     -17.809  -5.611  19.373  1.00  0.68           C  
ATOM   1809  C   GLN A 225     -16.802  -5.280  20.466  1.00  0.68           C  
ATOM   1810  O   GLN A 225     -16.738  -5.963  21.488  1.00  0.68           O  
ATOM   1811  CB  GLN A 225     -17.106  -6.441  18.281  1.00  0.68           C  
ATOM   1812  CG  GLN A 225     -16.469  -7.758  18.789  1.00  0.68           C  
ATOM   1813  CD  GLN A 225     -15.815  -8.468  17.611  1.00  0.68           C  
ATOM   1814  OE1 GLN A 225     -16.342  -8.442  16.503  1.00  0.68           O  
ATOM   1815  NE2 GLN A 225     -14.648  -9.113  17.830  1.00  0.68           N  
ATOM   1816  N   LEU A 226     -15.995  -4.206  20.308  1.00  0.67           N  
ATOM   1817  CA  LEU A 226     -15.100  -3.740  21.359  1.00  0.67           C  
ATOM   1818  C   LEU A 226     -15.877  -3.349  22.623  1.00  0.67           C  
ATOM   1819  O   LEU A 226     -15.533  -3.762  23.729  1.00  0.67           O  
ATOM   1820  CB  LEU A 226     -14.219  -2.525  20.929  1.00  0.67           C  
ATOM   1821  CG  LEU A 226     -13.300  -2.714  19.694  1.00  0.67           C  
ATOM   1822  CD1 LEU A 226     -12.651  -1.381  19.282  1.00  0.67           C  
ATOM   1823  CD2 LEU A 226     -12.218  -3.792  19.842  1.00  0.67           C  
ATOM   1824  N   SER A 227     -17.001  -2.609  22.461  1.00  0.71           N  
ATOM   1825  CA  SER A 227     -17.928  -2.206  23.529  1.00  0.71           C  
ATOM   1826  C   SER A 227     -18.552  -3.387  24.258  1.00  0.71           C  
ATOM   1827  O   SER A 227     -18.581  -3.454  25.488  1.00  0.71           O  
ATOM   1828  CB  SER A 227     -19.073  -1.313  22.966  1.00  0.71           C  
ATOM   1829  OG  SER A 227     -19.846  -0.694  23.997  1.00  0.71           O  
ATOM   1830  N   ALA A 228     -19.004  -4.406  23.495  1.00  0.71           N  
ATOM   1831  CA  ALA A 228     -19.499  -5.660  24.023  1.00  0.71           C  
ATOM   1832  C   ALA A 228     -18.452  -6.413  24.842  1.00  0.71           C  
ATOM   1833  O   ALA A 228     -18.731  -6.893  25.939  1.00  0.71           O  
ATOM   1834  CB  ALA A 228     -20.002  -6.537  22.859  1.00  0.71           C  
ATOM   1835  N   SER A 229     -17.193  -6.476  24.360  1.00  0.67           N  
ATOM   1836  CA  SER A 229     -16.090  -7.061  25.114  1.00  0.67           C  
ATOM   1837  C   SER A 229     -15.812  -6.377  26.443  1.00  0.67           C  
ATOM   1838  O   SER A 229     -15.705  -7.065  27.452  1.00  0.67           O  
ATOM   1839  CB  SER A 229     -14.759  -7.100  24.320  1.00  0.67           C  
ATOM   1840  OG  SER A 229     -14.835  -8.044  23.251  1.00  0.67           O  
ATOM   1841  N   TYR A 230     -15.748  -5.025  26.524  1.00  0.57           N  
ATOM   1842  CA  TYR A 230     -15.517  -4.330  27.795  1.00  0.57           C  
ATOM   1843  C   TYR A 230     -16.601  -4.607  28.833  1.00  0.57           C  
ATOM   1844  O   TYR A 230     -16.312  -4.904  29.992  1.00  0.57           O  
ATOM   1845  CB  TYR A 230     -15.485  -2.783  27.647  1.00  0.57           C  
ATOM   1846  CG  TYR A 230     -14.279  -2.248  26.925  1.00  0.57           C  
ATOM   1847  CD1 TYR A 230     -14.413  -1.701  25.642  1.00  0.57           C  
ATOM   1848  CD2 TYR A 230     -13.038  -2.141  27.570  1.00  0.57           C  
ATOM   1849  CE1 TYR A 230     -13.340  -1.061  25.011  1.00  0.57           C  
ATOM   1850  CE2 TYR A 230     -11.966  -1.469  26.961  1.00  0.57           C  
ATOM   1851  CZ  TYR A 230     -12.116  -0.950  25.670  1.00  0.57           C  
ATOM   1852  OH  TYR A 230     -11.039  -0.338  25.001  1.00  0.57           O  
ATOM   1853  N   ASN A 231     -17.885  -4.563  28.411  1.00  0.60           N  
ATOM   1854  CA  ASN A 231     -19.022  -4.877  29.263  1.00  0.60           C  
ATOM   1855  C   ASN A 231     -18.997  -6.317  29.771  1.00  0.60           C  
ATOM   1856  O   ASN A 231     -19.197  -6.576  30.954  1.00  0.60           O  
ATOM   1857  CB  ASN A 231     -20.362  -4.608  28.531  1.00  0.60           C  
ATOM   1858  CG  ASN A 231     -20.546  -3.107  28.336  1.00  0.60           C  
ATOM   1859  OD1 ASN A 231     -20.121  -2.286  29.148  1.00  0.60           O  
ATOM   1860  ND2 ASN A 231     -21.224  -2.712  27.235  1.00  0.60           N  
ATOM   1861  N   ASN A 232     -18.676  -7.298  28.906  1.00  0.60           N  
ATOM   1862  CA  ASN A 232     -18.517  -8.686  29.312  1.00  0.60           C  
ATOM   1863  C   ASN A 232     -17.373  -8.908  30.314  1.00  0.60           C  
ATOM   1864  O   ASN A 232     -17.513  -9.644  31.288  1.00  0.60           O  
ATOM   1865  CB  ASN A 232     -18.314  -9.586  28.068  1.00  0.60           C  
ATOM   1866  CG  ASN A 232     -19.600  -9.637  27.247  1.00  0.60           C  
ATOM   1867  OD1 ASN A 232     -20.689  -9.279  27.689  1.00  0.60           O  
ATOM   1868  ND2 ASN A 232     -19.497 -10.127  25.990  1.00  0.60           N  
ATOM   1869  N   ILE A 233     -16.207  -8.243  30.140  1.00  0.57           N  
ATOM   1870  CA  ILE A 233     -15.131  -8.257  31.137  1.00  0.57           C  
ATOM   1871  C   ILE A 233     -15.553  -7.595  32.459  1.00  0.57           C  
ATOM   1872  O   ILE A 233     -15.234  -8.071  33.550  1.00  0.57           O  
ATOM   1873  CB  ILE A 233     -13.801  -7.672  30.640  1.00  0.57           C  
ATOM   1874  CG1 ILE A 233     -13.288  -8.304  29.319  1.00  0.57           C  
ATOM   1875  CG2 ILE A 233     -12.723  -7.861  31.729  1.00  0.57           C  
ATOM   1876  CD1 ILE A 233     -13.023  -9.816  29.363  1.00  0.57           C  
ATOM   1877  N   LEU A 234     -16.327  -6.491  32.418  1.00  0.59           N  
ATOM   1878  CA  LEU A 234     -16.926  -5.887  33.599  1.00  0.59           C  
ATOM   1879  C   LEU A 234     -17.863  -6.824  34.342  1.00  0.59           C  
ATOM   1880  O   LEU A 234     -17.815  -6.950  35.568  1.00  0.59           O  
ATOM   1881  CB  LEU A 234     -17.707  -4.618  33.199  1.00  0.59           C  
ATOM   1882  CG  LEU A 234     -18.430  -3.921  34.366  1.00  0.59           C  
ATOM   1883  CD1 LEU A 234     -18.249  -2.410  34.315  1.00  0.59           C  
ATOM   1884  CD2 LEU A 234     -19.930  -4.251  34.427  1.00  0.59           C  
ATOM   1885  N   ASN A 235     -18.704  -7.555  33.596  1.00  0.56           N  
ATOM   1886  CA  ASN A 235     -19.612  -8.539  34.135  1.00  0.56           C  
ATOM   1887  C   ASN A 235     -18.901  -9.813  34.602  1.00  0.56           C  
ATOM   1888  O   ASN A 235     -19.477 -10.579  35.365  1.00  0.56           O  
ATOM   1889  CB  ASN A 235     -20.788  -8.806  33.149  1.00  0.56           C  
ATOM   1890  CG  ASN A 235     -21.786  -7.646  33.108  1.00  0.56           C  
ATOM   1891  OD1 ASN A 235     -22.236  -7.155  32.074  1.00  0.56           O  
ATOM   1892  ND2 ASN A 235     -22.215  -7.192  34.310  1.00  0.56           N  
ATOM   1893  N   ASN A 236     -17.616 -10.041  34.249  1.00  0.58           N  
ATOM   1894  CA  ASN A 236     -16.747 -10.944  34.996  1.00  0.58           C  
ATOM   1895  C   ASN A 236     -16.338 -10.419  36.384  1.00  0.58           C  
ATOM   1896  O   ASN A 236     -16.361 -11.159  37.361  1.00  0.58           O  
ATOM   1897  CB  ASN A 236     -15.493 -11.331  34.174  1.00  0.58           C  
ATOM   1898  CG  ASN A 236     -14.781 -12.495  34.858  1.00  0.58           C  
ATOM   1899  OD1 ASN A 236     -15.410 -13.463  35.279  1.00  0.58           O  
ATOM   1900  ND2 ASN A 236     -13.443 -12.400  34.990  1.00  0.58           N  
ATOM   1901  N   ASN A 237     -15.990  -9.119  36.551  1.00  0.59           N  
ATOM   1902  CA  ASN A 237     -15.631  -8.569  37.866  1.00  0.59           C  
ATOM   1903  C   ASN A 237     -16.766  -8.671  38.880  1.00  0.59           C  
ATOM   1904  O   ASN A 237     -16.552  -8.762  40.085  1.00  0.59           O  
ATOM   1905  CB  ASN A 237     -15.239  -7.070  37.828  1.00  0.59           C  
ATOM   1906  CG  ASN A 237     -13.829  -6.848  37.319  1.00  0.59           C  
ATOM   1907  OD1 ASN A 237     -13.130  -7.696  36.766  1.00  0.59           O  
ATOM   1908  ND2 ASN A 237     -13.357  -5.598  37.546  1.00  0.59           N  
ATOM   1909  N   LEU A 238     -18.013  -8.676  38.387  1.00  0.61           N  
ATOM   1910  CA  LEU A 238     -19.217  -8.958  39.138  1.00  0.61           C  
ATOM   1911  C   LEU A 238     -19.170 -10.332  39.815  1.00  0.61           C  
ATOM   1912  O   LEU A 238     -19.506 -10.478  40.990  1.00  0.61           O  
ATOM   1913  CB  LEU A 238     -20.370  -8.888  38.111  1.00  0.61           C  
ATOM   1914  CG  LEU A 238     -21.812  -8.936  38.640  1.00  0.61           C  
ATOM   1915  CD1 LEU A 238     -22.152  -7.824  39.640  1.00  0.61           C  
ATOM   1916  CD2 LEU A 238     -22.777  -8.870  37.447  1.00  0.61           C  
ATOM   1917  N   ASN A 239     -18.676 -11.366  39.100  1.00  0.61           N  
ATOM   1918  CA  ASN A 239     -18.442 -12.695  39.635  1.00  0.61           C  
ATOM   1919  C   ASN A 239     -17.367 -12.720  40.711  1.00  0.61           C  
ATOM   1920  O   ASN A 239     -17.626 -13.212  41.806  1.00  0.61           O  
ATOM   1921  CB  ASN A 239     -18.015 -13.702  38.531  1.00  0.61           C  
ATOM   1922  CG  ASN A 239     -19.105 -13.922  37.489  1.00  0.61           C  
ATOM   1923  OD1 ASN A 239     -19.987 -13.111  37.220  1.00  0.61           O  
ATOM   1924  ND2 ASN A 239     -19.055 -15.114  36.852  1.00  0.61           N  
ATOM   1925  N   ASP A 240     -16.172 -12.147  40.446  1.00  0.62           N  
ATOM   1926  CA  ASP A 240     -15.042 -12.114  41.369  1.00  0.62           C  
ATOM   1927  C   ASP A 240     -15.341 -11.331  42.654  1.00  0.62           C  
ATOM   1928  O   ASP A 240     -15.034 -11.764  43.766  1.00  0.62           O  
ATOM   1929  CB  ASP A 240     -13.766 -11.551  40.676  1.00  0.62           C  
ATOM   1930  CG  ASP A 240     -13.283 -12.427  39.526  1.00  0.62           C  
ATOM   1931  OD1 ASP A 240     -13.626 -13.636  39.509  1.00  0.62           O  
ATOM   1932  OD2 ASP A 240     -12.540 -11.885  38.661  1.00  0.62           O  
ATOM   1933  N   ASN A 241     -16.025 -10.172  42.543  1.00  0.64           N  
ATOM   1934  CA  ASN A 241     -16.514  -9.407  43.680  1.00  0.64           C  
ATOM   1935  C   ASN A 241     -17.526 -10.176  44.519  1.00  0.64           C  
ATOM   1936  O   ASN A 241     -17.497 -10.110  45.751  1.00  0.64           O  
ATOM   1937  CB  ASN A 241     -17.183  -8.087  43.221  1.00  0.64           C  
ATOM   1938  CG  ASN A 241     -16.133  -7.077  42.781  1.00  0.64           C  
ATOM   1939  OD1 ASN A 241     -14.941  -7.194  43.056  1.00  0.64           O  
ATOM   1940  ND2 ASN A 241     -16.600  -5.992  42.120  1.00  0.64           N  
ATOM   1941  N   LEU A 242     -18.447 -10.933  43.876  1.00  0.71           N  
ATOM   1942  CA  LEU A 242     -19.367 -11.802  44.590  1.00  0.71           C  
ATOM   1943  C   LEU A 242     -18.664 -12.974  45.239  1.00  0.71           C  
ATOM   1944  O   LEU A 242     -18.971 -13.319  46.372  1.00  0.71           O  
ATOM   1945  CB  LEU A 242     -20.579 -12.294  43.757  1.00  0.71           C  
ATOM   1946  CG  LEU A 242     -21.768 -12.786  44.620  1.00  0.71           C  
ATOM   1947  CD1 LEU A 242     -22.330 -11.697  45.543  1.00  0.71           C  
ATOM   1948  CD2 LEU A 242     -22.923 -13.278  43.749  1.00  0.71           C  
ATOM   1949  N   THR A 243     -17.646 -13.571  44.577  1.00  0.67           N  
ATOM   1950  CA  THR A 243     -16.794 -14.617  45.146  1.00  0.67           C  
ATOM   1951  C   THR A 243     -16.177 -14.170  46.457  1.00  0.67           C  
ATOM   1952  O   THR A 243     -16.304 -14.859  47.461  1.00  0.67           O  
ATOM   1953  CB  THR A 243     -15.664 -15.059  44.210  1.00  0.67           C  
ATOM   1954  OG1 THR A 243     -16.191 -15.577  43.000  1.00  0.67           O  
ATOM   1955  CG2 THR A 243     -14.816 -16.188  44.814  1.00  0.67           C  
ATOM   1956  N   THR A 244     -15.585 -12.957  46.530  1.00  0.68           N  
ATOM   1957  CA  THR A 244     -15.071 -12.382  47.783  1.00  0.68           C  
ATOM   1958  C   THR A 244     -16.127 -12.202  48.859  1.00  0.68           C  
ATOM   1959  O   THR A 244     -15.916 -12.551  50.019  1.00  0.68           O  
ATOM   1960  CB  THR A 244     -14.402 -11.027  47.578  1.00  0.68           C  
ATOM   1961  OG1 THR A 244     -13.267 -11.195  46.745  1.00  0.68           O  
ATOM   1962  CG2 THR A 244     -13.883 -10.427  48.898  1.00  0.68           C  
ATOM   1963  N   LEU A 245     -17.315 -11.676  48.510  1.00  0.73           N  
ATOM   1964  CA  LEU A 245     -18.420 -11.525  49.443  1.00  0.73           C  
ATOM   1965  C   LEU A 245     -18.939 -12.849  49.985  1.00  0.73           C  
ATOM   1966  O   LEU A 245     -19.135 -13.012  51.190  1.00  0.73           O  
ATOM   1967  CB  LEU A 245     -19.571 -10.777  48.742  1.00  0.73           C  
ATOM   1968  CG  LEU A 245     -20.838 -10.575  49.591  1.00  0.73           C  
ATOM   1969  CD1 LEU A 245     -20.575  -9.877  50.917  1.00  0.73           C  
ATOM   1970  CD2 LEU A 245     -21.872  -9.751  48.829  1.00  0.73           C  
ATOM   1971  N   THR A 246     -19.116 -13.846  49.093  1.00  0.71           N  
ATOM   1972  CA  THR A 246     -19.460 -15.223  49.424  1.00  0.71           C  
ATOM   1973  C   THR A 246     -18.411 -15.851  50.304  1.00  0.71           C  
ATOM   1974  O   THR A 246     -18.731 -16.460  51.316  1.00  0.71           O  
ATOM   1975  CB  THR A 246     -19.674 -16.109  48.196  1.00  0.71           C  
ATOM   1976  OG1 THR A 246     -20.686 -15.551  47.376  1.00  0.71           O  
ATOM   1977  CG2 THR A 246     -20.175 -17.506  48.583  1.00  0.71           C  
ATOM   1978  N   ILE A 247     -17.108 -15.670  50.018  1.00  0.66           N  
ATOM   1979  CA  ILE A 247     -16.051 -16.152  50.898  1.00  0.66           C  
ATOM   1980  C   ILE A 247     -16.160 -15.574  52.311  1.00  0.66           C  
ATOM   1981  O   ILE A 247     -16.167 -16.323  53.283  1.00  0.66           O  
ATOM   1982  CB  ILE A 247     -14.673 -15.919  50.272  1.00  0.66           C  
ATOM   1983  CG1 ILE A 247     -14.491 -16.866  49.057  1.00  0.66           C  
ATOM   1984  CG2 ILE A 247     -13.530 -16.083  51.305  1.00  0.66           C  
ATOM   1985  CD1 ILE A 247     -13.263 -16.531  48.207  1.00  0.66           C  
ATOM   1986  N   ILE A 248     -16.343 -14.251  52.488  1.00  0.67           N  
ATOM   1987  CA  ILE A 248     -16.506 -13.664  53.817  1.00  0.67           C  
ATOM   1988  C   ILE A 248     -17.763 -14.124  54.555  1.00  0.67           C  
ATOM   1989  O   ILE A 248     -17.707 -14.485  55.732  1.00  0.67           O  
ATOM   1990  CB  ILE A 248     -16.450 -12.138  53.751  1.00  0.67           C  
ATOM   1991  CG1 ILE A 248     -15.082 -11.655  53.200  1.00  0.67           C  
ATOM   1992  CG2 ILE A 248     -16.743 -11.499  55.130  1.00  0.67           C  
ATOM   1993  CD1 ILE A 248     -13.863 -12.046  54.048  1.00  0.67           C  
ATOM   1994  N   SER A 249     -18.932 -14.156  53.880  1.00  0.75           N  
ATOM   1995  CA  SER A 249     -20.179 -14.603  54.492  1.00  0.75           C  
ATOM   1996  C   SER A 249     -20.203 -16.074  54.866  1.00  0.75           C  
ATOM   1997  O   SER A 249     -20.650 -16.430  55.953  1.00  0.75           O  
ATOM   1998  CB  SER A 249     -21.445 -14.238  53.662  1.00  0.75           C  
ATOM   1999  OG  SER A 249     -21.515 -14.926  52.412  1.00  0.75           O  
ATOM   2000  N   VAL A 250     -19.695 -16.969  53.994  1.00  0.69           N  
ATOM   2001  CA  VAL A 250     -19.573 -18.395  54.261  1.00  0.69           C  
ATOM   2002  C   VAL A 250     -18.563 -18.691  55.374  1.00  0.69           C  
ATOM   2003  O   VAL A 250     -18.854 -19.458  56.294  1.00  0.69           O  
ATOM   2004  CB  VAL A 250     -19.243 -19.172  52.980  1.00  0.69           C  
ATOM   2005  CG1 VAL A 250     -19.122 -20.684  53.265  1.00  0.69           C  
ATOM   2006  CG2 VAL A 250     -20.329 -18.936  51.903  1.00  0.69           C  
ATOM   2007  N   LEU A 251     -17.362 -18.054  55.368  1.00  0.62           N  
ATOM   2008  CA  LEU A 251     -16.325 -18.282  56.376  1.00  0.62           C  
ATOM   2009  C   LEU A 251     -16.737 -17.932  57.796  1.00  0.62           C  
ATOM   2010  O   LEU A 251     -16.460 -18.677  58.735  1.00  0.62           O  
ATOM   2011  CB  LEU A 251     -14.979 -17.551  56.058  1.00  0.62           C  
ATOM   2012  CG  LEU A 251     -14.155 -18.143  54.890  1.00  0.62           C  
ATOM   2013  CD1 LEU A 251     -12.779 -17.478  54.748  1.00  0.62           C  
ATOM   2014  CD2 LEU A 251     -13.970 -19.645  55.055  1.00  0.62           C  
ATOM   2015  N   LEU A 252     -17.434 -16.802  58.005  1.00  0.65           N  
ATOM   2016  CA  LEU A 252     -17.781 -16.356  59.338  1.00  0.65           C  
ATOM   2017  C   LEU A 252     -19.207 -16.705  59.702  1.00  0.65           C  
ATOM   2018  O   LEU A 252     -19.761 -16.192  60.665  1.00  0.65           O  
ATOM   2019  CB  LEU A 252     -17.479 -14.849  59.517  1.00  0.65           C  
ATOM   2020  CG  LEU A 252     -15.978 -14.500  59.384  1.00  0.65           C  
ATOM   2021  CD1 LEU A 252     -15.771 -13.006  59.652  1.00  0.65           C  
ATOM   2022  CD2 LEU A 252     -15.085 -15.341  60.313  1.00  0.65           C  
ATOM   2023  N   ALA A 253     -19.843 -17.642  58.982  1.00  0.71           N  
ATOM   2024  CA  ALA A 253     -21.175 -18.092  59.300  1.00  0.71           C  
ATOM   2025  C   ALA A 253     -21.243 -19.008  60.517  1.00  0.71           C  
ATOM   2026  O   ALA A 253     -21.863 -18.694  61.529  1.00  0.71           O  
ATOM   2027  CB  ALA A 253     -21.715 -18.852  58.076  1.00  0.71           C  
ATOM   2028  N   VAL A 254     -20.547 -20.163  60.469  1.00  0.66           N  
ATOM   2029  CA  VAL A 254     -20.538 -21.182  61.515  1.00  0.66           C  
ATOM   2030  C   VAL A 254     -19.899 -20.678  62.797  1.00  0.66           C  
ATOM   2031  O   VAL A 254     -20.321 -20.971  63.911  1.00  0.66           O  
ATOM   2032  CB  VAL A 254     -19.861 -22.482  61.073  1.00  0.66           C  
ATOM   2033  CG1 VAL A 254     -20.691 -23.666  61.606  1.00  0.66           C  
ATOM   2034  CG2 VAL A 254     -19.729 -22.561  59.539  1.00  0.66           C  
ATOM   2035  N   LEU A 255     -18.853 -19.851  62.648  1.00  0.64           N  
ATOM   2036  CA  LEU A 255     -18.203 -19.144  63.729  1.00  0.64           C  
ATOM   2037  C   LEU A 255     -19.131 -18.165  64.461  1.00  0.64           C  
ATOM   2038  O   LEU A 255     -19.152 -18.108  65.688  1.00  0.64           O  
ATOM   2039  CB  LEU A 255     -16.954 -18.452  63.138  1.00  0.64           C  
ATOM   2040  CG  LEU A 255     -15.980 -17.848  64.164  1.00  0.64           C  
ATOM   2041  CD1 LEU A 255     -14.571 -17.762  63.559  1.00  0.64           C  
ATOM   2042  CD2 LEU A 255     -16.400 -16.454  64.635  1.00  0.64           C  
ATOM   2043  N   ALA A 256     -19.972 -17.391  63.741  1.00  0.74           N  
ATOM   2044  CA  ALA A 256     -20.909 -16.470  64.363  1.00  0.74           C  
ATOM   2045  C   ALA A 256     -22.104 -17.173  65.014  1.00  0.74           C  
ATOM   2046  O   ALA A 256     -22.728 -16.664  65.945  1.00  0.74           O  
ATOM   2047  CB  ALA A 256     -21.388 -15.446  63.318  1.00  0.74           C  
ATOM   2048  N   VAL A 257     -22.418 -18.417  64.588  1.00  0.73           N  
ATOM   2049  CA  VAL A 257     -23.296 -19.316  65.335  1.00  0.73           C  
ATOM   2050  C   VAL A 257     -22.711 -19.656  66.690  1.00  0.73           C  
ATOM   2051  O   VAL A 257     -23.376 -19.541  67.716  1.00  0.73           O  
ATOM   2052  CB  VAL A 257     -23.569 -20.617  64.578  1.00  0.73           C  
ATOM   2053  CG1 VAL A 257     -24.353 -21.634  65.430  1.00  0.73           C  
ATOM   2054  CG2 VAL A 257     -24.353 -20.266  63.310  1.00  0.73           C  
ATOM   2055  N   VAL A 258     -21.417 -20.016  66.739  1.00  0.69           N  
ATOM   2056  CA  VAL A 258     -20.707 -20.341  67.963  1.00  0.69           C  
ATOM   2057  C   VAL A 258     -20.685 -19.165  68.934  1.00  0.69           C  
ATOM   2058  O   VAL A 258     -20.998 -19.317  70.114  1.00  0.69           O  
ATOM   2059  CB  VAL A 258     -19.308 -20.848  67.622  1.00  0.69           C  
ATOM   2060  CG1 VAL A 258     -18.433 -21.000  68.870  1.00  0.69           C  
ATOM   2061  CG2 VAL A 258     -19.431 -22.220  66.928  1.00  0.69           C  
ATOM   2062  N   THR A 259     -20.403 -17.932  68.460  1.00  0.67           N  
ATOM   2063  CA  THR A 259     -20.497 -16.743  69.311  1.00  0.67           C  
ATOM   2064  C   THR A 259     -21.900 -16.465  69.821  1.00  0.67           C  
ATOM   2065  O   THR A 259     -22.101 -16.226  71.010  1.00  0.67           O  
ATOM   2066  CB  THR A 259     -19.943 -15.453  68.705  1.00  0.67           C  
ATOM   2067  OG1 THR A 259     -20.677 -14.979  67.586  1.00  0.67           O  
ATOM   2068  CG2 THR A 259     -18.520 -15.702  68.212  1.00  0.67           C  
ATOM   2069  N   GLY A 260     -22.915 -16.548  68.935  1.00  0.74           N  
ATOM   2070  CA  GLY A 260     -24.336 -16.493  69.263  1.00  0.74           C  
ATOM   2071  C   GLY A 260     -24.794 -17.459  70.329  1.00  0.74           C  
ATOM   2072  O   GLY A 260     -25.431 -17.066  71.301  1.00  0.74           O  
ATOM   2073  N   PHE A 261     -24.486 -18.762  70.175  1.00  0.66           N  
ATOM   2074  CA  PHE A 261     -24.810 -19.792  71.154  1.00  0.66           C  
ATOM   2075  C   PHE A 261     -24.147 -19.568  72.495  1.00  0.66           C  
ATOM   2076  O   PHE A 261     -24.788 -19.681  73.537  1.00  0.66           O  
ATOM   2077  CB  PHE A 261     -24.433 -21.217  70.659  1.00  0.66           C  
ATOM   2078  CG  PHE A 261     -25.618 -21.814  69.965  1.00  0.66           C  
ATOM   2079  CD1 PHE A 261     -25.843 -21.596  68.601  1.00  0.66           C  
ATOM   2080  CD2 PHE A 261     -26.566 -22.540  70.698  1.00  0.66           C  
ATOM   2081  CE1 PHE A 261     -26.985 -22.099  67.969  1.00  0.66           C  
ATOM   2082  CE2 PHE A 261     -27.729 -23.015  70.083  1.00  0.66           C  
ATOM   2083  CZ  PHE A 261     -27.928 -22.806  68.716  1.00  0.66           C  
ATOM   2084  N   PHE A 262     -22.852 -19.198  72.508  1.00  0.63           N  
ATOM   2085  CA  PHE A 262     -22.128 -18.991  73.746  1.00  0.63           C  
ATOM   2086  C   PHE A 262     -22.415 -17.657  74.420  1.00  0.63           C  
ATOM   2087  O   PHE A 262     -22.084 -17.462  75.586  1.00  0.63           O  
ATOM   2088  CB  PHE A 262     -20.626 -19.323  73.599  1.00  0.63           C  
ATOM   2089  CG  PHE A 262     -20.468 -20.823  73.450  1.00  0.63           C  
ATOM   2090  CD1 PHE A 262     -20.837 -21.694  74.493  1.00  0.63           C  
ATOM   2091  CD2 PHE A 262     -19.960 -21.379  72.267  1.00  0.63           C  
ATOM   2092  CE1 PHE A 262     -20.748 -23.085  74.336  1.00  0.63           C  
ATOM   2093  CE2 PHE A 262     -19.873 -22.767  72.099  1.00  0.63           C  
ATOM   2094  CZ  PHE A 262     -20.272 -23.620  73.134  1.00  0.63           C  
ATOM   2095  N   GLY A 263     -23.095 -16.730  73.720  1.00  0.71           N  
ATOM   2096  CA  GLY A 263     -23.730 -15.548  74.296  1.00  0.71           C  
ATOM   2097  C   GLY A 263     -25.122 -15.747  74.871  1.00  0.71           C  
ATOM   2098  O   GLY A 263     -25.692 -14.815  75.426  1.00  0.71           O  
ATOM   2099  N   MET A 264     -25.753 -16.937  74.755  1.00  0.67           N  
ATOM   2100  CA  MET A 264     -27.079 -17.158  75.331  1.00  0.67           C  
ATOM   2101  C   MET A 264     -27.131 -17.223  76.859  1.00  0.67           C  
ATOM   2102  O   MET A 264     -26.240 -17.747  77.526  1.00  0.67           O  
ATOM   2103  CB  MET A 264     -27.794 -18.402  74.757  1.00  0.67           C  
ATOM   2104  CG  MET A 264     -28.117 -18.269  73.256  1.00  0.67           C  
ATOM   2105  SD  MET A 264     -29.259 -19.527  72.600  1.00  0.67           S  
ATOM   2106  CE  MET A 264     -28.325 -20.988  73.111  1.00  0.67           C  
ATOM   2107  N   ASN A 265     -28.227 -16.704  77.451  1.00  0.61           N  
ATOM   2108  CA  ASN A 265     -28.383 -16.524  78.890  1.00  0.61           C  
ATOM   2109  C   ASN A 265     -28.926 -17.748  79.626  1.00  0.61           C  
ATOM   2110  O   ASN A 265     -29.925 -17.664  80.334  1.00  0.61           O  
ATOM   2111  CB  ASN A 265     -29.335 -15.333  79.177  1.00  0.61           C  
ATOM   2112  CG  ASN A 265     -28.676 -14.059  78.677  1.00  0.61           C  
ATOM   2113  OD1 ASN A 265     -27.473 -13.879  78.840  1.00  0.61           O  
ATOM   2114  ND2 ASN A 265     -29.459 -13.138  78.079  1.00  0.61           N  
ATOM   2115  N   VAL A 266     -28.284 -18.921  79.483  1.00  0.68           N  
ATOM   2116  CA  VAL A 266     -28.735 -20.185  80.057  1.00  0.68           C  
ATOM   2117  C   VAL A 266     -27.484 -20.890  80.559  1.00  0.68           C  
ATOM   2118  O   VAL A 266     -26.395 -20.393  80.265  1.00  0.68           O  
ATOM   2119  CB  VAL A 266     -29.512 -21.073  79.063  1.00  0.68           C  
ATOM   2120  CG1 VAL A 266     -30.604 -20.254  78.371  1.00  0.68           C  
ATOM   2121  CG2 VAL A 266     -28.618 -21.668  77.974  1.00  0.68           C  
ATOM   2122  N   PRO A 267     -27.496 -22.016  81.270  1.00  0.58           N  
ATOM   2123  CA  PRO A 267     -26.250 -22.697  81.591  1.00  0.58           C  
ATOM   2124  C   PRO A 267     -25.886 -23.570  80.403  1.00  0.58           C  
ATOM   2125  O   PRO A 267     -26.499 -24.602  80.130  1.00  0.58           O  
ATOM   2126  CB  PRO A 267     -26.585 -23.519  82.848  1.00  0.58           C  
ATOM   2127  CG  PRO A 267     -28.092 -23.782  82.738  1.00  0.58           C  
ATOM   2128  CD  PRO A 267     -28.630 -22.524  82.049  1.00  0.58           C  
ATOM   2129  N   LEU A 268     -24.873 -23.130  79.646  1.00  0.60           N  
ATOM   2130  CA  LEU A 268     -24.403 -23.798  78.460  1.00  0.60           C  
ATOM   2131  C   LEU A 268     -23.345 -24.786  78.915  1.00  0.60           C  
ATOM   2132  O   LEU A 268     -22.612 -24.472  79.854  1.00  0.60           O  
ATOM   2133  CB  LEU A 268     -23.781 -22.790  77.456  1.00  0.60           C  
ATOM   2134  CG  LEU A 268     -24.600 -21.499  77.244  1.00  0.60           C  
ATOM   2135  CD1 LEU A 268     -23.737 -20.412  76.624  1.00  0.60           C  
ATOM   2136  CD2 LEU A 268     -25.789 -21.743  76.323  1.00  0.60           C  
ATOM   2137  N   PRO A 269     -23.173 -25.976  78.359  1.00  0.64           N  
ATOM   2138  CA  PRO A 269     -21.978 -26.779  78.563  1.00  0.64           C  
ATOM   2139  C   PRO A 269     -20.684 -26.006  78.440  1.00  0.64           C  
ATOM   2140  O   PRO A 269     -20.565 -25.144  77.570  1.00  0.64           O  
ATOM   2141  CB  PRO A 269     -22.103 -27.914  77.546  1.00  0.64           C  
ATOM   2142  CG  PRO A 269     -23.616 -28.083  77.430  1.00  0.64           C  
ATOM   2143  CD  PRO A 269     -24.126 -26.641  77.484  1.00  0.64           C  
ATOM   2144  N   LEU A 270     -19.743 -26.301  79.342  1.00  0.65           N  
ATOM   2145  CA  LEU A 270     -18.429 -25.716  79.411  1.00  0.65           C  
ATOM   2146  C   LEU A 270     -18.387 -24.325  80.059  1.00  0.65           C  
ATOM   2147  O   LEU A 270     -17.301 -23.836  80.317  1.00  0.65           O  
ATOM   2148  CB  LEU A 270     -17.611 -25.730  78.075  1.00  0.65           C  
ATOM   2149  CG  LEU A 270     -17.819 -26.917  77.098  1.00  0.65           C  
ATOM   2150  CD1 LEU A 270     -16.973 -26.701  75.835  1.00  0.65           C  
ATOM   2151  CD2 LEU A 270     -17.525 -28.295  77.704  1.00  0.65           C  
ATOM   2152  N   THR A 271     -19.493 -23.620  80.418  1.00  0.65           N  
ATOM   2153  CA  THR A 271     -19.389 -22.212  80.881  1.00  0.65           C  
ATOM   2154  C   THR A 271     -18.499 -21.979  82.075  1.00  0.65           C  
ATOM   2155  O   THR A 271     -17.681 -21.060  82.087  1.00  0.65           O  
ATOM   2156  CB  THR A 271     -20.703 -21.476  81.134  1.00  0.65           C  
ATOM   2157  OG1 THR A 271     -21.626 -22.219  81.929  1.00  0.65           O  
ATOM   2158  CG2 THR A 271     -21.310 -21.268  79.741  1.00  0.65           C  
ATOM   2159  N   ASP A 272     -18.588 -22.873  83.063  1.00  0.69           N  
ATOM   2160  CA  ASP A 272     -17.817 -22.840  84.282  1.00  0.69           C  
ATOM   2161  C   ASP A 272     -16.589 -23.748  84.181  1.00  0.69           C  
ATOM   2162  O   ASP A 272     -15.870 -23.993  85.149  1.00  0.69           O  
ATOM   2163  CB  ASP A 272     -18.748 -23.266  85.436  1.00  0.69           C  
ATOM   2164  CG  ASP A 272     -19.936 -22.325  85.402  1.00  0.69           C  
ATOM   2165  OD1 ASP A 272     -19.818 -21.200  85.948  1.00  0.69           O  
ATOM   2166  OD2 ASP A 272     -20.955 -22.682  84.747  1.00  0.69           O  
ATOM   2167  N   GLU A 273     -16.282 -24.259  82.969  1.00  0.60           N  
ATOM   2168  CA  GLU A 273     -15.091 -25.043  82.723  1.00  0.60           C  
ATOM   2169  C   GLU A 273     -13.915 -24.111  82.410  1.00  0.60           C  
ATOM   2170  O   GLU A 273     -14.046 -23.226  81.562  1.00  0.60           O  
ATOM   2171  CB  GLU A 273     -15.279 -26.033  81.552  1.00  0.60           C  
ATOM   2172  CG  GLU A 273     -14.044 -26.911  81.255  1.00  0.60           C  
ATOM   2173  CD  GLU A 273     -14.266 -27.731  79.996  1.00  0.60           C  
ATOM   2174  OE1 GLU A 273     -15.142 -28.628  80.031  1.00  0.60           O  
ATOM   2175  OE2 GLU A 273     -13.551 -27.451  78.999  1.00  0.60           O  
ATOM   2176  N   PRO A 274     -12.736 -24.227  83.024  1.00  0.57           N  
ATOM   2177  CA  PRO A 274     -11.678 -23.227  82.877  1.00  0.57           C  
ATOM   2178  C   PRO A 274     -11.047 -23.231  81.489  1.00  0.57           C  
ATOM   2179  O   PRO A 274     -10.457 -22.227  81.099  1.00  0.57           O  
ATOM   2180  CB  PRO A 274     -10.669 -23.595  83.982  1.00  0.57           C  
ATOM   2181  CG  PRO A 274     -10.929 -25.077  84.268  1.00  0.57           C  
ATOM   2182  CD  PRO A 274     -12.437 -25.197  84.079  1.00  0.57           C  
ATOM   2183  N   HIS A 275     -11.155 -24.336  80.726  1.00  0.57           N  
ATOM   2184  CA  HIS A 275     -10.602 -24.454  79.382  1.00  0.57           C  
ATOM   2185  C   HIS A 275     -11.511 -23.891  78.298  1.00  0.57           C  
ATOM   2186  O   HIS A 275     -11.100 -23.703  77.152  1.00  0.57           O  
ATOM   2187  CB  HIS A 275     -10.376 -25.938  79.016  1.00  0.57           C  
ATOM   2188  CG  HIS A 275      -9.418 -26.611  79.936  1.00  0.57           C  
ATOM   2189  ND1 HIS A 275      -8.099 -26.207  79.932  1.00  0.57           N  
ATOM   2190  CD2 HIS A 275      -9.608 -27.599  80.849  1.00  0.57           C  
ATOM   2191  CE1 HIS A 275      -7.508 -26.955  80.837  1.00  0.57           C  
ATOM   2192  NE2 HIS A 275      -8.374 -27.817  81.425  1.00  0.57           N  
ATOM   2193  N   ALA A 276     -12.781 -23.602  78.637  1.00  0.71           N  
ATOM   2194  CA  ALA A 276     -13.879 -23.437  77.706  1.00  0.71           C  
ATOM   2195  C   ALA A 276     -13.741 -22.358  76.659  1.00  0.71           C  
ATOM   2196  O   ALA A 276     -14.008 -22.577  75.483  1.00  0.71           O  
ATOM   2197  CB  ALA A 276     -15.118 -23.090  78.523  1.00  0.71           C  
ATOM   2198  N   TRP A 277     -13.271 -21.158  77.049  1.00  0.62           N  
ATOM   2199  CA  TRP A 277     -13.037 -20.068  76.120  1.00  0.62           C  
ATOM   2200  C   TRP A 277     -12.010 -20.445  75.058  1.00  0.62           C  
ATOM   2201  O   TRP A 277     -12.175 -20.182  73.869  1.00  0.62           O  
ATOM   2202  CB  TRP A 277     -12.554 -18.804  76.886  1.00  0.62           C  
ATOM   2203  CG  TRP A 277     -12.312 -17.597  75.987  1.00  0.62           C  
ATOM   2204  CD1 TRP A 277     -13.212 -16.685  75.516  1.00  0.62           C  
ATOM   2205  CD2 TRP A 277     -11.064 -17.312  75.324  1.00  0.62           C  
ATOM   2206  NE1 TRP A 277     -12.603 -15.824  74.630  1.00  0.62           N  
ATOM   2207  CE2 TRP A 277     -11.290 -16.204  74.481  1.00  0.62           C  
ATOM   2208  CE3 TRP A 277      -9.813 -17.928  75.381  1.00  0.62           C  
ATOM   2209  CZ2 TRP A 277     -10.276 -15.695  73.682  1.00  0.62           C  
ATOM   2210  CZ3 TRP A 277      -8.795 -17.427  74.556  1.00  0.62           C  
ATOM   2211  CH2 TRP A 277      -9.021 -16.323  73.723  1.00  0.62           C  
ATOM   2212  N   LEU A 278     -10.916 -21.103  75.483  1.00  0.64           N  
ATOM   2213  CA  LEU A 278      -9.862 -21.536  74.594  1.00  0.64           C  
ATOM   2214  C   LEU A 278     -10.296 -22.691  73.705  1.00  0.64           C  
ATOM   2215  O   LEU A 278      -9.990 -22.716  72.516  1.00  0.64           O  
ATOM   2216  CB  LEU A 278      -8.572 -21.832  75.387  1.00  0.64           C  
ATOM   2217  CG  LEU A 278      -7.304 -22.039  74.528  1.00  0.64           C  
ATOM   2218  CD1 LEU A 278      -7.035 -20.887  73.544  1.00  0.64           C  
ATOM   2219  CD2 LEU A 278      -6.091 -22.225  75.450  1.00  0.64           C  
ATOM   2220  N   TYR A 279     -11.093 -23.641  74.243  1.00  0.65           N  
ATOM   2221  CA  TYR A 279     -11.731 -24.704  73.479  1.00  0.65           C  
ATOM   2222  C   TYR A 279     -12.662 -24.165  72.385  1.00  0.65           C  
ATOM   2223  O   TYR A 279     -12.593 -24.574  71.227  1.00  0.65           O  
ATOM   2224  CB  TYR A 279     -12.513 -25.618  74.472  1.00  0.65           C  
ATOM   2225  CG  TYR A 279     -13.246 -26.738  73.779  1.00  0.65           C  
ATOM   2226  CD1 TYR A 279     -14.593 -26.574  73.418  1.00  0.65           C  
ATOM   2227  CD2 TYR A 279     -12.587 -27.928  73.433  1.00  0.65           C  
ATOM   2228  CE1 TYR A 279     -15.270 -27.575  72.709  1.00  0.65           C  
ATOM   2229  CE2 TYR A 279     -13.265 -28.936  72.729  1.00  0.65           C  
ATOM   2230  CZ  TYR A 279     -14.605 -28.754  72.366  1.00  0.65           C  
ATOM   2231  OH  TYR A 279     -15.289 -29.753  71.647  1.00  0.65           O  
ATOM   2232  N   ILE A 280     -13.527 -23.188  72.721  1.00  0.69           N  
ATOM   2233  CA  ILE A 280     -14.424 -22.532  71.779  1.00  0.69           C  
ATOM   2234  C   ILE A 280     -13.673 -21.750  70.708  1.00  0.69           C  
ATOM   2235  O   ILE A 280     -13.978 -21.834  69.516  1.00  0.69           O  
ATOM   2236  CB  ILE A 280     -15.414 -21.635  72.516  1.00  0.69           C  
ATOM   2237  CG1 ILE A 280     -16.376 -22.493  73.372  1.00  0.69           C  
ATOM   2238  CG2 ILE A 280     -16.219 -20.800  71.500  1.00  0.69           C  
ATOM   2239  CD1 ILE A 280     -17.114 -21.675  74.437  1.00  0.69           C  
ATOM   2240  N   SER A 281     -12.629 -20.993  71.103  1.00  0.71           N  
ATOM   2241  CA  SER A 281     -11.739 -20.292  70.183  1.00  0.71           C  
ATOM   2242  C   SER A 281     -10.986 -21.227  69.246  1.00  0.71           C  
ATOM   2243  O   SER A 281     -10.894 -20.971  68.047  1.00  0.71           O  
ATOM   2244  CB  SER A 281     -10.698 -19.414  70.922  1.00  0.71           C  
ATOM   2245  OG  SER A 281     -11.334 -18.289  71.527  1.00  0.71           O  
ATOM   2246  N   LEU A 282     -10.462 -22.363  69.755  1.00  0.69           N  
ATOM   2247  CA  LEU A 282      -9.823 -23.406  68.966  1.00  0.69           C  
ATOM   2248  C   LEU A 282     -10.757 -24.065  67.958  1.00  0.69           C  
ATOM   2249  O   LEU A 282     -10.412 -24.222  66.786  1.00  0.69           O  
ATOM   2250  CB  LEU A 282      -9.268 -24.502  69.913  1.00  0.69           C  
ATOM   2251  CG  LEU A 282      -8.558 -25.695  69.232  1.00  0.69           C  
ATOM   2252  CD1 LEU A 282      -7.330 -25.259  68.419  1.00  0.69           C  
ATOM   2253  CD2 LEU A 282      -8.162 -26.746  70.279  1.00  0.69           C  
ATOM   2254  N   ALA A 283     -11.989 -24.427  68.377  1.00  0.77           N  
ATOM   2255  CA  ALA A 283     -13.003 -24.985  67.501  1.00  0.77           C  
ATOM   2256  C   ALA A 283     -13.426 -24.016  66.398  1.00  0.77           C  
ATOM   2257  O   ALA A 283     -13.478 -24.370  65.223  1.00  0.77           O  
ATOM   2258  CB  ALA A 283     -14.228 -25.413  68.339  1.00  0.77           C  
ATOM   2259  N   SER A 284     -13.661 -22.735  66.751  1.00  0.73           N  
ATOM   2260  CA  SER A 284     -13.956 -21.654  65.813  1.00  0.73           C  
ATOM   2261  C   SER A 284     -12.850 -21.384  64.807  1.00  0.73           C  
ATOM   2262  O   SER A 284     -13.104 -21.201  63.617  1.00  0.73           O  
ATOM   2263  CB  SER A 284     -14.191 -20.308  66.536  1.00  0.73           C  
ATOM   2264  OG  SER A 284     -15.464 -20.277  67.176  1.00  0.73           O  
ATOM   2265  N   ALA A 285     -11.577 -21.366  65.256  1.00  0.76           N  
ATOM   2266  CA  ALA A 285     -10.420 -21.267  64.389  1.00  0.76           C  
ATOM   2267  C   ALA A 285     -10.302 -22.467  63.456  1.00  0.76           C  
ATOM   2268  O   ALA A 285     -10.112 -22.313  62.252  1.00  0.76           O  
ATOM   2269  CB  ALA A 285      -9.144 -21.121  65.243  1.00  0.76           C  
ATOM   2270  N   GLY A 286     -10.493 -23.695  63.987  1.00  0.77           N  
ATOM   2271  CA  GLY A 286     -10.647 -24.928  63.216  1.00  0.77           C  
ATOM   2272  C   GLY A 286     -11.667 -24.886  62.098  1.00  0.77           C  
ATOM   2273  O   GLY A 286     -11.371 -25.262  60.968  1.00  0.77           O  
ATOM   2274  N   LEU A 287     -12.895 -24.398  62.372  1.00  0.71           N  
ATOM   2275  CA  LEU A 287     -13.952 -24.208  61.382  1.00  0.71           C  
ATOM   2276  C   LEU A 287     -13.568 -23.244  60.264  1.00  0.71           C  
ATOM   2277  O   LEU A 287     -13.811 -23.503  59.085  1.00  0.71           O  
ATOM   2278  CB  LEU A 287     -15.234 -23.644  62.052  1.00  0.71           C  
ATOM   2279  CG  LEU A 287     -15.971 -24.622  62.988  1.00  0.71           C  
ATOM   2280  CD1 LEU A 287     -17.011 -23.872  63.838  1.00  0.71           C  
ATOM   2281  CD2 LEU A 287     -16.636 -25.763  62.204  1.00  0.71           C  
ATOM   2282  N   TRP A 288     -12.924 -22.115  60.619  1.00  0.63           N  
ATOM   2283  CA  TRP A 288     -12.383 -21.158  59.673  1.00  0.63           C  
ATOM   2284  C   TRP A 288     -11.280 -21.754  58.790  1.00  0.63           C  
ATOM   2285  O   TRP A 288     -11.284 -21.558  57.578  1.00  0.63           O  
ATOM   2286  CB  TRP A 288     -11.893 -19.895  60.436  1.00  0.63           C  
ATOM   2287  CG  TRP A 288     -11.404 -18.758  59.548  1.00  0.63           C  
ATOM   2288  CD1 TRP A 288     -12.125 -17.808  58.877  1.00  0.63           C  
ATOM   2289  CD2 TRP A 288     -10.026 -18.550  59.193  1.00  0.63           C  
ATOM   2290  NE1 TRP A 288     -11.281 -17.016  58.123  1.00  0.63           N  
ATOM   2291  CE2 TRP A 288      -9.990 -17.461  58.296  1.00  0.63           C  
ATOM   2292  CE3 TRP A 288      -8.860 -19.212  59.568  1.00  0.63           C  
ATOM   2293  CZ2 TRP A 288      -8.787 -17.024  57.756  1.00  0.63           C  
ATOM   2294  CZ3 TRP A 288      -7.646 -18.770  59.026  1.00  0.63           C  
ATOM   2295  CH2 TRP A 288      -7.608 -17.689  58.132  1.00  0.63           C  
ATOM   2296  N   ILE A 289     -10.340 -22.539  59.366  1.00  0.71           N  
ATOM   2297  CA  ILE A 289      -9.302 -23.267  58.633  1.00  0.71           C  
ATOM   2298  C   ILE A 289      -9.871 -24.314  57.674  1.00  0.71           C  
ATOM   2299  O   ILE A 289      -9.448 -24.419  56.523  1.00  0.71           O  
ATOM   2300  CB  ILE A 289      -8.280 -23.904  59.589  1.00  0.71           C  
ATOM   2301  CG1 ILE A 289      -7.505 -22.808  60.362  1.00  0.71           C  
ATOM   2302  CG2 ILE A 289      -7.284 -24.808  58.823  1.00  0.71           C  
ATOM   2303  CD1 ILE A 289      -6.733 -23.339  61.578  1.00  0.71           C  
ATOM   2304  N   VAL A 290     -10.877 -25.109  58.099  1.00  0.74           N  
ATOM   2305  CA  VAL A 290     -11.531 -26.087  57.230  1.00  0.74           C  
ATOM   2306  C   VAL A 290     -12.237 -25.438  56.053  1.00  0.74           C  
ATOM   2307  O   VAL A 290     -12.062 -25.835  54.903  1.00  0.74           O  
ATOM   2308  CB  VAL A 290     -12.535 -26.932  58.014  1.00  0.74           C  
ATOM   2309  CG1 VAL A 290     -13.433 -27.783  57.086  1.00  0.74           C  
ATOM   2310  CG2 VAL A 290     -11.758 -27.866  58.959  1.00  0.74           C  
ATOM   2311  N   LEU A 291     -13.031 -24.380  56.297  1.00  0.68           N  
ATOM   2312  CA  LEU A 291     -13.694 -23.663  55.230  1.00  0.68           C  
ATOM   2313  C   LEU A 291     -12.736 -22.882  54.333  1.00  0.68           C  
ATOM   2314  O   LEU A 291     -12.927 -22.833  53.122  1.00  0.68           O  
ATOM   2315  CB  LEU A 291     -14.811 -22.740  55.755  1.00  0.68           C  
ATOM   2316  CG  LEU A 291     -16.043 -23.431  56.362  1.00  0.68           C  
ATOM   2317  CD1 LEU A 291     -16.904 -22.372  57.063  1.00  0.68           C  
ATOM   2318  CD2 LEU A 291     -16.871 -24.134  55.277  1.00  0.68           C  
ATOM   2319  N   SER A 292     -11.663 -22.261  54.874  1.00  0.67           N  
ATOM   2320  CA  SER A 292     -10.646 -21.586  54.065  1.00  0.67           C  
ATOM   2321  C   SER A 292      -9.879 -22.532  53.156  1.00  0.67           C  
ATOM   2322  O   SER A 292      -9.563 -22.183  52.021  1.00  0.67           O  
ATOM   2323  CB  SER A 292      -9.681 -20.662  54.865  1.00  0.67           C  
ATOM   2324  OG  SER A 292      -8.726 -21.377  55.649  1.00  0.67           O  
ATOM   2325  N   LEU A 293      -9.611 -23.775  53.614  1.00  0.63           N  
ATOM   2326  CA  LEU A 293      -9.137 -24.871  52.783  1.00  0.63           C  
ATOM   2327  C   LEU A 293     -10.114 -25.283  51.675  1.00  0.63           C  
ATOM   2328  O   LEU A 293      -9.708 -25.439  50.529  1.00  0.63           O  
ATOM   2329  CB  LEU A 293      -8.784 -26.095  53.668  1.00  0.63           C  
ATOM   2330  CG  LEU A 293      -8.186 -27.309  52.922  1.00  0.63           C  
ATOM   2331  CD1 LEU A 293      -6.878 -26.970  52.187  1.00  0.63           C  
ATOM   2332  CD2 LEU A 293      -7.965 -28.474  53.898  1.00  0.63           C  
ATOM   2333  N   LEU A 294     -11.431 -25.389  51.965  1.00  0.61           N  
ATOM   2334  CA  LEU A 294     -12.477 -25.733  50.996  1.00  0.61           C  
ATOM   2335  C   LEU A 294     -12.787 -24.626  49.987  1.00  0.61           C  
ATOM   2336  O   LEU A 294     -13.482 -24.831  48.998  1.00  0.61           O  
ATOM   2337  CB  LEU A 294     -13.813 -26.065  51.719  1.00  0.61           C  
ATOM   2338  CG  LEU A 294     -13.825 -27.370  52.539  1.00  0.61           C  
ATOM   2339  CD1 LEU A 294     -15.095 -27.429  53.404  1.00  0.61           C  
ATOM   2340  CD2 LEU A 294     -13.741 -28.606  51.632  1.00  0.61           C  
ATOM   2341  N   LEU A 295     -12.300 -23.397  50.231  1.00  0.57           N  
ATOM   2342  CA  LEU A 295     -12.362 -22.312  49.271  1.00  0.57           C  
ATOM   2343  C   LEU A 295     -10.999 -22.083  48.638  1.00  0.57           C  
ATOM   2344  O   LEU A 295     -10.814 -21.178  47.825  1.00  0.57           O  
ATOM   2345  CB  LEU A 295     -12.812 -21.012  49.976  1.00  0.57           C  
ATOM   2346  CG  LEU A 295     -14.241 -21.081  50.551  1.00  0.57           C  
ATOM   2347  CD1 LEU A 295     -14.455 -19.940  51.549  1.00  0.57           C  
ATOM   2348  CD2 LEU A 295     -15.311 -21.067  49.451  1.00  0.57           C  
ATOM   2349  N   ARG A 296      -9.991 -22.903  48.996  1.00  0.56           N  
ATOM   2350  CA  ARG A 296      -8.680 -22.857  48.392  1.00  0.56           C  
ATOM   2351  C   ARG A 296      -8.624 -23.704  47.138  1.00  0.56           C  
ATOM   2352  O   ARG A 296      -8.026 -23.283  46.145  1.00  0.56           O  
ATOM   2353  CB  ARG A 296      -7.604 -23.359  49.388  1.00  0.56           C  
ATOM   2354  CG  ARG A 296      -6.164 -22.919  49.069  1.00  0.56           C  
ATOM   2355  CD  ARG A 296      -5.932 -21.435  49.363  1.00  0.56           C  
ATOM   2356  NE  ARG A 296      -4.473 -21.149  49.147  1.00  0.56           N  
ATOM   2357  CZ  ARG A 296      -3.942 -20.723  47.993  1.00  0.56           C  
ATOM   2358  NH1 ARG A 296      -2.650 -20.405  47.949  1.00  0.56           N  
ATOM   2359  NH2 ARG A 296      -4.670 -20.606  46.887  1.00  0.56           N  
ATOM   2360  N   LYS A 297      -9.234 -24.905  47.197  1.00  0.60           N  
ATOM   2361  CA  LYS A 297      -9.451 -25.837  46.117  1.00  0.60           C  
ATOM   2362  C   LYS A 297     -10.598 -26.784  46.544  1.00  0.60           C  
ATOM   2363  O   LYS A 297     -10.915 -26.828  47.764  1.00  0.60           O  
ATOM   2364  CB  LYS A 297      -8.241 -26.757  45.813  1.00  0.60           C  
ATOM   2365  CG  LYS A 297      -7.038 -26.024  45.217  1.00  0.60           C  
ATOM   2366  CD  LYS A 297      -5.930 -26.976  44.771  1.00  0.60           C  
ATOM   2367  CE  LYS A 297      -4.748 -26.214  44.177  1.00  0.60           C  
ATOM   2368  NZ  LYS A 297      -3.697 -27.166  43.769  1.00  0.60           N  
ATOM   2369  OXT LYS A 297     -11.125 -27.499  45.651  1.00  0.60           O  
TER    2370      LYS A 297                                                      
ATOM   2371  N   LEU B   7     -65.323  20.680 -20.597  1.00  0.48           N  
ATOM   2372  CA  LEU B   7     -64.004  20.022 -20.847  1.00  0.48           C  
ATOM   2373  C   LEU B   7     -63.535  20.300 -22.265  1.00  0.48           C  
ATOM   2374  O   LEU B   7     -63.833  21.370 -22.776  1.00  0.48           O  
ATOM   2375  CB  LEU B   7     -64.028  18.501 -20.498  1.00  0.48           C  
ATOM   2376  CG  LEU B   7     -64.160  18.161 -18.995  1.00  0.48           C  
ATOM   2377  CD1 LEU B   7     -64.309  16.645 -18.781  1.00  0.48           C  
ATOM   2378  CD2 LEU B   7     -62.956  18.665 -18.184  1.00  0.48           C  
ATOM   2379  N   GLY B   8     -62.795  19.375 -22.922  1.00  0.47           N  
ATOM   2380  CA  GLY B   8     -62.050  19.650 -24.153  1.00  0.47           C  
ATOM   2381  C   GLY B   8     -60.592  19.933 -23.875  1.00  0.47           C  
ATOM   2382  O   GLY B   8     -59.783  20.037 -24.786  1.00  0.47           O  
ATOM   2383  N   ASN B   9     -60.237  20.039 -22.577  1.00  0.48           N  
ATOM   2384  CA  ASN B   9     -58.908  20.225 -22.015  1.00  0.48           C  
ATOM   2385  C   ASN B   9     -57.838  19.266 -22.544  1.00  0.48           C  
ATOM   2386  O   ASN B   9     -58.133  18.126 -22.892  1.00  0.48           O  
ATOM   2387  CB  ASN B   9     -58.903  20.040 -20.459  1.00  0.48           C  
ATOM   2388  CG  ASN B   9     -60.014  20.767 -19.701  1.00  0.48           C  
ATOM   2389  OD1 ASN B   9     -61.112  21.029 -20.187  1.00  0.48           O  
ATOM   2390  ND2 ASN B   9     -59.762  21.025 -18.399  1.00  0.48           N  
ATOM   2391  N   GLY B  10     -56.549  19.683 -22.545  1.00  0.53           N  
ATOM   2392  CA  GLY B  10     -55.451  18.794 -22.935  1.00  0.53           C  
ATOM   2393  C   GLY B  10     -55.168  17.721 -21.912  1.00  0.53           C  
ATOM   2394  O   GLY B  10     -55.115  16.540 -22.233  1.00  0.53           O  
ATOM   2395  N   CYS B  11     -55.051  18.098 -20.629  1.00  0.61           N  
ATOM   2396  CA  CYS B  11     -55.001  17.146 -19.539  1.00  0.61           C  
ATOM   2397  C   CYS B  11     -55.558  17.815 -18.303  1.00  0.61           C  
ATOM   2398  O   CYS B  11     -55.515  19.037 -18.173  1.00  0.61           O  
ATOM   2399  CB  CYS B  11     -53.596  16.512 -19.297  1.00  0.61           C  
ATOM   2400  SG  CYS B  11     -52.245  17.715 -19.034  1.00  0.61           S  
ATOM   2401  N   THR B  12     -56.161  17.029 -17.393  1.00  0.64           N  
ATOM   2402  CA  THR B  12     -56.849  17.563 -16.222  1.00  0.64           C  
ATOM   2403  C   THR B  12     -56.398  16.800 -14.997  1.00  0.64           C  
ATOM   2404  O   THR B  12     -56.528  15.579 -14.935  1.00  0.64           O  
ATOM   2405  CB  THR B  12     -58.382  17.457 -16.260  1.00  0.64           C  
ATOM   2406  OG1 THR B  12     -58.944  18.058 -17.418  1.00  0.64           O  
ATOM   2407  CG2 THR B  12     -59.014  18.220 -15.088  1.00  0.64           C  
ATOM   2408  N   TRP B  13     -55.883  17.504 -13.967  1.00  0.62           N  
ATOM   2409  CA  TRP B  13     -55.669  16.937 -12.646  1.00  0.62           C  
ATOM   2410  C   TRP B  13     -56.877  17.255 -11.766  1.00  0.62           C  
ATOM   2411  O   TRP B  13     -57.349  18.389 -11.727  1.00  0.62           O  
ATOM   2412  CB  TRP B  13     -54.365  17.486 -11.989  1.00  0.62           C  
ATOM   2413  CG  TRP B  13     -53.970  16.868 -10.655  1.00  0.62           C  
ATOM   2414  CD1 TRP B  13     -54.384  15.694 -10.087  1.00  0.62           C  
ATOM   2415  CD2 TRP B  13     -53.082  17.461  -9.670  1.00  0.62           C  
ATOM   2416  NE1 TRP B  13     -53.799  15.487  -8.857  1.00  0.62           N  
ATOM   2417  CE2 TRP B  13     -52.994  16.576  -8.610  1.00  0.62           C  
ATOM   2418  CE3 TRP B  13     -52.410  18.692  -9.662  1.00  0.62           C  
ATOM   2419  CZ2 TRP B  13     -52.217  16.845  -7.486  1.00  0.62           C  
ATOM   2420  CZ3 TRP B  13     -51.666  18.995  -8.502  1.00  0.62           C  
ATOM   2421  CH2 TRP B  13     -51.564  18.090  -7.444  1.00  0.62           C  
ATOM   2422  N   ILE B  14     -57.418  16.242 -11.061  1.00  0.73           N  
ATOM   2423  CA  ILE B  14     -58.468  16.396 -10.065  1.00  0.73           C  
ATOM   2424  C   ILE B  14     -57.960  15.783  -8.764  1.00  0.73           C  
ATOM   2425  O   ILE B  14     -57.528  14.630  -8.745  1.00  0.73           O  
ATOM   2426  CB  ILE B  14     -59.765  15.700 -10.504  1.00  0.73           C  
ATOM   2427  CG1 ILE B  14     -60.335  16.343 -11.796  1.00  0.73           C  
ATOM   2428  CG2 ILE B  14     -60.818  15.696  -9.368  1.00  0.73           C  
ATOM   2429  CD1 ILE B  14     -61.402  15.495 -12.505  1.00  0.73           C  
ATOM   2430  N   ASP B  15     -58.011  16.538  -7.643  1.00  0.71           N  
ATOM   2431  CA  ASP B  15     -57.657  16.064  -6.319  1.00  0.71           C  
ATOM   2432  C   ASP B  15     -58.898  16.018  -5.424  1.00  0.71           C  
ATOM   2433  O   ASP B  15     -59.867  16.760  -5.608  1.00  0.71           O  
ATOM   2434  CB  ASP B  15     -56.545  16.953  -5.691  1.00  0.71           C  
ATOM   2435  CG  ASP B  15     -56.026  16.340  -4.405  1.00  0.71           C  
ATOM   2436  OD1 ASP B  15     -55.552  15.172  -4.460  1.00  0.71           O  
ATOM   2437  OD2 ASP B  15     -56.138  16.986  -3.338  1.00  0.71           O  
ATOM   2438  N   LEU B  16     -58.900  15.100  -4.437  1.00  0.67           N  
ATOM   2439  CA  LEU B  16     -59.980  14.963  -3.491  1.00  0.67           C  
ATOM   2440  C   LEU B  16     -59.510  14.436  -2.131  1.00  0.67           C  
ATOM   2441  O   LEU B  16     -59.043  13.308  -1.987  1.00  0.67           O  
ATOM   2442  CB  LEU B  16     -61.060  14.035  -4.108  1.00  0.67           C  
ATOM   2443  CG  LEU B  16     -62.320  13.770  -3.259  1.00  0.67           C  
ATOM   2444  CD1 LEU B  16     -63.050  15.061  -2.867  1.00  0.67           C  
ATOM   2445  CD2 LEU B  16     -63.281  12.848  -4.022  1.00  0.67           C  
ATOM   2446  N   ASP B  17     -59.687  15.251  -1.071  1.00  0.60           N  
ATOM   2447  CA  ASP B  17     -59.514  14.887   0.323  1.00  0.60           C  
ATOM   2448  C   ASP B  17     -60.864  14.422   0.869  1.00  0.60           C  
ATOM   2449  O   ASP B  17     -61.869  15.123   0.741  1.00  0.60           O  
ATOM   2450  CB  ASP B  17     -58.995  16.156   1.077  1.00  0.60           C  
ATOM   2451  CG  ASP B  17     -58.748  16.045   2.578  1.00  0.60           C  
ATOM   2452  OD1 ASP B  17     -58.633  14.937   3.152  1.00  0.60           O  
ATOM   2453  OD2 ASP B  17     -58.688  17.120   3.241  1.00  0.60           O  
ATOM   2454  N   LEU B  18     -60.898  13.201   1.451  1.00  0.59           N  
ATOM   2455  CA  LEU B  18     -61.947  12.657   2.305  1.00  0.59           C  
ATOM   2456  C   LEU B  18     -63.388  12.862   1.829  1.00  0.59           C  
ATOM   2457  O   LEU B  18     -64.252  13.439   2.492  1.00  0.59           O  
ATOM   2458  CB  LEU B  18     -61.684  13.076   3.773  1.00  0.59           C  
ATOM   2459  CG  LEU B  18     -62.439  12.288   4.868  1.00  0.59           C  
ATOM   2460  CD1 LEU B  18     -62.168  10.775   4.838  1.00  0.59           C  
ATOM   2461  CD2 LEU B  18     -62.066  12.846   6.250  1.00  0.59           C  
ATOM   2462  N   GLY B  19     -63.670  12.389   0.596  1.00  0.62           N  
ATOM   2463  CA  GLY B  19     -64.944  12.578  -0.084  1.00  0.62           C  
ATOM   2464  C   GLY B  19     -66.165  12.001   0.580  1.00  0.62           C  
ATOM   2465  O   GLY B  19     -66.399  10.799   0.563  1.00  0.62           O  
ATOM   2466  N   LYS B  20     -67.039  12.872   1.124  1.00  0.55           N  
ATOM   2467  CA  LYS B  20     -68.376  12.501   1.560  1.00  0.55           C  
ATOM   2468  C   LYS B  20     -69.222  11.949   0.413  1.00  0.55           C  
ATOM   2469  O   LYS B  20     -69.083  12.374  -0.732  1.00  0.55           O  
ATOM   2470  CB  LYS B  20     -69.095  13.656   2.326  1.00  0.55           C  
ATOM   2471  CG  LYS B  20     -69.268  14.980   1.554  1.00  0.55           C  
ATOM   2472  CD  LYS B  20     -69.402  16.240   2.444  1.00  0.55           C  
ATOM   2473  CE  LYS B  20     -70.733  16.446   3.187  1.00  0.55           C  
ATOM   2474  NZ  LYS B  20     -70.837  15.563   4.372  1.00  0.55           N  
ATOM   2475  N   LEU B  21     -70.104  10.963   0.703  1.00  0.61           N  
ATOM   2476  CA  LEU B  21     -70.692  10.064  -0.286  1.00  0.61           C  
ATOM   2477  C   LEU B  21     -71.399  10.722  -1.465  1.00  0.61           C  
ATOM   2478  O   LEU B  21     -71.213  10.302  -2.600  1.00  0.61           O  
ATOM   2479  CB  LEU B  21     -71.648   9.045   0.389  1.00  0.61           C  
ATOM   2480  CG  LEU B  21     -70.959   8.045   1.347  1.00  0.61           C  
ATOM   2481  CD1 LEU B  21     -72.005   7.210   2.100  1.00  0.61           C  
ATOM   2482  CD2 LEU B  21     -69.997   7.108   0.599  1.00  0.61           C  
ATOM   2483  N   ASN B  22     -72.175  11.802  -1.253  1.00  0.65           N  
ATOM   2484  CA  ASN B  22     -72.806  12.560  -2.326  1.00  0.65           C  
ATOM   2485  C   ASN B  22     -71.795  13.119  -3.339  1.00  0.65           C  
ATOM   2486  O   ASN B  22     -71.911  12.899  -4.537  1.00  0.65           O  
ATOM   2487  CB  ASN B  22     -73.605  13.775  -1.754  1.00  0.65           C  
ATOM   2488  CG  ASN B  22     -74.544  13.448  -0.591  1.00  0.65           C  
ATOM   2489  OD1 ASN B  22     -74.500  12.422   0.081  1.00  0.65           O  
ATOM   2490  ND2 ASN B  22     -75.407  14.437  -0.258  1.00  0.65           N  
ATOM   2491  N   LYS B  23     -70.719  13.772  -2.844  1.00  0.68           N  
ATOM   2492  CA  LYS B  23     -69.641  14.342  -3.644  1.00  0.68           C  
ATOM   2493  C   LYS B  23     -68.802  13.280  -4.346  1.00  0.68           C  
ATOM   2494  O   LYS B  23     -68.295  13.447  -5.456  1.00  0.68           O  
ATOM   2495  CB  LYS B  23     -68.744  15.251  -2.759  1.00  0.68           C  
ATOM   2496  CG  LYS B  23     -67.680  16.028  -3.557  1.00  0.68           C  
ATOM   2497  CD  LYS B  23     -66.795  16.930  -2.682  1.00  0.68           C  
ATOM   2498  CE  LYS B  23     -65.706  17.645  -3.493  1.00  0.68           C  
ATOM   2499  NZ  LYS B  23     -64.786  18.394  -2.603  1.00  0.68           N  
ATOM   2500  N   LEU B  24     -68.629  12.127  -3.681  1.00  0.69           N  
ATOM   2501  CA  LEU B  24     -68.047  10.930  -4.248  1.00  0.69           C  
ATOM   2502  C   LEU B  24     -68.878  10.349  -5.400  1.00  0.69           C  
ATOM   2503  O   LEU B  24     -68.340   9.963  -6.439  1.00  0.69           O  
ATOM   2504  CB  LEU B  24     -67.881   9.910  -3.098  1.00  0.69           C  
ATOM   2505  CG  LEU B  24     -67.183   8.589  -3.456  1.00  0.69           C  
ATOM   2506  CD1 LEU B  24     -65.745   8.802  -3.939  1.00  0.69           C  
ATOM   2507  CD2 LEU B  24     -67.195   7.646  -2.244  1.00  0.69           C  
ATOM   2508  N   GLU B  25     -70.222  10.309  -5.257  1.00  0.71           N  
ATOM   2509  CA  GLU B  25     -71.171   9.928  -6.297  1.00  0.71           C  
ATOM   2510  C   GLU B  25     -71.177  10.924  -7.474  1.00  0.71           C  
ATOM   2511  O   GLU B  25     -71.145  10.510  -8.633  1.00  0.71           O  
ATOM   2512  CB  GLU B  25     -72.572   9.605  -5.678  1.00  0.71           C  
ATOM   2513  CG  GLU B  25     -73.457   8.596  -6.488  1.00  0.71           C  
ATOM   2514  CD  GLU B  25     -73.918   7.304  -5.780  1.00  0.71           C  
ATOM   2515  OE1 GLU B  25     -73.701   7.132  -4.554  1.00  0.71           O  
ATOM   2516  OE2 GLU B  25     -74.449   6.366  -6.442  1.00  0.71           O  
ATOM   2517  N   ASP B  26     -71.093  12.259  -7.221  1.00  0.73           N  
ATOM   2518  CA  ASP B  26     -70.887  13.275  -8.255  1.00  0.73           C  
ATOM   2519  C   ASP B  26     -69.597  13.045  -9.067  1.00  0.73           C  
ATOM   2520  O   ASP B  26     -69.580  13.065 -10.298  1.00  0.73           O  
ATOM   2521  CB  ASP B  26     -70.765  14.713  -7.653  1.00  0.73           C  
ATOM   2522  CG  ASP B  26     -71.953  15.173  -6.817  1.00  0.73           C  
ATOM   2523  OD1 ASP B  26     -73.112  14.883  -7.190  1.00  0.73           O  
ATOM   2524  OD2 ASP B  26     -71.687  15.886  -5.811  1.00  0.73           O  
ATOM   2525  N   LEU B  27     -68.463  12.761  -8.386  1.00  0.75           N  
ATOM   2526  CA  LEU B  27     -67.200  12.412  -9.026  1.00  0.75           C  
ATOM   2527  C   LEU B  27     -67.265  11.128  -9.852  1.00  0.75           C  
ATOM   2528  O   LEU B  27     -66.704  11.045 -10.947  1.00  0.75           O  
ATOM   2529  CB  LEU B  27     -66.072  12.281  -7.970  1.00  0.75           C  
ATOM   2530  CG  LEU B  27     -64.681  11.914  -8.540  1.00  0.75           C  
ATOM   2531  CD1 LEU B  27     -64.141  12.969  -9.518  1.00  0.75           C  
ATOM   2532  CD2 LEU B  27     -63.667  11.695  -7.412  1.00  0.75           C  
ATOM   2533  N   SER B  28     -67.975  10.098  -9.345  1.00  0.74           N  
ATOM   2534  CA  SER B  28     -68.230   8.822 -10.014  1.00  0.74           C  
ATOM   2535  C   SER B  28     -68.923   9.017 -11.362  1.00  0.74           C  
ATOM   2536  O   SER B  28     -68.431   8.550 -12.391  1.00  0.74           O  
ATOM   2537  CB  SER B  28     -69.073   7.923  -9.057  1.00  0.74           C  
ATOM   2538  OG  SER B  28     -69.392   6.627  -9.564  1.00  0.74           O  
ATOM   2539  N   GLU B  29     -70.014   9.817 -11.411  1.00  0.73           N  
ATOM   2540  CA  GLU B  29     -70.691  10.159 -12.657  1.00  0.73           C  
ATOM   2541  C   GLU B  29     -69.855  10.986 -13.637  1.00  0.73           C  
ATOM   2542  O   GLU B  29     -69.766  10.672 -14.823  1.00  0.73           O  
ATOM   2543  CB  GLU B  29     -72.015  10.907 -12.368  1.00  0.73           C  
ATOM   2544  CG  GLU B  29     -72.860  11.171 -13.644  1.00  0.73           C  
ATOM   2545  CD  GLU B  29     -74.209  11.839 -13.382  1.00  0.73           C  
ATOM   2546  OE1 GLU B  29     -74.548  12.095 -12.202  1.00  0.73           O  
ATOM   2547  OE2 GLU B  29     -74.919  12.089 -14.392  1.00  0.73           O  
ATOM   2548  N   ILE B  30     -69.167  12.047 -13.155  1.00  0.75           N  
ATOM   2549  CA  ILE B  30     -68.326  12.924 -13.975  1.00  0.75           C  
ATOM   2550  C   ILE B  30     -67.156  12.189 -14.615  1.00  0.75           C  
ATOM   2551  O   ILE B  30     -66.796  12.411 -15.777  1.00  0.75           O  
ATOM   2552  CB  ILE B  30     -67.814  14.118 -13.158  1.00  0.75           C  
ATOM   2553  CG1 ILE B  30     -69.002  15.046 -12.814  1.00  0.75           C  
ATOM   2554  CG2 ILE B  30     -66.712  14.911 -13.908  1.00  0.75           C  
ATOM   2555  CD1 ILE B  30     -68.663  16.133 -11.785  1.00  0.75           C  
ATOM   2556  N   TYR B  31     -66.501  11.295 -13.851  1.00  0.73           N  
ATOM   2557  CA  TYR B  31     -65.394  10.523 -14.362  1.00  0.73           C  
ATOM   2558  C   TYR B  31     -65.826   9.343 -15.238  1.00  0.73           C  
ATOM   2559  O   TYR B  31     -65.322   9.186 -16.350  1.00  0.73           O  
ATOM   2560  CB  TYR B  31     -64.508  10.063 -13.170  1.00  0.73           C  
ATOM   2561  CG  TYR B  31     -63.154   9.493 -13.533  1.00  0.73           C  
ATOM   2562  CD1 TYR B  31     -62.561   9.615 -14.806  1.00  0.73           C  
ATOM   2563  CD2 TYR B  31     -62.435   8.829 -12.526  1.00  0.73           C  
ATOM   2564  CE1 TYR B  31     -61.292   9.085 -15.063  1.00  0.73           C  
ATOM   2565  CE2 TYR B  31     -61.171   8.285 -12.785  1.00  0.73           C  
ATOM   2566  CZ  TYR B  31     -60.601   8.424 -14.052  1.00  0.73           C  
ATOM   2567  OH  TYR B  31     -59.331   7.901 -14.323  1.00  0.73           O  
ATOM   2568  N   GLY B  32     -66.789   8.508 -14.785  1.00  0.75           N  
ATOM   2569  CA  GLY B  32     -67.143   7.268 -15.480  1.00  0.75           C  
ATOM   2570  C   GLY B  32     -66.561   6.030 -14.849  1.00  0.75           C  
ATOM   2571  O   GLY B  32     -66.610   4.945 -15.419  1.00  0.75           O  
ATOM   2572  N   LEU B  33     -66.015   6.148 -13.628  1.00  0.71           N  
ATOM   2573  CA  LEU B  33     -65.567   5.014 -12.845  1.00  0.71           C  
ATOM   2574  C   LEU B  33     -66.504   4.858 -11.681  1.00  0.71           C  
ATOM   2575  O   LEU B  33     -66.940   5.834 -11.075  1.00  0.71           O  
ATOM   2576  CB  LEU B  33     -64.162   5.179 -12.229  1.00  0.71           C  
ATOM   2577  CG  LEU B  33     -63.014   4.695 -13.121  1.00  0.71           C  
ATOM   2578  CD1 LEU B  33     -62.817   5.599 -14.345  1.00  0.71           C  
ATOM   2579  CD2 LEU B  33     -61.759   4.614 -12.249  1.00  0.71           C  
ATOM   2580  N   ASP B  34     -66.815   3.600 -11.331  1.00  0.67           N  
ATOM   2581  CA  ASP B  34     -67.689   3.282 -10.233  1.00  0.67           C  
ATOM   2582  C   ASP B  34     -67.231   3.859  -8.887  1.00  0.67           C  
ATOM   2583  O   ASP B  34     -66.047   4.045  -8.608  1.00  0.67           O  
ATOM   2584  CB  ASP B  34     -67.911   1.752 -10.162  1.00  0.67           C  
ATOM   2585  CG  ASP B  34     -69.272   1.483  -9.545  1.00  0.67           C  
ATOM   2586  OD1 ASP B  34     -69.431   1.778  -8.332  1.00  0.67           O  
ATOM   2587  OD2 ASP B  34     -70.174   1.067 -10.305  1.00  0.67           O  
ATOM   2588  N   LYS B  35     -68.189   4.149  -7.995  1.00  0.71           N  
ATOM   2589  CA  LYS B  35     -67.932   4.553  -6.634  1.00  0.71           C  
ATOM   2590  C   LYS B  35     -67.190   3.459  -5.880  1.00  0.71           C  
ATOM   2591  O   LYS B  35     -66.272   3.757  -5.125  1.00  0.71           O  
ATOM   2592  CB  LYS B  35     -69.232   5.000  -5.926  1.00  0.71           C  
ATOM   2593  CG  LYS B  35     -70.308   3.915  -5.762  1.00  0.71           C  
ATOM   2594  CD  LYS B  35     -71.614   4.539  -5.263  1.00  0.71           C  
ATOM   2595  CE  LYS B  35     -72.768   3.561  -5.083  1.00  0.71           C  
ATOM   2596  NZ  LYS B  35     -73.981   4.340  -4.759  1.00  0.71           N  
ATOM   2597  N   GLU B  36     -67.498   2.170  -6.147  1.00  0.67           N  
ATOM   2598  CA  GLU B  36     -66.769   1.035  -5.602  1.00  0.67           C  
ATOM   2599  C   GLU B  36     -65.289   0.998  -5.994  1.00  0.67           C  
ATOM   2600  O   GLU B  36     -64.407   0.757  -5.171  1.00  0.67           O  
ATOM   2601  CB  GLU B  36     -67.434  -0.291  -6.040  1.00  0.67           C  
ATOM   2602  CG  GLU B  36     -68.914  -0.409  -5.597  1.00  0.67           C  
ATOM   2603  CD  GLU B  36     -69.500  -1.802  -5.832  1.00  0.67           C  
ATOM   2604  OE1 GLU B  36     -68.760  -2.698  -6.319  1.00  0.67           O  
ATOM   2605  OE2 GLU B  36     -70.698  -1.983  -5.489  1.00  0.67           O  
ATOM   2606  N   THR B  37     -64.942   1.280  -7.274  1.00  0.70           N  
ATOM   2607  CA  THR B  37     -63.542   1.343  -7.708  1.00  0.70           C  
ATOM   2608  C   THR B  37     -62.795   2.529  -7.132  1.00  0.70           C  
ATOM   2609  O   THR B  37     -61.623   2.431  -6.776  1.00  0.70           O  
ATOM   2610  CB  THR B  37     -63.271   1.238  -9.208  1.00  0.70           C  
ATOM   2611  OG1 THR B  37     -63.871   2.280  -9.960  1.00  0.70           O  
ATOM   2612  CG2 THR B  37     -63.850  -0.082  -9.732  1.00  0.70           C  
ATOM   2613  N   ILE B  38     -63.472   3.681  -6.994  1.00  0.71           N  
ATOM   2614  CA  ILE B  38     -62.965   4.846  -6.284  1.00  0.71           C  
ATOM   2615  C   ILE B  38     -62.775   4.571  -4.782  1.00  0.71           C  
ATOM   2616  O   ILE B  38     -61.804   5.015  -4.181  1.00  0.71           O  
ATOM   2617  CB  ILE B  38     -63.817   6.085  -6.569  1.00  0.71           C  
ATOM   2618  CG1 ILE B  38     -63.868   6.379  -8.092  1.00  0.71           C  
ATOM   2619  CG2 ILE B  38     -63.228   7.315  -5.848  1.00  0.71           C  
ATOM   2620  CD1 ILE B  38     -64.993   7.345  -8.490  1.00  0.71           C  
ATOM   2621  N   GLU B  39     -63.662   3.792  -4.128  1.00  0.66           N  
ATOM   2622  CA  GLU B  39     -63.615   3.461  -2.706  1.00  0.66           C  
ATOM   2623  C   GLU B  39     -62.350   2.748  -2.227  1.00  0.66           C  
ATOM   2624  O   GLU B  39     -61.848   3.046  -1.144  1.00  0.66           O  
ATOM   2625  CB  GLU B  39     -64.882   2.687  -2.274  1.00  0.66           C  
ATOM   2626  CG  GLU B  39     -65.087   2.615  -0.737  1.00  0.66           C  
ATOM   2627  CD  GLU B  39     -66.480   2.143  -0.316  1.00  0.66           C  
ATOM   2628  OE1 GLU B  39     -67.354   1.952  -1.197  1.00  0.66           O  
ATOM   2629  OE2 GLU B  39     -66.678   2.000   0.919  1.00  0.66           O  
ATOM   2630  N   TYR B  40     -61.729   1.860  -3.049  1.00  0.62           N  
ATOM   2631  CA  TYR B  40     -60.421   1.246  -2.756  1.00  0.62           C  
ATOM   2632  C   TYR B  40     -59.354   2.274  -2.426  1.00  0.62           C  
ATOM   2633  O   TYR B  40     -58.487   2.083  -1.581  1.00  0.62           O  
ATOM   2634  CB  TYR B  40     -59.832   0.454  -3.958  1.00  0.62           C  
ATOM   2635  CG  TYR B  40     -60.645  -0.761  -4.261  1.00  0.62           C  
ATOM   2636  CD1 TYR B  40     -60.611  -1.880  -3.414  1.00  0.62           C  
ATOM   2637  CD2 TYR B  40     -61.414  -0.808  -5.429  1.00  0.62           C  
ATOM   2638  CE1 TYR B  40     -61.365  -3.022  -3.726  1.00  0.62           C  
ATOM   2639  CE2 TYR B  40     -62.189  -1.934  -5.731  1.00  0.62           C  
ATOM   2640  CZ  TYR B  40     -62.165  -3.039  -4.874  1.00  0.62           C  
ATOM   2641  OH  TYR B  40     -62.958  -4.161  -5.176  1.00  0.62           O  
ATOM   2642  N   ALA B  41     -59.441   3.441  -3.077  1.00  0.69           N  
ATOM   2643  CA  ALA B  41     -58.512   4.517  -2.924  1.00  0.69           C  
ATOM   2644  C   ALA B  41     -58.633   5.275  -1.602  1.00  0.69           C  
ATOM   2645  O   ALA B  41     -57.784   6.100  -1.269  1.00  0.69           O  
ATOM   2646  CB  ALA B  41     -58.724   5.450  -4.123  1.00  0.69           C  
ATOM   2647  N   LEU B  42     -59.695   5.000  -0.822  1.00  0.60           N  
ATOM   2648  CA  LEU B  42     -59.953   5.600   0.466  1.00  0.60           C  
ATOM   2649  C   LEU B  42     -59.673   4.655   1.629  1.00  0.60           C  
ATOM   2650  O   LEU B  42     -59.925   5.019   2.779  1.00  0.60           O  
ATOM   2651  CB  LEU B  42     -61.437   6.041   0.541  1.00  0.60           C  
ATOM   2652  CG  LEU B  42     -61.820   7.156  -0.451  1.00  0.60           C  
ATOM   2653  CD1 LEU B  42     -63.340   7.381  -0.459  1.00  0.60           C  
ATOM   2654  CD2 LEU B  42     -61.093   8.464  -0.112  1.00  0.60           C  
ATOM   2655  N   ASP B  43     -59.108   3.446   1.397  1.00  0.57           N  
ATOM   2656  CA  ASP B  43     -58.543   2.679   2.495  1.00  0.57           C  
ATOM   2657  C   ASP B  43     -57.087   3.108   2.675  1.00  0.57           C  
ATOM   2658  O   ASP B  43     -56.305   3.203   1.736  1.00  0.57           O  
ATOM   2659  CB  ASP B  43     -58.701   1.139   2.357  1.00  0.57           C  
ATOM   2660  CG  ASP B  43     -58.567   0.466   3.723  1.00  0.57           C  
ATOM   2661  OD1 ASP B  43     -57.657   0.854   4.511  1.00  0.57           O  
ATOM   2662  OD2 ASP B  43     -59.414  -0.404   4.036  1.00  0.57           O  
ATOM   2663  N   ARG B  44     -56.705   3.391   3.930  1.00  0.50           N  
ATOM   2664  CA  ARG B  44     -55.429   3.957   4.298  1.00  0.50           C  
ATOM   2665  C   ARG B  44     -54.394   2.901   4.619  1.00  0.50           C  
ATOM   2666  O   ARG B  44     -53.223   3.214   4.803  1.00  0.50           O  
ATOM   2667  CB  ARG B  44     -55.614   4.824   5.569  1.00  0.50           C  
ATOM   2668  CG  ARG B  44     -56.097   4.038   6.809  1.00  0.50           C  
ATOM   2669  CD  ARG B  44     -56.427   4.933   8.002  1.00  0.50           C  
ATOM   2670  NE  ARG B  44     -56.825   4.046   9.148  1.00  0.50           N  
ATOM   2671  CZ  ARG B  44     -58.059   3.563   9.359  1.00  0.50           C  
ATOM   2672  NH1 ARG B  44     -58.303   2.843  10.452  1.00  0.50           N  
ATOM   2673  NH2 ARG B  44     -59.053   3.768   8.501  1.00  0.50           N  
ATOM   2674  N   ASN B  45     -54.802   1.617   4.703  1.00  0.57           N  
ATOM   2675  CA  ASN B  45     -53.863   0.537   4.948  1.00  0.57           C  
ATOM   2676  C   ASN B  45     -53.671  -0.291   3.690  1.00  0.57           C  
ATOM   2677  O   ASN B  45     -52.910  -1.255   3.701  1.00  0.57           O  
ATOM   2678  CB  ASN B  45     -54.352  -0.402   6.078  1.00  0.57           C  
ATOM   2679  CG  ASN B  45     -54.477   0.336   7.403  1.00  0.57           C  
ATOM   2680  OD1 ASN B  45     -53.730   1.236   7.782  1.00  0.57           O  
ATOM   2681  ND2 ASN B  45     -55.472  -0.095   8.216  1.00  0.57           N  
ATOM   2682  N   GLU B  46     -54.340   0.085   2.575  1.00  0.56           N  
ATOM   2683  CA  GLU B  46     -54.191  -0.546   1.274  1.00  0.56           C  
ATOM   2684  C   GLU B  46     -52.757  -0.456   0.764  1.00  0.56           C  
ATOM   2685  O   GLU B  46     -52.044   0.526   0.971  1.00  0.56           O  
ATOM   2686  CB  GLU B  46     -55.204   0.047   0.254  1.00  0.56           C  
ATOM   2687  CG  GLU B  46     -55.181  -0.540  -1.185  1.00  0.56           C  
ATOM   2688  CD  GLU B  46     -55.473  -2.036  -1.260  1.00  0.56           C  
ATOM   2689  OE1 GLU B  46     -54.622  -2.826  -0.777  1.00  0.56           O  
ATOM   2690  OE2 GLU B  46     -56.537  -2.398  -1.829  1.00  0.56           O  
ATOM   2691  N   ARG B  47     -52.260  -1.523   0.124  1.00  0.53           N  
ATOM   2692  CA  ARG B  47     -50.851  -1.620  -0.184  1.00  0.53           C  
ATOM   2693  C   ARG B  47     -50.494  -0.917  -1.477  1.00  0.53           C  
ATOM   2694  O   ARG B  47     -51.237  -0.928  -2.447  1.00  0.53           O  
ATOM   2695  CB  ARG B  47     -50.386  -3.095  -0.230  1.00  0.53           C  
ATOM   2696  CG  ARG B  47     -48.883  -3.258  -0.529  1.00  0.53           C  
ATOM   2697  CD  ARG B  47     -48.283  -4.616  -0.181  1.00  0.53           C  
ATOM   2698  NE  ARG B  47     -48.935  -5.617  -1.067  1.00  0.53           N  
ATOM   2699  CZ  ARG B  47     -48.468  -5.999  -2.255  1.00  0.53           C  
ATOM   2700  NH1 ARG B  47     -49.198  -6.808  -3.017  1.00  0.53           N  
ATOM   2701  NH2 ARG B  47     -47.280  -5.652  -2.736  1.00  0.53           N  
ATOM   2702  N   ALA B  48     -49.304  -0.282  -1.542  1.00  0.66           N  
ATOM   2703  CA  ALA B  48     -48.791   0.262  -2.776  1.00  0.66           C  
ATOM   2704  C   ALA B  48     -48.623  -0.799  -3.880  1.00  0.66           C  
ATOM   2705  O   ALA B  48     -47.886  -1.773  -3.730  1.00  0.66           O  
ATOM   2706  CB  ALA B  48     -47.501   1.046  -2.479  1.00  0.66           C  
ATOM   2707  N   HIS B  49     -49.331  -0.621  -5.020  1.00  0.57           N  
ATOM   2708  CA  HIS B  49     -49.356  -1.544  -6.138  1.00  0.57           C  
ATOM   2709  C   HIS B  49     -49.811  -0.821  -7.395  1.00  0.57           C  
ATOM   2710  O   HIS B  49     -50.185   0.352  -7.363  1.00  0.57           O  
ATOM   2711  CB  HIS B  49     -50.250  -2.789  -5.896  1.00  0.57           C  
ATOM   2712  CG  HIS B  49     -51.728  -2.530  -5.838  1.00  0.57           C  
ATOM   2713  ND1 HIS B  49     -52.422  -2.934  -4.723  1.00  0.57           N  
ATOM   2714  CD2 HIS B  49     -52.588  -2.066  -6.783  1.00  0.57           C  
ATOM   2715  CE1 HIS B  49     -53.693  -2.706  -5.001  1.00  0.57           C  
ATOM   2716  NE2 HIS B  49     -53.846  -2.185  -6.244  1.00  0.57           N  
ATOM   2717  N   MET B  50     -49.785  -1.519  -8.550  1.00  0.58           N  
ATOM   2718  CA  MET B  50     -50.302  -1.040  -9.817  1.00  0.58           C  
ATOM   2719  C   MET B  50     -51.319  -2.046 -10.354  1.00  0.58           C  
ATOM   2720  O   MET B  50     -51.008  -3.232 -10.424  1.00  0.58           O  
ATOM   2721  CB  MET B  50     -49.134  -0.880 -10.833  1.00  0.58           C  
ATOM   2722  CG  MET B  50     -49.550  -0.407 -12.243  1.00  0.58           C  
ATOM   2723  SD  MET B  50     -50.124  -1.705 -13.395  1.00  0.58           S  
ATOM   2724  CE  MET B  50     -48.501  -2.446 -13.694  1.00  0.58           C  
ATOM   2725  N   ASP B  51     -52.526  -1.587 -10.769  1.00  0.56           N  
ATOM   2726  CA  ASP B  51     -53.505  -2.407 -11.480  1.00  0.56           C  
ATOM   2727  C   ASP B  51     -53.748  -1.818 -12.863  1.00  0.56           C  
ATOM   2728  O   ASP B  51     -53.681  -0.604 -13.067  1.00  0.56           O  
ATOM   2729  CB  ASP B  51     -54.927  -2.506 -10.858  1.00  0.56           C  
ATOM   2730  CG  ASP B  51     -54.902  -2.747  -9.368  1.00  0.56           C  
ATOM   2731  OD1 ASP B  51     -54.365  -3.799  -8.957  1.00  0.56           O  
ATOM   2732  OD2 ASP B  51     -55.473  -1.900  -8.629  1.00  0.56           O  
ATOM   2733  N   TYR B  52     -54.092  -2.668 -13.850  1.00  0.51           N  
ATOM   2734  CA  TYR B  52     -54.547  -2.206 -15.146  1.00  0.51           C  
ATOM   2735  C   TYR B  52     -55.858  -2.886 -15.502  1.00  0.51           C  
ATOM   2736  O   TYR B  52     -55.914  -4.098 -15.705  1.00  0.51           O  
ATOM   2737  CB  TYR B  52     -53.489  -2.516 -16.240  1.00  0.51           C  
ATOM   2738  CG  TYR B  52     -53.802  -1.875 -17.574  1.00  0.51           C  
ATOM   2739  CD1 TYR B  52     -54.142  -0.514 -17.673  1.00  0.51           C  
ATOM   2740  CD2 TYR B  52     -53.730  -2.638 -18.751  1.00  0.51           C  
ATOM   2741  CE1 TYR B  52     -54.406   0.073 -18.919  1.00  0.51           C  
ATOM   2742  CE2 TYR B  52     -53.981  -2.053 -19.999  1.00  0.51           C  
ATOM   2743  CZ  TYR B  52     -54.319  -0.699 -20.081  1.00  0.51           C  
ATOM   2744  OH  TYR B  52     -54.554  -0.136 -21.349  1.00  0.51           O  
ATOM   2745  N   HIS B  53     -56.945  -2.107 -15.628  1.00  0.50           N  
ATOM   2746  CA  HIS B  53     -58.241  -2.615 -16.027  1.00  0.50           C  
ATOM   2747  C   HIS B  53     -58.507  -2.141 -17.439  1.00  0.50           C  
ATOM   2748  O   HIS B  53     -59.113  -1.096 -17.670  1.00  0.50           O  
ATOM   2749  CB  HIS B  53     -59.366  -2.120 -15.099  1.00  0.50           C  
ATOM   2750  CG  HIS B  53     -59.174  -2.520 -13.671  1.00  0.50           C  
ATOM   2751  ND1 HIS B  53     -59.583  -3.774 -13.271  1.00  0.50           N  
ATOM   2752  CD2 HIS B  53     -58.597  -1.857 -12.633  1.00  0.50           C  
ATOM   2753  CE1 HIS B  53     -59.249  -3.856 -12.000  1.00  0.50           C  
ATOM   2754  NE2 HIS B  53     -58.647  -2.723 -11.561  1.00  0.50           N  
ATOM   2755  N   ARG B  54     -58.031  -2.903 -18.443  1.00  0.42           N  
ATOM   2756  CA  ARG B  54     -58.028  -2.486 -19.837  1.00  0.42           C  
ATOM   2757  C   ARG B  54     -59.402  -2.160 -20.426  1.00  0.42           C  
ATOM   2758  O   ARG B  54     -59.560  -1.156 -21.115  1.00  0.42           O  
ATOM   2759  CB  ARG B  54     -57.344  -3.579 -20.696  1.00  0.42           C  
ATOM   2760  CG  ARG B  54     -57.022  -3.148 -22.145  1.00  0.42           C  
ATOM   2761  CD  ARG B  54     -56.437  -4.278 -23.008  1.00  0.42           C  
ATOM   2762  NE  ARG B  54     -57.560  -5.220 -23.230  1.00  0.42           N  
ATOM   2763  CZ  ARG B  54     -57.541  -6.480 -23.666  1.00  0.42           C  
ATOM   2764  NH1 ARG B  54     -58.714  -7.099 -23.768  1.00  0.42           N  
ATOM   2765  NH2 ARG B  54     -56.424  -7.101 -23.998  1.00  0.42           N  
ATOM   2766  N   GLU B  55     -60.430  -2.982 -20.129  1.00  0.34           N  
ATOM   2767  CA  GLU B  55     -61.761  -2.879 -20.706  1.00  0.34           C  
ATOM   2768  C   GLU B  55     -62.608  -1.762 -20.100  1.00  0.34           C  
ATOM   2769  O   GLU B  55     -63.617  -1.354 -20.666  1.00  0.34           O  
ATOM   2770  CB  GLU B  55     -62.540  -4.215 -20.529  1.00  0.34           C  
ATOM   2771  CG  GLU B  55     -61.790  -5.504 -20.948  1.00  0.34           C  
ATOM   2772  CD  GLU B  55     -61.218  -5.456 -22.349  1.00  0.34           C  
ATOM   2773  OE1 GLU B  55     -61.876  -5.839 -23.341  1.00  0.34           O  
ATOM   2774  OE2 GLU B  55     -60.006  -5.123 -22.428  1.00  0.34           O  
ATOM   2775  N   SER B  56     -62.212  -1.217 -18.928  1.00  0.41           N  
ATOM   2776  CA  SER B  56     -62.849  -0.035 -18.355  1.00  0.41           C  
ATOM   2777  C   SER B  56     -61.993   1.191 -18.580  1.00  0.41           C  
ATOM   2778  O   SER B  56     -62.331   2.264 -18.095  1.00  0.41           O  
ATOM   2779  CB  SER B  56     -63.125  -0.154 -16.826  1.00  0.41           C  
ATOM   2780  OG  SER B  56     -61.948  -0.443 -16.068  1.00  0.41           O  
ATOM   2781  N   GLU B  57     -60.857   1.027 -19.295  1.00  0.55           N  
ATOM   2782  CA  GLU B  57     -59.968   2.080 -19.759  1.00  0.55           C  
ATOM   2783  C   GLU B  57     -59.086   2.679 -18.663  1.00  0.55           C  
ATOM   2784  O   GLU B  57     -58.537   3.772 -18.800  1.00  0.55           O  
ATOM   2785  CB  GLU B  57     -60.713   3.131 -20.629  1.00  0.55           C  
ATOM   2786  CG  GLU B  57     -61.401   2.479 -21.858  1.00  0.55           C  
ATOM   2787  CD  GLU B  57     -62.186   3.459 -22.722  1.00  0.55           C  
ATOM   2788  OE1 GLU B  57     -63.204   4.014 -22.238  1.00  0.55           O  
ATOM   2789  OE2 GLU B  57     -61.797   3.623 -23.910  1.00  0.55           O  
ATOM   2790  N   THR B  58     -58.879   1.940 -17.544  1.00  0.62           N  
ATOM   2791  CA  THR B  58     -58.317   2.501 -16.312  1.00  0.62           C  
ATOM   2792  C   THR B  58     -57.005   1.903 -15.864  1.00  0.62           C  
ATOM   2793  O   THR B  58     -56.698   0.721 -16.010  1.00  0.62           O  
ATOM   2794  CB  THR B  58     -59.230   2.532 -15.073  1.00  0.62           C  
ATOM   2795  OG1 THR B  58     -59.499   1.259 -14.499  1.00  0.62           O  
ATOM   2796  CG2 THR B  58     -60.582   3.098 -15.477  1.00  0.62           C  
ATOM   2797  N   VAL B  59     -56.210   2.780 -15.243  1.00  0.70           N  
ATOM   2798  CA  VAL B  59     -55.008   2.501 -14.498  1.00  0.70           C  
ATOM   2799  C   VAL B  59     -55.313   2.819 -13.042  1.00  0.70           C  
ATOM   2800  O   VAL B  59     -55.863   3.877 -12.731  1.00  0.70           O  
ATOM   2801  CB  VAL B  59     -53.901   3.431 -14.984  1.00  0.70           C  
ATOM   2802  CG1 VAL B  59     -52.720   3.512 -13.995  1.00  0.70           C  
ATOM   2803  CG2 VAL B  59     -53.443   3.006 -16.391  1.00  0.70           C  
ATOM   2804  N   THR B  60     -54.939   1.920 -12.111  1.00  0.71           N  
ATOM   2805  CA  THR B  60     -55.024   2.161 -10.670  1.00  0.71           C  
ATOM   2806  C   THR B  60     -53.618   2.126 -10.152  1.00  0.71           C  
ATOM   2807  O   THR B  60     -52.832   1.250 -10.506  1.00  0.71           O  
ATOM   2808  CB  THR B  60     -55.774   1.108  -9.866  1.00  0.71           C  
ATOM   2809  OG1 THR B  60     -57.125   1.013 -10.282  1.00  0.71           O  
ATOM   2810  CG2 THR B  60     -55.813   1.423  -8.358  1.00  0.71           C  
ATOM   2811  N   PHE B  61     -53.240   3.097  -9.309  1.00  0.68           N  
ATOM   2812  CA  PHE B  61     -51.919   3.121  -8.735  1.00  0.68           C  
ATOM   2813  C   PHE B  61     -52.034   3.537  -7.274  1.00  0.68           C  
ATOM   2814  O   PHE B  61     -52.470   4.637  -6.955  1.00  0.68           O  
ATOM   2815  CB  PHE B  61     -51.091   4.106  -9.595  1.00  0.68           C  
ATOM   2816  CG  PHE B  61     -49.631   4.089  -9.294  1.00  0.68           C  
ATOM   2817  CD1 PHE B  61     -48.854   2.960  -9.600  1.00  0.68           C  
ATOM   2818  CD2 PHE B  61     -49.008   5.236  -8.787  1.00  0.68           C  
ATOM   2819  CE1 PHE B  61     -47.464   2.992  -9.439  1.00  0.68           C  
ATOM   2820  CE2 PHE B  61     -47.622   5.268  -8.622  1.00  0.68           C  
ATOM   2821  CZ  PHE B  61     -46.848   4.154  -8.956  1.00  0.68           C  
ATOM   2822  N   ILE B  62     -51.651   2.669  -6.326  1.00  0.71           N  
ATOM   2823  CA  ILE B  62     -51.719   2.961  -4.896  1.00  0.71           C  
ATOM   2824  C   ILE B  62     -50.325   3.430  -4.504  1.00  0.71           C  
ATOM   2825  O   ILE B  62     -49.366   2.806  -4.932  1.00  0.71           O  
ATOM   2826  CB  ILE B  62     -52.042   1.720  -4.065  1.00  0.71           C  
ATOM   2827  CG1 ILE B  62     -53.257   0.893  -4.558  1.00  0.71           C  
ATOM   2828  CG2 ILE B  62     -52.155   2.115  -2.572  1.00  0.71           C  
ATOM   2829  CD1 ILE B  62     -54.614   1.462  -4.168  1.00  0.71           C  
ATOM   2830  N   TYR B  63     -50.102   4.508  -3.724  1.00  0.69           N  
ATOM   2831  CA  TYR B  63     -48.729   4.902  -3.414  1.00  0.69           C  
ATOM   2832  C   TYR B  63     -48.644   5.563  -2.051  1.00  0.69           C  
ATOM   2833  O   TYR B  63     -49.283   6.577  -1.770  1.00  0.69           O  
ATOM   2834  CB  TYR B  63     -48.154   5.858  -4.500  1.00  0.69           C  
ATOM   2835  CG  TYR B  63     -46.650   5.965  -4.493  1.00  0.69           C  
ATOM   2836  CD1 TYR B  63     -45.994   6.845  -3.617  1.00  0.69           C  
ATOM   2837  CD2 TYR B  63     -45.887   5.244  -5.426  1.00  0.69           C  
ATOM   2838  CE1 TYR B  63     -44.604   7.007  -3.682  1.00  0.69           C  
ATOM   2839  CE2 TYR B  63     -44.496   5.407  -5.497  1.00  0.69           C  
ATOM   2840  CZ  TYR B  63     -43.860   6.296  -4.625  1.00  0.69           C  
ATOM   2841  OH  TYR B  63     -42.470   6.486  -4.686  1.00  0.69           O  
ATOM   2842  N   ASN B  64     -47.790   5.040  -1.154  1.00  0.65           N  
ATOM   2843  CA  ASN B  64     -47.756   5.529   0.205  1.00  0.65           C  
ATOM   2844  C   ASN B  64     -47.021   6.850   0.318  1.00  0.65           C  
ATOM   2845  O   ASN B  64     -45.799   6.909   0.237  1.00  0.65           O  
ATOM   2846  CB  ASN B  64     -47.053   4.515   1.130  1.00  0.65           C  
ATOM   2847  CG  ASN B  64     -47.973   3.326   1.325  1.00  0.65           C  
ATOM   2848  OD1 ASN B  64     -49.116   3.503   1.740  1.00  0.65           O  
ATOM   2849  ND2 ASN B  64     -47.487   2.101   1.047  1.00  0.65           N  
ATOM   2850  N   VAL B  65     -47.750   7.952   0.567  1.00  0.69           N  
ATOM   2851  CA  VAL B  65     -47.182   9.222   0.992  1.00  0.69           C  
ATOM   2852  C   VAL B  65     -46.897   9.162   2.488  1.00  0.69           C  
ATOM   2853  O   VAL B  65     -47.166   8.161   3.142  1.00  0.69           O  
ATOM   2854  CB  VAL B  65     -48.028  10.421   0.522  1.00  0.69           C  
ATOM   2855  CG1 VAL B  65     -49.441  10.448   1.116  1.00  0.69           C  
ATOM   2856  CG2 VAL B  65     -47.368  11.791   0.754  1.00  0.69           C  
ATOM   2857  N   LEU B  66     -46.290  10.208   3.054  1.00  0.67           N  
ATOM   2858  CA  LEU B  66     -46.041  10.368   4.466  1.00  0.67           C  
ATOM   2859  C   LEU B  66     -47.023  11.371   5.050  1.00  0.67           C  
ATOM   2860  O   LEU B  66     -47.245  12.443   4.488  1.00  0.67           O  
ATOM   2861  CB  LEU B  66     -44.606  10.892   4.633  1.00  0.67           C  
ATOM   2862  CG  LEU B  66     -44.145  11.225   6.059  1.00  0.67           C  
ATOM   2863  CD1 LEU B  66     -44.307  10.070   7.051  1.00  0.67           C  
ATOM   2864  CD2 LEU B  66     -42.671  11.584   5.977  1.00  0.67           C  
ATOM   2865  N   ASP B  67     -47.633  11.016   6.194  1.00  0.59           N  
ATOM   2866  CA  ASP B  67     -48.624  11.789   6.907  1.00  0.59           C  
ATOM   2867  C   ASP B  67     -47.985  12.216   8.226  1.00  0.59           C  
ATOM   2868  O   ASP B  67     -47.586  11.378   9.033  1.00  0.59           O  
ATOM   2869  CB  ASP B  67     -49.872  10.881   7.126  1.00  0.59           C  
ATOM   2870  CG  ASP B  67     -51.169  11.643   7.336  1.00  0.59           C  
ATOM   2871  OD1 ASP B  67     -51.142  12.800   7.823  1.00  0.59           O  
ATOM   2872  OD2 ASP B  67     -52.226  11.052   6.987  1.00  0.59           O  
ATOM   2873  N   VAL B  68     -47.848  13.537   8.459  1.00  0.61           N  
ATOM   2874  CA  VAL B  68     -47.441  14.096   9.740  1.00  0.61           C  
ATOM   2875  C   VAL B  68     -48.722  14.666  10.291  1.00  0.61           C  
ATOM   2876  O   VAL B  68     -49.251  15.650   9.767  1.00  0.61           O  
ATOM   2877  CB  VAL B  68     -46.395  15.213   9.654  1.00  0.61           C  
ATOM   2878  CG1 VAL B  68     -46.056  15.725  11.074  1.00  0.61           C  
ATOM   2879  CG2 VAL B  68     -45.117  14.688   8.970  1.00  0.61           C  
ATOM   2880  N   LYS B  69     -49.299  14.031  11.332  1.00  0.48           N  
ATOM   2881  CA  LYS B  69     -50.648  14.353  11.756  1.00  0.48           C  
ATOM   2882  C   LYS B  69     -50.836  15.800  12.217  1.00  0.48           C  
ATOM   2883  O   LYS B  69     -50.149  16.291  13.110  1.00  0.48           O  
ATOM   2884  CB  LYS B  69     -51.133  13.367  12.846  1.00  0.48           C  
ATOM   2885  CG  LYS B  69     -52.596  13.583  13.253  1.00  0.48           C  
ATOM   2886  CD  LYS B  69     -53.065  12.643  14.368  1.00  0.48           C  
ATOM   2887  CE  LYS B  69     -54.463  13.044  14.848  1.00  0.48           C  
ATOM   2888  NZ  LYS B  69     -54.865  12.256  16.032  1.00  0.48           N  
ATOM   2889  N   LYS B  70     -51.818  16.522  11.629  1.00  0.41           N  
ATOM   2890  CA  LYS B  70     -52.050  17.938  11.884  1.00  0.41           C  
ATOM   2891  C   LYS B  70     -52.342  18.259  13.347  1.00  0.41           C  
ATOM   2892  O   LYS B  70     -51.815  19.218  13.905  1.00  0.41           O  
ATOM   2893  CB  LYS B  70     -53.170  18.491  10.958  1.00  0.41           C  
ATOM   2894  CG  LYS B  70     -52.724  18.564   9.485  1.00  0.41           C  
ATOM   2895  CD  LYS B  70     -53.759  19.239   8.563  1.00  0.41           C  
ATOM   2896  CE  LYS B  70     -53.228  19.460   7.139  1.00  0.41           C  
ATOM   2897  NZ  LYS B  70     -54.256  20.061   6.252  1.00  0.41           N  
ATOM   2898  N   ASP B  71     -53.137  17.408  14.018  1.00  0.41           N  
ATOM   2899  CA  ASP B  71     -53.570  17.595  15.388  1.00  0.41           C  
ATOM   2900  C   ASP B  71     -52.620  16.919  16.393  1.00  0.41           C  
ATOM   2901  O   ASP B  71     -52.882  16.881  17.593  1.00  0.41           O  
ATOM   2902  CB  ASP B  71     -55.013  17.032  15.568  1.00  0.41           C  
ATOM   2903  CG  ASP B  71     -55.754  16.957  14.244  1.00  0.41           C  
ATOM   2904  OD1 ASP B  71     -56.467  17.915  13.873  1.00  0.41           O  
ATOM   2905  OD2 ASP B  71     -55.531  15.920  13.555  1.00  0.41           O  
ATOM   2906  N   LYS B  72     -51.474  16.368  15.931  1.00  0.38           N  
ATOM   2907  CA  LYS B  72     -50.490  15.725  16.788  1.00  0.38           C  
ATOM   2908  C   LYS B  72     -49.269  15.359  15.962  1.00  0.38           C  
ATOM   2909  O   LYS B  72     -49.064  14.200  15.603  1.00  0.38           O  
ATOM   2910  CB  LYS B  72     -50.995  14.443  17.532  1.00  0.38           C  
ATOM   2911  CG  LYS B  72     -49.991  13.866  18.554  1.00  0.38           C  
ATOM   2912  CD  LYS B  72     -50.464  12.558  19.218  1.00  0.38           C  
ATOM   2913  CE  LYS B  72     -49.393  11.945  20.137  1.00  0.38           C  
ATOM   2914  NZ  LYS B  72     -49.854  10.682  20.764  1.00  0.38           N  
ATOM   2915  N   ALA B  73     -48.398  16.345  15.666  1.00  0.52           N  
ATOM   2916  CA  ALA B  73     -47.205  16.181  14.843  1.00  0.52           C  
ATOM   2917  C   ALA B  73     -46.110  15.249  15.385  1.00  0.52           C  
ATOM   2918  O   ALA B  73     -45.065  15.072  14.777  1.00  0.52           O  
ATOM   2919  CB  ALA B  73     -46.602  17.572  14.559  1.00  0.52           C  
ATOM   2920  N   TYR B  74     -46.350  14.583  16.530  1.00  0.46           N  
ATOM   2921  CA  TYR B  74     -45.477  13.575  17.104  1.00  0.46           C  
ATOM   2922  C   TYR B  74     -45.951  12.174  16.723  1.00  0.46           C  
ATOM   2923  O   TYR B  74     -45.534  11.180  17.310  1.00  0.46           O  
ATOM   2924  CB  TYR B  74     -45.459  13.679  18.654  1.00  0.46           C  
ATOM   2925  CG  TYR B  74     -44.842  14.975  19.104  1.00  0.46           C  
ATOM   2926  CD1 TYR B  74     -43.444  15.113  19.125  1.00  0.46           C  
ATOM   2927  CD2 TYR B  74     -45.638  16.045  19.548  1.00  0.46           C  
ATOM   2928  CE1 TYR B  74     -42.851  16.294  19.593  1.00  0.46           C  
ATOM   2929  CE2 TYR B  74     -45.047  17.229  20.015  1.00  0.46           C  
ATOM   2930  CZ  TYR B  74     -43.652  17.348  20.042  1.00  0.46           C  
ATOM   2931  OH  TYR B  74     -43.049  18.523  20.531  1.00  0.46           O  
ATOM   2932  N   TYR B  75     -46.866  12.054  15.744  1.00  0.42           N  
ATOM   2933  CA  TYR B  75     -47.286  10.779  15.201  1.00  0.42           C  
ATOM   2934  C   TYR B  75     -47.238  10.865  13.681  1.00  0.42           C  
ATOM   2935  O   TYR B  75     -47.917  11.694  13.073  1.00  0.42           O  
ATOM   2936  CB  TYR B  75     -48.707  10.421  15.716  1.00  0.42           C  
ATOM   2937  CG  TYR B  75     -49.090   9.014  15.345  1.00  0.42           C  
ATOM   2938  CD1 TYR B  75     -49.991   8.778  14.295  1.00  0.42           C  
ATOM   2939  CD2 TYR B  75     -48.524   7.919  16.020  1.00  0.42           C  
ATOM   2940  CE1 TYR B  75     -50.336   7.468  13.938  1.00  0.42           C  
ATOM   2941  CE2 TYR B  75     -48.860   6.607  15.655  1.00  0.42           C  
ATOM   2942  CZ  TYR B  75     -49.772   6.384  14.617  1.00  0.42           C  
ATOM   2943  OH  TYR B  75     -50.110   5.067  14.246  1.00  0.42           O  
ATOM   2944  N   GLU B  76     -46.413  10.002  13.053  1.00  0.54           N  
ATOM   2945  CA  GLU B  76     -46.151  10.018  11.627  1.00  0.54           C  
ATOM   2946  C   GLU B  76     -46.454   8.663  10.984  1.00  0.54           C  
ATOM   2947  O   GLU B  76     -46.055   7.609  11.483  1.00  0.54           O  
ATOM   2948  CB  GLU B  76     -44.687  10.422  11.353  1.00  0.54           C  
ATOM   2949  CG  GLU B  76     -44.334  11.841  11.864  1.00  0.54           C  
ATOM   2950  CD  GLU B  76     -42.879  12.199  11.581  1.00  0.54           C  
ATOM   2951  OE1 GLU B  76     -42.114  11.295  11.156  1.00  0.54           O  
ATOM   2952  OE2 GLU B  76     -42.525  13.384  11.795  1.00  0.54           O  
ATOM   2953  N   THR B  77     -47.213   8.663   9.867  1.00  0.59           N  
ATOM   2954  CA  THR B  77     -47.826   7.469   9.262  1.00  0.59           C  
ATOM   2955  C   THR B  77     -47.918   7.590   7.739  1.00  0.59           C  
ATOM   2956  O   THR B  77     -47.229   8.404   7.133  1.00  0.59           O  
ATOM   2957  CB  THR B  77     -49.183   7.078   9.866  1.00  0.59           C  
ATOM   2958  OG1 THR B  77     -49.856   8.200  10.417  1.00  0.59           O  
ATOM   2959  CG2 THR B  77     -48.939   6.069  10.996  1.00  0.59           C  
ATOM   2960  N   PHE B  78     -48.710   6.738   7.039  1.00  0.55           N  
ATOM   2961  CA  PHE B  78     -48.685   6.608   5.588  1.00  0.55           C  
ATOM   2962  C   PHE B  78     -50.095   6.317   4.999  1.00  0.55           C  
ATOM   2963  O   PHE B  78     -50.858   5.679   5.725  1.00  0.55           O  
ATOM   2964  CB  PHE B  78     -47.675   5.488   5.184  1.00  0.55           C  
ATOM   2965  CG  PHE B  78     -47.993   4.140   5.802  1.00  0.55           C  
ATOM   2966  CD1 PHE B  78     -47.452   3.750   7.044  1.00  0.55           C  
ATOM   2967  CD2 PHE B  78     -48.878   3.261   5.153  1.00  0.55           C  
ATOM   2968  CE1 PHE B  78     -47.818   2.531   7.634  1.00  0.55           C  
ATOM   2969  CE2 PHE B  78     -49.244   2.043   5.736  1.00  0.55           C  
ATOM   2970  CZ  PHE B  78     -48.716   1.678   6.980  1.00  0.55           C  
ATOM   2971  N   PRO B  79     -50.510   6.743   3.763  1.00  0.57           N  
ATOM   2972  CA  PRO B  79     -51.894   6.426   3.345  1.00  0.57           C  
ATOM   2973  C   PRO B  79     -52.364   6.284   1.860  1.00  0.57           C  
ATOM   2974  O   PRO B  79     -53.390   5.641   1.694  1.00  0.57           O  
ATOM   2975  CB  PRO B  79     -52.598   7.686   3.861  1.00  0.57           C  
ATOM   2976  CG  PRO B  79     -51.645   8.813   3.430  1.00  0.57           C  
ATOM   2977  CD  PRO B  79     -50.260   8.162   3.499  1.00  0.57           C  
ATOM   2978  N   MET B  80     -51.813   6.907   0.775  1.00  0.61           N  
ATOM   2979  CA  MET B  80     -52.687   7.323  -0.362  1.00  0.61           C  
ATOM   2980  C   MET B  80     -52.728   6.581  -1.728  1.00  0.61           C  
ATOM   2981  O   MET B  80     -51.978   5.655  -2.010  1.00  0.61           O  
ATOM   2982  CB  MET B  80     -52.526   8.833  -0.659  1.00  0.61           C  
ATOM   2983  CG  MET B  80     -51.352   9.173  -1.603  1.00  0.61           C  
ATOM   2984  SD  MET B  80     -51.359  10.867  -2.234  1.00  0.61           S  
ATOM   2985  CE  MET B  80     -52.796  10.605  -3.322  1.00  0.61           C  
ATOM   2986  N   THR B  81     -53.640   7.023  -2.653  1.00  0.70           N  
ATOM   2987  CA  THR B  81     -53.978   6.343  -3.920  1.00  0.70           C  
ATOM   2988  C   THR B  81     -54.248   7.296  -5.103  1.00  0.70           C  
ATOM   2989  O   THR B  81     -54.683   8.435  -4.948  1.00  0.70           O  
ATOM   2990  CB  THR B  81     -55.215   5.468  -3.746  1.00  0.70           C  
ATOM   2991  OG1 THR B  81     -54.935   4.423  -2.829  1.00  0.70           O  
ATOM   2992  CG2 THR B  81     -55.663   4.767  -5.042  1.00  0.70           C  
ATOM   2993  N   PHE B  82     -53.971   6.831  -6.349  1.00  0.70           N  
ATOM   2994  CA  PHE B  82     -54.107   7.512  -7.625  1.00  0.70           C  
ATOM   2995  C   PHE B  82     -54.915   6.653  -8.607  1.00  0.70           C  
ATOM   2996  O   PHE B  82     -54.889   5.422  -8.563  1.00  0.70           O  
ATOM   2997  CB  PHE B  82     -52.720   7.703  -8.318  1.00  0.70           C  
ATOM   2998  CG  PHE B  82     -51.735   8.444  -7.461  1.00  0.70           C  
ATOM   2999  CD1 PHE B  82     -51.152   7.851  -6.323  1.00  0.70           C  
ATOM   3000  CD2 PHE B  82     -51.404   9.768  -7.774  1.00  0.70           C  
ATOM   3001  CE1 PHE B  82     -50.395   8.617  -5.433  1.00  0.70           C  
ATOM   3002  CE2 PHE B  82     -50.582  10.512  -6.922  1.00  0.70           C  
ATOM   3003  CZ  PHE B  82     -50.105   9.949  -5.737  1.00  0.70           C  
ATOM   3004  N   ILE B  83     -55.630   7.289  -9.558  1.00  0.72           N  
ATOM   3005  CA  ILE B  83     -56.328   6.620 -10.654  1.00  0.72           C  
ATOM   3006  C   ILE B  83     -56.038   7.409 -11.938  1.00  0.72           C  
ATOM   3007  O   ILE B  83     -55.916   8.633 -11.903  1.00  0.72           O  
ATOM   3008  CB  ILE B  83     -57.842   6.510 -10.413  1.00  0.72           C  
ATOM   3009  CG1 ILE B  83     -58.180   5.644  -9.174  1.00  0.72           C  
ATOM   3010  CG2 ILE B  83     -58.529   5.904 -11.652  1.00  0.72           C  
ATOM   3011  CD1 ILE B  83     -59.659   5.704  -8.764  1.00  0.72           C  
ATOM   3012  N   VAL B  84     -55.891   6.727 -13.103  1.00  0.73           N  
ATOM   3013  CA  VAL B  84     -55.606   7.350 -14.397  1.00  0.73           C  
ATOM   3014  C   VAL B  84     -56.451   6.749 -15.530  1.00  0.73           C  
ATOM   3015  O   VAL B  84     -56.667   5.539 -15.593  1.00  0.73           O  
ATOM   3016  CB  VAL B  84     -54.113   7.251 -14.750  1.00  0.73           C  
ATOM   3017  CG1 VAL B  84     -53.824   7.794 -16.161  1.00  0.73           C  
ATOM   3018  CG2 VAL B  84     -53.307   8.037 -13.710  1.00  0.73           C  
ATOM   3019  N   GLU B  85     -56.944   7.600 -16.459  1.00  0.62           N  
ATOM   3020  CA  GLU B  85     -57.552   7.242 -17.732  1.00  0.62           C  
ATOM   3021  C   GLU B  85     -57.210   8.396 -18.663  1.00  0.62           C  
ATOM   3022  O   GLU B  85     -56.947   9.498 -18.189  1.00  0.62           O  
ATOM   3023  CB  GLU B  85     -59.085   6.994 -17.592  1.00  0.62           C  
ATOM   3024  CG  GLU B  85     -59.992   7.134 -18.852  1.00  0.62           C  
ATOM   3025  CD  GLU B  85     -60.459   8.563 -19.143  1.00  0.62           C  
ATOM   3026  OE1 GLU B  85     -60.037   9.510 -18.431  1.00  0.62           O  
ATOM   3027  OE2 GLU B  85     -61.249   8.771 -20.097  1.00  0.62           O  
ATOM   3028  N   HIS B  86     -57.127   8.152 -19.998  1.00  0.52           N  
ATOM   3029  CA  HIS B  86     -57.016   9.142 -21.071  1.00  0.52           C  
ATOM   3030  C   HIS B  86     -56.191  10.400 -20.793  1.00  0.52           C  
ATOM   3031  O   HIS B  86     -54.975  10.435 -20.975  1.00  0.52           O  
ATOM   3032  CB  HIS B  86     -58.422   9.489 -21.623  1.00  0.52           C  
ATOM   3033  CG  HIS B  86     -58.449  10.256 -22.905  1.00  0.52           C  
ATOM   3034  ND1 HIS B  86     -57.996   9.627 -24.041  1.00  0.52           N  
ATOM   3035  CD2 HIS B  86     -58.941  11.484 -23.213  1.00  0.52           C  
ATOM   3036  CE1 HIS B  86     -58.225  10.469 -25.021  1.00  0.52           C  
ATOM   3037  NE2 HIS B  86     -58.792  11.617 -24.580  1.00  0.52           N  
ATOM   3038  N   ARG B  87     -56.862  11.476 -20.335  1.00  0.54           N  
ATOM   3039  CA  ARG B  87     -56.237  12.743 -20.007  1.00  0.54           C  
ATOM   3040  C   ARG B  87     -56.484  13.156 -18.560  1.00  0.54           C  
ATOM   3041  O   ARG B  87     -56.219  14.294 -18.167  1.00  0.54           O  
ATOM   3042  CB  ARG B  87     -56.782  13.848 -20.944  1.00  0.54           C  
ATOM   3043  CG  ARG B  87     -58.235  14.288 -20.666  1.00  0.54           C  
ATOM   3044  CD  ARG B  87     -58.652  15.490 -21.511  1.00  0.54           C  
ATOM   3045  NE  ARG B  87     -60.121  15.716 -21.266  1.00  0.54           N  
ATOM   3046  CZ  ARG B  87     -61.094  15.150 -21.991  1.00  0.54           C  
ATOM   3047  NH1 ARG B  87     -62.371  15.350 -21.667  1.00  0.54           N  
ATOM   3048  NH2 ARG B  87     -60.826  14.378 -23.037  1.00  0.54           N  
ATOM   3049  N   ARG B  88     -57.028  12.248 -17.735  1.00  0.61           N  
ATOM   3050  CA  ARG B  88     -57.533  12.537 -16.411  1.00  0.61           C  
ATOM   3051  C   ARG B  88     -56.668  11.879 -15.351  1.00  0.61           C  
ATOM   3052  O   ARG B  88     -56.583  10.658 -15.236  1.00  0.61           O  
ATOM   3053  CB  ARG B  88     -58.979  12.005 -16.272  1.00  0.61           C  
ATOM   3054  CG  ARG B  88     -59.994  12.695 -17.209  1.00  0.61           C  
ATOM   3055  CD  ARG B  88     -61.377  12.056 -17.074  1.00  0.61           C  
ATOM   3056  NE  ARG B  88     -62.364  12.756 -17.964  1.00  0.61           N  
ATOM   3057  CZ  ARG B  88     -63.571  12.216 -18.192  1.00  0.61           C  
ATOM   3058  NH1 ARG B  88     -64.612  13.002 -18.451  1.00  0.61           N  
ATOM   3059  NH2 ARG B  88     -63.764  10.907 -18.103  1.00  0.61           N  
ATOM   3060  N   LEU B  89     -55.983  12.708 -14.541  1.00  0.71           N  
ATOM   3061  CA  LEU B  89     -55.143  12.257 -13.450  1.00  0.71           C  
ATOM   3062  C   LEU B  89     -55.956  12.517 -12.205  1.00  0.71           C  
ATOM   3063  O   LEU B  89     -56.388  13.641 -11.953  1.00  0.71           O  
ATOM   3064  CB  LEU B  89     -53.776  13.012 -13.446  1.00  0.71           C  
ATOM   3065  CG  LEU B  89     -52.643  12.522 -12.496  1.00  0.71           C  
ATOM   3066  CD1 LEU B  89     -52.750  13.010 -11.048  1.00  0.71           C  
ATOM   3067  CD2 LEU B  89     -52.428  11.008 -12.503  1.00  0.71           C  
ATOM   3068  N   ILE B  90     -56.253  11.462 -11.428  1.00  0.76           N  
ATOM   3069  CA  ILE B  90     -57.132  11.555 -10.281  1.00  0.76           C  
ATOM   3070  C   ILE B  90     -56.350  11.167  -9.052  1.00  0.76           C  
ATOM   3071  O   ILE B  90     -55.812  10.065  -8.954  1.00  0.76           O  
ATOM   3072  CB  ILE B  90     -58.332  10.618 -10.403  1.00  0.76           C  
ATOM   3073  CG1 ILE B  90     -59.106  10.835 -11.725  1.00  0.76           C  
ATOM   3074  CG2 ILE B  90     -59.268  10.728  -9.173  1.00  0.76           C  
ATOM   3075  CD1 ILE B  90     -59.695  12.230 -11.933  1.00  0.76           C  
ATOM   3076  N   THR B  91     -56.294  12.059  -8.056  1.00  0.74           N  
ATOM   3077  CA  THR B  91     -55.762  11.751  -6.740  1.00  0.74           C  
ATOM   3078  C   THR B  91     -56.910  11.784  -5.780  1.00  0.74           C  
ATOM   3079  O   THR B  91     -57.756  12.671  -5.802  1.00  0.74           O  
ATOM   3080  CB  THR B  91     -54.680  12.687  -6.231  1.00  0.74           C  
ATOM   3081  OG1 THR B  91     -54.876  14.014  -6.677  1.00  0.74           O  
ATOM   3082  CG2 THR B  91     -53.354  12.209  -6.810  1.00  0.74           C  
ATOM   3083  N   ILE B  92     -56.998  10.775  -4.906  1.00  0.71           N  
ATOM   3084  CA  ILE B  92     -58.025  10.763  -3.888  1.00  0.71           C  
ATOM   3085  C   ILE B  92     -57.405  10.118  -2.668  1.00  0.71           C  
ATOM   3086  O   ILE B  92     -56.633   9.164  -2.758  1.00  0.71           O  
ATOM   3087  CB  ILE B  92     -59.346  10.122  -4.340  1.00  0.71           C  
ATOM   3088  CG1 ILE B  92     -60.445  10.242  -3.256  1.00  0.71           C  
ATOM   3089  CG2 ILE B  92     -59.118   8.664  -4.762  1.00  0.71           C  
ATOM   3090  CD1 ILE B  92     -61.776   9.575  -3.626  1.00  0.71           C  
ATOM   3091  N   SER B  93     -57.666  10.677  -1.478  1.00  0.69           N  
ATOM   3092  CA  SER B  93     -57.044  10.226  -0.250  1.00  0.69           C  
ATOM   3093  C   SER B  93     -58.059  10.370   0.856  1.00  0.69           C  
ATOM   3094  O   SER B  93     -58.941  11.223   0.795  1.00  0.69           O  
ATOM   3095  CB  SER B  93     -55.801  11.089   0.107  1.00  0.69           C  
ATOM   3096  OG  SER B  93     -55.101  10.589   1.249  1.00  0.69           O  
ATOM   3097  N   ASN B  94     -57.977   9.532   1.906  1.00  0.62           N  
ATOM   3098  CA  ASN B  94     -58.846   9.652   3.062  1.00  0.62           C  
ATOM   3099  C   ASN B  94     -58.124  10.336   4.223  1.00  0.62           C  
ATOM   3100  O   ASN B  94     -58.684  10.503   5.305  1.00  0.62           O  
ATOM   3101  CB  ASN B  94     -59.392   8.259   3.478  1.00  0.62           C  
ATOM   3102  CG  ASN B  94     -58.280   7.414   4.082  1.00  0.62           C  
ATOM   3103  OD1 ASN B  94     -57.358   6.974   3.403  1.00  0.62           O  
ATOM   3104  ND2 ASN B  94     -58.288   7.298   5.430  1.00  0.62           N  
ATOM   3105  N   THR B  95     -56.853  10.724   4.026  1.00  0.61           N  
ATOM   3106  CA  THR B  95     -56.107  11.517   4.991  1.00  0.61           C  
ATOM   3107  C   THR B  95     -55.472  12.654   4.249  1.00  0.61           C  
ATOM   3108  O   THR B  95     -55.445  12.699   3.018  1.00  0.61           O  
ATOM   3109  CB  THR B  95     -55.026  10.840   5.839  1.00  0.61           C  
ATOM   3110  OG1 THR B  95     -53.885  10.422   5.113  1.00  0.61           O  
ATOM   3111  CG2 THR B  95     -55.588   9.607   6.546  1.00  0.61           C  
ATOM   3112  N   LYS B  96     -54.972  13.643   5.002  1.00  0.60           N  
ATOM   3113  CA  LYS B  96     -54.487  14.874   4.445  1.00  0.60           C  
ATOM   3114  C   LYS B  96     -53.240  14.723   3.592  1.00  0.60           C  
ATOM   3115  O   LYS B  96     -52.131  14.513   4.067  1.00  0.60           O  
ATOM   3116  CB  LYS B  96     -54.230  15.906   5.575  1.00  0.60           C  
ATOM   3117  CG  LYS B  96     -55.436  16.123   6.514  1.00  0.60           C  
ATOM   3118  CD  LYS B  96     -56.715  16.558   5.776  1.00  0.60           C  
ATOM   3119  CE  LYS B  96     -57.961  16.673   6.662  1.00  0.60           C  
ATOM   3120  NZ  LYS B  96     -59.141  16.902   5.809  1.00  0.60           N  
ATOM   3121  N   ASN B  97     -53.368  14.968   2.279  1.00  0.61           N  
ATOM   3122  CA  ASN B  97     -52.294  14.844   1.307  1.00  0.61           C  
ATOM   3123  C   ASN B  97     -51.429  16.115   1.303  1.00  0.61           C  
ATOM   3124  O   ASN B  97     -50.609  16.361   0.421  1.00  0.61           O  
ATOM   3125  CB  ASN B  97     -52.916  14.529  -0.092  1.00  0.61           C  
ATOM   3126  CG  ASN B  97     -53.944  15.581  -0.531  1.00  0.61           C  
ATOM   3127  OD1 ASN B  97     -54.095  16.619   0.113  1.00  0.61           O  
ATOM   3128  ND2 ASN B  97     -54.665  15.308  -1.637  1.00  0.61           N  
ATOM   3129  N   ALA B  98     -51.587  16.922   2.372  1.00  0.60           N  
ATOM   3130  CA  ALA B  98     -51.193  18.300   2.543  1.00  0.60           C  
ATOM   3131  C   ALA B  98     -49.696  18.493   2.647  1.00  0.60           C  
ATOM   3132  O   ALA B  98     -49.167  19.578   2.436  1.00  0.60           O  
ATOM   3133  CB  ALA B  98     -51.876  18.871   3.807  1.00  0.60           C  
ATOM   3134  N   TYR B  99     -48.965  17.410   2.942  1.00  0.49           N  
ATOM   3135  CA  TYR B  99     -47.525  17.433   3.035  1.00  0.49           C  
ATOM   3136  C   TYR B  99     -46.876  17.375   1.644  1.00  0.49           C  
ATOM   3137  O   TYR B  99     -45.687  17.629   1.477  1.00  0.49           O  
ATOM   3138  CB  TYR B  99     -47.111  16.259   3.973  1.00  0.49           C  
ATOM   3139  CG  TYR B  99     -45.743  16.453   4.565  1.00  0.49           C  
ATOM   3140  CD1 TYR B  99     -45.346  17.684   5.124  1.00  0.49           C  
ATOM   3141  CD2 TYR B  99     -44.831  15.390   4.557  1.00  0.49           C  
ATOM   3142  CE1 TYR B  99     -44.027  17.877   5.553  1.00  0.49           C  
ATOM   3143  CE2 TYR B  99     -43.509  15.586   4.979  1.00  0.49           C  
ATOM   3144  CZ  TYR B  99     -43.102  16.840   5.447  1.00  0.49           C  
ATOM   3145  OH  TYR B  99     -41.760  17.077   5.792  1.00  0.49           O  
ATOM   3146  N   VAL B 100     -47.674  17.055   0.598  1.00  0.73           N  
ATOM   3147  CA  VAL B 100     -47.181  16.801  -0.747  1.00  0.73           C  
ATOM   3148  C   VAL B 100     -48.037  17.419  -1.839  1.00  0.73           C  
ATOM   3149  O   VAL B 100     -47.590  18.264  -2.610  1.00  0.73           O  
ATOM   3150  CB  VAL B 100     -47.116  15.308  -1.026  1.00  0.73           C  
ATOM   3151  CG1 VAL B 100     -46.810  15.086  -2.515  1.00  0.73           C  
ATOM   3152  CG2 VAL B 100     -45.975  14.737  -0.185  1.00  0.73           C  
ATOM   3153  N   ILE B 101     -49.292  16.962  -1.983  1.00  0.71           N  
ATOM   3154  CA  ILE B 101     -50.184  17.330  -3.064  1.00  0.71           C  
ATOM   3155  C   ILE B 101     -50.571  18.783  -2.963  1.00  0.71           C  
ATOM   3156  O   ILE B 101     -50.525  19.501  -3.950  1.00  0.71           O  
ATOM   3157  CB  ILE B 101     -51.346  16.359  -3.137  1.00  0.71           C  
ATOM   3158  CG1 ILE B 101     -50.824  15.052  -3.787  1.00  0.71           C  
ATOM   3159  CG2 ILE B 101     -52.539  16.971  -3.896  1.00  0.71           C  
ATOM   3160  CD1 ILE B 101     -51.857  13.932  -3.883  1.00  0.71           C  
ATOM   3161  N   GLU B 102     -50.837  19.283  -1.743  1.00  0.68           N  
ATOM   3162  CA  GLU B 102     -51.017  20.702  -1.474  1.00  0.68           C  
ATOM   3163  C   GLU B 102     -49.804  21.551  -1.855  1.00  0.68           C  
ATOM   3164  O   GLU B 102     -49.914  22.616  -2.458  1.00  0.68           O  
ATOM   3165  CB  GLU B 102     -51.328  20.891   0.024  1.00  0.68           C  
ATOM   3166  CG  GLU B 102     -51.626  22.343   0.469  1.00  0.68           C  
ATOM   3167  CD  GLU B 102     -52.910  22.910  -0.130  1.00  0.68           C  
ATOM   3168  OE1 GLU B 102     -53.126  24.133   0.060  1.00  0.68           O  
ATOM   3169  OE2 GLU B 102     -53.682  22.139  -0.755  1.00  0.68           O  
ATOM   3170  N   GLN B 103     -48.575  21.060  -1.576  1.00  0.70           N  
ATOM   3171  CA  GLN B 103     -47.348  21.686  -2.046  1.00  0.70           C  
ATOM   3172  C   GLN B 103     -47.263  21.732  -3.569  1.00  0.70           C  
ATOM   3173  O   GLN B 103     -46.913  22.762  -4.136  1.00  0.70           O  
ATOM   3174  CB  GLN B 103     -46.095  20.997  -1.432  1.00  0.70           C  
ATOM   3175  CG  GLN B 103     -44.725  21.367  -2.063  1.00  0.70           C  
ATOM   3176  CD  GLN B 103     -44.448  22.872  -2.093  1.00  0.70           C  
ATOM   3177  OE1 GLN B 103     -44.879  23.669  -1.255  1.00  0.70           O  
ATOM   3178  NE2 GLN B 103     -43.677  23.301  -3.122  1.00  0.70           N  
ATOM   3179  N   MET B 104     -47.622  20.642  -4.273  1.00  0.69           N  
ATOM   3180  CA  MET B 104     -47.747  20.614  -5.722  1.00  0.69           C  
ATOM   3181  C   MET B 104     -48.848  21.528  -6.272  1.00  0.69           C  
ATOM   3182  O   MET B 104     -48.620  22.274  -7.217  1.00  0.69           O  
ATOM   3183  CB  MET B 104     -47.947  19.157  -6.190  1.00  0.69           C  
ATOM   3184  CG  MET B 104     -47.943  18.963  -7.715  1.00  0.69           C  
ATOM   3185  SD  MET B 104     -48.077  17.214  -8.150  1.00  0.69           S  
ATOM   3186  CE  MET B 104     -48.426  17.441  -9.910  1.00  0.69           C  
ATOM   3187  N   THR B 105     -50.045  21.548  -5.653  1.00  0.71           N  
ATOM   3188  CA  THR B 105     -51.172  22.439  -5.958  1.00  0.71           C  
ATOM   3189  C   THR B 105     -50.794  23.900  -5.837  1.00  0.71           C  
ATOM   3190  O   THR B 105     -51.063  24.705  -6.722  1.00  0.71           O  
ATOM   3191  CB  THR B 105     -52.354  22.181  -5.017  1.00  0.71           C  
ATOM   3192  OG1 THR B 105     -52.888  20.891  -5.266  1.00  0.71           O  
ATOM   3193  CG2 THR B 105     -53.516  23.169  -5.204  1.00  0.71           C  
ATOM   3194  N   ARG B 106     -50.107  24.274  -4.742  1.00  0.61           N  
ATOM   3195  CA  ARG B 106     -49.567  25.601  -4.519  1.00  0.61           C  
ATOM   3196  C   ARG B 106     -48.421  25.996  -5.455  1.00  0.61           C  
ATOM   3197  O   ARG B 106     -48.286  27.150  -5.849  1.00  0.61           O  
ATOM   3198  CB  ARG B 106     -49.089  25.689  -3.053  1.00  0.61           C  
ATOM   3199  CG  ARG B 106     -48.718  27.113  -2.598  1.00  0.61           C  
ATOM   3200  CD  ARG B 106     -48.113  27.168  -1.194  1.00  0.61           C  
ATOM   3201  NE  ARG B 106     -46.784  26.461  -1.233  1.00  0.61           N  
ATOM   3202  CZ  ARG B 106     -45.627  27.021  -1.610  1.00  0.61           C  
ATOM   3203  NH1 ARG B 106     -44.502  26.320  -1.498  1.00  0.61           N  
ATOM   3204  NH2 ARG B 106     -45.568  28.248  -2.113  1.00  0.61           N  
ATOM   3205  N   TYR B 107     -47.533  25.040  -5.791  1.00  0.60           N  
ATOM   3206  CA  TYR B 107     -46.449  25.183  -6.753  1.00  0.60           C  
ATOM   3207  C   TYR B 107     -46.929  25.411  -8.189  1.00  0.60           C  
ATOM   3208  O   TYR B 107     -46.350  26.188  -8.944  1.00  0.60           O  
ATOM   3209  CB  TYR B 107     -45.568  23.901  -6.652  1.00  0.60           C  
ATOM   3210  CG  TYR B 107     -44.368  23.868  -7.558  1.00  0.60           C  
ATOM   3211  CD1 TYR B 107     -44.428  23.162  -8.771  1.00  0.60           C  
ATOM   3212  CD2 TYR B 107     -43.170  24.503  -7.194  1.00  0.60           C  
ATOM   3213  CE1 TYR B 107     -43.309  23.098  -9.611  1.00  0.60           C  
ATOM   3214  CE2 TYR B 107     -42.046  24.435  -8.033  1.00  0.60           C  
ATOM   3215  CZ  TYR B 107     -42.120  23.731  -9.241  1.00  0.60           C  
ATOM   3216  OH  TYR B 107     -41.004  23.650 -10.097  1.00  0.60           O  
ATOM   3217  N   LEU B 108     -47.992  24.711  -8.621  1.00  0.64           N  
ATOM   3218  CA  LEU B 108     -48.439  24.766  -9.996  1.00  0.64           C  
ATOM   3219  C   LEU B 108     -49.327  25.957 -10.332  1.00  0.64           C  
ATOM   3220  O   LEU B 108     -50.535  25.955 -10.115  1.00  0.64           O  
ATOM   3221  CB  LEU B 108     -49.252  23.505 -10.369  1.00  0.64           C  
ATOM   3222  CG  LEU B 108     -48.464  22.193 -10.503  1.00  0.64           C  
ATOM   3223  CD1 LEU B 108     -49.485  21.063 -10.669  1.00  0.64           C  
ATOM   3224  CD2 LEU B 108     -47.484  22.203 -11.686  1.00  0.64           C  
ATOM   3225  N   GLU B 109     -48.760  26.972 -11.012  1.00  0.46           N  
ATOM   3226  CA  GLU B 109     -49.548  27.988 -11.690  1.00  0.46           C  
ATOM   3227  C   GLU B 109     -50.259  27.448 -12.933  1.00  0.46           C  
ATOM   3228  O   GLU B 109     -51.280  27.972 -13.364  1.00  0.46           O  
ATOM   3229  CB  GLU B 109     -48.641  29.163 -12.107  1.00  0.46           C  
ATOM   3230  CG  GLU B 109     -47.977  29.885 -10.911  1.00  0.46           C  
ATOM   3231  CD  GLU B 109     -47.076  31.029 -11.373  1.00  0.46           C  
ATOM   3232  OE1 GLU B 109     -46.845  31.144 -12.604  1.00  0.46           O  
ATOM   3233  OE2 GLU B 109     -46.607  31.785 -10.488  1.00  0.46           O  
ATOM   3234  N   ASN B 110     -49.731  26.345 -13.517  1.00  0.46           N  
ATOM   3235  CA  ASN B 110     -50.268  25.656 -14.687  1.00  0.46           C  
ATOM   3236  C   ASN B 110     -50.284  26.493 -15.965  1.00  0.46           C  
ATOM   3237  O   ASN B 110     -51.241  26.450 -16.730  1.00  0.46           O  
ATOM   3238  CB  ASN B 110     -51.679  25.047 -14.449  1.00  0.46           C  
ATOM   3239  CG  ASN B 110     -51.632  24.050 -13.305  1.00  0.46           C  
ATOM   3240  OD1 ASN B 110     -51.025  22.985 -13.429  1.00  0.46           O  
ATOM   3241  ND2 ASN B 110     -52.262  24.385 -12.157  1.00  0.46           N  
ATOM   3242  N   HIS B 111     -49.198  27.249 -16.242  1.00  0.38           N  
ATOM   3243  CA  HIS B 111     -49.072  28.080 -17.439  1.00  0.38           C  
ATOM   3244  C   HIS B 111     -49.126  27.299 -18.750  1.00  0.38           C  
ATOM   3245  O   HIS B 111     -49.831  27.656 -19.689  1.00  0.38           O  
ATOM   3246  CB  HIS B 111     -47.721  28.841 -17.394  1.00  0.38           C  
ATOM   3247  CG  HIS B 111     -47.460  29.667 -18.616  1.00  0.38           C  
ATOM   3248  ND1 HIS B 111     -48.113  30.870 -18.765  1.00  0.38           N  
ATOM   3249  CD2 HIS B 111     -46.776  29.353 -19.746  1.00  0.38           C  
ATOM   3250  CE1 HIS B 111     -47.818  31.269 -19.984  1.00  0.38           C  
ATOM   3251  NE2 HIS B 111     -47.011  30.388 -20.624  1.00  0.38           N  
ATOM   3252  N   ASP B 112     -48.382  26.188 -18.800  1.00  0.39           N  
ATOM   3253  CA  ASP B 112     -48.392  25.235 -19.874  1.00  0.39           C  
ATOM   3254  C   ASP B 112     -48.045  23.957 -19.136  1.00  0.39           C  
ATOM   3255  O   ASP B 112     -47.451  24.010 -18.054  1.00  0.39           O  
ATOM   3256  CB  ASP B 112     -47.385  25.618 -20.995  1.00  0.39           C  
ATOM   3257  CG  ASP B 112     -47.584  24.793 -22.256  1.00  0.39           C  
ATOM   3258  OD1 ASP B 112     -48.509  23.943 -22.273  1.00  0.39           O  
ATOM   3259  OD2 ASP B 112     -46.800  25.019 -23.213  1.00  0.39           O  
ATOM   3260  N   THR B 113     -48.466  22.792 -19.643  1.00  0.44           N  
ATOM   3261  CA  THR B 113     -48.391  21.541 -18.903  1.00  0.44           C  
ATOM   3262  C   THR B 113     -47.924  20.431 -19.799  1.00  0.44           C  
ATOM   3263  O   THR B 113     -48.254  20.328 -20.976  1.00  0.44           O  
ATOM   3264  CB  THR B 113     -49.668  21.070 -18.186  1.00  0.44           C  
ATOM   3265  OG1 THR B 113     -50.768  20.861 -19.063  1.00  0.44           O  
ATOM   3266  CG2 THR B 113     -50.108  22.137 -17.177  1.00  0.44           C  
ATOM   3267  N   LEU B 114     -47.103  19.529 -19.240  1.00  0.52           N  
ATOM   3268  CA  LEU B 114     -46.672  18.353 -19.953  1.00  0.52           C  
ATOM   3269  C   LEU B 114     -47.666  17.238 -19.679  1.00  0.52           C  
ATOM   3270  O   LEU B 114     -48.461  17.302 -18.742  1.00  0.52           O  
ATOM   3271  CB  LEU B 114     -45.215  17.962 -19.593  1.00  0.52           C  
ATOM   3272  CG  LEU B 114     -44.182  19.093 -19.835  1.00  0.52           C  
ATOM   3273  CD1 LEU B 114     -42.762  18.653 -19.439  1.00  0.52           C  
ATOM   3274  CD2 LEU B 114     -44.190  19.596 -21.287  1.00  0.52           C  
ATOM   3275  N   SER B 115     -47.675  16.215 -20.552  1.00  0.63           N  
ATOM   3276  CA  SER B 115     -48.532  15.039 -20.533  1.00  0.63           C  
ATOM   3277  C   SER B 115     -48.743  14.343 -19.198  1.00  0.63           C  
ATOM   3278  O   SER B 115     -48.030  14.541 -18.218  1.00  0.63           O  
ATOM   3279  CB  SER B 115     -48.028  13.961 -21.514  1.00  0.63           C  
ATOM   3280  OG  SER B 115     -47.587  14.550 -22.735  1.00  0.63           O  
ATOM   3281  N   ILE B 116     -49.739  13.438 -19.147  1.00  0.64           N  
ATOM   3282  CA  ILE B 116     -50.245  12.831 -17.923  1.00  0.64           C  
ATOM   3283  C   ILE B 116     -49.212  12.132 -17.048  1.00  0.64           C  
ATOM   3284  O   ILE B 116     -49.271  12.156 -15.817  1.00  0.64           O  
ATOM   3285  CB  ILE B 116     -51.433  11.933 -18.241  1.00  0.64           C  
ATOM   3286  CG1 ILE B 116     -52.547  12.287 -17.245  1.00  0.64           C  
ATOM   3287  CG2 ILE B 116     -51.100  10.417 -18.286  1.00  0.64           C  
ATOM   3288  CD1 ILE B 116     -53.726  11.339 -17.361  1.00  0.64           C  
ATOM   3289  N   TYR B 117     -48.185  11.557 -17.701  1.00  0.60           N  
ATOM   3290  CA  TYR B 117     -47.021  10.945 -17.110  1.00  0.60           C  
ATOM   3291  C   TYR B 117     -46.263  11.859 -16.165  1.00  0.60           C  
ATOM   3292  O   TYR B 117     -45.857  11.457 -15.078  1.00  0.60           O  
ATOM   3293  CB  TYR B 117     -46.072  10.407 -18.222  1.00  0.60           C  
ATOM   3294  CG  TYR B 117     -45.882  11.256 -19.472  1.00  0.60           C  
ATOM   3295  CD1 TYR B 117     -46.263  10.766 -20.732  1.00  0.60           C  
ATOM   3296  CD2 TYR B 117     -45.126  12.438 -19.439  1.00  0.60           C  
ATOM   3297  CE1 TYR B 117     -45.809  11.390 -21.914  1.00  0.60           C  
ATOM   3298  CE2 TYR B 117     -44.694  13.072 -20.615  1.00  0.60           C  
ATOM   3299  CZ  TYR B 117     -44.963  12.506 -21.855  1.00  0.60           C  
ATOM   3300  OH  TYR B 117     -44.358  13.029 -23.022  1.00  0.60           O  
ATOM   3301  N   LYS B 118     -46.111  13.138 -16.546  1.00  0.64           N  
ATOM   3302  CA  LYS B 118     -45.274  14.077 -15.856  1.00  0.64           C  
ATOM   3303  C   LYS B 118     -45.959  14.608 -14.620  1.00  0.64           C  
ATOM   3304  O   LYS B 118     -45.327  14.923 -13.614  1.00  0.64           O  
ATOM   3305  CB  LYS B 118     -44.898  15.218 -16.826  1.00  0.64           C  
ATOM   3306  CG  LYS B 118     -43.849  16.192 -16.265  1.00  0.64           C  
ATOM   3307  CD  LYS B 118     -42.510  15.490 -15.972  1.00  0.64           C  
ATOM   3308  CE  LYS B 118     -41.372  16.372 -15.460  1.00  0.64           C  
ATOM   3309  NZ  LYS B 118     -40.199  15.512 -15.232  1.00  0.64           N  
ATOM   3310  N   PHE B 119     -47.303  14.662 -14.650  1.00  0.67           N  
ATOM   3311  CA  PHE B 119     -48.123  14.875 -13.474  1.00  0.67           C  
ATOM   3312  C   PHE B 119     -48.067  13.721 -12.482  1.00  0.67           C  
ATOM   3313  O   PHE B 119     -47.968  13.950 -11.279  1.00  0.67           O  
ATOM   3314  CB  PHE B 119     -49.595  15.204 -13.844  1.00  0.67           C  
ATOM   3315  CG  PHE B 119     -49.783  16.650 -14.237  1.00  0.67           C  
ATOM   3316  CD1 PHE B 119     -49.229  17.694 -13.472  1.00  0.67           C  
ATOM   3317  CD2 PHE B 119     -50.619  16.985 -15.317  1.00  0.67           C  
ATOM   3318  CE1 PHE B 119     -49.504  19.032 -13.770  1.00  0.67           C  
ATOM   3319  CE2 PHE B 119     -50.921  18.325 -15.598  1.00  0.67           C  
ATOM   3320  CZ  PHE B 119     -50.366  19.347 -14.820  1.00  0.67           C  
ATOM   3321  N   LEU B 120     -48.072  12.447 -12.937  1.00  0.72           N  
ATOM   3322  CA  LEU B 120     -47.793  11.329 -12.041  1.00  0.72           C  
ATOM   3323  C   LEU B 120     -46.386  11.385 -11.461  1.00  0.72           C  
ATOM   3324  O   LEU B 120     -46.206  11.228 -10.253  1.00  0.72           O  
ATOM   3325  CB  LEU B 120     -47.990   9.953 -12.729  1.00  0.72           C  
ATOM   3326  CG  LEU B 120     -47.702   8.729 -11.818  1.00  0.72           C  
ATOM   3327  CD1 LEU B 120     -48.649   8.637 -10.612  1.00  0.72           C  
ATOM   3328  CD2 LEU B 120     -47.720   7.413 -12.601  1.00  0.72           C  
ATOM   3329  N   PHE B 121     -45.361  11.676 -12.296  1.00  0.70           N  
ATOM   3330  CA  PHE B 121     -43.998  11.875 -11.837  1.00  0.70           C  
ATOM   3331  C   PHE B 121     -43.899  12.999 -10.813  1.00  0.70           C  
ATOM   3332  O   PHE B 121     -43.349  12.792  -9.742  1.00  0.70           O  
ATOM   3333  CB  PHE B 121     -43.026  12.131 -13.033  1.00  0.70           C  
ATOM   3334  CG  PHE B 121     -41.636  12.457 -12.539  1.00  0.70           C  
ATOM   3335  CD1 PHE B 121     -41.205  13.797 -12.493  1.00  0.70           C  
ATOM   3336  CD2 PHE B 121     -40.856  11.469 -11.918  1.00  0.70           C  
ATOM   3337  CE1 PHE B 121     -40.007  14.142 -11.856  1.00  0.70           C  
ATOM   3338  CE2 PHE B 121     -39.670  11.817 -11.261  1.00  0.70           C  
ATOM   3339  CZ  PHE B 121     -39.236  13.147 -11.246  1.00  0.70           C  
ATOM   3340  N   ALA B 122     -44.471  14.190 -11.078  1.00  0.75           N  
ATOM   3341  CA  ALA B 122     -44.423  15.318 -10.169  1.00  0.75           C  
ATOM   3342  C   ALA B 122     -45.094  15.027  -8.834  1.00  0.75           C  
ATOM   3343  O   ALA B 122     -44.556  15.348  -7.778  1.00  0.75           O  
ATOM   3344  CB  ALA B 122     -45.023  16.568 -10.841  1.00  0.75           C  
ATOM   3345  N   SER B 123     -46.251  14.335  -8.834  1.00  0.74           N  
ATOM   3346  CA  SER B 123     -46.868  13.854  -7.602  1.00  0.74           C  
ATOM   3347  C   SER B 123     -45.977  12.906  -6.822  1.00  0.74           C  
ATOM   3348  O   SER B 123     -45.757  13.090  -5.631  1.00  0.74           O  
ATOM   3349  CB  SER B 123     -48.190  13.098  -7.873  1.00  0.74           C  
ATOM   3350  OG  SER B 123     -49.216  14.007  -8.266  1.00  0.74           O  
ATOM   3351  N   LEU B 124     -45.385  11.897  -7.487  1.00  0.73           N  
ATOM   3352  CA  LEU B 124     -44.454  10.958  -6.879  1.00  0.73           C  
ATOM   3353  C   LEU B 124     -43.158  11.583  -6.384  1.00  0.73           C  
ATOM   3354  O   LEU B 124     -42.692  11.280  -5.290  1.00  0.73           O  
ATOM   3355  CB  LEU B 124     -44.174   9.800  -7.866  1.00  0.73           C  
ATOM   3356  CG  LEU B 124     -44.898   8.488  -7.509  1.00  0.73           C  
ATOM   3357  CD1 LEU B 124     -46.404   8.672  -7.235  1.00  0.73           C  
ATOM   3358  CD2 LEU B 124     -44.662   7.456  -8.621  1.00  0.73           C  
ATOM   3359  N   GLU B 125     -42.577  12.505  -7.162  1.00  0.68           N  
ATOM   3360  CA  GLU B 125     -41.391  13.275  -6.849  1.00  0.68           C  
ATOM   3361  C   GLU B 125     -41.534  14.104  -5.584  1.00  0.68           C  
ATOM   3362  O   GLU B 125     -40.710  14.066  -4.670  1.00  0.68           O  
ATOM   3363  CB  GLU B 125     -41.144  14.208  -8.065  1.00  0.68           C  
ATOM   3364  CG  GLU B 125     -39.973  15.198  -7.928  1.00  0.68           C  
ATOM   3365  CD  GLU B 125     -38.638  14.485  -7.770  1.00  0.68           C  
ATOM   3366  OE1 GLU B 125     -37.677  15.213  -7.424  1.00  0.68           O  
ATOM   3367  OE2 GLU B 125     -38.575  13.251  -7.992  1.00  0.68           O  
ATOM   3368  N   ILE B 126     -42.659  14.831  -5.440  1.00  0.73           N  
ATOM   3369  CA  ILE B 126     -42.946  15.564  -4.218  1.00  0.73           C  
ATOM   3370  C   ILE B 126     -43.289  14.608  -3.061  1.00  0.73           C  
ATOM   3371  O   ILE B 126     -42.991  14.901  -1.907  1.00  0.73           O  
ATOM   3372  CB  ILE B 126     -43.965  16.688  -4.424  1.00  0.73           C  
ATOM   3373  CG1 ILE B 126     -43.607  17.626  -5.613  1.00  0.73           C  
ATOM   3374  CG2 ILE B 126     -44.085  17.529  -3.132  1.00  0.73           C  
ATOM   3375  CD1 ILE B 126     -42.285  18.395  -5.480  1.00  0.73           C  
ATOM   3376  N   ILE B 127     -43.852  13.393  -3.317  1.00  0.73           N  
ATOM   3377  CA  ILE B 127     -43.960  12.335  -2.299  1.00  0.73           C  
ATOM   3378  C   ILE B 127     -42.592  11.871  -1.803  1.00  0.73           C  
ATOM   3379  O   ILE B 127     -42.336  11.855  -0.598  1.00  0.73           O  
ATOM   3380  CB  ILE B 127     -44.839  11.123  -2.693  1.00  0.73           C  
ATOM   3381  CG1 ILE B 127     -46.325  11.540  -2.832  1.00  0.73           C  
ATOM   3382  CG2 ILE B 127     -44.701  10.019  -1.620  1.00  0.73           C  
ATOM   3383  CD1 ILE B 127     -47.319  10.470  -3.306  1.00  0.73           C  
ATOM   3384  N   SER B 128     -41.638  11.566  -2.704  1.00  0.74           N  
ATOM   3385  CA  SER B 128     -40.259  11.217  -2.351  1.00  0.74           C  
ATOM   3386  C   SER B 128     -39.571  12.321  -1.559  1.00  0.74           C  
ATOM   3387  O   SER B 128     -38.941  12.081  -0.527  1.00  0.74           O  
ATOM   3388  CB  SER B 128     -39.375  10.923  -3.592  1.00  0.74           C  
ATOM   3389  OG  SER B 128     -39.805   9.735  -4.252  1.00  0.74           O  
ATOM   3390  N   ASN B 129     -39.783  13.586  -1.973  1.00  0.69           N  
ATOM   3391  CA  ASN B 129     -39.258  14.773  -1.323  1.00  0.69           C  
ATOM   3392  C   ASN B 129     -40.126  15.275  -0.166  1.00  0.69           C  
ATOM   3393  O   ASN B 129     -39.927  16.377   0.336  1.00  0.69           O  
ATOM   3394  CB  ASN B 129     -39.070  15.914  -2.355  1.00  0.69           C  
ATOM   3395  CG  ASN B 129     -37.871  15.584  -3.238  1.00  0.69           C  
ATOM   3396  OD1 ASN B 129     -36.803  15.303  -2.694  1.00  0.69           O  
ATOM   3397  ND2 ASN B 129     -38.028  15.655  -4.575  1.00  0.69           N  
ATOM   3398  N   ALA B 130     -41.062  14.448   0.339  1.00  0.76           N  
ATOM   3399  CA  ALA B 130     -41.689  14.628   1.632  1.00  0.76           C  
ATOM   3400  C   ALA B 130     -41.120  13.652   2.648  1.00  0.76           C  
ATOM   3401  O   ALA B 130     -40.836  14.024   3.786  1.00  0.76           O  
ATOM   3402  CB  ALA B 130     -43.198  14.406   1.505  1.00  0.76           C  
ATOM   3403  N   TYR B 131     -40.843  12.389   2.247  1.00  0.70           N  
ATOM   3404  CA  TYR B 131     -40.119  11.440   3.086  1.00  0.70           C  
ATOM   3405  C   TYR B 131     -38.737  11.963   3.427  1.00  0.70           C  
ATOM   3406  O   TYR B 131     -38.286  11.888   4.567  1.00  0.70           O  
ATOM   3407  CB  TYR B 131     -39.915  10.070   2.386  1.00  0.70           C  
ATOM   3408  CG  TYR B 131     -41.125   9.187   2.453  1.00  0.70           C  
ATOM   3409  CD1 TYR B 131     -41.279   8.267   3.505  1.00  0.70           C  
ATOM   3410  CD2 TYR B 131     -42.069   9.193   1.418  1.00  0.70           C  
ATOM   3411  CE1 TYR B 131     -42.368   7.383   3.526  1.00  0.70           C  
ATOM   3412  CE2 TYR B 131     -43.163   8.322   1.441  1.00  0.70           C  
ATOM   3413  CZ  TYR B 131     -43.310   7.414   2.495  1.00  0.70           C  
ATOM   3414  OH  TYR B 131     -44.381   6.506   2.505  1.00  0.70           O  
ATOM   3415  N   TYR B 132     -38.053  12.548   2.431  1.00  0.69           N  
ATOM   3416  CA  TYR B 132     -36.741  13.126   2.590  1.00  0.69           C  
ATOM   3417  C   TYR B 132     -36.620  14.210   3.700  1.00  0.69           C  
ATOM   3418  O   TYR B 132     -35.795  13.981   4.590  1.00  0.69           O  
ATOM   3419  CB  TYR B 132     -36.255  13.527   1.161  1.00  0.69           C  
ATOM   3420  CG  TYR B 132     -34.991  14.316   1.191  1.00  0.69           C  
ATOM   3421  CD1 TYR B 132     -33.932  13.869   1.989  1.00  0.69           C  
ATOM   3422  CD2 TYR B 132     -34.905  15.567   0.558  1.00  0.69           C  
ATOM   3423  CE1 TYR B 132     -32.861  14.719   2.259  1.00  0.69           C  
ATOM   3424  CE2 TYR B 132     -33.783  16.383   0.765  1.00  0.69           C  
ATOM   3425  CZ  TYR B 132     -32.776  15.971   1.643  1.00  0.69           C  
ATOM   3426  OH  TYR B 132     -31.685  16.814   1.914  1.00  0.69           O  
ATOM   3427  N   PRO B 133     -37.370  15.313   3.823  1.00  0.71           N  
ATOM   3428  CA  PRO B 133     -37.210  16.243   4.942  1.00  0.71           C  
ATOM   3429  C   PRO B 133     -37.603  15.681   6.288  1.00  0.71           C  
ATOM   3430  O   PRO B 133     -37.034  16.105   7.290  1.00  0.71           O  
ATOM   3431  CB  PRO B 133     -38.091  17.444   4.580  1.00  0.71           C  
ATOM   3432  CG  PRO B 133     -38.043  17.446   3.059  1.00  0.71           C  
ATOM   3433  CD  PRO B 133     -38.062  15.959   2.714  1.00  0.71           C  
ATOM   3434  N   VAL B 134     -38.574  14.746   6.361  1.00  0.78           N  
ATOM   3435  CA  VAL B 134     -38.871  14.033   7.604  1.00  0.78           C  
ATOM   3436  C   VAL B 134     -37.723  13.149   8.026  1.00  0.78           C  
ATOM   3437  O   VAL B 134     -37.338  13.140   9.186  1.00  0.78           O  
ATOM   3438  CB  VAL B 134     -40.166  13.246   7.574  1.00  0.78           C  
ATOM   3439  CG1 VAL B 134     -40.292  12.292   8.781  1.00  0.78           C  
ATOM   3440  CG2 VAL B 134     -41.316  14.265   7.622  1.00  0.78           C  
ATOM   3441  N   ILE B 135     -37.061  12.432   7.097  1.00  0.74           N  
ATOM   3442  CA  ILE B 135     -35.840  11.704   7.415  1.00  0.74           C  
ATOM   3443  C   ILE B 135     -34.757  12.633   7.959  1.00  0.74           C  
ATOM   3444  O   ILE B 135     -34.108  12.298   8.942  1.00  0.74           O  
ATOM   3445  CB  ILE B 135     -35.384  10.839   6.244  1.00  0.74           C  
ATOM   3446  CG1 ILE B 135     -36.373   9.657   6.100  1.00  0.74           C  
ATOM   3447  CG2 ILE B 135     -33.942  10.316   6.453  1.00  0.74           C  
ATOM   3448  CD1 ILE B 135     -36.272   8.936   4.754  1.00  0.74           C  
ATOM   3449  N   GLU B 136     -34.593  13.858   7.419  1.00  0.70           N  
ATOM   3450  CA  GLU B 136     -33.764  14.888   8.038  1.00  0.70           C  
ATOM   3451  C   GLU B 136     -34.221  15.379   9.415  1.00  0.70           C  
ATOM   3452  O   GLU B 136     -33.400  15.614  10.299  1.00  0.70           O  
ATOM   3453  CB  GLU B 136     -33.540  16.090   7.102  1.00  0.70           C  
ATOM   3454  CG  GLU B 136     -32.969  15.629   5.747  1.00  0.70           C  
ATOM   3455  CD  GLU B 136     -32.235  16.740   5.010  1.00  0.70           C  
ATOM   3456  OE1 GLU B 136     -31.084  16.503   4.550  1.00  0.70           O  
ATOM   3457  OE2 GLU B 136     -32.801  17.838   4.830  1.00  0.70           O  
ATOM   3458  N   GLN B 137     -35.537  15.546   9.661  1.00  0.73           N  
ATOM   3459  CA  GLN B 137     -36.071  15.807  10.995  1.00  0.73           C  
ATOM   3460  C   GLN B 137     -35.799  14.672  11.975  1.00  0.73           C  
ATOM   3461  O   GLN B 137     -35.343  14.910  13.091  1.00  0.73           O  
ATOM   3462  CB  GLN B 137     -37.601  16.042  10.972  1.00  0.73           C  
ATOM   3463  CG  GLN B 137     -38.045  17.353  10.281  1.00  0.73           C  
ATOM   3464  CD  GLN B 137     -39.570  17.399  10.187  1.00  0.73           C  
ATOM   3465  OE1 GLN B 137     -40.250  16.380  10.230  1.00  0.73           O  
ATOM   3466  NE2 GLN B 137     -40.149  18.611  10.042  1.00  0.73           N  
ATOM   3467  N   MET B 138     -36.022  13.413  11.555  1.00  0.74           N  
ATOM   3468  CA  MET B 138     -35.720  12.209  12.306  1.00  0.74           C  
ATOM   3469  C   MET B 138     -34.236  12.021  12.556  1.00  0.74           C  
ATOM   3470  O   MET B 138     -33.836  11.545  13.609  1.00  0.74           O  
ATOM   3471  CB  MET B 138     -36.313  10.935  11.651  1.00  0.74           C  
ATOM   3472  CG  MET B 138     -37.856  10.909  11.575  1.00  0.74           C  
ATOM   3473  SD  MET B 138     -38.703  11.120  13.169  1.00  0.74           S  
ATOM   3474  CE  MET B 138     -39.343  12.790  12.854  1.00  0.74           C  
ATOM   3475  N   ASP B 139     -33.361  12.398  11.609  1.00  0.69           N  
ATOM   3476  CA  ASP B 139     -31.926  12.442  11.799  1.00  0.69           C  
ATOM   3477  C   ASP B 139     -31.497  13.466  12.863  1.00  0.69           C  
ATOM   3478  O   ASP B 139     -30.676  13.190  13.735  1.00  0.69           O  
ATOM   3479  CB  ASP B 139     -31.277  12.707  10.418  1.00  0.69           C  
ATOM   3480  CG  ASP B 139     -29.890  12.115  10.335  1.00  0.69           C  
ATOM   3481  OD1 ASP B 139     -29.688  11.010  10.911  1.00  0.69           O  
ATOM   3482  OD2 ASP B 139     -29.011  12.739   9.696  1.00  0.69           O  
ATOM   3483  N   LYS B 140     -32.106  14.671  12.860  1.00  0.69           N  
ATOM   3484  CA  LYS B 140     -31.926  15.664  13.912  1.00  0.69           C  
ATOM   3485  C   LYS B 140     -32.450  15.229  15.283  1.00  0.69           C  
ATOM   3486  O   LYS B 140     -31.767  15.410  16.286  1.00  0.69           O  
ATOM   3487  CB  LYS B 140     -32.548  17.024  13.501  1.00  0.69           C  
ATOM   3488  CG  LYS B 140     -31.799  17.674  12.324  1.00  0.69           C  
ATOM   3489  CD  LYS B 140     -32.504  18.923  11.772  1.00  0.69           C  
ATOM   3490  CE  LYS B 140     -31.817  19.451  10.505  1.00  0.69           C  
ATOM   3491  NZ  LYS B 140     -32.538  20.619   9.950  1.00  0.69           N  
ATOM   3492  N   SER B 141     -33.648  14.611  15.372  1.00  0.74           N  
ATOM   3493  CA  SER B 141     -34.179  14.097  16.638  1.00  0.74           C  
ATOM   3494  C   SER B 141     -33.503  12.807  17.099  1.00  0.74           C  
ATOM   3495  O   SER B 141     -33.429  12.487  18.282  1.00  0.74           O  
ATOM   3496  CB  SER B 141     -35.723  13.927  16.629  1.00  0.74           C  
ATOM   3497  OG  SER B 141     -36.169  12.944  15.691  1.00  0.74           O  
ATOM   3498  N   ARG B 142     -32.900  12.043  16.173  1.00  0.62           N  
ATOM   3499  CA  ARG B 142     -31.932  11.008  16.483  1.00  0.62           C  
ATOM   3500  C   ARG B 142     -30.659  11.571  17.111  1.00  0.62           C  
ATOM   3501  O   ARG B 142     -30.158  11.028  18.091  1.00  0.62           O  
ATOM   3502  CB  ARG B 142     -31.580  10.210  15.202  1.00  0.62           C  
ATOM   3503  CG  ARG B 142     -30.552   9.079  15.384  1.00  0.62           C  
ATOM   3504  CD  ARG B 142     -30.038   8.462  14.068  1.00  0.62           C  
ATOM   3505  NE  ARG B 142     -29.321   9.484  13.223  1.00  0.62           N  
ATOM   3506  CZ  ARG B 142     -28.174  10.100  13.537  1.00  0.62           C  
ATOM   3507  NH1 ARG B 142     -27.740  11.076  12.749  1.00  0.62           N  
ATOM   3508  NH2 ARG B 142     -27.505   9.850  14.648  1.00  0.62           N  
ATOM   3509  N   ASP B 143     -30.103  12.687  16.592  1.00  0.60           N  
ATOM   3510  CA  ASP B 143     -28.936  13.307  17.199  1.00  0.60           C  
ATOM   3511  C   ASP B 143     -29.250  14.058  18.507  1.00  0.60           C  
ATOM   3512  O   ASP B 143     -28.370  14.198  19.353  1.00  0.60           O  
ATOM   3513  CB  ASP B 143     -28.122  14.188  16.186  1.00  0.60           C  
ATOM   3514  CG  ASP B 143     -27.033  13.430  15.424  1.00  0.60           C  
ATOM   3515  OD1 ASP B 143     -26.913  12.187  15.588  1.00  0.60           O  
ATOM   3516  OD2 ASP B 143     -26.252  14.080  14.679  1.00  0.60           O  
ATOM   3517  N   GLU B 144     -30.508  14.489  18.773  1.00  0.62           N  
ATOM   3518  CA  GLU B 144     -30.864  15.143  20.034  1.00  0.62           C  
ATOM   3519  C   GLU B 144     -30.954  14.187  21.227  1.00  0.62           C  
ATOM   3520  O   GLU B 144     -30.906  14.596  22.384  1.00  0.62           O  
ATOM   3521  CB  GLU B 144     -32.150  16.014  19.916  1.00  0.62           C  
ATOM   3522  CG  GLU B 144     -33.498  15.321  20.245  1.00  0.62           C  
ATOM   3523  CD  GLU B 144     -34.701  16.214  19.950  1.00  0.62           C  
ATOM   3524  OE1 GLU B 144     -35.551  15.800  19.118  1.00  0.62           O  
ATOM   3525  OE2 GLU B 144     -34.789  17.310  20.559  1.00  0.62           O  
ATOM   3526  N   VAL B 145     -31.027  12.857  20.995  1.00  0.67           N  
ATOM   3527  CA  VAL B 145     -31.004  11.892  22.088  1.00  0.67           C  
ATOM   3528  C   VAL B 145     -29.582  11.409  22.397  1.00  0.67           C  
ATOM   3529  O   VAL B 145     -29.369  10.672  23.359  1.00  0.67           O  
ATOM   3530  CB  VAL B 145     -31.941  10.697  21.863  1.00  0.67           C  
ATOM   3531  CG1 VAL B 145     -33.400  11.193  21.778  1.00  0.67           C  
ATOM   3532  CG2 VAL B 145     -31.590   9.917  20.587  1.00  0.67           C  
ATOM   3533  N   ASN B 146     -28.557  11.851  21.627  1.00  0.55           N  
ATOM   3534  CA  ASN B 146     -27.158  11.428  21.741  1.00  0.55           C  
ATOM   3535  C   ASN B 146     -26.431  11.784  23.031  1.00  0.55           C  
ATOM   3536  O   ASN B 146     -25.513  11.072  23.442  1.00  0.55           O  
ATOM   3537  CB  ASN B 146     -26.268  12.008  20.620  1.00  0.55           C  
ATOM   3538  CG  ASN B 146     -26.496  11.295  19.297  1.00  0.55           C  
ATOM   3539  OD1 ASN B 146     -27.070  10.212  19.200  1.00  0.55           O  
ATOM   3540  ND2 ASN B 146     -25.964  11.933  18.231  1.00  0.55           N  
ATOM   3541  N   ASP B 147     -26.756  12.911  23.684  1.00  0.47           N  
ATOM   3542  CA  ASP B 147     -26.181  13.277  24.959  1.00  0.47           C  
ATOM   3543  C   ASP B 147     -27.155  13.046  26.118  1.00  0.47           C  
ATOM   3544  O   ASP B 147     -26.726  12.751  27.232  1.00  0.47           O  
ATOM   3545  CB  ASP B 147     -25.592  14.710  24.900  1.00  0.47           C  
ATOM   3546  CG  ASP B 147     -26.620  15.777  24.558  1.00  0.47           C  
ATOM   3547  OD1 ASP B 147     -27.557  15.473  23.780  1.00  0.47           O  
ATOM   3548  OD2 ASP B 147     -26.449  16.905  25.077  1.00  0.47           O  
ATOM   3549  N   LEU B 148     -28.488  13.013  25.865  1.00  0.53           N  
ATOM   3550  CA  LEU B 148     -29.496  12.563  26.824  1.00  0.53           C  
ATOM   3551  C   LEU B 148     -29.262  11.109  27.251  1.00  0.53           C  
ATOM   3552  O   LEU B 148     -29.422  10.750  28.417  1.00  0.53           O  
ATOM   3553  CB  LEU B 148     -30.933  12.710  26.260  1.00  0.53           C  
ATOM   3554  CG  LEU B 148     -31.397  14.162  26.015  1.00  0.53           C  
ATOM   3555  CD1 LEU B 148     -32.787  14.167  25.355  1.00  0.53           C  
ATOM   3556  CD2 LEU B 148     -31.432  14.991  27.310  1.00  0.53           C  
ATOM   3557  N   LEU B 149     -28.806  10.288  26.279  1.00  0.59           N  
ATOM   3558  CA  LEU B 149     -28.126   8.992  26.356  1.00  0.59           C  
ATOM   3559  C   LEU B 149     -27.131   8.812  27.490  1.00  0.59           C  
ATOM   3560  O   LEU B 149     -27.080   7.775  28.148  1.00  0.59           O  
ATOM   3561  CB  LEU B 149     -27.364   8.828  25.017  1.00  0.59           C  
ATOM   3562  CG  LEU B 149     -26.323   7.702  24.804  1.00  0.59           C  
ATOM   3563  CD1 LEU B 149     -26.265   7.472  23.297  1.00  0.59           C  
ATOM   3564  CD2 LEU B 149     -24.890   8.041  25.228  1.00  0.59           C  
ATOM   3565  N   ARG B 150     -26.294   9.840  27.752  1.00  0.45           N  
ATOM   3566  CA  ARG B 150     -25.113   9.761  28.599  1.00  0.45           C  
ATOM   3567  C   ARG B 150     -25.461   9.803  30.085  1.00  0.45           C  
ATOM   3568  O   ARG B 150     -24.601   9.613  30.942  1.00  0.45           O  
ATOM   3569  CB  ARG B 150     -24.108  10.898  28.225  1.00  0.45           C  
ATOM   3570  CG  ARG B 150     -23.618  10.832  26.754  1.00  0.45           C  
ATOM   3571  CD  ARG B 150     -22.708  11.978  26.276  1.00  0.45           C  
ATOM   3572  NE  ARG B 150     -22.333  11.685  24.838  1.00  0.45           N  
ATOM   3573  CZ  ARG B 150     -21.333  12.297  24.179  1.00  0.45           C  
ATOM   3574  NH1 ARG B 150     -20.780  11.743  23.098  1.00  0.45           N  
ATOM   3575  NH2 ARG B 150     -20.874  13.469  24.600  1.00  0.45           N  
ATOM   3576  N   GLN B 151     -26.751  10.018  30.415  1.00  0.52           N  
ATOM   3577  CA  GLN B 151     -27.256  10.100  31.773  1.00  0.52           C  
ATOM   3578  C   GLN B 151     -27.676   8.772  32.399  1.00  0.52           C  
ATOM   3579  O   GLN B 151     -27.996   8.772  33.586  1.00  0.52           O  
ATOM   3580  CB  GLN B 151     -28.518  10.995  31.795  1.00  0.52           C  
ATOM   3581  CG  GLN B 151     -28.222  12.458  31.412  1.00  0.52           C  
ATOM   3582  CD  GLN B 151     -29.502  13.288  31.415  1.00  0.52           C  
ATOM   3583  OE1 GLN B 151     -29.753  14.108  32.295  1.00  0.52           O  
ATOM   3584  NE2 GLN B 151     -30.352  13.069  30.386  1.00  0.52           N  
ATOM   3585  N   ARG B 152     -27.675   7.650  31.625  1.00  0.48           N  
ATOM   3586  CA  ARG B 152     -28.041   6.279  32.014  1.00  0.48           C  
ATOM   3587  C   ARG B 152     -29.468   5.940  31.549  1.00  0.48           C  
ATOM   3588  O   ARG B 152     -30.156   6.746  30.924  1.00  0.48           O  
ATOM   3589  CB  ARG B 152     -27.776   5.968  33.531  1.00  0.48           C  
ATOM   3590  CG  ARG B 152     -27.653   4.526  34.074  1.00  0.48           C  
ATOM   3591  CD  ARG B 152     -27.353   4.529  35.588  1.00  0.48           C  
ATOM   3592  NE  ARG B 152     -28.564   5.109  36.256  1.00  0.48           N  
ATOM   3593  CZ  ARG B 152     -28.556   5.679  37.468  1.00  0.48           C  
ATOM   3594  NH1 ARG B 152     -29.579   6.454  37.827  1.00  0.48           N  
ATOM   3595  NH2 ARG B 152     -27.567   5.504  38.335  1.00  0.48           N  
ATOM   3596  N   THR B 153     -29.942   4.700  31.808  1.00  0.61           N  
ATOM   3597  CA  THR B 153     -31.301   4.209  31.562  1.00  0.61           C  
ATOM   3598  C   THR B 153     -32.419   5.075  32.108  1.00  0.61           C  
ATOM   3599  O   THR B 153     -32.659   5.139  33.311  1.00  0.61           O  
ATOM   3600  CB  THR B 153     -31.526   2.818  32.141  1.00  0.61           C  
ATOM   3601  OG1 THR B 153     -30.482   1.974  31.693  1.00  0.61           O  
ATOM   3602  CG2 THR B 153     -32.846   2.197  31.656  1.00  0.61           C  
ATOM   3603  N   THR B 154     -33.164   5.725  31.197  1.00  0.57           N  
ATOM   3604  CA  THR B 154     -34.249   6.638  31.521  1.00  0.57           C  
ATOM   3605  C   THR B 154     -35.445   6.181  30.723  1.00  0.57           C  
ATOM   3606  O   THR B 154     -35.381   6.067  29.499  1.00  0.57           O  
ATOM   3607  CB  THR B 154     -33.911   8.083  31.165  1.00  0.57           C  
ATOM   3608  OG1 THR B 154     -32.958   8.584  32.087  1.00  0.57           O  
ATOM   3609  CG2 THR B 154     -35.118   9.029  31.267  1.00  0.57           C  
ATOM   3610  N   LYS B 155     -36.583   5.887  31.392  1.00  0.56           N  
ATOM   3611  CA  LYS B 155     -37.779   5.324  30.771  1.00  0.56           C  
ATOM   3612  C   LYS B 155     -38.405   6.192  29.683  1.00  0.56           C  
ATOM   3613  O   LYS B 155     -38.837   5.686  28.650  1.00  0.56           O  
ATOM   3614  CB  LYS B 155     -38.851   4.954  31.834  1.00  0.56           C  
ATOM   3615  CG  LYS B 155     -38.426   3.784  32.743  1.00  0.56           C  
ATOM   3616  CD  LYS B 155     -39.514   3.384  33.761  1.00  0.56           C  
ATOM   3617  CE  LYS B 155     -39.109   2.183  34.635  1.00  0.56           C  
ATOM   3618  NZ  LYS B 155     -40.152   1.855  35.639  1.00  0.56           N  
ATOM   3619  N   LYS B 156     -38.438   7.531  29.867  1.00  0.62           N  
ATOM   3620  CA  LYS B 156     -38.869   8.452  28.825  1.00  0.62           C  
ATOM   3621  C   LYS B 156     -37.979   8.422  27.586  1.00  0.62           C  
ATOM   3622  O   LYS B 156     -38.471   8.367  26.463  1.00  0.62           O  
ATOM   3623  CB  LYS B 156     -38.952   9.904  29.364  1.00  0.62           C  
ATOM   3624  CG  LYS B 156     -39.487  10.911  28.326  1.00  0.62           C  
ATOM   3625  CD  LYS B 156     -39.631  12.337  28.883  1.00  0.62           C  
ATOM   3626  CE  LYS B 156     -40.088  13.336  27.813  1.00  0.62           C  
ATOM   3627  NZ  LYS B 156     -40.193  14.700  28.380  1.00  0.62           N  
ATOM   3628  N   ASN B 157     -36.637   8.405  27.758  1.00  0.63           N  
ATOM   3629  CA  ASN B 157     -35.686   8.325  26.657  1.00  0.63           C  
ATOM   3630  C   ASN B 157     -35.848   7.030  25.872  1.00  0.63           C  
ATOM   3631  O   ASN B 157     -35.874   7.035  24.647  1.00  0.63           O  
ATOM   3632  CB  ASN B 157     -34.205   8.425  27.126  1.00  0.63           C  
ATOM   3633  CG  ASN B 157     -33.897   9.747  27.824  1.00  0.63           C  
ATOM   3634  OD1 ASN B 157     -34.746  10.607  28.052  1.00  0.63           O  
ATOM   3635  ND2 ASN B 157     -32.611   9.913  28.216  1.00  0.63           N  
ATOM   3636  N   LEU B 158     -36.029   5.894  26.575  1.00  0.63           N  
ATOM   3637  CA  LEU B 158     -36.293   4.595  25.979  1.00  0.63           C  
ATOM   3638  C   LEU B 158     -37.561   4.556  25.135  1.00  0.63           C  
ATOM   3639  O   LEU B 158     -37.570   4.014  24.031  1.00  0.63           O  
ATOM   3640  CB  LEU B 158     -36.423   3.548  27.111  1.00  0.63           C  
ATOM   3641  CG  LEU B 158     -36.775   2.113  26.656  1.00  0.63           C  
ATOM   3642  CD1 LEU B 158     -35.681   1.494  25.775  1.00  0.63           C  
ATOM   3643  CD2 LEU B 158     -37.061   1.223  27.872  1.00  0.63           C  
ATOM   3644  N   PHE B 159     -38.665   5.155  25.628  1.00  0.58           N  
ATOM   3645  CA  PHE B 159     -39.904   5.264  24.878  1.00  0.58           C  
ATOM   3646  C   PHE B 159     -39.774   6.153  23.638  1.00  0.58           C  
ATOM   3647  O   PHE B 159     -40.259   5.807  22.566  1.00  0.58           O  
ATOM   3648  CB  PHE B 159     -41.090   5.665  25.803  1.00  0.58           C  
ATOM   3649  CG  PHE B 159     -42.417   5.381  25.136  1.00  0.58           C  
ATOM   3650  CD1 PHE B 159     -43.317   6.427  24.879  1.00  0.58           C  
ATOM   3651  CD2 PHE B 159     -42.732   4.089  24.668  1.00  0.58           C  
ATOM   3652  CE1 PHE B 159     -44.491   6.198  24.150  1.00  0.58           C  
ATOM   3653  CE2 PHE B 159     -43.894   3.862  23.920  1.00  0.58           C  
ATOM   3654  CZ  PHE B 159     -44.778   4.917  23.670  1.00  0.58           C  
ATOM   3655  N   VAL B 160     -39.038   7.287  23.720  1.00  0.71           N  
ATOM   3656  CA  VAL B 160     -38.706   8.115  22.558  1.00  0.71           C  
ATOM   3657  C   VAL B 160     -37.926   7.337  21.493  1.00  0.71           C  
ATOM   3658  O   VAL B 160     -38.223   7.424  20.302  1.00  0.71           O  
ATOM   3659  CB  VAL B 160     -37.952   9.386  22.970  1.00  0.71           C  
ATOM   3660  CG1 VAL B 160     -37.450  10.185  21.747  1.00  0.71           C  
ATOM   3661  CG2 VAL B 160     -38.897  10.280  23.799  1.00  0.71           C  
ATOM   3662  N   LEU B 161     -36.940   6.498  21.889  1.00  0.66           N  
ATOM   3663  CA  LEU B 161     -36.259   5.594  20.969  1.00  0.66           C  
ATOM   3664  C   LEU B 161     -37.179   4.555  20.331  1.00  0.66           C  
ATOM   3665  O   LEU B 161     -37.122   4.318  19.125  1.00  0.66           O  
ATOM   3666  CB  LEU B 161     -35.127   4.788  21.661  1.00  0.66           C  
ATOM   3667  CG  LEU B 161     -33.983   5.600  22.295  1.00  0.66           C  
ATOM   3668  CD1 LEU B 161     -33.079   4.652  23.094  1.00  0.66           C  
ATOM   3669  CD2 LEU B 161     -33.155   6.383  21.270  1.00  0.66           C  
ATOM   3670  N   SER B 162     -38.067   3.905  21.118  1.00  0.67           N  
ATOM   3671  CA  SER B 162     -39.021   2.933  20.590  1.00  0.67           C  
ATOM   3672  C   SER B 162     -40.078   3.531  19.679  1.00  0.67           C  
ATOM   3673  O   SER B 162     -40.361   2.966  18.628  1.00  0.67           O  
ATOM   3674  CB  SER B 162     -39.686   2.009  21.649  1.00  0.67           C  
ATOM   3675  OG  SER B 162     -40.515   2.693  22.590  1.00  0.67           O  
ATOM   3676  N   ASP B 163     -40.659   4.706  20.010  1.00  0.60           N  
ATOM   3677  CA  ASP B 163     -41.564   5.435  19.128  1.00  0.60           C  
ATOM   3678  C   ASP B 163     -40.894   5.876  17.832  1.00  0.60           C  
ATOM   3679  O   ASP B 163     -41.481   5.762  16.753  1.00  0.60           O  
ATOM   3680  CB  ASP B 163     -42.231   6.646  19.839  1.00  0.60           C  
ATOM   3681  CG  ASP B 163     -43.531   6.243  20.526  1.00  0.60           C  
ATOM   3682  OD1 ASP B 163     -43.866   5.029  20.530  1.00  0.60           O  
ATOM   3683  OD2 ASP B 163     -44.236   7.171  21.005  1.00  0.60           O  
ATOM   3684  N   LEU B 164     -39.618   6.325  17.877  1.00  0.66           N  
ATOM   3685  CA  LEU B 164     -38.840   6.528  16.666  1.00  0.66           C  
ATOM   3686  C   LEU B 164     -38.693   5.244  15.855  1.00  0.66           C  
ATOM   3687  O   LEU B 164     -39.027   5.230  14.676  1.00  0.66           O  
ATOM   3688  CB  LEU B 164     -37.427   7.103  16.970  1.00  0.66           C  
ATOM   3689  CG  LEU B 164     -37.384   8.618  17.270  1.00  0.66           C  
ATOM   3690  CD1 LEU B 164     -36.009   9.042  17.814  1.00  0.66           C  
ATOM   3691  CD2 LEU B 164     -37.703   9.437  16.015  1.00  0.66           C  
ATOM   3692  N   GLU B 165     -38.299   4.110  16.472  1.00  0.64           N  
ATOM   3693  CA  GLU B 165     -38.175   2.823  15.796  1.00  0.64           C  
ATOM   3694  C   GLU B 165     -39.475   2.329  15.152  1.00  0.64           C  
ATOM   3695  O   GLU B 165     -39.494   1.879  14.007  1.00  0.64           O  
ATOM   3696  CB  GLU B 165     -37.593   1.753  16.759  1.00  0.64           C  
ATOM   3697  CG  GLU B 165     -37.220   0.414  16.072  1.00  0.64           C  
ATOM   3698  CD  GLU B 165     -36.090   0.542  15.056  1.00  0.64           C  
ATOM   3699  OE1 GLU B 165     -35.799  -0.492  14.402  1.00  0.64           O  
ATOM   3700  OE2 GLU B 165     -35.478   1.630  14.917  1.00  0.64           O  
ATOM   3701  N   THR B 166     -40.626   2.494  15.842  1.00  0.62           N  
ATOM   3702  CA  THR B 166     -41.976   2.237  15.320  1.00  0.62           C  
ATOM   3703  C   THR B 166     -42.273   3.039  14.067  1.00  0.62           C  
ATOM   3704  O   THR B 166     -42.775   2.518  13.072  1.00  0.62           O  
ATOM   3705  CB  THR B 166     -43.067   2.599  16.330  1.00  0.62           C  
ATOM   3706  OG1 THR B 166     -42.941   1.807  17.500  1.00  0.62           O  
ATOM   3707  CG2 THR B 166     -44.482   2.343  15.779  1.00  0.62           C  
ATOM   3708  N   GLY B 167     -41.916   4.341  14.057  1.00  0.71           N  
ATOM   3709  CA  GLY B 167     -42.061   5.178  12.871  1.00  0.71           C  
ATOM   3710  C   GLY B 167     -41.111   4.806  11.760  1.00  0.71           C  
ATOM   3711  O   GLY B 167     -41.515   4.712  10.605  1.00  0.71           O  
ATOM   3712  N   MET B 168     -39.832   4.519  12.068  1.00  0.69           N  
ATOM   3713  CA  MET B 168     -38.847   4.080  11.091  1.00  0.69           C  
ATOM   3714  C   MET B 168     -39.215   2.769  10.402  1.00  0.69           C  
ATOM   3715  O   MET B 168     -39.121   2.664   9.182  1.00  0.69           O  
ATOM   3716  CB  MET B 168     -37.425   3.992  11.702  1.00  0.69           C  
ATOM   3717  CG  MET B 168     -36.869   5.332  12.250  1.00  0.69           C  
ATOM   3718  SD  MET B 168     -37.083   6.816  11.219  1.00  0.69           S  
ATOM   3719  CE  MET B 168     -35.906   6.243   9.982  1.00  0.69           C  
ATOM   3720  N   VAL B 169     -39.733   1.766  11.142  1.00  0.69           N  
ATOM   3721  CA  VAL B 169     -40.259   0.521  10.585  1.00  0.69           C  
ATOM   3722  C   VAL B 169     -41.414   0.750   9.616  1.00  0.69           C  
ATOM   3723  O   VAL B 169     -41.451   0.175   8.525  1.00  0.69           O  
ATOM   3724  CB  VAL B 169     -40.685  -0.422  11.712  1.00  0.69           C  
ATOM   3725  CG1 VAL B 169     -41.617  -1.559  11.235  1.00  0.69           C  
ATOM   3726  CG2 VAL B 169     -39.412  -1.011  12.356  1.00  0.69           C  
ATOM   3727  N   TYR B 170     -42.369   1.642   9.959  1.00  0.61           N  
ATOM   3728  CA  TYR B 170     -43.444   2.039   9.062  1.00  0.61           C  
ATOM   3729  C   TYR B 170     -42.935   2.712   7.784  1.00  0.61           C  
ATOM   3730  O   TYR B 170     -43.379   2.395   6.680  1.00  0.61           O  
ATOM   3731  CB  TYR B 170     -44.410   3.032   9.762  1.00  0.61           C  
ATOM   3732  CG  TYR B 170     -45.352   2.442  10.785  1.00  0.61           C  
ATOM   3733  CD1 TYR B 170     -45.391   1.092  11.197  1.00  0.61           C  
ATOM   3734  CD2 TYR B 170     -46.290   3.336  11.325  1.00  0.61           C  
ATOM   3735  CE1 TYR B 170     -46.366   0.658  12.114  1.00  0.61           C  
ATOM   3736  CE2 TYR B 170     -47.274   2.900  12.219  1.00  0.61           C  
ATOM   3737  CZ  TYR B 170     -47.310   1.560  12.611  1.00  0.61           C  
ATOM   3738  OH  TYR B 170     -48.309   1.123  13.502  1.00  0.61           O  
ATOM   3739  N   LEU B 171     -41.950   3.631   7.906  1.00  0.70           N  
ATOM   3740  CA  LEU B 171     -41.290   4.268   6.775  1.00  0.70           C  
ATOM   3741  C   LEU B 171     -40.552   3.276   5.881  1.00  0.70           C  
ATOM   3742  O   LEU B 171     -40.688   3.323   4.659  1.00  0.70           O  
ATOM   3743  CB  LEU B 171     -40.274   5.350   7.230  1.00  0.70           C  
ATOM   3744  CG  LEU B 171     -40.874   6.558   7.981  1.00  0.70           C  
ATOM   3745  CD1 LEU B 171     -39.755   7.413   8.594  1.00  0.70           C  
ATOM   3746  CD2 LEU B 171     -41.775   7.436   7.111  1.00  0.70           C  
ATOM   3747  N   THR B 172     -39.794   2.317   6.464  1.00  0.71           N  
ATOM   3748  CA  THR B 172     -39.122   1.237   5.733  1.00  0.71           C  
ATOM   3749  C   THR B 172     -40.109   0.370   4.977  1.00  0.71           C  
ATOM   3750  O   THR B 172     -39.916   0.074   3.798  1.00  0.71           O  
ATOM   3751  CB  THR B 172     -38.279   0.306   6.620  1.00  0.71           C  
ATOM   3752  OG1 THR B 172     -37.192   0.995   7.203  1.00  0.71           O  
ATOM   3753  CG2 THR B 172     -37.610  -0.809   5.822  1.00  0.71           C  
ATOM   3754  N   ALA B 173     -41.231  -0.036   5.609  1.00  0.69           N  
ATOM   3755  CA  ALA B 173     -42.252  -0.838   4.962  1.00  0.69           C  
ATOM   3756  C   ALA B 173     -42.910  -0.155   3.765  1.00  0.69           C  
ATOM   3757  O   ALA B 173     -43.005  -0.732   2.684  1.00  0.69           O  
ATOM   3758  CB  ALA B 173     -43.331  -1.234   5.990  1.00  0.69           C  
ATOM   3759  N   ALA B 174     -43.319   1.120   3.918  1.00  0.72           N  
ATOM   3760  CA  ALA B 174     -43.885   1.927   2.857  1.00  0.72           C  
ATOM   3761  C   ALA B 174     -42.911   2.226   1.717  1.00  0.72           C  
ATOM   3762  O   ALA B 174     -43.242   2.088   0.540  1.00  0.72           O  
ATOM   3763  CB  ALA B 174     -44.395   3.243   3.472  1.00  0.72           C  
ATOM   3764  N   ALA B 175     -41.657   2.598   2.041  1.00  0.76           N  
ATOM   3765  CA  ALA B 175     -40.606   2.876   1.081  1.00  0.76           C  
ATOM   3766  C   ALA B 175     -40.195   1.672   0.231  1.00  0.76           C  
ATOM   3767  O   ALA B 175     -39.989   1.790  -0.978  1.00  0.76           O  
ATOM   3768  CB  ALA B 175     -39.392   3.477   1.812  1.00  0.76           C  
ATOM   3769  N   LYS B 176     -40.108   0.462   0.830  1.00  0.64           N  
ATOM   3770  CA  LYS B 176     -39.841  -0.781   0.118  1.00  0.64           C  
ATOM   3771  C   LYS B 176     -40.885  -1.118  -0.937  1.00  0.64           C  
ATOM   3772  O   LYS B 176     -40.548  -1.579  -2.032  1.00  0.64           O  
ATOM   3773  CB  LYS B 176     -39.798  -1.978   1.100  1.00  0.64           C  
ATOM   3774  CG  LYS B 176     -38.495  -2.106   1.899  1.00  0.64           C  
ATOM   3775  CD  LYS B 176     -38.571  -3.272   2.897  1.00  0.64           C  
ATOM   3776  CE  LYS B 176     -37.246  -3.563   3.607  1.00  0.64           C  
ATOM   3777  NZ  LYS B 176     -37.371  -4.751   4.468  1.00  0.64           N  
ATOM   3778  N   GLN B 177     -42.178  -0.900  -0.618  1.00  0.61           N  
ATOM   3779  CA  GLN B 177     -43.272  -1.045  -1.559  1.00  0.61           C  
ATOM   3780  C   GLN B 177     -43.214   0.005  -2.665  1.00  0.61           C  
ATOM   3781  O   GLN B 177     -43.218  -0.314  -3.849  1.00  0.61           O  
ATOM   3782  CB  GLN B 177     -44.630  -0.925  -0.831  1.00  0.61           C  
ATOM   3783  CG  GLN B 177     -44.847  -1.943   0.310  1.00  0.61           C  
ATOM   3784  CD  GLN B 177     -46.080  -1.566   1.128  1.00  0.61           C  
ATOM   3785  OE1 GLN B 177     -46.893  -0.729   0.737  1.00  0.61           O  
ATOM   3786  NE2 GLN B 177     -46.250  -2.219   2.300  1.00  0.61           N  
ATOM   3787  N   ASN B 178     -43.049   1.292  -2.297  1.00  0.67           N  
ATOM   3788  CA  ASN B 178     -42.998   2.429  -3.209  1.00  0.67           C  
ATOM   3789  C   ASN B 178     -41.885   2.345  -4.257  1.00  0.67           C  
ATOM   3790  O   ASN B 178     -42.070   2.690  -5.423  1.00  0.67           O  
ATOM   3791  CB  ASN B 178     -42.784   3.729  -2.403  1.00  0.67           C  
ATOM   3792  CG  ASN B 178     -44.036   4.147  -1.638  1.00  0.67           C  
ATOM   3793  OD1 ASN B 178     -45.142   3.617  -1.758  1.00  0.67           O  
ATOM   3794  ND2 ASN B 178     -43.849   5.205  -0.816  1.00  0.67           N  
ATOM   3795  N   ARG B 179     -40.699   1.842  -3.862  1.00  0.61           N  
ATOM   3796  CA  ARG B 179     -39.578   1.541  -4.739  1.00  0.61           C  
ATOM   3797  C   ARG B 179     -39.930   0.544  -5.842  1.00  0.61           C  
ATOM   3798  O   ARG B 179     -39.555   0.715  -6.998  1.00  0.61           O  
ATOM   3799  CB  ARG B 179     -38.455   0.943  -3.856  1.00  0.61           C  
ATOM   3800  CG  ARG B 179     -37.212   0.403  -4.605  1.00  0.61           C  
ATOM   3801  CD  ARG B 179     -36.389  -0.622  -3.816  1.00  0.61           C  
ATOM   3802  NE  ARG B 179     -37.340  -1.748  -3.538  1.00  0.61           N  
ATOM   3803  CZ  ARG B 179     -37.086  -2.799  -2.754  1.00  0.61           C  
ATOM   3804  NH1 ARG B 179     -35.884  -2.988  -2.228  1.00  0.61           N  
ATOM   3805  NH2 ARG B 179     -38.066  -3.662  -2.493  1.00  0.61           N  
ATOM   3806  N   ILE B 180     -40.694  -0.515  -5.512  1.00  0.63           N  
ATOM   3807  CA  ILE B 180     -41.174  -1.516  -6.459  1.00  0.63           C  
ATOM   3808  C   ILE B 180     -42.117  -0.929  -7.497  1.00  0.63           C  
ATOM   3809  O   ILE B 180     -42.116  -1.280  -8.673  1.00  0.63           O  
ATOM   3810  CB  ILE B 180     -41.790  -2.697  -5.702  1.00  0.63           C  
ATOM   3811  CG1 ILE B 180     -40.704  -3.570  -5.006  1.00  0.63           C  
ATOM   3812  CG2 ILE B 180     -42.765  -3.505  -6.589  1.00  0.63           C  
ATOM   3813  CD1 ILE B 180     -39.390  -3.764  -5.776  1.00  0.63           C  
ATOM   3814  N   LEU B 181     -42.955   0.030  -7.110  1.00  0.65           N  
ATOM   3815  CA  LEU B 181     -43.808   0.734  -8.041  1.00  0.65           C  
ATOM   3816  C   LEU B 181     -43.046   1.590  -9.033  1.00  0.65           C  
ATOM   3817  O   LEU B 181     -43.376   1.663 -10.214  1.00  0.65           O  
ATOM   3818  CB  LEU B 181     -44.782   1.597  -7.253  1.00  0.65           C  
ATOM   3819  CG  LEU B 181     -46.002   0.814  -6.769  1.00  0.65           C  
ATOM   3820  CD1 LEU B 181     -45.714  -0.355  -5.821  1.00  0.65           C  
ATOM   3821  CD2 LEU B 181     -46.879   1.811  -6.045  1.00  0.65           C  
ATOM   3822  N   LEU B 182     -41.972   2.240  -8.565  1.00  0.69           N  
ATOM   3823  CA  LEU B 182     -41.025   2.943  -9.403  1.00  0.69           C  
ATOM   3824  C   LEU B 182     -40.285   2.010 -10.360  1.00  0.69           C  
ATOM   3825  O   LEU B 182     -40.181   2.318 -11.545  1.00  0.69           O  
ATOM   3826  CB  LEU B 182     -40.064   3.745  -8.506  1.00  0.69           C  
ATOM   3827  CG  LEU B 182     -40.766   4.887  -7.741  1.00  0.69           C  
ATOM   3828  CD1 LEU B 182     -39.940   5.321  -6.525  1.00  0.69           C  
ATOM   3829  CD2 LEU B 182     -41.011   6.072  -8.682  1.00  0.69           C  
ATOM   3830  N   GLU B 183     -39.861   0.814  -9.885  1.00  0.62           N  
ATOM   3831  CA  GLU B 183     -39.316  -0.284 -10.683  1.00  0.62           C  
ATOM   3832  C   GLU B 183     -40.275  -0.716 -11.797  1.00  0.62           C  
ATOM   3833  O   GLU B 183     -39.908  -0.799 -12.964  1.00  0.62           O  
ATOM   3834  CB  GLU B 183     -39.035  -1.485  -9.735  1.00  0.62           C  
ATOM   3835  CG  GLU B 183     -38.239  -2.687 -10.307  1.00  0.62           C  
ATOM   3836  CD  GLU B 183     -36.789  -2.733  -9.827  1.00  0.62           C  
ATOM   3837  OE1 GLU B 183     -35.896  -3.033 -10.657  1.00  0.62           O  
ATOM   3838  OE2 GLU B 183     -36.573  -2.526  -8.599  1.00  0.62           O  
ATOM   3839  N   HIS B 184     -41.580  -0.895 -11.487  1.00  0.56           N  
ATOM   3840  CA  HIS B 184     -42.610  -1.179 -12.481  1.00  0.56           C  
ATOM   3841  C   HIS B 184     -42.735  -0.123 -13.571  1.00  0.56           C  
ATOM   3842  O   HIS B 184     -42.686  -0.420 -14.763  1.00  0.56           O  
ATOM   3843  CB  HIS B 184     -44.003  -1.265 -11.801  1.00  0.56           C  
ATOM   3844  CG  HIS B 184     -44.274  -2.599 -11.207  1.00  0.56           C  
ATOM   3845  ND1 HIS B 184     -44.394  -3.614 -12.116  1.00  0.56           N  
ATOM   3846  CD2 HIS B 184     -44.463  -3.064  -9.943  1.00  0.56           C  
ATOM   3847  CE1 HIS B 184     -44.645  -4.694 -11.408  1.00  0.56           C  
ATOM   3848  NE2 HIS B 184     -44.702  -4.418 -10.080  1.00  0.56           N  
ATOM   3849  N   ILE B 185     -42.870   1.163 -13.192  1.00  0.63           N  
ATOM   3850  CA  ILE B 185     -43.041   2.246 -14.155  1.00  0.63           C  
ATOM   3851  C   ILE B 185     -41.796   2.445 -15.020  1.00  0.63           C  
ATOM   3852  O   ILE B 185     -41.880   2.595 -16.240  1.00  0.63           O  
ATOM   3853  CB  ILE B 185     -43.510   3.553 -13.518  1.00  0.63           C  
ATOM   3854  CG1 ILE B 185     -44.840   3.356 -12.751  1.00  0.63           C  
ATOM   3855  CG2 ILE B 185     -43.737   4.567 -14.654  1.00  0.63           C  
ATOM   3856  CD1 ILE B 185     -45.260   4.579 -11.924  1.00  0.63           C  
ATOM   3857  N   GLN B 186     -40.594   2.370 -14.410  1.00  0.62           N  
ATOM   3858  CA  GLN B 186     -39.311   2.360 -15.095  1.00  0.62           C  
ATOM   3859  C   GLN B 186     -39.184   1.198 -16.082  1.00  0.62           C  
ATOM   3860  O   GLN B 186     -38.776   1.367 -17.230  1.00  0.62           O  
ATOM   3861  CB  GLN B 186     -38.199   2.310 -14.014  1.00  0.62           C  
ATOM   3862  CG  GLN B 186     -36.738   2.263 -14.518  1.00  0.62           C  
ATOM   3863  CD  GLN B 186     -36.248   0.865 -14.899  1.00  0.62           C  
ATOM   3864  OE1 GLN B 186     -36.817  -0.172 -14.562  1.00  0.62           O  
ATOM   3865  NE2 GLN B 186     -35.130   0.817 -15.656  1.00  0.62           N  
ATOM   3866  N   GLY B 187     -39.624  -0.007 -15.668  1.00  0.64           N  
ATOM   3867  CA  GLY B 187     -39.474  -1.277 -16.370  1.00  0.64           C  
ATOM   3868  C   GLY B 187     -40.407  -1.522 -17.525  1.00  0.64           C  
ATOM   3869  O   GLY B 187     -40.443  -2.624 -18.057  1.00  0.64           O  
ATOM   3870  N   HIS B 188     -41.199  -0.503 -17.911  1.00  0.51           N  
ATOM   3871  CA  HIS B 188     -42.090  -0.450 -19.069  1.00  0.51           C  
ATOM   3872  C   HIS B 188     -43.517  -0.834 -18.747  1.00  0.51           C  
ATOM   3873  O   HIS B 188     -44.348  -0.964 -19.647  1.00  0.51           O  
ATOM   3874  CB  HIS B 188     -41.635  -1.229 -20.341  1.00  0.51           C  
ATOM   3875  CG  HIS B 188     -40.246  -0.903 -20.801  1.00  0.51           C  
ATOM   3876  ND1 HIS B 188     -40.028   0.214 -21.588  1.00  0.51           N  
ATOM   3877  CD2 HIS B 188     -39.077  -1.554 -20.573  1.00  0.51           C  
ATOM   3878  CE1 HIS B 188     -38.729   0.217 -21.821  1.00  0.51           C  
ATOM   3879  NE2 HIS B 188     -38.106  -0.829 -21.229  1.00  0.51           N  
ATOM   3880  N   ALA B 189     -43.876  -0.973 -17.454  1.00  0.56           N  
ATOM   3881  CA  ALA B 189     -45.242  -1.240 -17.064  1.00  0.56           C  
ATOM   3882  C   ALA B 189     -46.178  -0.087 -17.422  1.00  0.56           C  
ATOM   3883  O   ALA B 189     -45.797   1.079 -17.354  1.00  0.56           O  
ATOM   3884  CB  ALA B 189     -45.340  -1.577 -15.569  1.00  0.56           C  
ATOM   3885  N   LEU B 190     -47.420  -0.398 -17.857  1.00  0.58           N  
ATOM   3886  CA  LEU B 190     -48.389   0.587 -18.327  1.00  0.58           C  
ATOM   3887  C   LEU B 190     -47.894   1.485 -19.457  1.00  0.58           C  
ATOM   3888  O   LEU B 190     -48.042   2.704 -19.428  1.00  0.58           O  
ATOM   3889  CB  LEU B 190     -48.944   1.481 -17.204  1.00  0.58           C  
ATOM   3890  CG  LEU B 190     -49.648   0.751 -16.059  1.00  0.58           C  
ATOM   3891  CD1 LEU B 190     -49.933   1.779 -14.963  1.00  0.58           C  
ATOM   3892  CD2 LEU B 190     -50.941   0.079 -16.528  1.00  0.58           C  
ATOM   3893  N   TYR B 191     -47.316   0.887 -20.518  1.00  0.53           N  
ATOM   3894  CA  TYR B 191     -46.601   1.582 -21.579  1.00  0.53           C  
ATOM   3895  C   TYR B 191     -47.343   2.770 -22.214  1.00  0.53           C  
ATOM   3896  O   TYR B 191     -46.743   3.804 -22.488  1.00  0.53           O  
ATOM   3897  CB  TYR B 191     -46.195   0.514 -22.636  1.00  0.53           C  
ATOM   3898  CG  TYR B 191     -45.407   1.098 -23.776  1.00  0.53           C  
ATOM   3899  CD1 TYR B 191     -46.071   1.495 -24.948  1.00  0.53           C  
ATOM   3900  CD2 TYR B 191     -44.022   1.303 -23.669  1.00  0.53           C  
ATOM   3901  CE1 TYR B 191     -45.366   2.105 -25.993  1.00  0.53           C  
ATOM   3902  CE2 TYR B 191     -43.313   1.903 -24.721  1.00  0.53           C  
ATOM   3903  CZ  TYR B 191     -43.990   2.308 -25.878  1.00  0.53           C  
ATOM   3904  OH  TYR B 191     -43.299   2.926 -26.939  1.00  0.53           O  
ATOM   3905  N   ARG B 192     -48.677   2.661 -22.401  1.00  0.51           N  
ATOM   3906  CA  ARG B 192     -49.529   3.684 -22.989  1.00  0.51           C  
ATOM   3907  C   ARG B 192     -49.505   5.034 -22.290  1.00  0.51           C  
ATOM   3908  O   ARG B 192     -49.651   6.070 -22.928  1.00  0.51           O  
ATOM   3909  CB  ARG B 192     -51.015   3.244 -22.971  1.00  0.51           C  
ATOM   3910  CG  ARG B 192     -51.341   2.033 -23.862  1.00  0.51           C  
ATOM   3911  CD  ARG B 192     -52.835   1.698 -23.816  1.00  0.51           C  
ATOM   3912  NE  ARG B 192     -53.062   0.542 -24.742  1.00  0.51           N  
ATOM   3913  CZ  ARG B 192     -54.274   0.030 -25.000  1.00  0.51           C  
ATOM   3914  NH1 ARG B 192     -54.412  -0.871 -25.970  1.00  0.51           N  
ATOM   3915  NH2 ARG B 192     -55.350   0.400 -24.311  1.00  0.51           N  
ATOM   3916  N   SER B 193     -49.364   5.062 -20.952  1.00  0.66           N  
ATOM   3917  CA  SER B 193     -49.454   6.309 -20.213  1.00  0.66           C  
ATOM   3918  C   SER B 193     -48.092   6.914 -19.943  1.00  0.66           C  
ATOM   3919  O   SER B 193     -48.038   7.986 -19.348  1.00  0.66           O  
ATOM   3920  CB  SER B 193     -50.207   6.153 -18.856  1.00  0.66           C  
ATOM   3921  OG  SER B 193     -49.729   5.055 -18.077  1.00  0.66           O  
ATOM   3922  N   PHE B 194     -46.969   6.281 -20.369  1.00  0.58           N  
ATOM   3923  CA  PHE B 194     -45.625   6.721 -19.996  1.00  0.58           C  
ATOM   3924  C   PHE B 194     -44.627   6.710 -21.146  1.00  0.58           C  
ATOM   3925  O   PHE B 194     -44.313   5.653 -21.690  1.00  0.58           O  
ATOM   3926  CB  PHE B 194     -44.994   5.828 -18.885  1.00  0.58           C  
ATOM   3927  CG  PHE B 194     -45.876   5.718 -17.685  1.00  0.58           C  
ATOM   3928  CD1 PHE B 194     -46.311   6.863 -17.006  1.00  0.58           C  
ATOM   3929  CD2 PHE B 194     -46.243   4.461 -17.194  1.00  0.58           C  
ATOM   3930  CE1 PHE B 194     -47.202   6.761 -15.936  1.00  0.58           C  
ATOM   3931  CE2 PHE B 194     -47.016   4.357 -16.035  1.00  0.58           C  
ATOM   3932  CZ  PHE B 194     -47.554   5.500 -15.445  1.00  0.58           C  
ATOM   3933  N   ASP B 195     -44.038   7.874 -21.495  1.00  0.59           N  
ATOM   3934  CA  ASP B 195     -42.976   8.005 -22.484  1.00  0.59           C  
ATOM   3935  C   ASP B 195     -41.613   7.522 -21.974  1.00  0.59           C  
ATOM   3936  O   ASP B 195     -41.406   7.197 -20.807  1.00  0.59           O  
ATOM   3937  CB  ASP B 195     -42.793   9.474 -22.960  1.00  0.59           C  
ATOM   3938  CG  ASP B 195     -43.858   9.935 -23.934  1.00  0.59           C  
ATOM   3939  OD1 ASP B 195     -44.786   9.155 -24.245  1.00  0.59           O  
ATOM   3940  OD2 ASP B 195     -43.789  11.125 -24.345  1.00  0.59           O  
ATOM   3941  N   GLU B 196     -40.624   7.453 -22.890  1.00  0.62           N  
ATOM   3942  CA  GLU B 196     -39.243   7.090 -22.616  1.00  0.62           C  
ATOM   3943  C   GLU B 196     -38.524   8.025 -21.656  1.00  0.62           C  
ATOM   3944  O   GLU B 196     -37.906   7.580 -20.696  1.00  0.62           O  
ATOM   3945  CB  GLU B 196     -38.510   7.055 -23.961  1.00  0.62           C  
ATOM   3946  CG  GLU B 196     -37.067   6.504 -23.923  1.00  0.62           C  
ATOM   3947  CD  GLU B 196     -36.546   6.345 -25.350  1.00  0.62           C  
ATOM   3948  OE1 GLU B 196     -37.228   6.853 -26.280  1.00  0.62           O  
ATOM   3949  OE2 GLU B 196     -35.496   5.682 -25.527  1.00  0.62           O  
ATOM   3950  N   ILE B 197     -38.700   9.356 -21.827  1.00  0.62           N  
ATOM   3951  CA  ILE B 197     -38.178  10.396 -20.939  1.00  0.62           C  
ATOM   3952  C   ILE B 197     -38.594  10.157 -19.499  1.00  0.62           C  
ATOM   3953  O   ILE B 197     -37.813  10.243 -18.558  1.00  0.62           O  
ATOM   3954  CB  ILE B 197     -38.696  11.763 -21.417  1.00  0.62           C  
ATOM   3955  CG1 ILE B 197     -37.913  12.179 -22.683  1.00  0.62           C  
ATOM   3956  CG2 ILE B 197     -38.617  12.860 -20.325  1.00  0.62           C  
ATOM   3957  CD1 ILE B 197     -38.515  13.384 -23.416  1.00  0.62           C  
ATOM   3958  N   GLU B 198     -39.864   9.796 -19.311  1.00  0.60           N  
ATOM   3959  CA  GLU B 198     -40.448   9.527 -18.027  1.00  0.60           C  
ATOM   3960  C   GLU B 198     -40.016   8.246 -17.383  1.00  0.60           C  
ATOM   3961  O   GLU B 198     -39.872   8.192 -16.171  1.00  0.60           O  
ATOM   3962  CB  GLU B 198     -41.954   9.555 -18.173  1.00  0.60           C  
ATOM   3963  CG  GLU B 198     -42.381  10.941 -18.686  1.00  0.60           C  
ATOM   3964  CD  GLU B 198     -42.152  12.089 -17.699  1.00  0.60           C  
ATOM   3965  OE1 GLU B 198     -42.783  12.076 -16.614  1.00  0.60           O  
ATOM   3966  OE2 GLU B 198     -41.354  13.013 -18.011  1.00  0.60           O  
ATOM   3967  N   ARG B 199     -39.739   7.178 -18.155  1.00  0.55           N  
ATOM   3968  CA  ARG B 199     -39.130   5.970 -17.622  1.00  0.55           C  
ATOM   3969  C   ARG B 199     -37.809   6.259 -16.927  1.00  0.55           C  
ATOM   3970  O   ARG B 199     -37.585   5.790 -15.813  1.00  0.55           O  
ATOM   3971  CB  ARG B 199     -38.952   4.923 -18.739  1.00  0.55           C  
ATOM   3972  CG  ARG B 199     -40.166   3.987 -18.797  1.00  0.55           C  
ATOM   3973  CD  ARG B 199     -40.088   2.948 -19.913  1.00  0.55           C  
ATOM   3974  NE  ARG B 199     -40.532   3.590 -21.197  1.00  0.55           N  
ATOM   3975  CZ  ARG B 199     -41.812   3.750 -21.550  1.00  0.55           C  
ATOM   3976  NH1 ARG B 199     -42.827   3.401 -20.767  1.00  0.55           N  
ATOM   3977  NH2 ARG B 199     -42.119   4.354 -22.695  1.00  0.55           N  
ATOM   3978  N   GLU B 200     -36.993   7.142 -17.530  1.00  0.61           N  
ATOM   3979  CA  GLU B 200     -35.832   7.752 -16.908  1.00  0.61           C  
ATOM   3980  C   GLU B 200     -36.150   8.575 -15.658  1.00  0.61           C  
ATOM   3981  O   GLU B 200     -35.520   8.408 -14.624  1.00  0.61           O  
ATOM   3982  CB  GLU B 200     -35.062   8.618 -17.941  1.00  0.61           C  
ATOM   3983  CG  GLU B 200     -33.788   7.928 -18.482  1.00  0.61           C  
ATOM   3984  CD  GLU B 200     -34.069   6.755 -19.422  1.00  0.61           C  
ATOM   3985  OE1 GLU B 200     -34.690   5.750 -18.990  1.00  0.61           O  
ATOM   3986  OE2 GLU B 200     -33.636   6.865 -20.598  1.00  0.61           O  
ATOM   3987  N   GLN B 201     -37.185   9.443 -15.666  1.00  0.64           N  
ATOM   3988  CA  GLN B 201     -37.610  10.170 -14.466  1.00  0.64           C  
ATOM   3989  C   GLN B 201     -38.071   9.254 -13.320  1.00  0.64           C  
ATOM   3990  O   GLN B 201     -37.753   9.445 -12.148  1.00  0.64           O  
ATOM   3991  CB  GLN B 201     -38.744  11.181 -14.794  1.00  0.64           C  
ATOM   3992  CG  GLN B 201     -38.431  12.253 -15.871  1.00  0.64           C  
ATOM   3993  CD  GLN B 201     -37.421  13.322 -15.451  1.00  0.64           C  
ATOM   3994  OE1 GLN B 201     -37.758  14.476 -15.187  1.00  0.64           O  
ATOM   3995  NE2 GLN B 201     -36.128  12.961 -15.427  1.00  0.64           N  
ATOM   3996  N   PHE B 202     -38.825   8.186 -13.625  1.00  0.64           N  
ATOM   3997  CA  PHE B 202     -39.170   7.155 -12.664  1.00  0.64           C  
ATOM   3998  C   PHE B 202     -37.953   6.350 -12.184  1.00  0.64           C  
ATOM   3999  O   PHE B 202     -37.915   5.954 -11.020  1.00  0.64           O  
ATOM   4000  CB  PHE B 202     -40.323   6.251 -13.185  1.00  0.64           C  
ATOM   4001  CG  PHE B 202     -41.614   7.050 -13.303  1.00  0.64           C  
ATOM   4002  CD1 PHE B 202     -42.277   7.539 -12.162  1.00  0.64           C  
ATOM   4003  CD2 PHE B 202     -42.188   7.320 -14.559  1.00  0.64           C  
ATOM   4004  CE1 PHE B 202     -43.470   8.268 -12.275  1.00  0.64           C  
ATOM   4005  CE2 PHE B 202     -43.371   8.058 -14.681  1.00  0.64           C  
ATOM   4006  CZ  PHE B 202     -44.020   8.523 -13.536  1.00  0.64           C  
ATOM   4007  N   ASP B 203     -36.915   6.132 -13.031  1.00  0.62           N  
ATOM   4008  CA  ASP B 203     -35.607   5.611 -12.637  1.00  0.62           C  
ATOM   4009  C   ASP B 203     -34.879   6.532 -11.638  1.00  0.62           C  
ATOM   4010  O   ASP B 203     -34.409   6.076 -10.592  1.00  0.62           O  
ATOM   4011  CB  ASP B 203     -34.723   5.352 -13.890  1.00  0.62           C  
ATOM   4012  CG  ASP B 203     -33.564   4.424 -13.561  1.00  0.62           C  
ATOM   4013  OD1 ASP B 203     -32.424   4.920 -13.390  1.00  0.62           O  
ATOM   4014  OD2 ASP B 203     -33.816   3.196 -13.466  1.00  0.62           O  
ATOM   4015  N   ASP B 204     -34.862   7.871 -11.880  1.00  0.65           N  
ATOM   4016  CA  ASP B 204     -34.305   8.882 -10.980  1.00  0.65           C  
ATOM   4017  C   ASP B 204     -34.897   8.755  -9.574  1.00  0.65           C  
ATOM   4018  O   ASP B 204     -34.198   8.552  -8.579  1.00  0.65           O  
ATOM   4019  CB  ASP B 204     -34.611  10.335 -11.479  1.00  0.65           C  
ATOM   4020  CG  ASP B 204     -34.068  10.656 -12.861  1.00  0.65           C  
ATOM   4021  OD1 ASP B 204     -33.132   9.957 -13.305  1.00  0.65           O  
ATOM   4022  OD2 ASP B 204     -34.567  11.627 -13.489  1.00  0.65           O  
ATOM   4023  N   ALA B 205     -36.244   8.741  -9.512  1.00  0.73           N  
ATOM   4024  CA  ALA B 205     -37.037   8.522  -8.323  1.00  0.73           C  
ATOM   4025  C   ALA B 205     -36.832   7.147  -7.672  1.00  0.73           C  
ATOM   4026  O   ALA B 205     -36.810   7.028  -6.449  1.00  0.73           O  
ATOM   4027  CB  ALA B 205     -38.521   8.768  -8.659  1.00  0.73           C  
ATOM   4028  N   MET B 206     -36.660   6.055  -8.451  1.00  0.65           N  
ATOM   4029  CA  MET B 206     -36.338   4.719  -7.952  1.00  0.65           C  
ATOM   4030  C   MET B 206     -35.011   4.658  -7.200  1.00  0.65           C  
ATOM   4031  O   MET B 206     -34.916   4.101  -6.103  1.00  0.65           O  
ATOM   4032  CB  MET B 206     -36.264   3.723  -9.136  1.00  0.65           C  
ATOM   4033  CG  MET B 206     -35.990   2.255  -8.754  1.00  0.65           C  
ATOM   4034  SD  MET B 206     -35.438   1.240 -10.155  1.00  0.65           S  
ATOM   4035  CE  MET B 206     -33.782   1.981 -10.323  1.00  0.65           C  
ATOM   4036  N   ILE B 207     -33.958   5.282  -7.762  1.00  0.65           N  
ATOM   4037  CA  ILE B 207     -32.652   5.447  -7.136  1.00  0.65           C  
ATOM   4038  C   ILE B 207     -32.732   6.293  -5.870  1.00  0.65           C  
ATOM   4039  O   ILE B 207     -32.164   5.955  -4.829  1.00  0.65           O  
ATOM   4040  CB  ILE B 207     -31.636   5.994  -8.142  1.00  0.65           C  
ATOM   4041  CG1 ILE B 207     -31.368   4.917  -9.223  1.00  0.65           C  
ATOM   4042  CG2 ILE B 207     -30.321   6.400  -7.437  1.00  0.65           C  
ATOM   4043  CD1 ILE B 207     -30.468   5.374 -10.377  1.00  0.65           C  
ATOM   4044  N   GLU B 208     -33.492   7.400  -5.892  1.00  0.66           N  
ATOM   4045  CA  GLU B 208     -33.750   8.205  -4.714  1.00  0.66           C  
ATOM   4046  C   GLU B 208     -34.562   7.523  -3.626  1.00  0.66           C  
ATOM   4047  O   GLU B 208     -34.215   7.604  -2.451  1.00  0.66           O  
ATOM   4048  CB  GLU B 208     -34.333   9.551  -5.130  1.00  0.66           C  
ATOM   4049  CG  GLU B 208     -33.257  10.334  -5.912  1.00  0.66           C  
ATOM   4050  CD  GLU B 208     -33.703  11.735  -6.282  1.00  0.66           C  
ATOM   4051  OE1 GLU B 208     -34.813  12.130  -5.860  1.00  0.66           O  
ATOM   4052  OE2 GLU B 208     -32.883  12.413  -6.953  1.00  0.66           O  
ATOM   4053  N   ALA B 209     -35.609   6.750  -3.971  1.00  0.75           N  
ATOM   4054  CA  ALA B 209     -36.339   5.911  -3.037  1.00  0.75           C  
ATOM   4055  C   ALA B 209     -35.447   4.866  -2.361  1.00  0.75           C  
ATOM   4056  O   ALA B 209     -35.529   4.633  -1.157  1.00  0.75           O  
ATOM   4057  CB  ALA B 209     -37.518   5.228  -3.758  1.00  0.75           C  
ATOM   4058  N   HIS B 210     -34.515   4.257  -3.121  1.00  0.60           N  
ATOM   4059  CA  HIS B 210     -33.447   3.416  -2.599  1.00  0.60           C  
ATOM   4060  C   HIS B 210     -32.492   4.143  -1.636  1.00  0.60           C  
ATOM   4061  O   HIS B 210     -32.057   3.590  -0.624  1.00  0.60           O  
ATOM   4062  CB  HIS B 210     -32.664   2.798  -3.777  1.00  0.60           C  
ATOM   4063  CG  HIS B 210     -31.602   1.829  -3.376  1.00  0.60           C  
ATOM   4064  ND1 HIS B 210     -31.958   0.603  -2.853  1.00  0.60           N  
ATOM   4065  CD2 HIS B 210     -30.251   1.938  -3.459  1.00  0.60           C  
ATOM   4066  CE1 HIS B 210     -30.816  -0.015  -2.631  1.00  0.60           C  
ATOM   4067  NE2 HIS B 210     -29.750   0.747  -2.983  1.00  0.60           N  
ATOM   4068  N   GLN B 211     -32.159   5.432  -1.899  1.00  0.66           N  
ATOM   4069  CA  GLN B 211     -31.426   6.286  -0.965  1.00  0.66           C  
ATOM   4070  C   GLN B 211     -32.166   6.478   0.352  1.00  0.66           C  
ATOM   4071  O   GLN B 211     -31.583   6.361   1.430  1.00  0.66           O  
ATOM   4072  CB  GLN B 211     -31.101   7.695  -1.555  1.00  0.66           C  
ATOM   4073  CG  GLN B 211     -29.602   8.082  -1.418  1.00  0.66           C  
ATOM   4074  CD  GLN B 211     -29.288   9.506  -0.931  1.00  0.66           C  
ATOM   4075  OE1 GLN B 211     -29.362   9.828   0.256  1.00  0.66           O  
ATOM   4076  NE2 GLN B 211     -28.829  10.369  -1.867  1.00  0.66           N  
ATOM   4077  N   LEU B 212     -33.489   6.729   0.283  1.00  0.69           N  
ATOM   4078  CA  LEU B 212     -34.350   6.847   1.446  1.00  0.69           C  
ATOM   4079  C   LEU B 212     -34.436   5.578   2.274  1.00  0.69           C  
ATOM   4080  O   LEU B 212     -34.272   5.642   3.488  1.00  0.69           O  
ATOM   4081  CB  LEU B 212     -35.775   7.318   1.076  1.00  0.69           C  
ATOM   4082  CG  LEU B 212     -35.828   8.663   0.324  1.00  0.69           C  
ATOM   4083  CD1 LEU B 212     -37.284   9.031   0.025  1.00  0.69           C  
ATOM   4084  CD2 LEU B 212     -35.127   9.809   1.070  1.00  0.69           C  
ATOM   4085  N   VAL B 213     -34.605   4.383   1.657  1.00  0.76           N  
ATOM   4086  CA  VAL B 213     -34.566   3.101   2.371  1.00  0.76           C  
ATOM   4087  C   VAL B 213     -33.231   2.913   3.087  1.00  0.76           C  
ATOM   4088  O   VAL B 213     -33.170   2.626   4.278  1.00  0.76           O  
ATOM   4089  CB  VAL B 213     -34.830   1.913   1.438  1.00  0.76           C  
ATOM   4090  CG1 VAL B 213     -34.692   0.572   2.190  1.00  0.76           C  
ATOM   4091  CG2 VAL B 213     -36.261   2.010   0.876  1.00  0.76           C  
ATOM   4092  N   SER B 214     -32.114   3.202   2.391  1.00  0.70           N  
ATOM   4093  CA  SER B 214     -30.767   3.147   2.948  1.00  0.70           C  
ATOM   4094  C   SER B 214     -30.538   4.070   4.149  1.00  0.70           C  
ATOM   4095  O   SER B 214     -29.885   3.689   5.124  1.00  0.70           O  
ATOM   4096  CB  SER B 214     -29.740   3.495   1.833  1.00  0.70           C  
ATOM   4097  OG  SER B 214     -28.369   3.409   2.248  1.00  0.70           O  
ATOM   4098  N   MET B 215     -31.042   5.317   4.123  1.00  0.68           N  
ATOM   4099  CA  MET B 215     -31.010   6.210   5.275  1.00  0.68           C  
ATOM   4100  C   MET B 215     -31.913   5.775   6.424  1.00  0.68           C  
ATOM   4101  O   MET B 215     -31.497   5.783   7.581  1.00  0.68           O  
ATOM   4102  CB  MET B 215     -31.334   7.665   4.859  1.00  0.68           C  
ATOM   4103  CG  MET B 215     -30.211   8.322   4.032  1.00  0.68           C  
ATOM   4104  SD  MET B 215     -28.631   8.430   4.933  1.00  0.68           S  
ATOM   4105  CE  MET B 215     -27.683   9.083   3.539  1.00  0.68           C  
ATOM   4106  N   THR B 216     -33.152   5.336   6.127  1.00  0.75           N  
ATOM   4107  CA  THR B 216     -34.129   4.837   7.098  1.00  0.75           C  
ATOM   4108  C   THR B 216     -33.620   3.625   7.864  1.00  0.75           C  
ATOM   4109  O   THR B 216     -33.640   3.597   9.097  1.00  0.75           O  
ATOM   4110  CB  THR B 216     -35.436   4.476   6.391  1.00  0.75           C  
ATOM   4111  OG1 THR B 216     -35.994   5.632   5.786  1.00  0.75           O  
ATOM   4112  CG2 THR B 216     -36.541   3.957   7.308  1.00  0.75           C  
ATOM   4113  N   ASP B 217     -33.055   2.629   7.152  1.00  0.69           N  
ATOM   4114  CA  ASP B 217     -32.424   1.453   7.721  1.00  0.69           C  
ATOM   4115  C   ASP B 217     -31.187   1.795   8.581  1.00  0.69           C  
ATOM   4116  O   ASP B 217     -30.988   1.237   9.660  1.00  0.69           O  
ATOM   4117  CB  ASP B 217     -32.106   0.438   6.584  1.00  0.69           C  
ATOM   4118  CG  ASP B 217     -33.358  -0.184   5.951  1.00  0.69           C  
ATOM   4119  OD1 ASP B 217     -34.506   0.071   6.409  1.00  0.69           O  
ATOM   4120  OD2 ASP B 217     -33.163  -0.966   4.983  1.00  0.69           O  
ATOM   4121  N   LEU B 218     -30.339   2.776   8.173  1.00  0.69           N  
ATOM   4122  CA  LEU B 218     -29.224   3.263   8.991  1.00  0.69           C  
ATOM   4123  C   LEU B 218     -29.662   3.882  10.308  1.00  0.69           C  
ATOM   4124  O   LEU B 218     -29.094   3.612  11.362  1.00  0.69           O  
ATOM   4125  CB  LEU B 218     -28.361   4.296   8.216  1.00  0.69           C  
ATOM   4126  CG  LEU B 218     -27.130   4.866   8.967  1.00  0.69           C  
ATOM   4127  CD1 LEU B 218     -26.118   3.783   9.374  1.00  0.69           C  
ATOM   4128  CD2 LEU B 218     -26.429   5.958   8.140  1.00  0.69           C  
ATOM   4129  N   ILE B 219     -30.723   4.707  10.304  1.00  0.69           N  
ATOM   4130  CA  ILE B 219     -31.281   5.284  11.516  1.00  0.69           C  
ATOM   4131  C   ILE B 219     -31.795   4.218  12.495  1.00  0.69           C  
ATOM   4132  O   ILE B 219     -31.533   4.317  13.693  1.00  0.69           O  
ATOM   4133  CB  ILE B 219     -32.334   6.327  11.161  1.00  0.69           C  
ATOM   4134  CG1 ILE B 219     -31.683   7.585  10.528  1.00  0.69           C  
ATOM   4135  CG2 ILE B 219     -33.202   6.683  12.392  1.00  0.69           C  
ATOM   4136  CD1 ILE B 219     -32.699   8.568   9.928  1.00  0.69           C  
ATOM   4137  N   SER B 220     -32.462   3.146  12.002  1.00  0.73           N  
ATOM   4138  CA  SER B 220     -32.846   1.962  12.783  1.00  0.73           C  
ATOM   4139  C   SER B 220     -31.642   1.266  13.425  1.00  0.73           C  
ATOM   4140  O   SER B 220     -31.627   0.991  14.623  1.00  0.73           O  
ATOM   4141  CB  SER B 220     -33.657   0.959  11.920  1.00  0.73           C  
ATOM   4142  OG  SER B 220     -33.882  -0.280  12.591  1.00  0.73           O  
ATOM   4143  N   GLN B 221     -30.539   1.054  12.673  1.00  0.70           N  
ATOM   4144  CA  GLN B 221     -29.294   0.500  13.205  1.00  0.70           C  
ATOM   4145  C   GLN B 221     -28.692   1.341  14.329  1.00  0.70           C  
ATOM   4146  O   GLN B 221     -28.252   0.825  15.356  1.00  0.70           O  
ATOM   4147  CB  GLN B 221     -28.217   0.352  12.098  1.00  0.70           C  
ATOM   4148  CG  GLN B 221     -28.574  -0.682  11.006  1.00  0.70           C  
ATOM   4149  CD  GLN B 221     -27.572  -0.635   9.850  1.00  0.70           C  
ATOM   4150  OE1 GLN B 221     -27.230   0.419   9.313  1.00  0.70           O  
ATOM   4151  NE2 GLN B 221     -27.078  -1.821   9.426  1.00  0.70           N  
ATOM   4152  N   ILE B 222     -28.690   2.681  14.177  1.00  0.68           N  
ATOM   4153  CA  ILE B 222     -28.312   3.600  15.241  1.00  0.68           C  
ATOM   4154  C   ILE B 222     -29.260   3.562  16.433  1.00  0.68           C  
ATOM   4155  O   ILE B 222     -28.810   3.487  17.569  1.00  0.68           O  
ATOM   4156  CB  ILE B 222     -28.098   5.023  14.730  1.00  0.68           C  
ATOM   4157  CG1 ILE B 222     -27.065   5.053  13.574  1.00  0.68           C  
ATOM   4158  CG2 ILE B 222     -27.632   5.947  15.879  1.00  0.68           C  
ATOM   4159  CD1 ILE B 222     -25.744   4.333  13.864  1.00  0.68           C  
ATOM   4160  N   LEU B 223     -30.593   3.537  16.246  1.00  0.70           N  
ATOM   4161  CA  LEU B 223     -31.563   3.417  17.331  1.00  0.70           C  
ATOM   4162  C   LEU B 223     -31.403   2.146  18.162  1.00  0.70           C  
ATOM   4163  O   LEU B 223     -31.470   2.174  19.394  1.00  0.70           O  
ATOM   4164  CB  LEU B 223     -32.997   3.499  16.762  1.00  0.70           C  
ATOM   4165  CG  LEU B 223     -33.461   4.941  16.475  1.00  0.70           C  
ATOM   4166  CD1 LEU B 223     -34.625   4.934  15.478  1.00  0.70           C  
ATOM   4167  CD2 LEU B 223     -33.877   5.638  17.776  1.00  0.70           C  
ATOM   4168  N   GLN B 224     -31.120   1.007  17.507  1.00  0.67           N  
ATOM   4169  CA  GLN B 224     -30.724  -0.233  18.154  1.00  0.67           C  
ATOM   4170  C   GLN B 224     -29.405  -0.112  18.928  1.00  0.67           C  
ATOM   4171  O   GLN B 224     -29.309  -0.534  20.080  1.00  0.67           O  
ATOM   4172  CB  GLN B 224     -30.621  -1.356  17.094  1.00  0.67           C  
ATOM   4173  CG  GLN B 224     -31.972  -1.669  16.401  1.00  0.67           C  
ATOM   4174  CD  GLN B 224     -31.769  -2.589  15.196  1.00  0.67           C  
ATOM   4175  OE1 GLN B 224     -30.832  -3.387  15.125  1.00  0.67           O  
ATOM   4176  NE2 GLN B 224     -32.666  -2.474  14.192  1.00  0.67           N  
ATOM   4177  N   GLN B 225     -28.373   0.536  18.340  1.00  0.67           N  
ATOM   4178  CA  GLN B 225     -27.092   0.821  18.980  1.00  0.67           C  
ATOM   4179  C   GLN B 225     -27.206   1.707  20.227  1.00  0.67           C  
ATOM   4180  O   GLN B 225     -26.619   1.411  21.267  1.00  0.67           O  
ATOM   4181  CB  GLN B 225     -26.142   1.493  17.955  1.00  0.67           C  
ATOM   4182  CG  GLN B 225     -24.681   1.702  18.426  1.00  0.67           C  
ATOM   4183  CD  GLN B 225     -23.905   2.471  17.357  1.00  0.67           C  
ATOM   4184  OE1 GLN B 225     -23.799   2.027  16.213  1.00  0.67           O  
ATOM   4185  NE2 GLN B 225     -23.371   3.659  17.699  1.00  0.67           N  
ATOM   4186  N   LEU B 226     -28.019   2.793  20.164  1.00  0.64           N  
ATOM   4187  CA  LEU B 226     -28.355   3.649  21.297  1.00  0.64           C  
ATOM   4188  C   LEU B 226     -29.091   2.867  22.383  1.00  0.64           C  
ATOM   4189  O   LEU B 226     -28.740   2.899  23.556  1.00  0.64           O  
ATOM   4190  CB  LEU B 226     -29.273   4.852  20.892  1.00  0.64           C  
ATOM   4191  CG  LEU B 226     -28.758   5.844  19.818  1.00  0.64           C  
ATOM   4192  CD1 LEU B 226     -29.858   6.863  19.471  1.00  0.64           C  
ATOM   4193  CD2 LEU B 226     -27.469   6.588  20.184  1.00  0.64           C  
ATOM   4194  N   SER B 227     -30.110   2.070  22.008  1.00  0.69           N  
ATOM   4195  CA  SER B 227     -30.883   1.272  22.956  1.00  0.69           C  
ATOM   4196  C   SER B 227     -30.054   0.227  23.681  1.00  0.69           C  
ATOM   4197  O   SER B 227     -30.156   0.037  24.892  1.00  0.69           O  
ATOM   4198  CB  SER B 227     -32.040   0.510  22.264  1.00  0.69           C  
ATOM   4199  OG  SER B 227     -32.951   1.414  21.642  1.00  0.69           O  
ATOM   4200  N   ALA B 228     -29.178  -0.485  22.945  1.00  0.71           N  
ATOM   4201  CA  ALA B 228     -28.262  -1.455  23.498  1.00  0.71           C  
ATOM   4202  C   ALA B 228     -27.234  -0.859  24.452  1.00  0.71           C  
ATOM   4203  O   ALA B 228     -26.944  -1.430  25.503  1.00  0.71           O  
ATOM   4204  CB  ALA B 228     -27.542  -2.193  22.354  1.00  0.71           C  
ATOM   4205  N   SER B 229     -26.658   0.318  24.123  1.00  0.65           N  
ATOM   4206  CA  SER B 229     -25.671   0.969  24.975  1.00  0.65           C  
ATOM   4207  C   SER B 229     -26.196   1.393  26.344  1.00  0.65           C  
ATOM   4208  O   SER B 229     -25.534   1.122  27.341  1.00  0.65           O  
ATOM   4209  CB  SER B 229     -24.892   2.119  24.271  1.00  0.65           C  
ATOM   4210  OG  SER B 229     -25.694   3.275  24.031  1.00  0.65           O  
ATOM   4211  N   TYR B 230     -27.405   2.000  26.472  1.00  0.53           N  
ATOM   4212  CA  TYR B 230     -27.930   2.414  27.781  1.00  0.53           C  
ATOM   4213  C   TYR B 230     -28.229   1.215  28.672  1.00  0.53           C  
ATOM   4214  O   TYR B 230     -27.883   1.165  29.850  1.00  0.53           O  
ATOM   4215  CB  TYR B 230     -29.274   3.215  27.783  1.00  0.53           C  
ATOM   4216  CG  TYR B 230     -29.470   4.350  26.821  1.00  0.53           C  
ATOM   4217  CD1 TYR B 230     -28.548   4.763  25.848  1.00  0.53           C  
ATOM   4218  CD2 TYR B 230     -30.751   4.934  26.822  1.00  0.53           C  
ATOM   4219  CE1 TYR B 230     -28.956   5.614  24.822  1.00  0.53           C  
ATOM   4220  CE2 TYR B 230     -31.108   5.887  25.862  1.00  0.53           C  
ATOM   4221  CZ  TYR B 230     -30.194   6.221  24.865  1.00  0.53           C  
ATOM   4222  OH  TYR B 230     -30.505   7.173  23.885  1.00  0.53           O  
ATOM   4223  N   ASN B 231     -28.879   0.189  28.083  1.00  0.58           N  
ATOM   4224  CA  ASN B 231     -29.290  -1.015  28.778  1.00  0.58           C  
ATOM   4225  C   ASN B 231     -28.093  -1.787  29.320  1.00  0.58           C  
ATOM   4226  O   ASN B 231     -28.107  -2.265  30.448  1.00  0.58           O  
ATOM   4227  CB  ASN B 231     -30.147  -1.911  27.843  1.00  0.58           C  
ATOM   4228  CG  ASN B 231     -31.521  -1.282  27.618  1.00  0.58           C  
ATOM   4229  OD1 ASN B 231     -32.085  -0.603  28.475  1.00  0.58           O  
ATOM   4230  ND2 ASN B 231     -32.116  -1.541  26.432  1.00  0.58           N  
ATOM   4231  N   ASN B 232     -27.008  -1.882  28.527  1.00  0.58           N  
ATOM   4232  CA  ASN B 232     -25.766  -2.496  28.957  1.00  0.58           C  
ATOM   4233  C   ASN B 232     -24.911  -1.635  29.897  1.00  0.58           C  
ATOM   4234  O   ASN B 232     -24.315  -2.160  30.835  1.00  0.58           O  
ATOM   4235  CB  ASN B 232     -24.932  -2.955  27.737  1.00  0.58           C  
ATOM   4236  CG  ASN B 232     -25.713  -4.012  26.961  1.00  0.58           C  
ATOM   4237  OD1 ASN B 232     -26.566  -4.731  27.481  1.00  0.58           O  
ATOM   4238  ND2 ASN B 232     -25.417  -4.139  25.648  1.00  0.58           N  
ATOM   4239  N   ILE B 233     -24.826  -0.288  29.719  1.00  0.55           N  
ATOM   4240  CA  ILE B 233     -23.988   0.582  30.566  1.00  0.55           C  
ATOM   4241  C   ILE B 233     -24.471   0.622  32.007  1.00  0.55           C  
ATOM   4242  O   ILE B 233     -23.715   0.817  32.959  1.00  0.55           O  
ATOM   4243  CB  ILE B 233     -23.803   2.007  30.017  1.00  0.55           C  
ATOM   4244  CG1 ILE B 233     -22.471   2.629  30.504  1.00  0.55           C  
ATOM   4245  CG2 ILE B 233     -24.998   2.934  30.343  1.00  0.55           C  
ATOM   4246  CD1 ILE B 233     -22.125   3.948  29.800  1.00  0.55           C  
ATOM   4247  N   LEU B 234     -25.771   0.345  32.207  1.00  0.56           N  
ATOM   4248  CA  LEU B 234     -26.392   0.164  33.496  1.00  0.56           C  
ATOM   4249  C   LEU B 234     -25.778  -0.960  34.336  1.00  0.56           C  
ATOM   4250  O   LEU B 234     -25.776  -0.913  35.566  1.00  0.56           O  
ATOM   4251  CB  LEU B 234     -27.888  -0.098  33.276  1.00  0.56           C  
ATOM   4252  CG  LEU B 234     -28.710  -0.142  34.570  1.00  0.56           C  
ATOM   4253  CD1 LEU B 234     -28.760   1.187  35.328  1.00  0.56           C  
ATOM   4254  CD2 LEU B 234     -30.122  -0.589  34.254  1.00  0.56           C  
ATOM   4255  N   ASN B 235     -25.178  -1.986  33.702  1.00  0.52           N  
ATOM   4256  CA  ASN B 235     -24.534  -3.084  34.401  1.00  0.52           C  
ATOM   4257  C   ASN B 235     -23.256  -2.649  35.141  1.00  0.52           C  
ATOM   4258  O   ASN B 235     -22.833  -3.286  36.100  1.00  0.52           O  
ATOM   4259  CB  ASN B 235     -24.224  -4.261  33.435  1.00  0.52           C  
ATOM   4260  CG  ASN B 235     -25.500  -4.940  32.932  1.00  0.52           C  
ATOM   4261  OD1 ASN B 235     -26.627  -4.519  33.192  1.00  0.52           O  
ATOM   4262  ND2 ASN B 235     -25.324  -6.066  32.202  1.00  0.52           N  
ATOM   4263  N   ASN B 236     -22.644  -1.496  34.779  1.00  0.55           N  
ATOM   4264  CA  ASN B 236     -21.590  -0.851  35.560  1.00  0.55           C  
ATOM   4265  C   ASN B 236     -22.076  -0.424  36.954  1.00  0.55           C  
ATOM   4266  O   ASN B 236     -21.438  -0.653  37.974  1.00  0.55           O  
ATOM   4267  CB  ASN B 236     -21.051   0.352  34.730  1.00  0.55           C  
ATOM   4268  CG  ASN B 236     -19.800   0.983  35.334  1.00  0.55           C  
ATOM   4269  OD1 ASN B 236     -18.809   0.312  35.597  1.00  0.55           O  
ATOM   4270  ND2 ASN B 236     -19.807   2.319  35.530  1.00  0.55           N  
ATOM   4271  N   ASN B 237     -23.294   0.145  37.029  1.00  0.58           N  
ATOM   4272  CA  ASN B 237     -23.961   0.532  38.263  1.00  0.58           C  
ATOM   4273  C   ASN B 237     -24.242  -0.675  39.163  1.00  0.58           C  
ATOM   4274  O   ASN B 237     -24.163  -0.613  40.386  1.00  0.58           O  
ATOM   4275  CB  ASN B 237     -25.263   1.259  37.835  1.00  0.58           C  
ATOM   4276  CG  ASN B 237     -26.039   1.989  38.922  1.00  0.58           C  
ATOM   4277  OD1 ASN B 237     -26.261   3.191  38.773  1.00  0.58           O  
ATOM   4278  ND2 ASN B 237     -26.536   1.282  39.959  1.00  0.58           N  
ATOM   4279  N   LEU B 238     -24.600  -1.817  38.553  1.00  0.60           N  
ATOM   4280  CA  LEU B 238     -24.782  -3.090  39.223  1.00  0.60           C  
ATOM   4281  C   LEU B 238     -23.499  -3.614  39.870  1.00  0.60           C  
ATOM   4282  O   LEU B 238     -23.504  -4.053  41.020  1.00  0.60           O  
ATOM   4283  CB  LEU B 238     -25.346  -4.079  38.184  1.00  0.60           C  
ATOM   4284  CG  LEU B 238     -25.656  -5.511  38.639  1.00  0.60           C  
ATOM   4285  CD1 LEU B 238     -26.588  -5.547  39.858  1.00  0.60           C  
ATOM   4286  CD2 LEU B 238     -26.267  -6.221  37.420  1.00  0.60           C  
ATOM   4287  N   ASN B 239     -22.348  -3.507  39.172  1.00  0.63           N  
ATOM   4288  CA  ASN B 239     -21.036  -3.813  39.720  1.00  0.63           C  
ATOM   4289  C   ASN B 239     -20.658  -2.981  40.938  1.00  0.63           C  
ATOM   4290  O   ASN B 239     -20.255  -3.531  41.960  1.00  0.63           O  
ATOM   4291  CB  ASN B 239     -19.949  -3.567  38.639  1.00  0.63           C  
ATOM   4292  CG  ASN B 239     -19.667  -4.852  37.883  1.00  0.63           C  
ATOM   4293  OD1 ASN B 239     -20.557  -5.542  37.390  1.00  0.63           O  
ATOM   4294  ND2 ASN B 239     -18.366  -5.200  37.771  1.00  0.63           N  
ATOM   4295  N   ASP B 240     -20.814  -1.646  40.883  1.00  0.62           N  
ATOM   4296  CA  ASP B 240     -20.432  -0.776  41.983  1.00  0.62           C  
ATOM   4297  C   ASP B 240     -21.363  -0.865  43.190  1.00  0.62           C  
ATOM   4298  O   ASP B 240     -20.941  -0.710  44.337  1.00  0.62           O  
ATOM   4299  CB  ASP B 240     -20.241   0.672  41.480  1.00  0.62           C  
ATOM   4300  CG  ASP B 240     -18.975   0.769  40.637  1.00  0.62           C  
ATOM   4301  OD1 ASP B 240     -18.077  -0.101  40.805  1.00  0.62           O  
ATOM   4302  OD2 ASP B 240     -18.892   1.740  39.845  1.00  0.62           O  
ATOM   4303  N   ASN B 241     -22.647  -1.238  42.987  1.00  0.68           N  
ATOM   4304  CA  ASN B 241     -23.529  -1.638  44.074  1.00  0.68           C  
ATOM   4305  C   ASN B 241     -23.003  -2.856  44.835  1.00  0.68           C  
ATOM   4306  O   ASN B 241     -23.059  -2.903  46.066  1.00  0.68           O  
ATOM   4307  CB  ASN B 241     -24.941  -2.004  43.550  1.00  0.68           C  
ATOM   4308  CG  ASN B 241     -25.764  -0.770  43.212  1.00  0.68           C  
ATOM   4309  OD1 ASN B 241     -25.411   0.375  43.483  1.00  0.68           O  
ATOM   4310  ND2 ASN B 241     -26.973  -1.029  42.661  1.00  0.68           N  
ATOM   4311  N   LEU B 242     -22.463  -3.861  44.108  1.00  0.72           N  
ATOM   4312  CA  LEU B 242     -21.785  -5.009  44.689  1.00  0.72           C  
ATOM   4313  C   LEU B 242     -20.482  -4.646  45.376  1.00  0.72           C  
ATOM   4314  O   LEU B 242     -20.203  -5.119  46.473  1.00  0.72           O  
ATOM   4315  CB  LEU B 242     -21.521  -6.116  43.642  1.00  0.72           C  
ATOM   4316  CG  LEU B 242     -20.968  -7.435  44.222  1.00  0.72           C  
ATOM   4317  CD1 LEU B 242     -21.795  -8.004  45.386  1.00  0.72           C  
ATOM   4318  CD2 LEU B 242     -20.873  -8.472  43.106  1.00  0.72           C  
ATOM   4319  N   THR B 243     -19.671  -3.745  44.777  1.00  0.67           N  
ATOM   4320  CA  THR B 243     -18.436  -3.224  45.371  1.00  0.67           C  
ATOM   4321  C   THR B 243     -18.691  -2.636  46.745  1.00  0.67           C  
ATOM   4322  O   THR B 243     -18.037  -3.008  47.714  1.00  0.67           O  
ATOM   4323  CB  THR B 243     -17.761  -2.165  44.494  1.00  0.67           C  
ATOM   4324  OG1 THR B 243     -17.417  -2.718  43.231  1.00  0.67           O  
ATOM   4325  CG2 THR B 243     -16.456  -1.643  45.117  1.00  0.67           C  
ATOM   4326  N   THR B 244     -19.728  -1.785  46.901  1.00  0.69           N  
ATOM   4327  CA  THR B 244     -20.154  -1.271  48.206  1.00  0.69           C  
ATOM   4328  C   THR B 244     -20.584  -2.357  49.183  1.00  0.69           C  
ATOM   4329  O   THR B 244     -20.180  -2.355  50.343  1.00  0.69           O  
ATOM   4330  CB  THR B 244     -21.301  -0.276  48.081  1.00  0.69           C  
ATOM   4331  OG1 THR B 244     -20.874   0.842  47.319  1.00  0.69           O  
ATOM   4332  CG2 THR B 244     -21.744   0.282  49.445  1.00  0.69           C  
ATOM   4333  N   LEU B 245     -21.389  -3.345  48.744  1.00  0.73           N  
ATOM   4334  CA  LEU B 245     -21.840  -4.446  49.587  1.00  0.73           C  
ATOM   4335  C   LEU B 245     -20.719  -5.324  50.130  1.00  0.73           C  
ATOM   4336  O   LEU B 245     -20.667  -5.643  51.318  1.00  0.73           O  
ATOM   4337  CB  LEU B 245     -22.773  -5.359  48.762  1.00  0.73           C  
ATOM   4338  CG  LEU B 245     -23.426  -6.522  49.534  1.00  0.73           C  
ATOM   4339  CD1 LEU B 245     -24.349  -6.036  50.653  1.00  0.73           C  
ATOM   4340  CD2 LEU B 245     -24.232  -7.376  48.558  1.00  0.73           C  
ATOM   4341  N   THR B 246     -19.772  -5.707  49.246  1.00  0.73           N  
ATOM   4342  CA  THR B 246     -18.577  -6.478  49.571  1.00  0.73           C  
ATOM   4343  C   THR B 246     -17.659  -5.730  50.505  1.00  0.73           C  
ATOM   4344  O   THR B 246     -17.113  -6.302  51.445  1.00  0.73           O  
ATOM   4345  CB  THR B 246     -17.794  -6.927  48.339  1.00  0.73           C  
ATOM   4346  OG1 THR B 246     -18.645  -7.645  47.460  1.00  0.73           O  
ATOM   4347  CG2 THR B 246     -16.672  -7.904  48.716  1.00  0.73           C  
ATOM   4348  N   ILE B 247     -17.485  -4.407  50.301  1.00  0.67           N  
ATOM   4349  CA  ILE B 247     -16.738  -3.552  51.212  1.00  0.67           C  
ATOM   4350  C   ILE B 247     -17.343  -3.482  52.612  1.00  0.67           C  
ATOM   4351  O   ILE B 247     -16.645  -3.700  53.599  1.00  0.67           O  
ATOM   4352  CB  ILE B 247     -16.551  -2.162  50.599  1.00  0.67           C  
ATOM   4353  CG1 ILE B 247     -15.535  -2.269  49.435  1.00  0.67           C  
ATOM   4354  CG2 ILE B 247     -16.096  -1.118  51.645  1.00  0.67           C  
ATOM   4355  CD1 ILE B 247     -15.358  -0.975  48.636  1.00  0.67           C  
ATOM   4356  N   ILE B 248     -18.662  -3.237  52.766  1.00  0.68           N  
ATOM   4357  CA  ILE B 248     -19.281  -3.108  54.086  1.00  0.68           C  
ATOM   4358  C   ILE B 248     -19.199  -4.373  54.919  1.00  0.68           C  
ATOM   4359  O   ILE B 248     -18.857  -4.345  56.103  1.00  0.68           O  
ATOM   4360  CB  ILE B 248     -20.740  -2.658  53.972  1.00  0.68           C  
ATOM   4361  CG1 ILE B 248     -20.836  -1.219  53.407  1.00  0.68           C  
ATOM   4362  CG2 ILE B 248     -21.501  -2.765  55.318  1.00  0.68           C  
ATOM   4363  CD1 ILE B 248     -20.141  -0.141  54.253  1.00  0.68           C  
ATOM   4364  N   SER B 249     -19.487  -5.533  54.306  1.00  0.74           N  
ATOM   4365  CA  SER B 249     -19.421  -6.813  54.987  1.00  0.74           C  
ATOM   4366  C   SER B 249     -18.020  -7.228  55.390  1.00  0.74           C  
ATOM   4367  O   SER B 249     -17.823  -7.683  56.511  1.00  0.74           O  
ATOM   4368  CB  SER B 249     -20.047  -7.937  54.138  1.00  0.74           C  
ATOM   4369  OG  SER B 249     -19.333  -8.087  52.915  1.00  0.74           O  
ATOM   4370  N   VAL B 250     -17.003  -7.071  54.507  1.00  0.71           N  
ATOM   4371  CA  VAL B 250     -15.621  -7.399  54.836  1.00  0.71           C  
ATOM   4372  C   VAL B 250     -15.045  -6.509  55.932  1.00  0.71           C  
ATOM   4373  O   VAL B 250     -14.429  -7.008  56.871  1.00  0.71           O  
ATOM   4374  CB  VAL B 250     -14.696  -7.531  53.620  1.00  0.71           C  
ATOM   4375  CG1 VAL B 250     -14.310  -6.176  53.004  1.00  0.71           C  
ATOM   4376  CG2 VAL B 250     -13.428  -8.319  54.011  1.00  0.71           C  
ATOM   4377  N   LEU B 251     -15.305  -5.177  55.901  1.00  0.63           N  
ATOM   4378  CA  LEU B 251     -14.830  -4.222  56.897  1.00  0.63           C  
ATOM   4379  C   LEU B 251     -15.295  -4.543  58.313  1.00  0.63           C  
ATOM   4380  O   LEU B 251     -14.538  -4.426  59.275  1.00  0.63           O  
ATOM   4381  CB  LEU B 251     -15.300  -2.773  56.570  1.00  0.63           C  
ATOM   4382  CG  LEU B 251     -14.602  -2.084  55.376  1.00  0.63           C  
ATOM   4383  CD1 LEU B 251     -15.229  -0.712  55.085  1.00  0.63           C  
ATOM   4384  CD2 LEU B 251     -13.099  -1.921  55.590  1.00  0.63           C  
ATOM   4385  N   LEU B 252     -16.560  -4.973  58.469  1.00  0.64           N  
ATOM   4386  CA  LEU B 252     -17.138  -5.270  59.761  1.00  0.64           C  
ATOM   4387  C   LEU B 252     -17.246  -6.759  60.018  1.00  0.64           C  
ATOM   4388  O   LEU B 252     -17.945  -7.198  60.919  1.00  0.64           O  
ATOM   4389  CB  LEU B 252     -18.476  -4.517  59.937  1.00  0.64           C  
ATOM   4390  CG  LEU B 252     -18.304  -2.977  59.899  1.00  0.64           C  
ATOM   4391  CD1 LEU B 252     -19.665  -2.304  60.095  1.00  0.64           C  
ATOM   4392  CD2 LEU B 252     -17.285  -2.472  60.935  1.00  0.64           C  
ATOM   4393  N   ALA B 253     -16.490  -7.596  59.288  1.00  0.71           N  
ATOM   4394  CA  ALA B 253     -16.471  -9.031  59.452  1.00  0.71           C  
ATOM   4395  C   ALA B 253     -15.755  -9.488  60.718  1.00  0.71           C  
ATOM   4396  O   ALA B 253     -16.339 -10.055  61.639  1.00  0.71           O  
ATOM   4397  CB  ALA B 253     -15.751  -9.617  58.214  1.00  0.71           C  
ATOM   4398  N   VAL B 254     -14.443  -9.194  60.812  1.00  0.66           N  
ATOM   4399  CA  VAL B 254     -13.582  -9.543  61.934  1.00  0.66           C  
ATOM   4400  C   VAL B 254     -13.992  -8.831  63.207  1.00  0.66           C  
ATOM   4401  O   VAL B 254     -13.960  -9.385  64.300  1.00  0.66           O  
ATOM   4402  CB  VAL B 254     -12.097  -9.298  61.650  1.00  0.66           C  
ATOM   4403  CG1 VAL B 254     -11.353 -10.642  61.783  1.00  0.66           C  
ATOM   4404  CG2 VAL B 254     -11.867  -8.661  60.264  1.00  0.66           C  
ATOM   4405  N   LEU B 255     -14.427  -7.565  63.081  1.00  0.64           N  
ATOM   4406  CA  LEU B 255     -14.915  -6.759  64.182  1.00  0.64           C  
ATOM   4407  C   LEU B 255     -16.132  -7.357  64.884  1.00  0.64           C  
ATOM   4408  O   LEU B 255     -16.177  -7.422  66.111  1.00  0.64           O  
ATOM   4409  CB  LEU B 255     -15.214  -5.333  63.664  1.00  0.64           C  
ATOM   4410  CG  LEU B 255     -15.530  -4.304  64.767  1.00  0.64           C  
ATOM   4411  CD1 LEU B 255     -15.111  -2.894  64.320  1.00  0.64           C  
ATOM   4412  CD2 LEU B 255     -16.994  -4.282  65.209  1.00  0.64           C  
ATOM   4413  N   ALA B 256     -17.127  -7.854  64.116  1.00  0.74           N  
ATOM   4414  CA  ALA B 256     -18.300  -8.547  64.620  1.00  0.74           C  
ATOM   4415  C   ALA B 256     -17.967  -9.858  65.330  1.00  0.74           C  
ATOM   4416  O   ALA B 256     -18.558 -10.230  66.343  1.00  0.74           O  
ATOM   4417  CB  ALA B 256     -19.273  -8.796  63.452  1.00  0.74           C  
ATOM   4418  N   VAL B 257     -16.966 -10.594  64.817  1.00  0.73           N  
ATOM   4419  CA  VAL B 257     -16.384 -11.752  65.478  1.00  0.73           C  
ATOM   4420  C   VAL B 257     -15.713 -11.423  66.807  1.00  0.73           C  
ATOM   4421  O   VAL B 257     -15.928 -12.101  67.812  1.00  0.73           O  
ATOM   4422  CB  VAL B 257     -15.420 -12.440  64.524  1.00  0.73           C  
ATOM   4423  CG1 VAL B 257     -14.566 -13.500  65.242  1.00  0.73           C  
ATOM   4424  CG2 VAL B 257     -16.278 -13.067  63.412  1.00  0.73           C  
ATOM   4425  N   VAL B 258     -14.917 -10.337  66.866  1.00  0.69           N  
ATOM   4426  CA  VAL B 258     -14.264  -9.865  68.080  1.00  0.69           C  
ATOM   4427  C   VAL B 258     -15.257  -9.467  69.165  1.00  0.69           C  
ATOM   4428  O   VAL B 258     -15.118  -9.852  70.328  1.00  0.69           O  
ATOM   4429  CB  VAL B 258     -13.339  -8.693  67.750  1.00  0.69           C  
ATOM   4430  CG1 VAL B 258     -12.869  -7.954  69.014  1.00  0.69           C  
ATOM   4431  CG2 VAL B 258     -12.104  -9.208  66.986  1.00  0.69           C  
ATOM   4432  N   THR B 259     -16.322  -8.718  68.812  1.00  0.67           N  
ATOM   4433  CA  THR B 259     -17.397  -8.385  69.742  1.00  0.67           C  
ATOM   4434  C   THR B 259     -18.166  -9.615  70.185  1.00  0.67           C  
ATOM   4435  O   THR B 259     -18.386  -9.823  71.375  1.00  0.67           O  
ATOM   4436  CB  THR B 259     -18.379  -7.337  69.223  1.00  0.67           C  
ATOM   4437  OG1 THR B 259     -18.965  -7.694  67.981  1.00  0.67           O  
ATOM   4438  CG2 THR B 259     -17.656  -6.001  68.995  1.00  0.67           C  
ATOM   4439  N   GLY B 260     -18.520 -10.506  69.235  1.00  0.74           N  
ATOM   4440  CA  GLY B 260     -19.086 -11.830  69.479  1.00  0.74           C  
ATOM   4441  C   GLY B 260     -18.351 -12.691  70.481  1.00  0.74           C  
ATOM   4442  O   GLY B 260     -18.948 -13.209  71.420  1.00  0.74           O  
ATOM   4443  N   PHE B 261     -17.025 -12.871  70.319  1.00  0.66           N  
ATOM   4444  CA  PHE B 261     -16.196 -13.630  71.249  1.00  0.66           C  
ATOM   4445  C   PHE B 261     -16.136 -13.048  72.657  1.00  0.66           C  
ATOM   4446  O   PHE B 261     -16.085 -13.790  73.633  1.00  0.66           O  
ATOM   4447  CB  PHE B 261     -14.745 -13.858  70.735  1.00  0.66           C  
ATOM   4448  CG  PHE B 261     -14.634 -14.876  69.625  1.00  0.66           C  
ATOM   4449  CD1 PHE B 261     -15.409 -16.053  69.579  1.00  0.66           C  
ATOM   4450  CD2 PHE B 261     -13.647 -14.694  68.642  1.00  0.66           C  
ATOM   4451  CE1 PHE B 261     -15.248 -16.984  68.546  1.00  0.66           C  
ATOM   4452  CE2 PHE B 261     -13.461 -15.636  67.623  1.00  0.66           C  
ATOM   4453  CZ  PHE B 261     -14.275 -16.771  67.567  1.00  0.66           C  
ATOM   4454  N   PHE B 262     -16.175 -11.714  72.814  1.00  0.62           N  
ATOM   4455  CA  PHE B 262     -16.137 -11.081  74.123  1.00  0.62           C  
ATOM   4456  C   PHE B 262     -17.526 -10.871  74.726  1.00  0.62           C  
ATOM   4457  O   PHE B 262     -17.663 -10.441  75.872  1.00  0.62           O  
ATOM   4458  CB  PHE B 262     -15.399  -9.728  74.009  1.00  0.62           C  
ATOM   4459  CG  PHE B 262     -13.926  -9.942  74.203  1.00  0.62           C  
ATOM   4460  CD1 PHE B 262     -13.096 -10.371  73.153  1.00  0.62           C  
ATOM   4461  CD2 PHE B 262     -13.370  -9.753  75.478  1.00  0.62           C  
ATOM   4462  CE1 PHE B 262     -11.736 -10.625  73.381  1.00  0.62           C  
ATOM   4463  CE2 PHE B 262     -12.012  -9.994  75.706  1.00  0.62           C  
ATOM   4464  CZ  PHE B 262     -11.195 -10.439  74.660  1.00  0.62           C  
ATOM   4465  N   GLY B 263     -18.592 -11.224  73.983  1.00  0.71           N  
ATOM   4466  CA  GLY B 263     -19.945 -11.382  74.510  1.00  0.71           C  
ATOM   4467  C   GLY B 263     -20.239 -12.773  75.016  1.00  0.71           C  
ATOM   4468  O   GLY B 263     -21.314 -13.036  75.542  1.00  0.71           O  
ATOM   4469  N   MET B 264     -19.309 -13.738  74.856  1.00  0.65           N  
ATOM   4470  CA  MET B 264     -19.508 -15.093  75.347  1.00  0.65           C  
ATOM   4471  C   MET B 264     -19.566 -15.222  76.868  1.00  0.65           C  
ATOM   4472  O   MET B 264     -18.799 -14.610  77.609  1.00  0.65           O  
ATOM   4473  CB  MET B 264     -18.460 -16.084  74.785  1.00  0.65           C  
ATOM   4474  CG  MET B 264     -18.528 -16.206  73.251  1.00  0.65           C  
ATOM   4475  SD  MET B 264     -17.574 -17.585  72.541  1.00  0.65           S  
ATOM   4476  CE  MET B 264     -15.908 -17.171  73.133  1.00  0.65           C  
ATOM   4477  N   ASN B 265     -20.478 -16.070  77.377  1.00  0.60           N  
ATOM   4478  CA  ASN B 265     -20.709 -16.276  78.798  1.00  0.60           C  
ATOM   4479  C   ASN B 265     -19.759 -17.297  79.405  1.00  0.60           C  
ATOM   4480  O   ASN B 265     -20.165 -18.315  79.955  1.00  0.60           O  
ATOM   4481  CB  ASN B 265     -22.183 -16.679  79.055  1.00  0.60           C  
ATOM   4482  CG  ASN B 265     -23.040 -15.464  78.721  1.00  0.60           C  
ATOM   4483  OD1 ASN B 265     -22.649 -14.338  79.026  1.00  0.60           O  
ATOM   4484  ND2 ASN B 265     -24.220 -15.667  78.104  1.00  0.60           N  
ATOM   4485  N   VAL B 266     -18.448 -17.024  79.332  1.00  0.65           N  
ATOM   4486  CA  VAL B 266     -17.399 -17.852  79.904  1.00  0.65           C  
ATOM   4487  C   VAL B 266     -16.427 -16.940  80.594  1.00  0.65           C  
ATOM   4488  O   VAL B 266     -16.420 -15.781  80.216  1.00  0.65           O  
ATOM   4489  CB  VAL B 266     -16.563 -18.596  78.857  1.00  0.65           C  
ATOM   4490  CG1 VAL B 266     -17.348 -19.798  78.315  1.00  0.65           C  
ATOM   4491  CG2 VAL B 266     -16.134 -17.673  77.694  1.00  0.65           C  
ATOM   4492  N   PRO B 267     -15.585 -17.375  81.533  1.00  0.56           N  
ATOM   4493  CA  PRO B 267     -14.364 -16.706  81.985  1.00  0.56           C  
ATOM   4494  C   PRO B 267     -13.851 -15.447  81.290  1.00  0.56           C  
ATOM   4495  O   PRO B 267     -13.905 -14.381  81.887  1.00  0.56           O  
ATOM   4496  CB  PRO B 267     -14.688 -16.517  83.471  1.00  0.56           C  
ATOM   4497  CG  PRO B 267     -15.346 -17.853  83.858  1.00  0.56           C  
ATOM   4498  CD  PRO B 267     -16.012 -18.335  82.555  1.00  0.56           C  
ATOM   4499  N   LEU B 268     -13.359 -15.581  80.031  1.00  0.57           N  
ATOM   4500  CA  LEU B 268     -12.856 -14.502  79.186  1.00  0.57           C  
ATOM   4501  C   LEU B 268     -11.488 -13.934  79.600  1.00  0.57           C  
ATOM   4502  O   LEU B 268     -11.401 -13.162  80.556  1.00  0.57           O  
ATOM   4503  CB  LEU B 268     -13.849 -13.325  78.981  1.00  0.57           C  
ATOM   4504  CG  LEU B 268     -15.123 -13.631  78.180  1.00  0.57           C  
ATOM   4505  CD1 LEU B 268     -16.203 -12.574  78.433  1.00  0.57           C  
ATOM   4506  CD2 LEU B 268     -14.828 -13.715  76.689  1.00  0.57           C  
ATOM   4507  N   PRO B 269     -10.378 -14.219  78.904  1.00  0.60           N  
ATOM   4508  CA  PRO B 269      -9.177 -13.384  78.905  1.00  0.60           C  
ATOM   4509  C   PRO B 269      -9.413 -11.890  78.817  1.00  0.60           C  
ATOM   4510  O   PRO B 269     -10.301 -11.463  78.086  1.00  0.60           O  
ATOM   4511  CB  PRO B 269      -8.375 -13.877  77.695  1.00  0.60           C  
ATOM   4512  CG  PRO B 269      -8.761 -15.348  77.584  1.00  0.60           C  
ATOM   4513  CD  PRO B 269     -10.231 -15.360  78.004  1.00  0.60           C  
ATOM   4514  N   LEU B 270      -8.621 -11.095  79.555  1.00  0.63           N  
ATOM   4515  CA  LEU B 270      -8.713  -9.650  79.641  1.00  0.63           C  
ATOM   4516  C   LEU B 270      -9.938  -9.088  80.361  1.00  0.63           C  
ATOM   4517  O   LEU B 270      -9.846  -7.983  80.859  1.00  0.63           O  
ATOM   4518  CB  LEU B 270      -8.556  -8.926  78.269  1.00  0.63           C  
ATOM   4519  CG  LEU B 270      -7.285  -9.274  77.467  1.00  0.63           C  
ATOM   4520  CD1 LEU B 270      -7.346  -8.596  76.090  1.00  0.63           C  
ATOM   4521  CD2 LEU B 270      -5.994  -8.874  78.197  1.00  0.63           C  
ATOM   4522  N   THR B 271     -11.090  -9.776  80.504  1.00  0.64           N  
ATOM   4523  CA  THR B 271     -12.367  -9.138  80.888  1.00  0.64           C  
ATOM   4524  C   THR B 271     -12.375  -8.309  82.163  1.00  0.64           C  
ATOM   4525  O   THR B 271     -12.898  -7.193  82.167  1.00  0.64           O  
ATOM   4526  CB  THR B 271     -13.524 -10.138  80.893  1.00  0.64           C  
ATOM   4527  OG1 THR B 271     -14.015 -10.266  79.567  1.00  0.64           O  
ATOM   4528  CG2 THR B 271     -14.738  -9.743  81.748  1.00  0.64           C  
ATOM   4529  N   ASP B 272     -11.748  -8.788  83.252  1.00  0.67           N  
ATOM   4530  CA  ASP B 272     -11.630  -8.039  84.489  1.00  0.67           C  
ATOM   4531  C   ASP B 272     -10.552  -6.944  84.463  1.00  0.67           C  
ATOM   4532  O   ASP B 272     -10.521  -6.060  85.319  1.00  0.67           O  
ATOM   4533  CB  ASP B 272     -11.321  -9.022  85.640  1.00  0.67           C  
ATOM   4534  CG  ASP B 272     -12.413 -10.070  85.697  1.00  0.67           C  
ATOM   4535  OD1 ASP B 272     -13.579  -9.693  85.970  1.00  0.67           O  
ATOM   4536  OD2 ASP B 272     -12.084 -11.254  85.441  1.00  0.67           O  
ATOM   4537  N   GLU B 273      -9.637  -6.962  83.468  1.00  0.61           N  
ATOM   4538  CA  GLU B 273      -8.568  -5.986  83.317  1.00  0.61           C  
ATOM   4539  C   GLU B 273      -9.122  -4.608  82.938  1.00  0.61           C  
ATOM   4540  O   GLU B 273      -9.863  -4.510  81.955  1.00  0.61           O  
ATOM   4541  CB  GLU B 273      -7.530  -6.454  82.257  1.00  0.61           C  
ATOM   4542  CG  GLU B 273      -6.267  -5.574  82.109  1.00  0.61           C  
ATOM   4543  CD  GLU B 273      -5.439  -5.562  83.388  1.00  0.61           C  
ATOM   4544  OE1 GLU B 273      -5.377  -6.619  84.067  1.00  0.61           O  
ATOM   4545  OE2 GLU B 273      -4.882  -4.484  83.708  1.00  0.61           O  
ATOM   4546  N   PRO B 274      -8.846  -3.492  83.616  1.00  0.60           N  
ATOM   4547  CA  PRO B 274      -9.629  -2.273  83.423  1.00  0.60           C  
ATOM   4548  C   PRO B 274      -9.311  -1.574  82.109  1.00  0.60           C  
ATOM   4549  O   PRO B 274     -10.087  -0.718  81.687  1.00  0.60           O  
ATOM   4550  CB  PRO B 274      -9.300  -1.410  84.658  1.00  0.60           C  
ATOM   4551  CG  PRO B 274      -7.979  -1.974  85.189  1.00  0.60           C  
ATOM   4552  CD  PRO B 274      -8.087  -3.460  84.864  1.00  0.60           C  
ATOM   4553  N   HIS B 275      -8.210  -1.928  81.419  1.00  0.59           N  
ATOM   4554  CA  HIS B 275      -7.907  -1.399  80.097  1.00  0.59           C  
ATOM   4555  C   HIS B 275      -8.417  -2.287  78.968  1.00  0.59           C  
ATOM   4556  O   HIS B 275      -8.262  -1.958  77.793  1.00  0.59           O  
ATOM   4557  CB  HIS B 275      -6.382  -1.266  79.877  1.00  0.59           C  
ATOM   4558  CG  HIS B 275      -5.711  -0.405  80.894  1.00  0.59           C  
ATOM   4559  ND1 HIS B 275      -5.186  -1.016  82.007  1.00  0.59           N  
ATOM   4560  CD2 HIS B 275      -5.456   0.930  80.927  1.00  0.59           C  
ATOM   4561  CE1 HIS B 275      -4.615  -0.059  82.700  1.00  0.59           C  
ATOM   4562  NE2 HIS B 275      -4.749   1.146  82.092  1.00  0.59           N  
ATOM   4563  N   ALA B 276      -9.056  -3.433  79.279  1.00  0.72           N  
ATOM   4564  CA  ALA B 276      -9.435  -4.454  78.316  1.00  0.72           C  
ATOM   4565  C   ALA B 276     -10.398  -4.027  77.232  1.00  0.72           C  
ATOM   4566  O   ALA B 276     -10.223  -4.353  76.059  1.00  0.72           O  
ATOM   4567  CB  ALA B 276     -10.109  -5.596  79.070  1.00  0.72           C  
ATOM   4568  N   TRP B 277     -11.436  -3.253  77.606  1.00  0.64           N  
ATOM   4569  CA  TRP B 277     -12.430  -2.740  76.680  1.00  0.64           C  
ATOM   4570  C   TRP B 277     -11.787  -1.856  75.625  1.00  0.64           C  
ATOM   4571  O   TRP B 277     -12.077  -1.954  74.436  1.00  0.64           O  
ATOM   4572  CB  TRP B 277     -13.559  -1.979  77.439  1.00  0.64           C  
ATOM   4573  CG  TRP B 277     -13.173  -0.706  78.177  1.00  0.64           C  
ATOM   4574  CD1 TRP B 277     -12.832  -0.541  79.491  1.00  0.64           C  
ATOM   4575  CD2 TRP B 277     -13.122   0.608  77.579  1.00  0.64           C  
ATOM   4576  NE1 TRP B 277     -12.556   0.784  79.750  1.00  0.64           N  
ATOM   4577  CE2 TRP B 277     -12.742   1.504  78.593  1.00  0.64           C  
ATOM   4578  CE3 TRP B 277     -13.373   1.054  76.280  1.00  0.64           C  
ATOM   4579  CZ2 TRP B 277     -12.611   2.863  78.337  1.00  0.64           C  
ATOM   4580  CZ3 TRP B 277     -13.233   2.426  76.018  1.00  0.64           C  
ATOM   4581  CH2 TRP B 277     -12.868   3.319  77.033  1.00  0.64           C  
ATOM   4582  N   LEU B 278     -10.846  -0.995  76.060  1.00  0.67           N  
ATOM   4583  CA  LEU B 278     -10.058  -0.155  75.192  1.00  0.67           C  
ATOM   4584  C   LEU B 278      -9.068  -0.940  74.348  1.00  0.67           C  
ATOM   4585  O   LEU B 278      -8.951  -0.691  73.156  1.00  0.67           O  
ATOM   4586  CB  LEU B 278      -9.379   0.985  75.984  1.00  0.67           C  
ATOM   4587  CG  LEU B 278      -8.756   2.101  75.113  1.00  0.67           C  
ATOM   4588  CD1 LEU B 278      -9.769   2.754  74.155  1.00  0.67           C  
ATOM   4589  CD2 LEU B 278      -8.128   3.172  76.015  1.00  0.67           C  
ATOM   4590  N   TYR B 279      -8.375  -1.957  74.906  1.00  0.65           N  
ATOM   4591  CA  TYR B 279      -7.471  -2.817  74.148  1.00  0.65           C  
ATOM   4592  C   TYR B 279      -8.172  -3.547  72.997  1.00  0.65           C  
ATOM   4593  O   TYR B 279      -7.712  -3.544  71.856  1.00  0.65           O  
ATOM   4594  CB  TYR B 279      -6.815  -3.840  75.123  1.00  0.65           C  
ATOM   4595  CG  TYR B 279      -5.785  -4.703  74.440  1.00  0.65           C  
ATOM   4596  CD1 TYR B 279      -6.140  -5.971  73.950  1.00  0.65           C  
ATOM   4597  CD2 TYR B 279      -4.475  -4.239  74.243  1.00  0.65           C  
ATOM   4598  CE1 TYR B 279      -5.205  -6.762  73.272  1.00  0.65           C  
ATOM   4599  CE2 TYR B 279      -3.534  -5.031  73.567  1.00  0.65           C  
ATOM   4600  CZ  TYR B 279      -3.902  -6.293  73.083  1.00  0.65           C  
ATOM   4601  OH  TYR B 279      -2.970  -7.095  72.397  1.00  0.65           O  
ATOM   4602  N   ILE B 280      -9.345  -4.148  73.265  1.00  0.69           N  
ATOM   4603  CA  ILE B 280     -10.173  -4.782  72.252  1.00  0.69           C  
ATOM   4604  C   ILE B 280     -10.771  -3.781  71.263  1.00  0.69           C  
ATOM   4605  O   ILE B 280     -10.829  -4.046  70.065  1.00  0.69           O  
ATOM   4606  CB  ILE B 280     -11.205  -5.717  72.876  1.00  0.69           C  
ATOM   4607  CG1 ILE B 280     -10.529  -6.853  73.693  1.00  0.69           C  
ATOM   4608  CG2 ILE B 280     -12.085  -6.320  71.766  1.00  0.69           C  
ATOM   4609  CD1 ILE B 280      -9.584  -7.755  72.883  1.00  0.69           C  
ATOM   4610  N   SER B 281     -11.177  -2.578  71.724  1.00  0.72           N  
ATOM   4611  CA  SER B 281     -11.586  -1.463  70.861  1.00  0.72           C  
ATOM   4612  C   SER B 281     -10.481  -0.978  69.920  1.00  0.72           C  
ATOM   4613  O   SER B 281     -10.693  -0.754  68.731  1.00  0.72           O  
ATOM   4614  CB  SER B 281     -12.095  -0.260  71.703  1.00  0.72           C  
ATOM   4615  OG  SER B 281     -12.731   0.735  70.901  1.00  0.72           O  
ATOM   4616  N   LEU B 282      -9.232  -0.848  70.408  1.00  0.71           N  
ATOM   4617  CA  LEU B 282      -8.070  -0.570  69.578  1.00  0.71           C  
ATOM   4618  C   LEU B 282      -7.764  -1.679  68.583  1.00  0.71           C  
ATOM   4619  O   LEU B 282      -7.455  -1.412  67.422  1.00  0.71           O  
ATOM   4620  CB  LEU B 282      -6.811  -0.296  70.437  1.00  0.71           C  
ATOM   4621  CG  LEU B 282      -6.857   1.022  71.239  1.00  0.71           C  
ATOM   4622  CD1 LEU B 282      -5.647   1.105  72.182  1.00  0.71           C  
ATOM   4623  CD2 LEU B 282      -6.923   2.260  70.329  1.00  0.71           C  
ATOM   4624  N   ALA B 283      -7.873  -2.960  68.993  1.00  0.78           N  
ATOM   4625  CA  ALA B 283      -7.732  -4.088  68.095  1.00  0.78           C  
ATOM   4626  C   ALA B 283      -8.779  -4.097  66.985  1.00  0.78           C  
ATOM   4627  O   ALA B 283      -8.456  -4.234  65.808  1.00  0.78           O  
ATOM   4628  CB  ALA B 283      -7.820  -5.402  68.902  1.00  0.78           C  
ATOM   4629  N   SER B 284     -10.066  -3.879  67.319  1.00  0.73           N  
ATOM   4630  CA  SER B 284     -11.137  -3.780  66.340  1.00  0.73           C  
ATOM   4631  C   SER B 284     -11.042  -2.575  65.420  1.00  0.73           C  
ATOM   4632  O   SER B 284     -11.249  -2.694  64.211  1.00  0.73           O  
ATOM   4633  CB  SER B 284     -12.547  -3.828  66.977  1.00  0.73           C  
ATOM   4634  OG  SER B 284     -12.772  -2.772  67.903  1.00  0.73           O  
ATOM   4635  N   ALA B 285     -10.682  -1.393  65.958  1.00  0.76           N  
ATOM   4636  CA  ALA B 285     -10.395  -0.196  65.194  1.00  0.76           C  
ATOM   4637  C   ALA B 285      -9.225  -0.379  64.236  1.00  0.76           C  
ATOM   4638  O   ALA B 285      -9.296  -0.002  63.068  1.00  0.76           O  
ATOM   4639  CB  ALA B 285     -10.105   0.981  66.149  1.00  0.76           C  
ATOM   4640  N   GLY B 286      -8.131  -1.030  64.689  1.00  0.78           N  
ATOM   4641  CA  GLY B 286      -6.984  -1.348  63.849  1.00  0.78           C  
ATOM   4642  C   GLY B 286      -7.275  -2.342  62.751  1.00  0.78           C  
ATOM   4643  O   GLY B 286      -6.792  -2.188  61.635  1.00  0.78           O  
ATOM   4644  N   LEU B 287      -8.120  -3.362  63.008  1.00  0.71           N  
ATOM   4645  CA  LEU B 287      -8.619  -4.273  61.984  1.00  0.71           C  
ATOM   4646  C   LEU B 287      -9.447  -3.566  60.915  1.00  0.71           C  
ATOM   4647  O   LEU B 287      -9.271  -3.798  59.720  1.00  0.71           O  
ATOM   4648  CB  LEU B 287      -9.472  -5.409  62.609  1.00  0.71           C  
ATOM   4649  CG  LEU B 287      -8.674  -6.416  63.466  1.00  0.71           C  
ATOM   4650  CD1 LEU B 287      -9.612  -7.239  64.364  1.00  0.71           C  
ATOM   4651  CD2 LEU B 287      -7.802  -7.341  62.604  1.00  0.71           C  
ATOM   4652  N   TRP B 288     -10.342  -2.640  61.319  1.00  0.64           N  
ATOM   4653  CA  TRP B 288     -11.101  -1.801  60.406  1.00  0.64           C  
ATOM   4654  C   TRP B 288     -10.212  -0.882  59.556  1.00  0.64           C  
ATOM   4655  O   TRP B 288     -10.415  -0.762  58.348  1.00  0.64           O  
ATOM   4656  CB  TRP B 288     -12.155  -0.986  61.206  1.00  0.64           C  
ATOM   4657  CG  TRP B 288     -13.006  -0.047  60.361  1.00  0.64           C  
ATOM   4658  CD1 TRP B 288     -14.073  -0.332  59.556  1.00  0.64           C  
ATOM   4659  CD2 TRP B 288     -12.691   1.341  60.146  1.00  0.64           C  
ATOM   4660  NE1 TRP B 288     -14.446   0.793  58.844  1.00  0.64           N  
ATOM   4661  CE2 TRP B 288     -13.599   1.825  59.183  1.00  0.64           C  
ATOM   4662  CE3 TRP B 288     -11.705   2.164  60.685  1.00  0.64           C  
ATOM   4663  CZ2 TRP B 288     -13.531   3.140  58.738  1.00  0.64           C  
ATOM   4664  CZ3 TRP B 288     -11.631   3.488  60.231  1.00  0.64           C  
ATOM   4665  CH2 TRP B 288     -12.532   3.971  59.271  1.00  0.64           C  
ATOM   4666  N   ILE B 289      -9.180  -0.241  60.158  1.00  0.73           N  
ATOM   4667  CA  ILE B 289      -8.194   0.567  59.437  1.00  0.73           C  
ATOM   4668  C   ILE B 289      -7.406  -0.258  58.430  1.00  0.73           C  
ATOM   4669  O   ILE B 289      -7.269   0.128  57.273  1.00  0.73           O  
ATOM   4670  CB  ILE B 289      -7.226   1.312  60.372  1.00  0.73           C  
ATOM   4671  CG1 ILE B 289      -7.983   2.367  61.213  1.00  0.73           C  
ATOM   4672  CG2 ILE B 289      -6.095   2.003  59.570  1.00  0.73           C  
ATOM   4673  CD1 ILE B 289      -7.162   2.946  62.374  1.00  0.73           C  
ATOM   4674  N   VAL B 290      -6.906  -1.455  58.804  1.00  0.77           N  
ATOM   4675  CA  VAL B 290      -6.173  -2.314  57.879  1.00  0.77           C  
ATOM   4676  C   VAL B 290      -7.011  -2.725  56.676  1.00  0.77           C  
ATOM   4677  O   VAL B 290      -6.580  -2.603  55.532  1.00  0.77           O  
ATOM   4678  CB  VAL B 290      -5.616  -3.544  58.596  1.00  0.77           C  
ATOM   4679  CG1 VAL B 290      -5.060  -4.593  57.608  1.00  0.77           C  
ATOM   4680  CG2 VAL B 290      -4.482  -3.079  59.531  1.00  0.77           C  
ATOM   4681  N   LEU B 291      -8.266  -3.155  56.891  1.00  0.71           N  
ATOM   4682  CA  LEU B 291      -9.168  -3.492  55.810  1.00  0.71           C  
ATOM   4683  C   LEU B 291      -9.572  -2.304  54.935  1.00  0.71           C  
ATOM   4684  O   LEU B 291      -9.670  -2.433  53.717  1.00  0.71           O  
ATOM   4685  CB  LEU B 291     -10.413  -4.215  56.357  1.00  0.71           C  
ATOM   4686  CG  LEU B 291     -10.141  -5.575  57.026  1.00  0.71           C  
ATOM   4687  CD1 LEU B 291     -11.429  -6.063  57.687  1.00  0.71           C  
ATOM   4688  CD2 LEU B 291      -9.663  -6.622  56.013  1.00  0.71           C  
ATOM   4689  N   SER B 292      -9.800  -1.101  55.508  1.00  0.73           N  
ATOM   4690  CA  SER B 292     -10.071   0.108  54.729  1.00  0.73           C  
ATOM   4691  C   SER B 292      -8.890   0.562  53.880  1.00  0.73           C  
ATOM   4692  O   SER B 292      -9.064   0.971  52.733  1.00  0.73           O  
ATOM   4693  CB  SER B 292     -10.679   1.283  55.551  1.00  0.73           C  
ATOM   4694  OG  SER B 292      -9.751   1.887  56.450  1.00  0.73           O  
ATOM   4695  N   LEU B 293      -7.645   0.431  54.389  1.00  0.68           N  
ATOM   4696  CA  LEU B 293      -6.423   0.603  53.613  1.00  0.68           C  
ATOM   4697  C   LEU B 293      -6.301  -0.372  52.438  1.00  0.68           C  
ATOM   4698  O   LEU B 293      -5.916   0.029  51.342  1.00  0.68           O  
ATOM   4699  CB  LEU B 293      -5.159   0.479  54.504  1.00  0.68           C  
ATOM   4700  CG  LEU B 293      -4.986   1.608  55.544  1.00  0.68           C  
ATOM   4701  CD1 LEU B 293      -3.887   1.233  56.550  1.00  0.68           C  
ATOM   4702  CD2 LEU B 293      -4.692   2.971  54.901  1.00  0.68           C  
ATOM   4703  N   LEU B 294      -6.687  -1.656  52.624  1.00  0.64           N  
ATOM   4704  CA  LEU B 294      -6.718  -2.681  51.579  1.00  0.64           C  
ATOM   4705  C   LEU B 294      -7.800  -2.477  50.515  1.00  0.64           C  
ATOM   4706  O   LEU B 294      -7.829  -3.194  49.521  1.00  0.64           O  
ATOM   4707  CB  LEU B 294      -6.973  -4.104  52.157  1.00  0.64           C  
ATOM   4708  CG  LEU B 294      -5.868  -4.710  53.045  1.00  0.64           C  
ATOM   4709  CD1 LEU B 294      -6.363  -6.043  53.626  1.00  0.64           C  
ATOM   4710  CD2 LEU B 294      -4.550  -4.926  52.290  1.00  0.64           C  
ATOM   4711  N   LEU B 295      -8.751  -1.545  50.720  1.00  0.63           N  
ATOM   4712  CA  LEU B 295      -9.802  -1.264  49.756  1.00  0.63           C  
ATOM   4713  C   LEU B 295      -9.753   0.161  49.222  1.00  0.63           C  
ATOM   4714  O   LEU B 295     -10.577   0.560  48.402  1.00  0.63           O  
ATOM   4715  CB  LEU B 295     -11.167  -1.491  50.441  1.00  0.63           C  
ATOM   4716  CG  LEU B 295     -11.465  -2.972  50.748  1.00  0.63           C  
ATOM   4717  CD1 LEU B 295     -12.571  -3.084  51.802  1.00  0.63           C  
ATOM   4718  CD2 LEU B 295     -11.822  -3.737  49.463  1.00  0.63           C  
ATOM   4719  N   ARG B 296      -8.773   0.980  49.653  1.00  0.53           N  
ATOM   4720  CA  ARG B 296      -8.472   2.248  49.009  1.00  0.53           C  
ATOM   4721  C   ARG B 296      -7.502   2.073  47.848  1.00  0.53           C  
ATOM   4722  O   ARG B 296      -7.545   2.844  46.889  1.00  0.53           O  
ATOM   4723  CB  ARG B 296      -7.922   3.272  50.055  1.00  0.53           C  
ATOM   4724  CG  ARG B 296      -7.090   4.459  49.500  1.00  0.53           C  
ATOM   4725  CD  ARG B 296      -7.338   5.826  50.143  1.00  0.53           C  
ATOM   4726  NE  ARG B 296      -8.661   6.283  49.605  1.00  0.53           N  
ATOM   4727  CZ  ARG B 296      -9.056   7.560  49.515  1.00  0.53           C  
ATOM   4728  NH1 ARG B 296      -8.328   8.551  50.016  1.00  0.53           N  
ATOM   4729  NH2 ARG B 296     -10.203   7.850  48.903  1.00  0.53           N  
ATOM   4730  N   LYS B 297      -6.614   1.072  47.916  1.00  0.47           N  
ATOM   4731  CA  LYS B 297      -5.567   0.860  46.949  1.00  0.47           C  
ATOM   4732  C   LYS B 297      -5.689  -0.550  46.330  1.00  0.47           C  
ATOM   4733  O   LYS B 297      -6.028  -1.501  47.080  1.00  0.47           O  
ATOM   4734  CB  LYS B 297      -4.189   0.970  47.647  1.00  0.47           C  
ATOM   4735  CG  LYS B 297      -3.025   0.756  46.672  1.00  0.47           C  
ATOM   4736  CD  LYS B 297      -1.639   0.866  47.310  1.00  0.47           C  
ATOM   4737  CE  LYS B 297      -0.565   0.484  46.295  1.00  0.47           C  
ATOM   4738  NZ  LYS B 297       0.772   0.573  46.914  1.00  0.47           N  
ATOM   4739  OXT LYS B 297      -5.385  -0.694  45.112  1.00  0.47           O  
TER    4740      LYS B 297                                                      
ATOM   4741  N   LEU C   7     -61.233 -33.681 -25.943  1.00  0.46           N  
ATOM   4742  CA  LEU C   7     -60.568 -32.951 -27.071  1.00  0.46           C  
ATOM   4743  C   LEU C   7     -60.765 -31.444 -27.018  1.00  0.46           C  
ATOM   4744  O   LEU C   7     -59.846 -30.763 -26.589  1.00  0.46           O  
ATOM   4745  CB  LEU C   7     -61.001 -33.593 -28.410  1.00  0.46           C  
ATOM   4746  CG  LEU C   7     -60.363 -32.979 -29.677  1.00  0.46           C  
ATOM   4747  CD1 LEU C   7     -58.825 -32.941 -29.646  1.00  0.46           C  
ATOM   4748  CD2 LEU C   7     -60.837 -33.771 -30.901  1.00  0.46           C  
ATOM   4749  N   GLY C   8     -61.959 -30.917 -27.396  1.00  0.42           N  
ATOM   4750  CA  GLY C   8     -62.192 -29.507 -27.750  1.00  0.42           C  
ATOM   4751  C   GLY C   8     -61.972 -28.398 -26.745  1.00  0.42           C  
ATOM   4752  O   GLY C   8     -61.836 -27.248 -27.147  1.00  0.42           O  
ATOM   4753  N   ASN C   9     -61.957 -28.675 -25.424  1.00  0.46           N  
ATOM   4754  CA  ASN C   9     -61.652 -27.694 -24.384  1.00  0.46           C  
ATOM   4755  C   ASN C   9     -60.316 -26.990 -24.621  1.00  0.46           C  
ATOM   4756  O   ASN C   9     -59.330 -27.643 -24.950  1.00  0.46           O  
ATOM   4757  CB  ASN C   9     -61.526 -28.324 -22.956  1.00  0.46           C  
ATOM   4758  CG  ASN C   9     -62.641 -29.288 -22.564  1.00  0.46           C  
ATOM   4759  OD1 ASN C   9     -63.366 -29.869 -23.367  1.00  0.46           O  
ATOM   4760  ND2 ASN C   9     -62.728 -29.560 -21.241  1.00  0.46           N  
ATOM   4761  N   GLY C  10     -60.228 -25.654 -24.432  1.00  0.55           N  
ATOM   4762  CA  GLY C  10     -58.984 -24.933 -24.719  1.00  0.55           C  
ATOM   4763  C   GLY C  10     -57.903 -25.188 -23.704  1.00  0.55           C  
ATOM   4764  O   GLY C  10     -56.752 -25.434 -24.048  1.00  0.55           O  
ATOM   4765  N   CYS C  11     -58.284 -25.199 -22.420  1.00  0.64           N  
ATOM   4766  CA  CYS C  11     -57.416 -25.541 -21.316  1.00  0.64           C  
ATOM   4767  C   CYS C  11     -58.292 -26.241 -20.301  1.00  0.64           C  
ATOM   4768  O   CYS C  11     -59.485 -25.976 -20.199  1.00  0.64           O  
ATOM   4769  CB  CYS C  11     -56.734 -24.316 -20.645  1.00  0.64           C  
ATOM   4770  SG  CYS C  11     -55.408 -23.552 -21.626  1.00  0.64           S  
ATOM   4771  N   THR C  12     -57.729 -27.187 -19.535  1.00  0.66           N  
ATOM   4772  CA  THR C  12     -58.448 -27.918 -18.501  1.00  0.66           C  
ATOM   4773  C   THR C  12     -57.658 -27.805 -17.229  1.00  0.66           C  
ATOM   4774  O   THR C  12     -56.478 -28.142 -17.196  1.00  0.66           O  
ATOM   4775  CB  THR C  12     -58.617 -29.417 -18.757  1.00  0.66           C  
ATOM   4776  OG1 THR C  12     -59.362 -29.660 -19.942  1.00  0.66           O  
ATOM   4777  CG2 THR C  12     -59.396 -30.099 -17.618  1.00  0.66           C  
ATOM   4778  N   TRP C  13     -58.306 -27.371 -16.136  1.00  0.63           N  
ATOM   4779  CA  TRP C  13     -57.724 -27.403 -14.816  1.00  0.63           C  
ATOM   4780  C   TRP C  13     -58.348 -28.586 -14.072  1.00  0.63           C  
ATOM   4781  O   TRP C  13     -59.566 -28.754 -14.082  1.00  0.63           O  
ATOM   4782  CB  TRP C  13     -57.966 -26.047 -14.088  1.00  0.63           C  
ATOM   4783  CG  TRP C  13     -57.321 -25.892 -12.749  1.00  0.63           C  
ATOM   4784  CD1 TRP C  13     -56.346 -26.627 -12.136  1.00  0.63           C  
ATOM   4785  CD2 TRP C  13     -57.691 -24.919 -11.692  1.00  0.63           C  
ATOM   4786  NE1 TRP C  13     -56.093 -26.255 -10.803  1.00  0.63           N  
ATOM   4787  CE2 TRP C  13     -56.991 -25.167 -10.630  1.00  0.63           C  
ATOM   4788  CE3 TRP C  13     -58.669 -23.887 -11.776  1.00  0.63           C  
ATOM   4789  CZ2 TRP C  13     -57.121 -24.463  -9.389  1.00  0.63           C  
ATOM   4790  CZ3 TRP C  13     -58.845 -23.156 -10.568  1.00  0.63           C  
ATOM   4791  CH2 TRP C  13     -58.114 -23.443  -9.421  1.00  0.63           C  
ATOM   4792  N   ILE C  14     -57.521 -29.455 -13.454  1.00  0.74           N  
ATOM   4793  CA  ILE C  14     -57.968 -30.483 -12.518  1.00  0.74           C  
ATOM   4794  C   ILE C  14     -57.318 -30.168 -11.192  1.00  0.74           C  
ATOM   4795  O   ILE C  14     -56.130 -29.853 -11.136  1.00  0.74           O  
ATOM   4796  CB  ILE C  14     -57.599 -31.925 -12.905  1.00  0.74           C  
ATOM   4797  CG1 ILE C  14     -58.276 -32.316 -14.240  1.00  0.74           C  
ATOM   4798  CG2 ILE C  14     -57.957 -32.922 -11.768  1.00  0.74           C  
ATOM   4799  CD1 ILE C  14     -57.886 -33.710 -14.749  1.00  0.74           C  
ATOM   4800  N   ASP C  15     -58.091 -30.261 -10.100  1.00  0.72           N  
ATOM   4801  CA  ASP C  15     -57.628 -30.061  -8.756  1.00  0.72           C  
ATOM   4802  C   ASP C  15     -57.833 -31.360  -7.977  1.00  0.72           C  
ATOM   4803  O   ASP C  15     -58.843 -32.049  -8.136  1.00  0.72           O  
ATOM   4804  CB  ASP C  15     -58.416 -28.869  -8.174  1.00  0.72           C  
ATOM   4805  CG  ASP C  15     -57.857 -28.408  -6.847  1.00  0.72           C  
ATOM   4806  OD1 ASP C  15     -56.613 -28.503  -6.651  1.00  0.72           O  
ATOM   4807  OD2 ASP C  15     -58.672 -27.954  -6.014  1.00  0.72           O  
ATOM   4808  N   LEU C  16     -56.842 -31.761  -7.158  1.00  0.68           N  
ATOM   4809  CA  LEU C  16     -56.948 -32.938  -6.317  1.00  0.68           C  
ATOM   4810  C   LEU C  16     -56.394 -32.698  -4.918  1.00  0.68           C  
ATOM   4811  O   LEU C  16     -55.207 -32.878  -4.638  1.00  0.68           O  
ATOM   4812  CB  LEU C  16     -56.254 -34.175  -6.954  1.00  0.68           C  
ATOM   4813  CG  LEU C  16     -56.421 -35.497  -6.162  1.00  0.68           C  
ATOM   4814  CD1 LEU C  16     -57.873 -35.999  -6.161  1.00  0.68           C  
ATOM   4815  CD2 LEU C  16     -55.507 -36.595  -6.717  1.00  0.68           C  
ATOM   4816  N   ASP C  17     -57.287 -32.357  -3.975  1.00  0.63           N  
ATOM   4817  CA  ASP C  17     -57.014 -32.392  -2.555  1.00  0.63           C  
ATOM   4818  C   ASP C  17     -57.082 -33.808  -1.992  1.00  0.63           C  
ATOM   4819  O   ASP C  17     -58.111 -34.486  -2.068  1.00  0.63           O  
ATOM   4820  CB  ASP C  17     -58.059 -31.556  -1.789  1.00  0.63           C  
ATOM   4821  CG  ASP C  17     -57.703 -30.084  -1.774  1.00  0.63           C  
ATOM   4822  OD1 ASP C  17     -56.490 -29.756  -1.731  1.00  0.63           O  
ATOM   4823  OD2 ASP C  17     -58.673 -29.302  -1.605  1.00  0.63           O  
ATOM   4824  N   LEU C  18     -55.963 -34.265  -1.390  1.00  0.59           N  
ATOM   4825  CA  LEU C  18     -55.825 -35.487  -0.609  1.00  0.59           C  
ATOM   4826  C   LEU C  18     -56.420 -36.745  -1.248  1.00  0.59           C  
ATOM   4827  O   LEU C  18     -57.279 -37.451  -0.710  1.00  0.59           O  
ATOM   4828  CB  LEU C  18     -56.250 -35.265   0.865  1.00  0.59           C  
ATOM   4829  CG  LEU C  18     -55.724 -36.315   1.871  1.00  0.59           C  
ATOM   4830  CD1 LEU C  18     -54.193 -36.283   2.014  1.00  0.59           C  
ATOM   4831  CD2 LEU C  18     -56.373 -36.101   3.246  1.00  0.59           C  
ATOM   4832  N   GLY C  19     -55.976 -37.040  -2.486  1.00  0.65           N  
ATOM   4833  CA  GLY C  19     -56.413 -38.202  -3.241  1.00  0.65           C  
ATOM   4834  C   GLY C  19     -56.065 -39.529  -2.624  1.00  0.65           C  
ATOM   4835  O   GLY C  19     -54.905 -39.897  -2.494  1.00  0.65           O  
ATOM   4836  N   LYS C  20     -57.093 -40.323  -2.274  1.00  0.58           N  
ATOM   4837  CA  LYS C  20     -56.930 -41.720  -1.918  1.00  0.58           C  
ATOM   4838  C   LYS C  20     -56.441 -42.544  -3.102  1.00  0.58           C  
ATOM   4839  O   LYS C  20     -56.615 -42.143  -4.249  1.00  0.58           O  
ATOM   4840  CB  LYS C  20     -58.224 -42.328  -1.310  1.00  0.58           C  
ATOM   4841  CG  LYS C  20     -59.491 -42.124  -2.161  1.00  0.58           C  
ATOM   4842  CD  LYS C  20     -60.734 -42.891  -1.653  1.00  0.58           C  
ATOM   4843  CE  LYS C  20     -61.046 -42.815  -0.148  1.00  0.58           C  
ATOM   4844  NZ  LYS C  20     -61.139 -41.413   0.322  1.00  0.58           N  
ATOM   4845  N   LEU C  21     -55.812 -43.712  -2.850  1.00  0.65           N  
ATOM   4846  CA  LEU C  21     -55.099 -44.504  -3.843  1.00  0.65           C  
ATOM   4847  C   LEU C  21     -55.880 -44.804  -5.113  1.00  0.65           C  
ATOM   4848  O   LEU C  21     -55.376 -44.576  -6.207  1.00  0.65           O  
ATOM   4849  CB  LEU C  21     -54.658 -45.844  -3.207  1.00  0.65           C  
ATOM   4850  CG  LEU C  21     -53.645 -45.692  -2.054  1.00  0.65           C  
ATOM   4851  CD1 LEU C  21     -53.507 -47.017  -1.291  1.00  0.65           C  
ATOM   4852  CD2 LEU C  21     -52.272 -45.224  -2.560  1.00  0.65           C  
ATOM   4853  N   ASN C  22     -57.152 -45.232  -4.989  1.00  0.68           N  
ATOM   4854  CA  ASN C  22     -58.047 -45.478  -6.106  1.00  0.68           C  
ATOM   4855  C   ASN C  22     -58.261 -44.229  -6.964  1.00  0.68           C  
ATOM   4856  O   ASN C  22     -58.052 -44.265  -8.167  1.00  0.68           O  
ATOM   4857  CB  ASN C  22     -59.447 -45.979  -5.628  1.00  0.68           C  
ATOM   4858  CG  ASN C  22     -59.393 -47.132  -4.626  1.00  0.68           C  
ATOM   4859  OD1 ASN C  22     -58.417 -47.409  -3.934  1.00  0.68           O  
ATOM   4860  ND2 ASN C  22     -60.552 -47.805  -4.445  1.00  0.68           N  
ATOM   4861  N   LYS C  23     -58.545 -43.059  -6.331  1.00  0.70           N  
ATOM   4862  CA  LYS C  23     -58.693 -41.773  -7.013  1.00  0.70           C  
ATOM   4863  C   LYS C  23     -57.415 -41.370  -7.732  1.00  0.70           C  
ATOM   4864  O   LYS C  23     -57.436 -40.759  -8.795  1.00  0.70           O  
ATOM   4865  CB  LYS C  23     -59.038 -40.590  -6.053  1.00  0.70           C  
ATOM   4866  CG  LYS C  23     -60.492 -40.524  -5.553  1.00  0.70           C  
ATOM   4867  CD  LYS C  23     -60.747 -39.218  -4.766  1.00  0.70           C  
ATOM   4868  CE  LYS C  23     -62.210 -38.992  -4.356  1.00  0.70           C  
ATOM   4869  NZ  LYS C  23     -62.381 -37.657  -3.723  1.00  0.70           N  
ATOM   4870  N   LEU C  24     -56.253 -41.676  -7.131  1.00  0.71           N  
ATOM   4871  CA  LEU C  24     -54.961 -41.464  -7.743  1.00  0.71           C  
ATOM   4872  C   LEU C  24     -54.689 -42.344  -8.957  1.00  0.71           C  
ATOM   4873  O   LEU C  24     -54.161 -41.877  -9.966  1.00  0.71           O  
ATOM   4874  CB  LEU C  24     -53.834 -41.623  -6.697  1.00  0.71           C  
ATOM   4875  CG  LEU C  24     -52.674 -40.643  -6.924  1.00  0.71           C  
ATOM   4876  CD1 LEU C  24     -53.154 -39.209  -6.653  1.00  0.71           C  
ATOM   4877  CD2 LEU C  24     -51.487 -40.986  -6.021  1.00  0.71           C  
ATOM   4878  N   GLU C  25     -55.071 -43.638  -8.895  1.00  0.73           N  
ATOM   4879  CA  GLU C  25     -55.051 -44.576 -10.008  1.00  0.73           C  
ATOM   4880  C   GLU C  25     -55.990 -44.146 -11.121  1.00  0.73           C  
ATOM   4881  O   GLU C  25     -55.563 -44.047 -12.272  1.00  0.73           O  
ATOM   4882  CB  GLU C  25     -55.290 -46.028  -9.512  1.00  0.73           C  
ATOM   4883  CG  GLU C  25     -54.057 -46.470  -8.693  1.00  0.73           C  
ATOM   4884  CD  GLU C  25     -54.132 -47.790  -7.918  1.00  0.73           C  
ATOM   4885  OE1 GLU C  25     -55.173 -48.482  -7.878  1.00  0.73           O  
ATOM   4886  OE2 GLU C  25     -53.063 -48.108  -7.301  1.00  0.73           O  
ATOM   4887  N   ASP C  26     -57.235 -43.731 -10.780  1.00  0.74           N  
ATOM   4888  CA  ASP C  26     -58.156 -43.100 -11.710  1.00  0.74           C  
ATOM   4889  C   ASP C  26     -57.539 -41.860 -12.367  1.00  0.74           C  
ATOM   4890  O   ASP C  26     -57.447 -41.758 -13.587  1.00  0.74           O  
ATOM   4891  CB  ASP C  26     -59.465 -42.613 -11.013  1.00  0.74           C  
ATOM   4892  CG  ASP C  26     -60.308 -43.716 -10.391  1.00  0.74           C  
ATOM   4893  OD1 ASP C  26     -60.558 -44.733 -11.081  1.00  0.74           O  
ATOM   4894  OD2 ASP C  26     -60.776 -43.501  -9.239  1.00  0.74           O  
ATOM   4895  N   LEU C  27     -57.011 -40.902 -11.571  1.00  0.75           N  
ATOM   4896  CA  LEU C  27     -56.405 -39.676 -12.071  1.00  0.75           C  
ATOM   4897  C   LEU C  27     -55.216 -39.916 -12.989  1.00  0.75           C  
ATOM   4898  O   LEU C  27     -55.079 -39.275 -14.032  1.00  0.75           O  
ATOM   4899  CB  LEU C  27     -55.946 -38.761 -10.901  1.00  0.75           C  
ATOM   4900  CG  LEU C  27     -55.399 -37.380 -11.336  1.00  0.75           C  
ATOM   4901  CD1 LEU C  27     -56.514 -36.465 -11.859  1.00  0.75           C  
ATOM   4902  CD2 LEU C  27     -54.642 -36.675 -10.203  1.00  0.75           C  
ATOM   4903  N   SER C  28     -54.335 -40.871 -12.631  1.00  0.77           N  
ATOM   4904  CA  SER C  28     -53.171 -41.244 -13.421  1.00  0.77           C  
ATOM   4905  C   SER C  28     -53.533 -41.756 -14.800  1.00  0.77           C  
ATOM   4906  O   SER C  28     -53.054 -41.232 -15.802  1.00  0.77           O  
ATOM   4907  CB  SER C  28     -52.329 -42.314 -12.677  1.00  0.77           C  
ATOM   4908  OG  SER C  28     -51.134 -42.652 -13.379  1.00  0.77           O  
ATOM   4909  N   GLU C  29     -54.454 -42.733 -14.893  1.00  0.73           N  
ATOM   4910  CA  GLU C  29     -54.898 -43.268 -16.167  1.00  0.73           C  
ATOM   4911  C   GLU C  29     -55.718 -42.286 -17.001  1.00  0.73           C  
ATOM   4912  O   GLU C  29     -55.546 -42.184 -18.214  1.00  0.73           O  
ATOM   4913  CB  GLU C  29     -55.634 -44.611 -15.974  1.00  0.73           C  
ATOM   4914  CG  GLU C  29     -54.705 -45.704 -15.379  1.00  0.73           C  
ATOM   4915  CD  GLU C  29     -55.271 -47.120 -15.484  1.00  0.73           C  
ATOM   4916  OE1 GLU C  29     -56.396 -47.292 -16.018  1.00  0.73           O  
ATOM   4917  OE2 GLU C  29     -54.540 -48.051 -15.055  1.00  0.73           O  
ATOM   4918  N   ILE C  30     -56.610 -41.500 -16.363  1.00  0.74           N  
ATOM   4919  CA  ILE C  30     -57.411 -40.453 -16.999  1.00  0.74           C  
ATOM   4920  C   ILE C  30     -56.577 -39.323 -17.597  1.00  0.74           C  
ATOM   4921  O   ILE C  30     -56.879 -38.802 -18.672  1.00  0.74           O  
ATOM   4922  CB  ILE C  30     -58.427 -39.889 -15.998  1.00  0.74           C  
ATOM   4923  CG1 ILE C  30     -59.529 -40.932 -15.670  1.00  0.74           C  
ATOM   4924  CG2 ILE C  30     -59.053 -38.544 -16.442  1.00  0.74           C  
ATOM   4925  CD1 ILE C  30     -60.494 -41.261 -16.814  1.00  0.74           C  
ATOM   4926  N   TYR C  31     -55.516 -38.878 -16.900  1.00  0.73           N  
ATOM   4927  CA  TYR C  31     -54.618 -37.870 -17.431  1.00  0.73           C  
ATOM   4928  C   TYR C  31     -53.566 -38.445 -18.388  1.00  0.73           C  
ATOM   4929  O   TYR C  31     -53.386 -37.921 -19.484  1.00  0.73           O  
ATOM   4930  CB  TYR C  31     -53.995 -37.100 -16.229  1.00  0.73           C  
ATOM   4931  CG  TYR C  31     -53.033 -35.978 -16.547  1.00  0.73           C  
ATOM   4932  CD1 TYR C  31     -52.924 -35.350 -17.805  1.00  0.73           C  
ATOM   4933  CD2 TYR C  31     -52.154 -35.580 -15.525  1.00  0.73           C  
ATOM   4934  CE1 TYR C  31     -51.883 -34.459 -18.063  1.00  0.73           C  
ATOM   4935  CE2 TYR C  31     -51.127 -34.661 -15.775  1.00  0.73           C  
ATOM   4936  CZ  TYR C  31     -50.972 -34.171 -17.064  1.00  0.73           C  
ATOM   4937  OH  TYR C  31     -49.817 -33.506 -17.447  1.00  0.73           O  
ATOM   4938  N   GLY C  32     -52.871 -39.541 -18.012  1.00  0.76           N
[truncated: 559,963 more chars]
