# Supplementary material for: A bacterial pan-genome makes gene essentiality strain-dependent and evolvable
Source: Nat Microbiol. 2022 Sep 12;7(10):1580–92. doi: 10.1038/s41564-022-01208-7 (PMC9519441; doi:10.1038/s41564-022-01208-7)
Supplement: Source Data Fig. 4 — Swiss models data, genetic interactions (a subset of Supplementary Data 11), growth curves data and RNA-seq data for the two transporters (taken from Supplementary Data 6). [file 41564_2022_1208_MOESM8_ESM.zip › Fig_4a_models/SP_1751_swissmodel/SP_1751/models/01/model.json]

{
  "built_with": "ProMod3 3.2.0",
  "coverage": 0.9403973222,
  "excluded_ligands": [
    {
      "description": "MAGNESIUM ION",
      "ligands": [
        {
          "exclusion_reason": "Not in contact with model.",
          "number": "3"
        },
        {
          "exclusion_reason": "Not in contact with model.",
          "number": "4"
        },
        {
          "exclusion_reason": "Binding site not conserved.",
          "number": "5"
        },
        {
          "exclusion_reason": "Not in contact with model.",
          "number": "6"
        },
        {
          "exclusion_reason": "Not in contact with model.",
          "number": "7"
        },
        {
          "exclusion_reason": "Not in contact with model.",
          "number": "8"
        },
        {
          "exclusion_reason": "Binding site not conserved.",
          "number": "9"
        },
        {
          "exclusion_reason": "Not in contact with model.",
          "number": "12"
        },
        {
          "exclusion_reason": "Binding site not conserved.",
          "number": "13"
        },
        {
          "exclusion_reason": "Not in contact with model.",
          "number": "14"
        },
        {
          "exclusion_reason": "Not in contact with model.",
          "number": "16"
        },
        {
          "exclusion_reason": "Binding site not conserved.",
          "number": "17"
        },
        {
          "exclusion_reason": "Not in contact with model.",
          "number": "18"
        },
        {
          "exclusion_reason": "Binding site not conserved.",
          "number": "20"
        },
        {
          "exclusion_reason": "Binding site not conserved.",
          "number": "21"
        },
        {
          "exclusion_reason": "Binding site not conserved.",
          "number": "22"
        },
        {
          "exclusion_reason": "Binding site not conserved.",
          "number": "23"
        },
        {
          "exclusion_reason": "Not in contact with model.",
          "number": "24"
        },
        {
          "exclusion_reason": "Binding site not conserved.",
          "number": "25"
        },
        {
          "exclusion_reason": "Not in contact with model.",
          "number": "26"
        },
        {
          "exclusion_reason": "Binding site not conserved.",
          "number": "27"
        },
        {
          "exclusion_reason": "Binding site not conserved.",
          "number": "28"
        },
        {
          "exclusion_reason": "Binding site not conserved.",
          "number": "29"
        },
        {
          "exclusion_reason": "Not in contact with model.",
          "number": "32"
        },
        {
          "exclusion_reason": "Binding site not conserved.",
          "number": "33"
        },
        {
          "exclusion_reason": "Binding site not conserved.",
          "number": "35"
        },
        {
          "exclusion_reason": "Binding site not conserved.",
          "number": "36"
        },
        {
          "exclusion_reason": "Not in contact with model.",
          "number": "37"
        },
        {
          "exclusion_reason": "Binding site not conserved.",
          "number": "38"
        },
        {
          "exclusion_reason": "Binding site not conserved.",
          "number": "39"
        },
        {
          "exclusion_reason": "Binding site not conserved.",
          "number": "40"
        }
      ],
      "name": "MG"
    },
    {
      "description": "UNDECYL-MALTOSIDE",
      "ligands": [
        {
          "exclusion_reason": "Binding site not conserved.",
          "number": "1"
        },
        {
          "exclusion_reason": "Binding site not conserved.",
          "number": "2"
        },
        {
          "exclusion_reason": "Binding site not conserved.",
          "number": "10"
        },
        {
          "exclusion_reason": "Binding site not conserved.",
          "number": "11"
        },
        {
          "exclusion_reason": "Binding site not conserved.",
          "number": "15"
        },
        {
          "exclusion_reason": "Binding site not conserved.",
          "number": "19"
        },
        {
          "exclusion_reason": "Binding site not conserved.",
          "number": "30"
        },
        {
          "exclusion_reason": "Binding site not conserved.",
          "number": "31"
        }
      ],
      "name": "UMQ"
    }
  ],
  "gmqe": 0.6425061856000001,
  "included_ligands": [
    {
      "count": 1,
      "description": "MAGNESIUM ION",
      "name": "MG"
    }
  ],
  "json_version": "0.1",
  "major_issues": null,
  "membrane": {
    "axis": [
      0.013300000000000001,
      -0.013900000000000001,
      -0.9998
    ],
    "energy": -123143.25,
    "plane_one_center": [
      -28.5892,
      -9.2939,
      76.8936
    ],
    "plane_two_center": [
      -28.2311,
      -9.6702,
      49.9171
    ],
    "radius": 28.8741,
    "width": 26.9815
  },
  "model_id": "01",
  "oligo_based_on": "prediction",
  "oligo_state": "homo-pentamer",
  "pdb_release": "2021-05-07",
  "project_title": "Untitled Project",
  "qmean_global": {
    "acc_agreement_norm_score": 0.6371134021,
    "acc_agreement_z_score": -0.7312762909,
    "avg_local_score": 0.6357921381,
    "avg_local_score_error": 0.053,
    "cbeta_norm_score": -0.0067675087,
    "cbeta_z_score": -1.663851861,
    "interaction_norm_score": -0.0251000632,
    "interaction_z_score": 1.132908095,
    "packing_norm_score": -0.45669531160000004,
    "packing_z_score": 2.0221403735,
    "qmean4_norm_score": 0.6647809338,
    "qmean4_z_score": -2.8237062532,
    "qmean6_norm_score": 0.6771001965,
    "qmean6_z_score": -2.1152379429,
    "ss_agreement_norm_score": 0.7442604923,
    "ss_agreement_z_score": 1.3995136601,
    "torsion_norm_score": 0.0265695004,
    "torsion_z_score": -3.1915410833
  },
  "qsqe": 0.4857728687,
  "sequence_identity": 20.0704231262,
  "sequence_similarity": 0.3098592758,
  "smtl_version": "2021-05-12",
  "status": "COMPLETED",
  "targets": [
    {
      "model_chains": [
        {
          "dssp": "------CCCSSEEEEEESCCHHHHHHHHHHHTCCHHHHHTTTCSSCCCCEEEEGGGTEEEEECCCCBSTTTCTTCCBCCCEEEEETTEEEEEESCCCCHHHHHHHHHTCCCCSCHHHHHHHHHHHHHHHHHHHHHHHHHHHHHHHHHHGGGCCCHHHHHHHHHHHHHHHHHHHHHHHHHHHHHHHHHSCSBTTBCSHHHHHHHHHHHHHHHHHHHHHHHHHHHHHHHHHHHHHHHHHHHHHHHHHHHHHHHTHHHHHHHHHHTSSSCCTTTTCTTHHHHHHHHHHHHHHHHHHHTTC",
          "id": "A",
          "qmean": [
            null,
            null,
            null,
            null,
            null,
            null,
            0.44,
            0.4,
            0.48,
            0.52,
            0.6000000000000001,
            0.66,
            0.62,
            0.74,
            0.72,
            0.6900000000000001,
            0.62,
            0.59,
            0.65,
            0.58,
            0.65,
            0.6900000000000001,
            0.6900000000000001,
            0.71,
            0.73,
            0.75,
            0.76,
            0.77,
            0.75,
            0.77,
            0.74,
            0.77,
            0.73,
            0.7000000000000001,
            0.72,
            0.68,
            0.72,
            0.73,
            0.7000000000000001,
            0.66,
            0.71,
            0.62,
            0.58,
            0.53,
            0.58,
            0.58,
            0.55,
            0.67,
            0.59,
            0.63,
            0.62,
            0.54,
            0.5700000000000001,
            0.49,
            0.32,
            0.43,
            0.65,
            0.6900000000000001,
            0.73,
            0.76,
            0.72,
            0.73,
            0.7000000000000001,
            0.65,
            0.68,
            0.67,
            0.58,
            0.59,
            0.48,
            0.37,
            0.37,
            0.38,
            0.45,
            0.46,
            0.39,
            0.52,
            0.5700000000000001,
            0.53,
            0.5700000000000001,
            0.63,
            0.72,
            0.72,
            0.77,
            0.77,
            0.67,
            0.58,
            0.5700000000000001,
            0.64,
            0.72,
            0.77,
            0.76,
            0.71,
            0.6900000000000001,
            0.61,
            0.61,
            0.53,
            0.48,
            0.58,
            0.52,
            0.72,
            0.71,
            0.65,
            0.68,
            0.66,
            0.68,
            0.5700000000000001,
            0.54,
            0.56,
            0.51,
            0.51,
            0.43,
            0.49,
            0.5,
            0.56,
            0.59,
            0.64,
            0.6000000000000001,
            0.63,
            0.66,
            0.72,
            0.67,
            0.73,
            0.73,
            0.72,
            0.65,
            0.68,
            0.7000000000000001,
            0.71,
            0.65,
            0.71,
            0.66,
            0.63,
            0.65,
            0.77,
            0.74,
            0.68,
            0.73,
            0.75,
            0.68,
            0.71,
            0.77,
            0.65,
            0.63,
            0.66,
            0.75,
            0.62,
            0.5700000000000001,
            0.64,
            0.62,
            0.53,
            0.56,
            0.52,
            0.63,
            0.63,
            0.6000000000000001,
            0.64,
            0.68,
            0.66,
            0.6000000000000001,
            0.72,
            0.67,
            0.67,
            0.6000000000000001,
            0.65,
            0.64,
            0.61,
            0.6900000000000001,
            0.68,
            0.68,
            0.59,
            0.6900000000000001,
            0.7000000000000001,
            0.6900000000000001,
            0.72,
            0.76,
            0.64,
            0.61,
            0.68,
            0.62,
            0.66,
            0.67,
            0.7000000000000001,
            0.62,
            0.58,
            0.66,
            0.62,
            0.64,
            0.53,
            0.53,
            0.59,
            0.56,
            0.53,
            0.67,
            0.56,
            0.53,
            0.56,
            0.5700000000000001,
            0.5700000000000001,
            0.55,
            0.59,
            0.63,
            0.61,
            0.62,
            0.64,
            0.6900000000000001,
            0.64,
            0.63,
            0.66,
            0.73,
            0.61,
            0.66,
            0.67,
            0.74,
            0.7000000000000001,
            0.67,
            0.74,
            0.6900000000000001,
            0.68,
            0.6900000000000001,
            0.73,
            0.7000000000000001,
            0.6900000000000001,
            0.6900000000000001,
            0.68,
            0.68,
            0.67,
            0.71,
            0.71,
            0.67,
            0.5700000000000001,
            0.6000000000000001,
            0.6000000000000001,
            0.5700000000000001,
            0.59,
            0.56,
            0.58,
            0.59,
            0.61,
            0.61,
            0.62,
            0.64,
            0.71,
            0.67,
            0.68,
            0.73,
            0.71,
            0.66,
            0.67,
            0.75,
            0.6900000000000001,
            0.62,
            0.65,
            0.71,
            0.66,
            0.64,
            0.74,
            0.73,
            0.6900000000000001,
            0.67,
            0.74,
            0.66,
            0.63,
            0.71,
            0.67,
            0.61,
            0.68,
            0.58,
            0.6000000000000001,
            0.64,
            0.65,
            0.65,
            0.6900000000000001,
            0.6000000000000001,
            0.5700000000000001,
            0.5700000000000001,
            0.71,
            0.62,
            0.64,
            0.65,
            0.6900000000000001,
            0.71,
            0.6900000000000001,
            0.77,
            0.73,
            0.76,
            0.77,
            0.71,
            0.63,
            0.71,
            0.74,
            0.68,
            0.67,
            0.63,
            0.61,
            0.5700000000000001,
            0.56,
            0.6000000000000001,
            null,
            null,
            null,
            null,
            null
          ],
          "qmeanbrane": [
            null,
            null,
            null,
            null,
            null,
            null,
            0.38,
            0.5,
            0.51,
            0.62,
            0.7000000000000001,
            0.76,
            0.81,
            0.8300000000000001,
            0.87,
            0.77,
            0.74,
            0.64,
            0.75,
            0.67,
            0.67,
            0.74,
            0.72,
            0.74,
            0.75,
            0.81,
            0.81,
            0.87,
            0.79,
            0.8,
            0.8300000000000001,
            0.92,
            0.8200000000000001,
            0.8200000000000001,
            0.75,
            0.71,
            0.77,
            0.76,
            0.7000000000000001,
            0.67,
            0.79,
            0.67,
            0.66,
            0.59,
            0.65,
            0.66,
            0.7000000000000001,
            0.81,
            0.79,
            0.81,
            0.8,
            0.75,
            0.73,
            0.64,
            0.67,
            0.77,
            0.71,
            0.8200000000000001,
            0.84,
            0.86,
            0.85,
            0.78,
            0.79,
            0.78,
            0.8,
            0.78,
            0.74,
            0.71,
            0.67,
            0.65,
            0.5700000000000001,
            0.53,
            0.49,
            0.44,
            0.47000000000000003,
            0.64,
            0.72,
            0.68,
            0.7000000000000001,
            0.72,
            0.8200000000000001,
            0.88,
            0.87,
            0.88,
            0.81,
            0.72,
            0.67,
            0.77,
            0.85,
            0.87,
            0.87,
            0.77,
            0.76,
            0.67,
            0.6900000000000001,
            0.71,
            0.75,
            0.8200000000000001,
            0.76,
            0.8200000000000001,
            0.79,
            0.77,
            0.75,
            0.75,
            0.78,
            0.6900000000000001,
            0.66,
            0.68,
            0.66,
            0.66,
            0.6000000000000001,
            0.63,
            0.5700000000000001,
            0.58,
            0.61,
            0.67,
            0.66,
            0.7000000000000001,
            0.72,
            0.81,
            0.76,
            0.8200000000000001,
            0.85,
            0.8300000000000001,
            0.78,
            0.79,
            0.8,
            0.85,
            0.8,
            0.8300000000000001,
            0.8200000000000001,
            0.8300000000000001,
            0.9,
            0.87,
            0.87,
            0.8300000000000001,
            0.8200000000000001,
            0.87,
            0.86,
            0.8300000000000001,
            0.89,
            0.76,
            0.78,
            0.73,
            0.78,
            0.74,
            0.68,
            0.64,
            0.67,
            0.58,
            0.55,
            0.6000000000000001,
            0.71,
            0.71,
            0.67,
            0.6900000000000001,
            0.73,
            0.73,
            0.7000000000000001,
            0.78,
            0.8,
            0.8200000000000001,
            0.74,
            0.8,
            0.78,
            0.77,
            0.8300000000000001,
            0.8300000000000001,
            0.86,
            0.78,
            0.8300000000000001,
            0.86,
            0.88,
            0.84,
            0.87,
            0.8300000000000001,
            0.78,
            0.81,
            0.76,
            0.81,
            0.8200000000000001,
            0.81,
            0.76,
            0.75,
            0.75,
            0.6900000000000001,
            0.78,
            0.71,
            0.71,
            0.62,
            0.66,
            0.65,
            0.76,
            0.63,
            0.63,
            0.61,
            0.62,
            0.67,
            0.63,
            0.6900000000000001,
            0.71,
            0.72,
            0.76,
            0.79,
            0.85,
            0.8200000000000001,
            0.8200000000000001,
            0.81,
            0.87,
            0.8300000000000001,
            0.81,
            0.87,
            0.9,
            0.9,
            0.88,
            0.88,
            0.88,
            0.9,
            0.88,
            0.92,
            0.85,
            0.89,
            0.89,
            0.8200000000000001,
            0.81,
            0.84,
            0.85,
            0.84,
            0.8,
            0.68,
            0.72,
            0.72,
            0.66,
            0.68,
            0.71,
            0.6900000000000001,
            0.7000000000000001,
            0.74,
            0.73,
            0.72,
            0.76,
            0.77,
            0.77,
            0.9500000000000001,
            0.92,
            0.9400000000000001,
            0.88,
            0.88,
            0.92,
            0.9,
            0.87,
            0.86,
            0.88,
            0.88,
            0.86,
            0.88,
            0.87,
            0.88,
            0.84,
            0.89,
            0.86,
            0.85,
            0.89,
            0.84,
            0.8200000000000001,
            0.85,
            0.89,
            0.86,
            0.93,
            0.81,
            0.8,
            0.67,
            0.65,
            0.67,
            0.78,
            0.85,
            0.87,
            0.86,
            0.88,
            0.87,
            0.9400000000000001,
            0.91,
            0.9500000000000001,
            0.9400000000000001,
            0.9400000000000001,
            0.96,
            0.9,
            0.92,
            0.88,
            0.9400000000000001,
            0.89,
            0.92,
            0.8200000000000001,
            0.79,
            0.78,
            0.67,
            0.55,
            null,
            null,
            null,
            null,
            null
          ],
          "residue_from": "7",
          "residue_to": "297",
          "templates": [
            {
              "alignment": {
                "target_sequence": "MVLEKQLGNGCTWIDLDLGKLNKLEDLSEIYGLDKETIEYALDRNERAHMDYHRESETVTFIYNVLDVKKDKAYYETFPMTFIVEHRRLITISNTKNAYVIEQMTRYLENHD-----TLSIYKFLFASLEIISNAYYPVIEQMDKSRDEVNDLLRQRTTKKNLFVLSDLETGMVYLTAAAKQNRILLEHIQGHALYRSFDEIEREQFDDAMIEAHQLVSMTDLISQILQQLSASYNNILNNNLNDNLTTLTIISVLLAVLAVVTGFFGMNVP-LPLTDEPHAWLYISLASAGLWIVLSLLLRKIAKKS",
                "template_sequence": "------EDYRLIWIDCYDPKDEELYKLSKKIGISVSDLQIGLDEQEIPRVEEDEDF--YLIIYKAPLFE---EDITTTSLGIYIKNNLLLTIHSDKIK-AIGRLHKLISTKKPRIVFERGIGFLLYHILNEITRSYSRILMNLEDELEELEDKLLAGYDREVMEKILGLRKTLVYFHKSLIANRDVLVLLKRKY-LPITTKEDRENFEDLYYDTLQLIDMSATYREVLTSMMDITLSLENIKMNQIMKILTMVTTIFAVPMWITGIYGMNFSYLPLANNPQGFWLVMALMVVIIMIFVYIFRR-----"
              },
              "coverage": 0.9403973222,
              "description": "Magnesium transport protein CorA",
              "found_by": "HHblits",
              "gmqe": 0.6955586076,
              "method": "X-RAY DIFFRACTION",
              "offset": 45,
              "oligo_state": "homo-pentamer",
              "qualified_name": "4ev6.1.A",
              "resolution": 3.2000000477,
              "sequence_identity": 20.0704231262,
              "sequence_similarity": 0.3098592758,
              "short_method": "X-ray",
              "title": "The complete structure of CorA magnesium transporter from Methanocaldococcus jannaschii"
            }
          ]
        },
        {
          "dssp": "------CCCSCEEEEEESCCHHHHHHHHHHHTSCHHHHHGGGCSSCCCCEEEEGGGTEEEEECCCCEECTTCTTCEECCCEEEEETTEEEEEESSCGGGTHHHHHHHCCCSSCCCHHHHHHHHHHHHHHHHHHHHHHHHHHHHHTTTGGGGCCCHHHHHHHHHHHHHHHHHHHHHHHHHHHHHHHHTTTTGGGCCHHHHHHHHHHHHHHHHHHHHHHHHHHHHHHHHHHHHHHHHHHHHHHHHHHHHHHHHTHHHHHHHHHHTSSSCCTTTTSTTHHHHHHHHHHHHHHHHHHHHHC",
          "id": "B",
          "qmean": [
            null,
            null,
            null,
            null,
            null,
            null,
            0.48,
            0.47000000000000003,
            0.48,
            0.53,
            0.61,
            0.64,
            0.62,
            0.73,
            0.71,
            0.67,
            0.6000000000000001,
            0.59,
            0.62,
            0.55,
            0.61,
            0.65,
            0.68,
            0.6900000000000001,
            0.71,
            0.73,
            0.75,
            0.74,
            0.73,
            0.75,
            0.73,
            0.75,
            0.71,
            0.67,
            0.71,
            0.67,
            0.7000000000000001,
            0.71,
            0.66,
            0.62,
            0.6900000000000001,
            0.6000000000000001,
            0.5700000000000001,
            0.5,
            0.5700000000000001,
            0.56,
            0.53,
            0.66,
            0.5700000000000001,
            0.58,
            0.56,
            0.51,
            0.5,
            0.42,
            0.34,
            0.41000000000000003,
            0.55,
            0.62,
            0.7000000000000001,
            0.71,
            0.68,
            0.71,
            0.6900000000000001,
            0.65,
            0.6900000000000001,
            0.67,
            0.59,
            0.61,
            0.48,
            0.41000000000000003,
            0.41000000000000003,
            0.38,
            0.52,
            0.46,
            0.42,
            0.54,
            0.59,
            0.55,
            0.5700000000000001,
            0.61,
            0.7000000000000001,
            0.7000000000000001,
            0.72,
            0.73,
            0.62,
            0.52,
            0.54,
            0.61,
            0.71,
            0.76,
            0.74,
            0.71,
            0.6900000000000001,
            0.62,
            0.61,
            0.6000000000000001,
            0.61,
            0.6000000000000001,
            0.49,
            0.73,
            0.71,
            0.68,
            0.7000000000000001,
            0.6900000000000001,
            0.71,
            0.61,
            0.6000000000000001,
            0.64,
            0.46,
            0.46,
            0.38,
            0.39,
            0.44,
            0.52,
            0.63,
            0.64,
            0.6000000000000001,
            0.64,
            0.67,
            0.72,
            0.7000000000000001,
            0.75,
            0.74,
            0.73,
            0.68,
            0.73,
            0.73,
            0.74,
            0.6900000000000001,
            0.76,
            0.7000000000000001,
            0.6900000000000001,
            0.71,
            0.78,
            0.74,
            0.7000000000000001,
            0.73,
            0.74,
            0.6900000000000001,
            0.6900000000000001,
            0.74,
            0.62,
            0.6000000000000001,
            0.62,
            0.67,
            0.55,
            0.47000000000000003,
            0.53,
            0.59,
            0.45,
            0.52,
            0.48,
            0.61,
            0.5700000000000001,
            0.56,
            0.62,
            0.63,
            0.63,
            0.58,
            0.71,
            0.66,
            0.67,
            0.6000000000000001,
            0.66,
            0.64,
            0.62,
            0.71,
            0.6900000000000001,
            0.6900000000000001,
            0.61,
            0.7000000000000001,
            0.71,
            0.6900000000000001,
            0.72,
            0.76,
            0.64,
            0.61,
            0.67,
            0.61,
            0.63,
            0.65,
            0.6900000000000001,
            0.62,
            0.56,
            0.63,
            0.62,
            0.64,
            0.51,
            0.56,
            0.58,
            0.53,
            0.51,
            0.66,
            0.58,
            0.59,
            0.62,
            0.62,
            0.6000000000000001,
            0.55,
            0.61,
            0.64,
            0.64,
            0.62,
            0.65,
            0.73,
            0.65,
            0.65,
            0.66,
            0.75,
            0.6000000000000001,
            0.66,
            0.6900000000000001,
            0.76,
            0.7000000000000001,
            0.68,
            0.75,
            0.6900000000000001,
            0.6900000000000001,
            0.6900000000000001,
            0.73,
            0.7000000000000001,
            0.68,
            0.7000000000000001,
            0.67,
            0.67,
            0.64,
            0.6900000000000001,
            0.71,
            0.65,
            0.53,
            0.58,
            0.58,
            0.55,
            0.56,
            0.52,
            0.55,
            0.58,
            0.6000000000000001,
            0.63,
            0.62,
            0.68,
            0.72,
            0.67,
            0.6900000000000001,
            0.73,
            0.73,
            0.67,
            0.68,
            0.74,
            0.71,
            0.63,
            0.64,
            0.71,
            0.66,
            0.64,
            0.74,
            0.73,
            0.6900000000000001,
            0.67,
            0.74,
            0.66,
            0.62,
            0.71,
            0.65,
            0.6000000000000001,
            0.65,
            0.56,
            0.5700000000000001,
            0.6000000000000001,
            0.63,
            0.64,
            0.67,
            0.61,
            0.6000000000000001,
            0.59,
            0.72,
            0.64,
            0.67,
            0.65,
            0.6900000000000001,
            0.72,
            0.71,
            0.78,
            0.73,
            0.76,
            0.78,
            0.71,
            0.64,
            0.73,
            0.77,
            0.71,
            0.73,
            0.68,
            0.64,
            0.63,
            0.53,
            0.47000000000000003,
            null,
            null,
            null,
            null,
            null
          ],
          "qmeanbrane": [
            null,
            null,
            null,
            null,
            null,
            null,
            0.55,
            0.65,
            0.58,
            0.65,
            0.71,
            0.77,
            0.8300000000000001,
            0.8300000000000001,
            0.88,
            0.78,
            0.74,
            0.64,
            0.74,
            0.65,
            0.65,
            0.74,
            0.72,
            0.72,
            0.74,
            0.81,
            0.79,
            0.85,
            0.78,
            0.77,
            0.8,
            0.9,
            0.79,
            0.8,
            0.73,
            0.68,
            0.75,
            0.72,
            0.67,
            0.62,
            0.76,
            0.66,
            0.64,
            0.59,
            0.68,
            0.66,
            0.7000000000000001,
            0.8,
            0.77,
            0.79,
            0.79,
            0.73,
            0.68,
            0.5700000000000001,
            0.6000000000000001,
            0.6900000000000001,
            0.63,
            0.76,
            0.8,
            0.8300000000000001,
            0.81,
            0.76,
            0.76,
            0.77,
            0.79,
            0.77,
            0.73,
            0.6900000000000001,
            0.55,
            0.5,
            0.42,
            0.42,
            0.52,
            0.42,
            0.5,
            0.7000000000000001,
            0.75,
            0.71,
            0.7000000000000001,
            0.7000000000000001,
            0.78,
            0.8300000000000001,
            0.8300000000000001,
            0.8300000000000001,
            0.73,
            0.64,
            0.65,
            0.74,
            0.8300000000000001,
            0.85,
            0.86,
            0.77,
            0.76,
            0.67,
            0.6900000000000001,
            0.68,
            0.74,
            0.77,
            0.71,
            0.81,
            0.78,
            0.75,
            0.74,
            0.76,
            0.81,
            0.6900000000000001,
            0.7000000000000001,
            0.72,
            0.67,
            0.68,
            0.56,
            0.5700000000000001,
            0.65,
            0.63,
            0.72,
            0.72,
            0.73,
            0.75,
            0.77,
            0.8300000000000001,
            0.79,
            0.84,
            0.86,
            0.84,
            0.79,
            0.8,
            0.8,
            0.86,
            0.8300000000000001,
            0.84,
            0.8300000000000001,
            0.85,
            0.92,
            0.87,
            0.85,
            0.81,
            0.8,
            0.84,
            0.84,
            0.8,
            0.84,
            0.74,
            0.76,
            0.6900000000000001,
            0.73,
            0.72,
            0.59,
            0.56,
            0.6000000000000001,
            0.51,
            0.5,
            0.52,
            0.65,
            0.66,
            0.64,
            0.66,
            0.68,
            0.7000000000000001,
            0.66,
            0.75,
            0.78,
            0.79,
            0.73,
            0.78,
            0.77,
            0.77,
            0.86,
            0.85,
            0.88,
            0.8200000000000001,
            0.85,
            0.87,
            0.89,
            0.86,
            0.88,
            0.8200000000000001,
            0.77,
            0.81,
            0.76,
            0.8,
            0.81,
            0.81,
            0.76,
            0.74,
            0.73,
            0.71,
            0.78,
            0.65,
            0.73,
            0.67,
            0.5700000000000001,
            0.59,
            0.73,
            0.6900000000000001,
            0.73,
            0.7000000000000001,
            0.6900000000000001,
            0.73,
            0.68,
            0.73,
            0.75,
            0.76,
            0.79,
            0.8200000000000001,
            0.87,
            0.8300000000000001,
            0.8300000000000001,
            0.8200000000000001,
            0.88,
            0.8300000000000001,
            0.81,
            0.87,
            0.9,
            0.89,
            0.88,
            0.88,
            0.87,
            0.9,
            0.88,
            0.92,
            0.84,
            0.88,
            0.87,
            0.8200000000000001,
            0.81,
            0.8200000000000001,
            0.84,
            0.84,
            0.79,
            0.64,
            0.71,
            0.71,
            0.64,
            0.65,
            0.7000000000000001,
            0.68,
            0.7000000000000001,
            0.74,
            0.74,
            0.75,
            0.78,
            0.79,
            0.8,
            0.99,
            0.9400000000000001,
            0.97,
            0.92,
            0.9,
            0.93,
            0.93,
            0.88,
            0.86,
            0.89,
            0.88,
            0.86,
            0.88,
            0.88,
            0.88,
            0.84,
            0.89,
            0.85,
            0.8200000000000001,
            0.87,
            0.81,
            0.81,
            0.76,
            0.72,
            0.6900000000000001,
            0.76,
            0.72,
            0.74,
            0.66,
            0.67,
            0.77,
            0.86,
            0.86,
            0.89,
            0.89,
            0.88,
            0.86,
            0.93,
            0.91,
            0.9500000000000001,
            0.93,
            0.9500000000000001,
            0.98,
            0.92,
            0.9500000000000001,
            0.92,
            0.98,
            0.93,
            0.98,
            0.9,
            0.86,
            0.84,
            0.74,
            0.66,
            null,
            null,
            null,
            null,
            null
          ],
          "residue_from": "7",
          "residue_to": "297",
          "templates": [
            {
              "alignment": {
                "target_sequence": "MVLEKQLGNGCTWIDLDLGKLNKLEDLSEIYGLDKETIEYALDRNERAHMDYHRESETVTFIYNVLDVKKDKAYYETFPMTFIVEHRRLITISNTKNAYVIEQMTRYLENHD-----TLSIYKFLFASLEIISNAYYPVIEQMDKSRDEVNDLLRQRTTKKNLFVLSDLETGMVYLTAAAKQNRILLEHIQGHALYRSFDEIEREQFDDAMIEAHQLVSMTDLISQILQQLSASYNNILNNNLNDNLTTLTIISVLLAVLAVVTGFFGMNVP-LPLTDEPHAWLYISLASAGLWIVLSLLLRKIAKKS",
                "template_sequence": "------EDYRLIWIDCYDPKDEELYKLSKKIGISVSDLQIGLDEQEIPRVEEDEDF--YLIIYKAPLFE---EDITTTSLGIYIKNNLLLTIHSDKIK-AIGRLHKLISTKKPRIVFERGIGFLLYHILNEITRSYSRILMNLEDELEELEDKLLAGYDREVMEKILGLRKTLVYFHKSLIANRDVLVLLKRKY-LPITTKEDRENFEDLYYDTLQLIDMSATYREVLTSMMDITLSLENIKMNQIMKILTMVTTIFAVPMWITGIYGMNFSYLPLANNPQGFWLVMALMVVIIMIFVYIFRR-----"
              },
              "coverage": 0.9403973222,
              "description": "Magnesium transport protein CorA",
              "found_by": "HHblits",
              "gmqe": 0.6955586076,
              "method": "X-RAY DIFFRACTION",
              "offset": 45,
              "oligo_state": "homo-pentamer",
              "qualified_name": "4ev6.1.B",
              "resolution": 3.2000000477,
              "sequence_identity": 20.0704231262,
              "sequence_similarity": 0.3098592758,
              "short_method": "X-ray",
              "title": "The complete structure of CorA magnesium transporter from Methanocaldococcus jannaschii"
            }
          ]
        },
        {
          "dssp": "------CCCSCEEEEEESCCHHHHHHHHHHHCSCHHHHHHHTCSSCCCCEEEETTTTEEEEECCCCBCCBSSSBCCBCCCEEEEETTEEEEEESCCCCTTHHHHHHHCSSCCCSCHHHHHHHHHHHHHHHHHHHHHHHHHHHHHHTTGGGSCCCHHHHHHHHHHHHHHHHHHHHHHHHHHHHHHHHTTTTTTSCCHHHHHHHHHHHHHHHHHHHHHHHHHHHHHHHHHHHHHHHHHHHHHHHHHHHHHHHHTHHHHHHHHHTTSSSCCTTTTCTTHHHHHHHHHHHHHHHHHHHTTC",
          "id": "C",
          "qmean": [
            null,
            null,
            null,
            null,
            null,
            null,
            0.46,
            0.42,
            0.46,
            0.55,
            0.64,
            0.66,
            0.63,
            0.74,
            0.72,
            0.68,
            0.63,
            0.59,
            0.65,
            0.58,
            0.65,
            0.68,
            0.7000000000000001,
            0.71,
            0.73,
            0.74,
            0.75,
            0.77,
            0.73,
            0.74,
            0.73,
            0.76,
            0.73,
            0.7000000000000001,
            0.72,
            0.67,
            0.71,
            0.73,
            0.6900000000000001,
            0.63,
            0.71,
            0.64,
            0.59,
            0.51,
            0.5700000000000001,
            0.56,
            0.55,
            0.67,
            0.58,
            0.58,
            0.55,
            0.51,
            0.52,
            0.42,
            0.35000000000000003,
            0.41000000000000003,
            0.58,
            0.67,
            0.7000000000000001,
            0.72,
            0.6900000000000001,
            0.7000000000000001,
            0.7000000000000001,
            0.63,
            0.66,
            0.64,
            0.56,
            0.5700000000000001,
            0.47000000000000003,
            0.4,
            0.39,
            0.31,
            0.41000000000000003,
            0.43,
            0.4,
            0.53,
            0.5700000000000001,
            0.52,
            0.56,
            0.61,
            0.6900000000000001,
            0.71,
            0.74,
            0.74,
            0.64,
            0.56,
            0.5700000000000001,
            0.63,
            0.72,
            0.77,
            0.75,
            0.71,
            0.6900000000000001,
            0.61,
            0.61,
            0.58,
            0.45,
            0.53,
            0.5,
            0.7000000000000001,
            0.6900000000000001,
            0.66,
            0.67,
            0.66,
            0.68,
            0.56,
            0.54,
            0.58,
            0.37,
            0.43,
            0.45,
            0.42,
            0.47000000000000003,
            0.55,
            0.64,
            0.65,
            0.59,
            0.63,
            0.66,
            0.7000000000000001,
            0.68,
            0.73,
            0.72,
            0.71,
            0.66,
            0.6900000000000001,
            0.7000000000000001,
            0.71,
            0.65,
            0.72,
            0.68,
            0.66,
            0.66,
            0.74,
            0.71,
            0.65,
            0.71,
            0.72,
            0.66,
            0.6900000000000001,
            0.77,
            0.63,
            0.61,
            0.63,
            0.71,
            0.5700000000000001,
            0.52,
            0.5700000000000001,
            0.58,
            0.49,
            0.52,
            0.49,
            0.61,
            0.58,
            0.5700000000000001,
            0.62,
            0.64,
            0.63,
            0.58,
            0.7000000000000001,
            0.66,
            0.65,
            0.61,
            0.67,
            0.63,
            0.62,
            0.71,
            0.66,
            0.67,
            0.6000000000000001,
            0.67,
            0.68,
            0.67,
            0.6900000000000001,
            0.76,
            0.63,
            0.62,
            0.67,
            0.63,
            0.62,
            0.64,
            0.68,
            0.62,
            0.56,
            0.63,
            0.61,
            0.63,
            0.49,
            0.51,
            0.52,
            0.44,
            0.48,
            0.5700000000000001,
            0.52,
            0.56,
            0.59,
            0.5700000000000001,
            0.5700000000000001,
            0.54,
            0.6000000000000001,
            0.62,
            0.59,
            0.61,
            0.64,
            0.7000000000000001,
            0.64,
            0.62,
            0.66,
            0.73,
            0.61,
            0.66,
            0.6900000000000001,
            0.75,
            0.7000000000000001,
            0.67,
            0.75,
            0.68,
            0.68,
            0.68,
            0.72,
            0.6900000000000001,
            0.68,
            0.6900000000000001,
            0.67,
            0.67,
            0.65,
            0.6900000000000001,
            0.71,
            0.67,
            0.56,
            0.6000000000000001,
            0.59,
            0.56,
            0.5700000000000001,
            0.52,
            0.5700000000000001,
            0.5700000000000001,
            0.58,
            0.59,
            0.59,
            0.66,
            0.7000000000000001,
            0.65,
            0.68,
            0.73,
            0.71,
            0.65,
            0.67,
            0.75,
            0.7000000000000001,
            0.62,
            0.64,
            0.7000000000000001,
            0.64,
            0.63,
            0.73,
            0.72,
            0.68,
            0.67,
            0.74,
            0.66,
            0.63,
            0.7000000000000001,
            0.64,
            0.61,
            0.66,
            0.59,
            0.58,
            0.62,
            0.65,
            0.64,
            0.68,
            0.6000000000000001,
            0.5700000000000001,
            0.5700000000000001,
            0.71,
            0.62,
            0.65,
            0.65,
            0.68,
            0.7000000000000001,
            0.68,
            0.75,
            0.71,
            0.74,
            0.75,
            0.6900000000000001,
            0.62,
            0.7000000000000001,
            0.74,
            0.68,
            0.7000000000000001,
            0.66,
            0.63,
            0.59,
            0.47000000000000003,
            0.46,
            null,
            null,
            null,
            null,
            null
          ],
          "qmeanbrane": [
            null,
            null,
            null,
            null,
            null,
            null,
            0.52,
            0.62,
            0.6000000000000001,
            0.67,
            0.74,
            0.79,
            0.84,
            0.84,
            0.89,
            0.78,
            0.74,
            0.62,
            0.76,
            0.68,
            0.6900000000000001,
            0.77,
            0.72,
            0.75,
            0.75,
            0.8,
            0.79,
            0.86,
            0.76,
            0.75,
            0.8,
            0.89,
            0.81,
            0.8200000000000001,
            0.76,
            0.73,
            0.77,
            0.76,
            0.71,
            0.68,
            0.79,
            0.68,
            0.67,
            0.59,
            0.68,
            0.67,
            0.71,
            0.8,
            0.78,
            0.78,
            0.78,
            0.6900000000000001,
            0.68,
            0.58,
            0.61,
            0.73,
            0.67,
            0.77,
            0.8,
            0.8300000000000001,
            0.81,
            0.77,
            0.76,
            0.76,
            0.76,
            0.71,
            0.65,
            0.6000000000000001,
            0.53,
            0.48,
            0.36,
            0.38,
            0.49,
            0.46,
            0.5,
            0.62,
            0.63,
            0.65,
            0.67,
            0.6900000000000001,
            0.79,
            0.84,
            0.84,
            0.85,
            0.77,
            0.71,
            0.7000000000000001,
            0.78,
            0.85,
            0.86,
            0.87,
            0.77,
            0.74,
            0.65,
            0.66,
            0.67,
            0.67,
            0.73,
            0.6900000000000001,
            0.81,
            0.77,
            0.75,
            0.73,
            0.75,
            0.8,
            0.7000000000000001,
            0.68,
            0.71,
            0.68,
            0.68,
            0.62,
            0.62,
            0.6000000000000001,
            0.61,
            0.71,
            0.72,
            0.71,
            0.72,
            0.74,
            0.81,
            0.76,
            0.81,
            0.84,
            0.8200000000000001,
            0.77,
            0.77,
            0.77,
            0.8200000000000001,
            0.77,
            0.78,
            0.75,
            0.77,
            0.86,
            0.8300000000000001,
            0.8300000000000001,
            0.8,
            0.8,
            0.87,
            0.87,
            0.84,
            0.9,
            0.78,
            0.81,
            0.75,
            0.79,
            0.79,
            0.66,
            0.59,
            0.65,
            0.56,
            0.52,
            0.56,
            0.6900000000000001,
            0.68,
            0.65,
            0.67,
            0.71,
            0.71,
            0.67,
            0.77,
            0.79,
            0.8,
            0.72,
            0.79,
            0.77,
            0.75,
            0.8,
            0.81,
            0.84,
            0.74,
            0.8,
            0.84,
            0.86,
            0.8300000000000001,
            0.86,
            0.8200000000000001,
            0.78,
            0.81,
            0.76,
            0.81,
            0.81,
            0.8,
            0.75,
            0.71,
            0.71,
            0.6900000000000001,
            0.72,
            0.5700000000000001,
            0.65,
            0.59,
            0.42,
            0.48,
            0.67,
            0.61,
            0.68,
            0.6900000000000001,
            0.66,
            0.7000000000000001,
            0.65,
            0.7000000000000001,
            0.72,
            0.72,
            0.76,
            0.78,
            0.84,
            0.81,
            0.81,
            0.8,
            0.86,
            0.8200000000000001,
            0.8,
            0.85,
            0.88,
            0.89,
            0.88,
            0.86,
            0.86,
            0.88,
            0.87,
            0.9,
            0.8200000000000001,
            0.86,
            0.87,
            0.81,
            0.81,
            0.8300000000000001,
            0.84,
            0.85,
            0.81,
            0.6900000000000001,
            0.73,
            0.74,
            0.6900000000000001,
            0.68,
            0.71,
            0.7000000000000001,
            0.7000000000000001,
            0.74,
            0.74,
            0.74,
            0.76,
            0.78,
            0.78,
            0.9500000000000001,
            0.92,
            0.96,
            0.9,
            0.89,
            0.93,
            0.92,
            0.88,
            0.86,
            0.88,
            0.87,
            0.86,
            0.88,
            0.87,
            0.88,
            0.84,
            0.89,
            0.84,
            0.84,
            0.87,
            0.81,
            0.78,
            0.8,
            0.86,
            0.8300000000000001,
            0.92,
            0.81,
            0.78,
            0.65,
            0.65,
            0.66,
            0.79,
            0.84,
            0.85,
            0.84,
            0.86,
            0.85,
            0.91,
            0.88,
            0.92,
            0.91,
            0.92,
            0.9500000000000001,
            0.9,
            0.93,
            0.9,
            0.97,
            0.93,
            0.99,
            0.9400000000000001,
            0.92,
            0.9,
            0.8200000000000001,
            0.81,
            null,
            null,
            null,
            null,
            null
          ],
          "residue_from": "7",
          "residue_to": "297",
          "templates": [
            {
              "alignment": {
                "target_sequence": "MVLEKQLGNGCTWIDLDLGKLNKLEDLSEIYGLDKETIEYALDRNERAHMDYHRESETVTFIYNVLDVKKDKAYYETFPMTFIVEHRRLITISNTKNAYVIEQMTRYLENHD-----TLSIYKFLFASLEIISNAYYPVIEQMDKSRDEVNDLLRQRTTKKNLFVLSDLETGMVYLTAAAKQNRILLEHIQGHALYRSFDEIEREQFDDAMIEAHQLVSMTDLISQILQQLSASYNNILNNNLNDNLTTLTIISVLLAVLAVVTGFFGMNVP-LPLTDEPHAWLYISLASAGLWIVLSLLLRKIAKKS",
                "template_sequence": "------EDYRLIWIDCYDPKDEELYKLSKKIGISVSDLQIGLDEQEIPRVEEDEDF--YLIIYKAPLFE---EDITTTSLGIYIKNNLLLTIHSDKIK-AIGRLHKLISTKKPRIVFERGIGFLLYHILNEITRSYSRILMNLEDELEELEDKLLAGYDREVMEKILGLRKTLVYFHKSLIANRDVLVLLKRKY-LPITTKEDRENFEDLYYDTLQLIDMSATYREVLTSMMDITLSLENIKMNQIMKILTMVTTIFAVPMWITGIYGMNFSYLPLANNPQGFWLVMALMVVIIMIFVYIFRR-----"
              },
              "coverage": 0.9403973222,
              "description": "Magnesium transport protein CorA",
              "found_by": "HHblits",
              "gmqe": 0.6955586076,
              "method": "X-RAY DIFFRACTION",
              "offset": 45,
              "oligo_state": "homo-pentamer",
              "qualified_name": "4ev6.1.C",
              "resolution": 3.2000000477,
              "sequence_identity": 20.0704231262,
              "sequence_similarity": 0.3098592758,
              "short_method": "X-ray",
              "title": "The complete structure of CorA magnesium transporter from Methanocaldococcus jannaschii"
            }
          ]
        },
        {
          "dssp": "------CCCSCEEEEEESCCHHHHHHHHHHHCCCHHHHHHHHCSSCCCEEEEEGGGTEEEEECCCCCCCGGGTTCCCCCCEEEEETTEEEEEESSCCIIIIIHHHHHCSSCCCSSHHHHHHHHHHHHHHHHHHHHHHHHHHHHHHHHHGGGCCCHHHHHHHHHHHHHHHHHHHHHHHHHHHHHHHHSSSCCTTCCHHHHHHHHHHHHHHHHHHHHHHHHHHHHHHHHHHHHHHHHHHHHHHHHHHHHHHHHTHHHHHHHHHHTSSSCCTTTTSTTHHHHHHHHHHHHHHHHHHHTTC",
          "id": "D",
          "qmean": [
            null,
            null,
            null,
            null,
            null,
            null,
            0.43,
            0.37,
            0.42,
            0.52,
            0.61,
            0.64,
            0.62,
            0.73,
            0.72,
            0.7000000000000001,
            0.61,
            0.56,
            0.61,
            0.54,
            0.62,
            0.67,
            0.67,
            0.7000000000000001,
            0.72,
            0.73,
            0.75,
            0.77,
            0.75,
            0.75,
            0.73,
            0.78,
            0.73,
            0.71,
            0.7000000000000001,
            0.67,
            0.7000000000000001,
            0.71,
            0.66,
            0.64,
            0.7000000000000001,
            0.6000000000000001,
            0.56,
            0.49,
            0.55,
            0.55,
            0.53,
            0.68,
            0.59,
            0.61,
            0.59,
            0.5,
            0.53,
            0.43,
            0.33,
            0.37,
            0.59,
            0.65,
            0.7000000000000001,
            0.74,
            0.72,
            0.72,
            0.6900000000000001,
            0.64,
            0.66,
            0.65,
            0.5700000000000001,
            0.51,
            0.42,
            0.41000000000000003,
            0.36,
            0.38,
            0.47000000000000003,
            0.44,
            0.4,
            0.51,
            0.54,
            0.52,
            0.5700000000000001,
            0.62,
            0.72,
            0.73,
            0.76,
            0.75,
            0.66,
            0.56,
            0.56,
            0.62,
            0.73,
            0.77,
            0.75,
            0.71,
            0.67,
            0.61,
            0.61,
            0.59,
            0.61,
            0.61,
            0.45,
            0.71,
            0.6900000000000001,
            0.65,
            0.66,
            0.66,
            0.68,
            0.58,
            0.56,
            0.58,
            0.4,
            0.43,
            0.44,
            0.45,
            0.5,
            0.53,
            0.6000000000000001,
            0.63,
            0.59,
            0.6000000000000001,
            0.63,
            0.71,
            0.66,
            0.71,
            0.72,
            0.71,
            0.64,
            0.67,
            0.68,
            0.6900000000000001,
            0.64,
            0.7000000000000001,
            0.67,
            0.63,
            0.65,
            0.76,
            0.71,
            0.64,
            0.71,
            0.72,
            0.65,
            0.6900000000000001,
            0.75,
            0.63,
            0.6000000000000001,
            0.66,
            0.73,
            0.59,
            0.55,
            0.62,
            0.61,
            0.52,
            0.54,
            0.51,
            0.62,
            0.6000000000000001,
            0.59,
            0.62,
            0.67,
            0.66,
            0.6000000000000001,
            0.73,
            0.67,
            0.67,
            0.61,
            0.66,
            0.63,
            0.61,
            0.68,
            0.67,
            0.67,
            0.58,
            0.68,
            0.6900000000000001,
            0.68,
            0.72,
            0.75,
            0.64,
            0.62,
            0.68,
            0.62,
            0.66,
            0.65,
            0.6900000000000001,
            0.62,
            0.5700000000000001,
            0.65,
            0.63,
            0.65,
            0.39,
            0.36,
            0.52,
            0.53,
            0.47000000000000003,
            0.6000000000000001,
            0.54,
            0.53,
            0.58,
            0.54,
            0.56,
            0.55,
            0.6000000000000001,
            0.62,
            0.59,
            0.61,
            0.63,
            0.6900000000000001,
            0.65,
            0.62,
            0.65,
            0.72,
            0.62,
            0.65,
            0.67,
            0.74,
            0.7000000000000001,
            0.66,
            0.72,
            0.68,
            0.67,
            0.68,
            0.72,
            0.68,
            0.68,
            0.6900000000000001,
            0.67,
            0.68,
            0.66,
            0.7000000000000001,
            0.71,
            0.66,
            0.56,
            0.59,
            0.59,
            0.56,
            0.5700000000000001,
            0.54,
            0.5700000000000001,
            0.59,
            0.6000000000000001,
            0.61,
            0.61,
            0.66,
            0.71,
            0.67,
            0.68,
            0.73,
            0.71,
            0.66,
            0.67,
            0.75,
            0.7000000000000001,
            0.62,
            0.64,
            0.7000000000000001,
            0.65,
            0.64,
            0.74,
            0.73,
            0.7000000000000001,
            0.68,
            0.74,
            0.66,
            0.62,
            0.71,
            0.65,
            0.6000000000000001,
            0.64,
            0.55,
            0.56,
            0.6000000000000001,
            0.64,
            0.64,
            0.66,
            0.61,
            0.5700000000000001,
            0.58,
            0.72,
            0.63,
            0.66,
            0.66,
            0.7000000000000001,
            0.72,
            0.71,
            0.78,
            0.74,
            0.77,
            0.78,
            0.71,
            0.64,
            0.72,
            0.75,
            0.68,
            0.6900000000000001,
            0.63,
            0.62,
            0.5700000000000001,
            0.56,
            0.58,
            null,
            null,
            null,
            null,
            null
          ],
          "qmeanbrane": [
            null,
            null,
            null,
            null,
            null,
            null,
            0.30000000000000004,
            0.39,
            0.48,
            0.61,
            0.7000000000000001,
            0.77,
            0.84,
            0.85,
            0.87,
            0.76,
            0.6900000000000001,
            0.5700000000000001,
            0.71,
            0.62,
            0.64,
            0.74,
            0.71,
            0.73,
            0.75,
            0.8200000000000001,
            0.81,
            0.87,
            0.8,
            0.81,
            0.84,
            0.9500000000000001,
            0.84,
            0.8200000000000001,
            0.74,
            0.6900000000000001,
            0.76,
            0.73,
            0.67,
            0.63,
            0.75,
            0.64,
            0.63,
            0.56,
            0.63,
            0.63,
            0.68,
            0.8,
            0.81,
            0.8,
            0.79,
            0.71,
            0.72,
            0.61,
            0.65,
            0.74,
            0.68,
            0.8200000000000001,
            0.8300000000000001,
            0.86,
            0.84,
            0.75,
            0.75,
            0.74,
            0.74,
            0.72,
            0.68,
            0.6900000000000001,
            0.63,
            0.63,
            0.66,
            0.6000000000000001,
            0.5700000000000001,
            0.48,
            0.5,
            0.63,
            0.67,
            0.64,
            0.65,
            0.66,
            0.78,
            0.87,
            0.88,
            0.9,
            0.84,
            0.73,
            0.68,
            0.78,
            0.89,
            0.89,
            0.87,
            0.75,
            0.7000000000000001,
            0.62,
            0.64,
            0.66,
            0.71,
            0.73,
            0.67,
            0.74,
            0.73,
            0.71,
            0.6900000000000001,
            0.72,
            0.78,
            0.68,
            0.67,
            0.71,
            0.65,
            0.64,
            0.58,
            0.65,
            0.63,
            0.61,
            0.71,
            0.73,
            0.76,
            0.74,
            0.76,
            0.8300000000000001,
            0.79,
            0.8200000000000001,
            0.8300000000000001,
            0.8200000000000001,
            0.76,
            0.75,
            0.75,
            0.8300000000000001,
            0.77,
            0.79,
            0.78,
            0.8,
            0.86,
            0.8300000000000001,
            0.8300000000000001,
            0.78,
            0.77,
            0.8200000000000001,
            0.8200000000000001,
            0.79,
            0.85,
            0.74,
            0.77,
            0.72,
            0.76,
            0.73,
            0.67,
            0.62,
            0.65,
            0.56,
            0.54,
            0.59,
            0.67,
            0.68,
            0.65,
            0.67,
            0.71,
            0.71,
            0.6900000000000001,
            0.76,
            0.79,
            0.81,
            0.74,
            0.78,
            0.77,
            0.77,
            0.8200000000000001,
            0.81,
            0.84,
            0.76,
            0.81,
            0.84,
            0.86,
            0.84,
            0.87,
            0.8300000000000001,
            0.78,
            0.81,
            0.78,
            0.8200000000000001,
            0.8200000000000001,
            0.8200000000000001,
            0.77,
            0.76,
            0.75,
            0.72,
            0.78,
            0.61,
            0.66,
            0.59,
            0.58,
            0.59,
            0.74,
            0.66,
            0.6900000000000001,
            0.68,
            0.64,
            0.7000000000000001,
            0.66,
            0.6900000000000001,
            0.71,
            0.74,
            0.77,
            0.79,
            0.85,
            0.8200000000000001,
            0.8200000000000001,
            0.8,
            0.88,
            0.8300000000000001,
            0.81,
            0.86,
            0.89,
            0.89,
            0.87,
            0.86,
            0.86,
            0.88,
            0.86,
            0.9,
            0.8300000000000001,
            0.87,
            0.87,
            0.8200000000000001,
            0.81,
            0.8200000000000001,
            0.84,
            0.8300000000000001,
            0.79,
            0.65,
            0.71,
            0.72,
            0.66,
            0.67,
            0.71,
            0.7000000000000001,
            0.6900000000000001,
            0.74,
            0.73,
            0.72,
            0.75,
            0.77,
            0.77,
            0.9400000000000001,
            0.91,
            0.9500000000000001,
            0.89,
            0.88,
            0.93,
            0.92,
            0.88,
            0.86,
            0.89,
            0.89,
            0.87,
            0.89,
            0.88,
            0.89,
            0.84,
            0.89,
            0.84,
            0.8200000000000001,
            0.86,
            0.79,
            0.76,
            0.72,
            0.68,
            0.68,
            0.78,
            0.76,
            0.75,
            0.62,
            0.64,
            0.68,
            0.8200000000000001,
            0.86,
            0.88,
            0.89,
            0.91,
            0.88,
            0.9400000000000001,
            0.92,
            0.96,
            0.9400000000000001,
            0.9500000000000001,
            0.97,
            0.91,
            0.93,
            0.9,
            0.9500000000000001,
            0.9,
            0.9500000000000001,
            0.86,
            0.8300000000000001,
            0.81,
            0.72,
            0.61,
            null,
            null,
            null,
            null,
            null
          ],
          "residue_from": "7",
          "residue_to": "297",
          "templates": [
            {
              "alignment": {
                "target_sequence": "MVLEKQLGNGCTWIDLDLGKLNKLEDLSEIYGLDKETIEYALDRNERAHMDYHRESETVTFIYNVLDVKKDKAYYETFPMTFIVEHRRLITISNTKNAYVIEQMTRYLENHD-----TLSIYKFLFASLEIISNAYYPVIEQMDKSRDEVNDLLRQRTTKKNLFVLSDLETGMVYLTAAAKQNRILLEHIQGHALYRSFDEIEREQFDDAMIEAHQLVSMTDLISQILQQLSASYNNILNNNLNDNLTTLTIISVLLAVLAVVTGFFGMNVP-LPLTDEPHAWLYISLASAGLWIVLSLLLRKIAKKS",
                "template_sequence": "------EDYRLIWIDCYDPKDEELYKLSKKIGISVSDLQIGLDEQEIPRVEEDEDF--YLIIYKAPLFE---EDITTTSLGIYIKNNLLLTIHSDKIK-AIGRLHKLISTKKPRIVFERGIGFLLYHILNEITRSYSRILMNLEDELEELEDKLLAGYDREVMEKILGLRKTLVYFHKSLIANRDVLVLLKRKY-LPITTKEDRENFEDLYYDTLQLIDMSATYREVLTSMMDITLSLENIKMNQIMKILTMVTTIFAVPMWITGIYGMNFSYLPLANNPQGFWLVMALMVVIIMIFVYIFRR-----"
              },
              "coverage": 0.9403973222,
              "description": "Magnesium transport protein CorA",
              "found_by": "HHblits",
              "gmqe": 0.6955586076,
              "method": "X-RAY DIFFRACTION",
              "offset": 45,
              "oligo_state": "homo-pentamer",
              "qualified_name": "4ev6.1.D",
              "resolution": 3.2000000477,
              "sequence_identity": 20.0704231262,
              "sequence_similarity": 0.3098592758,
              "short_method": "X-ray",
              "title": "The complete structure of CorA magnesium transporter from Methanocaldococcus jannaschii"
            }
          ]
        },
        {
          "dssp": "------CCSSCEEEEEESCCHHHHHHHHHHHCCCHHHHHHHHCSSCCCEEEEETTTTEEEEECCCCBCCCSSSCCCBCCCEEEEETTEEEEEESCCCCHHHHHHHHHCSCCCSSHHHHHHHHHHHHHHHHHHHHHHHHHHHHHHHHHHGGGCCCHHHHHHHHHHHHHHHHHHHHHHHHHHHHHHHHTTTTTTSCCHHHHHHHHHHHHHHHHHHHHHHHHHHHHHHHHHHHHHHHHTHHHHHHHHHHHHHHHTHHHHHHHHHHHSCSSCSSTTSTTHHHHHHHHHHHHHHHHHHHHHC",
          "id": "E",
          "qmean": [
            null,
            null,
            null,
            null,
            null,
            null,
            0.45,
            0.39,
            0.5,
            0.55,
            0.63,
            0.68,
            0.64,
            0.75,
            0.72,
            0.68,
            0.63,
            0.6000000000000001,
            0.65,
            0.5700000000000001,
            0.64,
            0.68,
            0.6900000000000001,
            0.72,
            0.74,
            0.74,
            0.75,
            0.77,
            0.73,
            0.76,
            0.72,
            0.77,
            0.73,
            0.72,
            0.73,
            0.68,
            0.71,
            0.73,
            0.6900000000000001,
            0.64,
            0.73,
            0.65,
            0.61,
            0.54,
            0.5700000000000001,
            0.5700000000000001,
            0.55,
            0.64,
            0.5700000000000001,
            0.58,
            0.5700000000000001,
            0.53,
            0.48,
            0.43,
            0.33,
            0.39,
            0.64,
            0.66,
            0.74,
            0.75,
            0.7000000000000001,
            0.7000000000000001,
            0.68,
            0.65,
            0.6900000000000001,
            0.66,
            0.58,
            0.6000000000000001,
            0.49,
            0.4,
            0.39,
            0.32,
            0.39,
            0.43,
            0.41000000000000003,
            0.55,
            0.56,
            0.55,
            0.58,
            0.63,
            0.71,
            0.71,
            0.75,
            0.76,
            0.67,
            0.5700000000000001,
            0.58,
            0.65,
            0.74,
            0.77,
            0.75,
            0.72,
            0.7000000000000001,
            0.63,
            0.64,
            0.58,
            0.48,
            0.58,
            0.53,
            0.73,
            0.71,
            0.67,
            0.68,
            0.66,
            0.67,
            0.56,
            0.54,
            0.55,
            0.45,
            0.47000000000000003,
            0.43,
            0.42,
            0.56,
            0.58,
            0.62,
            0.65,
            0.59,
            0.63,
            0.65,
            0.71,
            0.68,
            0.74,
            0.73,
            0.71,
            0.6900000000000001,
            0.71,
            0.71,
            0.73,
            0.67,
            0.73,
            0.68,
            0.66,
            0.66,
            0.75,
            0.74,
            0.6900000000000001,
            0.72,
            0.73,
            0.6900000000000001,
            0.6900000000000001,
            0.76,
            0.65,
            0.68,
            0.6900000000000001,
            0.75,
            0.67,
            0.63,
            0.64,
            0.66,
            0.54,
            0.56,
            0.5,
            0.59,
            0.59,
            0.58,
            0.63,
            0.66,
            0.65,
            0.59,
            0.71,
            0.6900000000000001,
            0.66,
            0.61,
            0.67,
            0.64,
            0.62,
            0.71,
            0.67,
            0.68,
            0.6000000000000001,
            0.67,
            0.68,
            0.68,
            0.6900000000000001,
            0.75,
            0.62,
            0.6000000000000001,
            0.67,
            0.61,
            0.63,
            0.65,
            0.6900000000000001,
            0.63,
            0.5700000000000001,
            0.66,
            0.63,
            0.65,
            0.52,
            0.55,
            0.63,
            0.48,
            0.51,
            0.66,
            0.58,
            0.58,
            0.62,
            0.63,
            0.6000000000000001,
            0.55,
            0.61,
            0.63,
            0.62,
            0.61,
            0.63,
            0.72,
            0.65,
            0.63,
            0.65,
            0.75,
            0.6000000000000001,
            0.65,
            0.68,
            0.75,
            0.7000000000000001,
            0.66,
            0.73,
            0.68,
            0.68,
            0.7000000000000001,
            0.72,
            0.6900000000000001,
            0.68,
            0.71,
            0.67,
            0.68,
            0.66,
            0.7000000000000001,
            0.71,
            0.65,
            0.55,
            0.6000000000000001,
            0.56,
            0.53,
            0.54,
            0.5,
            0.54,
            0.5700000000000001,
            0.58,
            0.59,
            0.61,
            0.67,
            0.7000000000000001,
            0.66,
            0.68,
            0.74,
            0.72,
            0.66,
            0.67,
            0.75,
            0.7000000000000001,
            0.62,
            0.64,
            0.71,
            0.66,
            0.64,
            0.74,
            0.73,
            0.6900000000000001,
            0.67,
            0.75,
            0.67,
            0.63,
            0.72,
            0.66,
            0.6000000000000001,
            0.64,
            0.56,
            0.56,
            0.61,
            0.65,
            0.65,
            0.67,
            0.61,
            0.59,
            0.58,
            0.73,
            0.64,
            0.66,
            0.66,
            0.7000000000000001,
            0.72,
            0.7000000000000001,
            0.78,
            0.73,
            0.76,
            0.77,
            0.71,
            0.64,
            0.72,
            0.77,
            0.71,
            0.74,
            0.6900000000000001,
            0.67,
            0.66,
            0.58,
            0.5700000000000001,
            null,
            null,
            null,
            null,
            null
          ],
          "qmeanbrane": [
            null,
            null,
            null,
            null,
            null,
            null,
            0.33,
            0.43,
            0.52,
            0.65,
            0.74,
            0.8,
            0.86,
            0.84,
            0.9,
            0.8,
            0.77,
            0.67,
            0.79,
            0.7000000000000001,
            0.71,
            0.78,
            0.74,
            0.77,
            0.77,
            0.8300000000000001,
            0.8200000000000001,
            0.88,
            0.78,
            0.76,
            0.8,
            0.93,
            0.85,
            0.88,
            0.79,
            0.76,
            0.81,
            0.79,
            0.73,
            0.72,
            0.81,
            0.72,
            0.73,
            0.65,
            0.72,
            0.7000000000000001,
            0.73,
            0.8200000000000001,
            0.8300000000000001,
            0.81,
            0.8300000000000001,
            0.78,
            0.76,
            0.67,
            0.67,
            0.78,
            0.72,
            0.8200000000000001,
            0.86,
            0.88,
            0.85,
            0.78,
            0.79,
            0.78,
            0.78,
            0.75,
            0.71,
            0.65,
            0.58,
            0.49,
            0.41000000000000003,
            0.38,
            0.5,
            0.45,
            0.53,
            0.67,
            0.72,
            0.71,
            0.73,
            0.72,
            0.81,
            0.86,
            0.87,
            0.88,
            0.81,
            0.71,
            0.68,
            0.77,
            0.87,
            0.86,
            0.87,
            0.79,
            0.78,
            0.71,
            0.72,
            0.72,
            0.74,
            0.8,
            0.73,
            0.8,
            0.78,
            0.76,
            0.73,
            0.74,
            0.78,
            0.67,
            0.63,
            0.68,
            0.63,
            0.66,
            0.58,
            0.62,
            0.63,
            0.63,
            0.72,
            0.72,
            0.71,
            0.73,
            0.75,
            0.8200000000000001,
            0.77,
            0.8300000000000001,
            0.84,
            0.8200000000000001,
            0.77,
            0.77,
            0.77,
            0.8200000000000001,
            0.77,
            0.8,
            0.78,
            0.78,
            0.87,
            0.84,
            0.84,
            0.8,
            0.8,
            0.84,
            0.84,
            0.79,
            0.85,
            0.73,
            0.75,
            0.7000000000000001,
            0.74,
            0.7000000000000001,
            0.62,
            0.58,
            0.62,
            0.51,
            0.49,
            0.52,
            0.65,
            0.67,
            0.66,
            0.68,
            0.71,
            0.72,
            0.68,
            0.77,
            0.8,
            0.81,
            0.73,
            0.79,
            0.78,
            0.77,
            0.84,
            0.84,
            0.87,
            0.79,
            0.8300000000000001,
            0.85,
            0.87,
            0.84,
            0.86,
            0.8200000000000001,
            0.78,
            0.81,
            0.75,
            0.81,
            0.81,
            0.8,
            0.75,
            0.74,
            0.74,
            0.7000000000000001,
            0.77,
            0.65,
            0.73,
            0.71,
            0.58,
            0.62,
            0.76,
            0.6900000000000001,
            0.73,
            0.6900000000000001,
            0.6900000000000001,
            0.71,
            0.66,
            0.7000000000000001,
            0.73,
            0.73,
            0.77,
            0.79,
            0.85,
            0.81,
            0.8200000000000001,
            0.8,
            0.87,
            0.8200000000000001,
            0.81,
            0.85,
            0.88,
            0.89,
            0.87,
            0.87,
            0.87,
            0.89,
            0.88,
            0.92,
            0.84,
            0.88,
            0.88,
            0.8300000000000001,
            0.81,
            0.8200000000000001,
            0.84,
            0.84,
            0.81,
            0.68,
            0.73,
            0.73,
            0.68,
            0.68,
            0.71,
            0.76,
            0.72,
            0.75,
            0.74,
            0.74,
            0.76,
            0.77,
            0.77,
            0.92,
            0.9,
            0.93,
            0.87,
            0.87,
            0.92,
            0.91,
            0.87,
            0.85,
            0.88,
            0.88,
            0.86,
            0.88,
            0.87,
            0.88,
            0.84,
            0.89,
            0.85,
            0.84,
            0.88,
            0.81,
            0.77,
            0.74,
            0.71,
            0.6900000000000001,
            0.8,
            0.77,
            0.79,
            0.67,
            0.67,
            0.75,
            0.86,
            0.89,
            0.91,
            0.9,
            0.9,
            0.87,
            0.93,
            0.9,
            0.9400000000000001,
            0.93,
            0.9400000000000001,
            0.96,
            0.91,
            0.92,
            0.89,
            0.96,
            0.91,
            0.9500000000000001,
            0.88,
            0.86,
            0.84,
            0.78,
            0.75,
            null,
            null,
            null,
            null,
            null
          ],
          "residue_from": "7",
          "residue_to": "297",
          "templates": [
            {
              "alignment": {
                "target_sequence": "MVLEKQLGNGCTWIDLDLGKLNKLEDLSEIYGLDKETIEYALDRNERAHMDYHRESETVTFIYNVLDVKKDKAYYETFPMTFIVEHRRLITISNTKNAYVIEQMTRYLENHD-----TLSIYKFLFASLEIISNAYYPVIEQMDKSRDEVNDLLRQRTTKKNLFVLSDLETGMVYLTAAAKQNRILLEHIQGHALYRSFDEIEREQFDDAMIEAHQLVSMTDLISQILQQLSASYNNILNNNLNDNLTTLTIISVLLAVLAVVTGFFGMNVP-LPLTDEPHAWLYISLASAGLWIVLSLLLRKIAKKS",
                "template_sequence": "------EDYRLIWIDCYDPKDEELYKLSKKIGISVSDLQIGLDEQEIPRVEEDEDF--YLIIYKAPLFE---EDITTTSLGIYIKNNLLLTIHSDKIK-AIGRLHKLISTKKPRIVFERGIGFLLYHILNEITRSYSRILMNLEDELEELEDKLLAGYDREVMEKILGLRKTLVYFHKSLIANRDVLVLLKRKY-LPITTKEDRENFEDLYYDTLQLIDMSATYREVLTSMMDITLSLENIKMNQIMKILTMVTTIFAVPMWITGIYGMNFSYLPLANNPQGFWLVMALMVVIIMIFVYIFRR-----"
              },
              "coverage": 0.9403973222,
              "description": "Magnesium transport protein CorA",
              "found_by": "HHblits",
              "gmqe": 0.6955586076,
              "method": "X-RAY DIFFRACTION",
              "offset": 45,
              "oligo_state": "homo-pentamer",
              "qualified_name": "4ev6.1.E",
              "resolution": 3.2000000477,
              "sequence_identity": 20.0704231262,
              "sequence_similarity": 0.3098592758,
              "short_method": "X-ray",
              "title": "The complete structure of CorA magnesium transporter from Methanocaldococcus jannaschii"
            }
          ]
        }
      ],
      "target_sequence": "MVLEKQLGNGCTWIDLDLGKLNKLEDLSEIYGLDKETIEYALDRNERAHMDYHRESETVTFIYNVLDVKKDKAYYETFPMTFIVEHRRLITISNTKNAYVIEQMTRYLENHDTLSIYKFLFASLEIISNAYYPVIEQMDKSRDEVNDLLRQRTTKKNLFVLSDLETGMVYLTAAAKQNRILLEHIQGHALYRSFDEIEREQFDDAMIEAHQLVSMTDLISQILQQLSASYNNILNNNLNDNLTTLTIISVLLAVLAVVTGFFGMNVPLPLTDEPHAWLYISLASAGLWIVLSLLLRKIAKKS",
      "target_sequence_annotations": {
        "psipred": "CCEEEECCCCCEEEEEECCCHHHHHHHHHHHCCCHHHHHHHCCCCCCCCCCCCCCCCEEEEEEEEEECCCCCCEEEEEEEEEEEECCEEEEEECCCCHHHHHHHHHHHCCCCCCCHHHHHHHHHHHHHHHHHHHHHHHHHHHHHHHHHHHHCCCHHHHHHHHHHHHHHHHHHHHHHHHHHHHHHHHCCCCCCCCCHHHHHHHHHHHHHHHHHHHHHHHHHHHHHHHHHHHHHHHHCCHHHHHHHHHHHHHHHHHHHHHHHHHCCCCCCCCCCCCHHHHHHHHHHHHHHHHHHHHHHHHHHCC"
      }
    }
  ]
}
