# Supplementary material for: A bacterial pan-genome makes gene essentiality strain-dependent and evolvable
Source: Nat Microbiol. 2022 Sep 12;7(10):1580–92. doi: 10.1038/s41564-022-01208-7 (PMC9519441; doi:10.1038/s41564-022-01208-7)
Supplement: Source Data Fig. 4 — Swiss models data, genetic interactions (a subset of Supplementary Data 11), growth curves data and RNA-seq data for the two transporters (taken from Supplementary Data 6). [file 41564_2022_1208_MOESM8_ESM.zip › Fig_4a_models/SP_1751_swissmodel/SP_1751/models/01/model.pdb]

TITLE     SWISS-MODEL SERVER (https://swissmodel.expasy.org)
TITLE    2 Untitled Project
EXPDTA    THEORETICAL MODEL (SWISS-MODEL SERVER)
AUTHOR    SWISS-MODEL SERVER (SEE REFERENCE IN JRNL Records)
REVDAT   1   16-MAY-21 1MOD    1       03:37
JRNL        AUTH   A.WATERHOUSE,M.BERTONI,S.BIENERT,G.STUDER,G.TAURIELLO,
JRNL        AUTH 2 R.GUMIENNY,F.T.HEER,T.A.P.DE BEER,C.REMPFER,L.BORDOLI,
JRNL        AUTH 3 R.LEPORE,T.SCHWEDE
JRNL        TITL   SWISS-MODEL: HOMOLOGY MODELLING OF PROTEIN STRUCTURES AND
JRNL        TITL 2 COMPLEXES
JRNL        REF    NUCLEIC.ACIDS.RES..           V.  46 W296  2018
JRNL        PMID   29788355
JRNL        DOI    10.1093/nar/gky427
REMARK   1
REMARK   1 REFERENCE 1
REMARK   1  AUTH   S.BIENERT,A.WATERHOUSE,T.A.P.DE BEER,G.TAURIELLO,G.STUDER,
REMARK   1  AUTH 2 L.BORDOLI,T.SCHWEDE
REMARK   1  TITL   THE SWISS-MODEL REPOSITORY - NEW FEATURES AND FUNCTIONALITY
REMARK   1  REF    NUCLEIC.ACIDS.RES..           V.  45       2017
REMARK   1  REFN                   ISSN 0305-1048
REMARK   1  PMID   27899672
REMARK   1  DOI    10.1093/nar/gkw1132
REMARK   1
REMARK   1 REFERENCE 2
REMARK   1  AUTH   N.GUEX,M.C.PEITSCH,T.SCHWEDE
REMARK   1  TITL   AUTOMATED COMPARATIVE PROTEIN STRUCTURE MODELING WITH
REMARK   1  TITL 2 SWISS-MODEL AND SWISS-PDBVIEWER: A HISTORICAL PERSPECTIVE
REMARK   1  REF    ELECTROPHORESIS               V.  30       2009
REMARK   1  REFN                   ISSN 0173-0835
REMARK   1  PMID   19517507
REMARK   1  DOI    10.1002/elps.200900140
REMARK   1
REMARK   1 REFERENCE 3
REMARK   1  AUTH   G.STUDER,G.TAURIELLO,S.BIENERT,M.BIASINI,N.JOHNER,T.SCHWEDE
REMARK   1  TITL   PROMOD3 - A VERSATILE HOMOLOGY MODELLING TOOLBOX
REMARK   1  REF    PLOS COMP. BIOL.              V.  17       2021
REMARK   1  REFN                   ISSN 
REMARK   1  PMID   33507980
REMARK   1  DOI    https://doi.org/10.1371/journal.pcbi.1008667
REMARK   1
REMARK   1 REFERENCE 4
REMARK   1  AUTH   G.STUDER,C.REMPFER,A.WATERHOUSE,R.GUMIENNY,J.HAAS,T.SCHWEDE
REMARK   1  TITL   QMEANDISCO - DISTANCE CONSTRAINTS APPLIED ON MODEL QUALITY 
REMARK   1  TITL 2 ESTIMATION
REMARK   1  REF    BIOINFORMATICS                V.  36       2020
REMARK   1  REFN                   ISSN 
REMARK   1  PMID   31697312
REMARK   1  DOI    https://doi.org/10.1093/bioinformatics/btz828
REMARK   1
REMARK   1 REFERENCE 5
REMARK   1  AUTH   P.BENKERT,M.BIASINI,T.SCHWEDE
REMARK   1  TITL   TOWARD THE ESTIMATION OF THE ABSOLUTE QUALITY OF INDIVIDUAL
REMARK   1  TITL 2 PROTEIN STRUCTURE MODELS
REMARK   1  REF    BIOINFORMATICS                V.  27       2011
REMARK   1  REFN                   ISSN 1367-4803
REMARK   1  PMID   21134891
REMARK   1  DOI    10.1093/bioinformatics/btq662
REMARK   1
REMARK   1 REFERENCE 6
REMARK   1  AUTH   M.BERTONI,F.KIEFER,M.BIASINI,L.BORDOLI,T.SCHWEDE
REMARK   1  TITL   MODELING PROTEIN QUATERNARY STRUCTURE OF HOMO- AND
REMARK   1  TITL 2 HETERO-OLIGOMERS BEYOND BINARY INTERACTIONS BY HOMOLOGY
REMARK   1  REF    SCI.REP.                      V.   7       2017
REMARK   1  REFN                   ISSN
REMARK   1  PMID   28874689
REMARK   1  DOI    10.1038/s41598-017-09654-8
REMARK   1
REMARK   1 DISCLAIMER
REMARK   1 The SWISS-MODEL SERVER produces theoretical models for proteins.
REMARK   1 The results of any theoretical modelling procedure is
REMARK   1 NON-EXPERIMENTAL and MUST be considered with care. These models may
REMARK   1 contain significant errors. This is especially true for automated
REMARK   1 modeling since there is no human intervention during model
REMARK   1 building. Please read the header section and the logfile carefully
REMARK   1 to know what templates and alignments were used during the model
REMARK   1 building process. All information by the SWISS-MODEL SERVER is
REMARK   1 provided "AS-IS", without any warranty, expressed or implied.
REMARK   2
REMARK   2 COPYRIGHT NOTICE
REMARK   2 This SWISS-MODEL protein model is copyright. It is produced by the
REMARK   2 SWISS-MODEL server, developed by the Computational Structural
REMARK   2 Biology Group at the SIB Swiss Institute of Bioinformatics at the
REMARK   2 Biozentrum, University of Basel (https://swissmodel.expasy.org). This
REMARK   2 model is licensed under the CC BY-SA 4.0 Creative Commons
REMARK   2 Attribution-ShareAlike 4.0 International License
REMARK   2 (https://creativecommons.org/licenses/by-sa/4.0/legalcode), i.e. you
REMARK   2 can copy and redistribute the model in any medium or format,
REMARK   2 transform and build upon the model for any purpose, even
REMARK   2 commercially, under the following terms:
REMARK   2 Attribution - You must give appropriate credit, provide a link to
REMARK   2 the license, and indicate if changes were made. You may do so in any
REMARK   2 reasonable manner, but not in any way that suggests the licensor
REMARK   2 endorses you or your use. When you publish, patent or distribute
REMARK   2 results that were fully or partially based on the model, please cite
REMARK   2 the corresponding papers mentioned under JRNL.
REMARK   2 ShareAlike - If you remix, transform, or build upon the material,
REMARK   2 you must distribute your contributions under the same license as the
REMARK   2 original.
REMARK   2 No additional restrictions - you may not apply legal terms or
REMARK   2 technological measures that legally restrict others from doing
REMARK   2 anything the license permits.
REMARK   2 Find a human-readable summary of (and not a substitute for) the
REMARK   2 CC BY-SA 4.0 license at this link:
REMARK   2 https://creativecommons.org/licenses/by-sa/4.0/
REMARK   3 
REMARK   3 MODEL INFORMATION
REMARK   3  ENGIN   PROMOD3
REMARK   3  VERSN   3.2.0
REMARK   3  OSTAT   homo-pentamer
REMARK   3  OSRSN   PREDICTION
REMARK   3  QSPRD   0.486
REMARK   3  GMQE    0.64
REMARK   3  QMNV    4.2.0
REMARK   3  QMN4    -2.82
REMARK   3  MODT    FALSE
REMARK   3 
REMARK   3 MODEL LIGAND 1
REMARK   3  NAME    MG
REMARK   3  BIND    D.231
REMARK   3  BIND 2  E.232
REMARK   3  BIND 3  E.235
REMARK   3  BIND 4  _.34
REMARK   3 
REMARK   3 TEMPLATE 1
REMARK   3  PDBID   4ev6
REMARK   3  CHAIN   E
REMARK   3  MMCIF   E
REMARK   3  PDBV    2021-05-07
REMARK   3  SMTLE   4ev6.1.E
REMARK   3  SMTLV   2021-05-12
REMARK   3  MTHD    X-RAY DIFFRACTION 3.20 A
REMARK   3  FOUND   HHblits
REMARK   3  GMQE    0.70
REMARK   3  SIM     0.31
REMARK   3  SID     20.07
REMARK   3  OSTAT   homo-pentamer
REMARK   3  LIGND   UMQ
REMARK   3  LIGND 2 UMQ
REMARK   3  LIGND 3 UMQ
REMARK   3  LIGND 4 UMQ
REMARK   3  LIGND 5 UMQ
REMARK   3  LIGND 6 UMQ
REMARK   3  LIGND 7 UMQ
REMARK   3  LIGND 8 UMQ
REMARK   3  LIGND 9 MG
REMARK   3  LIGND 10 MG
REMARK   3  LIGND 11 MG
REMARK   3  LIGND 12 MG
REMARK   3  LIGND 13 MG
REMARK   3  LIGND 14 MG
REMARK   3  LIGND 15 MG
REMARK   3  LIGND 16 MG
REMARK   3  LIGND 17 MG
REMARK   3  LIGND 18 MG
REMARK   3  LIGND 19 MG
REMARK   3  LIGND 20 MG
REMARK   3  LIGND 21 MG
REMARK   3  LIGND 22 MG
REMARK   3  LIGND 23 MG
REMARK   3  LIGND 24 MG
REMARK   3  LIGND 25 MG
REMARK   3  LIGND 26 MG
REMARK   3  LIGND 27 MG
REMARK   3  LIGND 28 MG
REMARK   3  LIGND 29 MG
REMARK   3  LIGND 30 MG
REMARK   3  LIGND 31 MG
REMARK   3  LIGND 32 MG
REMARK   3  LIGND 33 MG
REMARK   3  LIGND 34 MG
REMARK   3  LIGND 35 MG
REMARK   3  LIGND 36 MG
REMARK   3  ALN E TRG MVLEKQLGNGCTWIDLDLGKLNKLEDLSEIYGLDKETIEYALDRNERAHMDYHRESET
REMARK   3  ALN E TRG VTFIYNVLDVKKDKAYYETFPMTFIVEHRRLITISNTKNAYVIEQMTRYLENHD----
REMARK   3  ALN E TRG -TLSIYKFLFASLEIISNAYYPVIEQMDKSRDEVNDLLRQRTTKKNLFVLSDLETGMV
REMARK   3  ALN E TRG YLTAAAKQNRILLEHIQGHALYRSFDEIEREQFDDAMIEAHQLVSMTDLISQILQQLS
REMARK   3  ALN E TRG ASYNNILNNNLNDNLTTLTIISVLLAVLAVVTGFFGMNVP-LPLTDEPHAWLYISLAS
REMARK   3  ALN E TRG AGLWIVLSLLLRKIAKKS
REMARK   3  ALN E TPL ------EDYRLIWIDCYDPKDEELYKLSKKIGISVSDLQIGLDEQEIPRVEEDEDF--
REMARK   3  ALN E TPL YLIIYKAPLFE---EDITTTSLGIYIKNNLLLTIHSDKIK-AIGRLHKLISTKKPRIV
REMARK   3  ALN E TPL FERGIGFLLYHILNEITRSYSRILMNLEDELEELEDKLLAGYDREVMEKILGLRKTLV
REMARK   3  ALN E TPL YFHKSLIANRDVLVLLKRKY-LPITTKEDRENFEDLYYDTLQLIDMSATYREVLTSMM
REMARK   3  ALN E TPL DITLSLENIKMNQIMKILTMVTTIFAVPMWITGIYGMNFSYLPLANNPQGFWLVMALM
REMARK   3  ALN E TPL VVIIMIFVYIFRR-----
REMARK   3  ALN E OFF 45
ATOM      1  N   LEU A   7      16.248  -4.785 -26.406  1.00  0.44           N  
ATOM      2  CA  LEU A   7      15.858  -5.767 -27.467  1.00  0.44           C  
ATOM      3  C   LEU A   7      17.022  -6.729 -27.691  1.00  0.44           C  
ATOM      4  O   LEU A   7      18.121  -6.414 -27.252  1.00  0.44           O  
ATOM      5  CB  LEU A   7      15.520  -4.949 -28.740  1.00  0.44           C  
ATOM      6  CG  LEU A   7      14.240  -4.088 -28.622  1.00  0.44           C  
ATOM      7  CD1 LEU A   7      14.175  -3.047 -29.749  1.00  0.44           C  
ATOM      8  CD2 LEU A   7      12.977  -4.960 -28.642  1.00  0.44           C  
ATOM      9  N   GLY A   8      16.885  -7.913 -28.332  1.00  0.40           N  
ATOM     10  CA  GLY A   8      15.680  -8.582 -28.836  1.00  0.40           C  
ATOM     11  C   GLY A   8      14.560  -8.748 -27.842  1.00  0.40           C  
ATOM     12  O   GLY A   8      13.470  -8.248 -28.080  1.00  0.40           O  
ATOM     13  N   ASN A   9      14.848  -9.392 -26.690  1.00  0.48           N  
ATOM     14  CA  ASN A   9      14.041  -9.585 -25.480  1.00  0.48           C  
ATOM     15  C   ASN A   9      12.542  -9.336 -25.585  1.00  0.48           C  
ATOM     16  O   ASN A   9      12.057  -8.241 -25.303  1.00  0.48           O  
ATOM     17  CB  ASN A   9      14.609  -8.809 -24.259  1.00  0.48           C  
ATOM     18  CG  ASN A   9      16.088  -9.128 -24.074  1.00  0.48           C  
ATOM     19  OD1 ASN A   9      16.657 -10.016 -24.706  1.00  0.48           O  
ATOM     20  ND2 ASN A   9      16.772  -8.358 -23.200  1.00  0.48           N  
ATOM     21  N   GLY A  10      11.777 -10.367 -26.010  1.00  0.52           N  
ATOM     22  CA  GLY A  10      10.364 -10.230 -26.357  1.00  0.52           C  
ATOM     23  C   GLY A  10       9.458  -9.822 -25.225  1.00  0.52           C  
ATOM     24  O   GLY A  10       8.413  -9.208 -25.448  1.00  0.52           O  
ATOM     25  N   CYS A  11       9.859 -10.159 -23.990  1.00  0.60           N  
ATOM     26  CA  CYS A  11       9.246  -9.703 -22.768  1.00  0.60           C  
ATOM     27  C   CYS A  11      10.324  -9.678 -21.699  1.00  0.60           C  
ATOM     28  O   CYS A  11      11.186 -10.555 -21.678  1.00  0.60           O  
ATOM     29  CB  CYS A  11       8.096 -10.649 -22.352  1.00  0.60           C  
ATOM     30  SG  CYS A  11       7.029  -9.949 -21.065  1.00  0.60           S  
ATOM     31  N   THR A  12      10.306  -8.680 -20.797  1.00  0.66           N  
ATOM     32  CA  THR A  12      11.297  -8.545 -19.736  1.00  0.66           C  
ATOM     33  C   THR A  12      10.577  -8.372 -18.417  1.00  0.66           C  
ATOM     34  O   THR A  12       9.791  -7.442 -18.247  1.00  0.66           O  
ATOM     35  CB  THR A  12      12.229  -7.340 -19.892  1.00  0.66           C  
ATOM     36  OG1 THR A  12      12.962  -7.402 -21.104  1.00  0.66           O  
ATOM     37  CG2 THR A  12      13.302  -7.324 -18.796  1.00  0.66           C  
ATOM     38  N   TRP A  13      10.855  -9.239 -17.420  1.00  0.62           N  
ATOM     39  CA  TRP A  13      10.430  -9.019 -16.047  1.00  0.62           C  
ATOM     40  C   TRP A  13      11.641  -8.565 -15.236  1.00  0.62           C  
ATOM     41  O   TRP A  13      12.714  -9.162 -15.300  1.00  0.62           O  
ATOM     42  CB  TRP A  13       9.772 -10.283 -15.408  1.00  0.62           C  
ATOM     43  CG  TRP A  13       9.222 -10.114 -13.996  1.00  0.62           C  
ATOM     44  CD1 TRP A  13       8.835  -8.976 -13.339  1.00  0.62           C  
ATOM     45  CD2 TRP A  13       9.130 -11.163 -12.990  1.00  0.62           C  
ATOM     46  NE1 TRP A  13       8.541  -9.221 -12.009  1.00  0.62           N  
ATOM     47  CE2 TRP A  13       8.731 -10.576 -11.814  1.00  0.62           C  
ATOM     48  CE3 TRP A  13       9.419 -12.535 -13.075  1.00  0.62           C  
ATOM     49  CZ2 TRP A  13       8.606 -11.302 -10.625  1.00  0.62           C  
ATOM     50  CZ3 TRP A  13       9.296 -13.282 -11.882  1.00  0.62           C  
ATOM     51  CH2 TRP A  13       8.911 -12.675 -10.683  1.00  0.62           C  
ATOM     52  N   ILE A  14      11.493  -7.454 -14.492  1.00  0.74           N  
ATOM     53  CA  ILE A  14      12.490  -6.882 -13.603  1.00  0.74           C  
ATOM     54  C   ILE A  14      11.887  -6.791 -12.227  1.00  0.74           C  
ATOM     55  O   ILE A  14      10.721  -6.439 -12.074  1.00  0.74           O  
ATOM     56  CB  ILE A  14      12.904  -5.480 -14.060  1.00  0.74           C  
ATOM     57  CG1 ILE A  14      13.684  -5.597 -15.383  1.00  0.74           C  
ATOM     58  CG2 ILE A  14      13.733  -4.702 -13.005  1.00  0.74           C  
ATOM     59  CD1 ILE A  14      13.822  -4.276 -16.131  1.00  0.74           C  
ATOM     60  N   ASP A  15      12.682  -7.103 -11.194  1.00  0.72           N  
ATOM     61  CA  ASP A  15      12.287  -7.007  -9.818  1.00  0.72           C  
ATOM     62  C   ASP A  15      13.330  -6.167  -9.071  1.00  0.72           C  
ATOM     63  O   ASP A  15      14.526  -6.245  -9.356  1.00  0.72           O  
ATOM     64  CB  ASP A  15      12.118  -8.450  -9.296  1.00  0.72           C  
ATOM     65  CG  ASP A  15      11.505  -8.454  -7.914  1.00  0.72           C  
ATOM     66  OD1 ASP A  15      10.393  -7.879  -7.747  1.00  0.72           O  
ATOM     67  OD2 ASP A  15      12.151  -9.016  -7.005  1.00  0.72           O  
ATOM     68  N   LEU A  16      12.894  -5.287  -8.142  1.00  0.69           N  
ATOM     69  CA  LEU A  16      13.788  -4.565  -7.248  1.00  0.69           C  
ATOM     70  C   LEU A  16      13.322  -4.578  -5.795  1.00  0.69           C  
ATOM     71  O   LEU A  16      12.366  -3.903  -5.405  1.00  0.69           O  
ATOM     72  CB  LEU A  16      13.994  -3.080  -7.678  1.00  0.69           C  
ATOM     73  CG  LEU A  16      14.922  -2.242  -6.751  1.00  0.69           C  
ATOM     74  CD1 LEU A  16      16.370  -2.751  -6.748  1.00  0.69           C  
ATOM     75  CD2 LEU A  16      14.897  -0.743  -7.081  1.00  0.69           C  
ATOM     76  N   ASP A  17      14.092  -5.274  -4.941  1.00  0.62           N  
ATOM     77  CA  ASP A  17      14.000  -5.225  -3.500  1.00  0.62           C  
ATOM     78  C   ASP A  17      14.809  -4.089  -2.886  1.00  0.62           C  
ATOM     79  O   ASP A  17      16.023  -3.985  -3.090  1.00  0.62           O  
ATOM     80  CB  ASP A  17      14.615  -6.507  -2.906  1.00  0.62           C  
ATOM     81  CG  ASP A  17      13.680  -7.689  -3.026  1.00  0.62           C  
ATOM     82  OD1 ASP A  17      12.446  -7.474  -2.942  1.00  0.62           O  
ATOM     83  OD2 ASP A  17      14.236  -8.817  -3.007  1.00  0.62           O  
ATOM     84  N   LEU A  18      14.143  -3.236  -2.071  1.00  0.59           N  
ATOM     85  CA  LEU A  18      14.724  -2.314  -1.096  1.00  0.59           C  
ATOM     86  C   LEU A  18      15.919  -1.506  -1.602  1.00  0.59           C  
ATOM     87  O   LEU A  18      17.012  -1.451  -1.020  1.00  0.59           O  
ATOM     88  CB  LEU A  18      14.953  -3.012   0.274  1.00  0.59           C  
ATOM     89  CG  LEU A  18      15.339  -2.103   1.469  1.00  0.59           C  
ATOM     90  CD1 LEU A  18      14.331  -0.972   1.729  1.00  0.59           C  
ATOM     91  CD2 LEU A  18      15.519  -2.943   2.741  1.00  0.59           C  
ATOM     92  N   GLY A  19      15.711  -0.860  -2.770  1.00  0.65           N  
ATOM     93  CA  GLY A  19      16.693  -0.020  -3.432  1.00  0.65           C  
ATOM     94  C   GLY A  19      17.241   1.080  -2.571  1.00  0.65           C  
ATOM     95  O   GLY A  19      16.519   1.811  -1.905  1.00  0.65           O  
ATOM     96  N   LYS A  20      18.571   1.255  -2.601  1.00  0.58           N  
ATOM     97  CA  LYS A  20      19.208   2.426  -2.043  1.00  0.58           C  
ATOM     98  C   LYS A  20      19.130   3.462  -3.151  1.00  0.58           C  
ATOM     99  O   LYS A  20      18.877   3.093  -4.297  1.00  0.58           O  
ATOM    100  CB  LYS A  20      20.674   2.192  -1.550  1.00  0.58           C  
ATOM    101  CG  LYS A  20      21.197   0.734  -1.471  1.00  0.58           C  
ATOM    102  CD  LYS A  20      20.445  -0.254  -0.547  1.00  0.58           C  
ATOM    103  CE  LYS A  20      20.247   0.205   0.903  1.00  0.58           C  
ATOM    104  NZ  LYS A  20      19.365  -0.758   1.603  1.00  0.58           N  
ATOM    105  N   LEU A  21      19.320   4.767  -2.867  1.00  0.65           N  
ATOM    106  CA  LEU A  21      19.076   5.805  -3.860  1.00  0.65           C  
ATOM    107  C   LEU A  21      19.871   5.649  -5.143  1.00  0.65           C  
ATOM    108  O   LEU A  21      19.292   5.781  -6.211  1.00  0.65           O  
ATOM    109  CB  LEU A  21      19.226   7.227  -3.277  1.00  0.65           C  
ATOM    110  CG  LEU A  21      18.121   7.596  -2.262  1.00  0.65           C  
ATOM    111  CD1 LEU A  21      18.416   8.961  -1.626  1.00  0.65           C  
ATOM    112  CD2 LEU A  21      16.723   7.610  -2.904  1.00  0.65           C  
ATOM    113  N   ASN A  22      21.158   5.243  -5.074  1.00  0.69           N  
ATOM    114  CA  ASN A  22      21.965   4.832  -6.218  1.00  0.69           C  
ATOM    115  C   ASN A  22      21.234   3.855  -7.153  1.00  0.69           C  
ATOM    116  O   ASN A  22      20.937   4.186  -8.291  1.00  0.69           O  
ATOM    117  CB  ASN A  22      23.292   4.136  -5.764  1.00  0.69           C  
ATOM    118  CG  ASN A  22      24.076   4.882  -4.683  1.00  0.69           C  
ATOM    119  OD1 ASN A  22      23.646   5.834  -4.038  1.00  0.69           O  
ATOM    120  ND2 ASN A  22      25.291   4.361  -4.390  1.00  0.69           N  
ATOM    121  N   LYS A  23      20.798   2.678  -6.631  1.00  0.69           N  
ATOM    122  CA  LYS A  23      20.074   1.660  -7.389  1.00  0.69           C  
ATOM    123  C   LYS A  23      18.755   2.170  -7.946  1.00  0.69           C  
ATOM    124  O   LYS A  23      18.338   1.820  -9.046  1.00  0.69           O  
ATOM    125  CB  LYS A  23      19.697   0.422  -6.521  1.00  0.69           C  
ATOM    126  CG  LYS A  23      20.855  -0.500  -6.111  1.00  0.69           C  
ATOM    127  CD  LYS A  23      20.313  -1.760  -5.402  1.00  0.69           C  
ATOM    128  CE  LYS A  23      21.375  -2.821  -5.092  1.00  0.69           C  
ATOM    129  NZ  LYS A  23      20.745  -4.021  -4.485  1.00  0.69           N  
ATOM    130  N   LEU A  24      18.043   2.987  -7.154  1.00  0.71           N  
ATOM    131  CA  LEU A  24      16.797   3.617  -7.528  1.00  0.71           C  
ATOM    132  C   LEU A  24      16.942   4.621  -8.669  1.00  0.71           C  
ATOM    133  O   LEU A  24      16.139   4.652  -9.601  1.00  0.71           O  
ATOM    134  CB  LEU A  24      16.208   4.289  -6.267  1.00  0.71           C  
ATOM    135  CG  LEU A  24      14.756   4.778  -6.389  1.00  0.71           C  
ATOM    136  CD1 LEU A  24      13.819   3.667  -6.864  1.00  0.71           C  
ATOM    137  CD2 LEU A  24      14.247   5.294  -5.038  1.00  0.71           C  
ATOM    138  N   GLU A  25      17.994   5.456  -8.631  1.00  0.73           N  
ATOM    139  CA  GLU A  25      18.389   6.372  -9.681  1.00  0.73           C  
ATOM    140  C   GLU A  25      18.925   5.657 -10.919  1.00  0.73           C  
ATOM    141  O   GLU A  25      18.467   5.949 -12.023  1.00  0.73           O  
ATOM    142  CB  GLU A  25      19.287   7.489  -9.090  1.00  0.73           C  
ATOM    143  CG  GLU A  25      18.429   8.358  -8.127  1.00  0.73           C  
ATOM    144  CD  GLU A  25      19.161   9.351  -7.233  1.00  0.73           C  
ATOM    145  OE1 GLU A  25      20.405   9.429  -7.203  1.00  0.73           O  
ATOM    146  OE2 GLU A  25      18.405  10.059  -6.508  1.00  0.73           O  
ATOM    147  N   ASP A  26      19.784   4.615 -10.775  1.00  0.75           N  
ATOM    148  CA  ASP A  26      20.218   3.756 -11.874  1.00  0.75           C  
ATOM    149  C   ASP A  26      19.025   3.114 -12.606  1.00  0.75           C  
ATOM    150  O   ASP A  26      18.906   3.142 -13.830  1.00  0.75           O  
ATOM    151  CB  ASP A  26      21.110   2.572 -11.378  1.00  0.75           C  
ATOM    152  CG  ASP A  26      22.416   2.975 -10.705  1.00  0.75           C  
ATOM    153  OD1 ASP A  26      23.113   3.872 -11.234  1.00  0.75           O  
ATOM    154  OD2 ASP A  26      22.760   2.315  -9.684  1.00  0.75           O  
ATOM    155  N   LEU A  27      18.054   2.568 -11.839  1.00  0.76           N  
ATOM    156  CA  LEU A  27      16.790   2.032 -12.323  1.00  0.76           C  
ATOM    157  C   LEU A  27      15.949   3.092 -13.034  1.00  0.76           C  
ATOM    158  O   LEU A  27      15.420   2.876 -14.122  1.00  0.76           O  
ATOM    159  CB  LEU A  27      16.007   1.449 -11.104  1.00  0.76           C  
ATOM    160  CG  LEU A  27      14.610   0.843 -11.379  1.00  0.76           C  
ATOM    161  CD1 LEU A  27      14.706  -0.494 -12.121  1.00  0.76           C  
ATOM    162  CD2 LEU A  27      13.787   0.665 -10.097  1.00  0.76           C  
ATOM    163  N   SER A  28      15.840   4.301 -12.455  1.00  0.77           N  
ATOM    164  CA  SER A  28      15.097   5.415 -13.037  1.00  0.77           C  
ATOM    165  C   SER A  28      15.600   5.837 -14.408  1.00  0.77           C  
ATOM    166  O   SER A  28      14.825   5.915 -15.364  1.00  0.77           O  
ATOM    167  CB  SER A  28      15.120   6.632 -12.066  1.00  0.77           C  
ATOM    168  OG  SER A  28      14.357   7.748 -12.520  1.00  0.77           O  
ATOM    169  N   GLU A  29      16.923   6.034 -14.552  1.00  0.75           N  
ATOM    170  CA  GLU A  29      17.547   6.404 -15.807  1.00  0.75           C  
ATOM    171  C   GLU A  29      17.482   5.345 -16.904  1.00  0.75           C  
ATOM    172  O   GLU A  29      17.218   5.664 -18.062  1.00  0.75           O  
ATOM    173  CB  GLU A  29      18.996   6.878 -15.572  1.00  0.75           C  
ATOM    174  CG  GLU A  29      19.047   8.177 -14.725  1.00  0.75           C  
ATOM    175  CD  GLU A  29      20.394   8.896 -14.782  1.00  0.75           C  
ATOM    176  OE1 GLU A  29      21.329   8.392 -15.454  1.00  0.75           O  
ATOM    177  OE2 GLU A  29      20.470   9.998 -14.177  1.00  0.75           O  
ATOM    178  N   ILE A  30      17.685   4.045 -16.587  1.00  0.77           N  
ATOM    179  CA  ILE A  30      17.576   2.971 -17.581  1.00  0.77           C  
ATOM    180  C   ILE A  30      16.171   2.817 -18.159  1.00  0.77           C  
ATOM    181  O   ILE A  30      15.986   2.591 -19.359  1.00  0.77           O  
ATOM    182  CB  ILE A  30      18.021   1.608 -17.037  1.00  0.77           C  
ATOM    183  CG1 ILE A  30      19.504   1.637 -16.609  1.00  0.77           C  
ATOM    184  CG2 ILE A  30      17.822   0.499 -18.103  1.00  0.77           C  
ATOM    185  CD1 ILE A  30      19.891   0.440 -15.731  1.00  0.77           C  
ATOM    186  N   TYR A  31      15.131   2.890 -17.306  1.00  0.74           N  
ATOM    187  CA  TYR A  31      13.791   2.548 -17.748  1.00  0.74           C  
ATOM    188  C   TYR A  31      13.006   3.738 -18.275  1.00  0.74           C  
ATOM    189  O   TYR A  31      12.251   3.582 -19.226  1.00  0.74           O  
ATOM    190  CB  TYR A  31      13.049   1.673 -16.694  1.00  0.74           C  
ATOM    191  CG  TYR A  31      13.838   0.383 -16.588  1.00  0.74           C  
ATOM    192  CD1 TYR A  31      13.890  -0.491 -17.682  1.00  0.74           C  
ATOM    193  CD2 TYR A  31      14.682   0.128 -15.501  1.00  0.74           C  
ATOM    194  CE1 TYR A  31      14.833  -1.524 -17.744  1.00  0.74           C  
ATOM    195  CE2 TYR A  31      15.643  -0.895 -15.554  1.00  0.74           C  
ATOM    196  CZ  TYR A  31      15.731  -1.705 -16.691  1.00  0.74           C  
ATOM    197  OH  TYR A  31      16.708  -2.716 -16.791  1.00  0.74           O  
ATOM    198  N   GLY A  32      13.239   4.978 -17.784  1.00  0.77           N  
ATOM    199  CA  GLY A  32      12.515   6.143 -18.308  1.00  0.77           C  
ATOM    200  C   GLY A  32      11.379   6.577 -17.429  1.00  0.77           C  
ATOM    201  O   GLY A  32      10.482   7.304 -17.846  1.00  0.77           O  
ATOM    202  N   LEU A  33      11.408   6.139 -16.168  1.00  0.73           N  
ATOM    203  CA  LEU A  33      10.401   6.425 -15.174  1.00  0.73           C  
ATOM    204  C   LEU A  33      11.046   7.292 -14.125  1.00  0.73           C  
ATOM    205  O   LEU A  33      12.131   6.968 -13.651  1.00  0.73           O  
ATOM    206  CB  LEU A  33       9.965   5.118 -14.474  1.00  0.73           C  
ATOM    207  CG  LEU A  33       9.286   4.095 -15.394  1.00  0.73           C  
ATOM    208  CD1 LEU A  33       9.417   2.688 -14.798  1.00  0.73           C  
ATOM    209  CD2 LEU A  33       7.819   4.452 -15.649  1.00  0.73           C  
ATOM    210  N   ASP A  34      10.414   8.409 -13.724  1.00  0.70           N  
ATOM    211  CA  ASP A  34      10.918   9.345 -12.730  1.00  0.70           C  
ATOM    212  C   ASP A  34      11.193   8.688 -11.392  1.00  0.70           C  
ATOM    213  O   ASP A  34      10.465   7.793 -10.965  1.00  0.70           O  
ATOM    214  CB  ASP A  34       9.921  10.500 -12.466  1.00  0.70           C  
ATOM    215  CG  ASP A  34       9.207  10.830 -13.751  1.00  0.70           C  
ATOM    216  OD1 ASP A  34       9.721  11.654 -14.537  1.00  0.70           O  
ATOM    217  OD2 ASP A  34       8.171  10.146 -13.991  1.00  0.70           O  
ATOM    218  N   LYS A  35      12.238   9.121 -10.660  1.00  0.72           N  
ATOM    219  CA  LYS A  35      12.547   8.533  -9.369  1.00  0.72           C  
ATOM    220  C   LYS A  35      11.410   8.665  -8.364  1.00  0.72           C  
ATOM    221  O   LYS A  35      11.157   7.732  -7.622  1.00  0.72           O  
ATOM    222  CB  LYS A  35      13.893   9.016  -8.769  1.00  0.72           C  
ATOM    223  CG  LYS A  35      13.948  10.505  -8.388  1.00  0.72           C  
ATOM    224  CD  LYS A  35      15.184  10.884  -7.554  1.00  0.72           C  
ATOM    225  CE  LYS A  35      15.148  10.301  -6.132  1.00  0.72           C  
ATOM    226  NZ  LYS A  35      16.271  10.831  -5.346  1.00  0.72           N  
ATOM    227  N   GLU A  36      10.668   9.793  -8.366  1.00  0.68           N  
ATOM    228  CA  GLU A  36       9.457  10.025  -7.594  1.00  0.68           C  
ATOM    229  C   GLU A  36       8.269   9.158  -8.016  1.00  0.68           C  
ATOM    230  O   GLU A  36       7.551   8.598  -7.190  1.00  0.68           O  
ATOM    231  CB  GLU A  36       9.101  11.522  -7.678  1.00  0.68           C  
ATOM    232  CG  GLU A  36      10.249  12.413  -7.139  1.00  0.68           C  
ATOM    233  CD  GLU A  36      10.006  13.908  -7.325  1.00  0.68           C  
ATOM    234  OE1 GLU A  36       8.897  14.295  -7.768  1.00  0.68           O  
ATOM    235  OE2 GLU A  36      10.971  14.666  -7.043  1.00  0.68           O  
ATOM    236  N   THR A  37       8.069   8.965  -9.341  1.00  0.72           N  
ATOM    237  CA  THR A  37       7.091   8.039  -9.926  1.00  0.72           C  
ATOM    238  C   THR A  37       7.359   6.609  -9.496  1.00  0.72           C  
ATOM    239  O   THR A  37       6.460   5.853  -9.134  1.00  0.72           O  
ATOM    240  CB  THR A  37       7.069   8.091 -11.457  1.00  0.72           C  
ATOM    241  OG1 THR A  37       6.651   9.380 -11.882  1.00  0.72           O  
ATOM    242  CG2 THR A  37       6.071   7.077 -12.041  1.00  0.72           C  
ATOM    243  N   ILE A  38       8.645   6.213  -9.485  1.00  0.73           N  
ATOM    244  CA  ILE A  38       9.124   4.996  -8.857  1.00  0.73           C  
ATOM    245  C   ILE A  38       8.991   5.022  -7.331  1.00  0.73           C  
ATOM    246  O   ILE A  38       8.618   4.028  -6.733  1.00  0.73           O  
ATOM    247  CB  ILE A  38      10.537   4.633  -9.309  1.00  0.73           C  
ATOM    248  CG1 ILE A  38      10.617   4.486 -10.846  1.00  0.73           C  
ATOM    249  CG2 ILE A  38      10.944   3.287  -8.687  1.00  0.73           C  
ATOM    250  CD1 ILE A  38      12.062   4.434 -11.352  1.00  0.73           C  
ATOM    251  N   GLU A  39       9.243   6.135  -6.621  1.00  0.70           N  
ATOM    252  CA  GLU A  39       9.136   6.237  -5.168  1.00  0.70           C  
ATOM    253  C   GLU A  39       7.745   5.960  -4.602  1.00  0.70           C  
ATOM    254  O   GLU A  39       7.610   5.390  -3.521  1.00  0.70           O  
ATOM    255  CB  GLU A  39       9.723   7.568  -4.661  1.00  0.70           C  
ATOM    256  CG  GLU A  39      10.017   7.602  -3.141  1.00  0.70           C  
ATOM    257  CD  GLU A  39      11.073   8.641  -2.751  1.00  0.70           C  
ATOM    258  OE1 GLU A  39      11.203   8.884  -1.524  1.00  0.70           O  
ATOM    259  OE2 GLU A  39      11.785   9.167  -3.649  1.00  0.70           O  
ATOM    260  N   TYR A  40       6.669   6.232  -5.380  1.00  0.66           N  
ATOM    261  CA  TYR A  40       5.312   5.743  -5.115  1.00  0.66           C  
ATOM    262  C   TYR A  40       5.228   4.223  -4.930  1.00  0.66           C  
ATOM    263  O   TYR A  40       4.356   3.710  -4.239  1.00  0.66           O  
ATOM    264  CB  TYR A  40       4.321   6.083  -6.270  1.00  0.66           C  
ATOM    265  CG  TYR A  40       4.130   7.553  -6.531  1.00  0.66           C  
ATOM    266  CD1 TYR A  40       3.941   8.480  -5.490  1.00  0.66           C  
ATOM    267  CD2 TYR A  40       4.034   8.003  -7.860  1.00  0.66           C  
ATOM    268  CE1 TYR A  40       3.705   9.834  -5.776  1.00  0.66           C  
ATOM    269  CE2 TYR A  40       3.799   9.355  -8.149  1.00  0.66           C  
ATOM    270  CZ  TYR A  40       3.638  10.269  -7.103  1.00  0.66           C  
ATOM    271  OH  TYR A  40       3.393  11.627  -7.386  1.00  0.66           O  
ATOM    272  N   ALA A  41       6.150   3.454  -5.542  1.00  0.71           N  
ATOM    273  CA  ALA A  41       6.313   2.037  -5.304  1.00  0.71           C  
ATOM    274  C   ALA A  41       6.849   1.653  -3.938  1.00  0.71           C  
ATOM    275  O   ALA A  41       6.610   0.548  -3.460  1.00  0.71           O  
ATOM    276  CB  ALA A  41       7.328   1.441  -6.294  1.00  0.71           C  
ATOM    277  N   LEU A  42       7.670   2.517  -3.320  1.00  0.62           N  
ATOM    278  CA  LEU A  42       8.399   2.157  -2.127  1.00  0.62           C  
ATOM    279  C   LEU A  42       7.773   2.759  -0.883  1.00  0.62           C  
ATOM    280  O   LEU A  42       8.162   2.406   0.231  1.00  0.62           O  
ATOM    281  CB  LEU A  42       9.878   2.577  -2.269  1.00  0.62           C  
ATOM    282  CG  LEU A  42      10.607   1.865  -3.432  1.00  0.62           C  
ATOM    283  CD1 LEU A  42      11.209   2.904  -4.384  1.00  0.62           C  
ATOM    284  CD2 LEU A  42      11.677   0.879  -2.934  1.00  0.62           C  
ATOM    285  N   ASP A  43       6.713   3.593  -1.028  1.00  0.58           N  
ATOM    286  CA  ASP A  43       5.703   3.702   0.012  1.00  0.58           C  
ATOM    287  C   ASP A  43       4.940   2.378   0.054  1.00  0.58           C  
ATOM    288  O   ASP A  43       4.507   1.837  -0.958  1.00  0.58           O  
ATOM    289  CB  ASP A  43       4.751   4.929  -0.101  1.00  0.58           C  
ATOM    290  CG  ASP A  43       4.104   5.190   1.257  1.00  0.58           C  
ATOM    291  OD1 ASP A  43       3.439   4.259   1.792  1.00  0.58           O  
ATOM    292  OD2 ASP A  43       4.324   6.290   1.818  1.00  0.58           O  
ATOM    293  N   ARG A  44       4.826   1.803   1.254  1.00  0.53           N  
ATOM    294  CA  ARG A  44       4.290   0.483   1.456  1.00  0.53           C  
ATOM    295  C   ARG A  44       2.998   0.548   2.250  1.00  0.53           C  
ATOM    296  O   ARG A  44       2.495  -0.472   2.708  1.00  0.53           O  
ATOM    297  CB  ARG A  44       5.350  -0.388   2.175  1.00  0.53           C  
ATOM    298  CG  ARG A  44       5.775   0.146   3.553  1.00  0.53           C  
ATOM    299  CD  ARG A  44       6.739  -0.798   4.276  1.00  0.53           C  
ATOM    300  NE  ARG A  44       6.871  -0.308   5.690  1.00  0.53           N  
ATOM    301  CZ  ARG A  44       5.932  -0.470   6.634  1.00  0.53           C  
ATOM    302  NH1 ARG A  44       6.142   0.029   7.851  1.00  0.53           N  
ATOM    303  NH2 ARG A  44       4.787  -1.102   6.394  1.00  0.53           N  
ATOM    304  N   ASN A  45       2.424   1.755   2.441  1.00  0.58           N  
ATOM    305  CA  ASN A  45       1.107   1.905   3.035  1.00  0.58           C  
ATOM    306  C   ASN A  45       0.108   2.396   1.990  1.00  0.58           C  
ATOM    307  O   ASN A  45      -1.086   2.492   2.272  1.00  0.58           O  
ATOM    308  CB  ASN A  45       1.131   2.930   4.200  1.00  0.58           C  
ATOM    309  CG  ASN A  45       2.103   2.516   5.300  1.00  0.58           C  
ATOM    310  OD1 ASN A  45       2.132   1.398   5.818  1.00  0.58           O  
ATOM    311  ND2 ASN A  45       2.935   3.490   5.741  1.00  0.58           N  
ATOM    312  N   GLU A  46       0.590   2.693   0.762  1.00  0.58           N  
ATOM    313  CA  GLU A  46      -0.183   3.136  -0.387  1.00  0.58           C  
ATOM    314  C   GLU A  46      -1.268   2.150  -0.831  1.00  0.58           C  
ATOM    315  O   GLU A  46      -1.148   0.930  -0.707  1.00  0.58           O  
ATOM    316  CB  GLU A  46       0.771   3.533  -1.546  1.00  0.58           C  
ATOM    317  CG  GLU A  46       0.135   4.238  -2.770  1.00  0.58           C  
ATOM    318  CD  GLU A  46      -0.568   5.544  -2.462  1.00  0.58           C  
ATOM    319  OE1 GLU A  46      -1.636   5.475  -1.797  1.00  0.58           O  
ATOM    320  OE2 GLU A  46      -0.076   6.598  -2.935  1.00  0.58           O  
ATOM    321  N   ARG A  47      -2.414   2.665  -1.310  1.00  0.55           N  
ATOM    322  CA  ARG A  47      -3.609   1.858  -1.496  1.00  0.55           C  
ATOM    323  C   ARG A  47      -3.696   1.136  -2.842  1.00  0.55           C  
ATOM    324  O   ARG A  47      -3.267   1.648  -3.868  1.00  0.55           O  
ATOM    325  CB  ARG A  47      -4.851   2.748  -1.275  1.00  0.55           C  
ATOM    326  CG  ARG A  47      -6.174   1.963  -1.198  1.00  0.55           C  
ATOM    327  CD  ARG A  47      -7.340   2.751  -0.609  1.00  0.55           C  
ATOM    328  NE  ARG A  47      -6.954   3.098   0.801  1.00  0.55           N  
ATOM    329  CZ  ARG A  47      -7.400   2.536   1.933  1.00  0.55           C  
ATOM    330  NH1 ARG A  47      -6.986   3.031   3.092  1.00  0.55           N  
ATOM    331  NH2 ARG A  47      -8.275   1.549   1.946  1.00  0.55           N  
ATOM    332  N   ALA A  48      -4.264  -0.099  -2.896  1.00  0.67           N  
ATOM    333  CA  ALA A  48      -4.413  -0.824  -4.156  1.00  0.67           C  
ATOM    334  C   ALA A  48      -5.341  -0.178  -5.201  1.00  0.67           C  
ATOM    335  O   ALA A  48      -6.542  -0.003  -4.985  1.00  0.67           O  
ATOM    336  CB  ALA A  48      -4.744  -2.320  -3.960  1.00  0.67           C  
ATOM    337  N   HIS A  49      -4.775   0.179  -6.373  1.00  0.59           N  
ATOM    338  CA  HIS A  49      -5.460   0.830  -7.474  1.00  0.59           C  
ATOM    339  C   HIS A  49      -4.689   0.577  -8.759  1.00  0.59           C  
ATOM    340  O   HIS A  49      -3.612  -0.023  -8.752  1.00  0.59           O  
ATOM    341  CB  HIS A  49      -5.650   2.367  -7.281  1.00  0.59           C  
ATOM    342  CG  HIS A  49      -4.453   3.242  -7.562  1.00  0.59           C  
ATOM    343  ND1 HIS A  49      -3.343   3.132  -6.758  1.00  0.59           N  
ATOM    344  CD2 HIS A  49      -4.261   4.218  -8.490  1.00  0.59           C  
ATOM    345  CE1 HIS A  49      -2.500   4.045  -7.193  1.00  0.59           C  
ATOM    346  NE2 HIS A  49      -3.004   4.732  -8.246  1.00  0.59           N  
ATOM    347  N   MET A  50      -5.245   1.017  -9.907  1.00  0.63           N  
ATOM    348  CA  MET A  50      -4.515   1.105 -11.154  1.00  0.63           C  
ATOM    349  C   MET A  50      -4.626   2.495 -11.712  1.00  0.63           C  
ATOM    350  O   MET A  50      -5.576   3.224 -11.444  1.00  0.63           O  
ATOM    351  CB  MET A  50      -4.947   0.094 -12.239  1.00  0.63           C  
ATOM    352  CG  MET A  50      -6.455  -0.010 -12.526  1.00  0.63           C  
ATOM    353  SD  MET A  50      -6.850  -1.455 -13.557  1.00  0.63           S  
ATOM    354  CE  MET A  50      -6.538  -0.673 -15.154  1.00  0.63           C  
ATOM    355  N   ASP A  51      -3.603   2.884 -12.481  1.00  0.62           N  
ATOM    356  CA  ASP A  51      -3.390   4.235 -12.905  1.00  0.62           C  
ATOM    357  C   ASP A  51      -2.764   4.198 -14.300  1.00  0.62           C  
ATOM    358  O   ASP A  51      -2.080   3.235 -14.663  1.00  0.62           O  
ATOM    359  CB  ASP A  51      -2.452   4.848 -11.847  1.00  0.62           C  
ATOM    360  CG  ASP A  51      -2.504   6.345 -11.838  1.00  0.62           C  
ATOM    361  OD1 ASP A  51      -3.044   6.946 -12.799  1.00  0.62           O  
ATOM    362  OD2 ASP A  51      -1.911   6.943 -10.899  1.00  0.62           O  
ATOM    363  N   TYR A  52      -3.002   5.234 -15.128  1.00  0.54           N  
ATOM    364  CA  TYR A  52      -2.576   5.279 -16.521  1.00  0.54           C  
ATOM    365  C   TYR A  52      -1.804   6.561 -16.805  1.00  0.54           C  
ATOM    366  O   TYR A  52      -2.381   7.585 -17.158  1.00  0.54           O  
ATOM    367  CB  TYR A  52      -3.773   5.301 -17.532  1.00  0.54           C  
ATOM    368  CG  TYR A  52      -4.657   4.083 -17.624  1.00  0.54           C  
ATOM    369  CD1 TYR A  52      -4.276   2.789 -17.226  1.00  0.54           C  
ATOM    370  CD2 TYR A  52      -5.938   4.268 -18.176  1.00  0.54           C  
ATOM    371  CE1 TYR A  52      -5.167   1.714 -17.367  1.00  0.54           C  
ATOM    372  CE2 TYR A  52      -6.837   3.201 -18.295  1.00  0.54           C  
ATOM    373  CZ  TYR A  52      -6.448   1.922 -17.890  1.00  0.54           C  
ATOM    374  OH  TYR A  52      -7.343   0.843 -18.002  1.00  0.54           O  
ATOM    375  N   HIS A  53      -0.464   6.479 -16.781  1.00  0.57           N  
ATOM    376  CA  HIS A  53       0.446   7.573 -17.080  1.00  0.57           C  
ATOM    377  C   HIS A  53       0.889   7.374 -18.519  1.00  0.57           C  
ATOM    378  O   HIS A  53       1.971   6.868 -18.819  1.00  0.57           O  
ATOM    379  CB  HIS A  53       1.657   7.574 -16.109  1.00  0.57           C  
ATOM    380  CG  HIS A  53       1.213   7.765 -14.683  1.00  0.57           C  
ATOM    381  ND1 HIS A  53       1.201   9.043 -14.171  1.00  0.57           N  
ATOM    382  CD2 HIS A  53       0.535   6.929 -13.850  1.00  0.57           C  
ATOM    383  CE1 HIS A  53       0.507   8.973 -13.058  1.00  0.57           C  
ATOM    384  NE2 HIS A  53       0.078   7.716 -12.813  1.00  0.57           N  
ATOM    385  N   ARG A  54       0.002   7.705 -19.480  1.00  0.49           N  
ATOM    386  CA  ARG A  54       0.171   7.350 -20.882  1.00  0.49           C  
ATOM    387  C   ARG A  54       1.286   8.118 -21.577  1.00  0.49           C  
ATOM    388  O   ARG A  54       1.877   7.629 -22.532  1.00  0.49           O  
ATOM    389  CB  ARG A  54      -1.140   7.496 -21.696  1.00  0.49           C  
ATOM    390  CG  ARG A  54      -2.229   6.475 -21.308  1.00  0.49           C  
ATOM    391  CD  ARG A  54      -3.430   6.529 -22.256  1.00  0.49           C  
ATOM    392  NE  ARG A  54      -4.402   5.472 -21.819  1.00  0.49           N  
ATOM    393  CZ  ARG A  54      -5.607   5.294 -22.377  1.00  0.49           C  
ATOM    394  NH1 ARG A  54      -6.439   4.384 -21.877  1.00  0.49           N  
ATOM    395  NH2 ARG A  54      -6.004   6.006 -23.428  1.00  0.49           N  
ATOM    396  N   GLU A  55       1.641   9.307 -21.074  1.00  0.32           N  
ATOM    397  CA  GLU A  55       2.737  10.152 -21.496  1.00  0.32           C  
ATOM    398  C   GLU A  55       4.108   9.505 -21.350  1.00  0.32           C  
ATOM    399  O   GLU A  55       5.011   9.752 -22.146  1.00  0.32           O  
ATOM    400  CB  GLU A  55       2.679  11.517 -20.751  1.00  0.32           C  
ATOM    401  CG  GLU A  55       2.717  11.466 -19.197  1.00  0.32           C  
ATOM    402  CD  GLU A  55       1.416  11.038 -18.511  1.00  0.32           C  
ATOM    403  OE1 GLU A  55       1.437  10.995 -17.262  1.00  0.32           O  
ATOM    404  OE2 GLU A  55       0.415  10.718 -19.204  1.00  0.32           O  
ATOM    405  N   SER A  56       4.298   8.625 -20.346  1.00  0.43           N  
ATOM    406  CA  SER A  56       5.512   7.829 -20.205  1.00  0.43           C  
ATOM    407  C   SER A  56       5.308   6.413 -20.723  1.00  0.43           C  
ATOM    408  O   SER A  56       6.185   5.569 -20.579  1.00  0.43           O  
ATOM    409  CB  SER A  56       6.029   7.791 -18.737  1.00  0.43           C  
ATOM    410  OG  SER A  56       5.007   7.435 -17.804  1.00  0.43           O  
ATOM    411  N   GLU A  57       4.142   6.139 -21.353  1.00  0.65           N  
ATOM    412  CA  GLU A  57       3.700   4.848 -21.867  1.00  0.65           C  
ATOM    413  C   GLU A  57       3.351   3.841 -20.786  1.00  0.65           C  
ATOM    414  O   GLU A  57       3.255   2.632 -21.002  1.00  0.65           O  
ATOM    415  CB  GLU A  57       4.603   4.245 -22.982  1.00  0.65           C  
ATOM    416  CG  GLU A  57       4.457   4.973 -24.344  1.00  0.65           C  
ATOM    417  CD  GLU A  57       3.086   4.743 -24.975  1.00  0.65           C  
ATOM    418  OE1 GLU A  57       2.239   4.055 -24.339  1.00  0.65           O  
ATOM    419  OE2 GLU A  57       2.850   5.235 -26.102  1.00  0.65           O  
ATOM    420  N   THR A  58       3.065   4.345 -19.580  1.00  0.69           N  
ATOM    421  CA  THR A  58       3.210   3.577 -18.358  1.00  0.69           C  
ATOM    422  C   THR A  58       1.895   3.365 -17.673  1.00  0.69           C  
ATOM    423  O   THR A  58       0.986   4.192 -17.664  1.00  0.69           O  
ATOM    424  CB  THR A  58       4.163   4.257 -17.389  1.00  0.69           C  
ATOM    425  OG1 THR A  58       5.472   4.155 -17.916  1.00  0.69           O  
ATOM    426  CG2 THR A  58       4.239   3.592 -16.012  1.00  0.69           C  
ATOM    427  N   VAL A  59       1.745   2.189 -17.063  1.00  0.73           N  
ATOM    428  CA  VAL A  59       0.626   1.862 -16.225  1.00  0.73           C  
ATOM    429  C   VAL A  59       1.193   1.560 -14.847  1.00  0.73           C  
ATOM    430  O   VAL A  59       2.265   0.965 -14.711  1.00  0.73           O  
ATOM    431  CB  VAL A  59      -0.184   0.710 -16.805  1.00  0.73           C  
ATOM    432  CG1 VAL A  59      -0.316   0.860 -18.332  1.00  0.73           C  
ATOM    433  CG2 VAL A  59       0.526  -0.621 -16.580  1.00  0.73           C  
ATOM    434  N   THR A  60       0.500   1.991 -13.782  1.00  0.76           N  
ATOM    435  CA  THR A  60       0.963   1.783 -12.411  1.00  0.76           C  
ATOM    436  C   THR A  60      -0.106   1.001 -11.706  1.00  0.76           C  
ATOM    437  O   THR A  60      -1.272   1.377 -11.730  1.00  0.76           O  
ATOM    438  CB  THR A  60       1.224   3.065 -11.626  1.00  0.76           C  
ATOM    439  OG1 THR A  60       2.262   3.807 -12.246  1.00  0.76           O  
ATOM    440  CG2 THR A  60       1.690   2.766 -10.191  1.00  0.76           C  
ATOM    441  N   PHE A  61       0.261  -0.135 -11.092  1.00  0.72           N  
ATOM    442  CA  PHE A  61      -0.647  -1.006 -10.374  1.00  0.72           C  
ATOM    443  C   PHE A  61      -0.099  -1.178  -8.966  1.00  0.72           C  
ATOM    444  O   PHE A  61       1.084  -1.453  -8.773  1.00  0.72           O  
ATOM    445  CB  PHE A  61      -0.769  -2.407 -11.044  1.00  0.72           C  
ATOM    446  CG  PHE A  61      -1.607  -2.381 -12.294  1.00  0.72           C  
ATOM    447  CD1 PHE A  61      -1.197  -1.732 -13.472  1.00  0.72           C  
ATOM    448  CD2 PHE A  61      -2.843  -3.034 -12.296  1.00  0.72           C  
ATOM    449  CE1 PHE A  61      -2.039  -1.695 -14.594  1.00  0.72           C  
ATOM    450  CE2 PHE A  61      -3.696  -2.956 -13.395  1.00  0.72           C  
ATOM    451  CZ  PHE A  61      -3.298  -2.288 -14.549  1.00  0.72           C  
ATOM    452  N   ILE A  62      -0.946  -1.024  -7.935  1.00  0.73           N  
ATOM    453  CA  ILE A  62      -0.579  -1.258  -6.539  1.00  0.73           C  
ATOM    454  C   ILE A  62      -1.345  -2.486  -6.088  1.00  0.73           C  
ATOM    455  O   ILE A  62      -2.540  -2.583  -6.344  1.00  0.73           O  
ATOM    456  CB  ILE A  62      -0.953  -0.093  -5.623  1.00  0.73           C  
ATOM    457  CG1 ILE A  62      -0.242   1.224  -6.017  1.00  0.73           C  
ATOM    458  CG2 ILE A  62      -0.728  -0.455  -4.136  1.00  0.73           C  
ATOM    459  CD1 ILE A  62       0.770   1.778  -5.042  1.00  0.73           C  
ATOM    460  N   TYR A  63      -0.706  -3.470  -5.420  1.00  0.70           N  
ATOM    461  CA  TYR A  63      -1.424  -4.652  -4.967  1.00  0.70           C  
ATOM    462  C   TYR A  63      -0.867  -5.141  -3.643  1.00  0.70           C  
ATOM    463  O   TYR A  63       0.314  -5.459  -3.517  1.00  0.70           O  
ATOM    464  CB  TYR A  63      -1.321  -5.796  -6.004  1.00  0.70           C  
ATOM    465  CG  TYR A  63      -2.400  -6.835  -5.858  1.00  0.70           C  
ATOM    466  CD1 TYR A  63      -3.714  -6.575  -6.261  1.00  0.70           C  
ATOM    467  CD2 TYR A  63      -2.086  -8.121  -5.408  1.00  0.70           C  
ATOM    468  CE1 TYR A  63      -4.646  -7.615  -6.369  1.00  0.70           C  
ATOM    469  CE2 TYR A  63      -3.036  -9.150  -5.432  1.00  0.70           C  
ATOM    470  CZ  TYR A  63      -4.309  -8.901  -5.942  1.00  0.70           C  
ATOM    471  OH  TYR A  63      -5.280  -9.919  -5.984  1.00  0.70           O  
ATOM    472  N   ASN A  64      -1.720  -5.244  -2.608  1.00  0.65           N  
ATOM    473  CA  ASN A  64      -1.299  -5.703  -1.300  1.00  0.65           C  
ATOM    474  C   ASN A  64      -0.889  -7.170  -1.283  1.00  0.65           C  
ATOM    475  O   ASN A  64      -1.489  -8.011  -1.945  1.00  0.65           O  
ATOM    476  CB  ASN A  64      -2.399  -5.435  -0.250  1.00  0.65           C  
ATOM    477  CG  ASN A  64      -2.458  -3.932  -0.026  1.00  0.65           C  
ATOM    478  OD1 ASN A  64      -1.421  -3.287   0.105  1.00  0.65           O  
ATOM    479  ND2 ASN A  64      -3.675  -3.358   0.032  1.00  0.65           N  
ATOM    480  N   VAL A  65       0.161  -7.508  -0.513  1.00  0.68           N  
ATOM    481  CA  VAL A  65       0.715  -8.850  -0.427  1.00  0.68           C  
ATOM    482  C   VAL A  65       0.824  -9.148   1.037  1.00  0.68           C  
ATOM    483  O   VAL A  65       1.120  -8.255   1.812  1.00  0.68           O  
ATOM    484  CB  VAL A  65       2.111  -8.980  -1.039  1.00  0.68           C  
ATOM    485  CG1 VAL A  65       2.558 -10.456  -1.110  1.00  0.68           C  
ATOM    486  CG2 VAL A  65       2.061  -8.363  -2.439  1.00  0.68           C  
ATOM    487  N   LEU A  66       0.582 -10.379   1.502  1.00  0.67           N  
ATOM    488  CA  LEU A  66       0.690 -10.626   2.927  1.00  0.67           C  
ATOM    489  C   LEU A  66       2.066 -10.874   3.510  1.00  0.67           C  
ATOM    490  O   LEU A  66       2.632 -11.959   3.363  1.00  0.67           O  
ATOM    491  CB  LEU A  66      -0.134 -11.859   3.300  1.00  0.67           C  
ATOM    492  CG  LEU A  66      -1.630 -11.584   3.422  1.00  0.67           C  
ATOM    493  CD1 LEU A  66      -2.271 -12.873   3.912  1.00  0.67           C  
ATOM    494  CD2 LEU A  66      -1.992 -10.453   4.395  1.00  0.67           C  
ATOM    495  N   ASP A  67       2.568  -9.928   4.318  1.00  0.58           N  
ATOM    496  CA  ASP A  67       3.656 -10.148   5.242  1.00  0.58           C  
ATOM    497  C   ASP A  67       3.129 -10.764   6.538  1.00  0.58           C  
ATOM    498  O   ASP A  67       2.899 -10.056   7.511  1.00  0.58           O  
ATOM    499  CB  ASP A  67       4.387  -8.821   5.564  1.00  0.58           C  
ATOM    500  CG  ASP A  67       5.241  -8.359   4.403  1.00  0.58           C  
ATOM    501  OD1 ASP A  67       6.139  -9.146   4.010  1.00  0.58           O  
ATOM    502  OD2 ASP A  67       5.071  -7.194   3.967  1.00  0.58           O  
ATOM    503  N   VAL A  68       2.946 -12.110   6.580  1.00  0.59           N  
ATOM    504  CA  VAL A  68       2.575 -12.856   7.794  1.00  0.59           C  
ATOM    505  C   VAL A  68       3.606 -13.914   8.157  1.00  0.59           C  
ATOM    506  O   VAL A  68       4.106 -13.986   9.274  1.00  0.59           O  
ATOM    507  CB  VAL A  68       1.246 -13.585   7.646  1.00  0.59           C  
ATOM    508  CG1 VAL A  68       0.842 -14.222   8.992  1.00  0.59           C  
ATOM    509  CG2 VAL A  68       0.203 -12.553   7.207  1.00  0.59           C  
ATOM    510  N   LYS A  69       4.006 -14.758   7.184  1.00  0.48           N  
ATOM    511  CA  LYS A  69       4.913 -15.882   7.402  1.00  0.48           C  
ATOM    512  C   LYS A  69       6.350 -15.504   7.110  1.00  0.48           C  
ATOM    513  O   LYS A  69       7.219 -16.347   6.934  1.00  0.48           O  
ATOM    514  CB  LYS A  69       4.558 -17.048   6.456  1.00  0.48           C  
ATOM    515  CG  LYS A  69       3.163 -17.628   6.690  1.00  0.48           C  
ATOM    516  CD  LYS A  69       2.976 -18.869   5.814  1.00  0.48           C  
ATOM    517  CE  LYS A  69       1.558 -19.416   5.792  1.00  0.48           C  
ATOM    518  NZ  LYS A  69       1.103 -19.893   7.108  1.00  0.48           N  
ATOM    519  N   LYS A  70       6.584 -14.193   7.023  1.00  0.37           N  
ATOM    520  CA  LYS A  70       7.793 -13.540   6.584  1.00  0.37           C  
ATOM    521  C   LYS A  70       8.624 -13.165   7.808  1.00  0.37           C  
ATOM    522  O   LYS A  70       8.952 -11.996   8.009  1.00  0.37           O  
ATOM    523  CB  LYS A  70       7.358 -12.277   5.795  1.00  0.37           C  
ATOM    524  CG  LYS A  70       6.921 -12.527   4.345  1.00  0.37           C  
ATOM    525  CD  LYS A  70       5.664 -13.354   4.077  1.00  0.37           C  
ATOM    526  CE  LYS A  70       5.317 -13.210   2.597  1.00  0.37           C  
ATOM    527  NZ  LYS A  70       4.059 -13.898   2.280  1.00  0.37           N  
ATOM    528  N   ASP A  71       8.881 -14.157   8.691  1.00  0.37           N  
ATOM    529  CA  ASP A  71       9.496 -14.034  10.007  1.00  0.37           C  
ATOM    530  C   ASP A  71       8.902 -12.934  10.899  1.00  0.37           C  
ATOM    531  O   ASP A  71       9.590 -12.194  11.597  1.00  0.37           O  
ATOM    532  CB  ASP A  71      11.035 -13.969   9.885  1.00  0.37           C  
ATOM    533  CG  ASP A  71      11.515 -15.199   9.135  1.00  0.37           C  
ATOM    534  OD1 ASP A  71      11.025 -16.308   9.475  1.00  0.37           O  
ATOM    535  OD2 ASP A  71      12.353 -15.040   8.214  1.00  0.37           O  
ATOM    536  N   LYS A  72       7.555 -12.798  10.905  1.00  0.38           N  
ATOM    537  CA  LYS A  72       6.924 -11.581  11.388  1.00  0.38           C  
ATOM    538  C   LYS A  72       6.471 -11.613  12.822  1.00  0.38           C  
ATOM    539  O   LYS A  72       6.210 -10.553  13.372  1.00  0.38           O  
ATOM    540  CB  LYS A  72       5.632 -11.269  10.583  1.00  0.38           C  
ATOM    541  CG  LYS A  72       5.846 -11.011   9.088  1.00  0.38           C  
ATOM    542  CD  LYS A  72       6.652  -9.740   8.768  1.00  0.38           C  
ATOM    543  CE  LYS A  72       5.945  -8.443   9.178  1.00  0.38           C  
ATOM    544  NZ  LYS A  72       6.685  -7.263   8.683  1.00  0.38           N  
ATOM    545  N   ALA A  73       6.334 -12.795  13.455  1.00  0.45           N  
ATOM    546  CA  ALA A  73       5.894 -12.922  14.838  1.00  0.45           C  
ATOM    547  C   ALA A  73       4.578 -12.201  15.199  1.00  0.45           C  
ATOM    548  O   ALA A  73       4.520 -11.446  16.164  1.00  0.45           O  
ATOM    549  CB  ALA A  73       7.042 -12.537  15.798  1.00  0.45           C  
ATOM    550  N   TYR A  74       3.502 -12.431  14.404  1.00  0.46           N  
ATOM    551  CA  TYR A  74       2.132 -11.943  14.607  1.00  0.46           C  
ATOM    552  C   TYR A  74       1.874 -10.518  14.114  1.00  0.46           C  
ATOM    553  O   TYR A  74       0.766 -10.001  14.223  1.00  0.46           O  
ATOM    554  CB  TYR A  74       1.570 -12.129  16.051  1.00  0.46           C  
ATOM    555  CG  TYR A  74       1.526 -13.584  16.425  1.00  0.46           C  
ATOM    556  CD1 TYR A  74       0.458 -14.383  15.987  1.00  0.46           C  
ATOM    557  CD2 TYR A  74       2.531 -14.161  17.220  1.00  0.46           C  
ATOM    558  CE1 TYR A  74       0.399 -15.739  16.331  1.00  0.46           C  
ATOM    559  CE2 TYR A  74       2.476 -15.521  17.562  1.00  0.46           C  
ATOM    560  CZ  TYR A  74       1.408 -16.307  17.114  1.00  0.46           C  
ATOM    561  OH  TYR A  74       1.324 -17.673  17.438  1.00  0.46           O  
ATOM    562  N   TYR A  75       2.858  -9.859  13.473  1.00  0.39           N  
ATOM    563  CA  TYR A  75       2.656  -8.550  12.869  1.00  0.39           C  
ATOM    564  C   TYR A  75       2.292  -8.676  11.391  1.00  0.39           C  
ATOM    565  O   TYR A  75       3.152  -8.564  10.518  1.00  0.39           O  
ATOM    566  CB  TYR A  75       3.939  -7.683  12.985  1.00  0.39           C  
ATOM    567  CG  TYR A  75       4.220  -7.295  14.412  1.00  0.39           C  
ATOM    568  CD1 TYR A  75       3.758  -6.069  14.921  1.00  0.39           C  
ATOM    569  CD2 TYR A  75       4.983  -8.125  15.249  1.00  0.39           C  
ATOM    570  CE1 TYR A  75       4.070  -5.680  16.234  1.00  0.39           C  
ATOM    571  CE2 TYR A  75       5.301  -7.739  16.555  1.00  0.39           C  
ATOM    572  CZ  TYR A  75       4.848  -6.514  17.044  1.00  0.39           C  
ATOM    573  OH  TYR A  75       5.181  -6.134  18.356  1.00  0.39           O  
ATOM    574  N   GLU A  76       1.001  -8.895  11.068  1.00  0.52           N  
ATOM    575  CA  GLU A  76       0.550  -9.253   9.734  1.00  0.52           C  
ATOM    576  C   GLU A  76       0.019  -8.080   8.904  1.00  0.52           C  
ATOM    577  O   GLU A  76      -1.041  -7.522   9.168  1.00  0.52           O  
ATOM    578  CB  GLU A  76      -0.443 -10.434   9.814  1.00  0.52           C  
ATOM    579  CG  GLU A  76      -1.611 -10.353  10.824  1.00  0.52           C  
ATOM    580  CD  GLU A  76      -2.300 -11.716  10.954  1.00  0.52           C  
ATOM    581  OE1 GLU A  76      -3.355 -11.762  11.633  1.00  0.52           O  
ATOM    582  OE2 GLU A  76      -1.768 -12.720  10.407  1.00  0.52           O  
ATOM    583  N   THR A  77       0.783  -7.645   7.866  1.00  0.57           N  
ATOM    584  CA  THR A  77       0.483  -6.435   7.065  1.00  0.57           C  
ATOM    585  C   THR A  77       0.907  -6.582   5.594  1.00  0.57           C  
ATOM    586  O   THR A  77       0.888  -7.695   5.072  1.00  0.57           O  
ATOM    587  CB  THR A  77       0.953  -5.108   7.687  1.00  0.57           C  
ATOM    588  OG1 THR A  77       2.090  -5.299   8.511  1.00  0.57           O  
ATOM    589  CG2 THR A  77      -0.162  -4.526   8.568  1.00  0.57           C  
ATOM    590  N   PHE A  78       1.222  -5.479   4.852  1.00  0.53           N  
ATOM    591  CA  PHE A  78       1.162  -5.442   3.388  1.00  0.53           C  
ATOM    592  C   PHE A  78       2.099  -4.427   2.670  1.00  0.53           C  
ATOM    593  O   PHE A  78       2.492  -3.464   3.332  1.00  0.53           O  
ATOM    594  CB  PHE A  78      -0.312  -5.171   2.939  1.00  0.53           C  
ATOM    595  CG  PHE A  78      -0.961  -3.982   3.634  1.00  0.53           C  
ATOM    596  CD1 PHE A  78      -1.769  -4.157   4.776  1.00  0.53           C  
ATOM    597  CD2 PHE A  78      -0.797  -2.679   3.131  1.00  0.53           C  
ATOM    598  CE1 PHE A  78      -2.365  -3.058   5.413  1.00  0.53           C  
ATOM    599  CE2 PHE A  78      -1.413  -1.581   3.746  1.00  0.53           C  
ATOM    600  CZ  PHE A  78      -2.188  -1.770   4.895  1.00  0.53           C  
ATOM    601  N   PRO A  79       2.475  -4.577   1.347  1.00  0.57           N  
ATOM    602  CA  PRO A  79       3.314  -3.531   0.728  1.00  0.57           C  
ATOM    603  C   PRO A  79       3.264  -3.146  -0.789  1.00  0.57           C  
ATOM    604  O   PRO A  79       3.474  -1.966  -1.037  1.00  0.57           O  
ATOM    605  CB  PRO A  79       4.708  -4.124   0.988  1.00  0.57           C  
ATOM    606  CG  PRO A  79       4.527  -5.616   0.674  1.00  0.57           C  
ATOM    607  CD  PRO A  79       3.047  -5.884   0.993  1.00  0.57           C  
ATOM    608  N   MET A  80       3.145  -4.016  -1.838  1.00  0.63           N  
ATOM    609  CA  MET A  80       3.896  -3.766  -3.104  1.00  0.63           C  
ATOM    610  C   MET A  80       3.225  -3.228  -4.403  1.00  0.63           C  
ATOM    611  O   MET A  80       2.013  -3.049  -4.519  1.00  0.63           O  
ATOM    612  CB  MET A  80       4.790  -4.980  -3.482  1.00  0.63           C  
ATOM    613  CG  MET A  80       4.101  -6.068  -4.333  1.00  0.63           C  
ATOM    614  SD  MET A  80       5.094  -7.570  -4.586  1.00  0.63           S  
ATOM    615  CE  MET A  80       6.200  -6.816  -5.810  1.00  0.63           C  
ATOM    616  N   THR A  81       4.054  -2.946  -5.456  1.00  0.72           N  
ATOM    617  CA  THR A  81       3.642  -2.387  -6.756  1.00  0.72           C  
ATOM    618  C   THR A  81       4.145  -3.129  -7.971  1.00  0.72           C  
ATOM    619  O   THR A  81       5.033  -3.981  -7.938  1.00  0.72           O  
ATOM    620  CB  THR A  81       4.114  -0.968  -7.003  1.00  0.72           C  
ATOM    621  OG1 THR A  81       5.503  -0.895  -6.766  1.00  0.72           O  
ATOM    622  CG2 THR A  81       3.353  -0.115  -6.016  1.00  0.72           C  
ATOM    623  N   PHE A  82       3.527  -2.764  -9.108  1.00  0.72           N  
ATOM    624  CA  PHE A  82       3.861  -3.188 -10.441  1.00  0.72           C  
ATOM    625  C   PHE A  82       3.842  -1.952 -11.329  1.00  0.72           C  
ATOM    626  O   PHE A  82       2.876  -1.188 -11.340  1.00  0.72           O  
ATOM    627  CB  PHE A  82       2.833  -4.205 -11.018  1.00  0.72           C  
ATOM    628  CG  PHE A  82       2.620  -5.341 -10.063  1.00  0.72           C  
ATOM    629  CD1 PHE A  82       3.301  -6.548 -10.243  1.00  0.72           C  
ATOM    630  CD2 PHE A  82       1.842  -5.161  -8.903  1.00  0.72           C  
ATOM    631  CE1 PHE A  82       3.291  -7.517  -9.234  1.00  0.72           C  
ATOM    632  CE2 PHE A  82       1.877  -6.103  -7.875  1.00  0.72           C  
ATOM    633  CZ  PHE A  82       2.597  -7.285  -8.048  1.00  0.72           C  
ATOM    634  N   ILE A  83       4.908  -1.733 -12.111  1.00  0.77           N  
ATOM    635  CA  ILE A  83       4.946  -0.724 -13.158  1.00  0.77           C  
ATOM    636  C   ILE A  83       5.077  -1.473 -14.469  1.00  0.77           C  
ATOM    637  O   ILE A  83       5.889  -2.387 -14.595  1.00  0.77           O  
ATOM    638  CB  ILE A  83       6.089   0.281 -13.005  1.00  0.77           C  
ATOM    639  CG1 ILE A  83       5.950   1.063 -11.676  1.00  0.77           C  
ATOM    640  CG2 ILE A  83       6.076   1.243 -14.212  1.00  0.77           C  
ATOM    641  CD1 ILE A  83       7.130   2.005 -11.405  1.00  0.77           C  
ATOM    642  N   VAL A  84       4.253  -1.135 -15.481  1.00  0.77           N  
ATOM    643  CA  VAL A  84       4.335  -1.757 -16.796  1.00  0.77           C  
ATOM    644  C   VAL A  84       4.407  -0.682 -17.871  1.00  0.77           C  
ATOM    645  O   VAL A  84       3.601   0.245 -17.904  1.00  0.77           O  
ATOM    646  CB  VAL A  84       3.213  -2.767 -17.077  1.00  0.77           C  
ATOM    647  CG1 VAL A  84       3.164  -3.146 -18.568  1.00  0.77           C  
ATOM    648  CG2 VAL A  84       3.405  -4.009 -16.197  1.00  0.77           C  
ATOM    649  N   GLU A  85       5.381  -0.806 -18.790  1.00  0.67           N  
ATOM    650  CA  GLU A  85       5.558   0.027 -19.966  1.00  0.67           C  
ATOM    651  C   GLU A  85       6.013  -0.940 -21.054  1.00  0.67           C  
ATOM    652  O   GLU A  85       6.656  -1.942 -20.748  1.00  0.67           O  
ATOM    653  CB  GLU A  85       6.664   1.118 -19.751  1.00  0.67           C  
ATOM    654  CG  GLU A  85       8.013   0.493 -19.287  1.00  0.67           C  
ATOM    655  CD  GLU A  85       9.316   1.295 -19.279  1.00  0.67           C  
ATOM    656  OE1 GLU A  85       9.778   1.663 -18.174  1.00  0.67           O  
ATOM    657  OE2 GLU A  85       9.983   1.364 -20.352  1.00  0.67           O  
ATOM    658  N   HIS A  86       5.712  -0.710 -22.351  1.00  0.58           N  
ATOM    659  CA  HIS A  86       6.248  -1.507 -23.463  1.00  0.58           C  
ATOM    660  C   HIS A  86       6.217  -3.044 -23.336  1.00  0.58           C  
ATOM    661  O   HIS A  86       5.187  -3.697 -23.483  1.00  0.58           O  
ATOM    662  CB  HIS A  86       7.678  -1.029 -23.813  1.00  0.58           C  
ATOM    663  CG  HIS A  86       7.707   0.423 -24.142  1.00  0.58           C  
ATOM    664  ND1 HIS A  86       7.208   0.826 -25.362  1.00  0.58           N  
ATOM    665  CD2 HIS A  86       8.077   1.497 -23.397  1.00  0.58           C  
ATOM    666  CE1 HIS A  86       7.281   2.143 -25.341  1.00  0.58           C  
ATOM    667  NE2 HIS A  86       7.799   2.600 -24.174  1.00  0.58           N  
ATOM    668  N   ARG A  87       7.393  -3.663 -23.090  1.00  0.57           N  
ATOM    669  CA  ARG A  87       7.564  -5.080 -22.813  1.00  0.57           C  
ATOM    670  C   ARG A  87       8.209  -5.288 -21.452  1.00  0.57           C  
ATOM    671  O   ARG A  87       8.752  -6.350 -21.161  1.00  0.57           O  
ATOM    672  CB  ARG A  87       8.458  -5.743 -23.890  1.00  0.57           C  
ATOM    673  CG  ARG A  87       7.869  -5.686 -25.310  1.00  0.57           C  
ATOM    674  CD  ARG A  87       6.528  -6.417 -25.447  1.00  0.57           C  
ATOM    675  NE  ARG A  87       6.079  -6.238 -26.864  1.00  0.57           N  
ATOM    676  CZ  ARG A  87       6.569  -6.924 -27.905  1.00  0.57           C  
ATOM    677  NH1 ARG A  87       6.232  -6.550 -29.139  1.00  0.57           N  
ATOM    678  NH2 ARG A  87       7.389  -7.958 -27.755  1.00  0.57           N  
ATOM    679  N   ARG A  88       8.173  -4.263 -20.587  1.00  0.64           N  
ATOM    680  CA  ARG A  88       8.859  -4.240 -19.316  1.00  0.64           C  
ATOM    681  C   ARG A  88       7.859  -4.345 -18.185  1.00  0.64           C  
ATOM    682  O   ARG A  88       7.076  -3.434 -17.926  1.00  0.64           O  
ATOM    683  CB  ARG A  88       9.622  -2.905 -19.162  1.00  0.64           C  
ATOM    684  CG  ARG A  88      10.713  -2.694 -20.227  1.00  0.64           C  
ATOM    685  CD  ARG A  88      11.220  -1.255 -20.279  1.00  0.64           C  
ATOM    686  NE  ARG A  88      12.514  -1.265 -21.026  1.00  0.64           N  
ATOM    687  CZ  ARG A  88      13.282  -0.172 -21.154  1.00  0.64           C  
ATOM    688  NH1 ARG A  88      14.562  -0.335 -21.501  1.00  0.64           N  
ATOM    689  NH2 ARG A  88      12.839   1.050 -20.879  1.00  0.64           N  
ATOM    690  N   LEU A  89       7.876  -5.480 -17.470  1.00  0.72           N  
ATOM    691  CA  LEU A  89       7.150  -5.659 -16.232  1.00  0.72           C  
ATOM    692  C   LEU A  89       8.159  -5.310 -15.155  1.00  0.72           C  
ATOM    693  O   LEU A  89       9.208  -5.941 -15.057  1.00  0.72           O  
ATOM    694  CB  LEU A  89       6.658  -7.135 -16.117  1.00  0.72           C  
ATOM    695  CG  LEU A  89       5.677  -7.560 -14.983  1.00  0.72           C  
ATOM    696  CD1 LEU A  89       5.867  -6.899 -13.608  1.00  0.72           C  
ATOM    697  CD2 LEU A  89       4.199  -7.463 -15.390  1.00  0.72           C  
ATOM    698  N   ILE A  90       7.903  -4.274 -14.342  1.00  0.77           N  
ATOM    699  CA  ILE A  90       8.778  -3.918 -13.240  1.00  0.77           C  
ATOM    700  C   ILE A  90       8.024  -4.143 -11.948  1.00  0.77           C  
ATOM    701  O   ILE A  90       7.088  -3.422 -11.609  1.00  0.77           O  
ATOM    702  CB  ILE A  90       9.279  -2.475 -13.322  1.00  0.77           C  
ATOM    703  CG1 ILE A  90      10.076  -2.248 -14.632  1.00  0.77           C  
ATOM    704  CG2 ILE A  90      10.133  -2.131 -12.075  1.00  0.77           C  
ATOM    705  CD1 ILE A  90      10.383  -0.772 -14.902  1.00  0.77           C  
ATOM    706  N   THR A  91       8.429  -5.144 -11.156  1.00  0.76           N  
ATOM    707  CA  THR A  91       8.028  -5.227  -9.760  1.00  0.76           C  
ATOM    708  C   THR A  91       9.054  -4.490  -8.960  1.00  0.76           C  
ATOM    709  O   THR A  91      10.238  -4.437  -9.281  1.00  0.76           O  
ATOM    710  CB  THR A  91       7.834  -6.607  -9.184  1.00  0.76           C  
ATOM    711  OG1 THR A  91       8.750  -7.500  -9.776  1.00  0.76           O  
ATOM    712  CG2 THR A  91       6.447  -7.103  -9.564  1.00  0.76           C  
ATOM    713  N   ILE A  92       8.605  -3.817  -7.906  1.00  0.71           N  
ATOM    714  CA  ILE A  92       9.511  -3.131  -7.024  1.00  0.71           C  
ATOM    715  C   ILE A  92       8.855  -3.107  -5.662  1.00  0.71           C  
ATOM    716  O   ILE A  92       7.637  -2.988  -5.530  1.00  0.71           O  
ATOM    717  CB  ILE A  92       9.933  -1.761  -7.572  1.00  0.71           C  
ATOM    718  CG1 ILE A  92      10.701  -0.913  -6.533  1.00  0.71           C  
ATOM    719  CG2 ILE A  92       8.715  -1.053  -8.203  1.00  0.71           C  
ATOM    720  CD1 ILE A  92      11.245   0.392  -7.107  1.00  0.71           C  
ATOM    721  N   SER A  93       9.646  -3.291  -4.591  1.00  0.69           N  
ATOM    722  CA  SER A  93       9.094  -3.362  -3.255  1.00  0.69           C  
ATOM    723  C   SER A  93      10.064  -2.815  -2.233  1.00  0.69           C  
ATOM    724  O   SER A  93      11.279  -2.987  -2.303  1.00  0.69           O  
ATOM    725  CB  SER A  93       8.711  -4.811  -2.860  1.00  0.69           C  
ATOM    726  OG  SER A  93       7.942  -4.835  -1.653  1.00  0.69           O  
ATOM    727  N   ASN A  94       9.530  -2.111  -1.216  1.00  0.61           N  
ATOM    728  CA  ASN A  94      10.267  -1.764  -0.018  1.00  0.61           C  
ATOM    729  C   ASN A  94      10.444  -2.989   0.883  1.00  0.61           C  
ATOM    730  O   ASN A  94      11.485  -3.193   1.500  1.00  0.61           O  
ATOM    731  CB  ASN A  94       9.535  -0.601   0.698  1.00  0.61           C  
ATOM    732  CG  ASN A  94      10.449   0.125   1.677  1.00  0.61           C  
ATOM    733  OD1 ASN A  94      10.283   0.039   2.893  1.00  0.61           O  
ATOM    734  ND2 ASN A  94      11.443   0.867   1.134  1.00  0.61           N  
ATOM    735  N   THR A  95       9.421  -3.867   0.922  1.00  0.61           N  
ATOM    736  CA  THR A  95       9.443  -5.090   1.716  1.00  0.61           C  
ATOM    737  C   THR A  95       9.858  -6.230   0.814  1.00  0.61           C  
ATOM    738  O   THR A  95       9.105  -6.651  -0.063  1.00  0.61           O  
ATOM    739  CB  THR A  95       8.107  -5.492   2.346  1.00  0.61           C  
ATOM    740  OG1 THR A  95       7.555  -4.466   3.157  1.00  0.61           O  
ATOM    741  CG2 THR A  95       8.323  -6.691   3.277  1.00  0.61           C  
ATOM    742  N   LYS A  96      11.061  -6.797   1.022  1.00  0.53           N  
ATOM    743  CA  LYS A  96      11.640  -7.787   0.124  1.00  0.53           C  
ATOM    744  C   LYS A  96      11.248  -9.201   0.483  1.00  0.53           C  
ATOM    745  O   LYS A  96      11.711 -10.199  -0.060  1.00  0.53           O  
ATOM    746  CB  LYS A  96      13.178  -7.727   0.182  1.00  0.53           C  
ATOM    747  CG  LYS A  96      13.824  -8.152   1.502  1.00  0.53           C  
ATOM    748  CD  LYS A  96      15.336  -8.292   1.306  1.00  0.53           C  
ATOM    749  CE  LYS A  96      16.021  -8.926   2.508  1.00  0.53           C  
ATOM    750  NZ  LYS A  96      17.460  -9.066   2.218  1.00  0.53           N  
ATOM    751  N   ASN A  97      10.320  -9.333   1.434  1.00  0.48           N  
ATOM    752  CA  ASN A  97       9.888 -10.602   1.965  1.00  0.48           C  
ATOM    753  C   ASN A  97       8.728 -11.117   1.116  1.00  0.48           C  
ATOM    754  O   ASN A  97       7.843 -11.856   1.543  1.00  0.48           O  
ATOM    755  CB  ASN A  97       9.478 -10.467   3.448  1.00  0.48           C  
ATOM    756  CG  ASN A  97      10.517  -9.773   4.324  1.00  0.48           C  
ATOM    757  OD1 ASN A  97      11.691  -9.585   4.018  1.00  0.48           O  
ATOM    758  ND2 ASN A  97      10.040  -9.345   5.513  1.00  0.48           N  
ATOM    759  N   ALA A  98       8.706 -10.728  -0.164  1.00  0.58           N  
ATOM    760  CA  ALA A  98       7.714 -11.090  -1.130  1.00  0.58           C  
ATOM    761  C   ALA A  98       7.873 -12.541  -1.574  1.00  0.58           C  
ATOM    762  O   ALA A  98       8.350 -12.831  -2.666  1.00  0.58           O  
ATOM    763  CB  ALA A  98       7.785 -10.108  -2.315  1.00  0.58           C  
ATOM    764  N   TYR A  99       7.407 -13.504  -0.736  1.00  0.52           N  
ATOM    765  CA  TYR A  99       7.431 -14.954  -0.978  1.00  0.52           C  
ATOM    766  C   TYR A  99       6.831 -15.318  -2.322  1.00  0.52           C  
ATOM    767  O   TYR A  99       7.216 -16.279  -2.964  1.00  0.52           O  
ATOM    768  CB  TYR A  99       6.633 -15.764   0.090  1.00  0.52           C  
ATOM    769  CG  TYR A  99       7.371 -16.006   1.387  1.00  0.52           C  
ATOM    770  CD1 TYR A  99       8.370 -15.153   1.895  1.00  0.52           C  
ATOM    771  CD2 TYR A  99       7.055 -17.168   2.118  1.00  0.52           C  
ATOM    772  CE1 TYR A  99       9.010 -15.440   3.105  1.00  0.52           C  
ATOM    773  CE2 TYR A  99       7.716 -17.471   3.319  1.00  0.52           C  
ATOM    774  CZ  TYR A  99       8.691 -16.596   3.812  1.00  0.52           C  
ATOM    775  OH  TYR A  99       9.403 -16.843   4.997  1.00  0.52           O  
ATOM    776  N   VAL A 100       5.873 -14.512  -2.789  1.00  0.72           N  
ATOM    777  CA  VAL A 100       5.295 -14.546  -4.113  1.00  0.72           C  
ATOM    778  C   VAL A 100       6.306 -14.436  -5.241  1.00  0.72           C  
ATOM    779  O   VAL A 100       6.364 -15.253  -6.158  1.00  0.72           O  
ATOM    780  CB  VAL A 100       4.398 -13.315  -4.194  1.00  0.72           C  
ATOM    781  CG1 VAL A 100       3.852 -13.066  -5.621  1.00  0.72           C  
ATOM    782  CG2 VAL A 100       3.292 -13.481  -3.129  1.00  0.72           C  
ATOM    783  N   ILE A 101       7.139 -13.385  -5.173  1.00  0.71           N  
ATOM    784  CA  ILE A 101       8.159 -13.039  -6.134  1.00  0.71           C  
ATOM    785  C   ILE A 101       9.249 -14.086  -6.070  1.00  0.71           C  
ATOM    786  O   ILE A 101       9.694 -14.620  -7.083  1.00  0.71           O  
ATOM    787  CB  ILE A 101       8.677 -11.645  -5.821  1.00  0.71           C  
ATOM    788  CG1 ILE A 101       7.556 -10.567  -5.880  1.00  0.71           C  
ATOM    789  CG2 ILE A 101       9.844 -11.291  -6.753  1.00  0.71           C  
ATOM    790  CD1 ILE A 101       7.042 -10.228  -7.284  1.00  0.71           C  
ATOM    791  N   GLU A 102       9.616 -14.484  -4.833  1.00  0.65           N  
ATOM    792  CA  GLU A 102      10.531 -15.572  -4.562  1.00  0.65           C  
ATOM    793  C   GLU A 102      10.063 -16.909  -5.125  1.00  0.65           C  
ATOM    794  O   GLU A 102      10.826 -17.616  -5.774  1.00  0.65           O  
ATOM    795  CB  GLU A 102      10.756 -15.736  -3.046  1.00  0.65           C  
ATOM    796  CG  GLU A 102      11.890 -16.734  -2.739  1.00  0.65           C  
ATOM    797  CD  GLU A 102      11.825 -17.290  -1.324  1.00  0.65           C  
ATOM    798  OE1 GLU A 102      10.941 -16.926  -0.519  1.00  0.65           O  
ATOM    799  OE2 GLU A 102      12.681 -18.174  -1.048  1.00  0.65           O  
ATOM    800  N   GLN A 103       8.782 -17.284  -4.950  1.00  0.68           N  
ATOM    801  CA  GLN A 103       8.194 -18.468  -5.549  1.00  0.68           C  
ATOM    802  C   GLN A 103       8.213 -18.421  -7.066  1.00  0.68           C  
ATOM    803  O   GLN A 103       8.650 -19.377  -7.694  1.00  0.68           O  
ATOM    804  CB  GLN A 103       6.750 -18.714  -5.039  1.00  0.68           C  
ATOM    805  CG  GLN A 103       6.724 -19.345  -3.625  1.00  0.68           C  
ATOM    806  CD  GLN A 103       5.307 -19.483  -3.067  1.00  0.68           C  
ATOM    807  OE1 GLN A 103       4.315 -18.957  -3.567  1.00  0.68           O  
ATOM    808  NE2 GLN A 103       5.195 -20.252  -1.958  1.00  0.68           N  
ATOM    809  N   MET A 104       7.833 -17.294  -7.704  1.00  0.66           N  
ATOM    810  CA  MET A 104       7.948 -17.125  -9.150  1.00  0.66           C  
ATOM    811  C   MET A 104       9.379 -17.258  -9.672  1.00  0.66           C  
ATOM    812  O   MET A 104       9.631 -17.925 -10.675  1.00  0.66           O  
ATOM    813  CB  MET A 104       7.375 -15.753  -9.582  1.00  0.66           C  
ATOM    814  CG  MET A 104       5.836 -15.694  -9.607  1.00  0.66           C  
ATOM    815  SD  MET A 104       5.066 -16.805 -10.830  1.00  0.66           S  
ATOM    816  CE  MET A 104       5.616 -15.954 -12.337  1.00  0.66           C  
ATOM    817  N   THR A 105      10.358 -16.665  -8.962  1.00  0.68           N  
ATOM    818  CA  THR A 105      11.792 -16.839  -9.196  1.00  0.68           C  
ATOM    819  C   THR A 105      12.262 -18.278  -9.026  1.00  0.68           C  
ATOM    820  O   THR A 105      13.012 -18.789  -9.848  1.00  0.68           O  
ATOM    821  CB  THR A 105      12.612 -15.920  -8.294  1.00  0.68           C  
ATOM    822  OG1 THR A 105      12.340 -14.573  -8.652  1.00  0.68           O  
ATOM    823  CG2 THR A 105      14.125 -16.110  -8.466  1.00  0.68           C  
ATOM    824  N   ARG A 106      11.818 -19.000  -7.975  1.00  0.57           N  
ATOM    825  CA  ARG A 106      12.096 -20.420  -7.783  1.00  0.57           C  
ATOM    826  C   ARG A 106      11.472 -21.338  -8.831  1.00  0.57           C  
ATOM    827  O   ARG A 106      12.102 -22.297  -9.263  1.00  0.57           O  
ATOM    828  CB  ARG A 106      11.660 -20.901  -6.374  1.00  0.57           C  
ATOM    829  CG  ARG A 106      12.526 -20.331  -5.233  1.00  0.57           C  
ATOM    830  CD  ARG A 106      12.105 -20.839  -3.849  1.00  0.57           C  
ATOM    831  NE  ARG A 106      12.951 -20.160  -2.819  1.00  0.57           N  
ATOM    832  CZ  ARG A 106      14.205 -20.445  -2.454  1.00  0.57           C  
ATOM    833  NH1 ARG A 106      14.743 -19.718  -1.480  1.00  0.57           N  
ATOM    834  NH2 ARG A 106      14.896 -21.411  -3.026  1.00  0.57           N  
ATOM    835  N   TYR A 107      10.222 -21.066  -9.264  1.00  0.54           N  
ATOM    836  CA  TYR A 107       9.548 -21.789 -10.336  1.00  0.54           C  
ATOM    837  C   TYR A 107      10.234 -21.637 -11.688  1.00  0.54           C  
ATOM    838  O   TYR A 107      10.166 -22.542 -12.515  1.00  0.54           O  
ATOM    839  CB  TYR A 107       8.046 -21.377 -10.474  1.00  0.54           C  
ATOM    840  CG  TYR A 107       7.196 -22.122  -9.476  1.00  0.54           C  
ATOM    841  CD1 TYR A 107       7.051 -23.514  -9.593  1.00  0.54           C  
ATOM    842  CD2 TYR A 107       6.526 -21.463  -8.430  1.00  0.54           C  
ATOM    843  CE1 TYR A 107       6.302 -24.235  -8.655  1.00  0.54           C  
ATOM    844  CE2 TYR A 107       5.809 -22.186  -7.466  1.00  0.54           C  
ATOM    845  CZ  TYR A 107       5.700 -23.574  -7.579  1.00  0.54           C  
ATOM    846  OH  TYR A 107       4.983 -24.301  -6.611  1.00  0.54           O  
ATOM    847  N   LEU A 108      10.885 -20.476 -11.938  1.00  0.56           N  
ATOM    848  CA  LEU A 108      11.593 -20.151 -13.173  1.00  0.56           C  
ATOM    849  C   LEU A 108      10.658 -20.084 -14.370  1.00  0.56           C  
ATOM    850  O   LEU A 108      10.975 -20.525 -15.473  1.00  0.56           O  
ATOM    851  CB  LEU A 108      12.793 -21.094 -13.465  1.00  0.56           C  
ATOM    852  CG  LEU A 108      13.906 -21.064 -12.401  1.00  0.56           C  
ATOM    853  CD1 LEU A 108      14.869 -22.241 -12.608  1.00  0.56           C  
ATOM    854  CD2 LEU A 108      14.674 -19.733 -12.417  1.00  0.56           C  
ATOM    855  N   GLU A 109       9.460 -19.506 -14.150  1.00  0.51           N  
ATOM    856  CA  GLU A 109       8.358 -19.528 -15.090  1.00  0.51           C  
ATOM    857  C   GLU A 109       8.644 -18.884 -16.434  1.00  0.51           C  
ATOM    858  O   GLU A 109       9.170 -17.775 -16.534  1.00  0.51           O  
ATOM    859  CB  GLU A 109       7.100 -18.888 -14.446  1.00  0.51           C  
ATOM    860  CG  GLU A 109       5.854 -18.707 -15.351  1.00  0.51           C  
ATOM    861  CD  GLU A 109       5.310 -20.002 -15.960  1.00  0.51           C  
ATOM    862  OE1 GLU A 109       6.054 -21.000 -16.085  1.00  0.51           O  
ATOM    863  OE2 GLU A 109       4.125 -19.940 -16.392  1.00  0.51           O  
ATOM    864  N   ASN A 110       8.290 -19.584 -17.528  1.00  0.51           N  
ATOM    865  CA  ASN A 110       8.650 -19.171 -18.863  1.00  0.51           C  
ATOM    866  C   ASN A 110       7.604 -18.284 -19.551  1.00  0.51           C  
ATOM    867  O   ASN A 110       6.488 -18.028 -19.082  1.00  0.51           O  
ATOM    868  CB  ASN A 110       9.143 -20.378 -19.718  1.00  0.51           C  
ATOM    869  CG  ASN A 110       8.027 -21.308 -20.202  1.00  0.51           C  
ATOM    870  OD1 ASN A 110       7.294 -20.902 -21.102  1.00  0.51           O  
ATOM    871  ND2 ASN A 110       7.928 -22.539 -19.666  1.00  0.51           N  
ATOM    872  N   HIS A 111       7.965 -17.770 -20.741  1.00  0.43           N  
ATOM    873  CA  HIS A 111       7.023 -17.135 -21.636  1.00  0.43           C  
ATOM    874  C   HIS A 111       6.306 -18.209 -22.447  1.00  0.43           C  
ATOM    875  O   HIS A 111       6.718 -18.570 -23.546  1.00  0.43           O  
ATOM    876  CB  HIS A 111       7.753 -16.127 -22.555  1.00  0.43           C  
ATOM    877  CG  HIS A 111       6.888 -15.244 -23.404  1.00  0.43           C  
ATOM    878  ND1 HIS A 111       6.403 -15.711 -24.607  1.00  0.43           N  
ATOM    879  CD2 HIS A 111       6.632 -13.918 -23.282  1.00  0.43           C  
ATOM    880  CE1 HIS A 111       5.874 -14.666 -25.202  1.00  0.43           C  
ATOM    881  NE2 HIS A 111       5.988 -13.552 -24.445  1.00  0.43           N  
ATOM    882  N   ASP A 112       5.176 -18.723 -21.911  1.00  0.49           N  
ATOM    883  CA  ASP A 112       4.308 -19.740 -22.493  1.00  0.49           C  
ATOM    884  C   ASP A 112       3.502 -19.167 -23.677  1.00  0.49           C  
ATOM    885  O   ASP A 112       2.328 -19.456 -23.875  1.00  0.49           O  
ATOM    886  CB  ASP A 112       3.395 -20.279 -21.335  1.00  0.49           C  
ATOM    887  CG  ASP A 112       2.399 -21.379 -21.711  1.00  0.49           C  
ATOM    888  OD1 ASP A 112       1.217 -21.248 -21.308  1.00  0.49           O  
ATOM    889  OD2 ASP A 112       2.776 -22.340 -22.433  1.00  0.49           O  
ATOM    890  N   THR A 113       4.102 -18.278 -24.496  1.00  0.50           N  
ATOM    891  CA  THR A 113       3.486 -17.505 -25.578  1.00  0.50           C  
ATOM    892  C   THR A 113       2.835 -16.237 -25.035  1.00  0.50           C  
ATOM    893  O   THR A 113       2.858 -15.180 -25.660  1.00  0.50           O  
ATOM    894  CB  THR A 113       2.493 -18.247 -26.495  1.00  0.50           C  
ATOM    895  OG1 THR A 113       2.927 -19.563 -26.824  1.00  0.50           O  
ATOM    896  CG2 THR A 113       2.281 -17.525 -27.829  1.00  0.50           C  
ATOM    897  N   LEU A 114       2.269 -16.308 -23.814  1.00  0.56           N  
ATOM    898  CA  LEU A 114       1.306 -15.388 -23.230  1.00  0.56           C  
ATOM    899  C   LEU A 114       1.836 -14.045 -22.692  1.00  0.56           C  
ATOM    900  O   LEU A 114       1.281 -13.478 -21.760  1.00  0.56           O  
ATOM    901  CB  LEU A 114       0.577 -16.128 -22.072  1.00  0.56           C  
ATOM    902  CG  LEU A 114      -0.116 -17.463 -22.434  1.00  0.56           C  
ATOM    903  CD1 LEU A 114      -0.616 -18.183 -21.170  1.00  0.56           C  
ATOM    904  CD2 LEU A 114      -1.265 -17.272 -23.435  1.00  0.56           C  
ATOM    905  N   SER A 115       2.895 -13.469 -23.286  1.00  0.59           N  
ATOM    906  CA  SER A 115       3.294 -12.065 -23.116  1.00  0.59           C  
ATOM    907  C   SER A 115       3.381 -11.441 -21.707  1.00  0.59           C  
ATOM    908  O   SER A 115       3.591 -12.103 -20.694  1.00  0.59           O  
ATOM    909  CB  SER A 115       2.468 -11.189 -24.099  1.00  0.59           C  
ATOM    910  OG  SER A 115       3.107  -9.954 -24.438  1.00  0.59           O  
ATOM    911  N   ILE A 116       3.311 -10.095 -21.629  1.00  0.64           N  
ATOM    912  CA  ILE A 116       3.471  -9.293 -20.420  1.00  0.64           C  
ATOM    913  C   ILE A 116       2.373  -9.486 -19.397  1.00  0.64           C  
ATOM    914  O   ILE A 116       2.571  -9.484 -18.182  1.00  0.64           O  
ATOM    915  CB  ILE A 116       3.666  -7.813 -20.760  1.00  0.64           C  
ATOM    916  CG1 ILE A 116       4.813  -7.283 -19.883  1.00  0.64           C  
ATOM    917  CG2 ILE A 116       2.390  -6.929 -20.654  1.00  0.64           C  
ATOM    918  CD1 ILE A 116       5.027  -5.791 -20.047  1.00  0.64           C  
ATOM    919  N   TYR A 117       1.152  -9.664 -19.912  1.00  0.60           N  
ATOM    920  CA  TYR A 117      -0.079  -9.733 -19.183  1.00  0.60           C  
ATOM    921  C   TYR A 117      -0.175 -10.879 -18.206  1.00  0.60           C  
ATOM    922  O   TYR A 117      -0.628 -10.735 -17.073  1.00  0.60           O  
ATOM    923  CB  TYR A 117      -1.242  -9.836 -20.186  1.00  0.60           C  
ATOM    924  CG  TYR A 117      -1.085 -10.806 -21.361  1.00  0.60           C  
ATOM    925  CD1 TYR A 117      -0.872 -10.301 -22.660  1.00  0.60           C  
ATOM    926  CD2 TYR A 117      -1.383 -12.178 -21.236  1.00  0.60           C  
ATOM    927  CE1 TYR A 117      -1.075 -11.111 -23.792  1.00  0.60           C  
ATOM    928  CE2 TYR A 117      -1.567 -12.991 -22.365  1.00  0.60           C  
ATOM    929  CZ  TYR A 117      -1.455 -12.445 -23.642  1.00  0.60           C  
ATOM    930  OH  TYR A 117      -1.862 -13.179 -24.774  1.00  0.60           O  
ATOM    931  N   LYS A 118       0.283 -12.062 -18.636  1.00  0.63           N  
ATOM    932  CA  LYS A 118       0.214 -13.280 -17.872  1.00  0.63           C  
ATOM    933  C   LYS A 118       1.290 -13.303 -16.809  1.00  0.63           C  
ATOM    934  O   LYS A 118       1.173 -13.984 -15.797  1.00  0.63           O  
ATOM    935  CB  LYS A 118       0.317 -14.460 -18.859  1.00  0.63           C  
ATOM    936  CG  LYS A 118       0.538 -15.867 -18.289  1.00  0.63           C  
ATOM    937  CD  LYS A 118       2.033 -16.228 -18.296  1.00  0.63           C  
ATOM    938  CE  LYS A 118       2.307 -17.695 -17.993  1.00  0.63           C  
ATOM    939  NZ  LYS A 118       3.752 -17.929 -17.939  1.00  0.63           N  
ATOM    940  N   PHE A 119       2.355 -12.497 -16.974  1.00  0.66           N  
ATOM    941  CA  PHE A 119       3.293 -12.213 -15.905  1.00  0.66           C  
ATOM    942  C   PHE A 119       2.672 -11.376 -14.797  1.00  0.66           C  
ATOM    943  O   PHE A 119       2.892 -11.662 -13.623  1.00  0.66           O  
ATOM    944  CB  PHE A 119       4.611 -11.598 -16.437  1.00  0.66           C  
ATOM    945  CG  PHE A 119       5.385 -12.547 -17.327  1.00  0.66           C  
ATOM    946  CD1 PHE A 119       5.324 -13.955 -17.217  1.00  0.66           C  
ATOM    947  CD2 PHE A 119       6.277 -11.992 -18.258  1.00  0.66           C  
ATOM    948  CE1 PHE A 119       6.123 -14.772 -18.025  1.00  0.66           C  
ATOM    949  CE2 PHE A 119       7.080 -12.809 -19.064  1.00  0.66           C  
ATOM    950  CZ  PHE A 119       6.998 -14.200 -18.952  1.00  0.66           C  
ATOM    951  N   LEU A 120       1.825 -10.369 -15.126  1.00  0.72           N  
ATOM    952  CA  LEU A 120       0.984  -9.711 -14.127  1.00  0.72           C  
ATOM    953  C   LEU A 120      -0.057 -10.646 -13.517  1.00  0.72           C  
ATOM    954  O   LEU A 120      -0.264 -10.646 -12.308  1.00  0.72           O  
ATOM    955  CB  LEU A 120       0.265  -8.435 -14.655  1.00  0.72           C  
ATOM    956  CG  LEU A 120      -0.389  -7.572 -13.541  1.00  0.72           C  
ATOM    957  CD1 LEU A 120       0.660  -6.791 -12.736  1.00  0.72           C  
ATOM    958  CD2 LEU A 120      -1.456  -6.613 -14.087  1.00  0.72           C  
ATOM    959  N   PHE A 121      -0.731 -11.498 -14.325  1.00  0.67           N  
ATOM    960  CA  PHE A 121      -1.667 -12.485 -13.800  1.00  0.67           C  
ATOM    961  C   PHE A 121      -0.996 -13.450 -12.835  1.00  0.67           C  
ATOM    962  O   PHE A 121      -1.458 -13.598 -11.712  1.00  0.67           O  
ATOM    963  CB  PHE A 121      -2.381 -13.259 -14.952  1.00  0.67           C  
ATOM    964  CG  PHE A 121      -3.247 -14.390 -14.451  1.00  0.67           C  
ATOM    965  CD1 PHE A 121      -4.338 -14.143 -13.603  1.00  0.67           C  
ATOM    966  CD2 PHE A 121      -2.885 -15.721 -14.726  1.00  0.67           C  
ATOM    967  CE1 PHE A 121      -5.042 -15.211 -13.032  1.00  0.67           C  
ATOM    968  CE2 PHE A 121      -3.584 -16.786 -14.146  1.00  0.67           C  
ATOM    969  CZ  PHE A 121      -4.669 -16.530 -13.304  1.00  0.67           C  
ATOM    970  N   ALA A 122       0.145 -14.053 -13.213  1.00  0.73           N  
ATOM    971  CA  ALA A 122       0.880 -14.975 -12.378  1.00  0.73           C  
ATOM    972  C   ALA A 122       1.404 -14.324 -11.105  1.00  0.73           C  
ATOM    973  O   ALA A 122       1.315 -14.885 -10.018  1.00  0.73           O  
ATOM    974  CB  ALA A 122       2.038 -15.595 -13.187  1.00  0.73           C  
ATOM    975  N   SER A 123       1.931 -13.083 -11.171  1.00  0.73           N  
ATOM    976  CA  SER A 123       2.331 -12.377  -9.961  1.00  0.73           C  
ATOM    977  C   SER A 123       1.172 -12.082  -9.011  1.00  0.73           C  
ATOM    978  O   SER A 123       1.261 -12.380  -7.823  1.00  0.73           O  
ATOM    979  CB  SER A 123       3.156 -11.092 -10.248  1.00  0.73           C  
ATOM    980  OG  SER A 123       2.385 -10.072 -10.883  1.00  0.73           O  
ATOM    981  N   LEU A 124       0.026 -11.578  -9.513  1.00  0.72           N  
ATOM    982  CA  LEU A 124      -1.205 -11.393  -8.752  1.00  0.72           C  
ATOM    983  C   LEU A 124      -1.820 -12.695  -8.234  1.00  0.72           C  
ATOM    984  O   LEU A 124      -2.260 -12.763  -7.088  1.00  0.72           O  
ATOM    985  CB  LEU A 124      -2.239 -10.577  -9.576  1.00  0.72           C  
ATOM    986  CG  LEU A 124      -2.251  -9.051  -9.302  1.00  0.72           C  
ATOM    987  CD1 LEU A 124      -0.862  -8.399  -9.194  1.00  0.72           C  
ATOM    988  CD2 LEU A 124      -3.075  -8.321 -10.372  1.00  0.72           C  
ATOM    989  N   GLU A 125      -1.842 -13.773  -9.041  1.00  0.65           N  
ATOM    990  CA  GLU A 125      -2.308 -15.097  -8.666  1.00  0.65           C  
ATOM    991  C   GLU A 125      -1.502 -15.715  -7.539  1.00  0.65           C  
ATOM    992  O   GLU A 125      -2.052 -16.218  -6.564  1.00  0.65           O  
ATOM    993  CB  GLU A 125      -2.207 -16.040  -9.882  1.00  0.65           C  
ATOM    994  CG  GLU A 125      -2.696 -17.484  -9.625  1.00  0.65           C  
ATOM    995  CD  GLU A 125      -2.350 -18.428 -10.774  1.00  0.65           C  
ATOM    996  OE1 GLU A 125      -1.634 -18.009 -11.719  1.00  0.65           O  
ATOM    997  OE2 GLU A 125      -2.787 -19.602 -10.678  1.00  0.65           O  
ATOM    998  N   ILE A 126      -0.157 -15.642  -7.601  1.00  0.68           N  
ATOM    999  CA  ILE A 126       0.715 -16.093  -6.527  1.00  0.68           C  
ATOM   1000  C   ILE A 126       0.535 -15.222  -5.274  1.00  0.68           C  
ATOM   1001  O   ILE A 126       0.596 -15.715  -4.149  1.00  0.68           O  
ATOM   1002  CB  ILE A 126       2.175 -16.255  -6.948  1.00  0.68           C  
ATOM   1003  CG1 ILE A 126       2.343 -17.216  -8.156  1.00  0.68           C  
ATOM   1004  CG2 ILE A 126       3.010 -16.776  -5.761  1.00  0.68           C  
ATOM   1005  CD1 ILE A 126       2.177 -18.715  -7.871  1.00  0.68           C  
ATOM   1006  N   ILE A 127       0.252 -13.900  -5.408  1.00  0.70           N  
ATOM   1007  CA  ILE A 127      -0.152 -13.064  -4.266  1.00  0.70           C  
ATOM   1008  C   ILE A 127      -1.451 -13.526  -3.636  1.00  0.70           C  
ATOM   1009  O   ILE A 127      -1.502 -13.733  -2.427  1.00  0.70           O  
ATOM   1010  CB  ILE A 127      -0.265 -11.559  -4.560  1.00  0.70           C  
ATOM   1011  CG1 ILE A 127       1.116 -11.002  -4.950  1.00  0.70           C  
ATOM   1012  CG2 ILE A 127      -0.800 -10.803  -3.322  1.00  0.70           C  
ATOM   1013  CD1 ILE A 127       1.175  -9.663  -5.685  1.00  0.70           C  
ATOM   1014  N   SER A 128      -2.507 -13.775  -4.436  1.00  0.71           N  
ATOM   1015  CA  SER A 128      -3.783 -14.321  -3.973  1.00  0.71           C  
ATOM   1016  C   SER A 128      -3.603 -15.691  -3.346  1.00  0.71           C  
ATOM   1017  O   SER A 128      -4.152 -15.995  -2.288  1.00  0.71           O  
ATOM   1018  CB  SER A 128      -4.835 -14.443  -5.102  1.00  0.71           C  
ATOM   1019  OG  SER A 128      -5.199 -13.160  -5.621  1.00  0.71           O  
ATOM   1020  N   ASN A 129      -2.723 -16.522  -3.938  1.00  0.65           N  
ATOM   1021  CA  ASN A 129      -2.257 -17.761  -3.358  1.00  0.65           C  
ATOM   1022  C   ASN A 129      -1.592 -17.556  -2.000  1.00  0.65           C  
ATOM   1023  O   ASN A 129      -1.887 -18.293  -1.076  1.00  0.65           O  
ATOM   1024  CB  ASN A 129      -1.305 -18.530  -4.320  1.00  0.65           C  
ATOM   1025  CG  ASN A 129      -1.239 -19.990  -3.897  1.00  0.65           C  
ATOM   1026  OD1 ASN A 129      -2.258 -20.677  -3.969  1.00  0.65           O  
ATOM   1027  ND2 ASN A 129      -0.075 -20.485  -3.427  1.00  0.65           N  
ATOM   1028  N   ALA A 130      -0.730 -16.538  -1.806  1.00  0.71           N  
ATOM   1029  CA  ALA A 130      -0.090 -16.233  -0.537  1.00  0.71           C  
ATOM   1030  C   ALA A 130      -1.052 -15.854   0.591  1.00  0.71           C  
ATOM   1031  O   ALA A 130      -0.751 -16.082   1.764  1.00  0.71           O  
ATOM   1032  CB  ALA A 130       0.975 -15.128  -0.718  1.00  0.71           C  
ATOM   1033  N   TYR A 131      -2.239 -15.297   0.262  1.00  0.66           N  
ATOM   1034  CA  TYR A 131      -3.339 -15.123   1.201  1.00  0.66           C  
ATOM   1035  C   TYR A 131      -3.865 -16.460   1.747  1.00  0.66           C  
ATOM   1036  O   TYR A 131      -4.138 -16.588   2.938  1.00  0.66           O  
ATOM   1037  CB  TYR A 131      -4.501 -14.246   0.626  1.00  0.66           C  
ATOM   1038  CG  TYR A 131      -4.238 -12.750   0.690  1.00  0.66           C  
ATOM   1039  CD1 TYR A 131      -3.455 -12.105  -0.281  1.00  0.66           C  
ATOM   1040  CD2 TYR A 131      -4.808 -11.959   1.708  1.00  0.66           C  
ATOM   1041  CE1 TYR A 131      -3.168 -10.733  -0.195  1.00  0.66           C  
ATOM   1042  CE2 TYR A 131      -4.538 -10.582   1.793  1.00  0.66           C  
ATOM   1043  CZ  TYR A 131      -3.691  -9.978   0.856  1.00  0.66           C  
ATOM   1044  OH  TYR A 131      -3.313  -8.627   0.995  1.00  0.66           O  
ATOM   1045  N   TYR A 132      -3.987 -17.516   0.914  1.00  0.63           N  
ATOM   1046  CA  TYR A 132      -4.530 -18.806   1.331  1.00  0.63           C  
ATOM   1047  C   TYR A 132      -3.765 -19.553   2.469  1.00  0.63           C  
ATOM   1048  O   TYR A 132      -4.435 -19.907   3.441  1.00  0.63           O  
ATOM   1049  CB  TYR A 132      -4.838 -19.665   0.062  1.00  0.63           C  
ATOM   1050  CG  TYR A 132      -5.454 -20.987   0.420  1.00  0.63           C  
ATOM   1051  CD1 TYR A 132      -4.670 -22.153   0.442  1.00  0.63           C  
ATOM   1052  CD2 TYR A 132      -6.802 -21.058   0.805  1.00  0.63           C  
ATOM   1053  CE1 TYR A 132      -5.232 -23.377   0.828  1.00  0.63           C  
ATOM   1054  CE2 TYR A 132      -7.362 -22.280   1.204  1.00  0.63           C  
ATOM   1055  CZ  TYR A 132      -6.581 -23.439   1.192  1.00  0.63           C  
ATOM   1056  OH  TYR A 132      -7.155 -24.682   1.507  1.00  0.63           O  
ATOM   1057  N   PRO A 133      -2.442 -19.782   2.526  1.00  0.65           N  
ATOM   1058  CA  PRO A 133      -1.783 -20.420   3.667  1.00  0.65           C  
ATOM   1059  C   PRO A 133      -1.742 -19.541   4.897  1.00  0.65           C  
ATOM   1060  O   PRO A 133      -1.416 -20.015   5.982  1.00  0.65           O  
ATOM   1061  CB  PRO A 133      -0.354 -20.668   3.160  1.00  0.65           C  
ATOM   1062  CG  PRO A 133      -0.505 -20.855   1.660  1.00  0.65           C  
ATOM   1063  CD  PRO A 133      -1.590 -19.836   1.346  1.00  0.65           C  
ATOM   1064  N   VAL A 134      -2.002 -18.232   4.776  1.00  0.77           N  
ATOM   1065  CA  VAL A 134      -2.273 -17.374   5.920  1.00  0.77           C  
ATOM   1066  C   VAL A 134      -3.652 -17.638   6.494  1.00  0.77           C  
ATOM   1067  O   VAL A 134      -3.795 -17.790   7.701  1.00  0.77           O  
ATOM   1068  CB  VAL A 134      -2.062 -15.903   5.623  1.00  0.77           C  
ATOM   1069  CG1 VAL A 134      -2.455 -15.062   6.860  1.00  0.77           C  
ATOM   1070  CG2 VAL A 134      -0.573 -15.721   5.259  1.00  0.77           C  
ATOM   1071  N   ILE A 135      -4.697 -17.793   5.657  1.00  0.74           N  
ATOM   1072  CA  ILE A 135      -6.021 -18.214   6.117  1.00  0.74           C  
ATOM   1073  C   ILE A 135      -5.973 -19.593   6.785  1.00  0.74           C  
ATOM   1074  O   ILE A 135      -6.479 -19.760   7.889  1.00  0.74           O  
ATOM   1075  CB  ILE A 135      -7.056 -18.107   4.996  1.00  0.74           C  
ATOM   1076  CG1 ILE A 135      -7.203 -16.640   4.499  1.00  0.74           C  
ATOM   1077  CG2 ILE A 135      -8.422 -18.672   5.447  1.00  0.74           C  
ATOM   1078  CD1 ILE A 135      -7.695 -15.629   5.547  1.00  0.74           C  
ATOM   1079  N   GLU A 136      -5.221 -20.563   6.215  1.00  0.68           N  
ATOM   1080  CA  GLU A 136      -4.921 -21.846   6.854  1.00  0.68           C  
ATOM   1081  C   GLU A 136      -4.256 -21.713   8.233  1.00  0.68           C  
ATOM   1082  O   GLU A 136      -4.568 -22.417   9.192  1.00  0.68           O  
ATOM   1083  CB  GLU A 136      -3.957 -22.646   5.942  1.00  0.68           C  
ATOM   1084  CG  GLU A 136      -3.544 -24.035   6.472  1.00  0.68           C  
ATOM   1085  CD  GLU A 136      -2.058 -24.336   6.412  1.00  0.68           C  
ATOM   1086  OE1 GLU A 136      -1.740 -25.553   6.567  1.00  0.68           O  
ATOM   1087  OE2 GLU A 136      -1.197 -23.413   6.346  1.00  0.68           O  
ATOM   1088  N   GLN A 137      -3.313 -20.766   8.389  1.00  0.73           N  
ATOM   1089  CA  GLN A 137      -2.730 -20.419   9.673  1.00  0.73           C  
ATOM   1090  C   GLN A 137      -3.732 -19.847  10.671  1.00  0.73           C  
ATOM   1091  O   GLN A 137      -3.714 -20.201  11.846  1.00  0.73           O  
ATOM   1092  CB  GLN A 137      -1.579 -19.419   9.453  1.00  0.73           C  
ATOM   1093  CG  GLN A 137      -0.738 -19.087  10.702  1.00  0.73           C  
ATOM   1094  CD  GLN A 137       0.336 -18.074  10.312  1.00  0.73           C  
ATOM   1095  OE1 GLN A 137       1.024 -18.249   9.297  1.00  0.73           O  
ATOM   1096  NE2 GLN A 137       0.467 -16.988  11.104  1.00  0.73           N  
ATOM   1097  N   MET A 138      -4.648 -18.968  10.221  1.00  0.75           N  
ATOM   1098  CA  MET A 138      -5.749 -18.448  11.016  1.00  0.75           C  
ATOM   1099  C   MET A 138      -6.729 -19.529  11.466  1.00  0.75           C  
ATOM   1100  O   MET A 138      -7.168 -19.525  12.616  1.00  0.75           O  
ATOM   1101  CB  MET A 138      -6.491 -17.313  10.269  1.00  0.75           C  
ATOM   1102  CG  MET A 138      -5.616 -16.073   9.990  1.00  0.75           C  
ATOM   1103  SD  MET A 138      -5.061 -15.206  11.488  1.00  0.75           S  
ATOM   1104  CE  MET A 138      -3.313 -15.691  11.395  1.00  0.75           C  
ATOM   1105  N   ASP A 139      -7.047 -20.514  10.599  1.00  0.68           N  
ATOM   1106  CA  ASP A 139      -7.766 -21.722  10.968  1.00  0.68           C  
ATOM   1107  C   ASP A 139      -7.026 -22.558  12.025  1.00  0.68           C  
ATOM   1108  O   ASP A 139      -7.614 -22.972  13.019  1.00  0.68           O  
ATOM   1109  CB  ASP A 139      -8.115 -22.565   9.715  1.00  0.68           C  
ATOM   1110  CG  ASP A 139      -9.164 -21.843   8.883  1.00  0.68           C  
ATOM   1111  OD1 ASP A 139     -10.203 -21.447   9.478  1.00  0.68           O  
ATOM   1112  OD2 ASP A 139      -8.953 -21.698   7.653  1.00  0.68           O  
ATOM   1113  N   LYS A 140      -5.693 -22.750  11.920  1.00  0.71           N  
ATOM   1114  CA  LYS A 140      -4.919 -23.392  12.985  1.00  0.71           C  
ATOM   1115  C   LYS A 140      -4.967 -22.648  14.322  1.00  0.71           C  
ATOM   1116  O   LYS A 140      -5.171 -23.251  15.373  1.00  0.71           O  
ATOM   1117  CB  LYS A 140      -3.445 -23.616  12.566  1.00  0.71           C  
ATOM   1118  CG  LYS A 140      -3.330 -24.667  11.456  1.00  0.71           C  
ATOM   1119  CD  LYS A 140      -1.908 -24.830  10.902  1.00  0.71           C  
ATOM   1120  CE  LYS A 140      -1.891 -25.841   9.758  1.00  0.71           C  
ATOM   1121  NZ  LYS A 140      -0.680 -25.704   8.938  1.00  0.71           N  
ATOM   1122  N   SER A 141      -4.857 -21.301  14.303  1.00  0.77           N  
ATOM   1123  CA  SER A 141      -5.035 -20.445  15.476  1.00  0.77           C  
ATOM   1124  C   SER A 141      -6.425 -20.563  16.089  1.00  0.77           C  
ATOM   1125  O   SER A 141      -6.601 -20.565  17.304  1.00  0.77           O  
ATOM   1126  CB  SER A 141      -4.843 -18.934  15.165  1.00  0.77           C  
ATOM   1127  OG  SER A 141      -3.570 -18.661  14.582  1.00  0.77           O  
ATOM   1128  N   ARG A 142      -7.472 -20.672  15.246  1.00  0.65           N  
ATOM   1129  CA  ARG A 142      -8.836 -20.963  15.656  1.00  0.65           C  
ATOM   1130  C   ARG A 142      -8.975 -22.318  16.343  1.00  0.65           C  
ATOM   1131  O   ARG A 142      -9.631 -22.429  17.377  1.00  0.65           O  
ATOM   1132  CB  ARG A 142      -9.763 -20.911  14.411  1.00  0.65           C  
ATOM   1133  CG  ARG A 142     -11.210 -21.404  14.602  1.00  0.65           C  
ATOM   1134  CD  ARG A 142     -11.910 -21.680  13.265  1.00  0.65           C  
ATOM   1135  NE  ARG A 142     -13.249 -22.270  13.602  1.00  0.65           N  
ATOM   1136  CZ  ARG A 142     -13.450 -23.561  13.908  1.00  0.65           C  
ATOM   1137  NH1 ARG A 142     -14.681 -23.928  14.274  1.00  0.65           N  
ATOM   1138  NH2 ARG A 142     -12.496 -24.485  13.882  1.00  0.65           N  
ATOM   1139  N   ASP A 143      -8.352 -23.378  15.799  1.00  0.63           N  
ATOM   1140  CA  ASP A 143      -8.387 -24.718  16.352  1.00  0.63           C  
ATOM   1141  C   ASP A 143      -7.761 -24.837  17.743  1.00  0.63           C  
ATOM   1142  O   ASP A 143      -8.333 -25.483  18.618  1.00  0.63           O  
ATOM   1143  CB  ASP A 143      -7.762 -25.708  15.348  1.00  0.63           C  
ATOM   1144  CG  ASP A 143      -8.651 -25.886  14.123  1.00  0.63           C  
ATOM   1145  OD1 ASP A 143      -9.840 -25.451  14.137  1.00  0.63           O  
ATOM   1146  OD2 ASP A 143      -8.140 -26.518  13.167  1.00  0.63           O  
ATOM   1147  N   GLU A 144      -6.624 -24.159  18.019  1.00  0.66           N  
ATOM   1148  CA  GLU A 144      -6.044 -24.062  19.357  1.00  0.66           C  
ATOM   1149  C   GLU A 144      -6.970 -23.401  20.383  1.00  0.66           C  
ATOM   1150  O   GLU A 144      -7.081 -23.810  21.535  1.00  0.66           O  
ATOM   1151  CB  GLU A 144      -4.727 -23.247  19.316  1.00  0.66           C  
ATOM   1152  CG  GLU A 144      -3.586 -23.903  18.500  1.00  0.66           C  
ATOM   1153  CD  GLU A 144      -2.292 -23.087  18.527  1.00  0.66           C  
ATOM   1154  OE1 GLU A 144      -2.130 -22.236  19.441  1.00  0.66           O  
ATOM   1155  OE2 GLU A 144      -1.442 -23.334  17.632  1.00  0.66           O  
ATOM   1156  N   VAL A 145      -7.697 -22.345  19.974  1.00  0.75           N  
ATOM   1157  CA  VAL A 145      -8.646 -21.633  20.822  1.00  0.75           C  
ATOM   1158  C   VAL A 145      -9.945 -22.430  21.052  1.00  0.75           C  
ATOM   1159  O   VAL A 145     -10.658 -22.244  22.040  1.00  0.75           O  
ATOM   1160  CB  VAL A 145      -8.901 -20.247  20.213  1.00  0.75           C  
ATOM   1161  CG1 VAL A 145      -9.968 -19.446  20.982  1.00  0.75           C  
ATOM   1162  CG2 VAL A 145      -7.578 -19.450  20.240  1.00  0.75           C  
ATOM   1163  N   ASN A 146     -10.275 -23.381  20.153  1.00  0.62           N  
ATOM   1164  CA  ASN A 146     -11.528 -24.123  20.129  1.00  0.62           C  
ATOM   1165  C   ASN A 146     -11.831 -25.018  21.344  1.00  0.62           C  
ATOM   1166  O   ASN A 146     -12.958 -25.019  21.843  1.00  0.62           O  
ATOM   1167  CB  ASN A 146     -11.591 -24.943  18.809  1.00  0.62           C  
ATOM   1168  CG  ASN A 146     -12.975 -25.533  18.543  1.00  0.62           C  
ATOM   1169  OD1 ASN A 146     -13.961 -24.817  18.366  1.00  0.62           O  
ATOM   1170  ND2 ASN A 146     -13.064 -26.883  18.516  1.00  0.62           N  
ATOM   1171  N   ASP A 147     -10.873 -25.816  21.876  1.00  0.57           N  
ATOM   1172  CA  ASP A 147     -11.167 -26.649  23.041  1.00  0.57           C  
ATOM   1173  C   ASP A 147     -11.082 -25.869  24.357  1.00  0.57           C  
ATOM   1174  O   ASP A 147     -11.721 -26.202  25.360  1.00  0.57           O  
ATOM   1175  CB  ASP A 147     -10.382 -27.989  23.028  1.00  0.57           C  
ATOM   1176  CG  ASP A 147      -8.883 -27.851  23.216  1.00  0.57           C  
ATOM   1177  OD1 ASP A 147      -8.474 -27.358  24.293  1.00  0.57           O  
ATOM   1178  OD2 ASP A 147      -8.152 -28.312  22.307  1.00  0.57           O  
ATOM   1179  N   LEU A 148     -10.389 -24.716  24.324  1.00  0.64           N  
ATOM   1180  CA  LEU A 148     -10.272 -23.787  25.424  1.00  0.64           C  
ATOM   1181  C   LEU A 148     -11.556 -22.992  25.661  1.00  0.64           C  
ATOM   1182  O   LEU A 148     -11.728 -22.348  26.693  1.00  0.64           O  
ATOM   1183  CB  LEU A 148      -9.094 -22.813  25.168  1.00  0.64           C  
ATOM   1184  CG  LEU A 148      -7.702 -23.470  25.019  1.00  0.64           C  
ATOM   1185  CD1 LEU A 148      -6.635 -22.417  24.678  1.00  0.64           C  
ATOM   1186  CD2 LEU A 148      -7.285 -24.253  26.274  1.00  0.64           C  
ATOM   1187  N   LEU A 149     -12.505 -23.021  24.702  1.00  0.62           N  
ATOM   1188  CA  LEU A 149     -13.756 -22.280  24.723  1.00  0.62           C  
ATOM   1189  C   LEU A 149     -14.699 -22.550  25.890  1.00  0.62           C  
ATOM   1190  O   LEU A 149     -15.217 -21.642  26.535  1.00  0.62           O  
ATOM   1191  CB  LEU A 149     -14.550 -22.619  23.438  1.00  0.62           C  
ATOM   1192  CG  LEU A 149     -15.729 -21.668  23.153  1.00  0.62           C  
ATOM   1193  CD1 LEU A 149     -15.201 -20.381  22.520  1.00  0.62           C  
ATOM   1194  CD2 LEU A 149     -16.790 -22.336  22.266  1.00  0.62           C  
ATOM   1195  N   ARG A 150     -14.954 -23.830  26.215  1.00  0.53           N  
ATOM   1196  CA  ARG A 150     -16.057 -24.197  27.094  1.00  0.53           C  
ATOM   1197  C   ARG A 150     -15.593 -24.338  28.534  1.00  0.53           C  
ATOM   1198  O   ARG A 150     -16.289 -24.879  29.396  1.00  0.53           O  
ATOM   1199  CB  ARG A 150     -16.724 -25.507  26.599  1.00  0.53           C  
ATOM   1200  CG  ARG A 150     -17.401 -25.347  25.217  1.00  0.53           C  
ATOM   1201  CD  ARG A 150     -17.970 -26.642  24.615  1.00  0.53           C  
ATOM   1202  NE  ARG A 150     -16.816 -27.571  24.360  1.00  0.53           N  
ATOM   1203  CZ  ARG A 150     -15.962 -27.458  23.331  1.00  0.53           C  
ATOM   1204  NH1 ARG A 150     -14.853 -28.196  23.323  1.00  0.53           N  
ATOM   1205  NH2 ARG A 150     -16.191 -26.654  22.299  1.00  0.53           N  
ATOM   1206  N   GLN A 151     -14.382 -23.831  28.825  1.00  0.56           N  
ATOM   1207  CA  GLN A 151     -13.764 -23.939  30.125  1.00  0.56           C  
ATOM   1208  C   GLN A 151     -14.018 -22.716  30.991  1.00  0.56           C  
ATOM   1209  O   GLN A 151     -13.859 -22.821  32.206  1.00  0.56           O  
ATOM   1210  CB  GLN A 151     -12.248 -24.185  29.945  1.00  0.56           C  
ATOM   1211  CG  GLN A 151     -11.966 -25.506  29.185  1.00  0.56           C  
ATOM   1212  CD  GLN A 151     -10.473 -25.834  29.149  1.00  0.56           C  
ATOM   1213  OE1 GLN A 151      -9.764 -25.693  30.144  1.00  0.56           O  
ATOM   1214  NE2 GLN A 151      -9.978 -26.312  27.984  1.00  0.56           N  
ATOM   1215  N   ARG A 152     -14.501 -21.603  30.370  1.00  0.52           N  
ATOM   1216  CA  ARG A 152     -14.827 -20.275  30.904  1.00  0.52           C  
ATOM   1217  C   ARG A 152     -13.870 -19.216  30.370  1.00  0.52           C  
ATOM   1218  O   ARG A 152     -12.917 -19.495  29.647  1.00  0.52           O  
ATOM   1219  CB  ARG A 152     -14.924 -20.117  32.453  1.00  0.52           C  
ATOM   1220  CG  ARG A 152     -16.087 -20.893  33.089  1.00  0.52           C  
ATOM   1221  CD  ARG A 152     -15.730 -21.530  34.425  1.00  0.52           C  
ATOM   1222  NE  ARG A 152     -17.009 -22.112  34.938  1.00  0.52           N  
ATOM   1223  CZ  ARG A 152     -17.341 -23.404  34.944  1.00  0.52           C  
ATOM   1224  NH1 ARG A 152     -18.461 -23.757  35.573  1.00  0.52           N  
ATOM   1225  NH2 ARG A 152     -16.554 -24.309  34.374  1.00  0.52           N  
ATOM   1226  N   THR A 153     -14.145 -17.939  30.706  1.00  0.63           N  
ATOM   1227  CA  THR A 153     -13.273 -16.784  30.516  1.00  0.63           C  
ATOM   1228  C   THR A 153     -11.856 -16.948  31.005  1.00  0.63           C  
ATOM   1229  O   THR A 153     -11.598 -17.122  32.192  1.00  0.63           O  
ATOM   1230  CB  THR A 153     -13.809 -15.559  31.241  1.00  0.63           C  
ATOM   1231  OG1 THR A 153     -15.070 -15.239  30.690  1.00  0.63           O  
ATOM   1232  CG2 THR A 153     -12.941 -14.302  31.068  1.00  0.63           C  
ATOM   1233  N   THR A 154     -10.896 -16.794  30.082  1.00  0.63           N  
ATOM   1234  CA  THR A 154      -9.479 -16.751  30.392  1.00  0.63           C  
ATOM   1235  C   THR A 154      -8.965 -15.529  29.682  1.00  0.63           C  
ATOM   1236  O   THR A 154      -9.156 -15.382  28.475  1.00  0.63           O  
ATOM   1237  CB  THR A 154      -8.714 -17.969  29.892  1.00  0.63           C  
ATOM   1238  OG1 THR A 154      -9.090 -19.110  30.642  1.00  0.63           O  
ATOM   1239  CG2 THR A 154      -7.194 -17.833  30.064  1.00  0.63           C  
ATOM   1240  N   LYS A 155      -8.296 -14.603  30.406  1.00  0.60           N  
ATOM   1241  CA  LYS A 155      -7.824 -13.330  29.868  1.00  0.60           C  
ATOM   1242  C   LYS A 155      -6.871 -13.478  28.688  1.00  0.60           C  
ATOM   1243  O   LYS A 155      -6.975 -12.766  27.693  1.00  0.60           O  
ATOM   1244  CB  LYS A 155      -7.139 -12.497  30.986  1.00  0.60           C  
ATOM   1245  CG  LYS A 155      -6.639 -11.110  30.534  1.00  0.60           C  
ATOM   1246  CD  LYS A 155      -5.994 -10.303  31.677  1.00  0.60           C  
ATOM   1247  CE  LYS A 155      -5.423  -8.957  31.208  1.00  0.60           C  
ATOM   1248  NZ  LYS A 155      -4.805  -8.220  32.336  1.00  0.60           N  
ATOM   1249  N   LYS A 156      -5.942 -14.453  28.759  1.00  0.64           N  
ATOM   1250  CA  LYS A 156      -5.044 -14.800  27.671  1.00  0.64           C  
ATOM   1251  C   LYS A 156      -5.769 -15.244  26.402  1.00  0.64           C  
ATOM   1252  O   LYS A 156      -5.455 -14.795  25.305  1.00  0.64           O  
ATOM   1253  CB  LYS A 156      -4.100 -15.935  28.152  1.00  0.64           C  
ATOM   1254  CG  LYS A 156      -3.048 -16.388  27.124  1.00  0.64           C  
ATOM   1255  CD  LYS A 156      -2.156 -17.518  27.672  1.00  0.64           C  
ATOM   1256  CE  LYS A 156      -1.152 -18.044  26.640  1.00  0.64           C  
ATOM   1257  NZ  LYS A 156      -0.346 -19.149  27.211  1.00  0.64           N  
ATOM   1258  N   ASN A 157      -6.789 -16.115  26.525  1.00  0.68           N  
ATOM   1259  CA  ASN A 157      -7.544 -16.639  25.396  1.00  0.68           C  
ATOM   1260  C   ASN A 157      -8.360 -15.567  24.687  1.00  0.68           C  
ATOM   1261  O   ASN A 157      -8.377 -15.483  23.462  1.00  0.68           O  
ATOM   1262  CB  ASN A 157      -8.513 -17.768  25.830  1.00  0.68           C  
ATOM   1263  CG  ASN A 157      -7.770 -18.918  26.501  1.00  0.68           C  
ATOM   1264  OD1 ASN A 157      -6.549 -18.969  26.640  1.00  0.68           O  
ATOM   1265  ND2 ASN A 157      -8.562 -19.896  26.995  1.00  0.68           N  
ATOM   1266  N   LEU A 158      -9.037 -14.692  25.458  1.00  0.66           N  
ATOM   1267  CA  LEU A 158      -9.768 -13.553  24.927  1.00  0.66           C  
ATOM   1268  C   LEU A 158      -8.885 -12.483  24.301  1.00  0.66           C  
ATOM   1269  O   LEU A 158      -9.262 -11.863  23.310  1.00  0.66           O  
ATOM   1270  CB  LEU A 158     -10.705 -12.923  25.983  1.00  0.66           C  
ATOM   1271  CG  LEU A 158     -11.932 -13.793  26.326  1.00  0.66           C  
ATOM   1272  CD1 LEU A 158     -12.769 -13.130  27.426  1.00  0.66           C  
ATOM   1273  CD2 LEU A 158     -12.814 -14.030  25.093  1.00  0.66           C  
ATOM   1274  N   PHE A 159      -7.677 -12.236  24.843  1.00  0.60           N  
ATOM   1275  CA  PHE A 159      -6.697 -11.374  24.201  1.00  0.60           C  
ATOM   1276  C   PHE A 159      -6.194 -11.928  22.863  1.00  0.60           C  
ATOM   1277  O   PHE A 159      -6.170 -11.228  21.857  1.00  0.60           O  
ATOM   1278  CB  PHE A 159      -5.537 -11.112  25.193  1.00  0.60           C  
ATOM   1279  CG  PHE A 159      -4.730  -9.924  24.761  1.00  0.60           C  
ATOM   1280  CD1 PHE A 159      -3.488 -10.098  24.136  1.00  0.60           C  
ATOM   1281  CD2 PHE A 159      -5.246  -8.625  24.913  1.00  0.60           C  
ATOM   1282  CE1 PHE A 159      -2.771  -8.994  23.665  1.00  0.60           C  
ATOM   1283  CE2 PHE A 159      -4.528  -7.517  24.446  1.00  0.60           C  
ATOM   1284  CZ  PHE A 159      -3.288  -7.704  23.823  1.00  0.60           C  
ATOM   1285  N   VAL A 160      -5.873 -13.241  22.792  1.00  0.72           N  
ATOM   1286  CA  VAL A 160      -5.525 -13.922  21.544  1.00  0.72           C  
ATOM   1287  C   VAL A 160      -6.659 -13.842  20.527  1.00  0.72           C  
ATOM   1288  O   VAL A 160      -6.452 -13.580  19.344  1.00  0.72           O  
ATOM   1289  CB  VAL A 160      -5.130 -15.379  21.812  1.00  0.72           C  
ATOM   1290  CG1 VAL A 160      -4.998 -16.197  20.510  1.00  0.72           C  
ATOM   1291  CG2 VAL A 160      -3.779 -15.389  22.555  1.00  0.72           C  
ATOM   1292  N   LEU A 161      -7.912 -14.012  20.983  1.00  0.67           N  
ATOM   1293  CA  LEU A 161      -9.100 -13.836  20.174  1.00  0.67           C  
ATOM   1294  C   LEU A 161      -9.288 -12.430  19.593  1.00  0.67           C  
ATOM   1295  O   LEU A 161      -9.552 -12.282  18.403  1.00  0.67           O  
ATOM   1296  CB  LEU A 161     -10.320 -14.207  21.047  1.00  0.67           C  
ATOM   1297  CG  LEU A 161     -11.674 -14.233  20.324  1.00  0.67           C  
ATOM   1298  CD1 LEU A 161     -11.701 -15.289  19.219  1.00  0.67           C  
ATOM   1299  CD2 LEU A 161     -12.804 -14.496  21.321  1.00  0.67           C  
ATOM   1300  N   SER A 162      -9.123 -11.354  20.394  1.00  0.67           N  
ATOM   1301  CA  SER A 162      -9.264  -9.973  19.925  1.00  0.67           C  
ATOM   1302  C   SER A 162      -8.103  -9.473  19.071  1.00  0.67           C  
ATOM   1303  O   SER A 162      -8.290  -8.702  18.125  1.00  0.67           O  
ATOM   1304  CB  SER A 162      -9.595  -8.963  21.058  1.00  0.67           C  
ATOM   1305  OG  SER A 162      -8.525  -8.797  21.990  1.00  0.67           O  
ATOM   1306  N   ASP A 163      -6.864  -9.934  19.334  1.00  0.60           N  
ATOM   1307  CA  ASP A 163      -5.743  -9.760  18.426  1.00  0.60           C  
ATOM   1308  C   ASP A 163      -5.965 -10.492  17.086  1.00  0.60           C  
ATOM   1309  O   ASP A 163      -5.725  -9.921  16.022  1.00  0.60           O  
ATOM   1310  CB  ASP A 163      -4.402 -10.128  19.116  1.00  0.60           C  
ATOM   1311  CG  ASP A 163      -3.849  -9.000  19.997  1.00  0.60           C  
ATOM   1312  OD1 ASP A 163      -4.437  -7.883  20.091  1.00  0.60           O  
ATOM   1313  OD2 ASP A 163      -2.753  -9.239  20.564  1.00  0.60           O  
ATOM   1314  N   LEU A 164      -6.527 -11.733  17.074  1.00  0.65           N  
ATOM   1315  CA  LEU A 164      -7.000 -12.367  15.841  1.00  0.65           C  
ATOM   1316  C   LEU A 164      -8.097 -11.560  15.149  1.00  0.65           C  
ATOM   1317  O   LEU A 164      -8.017 -11.333  13.947  1.00  0.65           O  
ATOM   1318  CB  LEU A 164      -7.541 -13.814  16.043  1.00  0.65           C  
ATOM   1319  CG  LEU A 164      -6.497 -14.919  16.304  1.00  0.65           C  
ATOM   1320  CD1 LEU A 164      -7.214 -16.238  16.641  1.00  0.65           C  
ATOM   1321  CD2 LEU A 164      -5.572 -15.123  15.096  1.00  0.65           C  
ATOM   1322  N   GLU A 165      -9.113 -11.031  15.875  1.00  0.64           N  
ATOM   1323  CA  GLU A 165     -10.130 -10.150  15.297  1.00  0.64           C  
ATOM   1324  C   GLU A 165      -9.513  -8.932  14.620  1.00  0.64           C  
ATOM   1325  O   GLU A 165      -9.868  -8.576  13.501  1.00  0.64           O  
ATOM   1326  CB  GLU A 165     -11.143  -9.612  16.347  1.00  0.64           C  
ATOM   1327  CG  GLU A 165     -12.168 -10.628  16.911  1.00  0.64           C  
ATOM   1328  CD  GLU A 165     -13.113  -9.992  17.937  1.00  0.64           C  
ATOM   1329  OE1 GLU A 165     -12.922  -8.794  18.285  1.00  0.64           O  
ATOM   1330  OE2 GLU A 165     -14.052 -10.702  18.379  1.00  0.64           O  
ATOM   1331  N   THR A 166      -8.513  -8.299  15.261  1.00  0.61           N  
ATOM   1332  CA  THR A 166      -7.766  -7.182  14.685  1.00  0.61           C  
ATOM   1333  C   THR A 166      -7.033  -7.548  13.403  1.00  0.61           C  
ATOM   1334  O   THR A 166      -7.143  -6.851  12.393  1.00  0.61           O  
ATOM   1335  CB  THR A 166      -6.752  -6.601  15.660  1.00  0.61           C  
ATOM   1336  OG1 THR A 166      -7.409  -6.194  16.855  1.00  0.61           O  
ATOM   1337  CG2 THR A 166      -6.085  -5.350  15.060  1.00  0.61           C  
ATOM   1338  N   GLY A 167      -6.314  -8.693  13.382  1.00  0.69           N  
ATOM   1339  CA  GLY A 167      -5.569  -9.154  12.208  1.00  0.69           C  
ATOM   1340  C   GLY A 167      -6.444  -9.515  11.035  1.00  0.69           C  
ATOM   1341  O   GLY A 167      -6.160  -9.157   9.894  1.00  0.69           O  
ATOM   1342  N   MET A 168      -7.605 -10.149  11.295  1.00  0.68           N  
ATOM   1343  CA  MET A 168      -8.582 -10.475  10.270  1.00  0.68           C  
ATOM   1344  C   MET A 168      -9.126  -9.247   9.545  1.00  0.68           C  
ATOM   1345  O   MET A 168      -9.203  -9.231   8.322  1.00  0.68           O  
ATOM   1346  CB  MET A 168      -9.766 -11.292  10.855  1.00  0.68           C  
ATOM   1347  CG  MET A 168      -9.396 -12.705  11.365  1.00  0.68           C  
ATOM   1348  SD  MET A 168      -8.487 -13.764  10.206  1.00  0.68           S  
ATOM   1349  CE  MET A 168      -9.929 -14.015   9.160  1.00  0.68           C  
ATOM   1350  N   VAL A 169      -9.460  -8.157  10.266  1.00  0.68           N  
ATOM   1351  CA  VAL A 169      -9.957  -6.914   9.675  1.00  0.68           C  
ATOM   1352  C   VAL A 169      -8.934  -6.213   8.786  1.00  0.68           C  
ATOM   1353  O   VAL A 169      -9.261  -5.713   7.706  1.00  0.68           O  
ATOM   1354  CB  VAL A 169     -10.482  -5.957  10.737  1.00  0.68           C  
ATOM   1355  CG1 VAL A 169     -11.068  -4.681  10.094  1.00  0.68           C  
ATOM   1356  CG2 VAL A 169     -11.589  -6.680  11.525  1.00  0.68           C  
ATOM   1357  N   TYR A 170      -7.640  -6.209   9.188  1.00  0.59           N  
ATOM   1358  CA  TYR A 170      -6.531  -5.718   8.372  1.00  0.59           C  
ATOM   1359  C   TYR A 170      -6.447  -6.467   7.041  1.00  0.59           C  
ATOM   1360  O   TYR A 170      -6.313  -5.884   5.962  1.00  0.59           O  
ATOM   1361  CB  TYR A 170      -5.181  -5.917   9.129  1.00  0.59           C  
ATOM   1362  CG  TYR A 170      -4.751  -4.667   9.852  1.00  0.59           C  
ATOM   1363  CD1 TYR A 170      -5.363  -4.263  11.049  1.00  0.59           C  
ATOM   1364  CD2 TYR A 170      -3.702  -3.889   9.336  1.00  0.59           C  
ATOM   1365  CE1 TYR A 170      -4.943  -3.099  11.714  1.00  0.59           C  
ATOM   1366  CE2 TYR A 170      -3.271  -2.733  10.004  1.00  0.59           C  
ATOM   1367  CZ  TYR A 170      -3.907  -2.323  11.183  1.00  0.59           C  
ATOM   1368  OH  TYR A 170      -3.524  -1.111  11.800  1.00  0.59           O  
ATOM   1369  N   LEU A 171      -6.586  -7.801   7.106  1.00  0.69           N  
ATOM   1370  CA  LEU A 171      -6.690  -8.691   5.969  1.00  0.69           C  
ATOM   1371  C   LEU A 171      -7.946  -8.474   5.116  1.00  0.69           C  
ATOM   1372  O   LEU A 171      -7.848  -8.437   3.888  1.00  0.69           O  
ATOM   1373  CB  LEU A 171      -6.533 -10.155   6.450  1.00  0.69           C  
ATOM   1374  CG  LEU A 171      -5.061 -10.635   6.488  1.00  0.69           C  
ATOM   1375  CD1 LEU A 171      -4.092  -9.742   7.288  1.00  0.69           C  
ATOM   1376  CD2 LEU A 171      -4.954 -12.075   7.005  1.00  0.69           C  
ATOM   1377  N   THR A 172      -9.143  -8.260   5.725  1.00  0.70           N  
ATOM   1378  CA  THR A 172     -10.396  -7.916   5.029  1.00  0.70           C  
ATOM   1379  C   THR A 172     -10.251  -6.643   4.223  1.00  0.70           C  
ATOM   1380  O   THR A 172     -10.606  -6.575   3.046  1.00  0.70           O  
ATOM   1381  CB  THR A 172     -11.617  -7.647   5.932  1.00  0.70           C  
ATOM   1382  OG1 THR A 172     -11.900  -8.713   6.812  1.00  0.70           O  
ATOM   1383  CG2 THR A 172     -12.898  -7.521   5.107  1.00  0.70           C  
ATOM   1384  N   ALA A 173      -9.679  -5.585   4.831  1.00  0.69           N  
ATOM   1385  CA  ALA A 173      -9.461  -4.308   4.185  1.00  0.69           C  
ATOM   1386  C   ALA A 173      -8.501  -4.388   3.002  1.00  0.69           C  
ATOM   1387  O   ALA A 173      -8.765  -3.827   1.940  1.00  0.69           O  
ATOM   1388  CB  ALA A 173      -8.957  -3.279   5.214  1.00  0.69           C  
ATOM   1389  N   ALA A 174      -7.376  -5.119   3.138  1.00  0.72           N  
ATOM   1390  CA  ALA A 174      -6.451  -5.378   2.047  1.00  0.72           C  
ATOM   1391  C   ALA A 174      -7.062  -6.179   0.892  1.00  0.72           C  
ATOM   1392  O   ALA A 174      -6.896  -5.835  -0.278  1.00  0.72           O  
ATOM   1393  CB  ALA A 174      -5.198  -6.095   2.587  1.00  0.72           C  
ATOM   1394  N   ALA A 175      -7.836  -7.241   1.204  1.00  0.76           N  
ATOM   1395  CA  ALA A 175      -8.550  -8.061   0.242  1.00  0.76           C  
ATOM   1396  C   ALA A 175      -9.596  -7.297  -0.576  1.00  0.76           C  
ATOM   1397  O   ALA A 175      -9.716  -7.478  -1.787  1.00  0.76           O  
ATOM   1398  CB  ALA A 175      -9.199  -9.251   0.976  1.00  0.76           C  
ATOM   1399  N   LYS A 176     -10.358  -6.379   0.058  1.00  0.64           N  
ATOM   1400  CA  LYS A 176     -11.303  -5.498  -0.614  1.00  0.64           C  
ATOM   1401  C   LYS A 176     -10.674  -4.566  -1.646  1.00  0.64           C  
ATOM   1402  O   LYS A 176     -11.225  -4.363  -2.729  1.00  0.64           O  
ATOM   1403  CB  LYS A 176     -12.037  -4.609   0.419  1.00  0.64           C  
ATOM   1404  CG  LYS A 176     -13.075  -5.360   1.262  1.00  0.64           C  
ATOM   1405  CD  LYS A 176     -13.752  -4.438   2.290  1.00  0.64           C  
ATOM   1406  CE  LYS A 176     -14.918  -5.135   3.007  1.00  0.64           C  
ATOM   1407  NZ  LYS A 176     -15.932  -4.162   3.442  1.00  0.64           N  
ATOM   1408  N   GLN A 177      -9.503  -3.979  -1.323  1.00  0.61           N  
ATOM   1409  CA  GLN A 177      -8.728  -3.149  -2.233  1.00  0.61           C  
ATOM   1410  C   GLN A 177      -8.203  -3.935  -3.429  1.00  0.61           C  
ATOM   1411  O   GLN A 177      -8.369  -3.547  -4.584  1.00  0.61           O  
ATOM   1412  CB  GLN A 177      -7.516  -2.552  -1.481  1.00  0.61           C  
ATOM   1413  CG  GLN A 177      -7.873  -1.637  -0.296  1.00  0.61           C  
ATOM   1414  CD  GLN A 177      -6.618  -1.419   0.546  1.00  0.61           C  
ATOM   1415  OE1 GLN A 177      -5.547  -1.128   0.014  1.00  0.61           O  
ATOM   1416  NE2 GLN A 177      -6.727  -1.575   1.883  1.00  0.61           N  
ATOM   1417  N   ASN A 178      -7.613  -5.118  -3.162  1.00  0.68           N  
ATOM   1418  CA  ASN A 178      -7.101  -6.036  -4.163  1.00  0.68           C  
ATOM   1419  C   ASN A 178      -8.179  -6.562  -5.113  1.00  0.68           C  
ATOM   1420  O   ASN A 178      -7.989  -6.614  -6.326  1.00  0.68           O  
ATOM   1421  CB  ASN A 178      -6.407  -7.230  -3.461  1.00  0.68           C  
ATOM   1422  CG  ASN A 178      -5.038  -6.839  -2.906  1.00  0.68           C  
ATOM   1423  OD1 ASN A 178      -4.591  -5.690  -2.914  1.00  0.68           O  
ATOM   1424  ND2 ASN A 178      -4.318  -7.875  -2.416  1.00  0.68           N  
ATOM   1425  N   ARG A 179      -9.375  -6.911  -4.594  1.00  0.62           N  
ATOM   1426  CA  ARG A 179     -10.518  -7.324  -5.394  1.00  0.62           C  
ATOM   1427  C   ARG A 179     -10.959  -6.272  -6.403  1.00  0.62           C  
ATOM   1428  O   ARG A 179     -11.281  -6.579  -7.546  1.00  0.62           O  
ATOM   1429  CB  ARG A 179     -11.722  -7.594  -4.457  1.00  0.62           C  
ATOM   1430  CG  ARG A 179     -13.027  -8.030  -5.168  1.00  0.62           C  
ATOM   1431  CD  ARG A 179     -14.284  -7.921  -4.298  1.00  0.62           C  
ATOM   1432  NE  ARG A 179     -14.492  -6.450  -4.061  1.00  0.62           N  
ATOM   1433  CZ  ARG A 179     -15.257  -5.934  -3.092  1.00  0.62           C  
ATOM   1434  NH1 ARG A 179     -15.865  -6.713  -2.204  1.00  0.62           N  
ATOM   1435  NH2 ARG A 179     -15.441  -4.616  -3.031  1.00  0.62           N  
ATOM   1436  N   ILE A 180     -10.982  -4.989  -5.997  1.00  0.66           N  
ATOM   1437  CA  ILE A 180     -11.388  -3.893  -6.863  1.00  0.66           C  
ATOM   1438  C   ILE A 180     -10.341  -3.561  -7.914  1.00  0.66           C  
ATOM   1439  O   ILE A 180     -10.669  -3.157  -9.027  1.00  0.66           O  
ATOM   1440  CB  ILE A 180     -11.893  -2.709  -6.042  1.00  0.66           C  
ATOM   1441  CG1 ILE A 180     -13.221  -3.124  -5.339  1.00  0.66           C  
ATOM   1442  CG2 ILE A 180     -12.052  -1.439  -6.911  1.00  0.66           C  
ATOM   1443  CD1 ILE A 180     -14.399  -3.421  -6.281  1.00  0.66           C  
ATOM   1444  N   LEU A 181      -9.046  -3.829  -7.655  1.00  0.67           N  
ATOM   1445  CA  LEU A 181      -8.078  -3.830  -8.738  1.00  0.67           C  
ATOM   1446  C   LEU A 181      -8.347  -4.907  -9.783  1.00  0.67           C  
ATOM   1447  O   LEU A 181      -8.363  -4.645 -10.984  1.00  0.67           O  
ATOM   1448  CB  LEU A 181      -6.638  -4.022  -8.210  1.00  0.67           C  
ATOM   1449  CG  LEU A 181      -5.572  -3.919  -9.320  1.00  0.67           C  
ATOM   1450  CD1 LEU A 181      -5.703  -2.587 -10.051  1.00  0.67           C  
ATOM   1451  CD2 LEU A 181      -4.152  -4.066  -8.773  1.00  0.67           C  
ATOM   1452  N   LEU A 182      -8.633  -6.148  -9.343  1.00  0.70           N  
ATOM   1453  CA  LEU A 182      -8.987  -7.246 -10.226  1.00  0.70           C  
ATOM   1454  C   LEU A 182     -10.258  -6.975 -11.021  1.00  0.70           C  
ATOM   1455  O   LEU A 182     -10.309  -7.261 -12.214  1.00  0.70           O  
ATOM   1456  CB  LEU A 182      -9.117  -8.569  -9.441  1.00  0.70           C  
ATOM   1457  CG  LEU A 182      -7.806  -9.044  -8.782  1.00  0.70           C  
ATOM   1458  CD1 LEU A 182      -8.091 -10.208  -7.830  1.00  0.70           C  
ATOM   1459  CD2 LEU A 182      -6.760  -9.465  -9.825  1.00  0.70           C  
ATOM   1460  N   GLU A 183     -11.270  -6.343 -10.383  1.00  0.62           N  
ATOM   1461  CA  GLU A 183     -12.488  -5.829 -10.999  1.00  0.62           C  
ATOM   1462  C   GLU A 183     -12.210  -4.887 -12.163  1.00  0.62           C  
ATOM   1463  O   GLU A 183     -12.707  -5.080 -13.266  1.00  0.62           O  
ATOM   1464  CB  GLU A 183     -13.319  -5.061  -9.936  1.00  0.62           C  
ATOM   1465  CG  GLU A 183     -14.679  -4.497 -10.413  1.00  0.62           C  
ATOM   1466  CD  GLU A 183     -15.744  -5.581 -10.433  1.00  0.62           C  
ATOM   1467  OE1 GLU A 183     -16.200  -5.935 -11.546  1.00  0.62           O  
ATOM   1468  OE2 GLU A 183     -16.105  -6.048  -9.320  1.00  0.62           O  
ATOM   1469  N   HIS A 184     -11.333  -3.878 -11.983  1.00  0.58           N  
ATOM   1470  CA  HIS A 184     -10.894  -3.026 -13.078  1.00  0.58           C  
ATOM   1471  C   HIS A 184     -10.097  -3.766 -14.161  1.00  0.58           C  
ATOM   1472  O   HIS A 184     -10.315  -3.589 -15.356  1.00  0.58           O  
ATOM   1473  CB  HIS A 184     -10.052  -1.840 -12.563  1.00  0.58           C  
ATOM   1474  CG  HIS A 184     -10.775  -0.790 -11.776  1.00  0.58           C  
ATOM   1475  ND1 HIS A 184     -10.002   0.129 -11.093  1.00  0.58           N  
ATOM   1476  CD2 HIS A 184     -12.071  -0.383 -11.806  1.00  0.58           C  
ATOM   1477  CE1 HIS A 184     -10.838   1.082 -10.723  1.00  0.58           C  
ATOM   1478  NE2 HIS A 184     -12.105   0.820 -11.130  1.00  0.58           N  
ATOM   1479  N   ILE A 185      -9.165  -4.672 -13.796  1.00  0.66           N  
ATOM   1480  CA  ILE A 185      -8.425  -5.458 -14.786  1.00  0.66           C  
ATOM   1481  C   ILE A 185      -9.325  -6.353 -15.640  1.00  0.66           C  
ATOM   1482  O   ILE A 185      -9.191  -6.415 -16.864  1.00  0.66           O  
ATOM   1483  CB  ILE A 185      -7.310  -6.304 -14.173  1.00  0.66           C  
ATOM   1484  CG1 ILE A 185      -6.304  -5.438 -13.398  1.00  0.66           C  
ATOM   1485  CG2 ILE A 185      -6.521  -6.974 -15.313  1.00  0.66           C  
ATOM   1486  CD1 ILE A 185      -5.347  -6.231 -12.496  1.00  0.66           C  
ATOM   1487  N   GLN A 186     -10.306  -7.048 -15.029  1.00  0.62           N  
ATOM   1488  CA  GLN A 186     -11.265  -7.830 -15.786  1.00  0.62           C  
ATOM   1489  C   GLN A 186     -12.340  -6.979 -16.466  1.00  0.62           C  
ATOM   1490  O   GLN A 186     -12.946  -7.390 -17.448  1.00  0.62           O  
ATOM   1491  CB  GLN A 186     -11.851  -8.994 -14.938  1.00  0.62           C  
ATOM   1492  CG  GLN A 186     -12.889  -8.643 -13.844  1.00  0.62           C  
ATOM   1493  CD  GLN A 186     -14.281  -8.333 -14.407  1.00  0.62           C  
ATOM   1494  OE1 GLN A 186     -14.779  -8.984 -15.324  1.00  0.62           O  
ATOM   1495  NE2 GLN A 186     -14.932  -7.286 -13.857  1.00  0.62           N  
ATOM   1496  N   GLY A 187     -12.595  -5.738 -16.012  1.00  0.64           N  
ATOM   1497  CA  GLY A 187     -13.633  -4.906 -16.612  1.00  0.64           C  
ATOM   1498  C   GLY A 187     -13.183  -4.096 -17.797  1.00  0.64           C  
ATOM   1499  O   GLY A 187     -13.882  -4.005 -18.800  1.00  0.64           O  
ATOM   1500  N   HIS A 188     -11.984  -3.488 -17.738  1.00  0.53           N  
ATOM   1501  CA  HIS A 188     -11.605  -2.451 -18.688  1.00  0.53           C  
ATOM   1502  C   HIS A 188     -10.789  -2.949 -19.863  1.00  0.53           C  
ATOM   1503  O   HIS A 188     -10.314  -2.163 -20.680  1.00  0.53           O  
ATOM   1504  CB  HIS A 188     -10.742  -1.373 -18.005  1.00  0.53           C  
ATOM   1505  CG  HIS A 188     -11.517  -0.546 -17.049  1.00  0.53           C  
ATOM   1506  ND1 HIS A 188     -11.647  -0.934 -15.733  1.00  0.53           N  
ATOM   1507  CD2 HIS A 188     -12.109   0.653 -17.255  1.00  0.53           C  
ATOM   1508  CE1 HIS A 188     -12.319   0.042 -15.161  1.00  0.53           C  
ATOM   1509  NE2 HIS A 188     -12.616   1.023 -16.037  1.00  0.53           N  
ATOM   1510  N   ALA A 189     -10.577  -4.268 -19.984  1.00  0.53           N  
ATOM   1511  CA  ALA A 189      -9.840  -4.831 -21.101  1.00  0.53           C  
ATOM   1512  C   ALA A 189     -10.736  -5.096 -22.330  1.00  0.53           C  
ATOM   1513  O   ALA A 189     -11.925  -5.350 -22.178  1.00  0.53           O  
ATOM   1514  CB  ALA A 189      -9.051  -6.074 -20.647  1.00  0.53           C  
ATOM   1515  N   LEU A 190     -10.268  -5.110 -23.608  1.00  0.59           N  
ATOM   1516  CA  LEU A 190      -8.899  -5.035 -24.110  1.00  0.59           C  
ATOM   1517  C   LEU A 190      -8.238  -3.713 -23.818  1.00  0.59           C  
ATOM   1518  O   LEU A 190      -8.644  -2.648 -24.271  1.00  0.59           O  
ATOM   1519  CB  LEU A 190      -8.739  -5.388 -25.618  1.00  0.59           C  
ATOM   1520  CG  LEU A 190      -7.276  -5.677 -26.060  1.00  0.59           C  
ATOM   1521  CD1 LEU A 190      -7.227  -6.763 -27.146  1.00  0.59           C  
ATOM   1522  CD2 LEU A 190      -6.481  -4.448 -26.537  1.00  0.59           C  
ATOM   1523  N   TYR A 191      -7.169  -3.780 -23.025  1.00  0.56           N  
ATOM   1524  CA  TYR A 191      -6.406  -2.645 -22.605  1.00  0.56           C  
ATOM   1525  C   TYR A 191      -5.067  -2.892 -23.264  1.00  0.56           C  
ATOM   1526  O   TYR A 191      -4.755  -4.017 -23.630  1.00  0.56           O  
ATOM   1527  CB  TYR A 191      -6.313  -2.562 -21.049  1.00  0.56           C  
ATOM   1528  CG  TYR A 191      -5.525  -1.347 -20.651  1.00  0.56           C  
ATOM   1529  CD1 TYR A 191      -4.238  -1.483 -20.113  1.00  0.56           C  
ATOM   1530  CD2 TYR A 191      -5.987  -0.070 -21.006  1.00  0.56           C  
ATOM   1531  CE1 TYR A 191      -3.397  -0.371 -20.019  1.00  0.56           C  
ATOM   1532  CE2 TYR A 191      -5.144   1.044 -20.896  1.00  0.56           C  
ATOM   1533  CZ  TYR A 191      -3.850   0.895 -20.398  1.00  0.56           C  
ATOM   1534  OH  TYR A 191      -3.035   2.029 -20.220  1.00  0.56           O  
ATOM   1535  N   ARG A 192      -4.213  -1.869 -23.426  1.00  0.53           N  
ATOM   1536  CA  ARG A 192      -2.938  -1.994 -24.117  1.00  0.53           C  
ATOM   1537  C   ARG A 192      -1.992  -3.039 -23.536  1.00  0.53           C  
ATOM   1538  O   ARG A 192      -1.112  -3.554 -24.217  1.00  0.53           O  
ATOM   1539  CB  ARG A 192      -2.207  -0.636 -24.081  1.00  0.53           C  
ATOM   1540  CG  ARG A 192      -3.042   0.527 -24.650  1.00  0.53           C  
ATOM   1541  CD  ARG A 192      -2.270   1.846 -24.740  1.00  0.53           C  
ATOM   1542  NE  ARG A 192      -1.893   2.257 -23.342  1.00  0.53           N  
ATOM   1543  CZ  ARG A 192      -0.812   3.014 -23.105  1.00  0.53           C  
ATOM   1544  NH1 ARG A 192      -0.256   3.030 -21.898  1.00  0.53           N  
ATOM   1545  NH2 ARG A 192      -0.266   3.737 -24.071  1.00  0.53           N  
ATOM   1546  N   SER A 193      -2.168  -3.359 -22.242  1.00  0.67           N  
ATOM   1547  CA  SER A 193      -1.404  -4.379 -21.562  1.00  0.67           C  
ATOM   1548  C   SER A 193      -2.152  -5.695 -21.391  1.00  0.67           C  
ATOM   1549  O   SER A 193      -1.546  -6.609 -20.845  1.00  0.67           O  
ATOM   1550  CB  SER A 193      -1.032  -3.958 -20.108  1.00  0.67           C  
ATOM   1551  OG  SER A 193      -0.496  -2.633 -20.049  1.00  0.67           O  
ATOM   1552  N   PHE A 194      -3.447  -5.838 -21.796  1.00  0.56           N  
ATOM   1553  CA  PHE A 194      -4.237  -7.060 -21.550  1.00  0.56           C  
ATOM   1554  C   PHE A 194      -5.296  -7.335 -22.629  1.00  0.56           C  
ATOM   1555  O   PHE A 194      -6.226  -6.541 -22.785  1.00  0.56           O  
ATOM   1556  CB  PHE A 194      -5.073  -7.056 -20.217  1.00  0.56           C  
ATOM   1557  CG  PHE A 194      -4.371  -6.455 -19.034  1.00  0.56           C  
ATOM   1558  CD1 PHE A 194      -3.252  -7.065 -18.452  1.00  0.56           C  
ATOM   1559  CD2 PHE A 194      -4.842  -5.249 -18.493  1.00  0.56           C  
ATOM   1560  CE1 PHE A 194      -2.575  -6.452 -17.391  1.00  0.56           C  
ATOM   1561  CE2 PHE A 194      -4.179  -4.634 -17.428  1.00  0.56           C  
ATOM   1562  CZ  PHE A 194      -3.041  -5.234 -16.879  1.00  0.56           C  
ATOM   1563  N   ASP A 195      -5.242  -8.491 -23.320  1.00  0.53           N  
ATOM   1564  CA  ASP A 195      -6.197  -8.964 -24.310  1.00  0.53           C  
ATOM   1565  C   ASP A 195      -7.478  -9.553 -23.686  1.00  0.53           C  
ATOM   1566  O   ASP A 195      -8.068  -9.038 -22.734  1.00  0.53           O  
ATOM   1567  CB  ASP A 195      -5.583  -9.981 -25.336  1.00  0.53           C  
ATOM   1568  CG  ASP A 195      -4.344  -9.486 -26.075  1.00  0.53           C  
ATOM   1569  OD1 ASP A 195      -4.177  -8.250 -26.210  1.00  0.53           O  
ATOM   1570  OD2 ASP A 195      -3.601 -10.363 -26.596  1.00  0.53           O  
ATOM   1571  N   GLU A 196      -8.013 -10.633 -24.291  1.00  0.56           N  
ATOM   1572  CA  GLU A 196      -9.234 -11.305 -23.889  1.00  0.56           C  
ATOM   1573  C   GLU A 196      -9.041 -12.436 -22.902  1.00  0.56           C  
ATOM   1574  O   GLU A 196      -9.728 -12.470 -21.884  1.00  0.56           O  
ATOM   1575  CB  GLU A 196     -10.035 -11.770 -25.128  1.00  0.56           C  
ATOM   1576  CG  GLU A 196     -10.461 -10.558 -25.989  1.00  0.56           C  
ATOM   1577  CD  GLU A 196     -11.383 -10.874 -27.158  1.00  0.56           C  
ATOM   1578  OE1 GLU A 196     -11.398 -12.024 -27.645  1.00  0.56           O  
ATOM   1579  OE2 GLU A 196     -12.104  -9.912 -27.535  1.00  0.56           O  
ATOM   1580  N   ILE A 197      -8.063 -13.334 -23.132  1.00  0.57           N  
ATOM   1581  CA  ILE A 197      -7.791 -14.531 -22.334  1.00  0.57           C  
ATOM   1582  C   ILE A 197      -7.467 -14.153 -20.891  1.00  0.57           C  
ATOM   1583  O   ILE A 197      -7.940 -14.727 -19.914  1.00  0.57           O  
ATOM   1584  CB  ILE A 197      -6.637 -15.293 -23.004  1.00  0.57           C  
ATOM   1585  CG1 ILE A 197      -7.135 -15.948 -24.317  1.00  0.57           C  
ATOM   1586  CG2 ILE A 197      -5.973 -16.324 -22.062  1.00  0.57           C  
ATOM   1587  CD1 ILE A 197      -5.998 -16.389 -25.247  1.00  0.57           C  
ATOM   1588  N   GLU A 198      -6.686 -13.083 -20.739  1.00  0.57           N  
ATOM   1589  CA  GLU A 198      -6.305 -12.404 -19.533  1.00  0.57           C  
ATOM   1590  C   GLU A 198      -7.444 -11.911 -18.713  1.00  0.57           C  
ATOM   1591  O   GLU A 198      -7.463 -12.036 -17.500  1.00  0.57           O  
ATOM   1592  CB  GLU A 198      -5.618 -11.089 -19.921  1.00  0.57           C  
ATOM   1593  CG  GLU A 198      -4.339 -11.313 -20.702  1.00  0.57           C  
ATOM   1594  CD  GLU A 198      -4.475 -11.414 -22.211  1.00  0.57           C  
ATOM   1595  OE1 GLU A 198      -3.783 -10.598 -22.854  1.00  0.57           O  
ATOM   1596  OE2 GLU A 198      -5.262 -12.231 -22.744  1.00  0.57           O  
ATOM   1597  N   ARG A 199      -8.431 -11.299 -19.373  1.00  0.55           N  
ATOM   1598  CA  ARG A 199      -9.567 -10.676 -18.750  1.00  0.55           C  
ATOM   1599  C   ARG A 199     -10.377 -11.703 -17.974  1.00  0.55           C  
ATOM   1600  O   ARG A 199     -10.780 -11.483 -16.837  1.00  0.55           O  
ATOM   1601  CB  ARG A 199     -10.394 -10.027 -19.873  1.00  0.55           C  
ATOM   1602  CG  ARG A 199     -11.444  -9.055 -19.338  1.00  0.55           C  
ATOM   1603  CD  ARG A 199     -12.552  -8.624 -20.307  1.00  0.55           C  
ATOM   1604  NE  ARG A 199     -11.928  -8.063 -21.540  1.00  0.55           N  
ATOM   1605  CZ  ARG A 199     -11.797  -8.700 -22.706  1.00  0.55           C  
ATOM   1606  NH1 ARG A 199     -11.044  -8.144 -23.646  1.00  0.55           N  
ATOM   1607  NH2 ARG A 199     -12.348  -9.879 -22.963  1.00  0.55           N  
ATOM   1608  N   GLU A 200     -10.533 -12.883 -18.595  1.00  0.59           N  
ATOM   1609  CA  GLU A 200     -11.048 -14.116 -18.042  1.00  0.59           C  
ATOM   1610  C   GLU A 200     -10.148 -14.712 -16.944  1.00  0.59           C  
ATOM   1611  O   GLU A 200     -10.620 -15.041 -15.864  1.00  0.59           O  
ATOM   1612  CB  GLU A 200     -11.313 -15.075 -19.235  1.00  0.59           C  
ATOM   1613  CG  GLU A 200     -12.204 -14.413 -20.331  1.00  0.59           C  
ATOM   1614  CD  GLU A 200     -12.334 -15.209 -21.631  1.00  0.59           C  
ATOM   1615  OE1 GLU A 200     -13.484 -15.288 -22.137  1.00  0.59           O  
ATOM   1616  OE2 GLU A 200     -11.291 -15.667 -22.162  1.00  0.59           O  
ATOM   1617  N   GLN A 201      -8.805 -14.762 -17.116  1.00  0.63           N  
ATOM   1618  CA  GLN A 201      -7.881 -15.145 -16.040  1.00  0.63           C  
ATOM   1619  C   GLN A 201      -7.957 -14.231 -14.806  1.00  0.63           C  
ATOM   1620  O   GLN A 201      -7.969 -14.659 -13.654  1.00  0.63           O  
ATOM   1621  CB  GLN A 201      -6.411 -15.122 -16.540  1.00  0.63           C  
ATOM   1622  CG  GLN A 201      -6.066 -16.202 -17.585  1.00  0.63           C  
ATOM   1623  CD  GLN A 201      -4.681 -15.959 -18.185  1.00  0.63           C  
ATOM   1624  OE1 GLN A 201      -3.983 -14.976 -17.934  1.00  0.63           O  
ATOM   1625  NE2 GLN A 201      -4.252 -16.902 -19.055  1.00  0.63           N  
ATOM   1626  N   PHE A 202      -8.039 -12.904 -15.003  1.00  0.61           N  
ATOM   1627  CA  PHE A 202      -8.229 -11.946 -13.931  1.00  0.61           C  
ATOM   1628  C   PHE A 202      -9.603 -12.050 -13.278  1.00  0.61           C  
ATOM   1629  O   PHE A 202      -9.723 -11.796 -12.082  1.00  0.61           O  
ATOM   1630  CB  PHE A 202      -7.935 -10.488 -14.372  1.00  0.61           C  
ATOM   1631  CG  PHE A 202      -6.452 -10.288 -14.585  1.00  0.61           C  
ATOM   1632  CD1 PHE A 202      -5.565 -10.260 -13.492  1.00  0.61           C  
ATOM   1633  CD2 PHE A 202      -5.932 -10.065 -15.870  1.00  0.61           C  
ATOM   1634  CE1 PHE A 202      -4.202  -9.993 -13.684  1.00  0.61           C  
ATOM   1635  CE2 PHE A 202      -4.567  -9.839 -16.074  1.00  0.61           C  
ATOM   1636  CZ  PHE A 202      -3.705  -9.785 -14.976  1.00  0.61           C  
ATOM   1637  N   ASP A 203     -10.650 -12.476 -14.019  1.00  0.62           N  
ATOM   1638  CA  ASP A 203     -11.929 -12.895 -13.467  1.00  0.62           C  
ATOM   1639  C   ASP A 203     -11.771 -14.119 -12.543  1.00  0.62           C  
ATOM   1640  O   ASP A 203     -12.214 -14.099 -11.395  1.00  0.62           O  
ATOM   1641  CB  ASP A 203     -12.942 -13.115 -14.626  1.00  0.62           C  
ATOM   1642  CG  ASP A 203     -14.360 -13.277 -14.108  1.00  0.62           C  
ATOM   1643  OD1 ASP A 203     -15.057 -14.222 -14.551  1.00  0.62           O  
ATOM   1644  OD2 ASP A 203     -14.755 -12.446 -13.257  1.00  0.62           O  
ATOM   1645  N   ASP A 204     -11.003 -15.162 -12.950  1.00  0.64           N  
ATOM   1646  CA  ASP A 204     -10.683 -16.309 -12.102  1.00  0.64           C  
ATOM   1647  C   ASP A 204     -10.007 -15.903 -10.785  1.00  0.64           C  
ATOM   1648  O   ASP A 204     -10.391 -16.331  -9.693  1.00  0.64           O  
ATOM   1649  CB  ASP A 204      -9.730 -17.320 -12.809  1.00  0.64           C  
ATOM   1650  CG  ASP A 204     -10.285 -17.882 -14.106  1.00  0.64           C  
ATOM   1651  OD1 ASP A 204     -11.515 -18.116 -14.159  1.00  0.64           O  
ATOM   1652  OD2 ASP A 204      -9.461 -18.145 -15.019  1.00  0.64           O  
ATOM   1653  N   ALA A 205      -9.015 -14.989 -10.866  1.00  0.69           N  
ATOM   1654  CA  ALA A 205      -8.384 -14.357  -9.720  1.00  0.69           C  
ATOM   1655  C   ALA A 205      -9.338 -13.524  -8.864  1.00  0.69           C  
ATOM   1656  O   ALA A 205      -9.273 -13.557  -7.636  1.00  0.69           O  
ATOM   1657  CB  ALA A 205      -7.199 -13.471 -10.162  1.00  0.69           C  
ATOM   1658  N   MET A 206     -10.260 -12.749  -9.475  1.00  0.64           N  
ATOM   1659  CA  MET A 206     -11.268 -11.964  -8.778  1.00  0.64           C  
ATOM   1660  C   MET A 206     -12.215 -12.828  -7.970  1.00  0.64           C  
ATOM   1661  O   MET A 206     -12.526 -12.543  -6.812  1.00  0.64           O  
ATOM   1662  CB  MET A 206     -12.094 -11.120  -9.776  1.00  0.64           C  
ATOM   1663  CG  MET A 206     -13.116 -10.181  -9.104  1.00  0.64           C  
ATOM   1664  SD  MET A 206     -14.042  -9.154 -10.274  1.00  0.64           S  
ATOM   1665  CE  MET A 206     -15.167 -10.466 -10.834  1.00  0.64           C  
ATOM   1666  N   ILE A 207     -12.660 -13.953  -8.553  1.00  0.63           N  
ATOM   1667  CA  ILE A 207     -13.450 -14.950  -7.859  1.00  0.63           C  
ATOM   1668  C   ILE A 207     -12.688 -15.604  -6.696  1.00  0.63           C  
ATOM   1669  O   ILE A 207     -13.232 -15.765  -5.602  1.00  0.63           O  
ATOM   1670  CB  ILE A 207     -14.023 -15.989  -8.810  1.00  0.63           C  
ATOM   1671  CG1 ILE A 207     -14.877 -15.353  -9.934  1.00  0.63           C  
ATOM   1672  CG2 ILE A 207     -14.919 -16.923  -7.991  1.00  0.63           C  
ATOM   1673  CD1 ILE A 207     -15.280 -16.346 -11.034  1.00  0.63           C  
ATOM   1674  N   GLU A 208     -11.392 -15.949  -6.871  1.00  0.66           N  
ATOM   1675  CA  GLU A 208     -10.514 -16.421  -5.801  1.00  0.66           C  
ATOM   1676  C   GLU A 208     -10.334 -15.413  -4.660  1.00  0.66           C  
ATOM   1677  O   GLU A 208     -10.434 -15.740  -3.477  1.00  0.66           O  
ATOM   1678  CB  GLU A 208      -9.128 -16.783  -6.379  1.00  0.66           C  
ATOM   1679  CG  GLU A 208      -8.144 -17.327  -5.319  1.00  0.66           C  
ATOM   1680  CD  GLU A 208      -6.848 -17.771  -5.960  1.00  0.66           C  
ATOM   1681  OE1 GLU A 208      -6.905 -18.605  -6.901  1.00  0.66           O  
ATOM   1682  OE2 GLU A 208      -5.756 -17.366  -5.494  1.00  0.66           O  
ATOM   1683  N   ALA A 209     -10.139 -14.122  -4.990  1.00  0.73           N  
ATOM   1684  CA  ALA A 209     -10.121 -13.021  -4.045  1.00  0.73           C  
ATOM   1685  C   ALA A 209     -11.440 -12.853  -3.288  1.00  0.73           C  
ATOM   1686  O   ALA A 209     -11.464 -12.613  -2.083  1.00  0.73           O  
ATOM   1687  CB  ALA A 209      -9.747 -11.722  -4.785  1.00  0.73           C  
ATOM   1688  N   HIS A 210     -12.585 -13.027  -3.972  1.00  0.61           N  
ATOM   1689  CA  HIS A 210     -13.904 -13.092  -3.360  1.00  0.61           C  
ATOM   1690  C   HIS A 210     -14.093 -14.263  -2.385  1.00  0.61           C  
ATOM   1691  O   HIS A 210     -14.731 -14.130  -1.339  1.00  0.61           O  
ATOM   1692  CB  HIS A 210     -15.005 -13.105  -4.443  1.00  0.61           C  
ATOM   1693  CG  HIS A 210     -16.367 -12.900  -3.868  1.00  0.61           C  
ATOM   1694  ND1 HIS A 210     -16.672 -11.688  -3.280  1.00  0.61           N  
ATOM   1695  CD2 HIS A 210     -17.387 -13.781  -3.701  1.00  0.61           C  
ATOM   1696  CE1 HIS A 210     -17.874 -11.855  -2.766  1.00  0.61           C  
ATOM   1697  NE2 HIS A 210     -18.354 -13.103  -2.992  1.00  0.61           N  
ATOM   1698  N   GLN A 211     -13.523 -15.457  -2.671  1.00  0.66           N  
ATOM   1699  CA  GLN A 211     -13.465 -16.568  -1.724  1.00  0.66           C  
ATOM   1700  C   GLN A 211     -12.665 -16.240  -0.473  1.00  0.66           C  
ATOM   1701  O   GLN A 211     -13.061 -16.586   0.638  1.00  0.66           O  
ATOM   1702  CB  GLN A 211     -12.799 -17.829  -2.316  1.00  0.66           C  
ATOM   1703  CG  GLN A 211     -13.533 -18.492  -3.495  1.00  0.66           C  
ATOM   1704  CD  GLN A 211     -12.603 -19.550  -4.086  1.00  0.66           C  
ATOM   1705  OE1 GLN A 211     -11.566 -19.899  -3.524  1.00  0.66           O  
ATOM   1706  NE2 GLN A 211     -12.977 -20.096  -5.259  1.00  0.66           N  
ATOM   1707  N   LEU A 212     -11.521 -15.549  -0.629  1.00  0.67           N  
ATOM   1708  CA  LEU A 212     -10.724 -15.058   0.479  1.00  0.67           C  
ATOM   1709  C   LEU A 212     -11.460 -14.040   1.340  1.00  0.67           C  
ATOM   1710  O   LEU A 212     -11.467 -14.167   2.559  1.00  0.67           O  
ATOM   1711  CB  LEU A 212      -9.392 -14.468  -0.032  1.00  0.67           C  
ATOM   1712  CG  LEU A 212      -8.414 -15.528  -0.576  1.00  0.67           C  
ATOM   1713  CD1 LEU A 212      -7.337 -14.855  -1.435  1.00  0.67           C  
ATOM   1714  CD2 LEU A 212      -7.782 -16.336   0.570  1.00  0.67           C  
ATOM   1715  N   VAL A 213     -12.174 -13.057   0.743  1.00  0.74           N  
ATOM   1716  CA  VAL A 213     -13.062 -12.143   1.474  1.00  0.74           C  
ATOM   1717  C   VAL A 213     -14.154 -12.912   2.208  1.00  0.74           C  
ATOM   1718  O   VAL A 213     -14.399 -12.720   3.396  1.00  0.74           O  
ATOM   1719  CB  VAL A 213     -13.702 -11.107   0.541  1.00  0.74           C  
ATOM   1720  CG1 VAL A 213     -14.737 -10.236   1.288  1.00  0.74           C  
ATOM   1721  CG2 VAL A 213     -12.599 -10.199  -0.034  1.00  0.74           C  
ATOM   1722  N   SER A 214     -14.777 -13.890   1.524  1.00  0.70           N  
ATOM   1723  CA  SER A 214     -15.806 -14.749   2.092  1.00  0.70           C  
ATOM   1724  C   SER A 214     -15.368 -15.585   3.284  1.00  0.70           C  
ATOM   1725  O   SER A 214     -16.149 -15.795   4.209  1.00  0.70           O  
ATOM   1726  CB  SER A 214     -16.350 -15.778   1.068  1.00  0.70           C  
ATOM   1727  OG  SER A 214     -17.136 -15.174   0.044  1.00  0.70           O  
ATOM   1728  N   MET A 215     -14.142 -16.145   3.276  1.00  0.67           N  
ATOM   1729  CA  MET A 215     -13.561 -16.814   4.431  1.00  0.67           C  
ATOM   1730  C   MET A 215     -13.154 -15.877   5.547  1.00  0.67           C  
ATOM   1731  O   MET A 215     -13.436 -16.149   6.710  1.00  0.67           O  
ATOM   1732  CB  MET A 215     -12.349 -17.690   4.042  1.00  0.67           C  
ATOM   1733  CG  MET A 215     -12.732 -18.973   3.281  1.00  0.67           C  
ATOM   1734  SD  MET A 215     -13.868 -20.058   4.200  1.00  0.67           S  
ATOM   1735  CE  MET A 215     -15.382 -19.650   3.288  1.00  0.67           C  
ATOM   1736  N   THR A 216     -12.519 -14.734   5.231  1.00  0.74           N  
ATOM   1737  CA  THR A 216     -12.086 -13.747   6.219  1.00  0.74           C  
ATOM   1738  C   THR A 216     -13.253 -13.200   7.025  1.00  0.74           C  
ATOM   1739  O   THR A 216     -13.235 -13.207   8.256  1.00  0.74           O  
ATOM   1740  CB  THR A 216     -11.345 -12.597   5.545  1.00  0.74           C  
ATOM   1741  OG1 THR A 216     -10.194 -13.093   4.879  1.00  0.74           O  
ATOM   1742  CG2 THR A 216     -10.802 -11.561   6.525  1.00  0.74           C  
ATOM   1743  N   ASP A 217     -14.347 -12.804   6.349  1.00  0.69           N  
ATOM   1744  CA  ASP A 217     -15.577 -12.348   6.970  1.00  0.69           C  
ATOM   1745  C   ASP A 217     -16.319 -13.456   7.747  1.00  0.69           C  
ATOM   1746  O   ASP A 217     -16.850 -13.227   8.835  1.00  0.69           O  
ATOM   1747  CB  ASP A 217     -16.451 -11.627   5.904  1.00  0.69           C  
ATOM   1748  CG  ASP A 217     -15.815 -10.310   5.444  1.00  0.69           C  
ATOM   1749  OD1 ASP A 217     -14.795  -9.868   6.042  1.00  0.69           O  
ATOM   1750  OD2 ASP A 217     -16.369  -9.706   4.488  1.00  0.69           O  
ATOM   1751  N   LEU A 218     -16.336 -14.717   7.248  1.00  0.68           N  
ATOM   1752  CA  LEU A 218     -16.861 -15.868   7.982  1.00  0.68           C  
ATOM   1753  C   LEU A 218     -16.091 -16.169   9.264  1.00  0.68           C  
ATOM   1754  O   LEU A 218     -16.672 -16.365  10.329  1.00  0.68           O  
ATOM   1755  CB  LEU A 218     -16.851 -17.126   7.074  1.00  0.68           C  
ATOM   1756  CG  LEU A 218     -17.361 -18.441   7.708  1.00  0.68           C  
ATOM   1757  CD1 LEU A 218     -18.772 -18.327   8.307  1.00  0.68           C  
ATOM   1758  CD2 LEU A 218     -17.316 -19.579   6.678  1.00  0.68           C  
ATOM   1759  N   ILE A 219     -14.745 -16.154   9.216  1.00  0.69           N  
ATOM   1760  CA  ILE A 219     -13.897 -16.293  10.392  1.00  0.69           C  
ATOM   1761  C   ILE A 219     -14.109 -15.150  11.378  1.00  0.69           C  
ATOM   1762  O   ILE A 219     -14.213 -15.385  12.578  1.00  0.69           O  
ATOM   1763  CB  ILE A 219     -12.432 -16.520  10.031  1.00  0.69           C  
ATOM   1764  CG1 ILE A 219     -12.266 -17.885   9.322  1.00  0.69           C  
ATOM   1765  CG2 ILE A 219     -11.529 -16.459  11.290  1.00  0.69           C  
ATOM   1766  CD1 ILE A 219     -10.891 -18.079   8.671  1.00  0.69           C  
ATOM   1767  N   SER A 220     -14.276 -13.892  10.919  1.00  0.73           N  
ATOM   1768  CA  SER A 220     -14.645 -12.768  11.787  1.00  0.73           C  
ATOM   1769  C   SER A 220     -15.941 -12.980  12.562  1.00  0.73           C  
ATOM   1770  O   SER A 220     -16.003 -12.708  13.758  1.00  0.73           O  
ATOM   1771  CB  SER A 220     -14.800 -11.439  11.006  1.00  0.73           C  
ATOM   1772  OG  SER A 220     -13.548 -11.044  10.446  1.00  0.73           O  
ATOM   1773  N   GLN A 221     -17.000 -13.529  11.923  1.00  0.70           N  
ATOM   1774  CA  GLN A 221     -18.223 -13.947  12.607  1.00  0.70           C  
ATOM   1775  C   GLN A 221     -17.986 -15.054  13.634  1.00  0.70           C  
ATOM   1776  O   GLN A 221     -18.486 -14.987  14.759  1.00  0.70           O  
ATOM   1777  CB  GLN A 221     -19.310 -14.367  11.580  1.00  0.70           C  
ATOM   1778  CG  GLN A 221     -20.703 -14.715  12.176  1.00  0.70           C  
ATOM   1779  CD  GLN A 221     -20.784 -16.161  12.685  1.00  0.70           C  
ATOM   1780  OE1 GLN A 221     -20.361 -17.093  12.003  1.00  0.70           O  
ATOM   1781  NE2 GLN A 221     -21.340 -16.354  13.900  1.00  0.70           N  
ATOM   1782  N   ILE A 222     -17.157 -16.072  13.298  1.00  0.69           N  
ATOM   1783  CA  ILE A 222     -16.755 -17.132  14.221  1.00  0.69           C  
ATOM   1784  C   ILE A 222     -16.084 -16.567  15.460  1.00  0.69           C  
ATOM   1785  O   ILE A 222     -16.463 -16.913  16.573  1.00  0.69           O  
ATOM   1786  CB  ILE A 222     -15.812 -18.154  13.562  1.00  0.69           C  
ATOM   1787  CG1 ILE A 222     -16.572 -18.953  12.482  1.00  0.69           C  
ATOM   1788  CG2 ILE A 222     -15.148 -19.109  14.590  1.00  0.69           C  
ATOM   1789  CD1 ILE A 222     -15.651 -19.778  11.577  1.00  0.69           C  
ATOM   1790  N   LEU A 223     -15.112 -15.642  15.323  1.00  0.69           N  
ATOM   1791  CA  LEU A 223     -14.405 -15.065  16.459  1.00  0.69           C  
ATOM   1792  C   LEU A 223     -15.313 -14.287  17.411  1.00  0.69           C  
ATOM   1793  O   LEU A 223     -15.256 -14.460  18.630  1.00  0.69           O  
ATOM   1794  CB  LEU A 223     -13.214 -14.179  16.015  1.00  0.69           C  
ATOM   1795  CG  LEU A 223     -12.144 -14.869  15.132  1.00  0.69           C  
ATOM   1796  CD1 LEU A 223     -10.976 -13.905  14.892  1.00  0.69           C  
ATOM   1797  CD2 LEU A 223     -11.632 -16.222  15.657  1.00  0.69           C  
ATOM   1798  N   GLN A 224     -16.249 -13.487  16.863  1.00  0.68           N  
ATOM   1799  CA  GLN A 224     -17.278 -12.805  17.630  1.00  0.68           C  
ATOM   1800  C   GLN A 224     -18.200 -13.772  18.381  1.00  0.68           C  
ATOM   1801  O   GLN A 224     -18.539 -13.570  19.548  1.00  0.68           O  
ATOM   1802  CB  GLN A 224     -18.127 -11.922  16.686  1.00  0.68           C  
ATOM   1803  CG  GLN A 224     -17.341 -10.744  16.061  1.00  0.68           C  
ATOM   1804  CD  GLN A 224     -18.192 -10.027  15.013  1.00  0.68           C  
ATOM   1805  OE1 GLN A 224     -19.325 -10.406  14.712  1.00  0.68           O  
ATOM   1806  NE2 GLN A 224     -17.641  -8.944  14.421  1.00  0.68           N  
ATOM   1807  N   GLN A 225     -18.597 -14.891  17.738  1.00  0.68           N  
ATOM   1808  CA  GLN A 225     -19.328 -15.979  18.368  1.00  0.68           C  
ATOM   1809  C   GLN A 225     -18.558 -16.681  19.478  1.00  0.68           C  
ATOM   1810  O   GLN A 225     -19.121 -17.009  20.522  1.00  0.68           O  
ATOM   1811  CB  GLN A 225     -19.761 -17.025  17.322  1.00  0.68           C  
ATOM   1812  CG  GLN A 225     -20.634 -18.172  17.888  1.00  0.68           C  
ATOM   1813  CD  GLN A 225     -20.984 -19.123  16.751  1.00  0.68           C  
ATOM   1814  OE1 GLN A 225     -21.217 -18.686  15.628  1.00  0.68           O  
ATOM   1815  NE2 GLN A 225     -21.021 -20.446  17.022  1.00  0.68           N  
ATOM   1816  N   LEU A 226     -17.236 -16.915  19.310  1.00  0.67           N  
ATOM   1817  CA  LEU A 226     -16.397 -17.457  20.371  1.00  0.67           C  
ATOM   1818  C   LEU A 226     -16.387 -16.538  21.600  1.00  0.67           C  
ATOM   1819  O   LEU A 226     -16.581 -16.989  22.727  1.00  0.67           O  
ATOM   1820  CB  LEU A 226     -14.921 -17.703  19.929  1.00  0.67           C  
ATOM   1821  CG  LEU A 226     -14.687 -18.654  18.727  1.00  0.67           C  
ATOM   1822  CD1 LEU A 226     -13.211 -18.640  18.292  1.00  0.67           C  
ATOM   1823  CD2 LEU A 226     -15.149 -20.102  18.938  1.00  0.67           C  
ATOM   1824  N   SER A 227     -16.244 -15.208  21.384  1.00  0.71           N  
ATOM   1825  CA  SER A 227     -16.294 -14.158  22.412  1.00  0.71           C  
ATOM   1826  C   SER A 227     -17.619 -14.114  23.159  1.00  0.71           C  
ATOM   1827  O   SER A 227     -17.674 -14.070  24.390  1.00  0.71           O  
ATOM   1828  CB  SER A 227     -16.031 -12.755  21.790  1.00  0.71           C  
ATOM   1829  OG  SER A 227     -15.818 -11.745  22.780  1.00  0.71           O  
ATOM   1830  N   ALA A 228     -18.743 -14.206  22.416  1.00  0.71           N  
ATOM   1831  CA  ALA A 228     -20.077 -14.317  22.968  1.00  0.71           C  
ATOM   1832  C   ALA A 228     -20.256 -15.559  23.838  1.00  0.71           C  
ATOM   1833  O   ALA A 228     -20.795 -15.487  24.941  1.00  0.71           O  
ATOM   1834  CB  ALA A 228     -21.103 -14.315  21.817  1.00  0.71           C  
ATOM   1835  N   SER A 229     -19.744 -16.726  23.394  1.00  0.67           N  
ATOM   1836  CA  SER A 229     -19.750 -17.944  24.196  1.00  0.67           C  
ATOM   1837  C   SER A 229     -18.995 -17.828  25.511  1.00  0.67           C  
ATOM   1838  O   SER A 229     -19.544 -18.197  26.543  1.00  0.67           O  
ATOM   1839  CB  SER A 229     -19.188 -19.177  23.442  1.00  0.67           C  
ATOM   1840  OG  SER A 229     -20.078 -19.581  22.401  1.00  0.67           O  
ATOM   1841  N   TYR A 230     -17.762 -17.265  25.553  1.00  0.57           N  
ATOM   1842  CA  TYR A 230     -17.020 -17.104  26.808  1.00  0.57           C  
ATOM   1843  C   TYR A 230     -17.747 -16.226  27.823  1.00  0.57           C  
ATOM   1844  O   TYR A 230     -17.862 -16.573  28.998  1.00  0.57           O  
ATOM   1845  CB  TYR A 230     -15.632 -16.433  26.613  1.00  0.57           C  
ATOM   1846  CG  TYR A 230     -14.616 -17.289  25.909  1.00  0.57           C  
ATOM   1847  CD1 TYR A 230     -14.208 -16.971  24.607  1.00  0.57           C  
ATOM   1848  CD2 TYR A 230     -13.944 -18.319  26.586  1.00  0.57           C  
ATOM   1849  CE1 TYR A 230     -13.158 -17.657  23.987  1.00  0.57           C  
ATOM   1850  CE2 TYR A 230     -12.866 -18.989  25.987  1.00  0.57           C  
ATOM   1851  CZ  TYR A 230     -12.491 -18.670  24.677  1.00  0.57           C  
ATOM   1852  OH  TYR A 230     -11.464 -19.374  24.020  1.00  0.57           O  
ATOM   1853  N   ASN A 231     -18.300 -15.081  27.364  1.00  0.60           N  
ATOM   1854  CA  ASN A 231     -19.087 -14.180  28.193  1.00  0.60           C  
ATOM   1855  C   ASN A 231     -20.349 -14.839  28.745  1.00  0.60           C  
ATOM   1856  O   ASN A 231     -20.653 -14.733  29.929  1.00  0.60           O  
ATOM   1857  CB  ASN A 231     -19.470 -12.894  27.415  1.00  0.60           C  
ATOM   1858  CG  ASN A 231     -18.222 -12.054  27.169  1.00  0.60           C  
ATOM   1859  OD1 ASN A 231     -17.286 -12.026  27.967  1.00  0.60           O  
ATOM   1860  ND2 ASN A 231     -18.196 -11.314  26.038  1.00  0.60           N  
ATOM   1861  N   ASN A 232     -21.087 -15.605  27.920  1.00  0.60           N  
ATOM   1862  CA  ASN A 232     -22.243 -16.364  28.372  1.00  0.60           C  
ATOM   1863  C   ASN A 232     -21.904 -17.443  29.412  1.00  0.60           C  
ATOM   1864  O   ASN A 232     -22.608 -17.616  30.404  1.00  0.60           O  
ATOM   1865  CB  ASN A 232     -22.969 -17.003  27.163  1.00  0.60           C  
ATOM   1866  CG  ASN A 232     -23.614 -15.915  26.308  1.00  0.60           C  
ATOM   1867  OD1 ASN A 232     -23.786 -14.766  26.708  1.00  0.60           O  
ATOM   1868  ND2 ASN A 232     -24.020 -16.279  25.070  1.00  0.60           N  
ATOM   1869  N   ILE A 233     -20.782 -18.183  29.251  1.00  0.57           N  
ATOM   1870  CA  ILE A 233     -20.289 -19.107  30.278  1.00  0.57           C  
ATOM   1871  C   ILE A 233     -19.874 -18.379  31.567  1.00  0.57           C  
ATOM   1872  O   ILE A 233     -20.136 -18.837  32.680  1.00  0.57           O  
ATOM   1873  CB  ILE A 233     -19.168 -20.042  29.801  1.00  0.57           C  
ATOM   1874  CG1 ILE A 233     -19.515 -20.839  28.515  1.00  0.57           C  
ATOM   1875  CG2 ILE A 233     -18.828 -21.045  30.925  1.00  0.57           C  
ATOM   1876  CD1 ILE A 233     -20.738 -21.762  28.613  1.00  0.57           C  
ATOM   1877  N   LEU A 234     -19.246 -17.189  31.470  1.00  0.59           N  
ATOM   1878  CA  LEU A 234     -18.965 -16.335  32.615  1.00  0.59           C  
ATOM   1879  C   LEU A 234     -20.216 -15.900  33.359  1.00  0.59           C  
ATOM   1880  O   LEU A 234     -20.289 -15.952  34.589  1.00  0.59           O  
ATOM   1881  CB  LEU A 234     -18.199 -15.077  32.154  1.00  0.59           C  
ATOM   1882  CG  LEU A 234     -17.892 -14.071  33.278  1.00  0.59           C  
ATOM   1883  CD1 LEU A 234     -16.466 -13.545  33.186  1.00  0.59           C  
ATOM   1884  CD2 LEU A 234     -18.870 -12.885  33.307  1.00  0.59           C  
ATOM   1885  N   ASN A 235     -21.261 -15.514  32.613  1.00  0.56           N  
ATOM   1886  CA  ASN A 235     -22.543 -15.135  33.156  1.00  0.56           C  
ATOM   1887  C   ASN A 235     -23.345 -16.330  33.681  1.00  0.56           C  
ATOM   1888  O   ASN A 235     -24.278 -16.137  34.451  1.00  0.56           O  
ATOM   1889  CB  ASN A 235     -23.332 -14.249  32.146  1.00  0.56           C  
ATOM   1890  CG  ASN A 235     -22.757 -12.835  32.041  1.00  0.56           C  
ATOM   1891  OD1 ASN A 235     -22.540 -12.251  30.980  1.00  0.56           O  
ATOM   1892  ND2 ASN A 235     -22.532 -12.199  33.216  1.00  0.56           N  
ATOM   1893  N   ASN A 236     -22.966 -17.590  33.372  1.00  0.58           N  
ATOM   1894  CA  ASN A 236     -23.361 -18.745  34.170  1.00  0.58           C  
ATOM   1895  C   ASN A 236     -22.688 -18.815  35.553  1.00  0.58           C  
ATOM   1896  O   ASN A 236     -23.342 -19.094  36.551  1.00  0.58           O  
ATOM   1897  CB  ASN A 236     -23.144 -20.069  33.396  1.00  0.58           C  
ATOM   1898  CG  ASN A 236     -23.845 -21.206  34.135  1.00  0.58           C  
ATOM   1899  OD1 ASN A 236     -24.987 -21.071  34.568  1.00  0.58           O  
ATOM   1900  ND2 ASN A 236     -23.147 -22.347  34.302  1.00  0.58           N  
ATOM   1901  N   ASN A 237     -21.370 -18.525  35.689  1.00  0.59           N  
ATOM   1902  CA  ASN A 237     -20.698 -18.543  36.997  1.00  0.59           C  
ATOM   1903  C   ASN A 237     -21.292 -17.540  37.981  1.00  0.59           C  
ATOM   1904  O   ASN A 237     -21.258 -17.725  39.194  1.00  0.59           O  
ATOM   1905  CB  ASN A 237     -19.186 -18.209  36.924  1.00  0.59           C  
ATOM   1906  CG  ASN A 237     -18.352 -19.381  36.448  1.00  0.59           C  
ATOM   1907  OD1 ASN A 237     -18.795 -20.411  35.941  1.00  0.59           O  
ATOM   1908  ND2 ASN A 237     -17.021 -19.222  36.650  1.00  0.59           N  
ATOM   1909  N   LEU A 238     -21.873 -16.453  37.453  1.00  0.61           N  
ATOM   1910  CA  LEU A 238     -22.663 -15.482  38.178  1.00  0.61           C  
ATOM   1911  C   LEU A 238     -23.854 -16.124  38.898  1.00  0.61           C  
ATOM   1912  O   LEU A 238     -24.121 -15.846  40.067  1.00  0.61           O  
ATOM   1913  CB  LEU A 238     -23.142 -14.465  37.118  1.00  0.61           C  
ATOM   1914  CG  LEU A 238     -23.836 -13.184  37.607  1.00  0.61           C  
ATOM   1915  CD1 LEU A 238     -22.988 -12.335  38.563  1.00  0.61           C  
ATOM   1916  CD2 LEU A 238     -24.236 -12.342  36.386  1.00  0.61           C  
ATOM   1917  N   ASN A 239     -24.559 -17.062  38.229  1.00  0.61           N  
ATOM   1918  CA  ASN A 239     -25.626 -17.856  38.811  1.00  0.61           C  
ATOM   1919  C   ASN A 239     -25.142 -18.781  39.917  1.00  0.61           C  
ATOM   1920  O   ASN A 239     -25.682 -18.732  41.019  1.00  0.61           O  
ATOM   1921  CB  ASN A 239     -26.343 -18.738  37.751  1.00  0.61           C  
ATOM   1922  CG  ASN A 239     -27.051 -17.909  36.686  1.00  0.61           C  
ATOM   1923  OD1 ASN A 239     -26.737 -16.766  36.368  1.00  0.61           O  
ATOM   1924  ND2 ASN A 239     -28.098 -18.522  36.088  1.00  0.61           N  
ATOM   1925  N   ASP A 240     -24.090 -19.592  39.669  1.00  0.62           N  
ATOM   1926  CA  ASP A 240     -23.531 -20.546  40.622  1.00  0.62           C  
ATOM   1927  C   ASP A 240     -22.953 -19.873  41.873  1.00  0.62           C  
ATOM   1928  O   ASP A 240     -23.182 -20.300  43.006  1.00  0.62           O  
ATOM   1929  CB  ASP A 240     -22.458 -21.451  39.948  1.00  0.62           C  
ATOM   1930  CG  ASP A 240     -23.033 -22.325  38.839  1.00  0.62           C  
ATOM   1931  OD1 ASP A 240     -24.265 -22.571  38.850  1.00  0.62           O  
ATOM   1932  OD2 ASP A 240     -22.224 -22.772  37.979  1.00  0.62           O  
ATOM   1933  N   ASN A 241     -22.236 -18.741  41.708  1.00  0.64           N  
ATOM   1934  CA  ASN A 241     -21.763 -17.913  42.806  1.00  0.64           C  
ATOM   1935  C   ASN A 241     -22.897 -17.331  43.640  1.00  0.64           C  
ATOM   1936  O   ASN A 241     -22.807 -17.278  44.869  1.00  0.64           O  
ATOM   1937  CB  ASN A 241     -20.901 -16.734  42.288  1.00  0.64           C  
ATOM   1938  CG  ASN A 241     -19.529 -17.224  41.847  1.00  0.64           C  
ATOM   1939  OD1 ASN A 241     -19.085 -18.327  42.159  1.00  0.64           O  
ATOM   1940  ND2 ASN A 241     -18.787 -16.340  41.141  1.00  0.64           N  
ATOM   1941  N   LEU A 242     -24.000 -16.882  42.994  1.00  0.71           N  
ATOM   1942  CA  LEU A 242     -25.183 -16.432  43.709  1.00  0.71           C  
ATOM   1943  C   LEU A 242     -25.895 -17.567  44.413  1.00  0.71           C  
ATOM   1944  O   LEU A 242     -26.326 -17.407  45.547  1.00  0.71           O  
ATOM   1945  CB  LEU A 242     -26.186 -15.612  42.857  1.00  0.71           C  
ATOM   1946  CG  LEU A 242     -27.155 -14.745  43.701  1.00  0.71           C  
ATOM   1947  CD1 LEU A 242     -26.429 -13.713  44.574  1.00  0.71           C  
ATOM   1948  CD2 LEU A 242     -28.132 -13.977  42.813  1.00  0.71           C  
ATOM   1949  N   THR A 243     -25.970 -18.770  43.798  1.00  0.67           N  
ATOM   1950  CA  THR A 243     -26.504 -19.982  44.423  1.00  0.67           C  
ATOM   1951  C   THR A 243     -25.805 -20.276  45.736  1.00  0.67           C  
ATOM   1952  O   THR A 243     -26.462 -20.438  46.757  1.00  0.67           O  
ATOM   1953  CB  THR A 243     -26.394 -21.225  43.533  1.00  0.67           C  
ATOM   1954  OG1 THR A 243     -27.113 -21.040  42.325  1.00  0.67           O  
ATOM   1955  CG2 THR A 243     -27.002 -22.470  44.195  1.00  0.67           C  
ATOM   1956  N   THR A 244     -24.455 -20.246  45.789  1.00  0.68           N  
ATOM   1957  CA  THR A 244     -23.691 -20.392  47.038  1.00  0.68           C  
ATOM   1958  C   THR A 244     -23.997 -19.329  48.077  1.00  0.68           C  
ATOM   1959  O   THR A 244     -24.195 -19.631  49.253  1.00  0.68           O  
ATOM   1960  CB  THR A 244     -22.183 -20.377  46.810  1.00  0.68           C  
ATOM   1961  OG1 THR A 244     -21.826 -21.495  46.015  1.00  0.68           O  
ATOM   1962  CG2 THR A 244     -21.393 -20.513  48.125  1.00  0.68           C  
ATOM   1963  N   LEU A 245     -24.077 -18.046  47.679  1.00  0.73           N  
ATOM   1964  CA  LEU A 245     -24.434 -16.959  48.576  1.00  0.73           C  
ATOM   1965  C   LEU A 245     -25.841 -17.080  49.143  1.00  0.73           C  
ATOM   1966  O   LEU A 245     -26.058 -16.933  50.346  1.00  0.73           O  
ATOM   1967  CB  LEU A 245     -24.305 -15.622  47.820  1.00  0.73           C  
ATOM   1968  CG  LEU A 245     -24.692 -14.370  48.626  1.00  0.73           C  
ATOM   1969  CD1 LEU A 245     -23.931 -14.234  49.937  1.00  0.73           C  
ATOM   1970  CD2 LEU A 245     -24.442 -13.104  47.811  1.00  0.73           C  
ATOM   1971  N   THR A 246     -26.822 -17.412  48.277  1.00  0.71           N  
ATOM   1972  CA  THR A 246     -28.199 -17.721  48.641  1.00  0.71           C  
ATOM   1973  C   THR A 246     -28.266 -18.906  49.569  1.00  0.71           C  
ATOM   1974  O   THR A 246     -28.939 -18.860  50.589  1.00  0.71           O  
ATOM   1975  CB  THR A 246     -29.102 -17.983  47.435  1.00  0.71           C  
ATOM   1976  OG1 THR A 246     -29.080 -16.860  46.570  1.00  0.71           O  
ATOM   1977  CG2 THR A 246     -30.568 -18.159  47.850  1.00  0.71           C  
ATOM   1978  N   ILE A 247     -27.514 -19.993  49.314  1.00  0.66           N  
ATOM   1979  CA  ILE A 247     -27.447 -21.118  50.238  1.00  0.66           C  
ATOM   1980  C   ILE A 247     -26.962 -20.703  51.629  1.00  0.66           C  
ATOM   1981  O   ILE A 247     -27.617 -21.000  52.623  1.00  0.66           O  
ATOM   1982  CB  ILE A 247     -26.619 -22.262  49.644  1.00  0.66           C  
ATOM   1983  CG1 ILE A 247     -27.396 -22.903  48.464  1.00  0.66           C  
ATOM   1984  CG2 ILE A 247     -26.228 -23.313  50.713  1.00  0.66           C  
ATOM   1985  CD1 ILE A 247     -26.549 -23.875  47.639  1.00  0.66           C  
ATOM   1986  N   ILE A 248     -25.866 -19.930  51.760  1.00  0.67           N  
ATOM   1987  CA  ILE A 248     -25.400 -19.465  53.065  1.00  0.67           C  
ATOM   1988  C   ILE A 248     -26.372 -18.529  53.781  1.00  0.67           C  
ATOM   1989  O   ILE A 248     -26.651 -18.697  54.970  1.00  0.67           O  
ATOM   1990  CB  ILE A 248     -24.017 -18.822  52.954  1.00  0.67           C  
ATOM   1991  CG1 ILE A 248     -22.971 -19.839  52.427  1.00  0.67           C  
ATOM   1992  CG2 ILE A 248     -23.563 -18.216  54.304  1.00  0.67           C  
ATOM   1993  CD1 ILE A 248     -22.750 -21.069  53.321  1.00  0.67           C  
ATOM   1994  N   SER A 249     -26.944 -17.530  53.075  1.00  0.75           N  
ATOM   1995  CA  SER A 249     -27.903 -16.601  53.665  1.00  0.75           C  
ATOM   1996  C   SER A 249     -29.217 -17.236  54.083  1.00  0.75           C  
ATOM   1997  O   SER A 249     -29.722 -16.959  55.167  1.00  0.75           O  
ATOM   1998  CB  SER A 249     -28.168 -15.342  52.789  1.00  0.75           C  
ATOM   1999  OG  SER A 249     -28.830 -15.642  51.559  1.00  0.75           O  
ATOM   2000  N   VAL A 250     -29.793 -18.130  53.253  1.00  0.69           N  
ATOM   2001  CA  VAL A 250     -31.002 -18.878  53.567  1.00  0.69           C  
ATOM   2002  C   VAL A 250     -30.788 -19.868  54.717  1.00  0.69           C  
ATOM   2003  O   VAL A 250     -31.590 -19.923  55.651  1.00  0.69           O  
ATOM   2004  CB  VAL A 250     -31.561 -19.576  52.321  1.00  0.69           C  
ATOM   2005  CG1 VAL A 250     -32.846 -20.362  52.655  1.00  0.69           C  
ATOM   2006  CG2 VAL A 250     -31.863 -18.545  51.207  1.00  0.69           C  
ATOM   2007  N   LEU A 251     -29.673 -20.646  54.725  1.00  0.62           N  
ATOM   2008  CA  LEU A 251     -29.388 -21.632  55.768  1.00  0.62           C  
ATOM   2009  C   LEU A 251     -29.244 -21.051  57.165  1.00  0.62           C  
ATOM   2010  O   LEU A 251     -29.767 -21.600  58.134  1.00  0.62           O  
ATOM   2011  CB  LEU A 251     -28.127 -22.508  55.466  1.00  0.62           C  
ATOM   2012  CG  LEU A 251     -28.294 -23.556  54.341  1.00  0.62           C  
ATOM   2013  CD1 LEU A 251     -27.076 -24.482  54.217  1.00  0.62           C  
ATOM   2014  CD2 LEU A 251     -29.543 -24.399  54.557  1.00  0.62           C  
ATOM   2015  N   LEU A 252     -28.554 -19.908  57.320  1.00  0.65           N  
ATOM   2016  CA  LEU A 252     -28.297 -19.344  58.628  1.00  0.65           C  
ATOM   2017  C   LEU A 252     -29.253 -18.221  58.962  1.00  0.65           C  
ATOM   2018  O   LEU A 252     -29.036 -17.457  59.893  1.00  0.65           O  
ATOM   2019  CB  LEU A 252     -26.816 -18.918  58.769  1.00  0.65           C  
ATOM   2020  CG  LEU A 252     -25.822 -20.099  58.668  1.00  0.65           C  
ATOM   2021  CD1 LEU A 252     -24.395 -19.591  58.896  1.00  0.65           C  
ATOM   2022  CD2 LEU A 252     -26.148 -21.240  59.647  1.00  0.65           C  
ATOM   2023  N   ALA A 253     -30.388 -18.111  58.254  1.00  0.71           N  
ATOM   2024  CA  ALA A 253     -31.392 -17.119  58.548  1.00  0.71           C  
ATOM   2025  C   ALA A 253     -32.220 -17.429  59.790  1.00  0.71           C  
ATOM   2026  O   ALA A 253     -32.209 -16.695  60.774  1.00  0.71           O  
ATOM   2027  CB  ALA A 253     -32.332 -17.033  57.333  1.00  0.71           C  
ATOM   2028  N   VAL A 254     -32.930 -18.576  59.797  1.00  0.66           N  
ATOM   2029  CA  VAL A 254     -33.818 -19.008  60.873  1.00  0.66           C  
ATOM   2030  C   VAL A 254     -33.059 -19.297  62.157  1.00  0.66           C  
ATOM   2031  O   VAL A 254     -33.496 -19.011  63.267  1.00  0.66           O  
ATOM   2032  CB  VAL A 254     -34.671 -20.220  60.491  1.00  0.66           C  
ATOM   2033  CG1 VAL A 254     -36.096 -20.001  61.036  1.00  0.66           C  
ATOM   2034  CG2 VAL A 254     -34.703 -20.433  58.964  1.00  0.66           C  
ATOM   2035  N   LEU A 255     -31.848 -19.855  62.012  1.00  0.64           N  
ATOM   2036  CA  LEU A 255     -30.906 -20.068  63.089  1.00  0.64           C  
ATOM   2037  C   LEU A 255     -30.449 -18.769  63.764  1.00  0.64           C  
ATOM   2038  O   LEU A 255     -30.390 -18.676  64.988  1.00  0.64           O  
ATOM   2039  CB  LEU A 255     -29.729 -20.887  62.512  1.00  0.64           C  
ATOM   2040  CG  LEU A 255     -28.732 -21.437  63.546  1.00  0.64           C  
ATOM   2041  CD1 LEU A 255     -28.021 -22.674  62.979  1.00  0.64           C  
ATOM   2042  CD2 LEU A 255     -27.677 -20.410  63.962  1.00  0.64           C  
ATOM   2043  N   ALA A 256     -30.155 -17.696  62.997  1.00  0.74           N  
ATOM   2044  CA  ALA A 256     -29.755 -16.418  63.564  1.00  0.74           C  
ATOM   2045  C   ALA A 256     -30.917 -15.651  64.202  1.00  0.74           C  
ATOM   2046  O   ALA A 256     -30.735 -14.828  65.099  1.00  0.74           O  
ATOM   2047  CB  ALA A 256     -29.078 -15.567  62.475  1.00  0.74           C  
ATOM   2048  N   VAL A 257     -32.173 -15.956  63.806  1.00  0.73           N  
ATOM   2049  CA  VAL A 257     -33.363 -15.556  64.555  1.00  0.73           C  
ATOM   2050  C   VAL A 257     -33.378 -16.178  65.936  1.00  0.73           C  
ATOM   2051  O   VAL A 257     -33.565 -15.494  66.939  1.00  0.73           O  
ATOM   2052  CB  VAL A 257     -34.655 -15.936  63.831  1.00  0.73           C  
ATOM   2053  CG1 VAL A 257     -35.906 -15.669  64.691  1.00  0.73           C  
ATOM   2054  CG2 VAL A 257     -34.720 -15.128  62.531  1.00  0.73           C  
ATOM   2055  N   VAL A 258     -33.107 -17.491  66.032  1.00  0.69           N  
ATOM   2056  CA  VAL A 258     -33.054 -18.223  67.285  1.00  0.69           C  
ATOM   2057  C   VAL A 258     -31.984 -17.668  68.220  1.00  0.69           C  
ATOM   2058  O   VAL A 258     -32.245 -17.413  69.395  1.00  0.69           O  
ATOM   2059  CB  VAL A 258     -32.871 -19.711  66.999  1.00  0.69           C  
ATOM   2060  CG1 VAL A 258     -32.588 -20.510  68.276  1.00  0.69           C  
ATOM   2061  CG2 VAL A 258     -34.157 -20.254  66.345  1.00  0.69           C  
ATOM   2062  N   THR A 259     -30.765 -17.375  67.717  1.00  0.67           N  
ATOM   2063  CA  THR A 259     -29.738 -16.716  68.528  1.00  0.67           C  
ATOM   2064  C   THR A 259     -30.124 -15.322  68.989  1.00  0.67           C  
ATOM   2065  O   THR A 259     -29.986 -14.988  70.164  1.00  0.67           O  
ATOM   2066  CB  THR A 259     -28.347 -16.644  67.898  1.00  0.67           C  
ATOM   2067  OG1 THR A 259     -28.276 -15.819  66.745  1.00  0.67           O  
ATOM   2068  CG2 THR A 259     -27.925 -18.042  67.453  1.00  0.67           C  
ATOM   2069  N   GLY A 260     -30.675 -14.492  68.078  1.00  0.74           N  
ATOM   2070  CA  GLY A 260     -31.270 -13.191  68.364  1.00  0.74           C  
ATOM   2071  C   GLY A 260     -32.323 -13.182  69.446  1.00  0.74           C  
ATOM   2072  O   GLY A 260     -32.251 -12.399  70.387  1.00  0.74           O  
ATOM   2073  N   PHE A 261     -33.344 -14.056  69.341  1.00  0.66           N  
ATOM   2074  CA  PHE A 261     -34.394 -14.200  70.341  1.00  0.66           C  
ATOM   2075  C   PHE A 261     -33.872 -14.635  71.693  1.00  0.66           C  
ATOM   2076  O   PHE A 261     -34.251 -14.076  72.719  1.00  0.66           O  
ATOM   2077  CB  PHE A 261     -35.496 -15.204  69.901  1.00  0.66           C  
ATOM   2078  CG  PHE A 261     -36.578 -14.450  69.192  1.00  0.66           C  
ATOM   2079  CD1 PHE A 261     -36.507 -14.204  67.817  1.00  0.66           C  
ATOM   2080  CD2 PHE A 261     -37.647 -13.909  69.920  1.00  0.66           C  
ATOM   2081  CE1 PHE A 261     -37.485 -13.442  67.168  1.00  0.66           C  
ATOM   2082  CE2 PHE A 261     -38.609 -13.116  69.288  1.00  0.66           C  
ATOM   2083  CZ  PHE A 261     -38.534 -12.897  67.910  1.00  0.66           C  
ATOM   2084  N   PHE A 262     -32.952 -15.617  71.731  1.00  0.63           N  
ATOM   2085  CA  PHE A 262     -32.419 -16.118  72.982  1.00  0.63           C  
ATOM   2086  C   PHE A 262     -31.354 -15.228  73.606  1.00  0.63           C  
ATOM   2087  O   PHE A 262     -31.012 -15.388  74.775  1.00  0.63           O  
ATOM   2088  CB  PHE A 262     -32.030 -17.611  72.887  1.00  0.63           C  
ATOM   2089  CG  PHE A 262     -33.294 -18.441  72.789  1.00  0.63           C  
ATOM   2090  CD1 PHE A 262     -34.223 -18.469  73.847  1.00  0.63           C  
ATOM   2091  CD2 PHE A 262     -33.574 -19.192  71.638  1.00  0.63           C  
ATOM   2092  CE1 PHE A 262     -35.421 -19.189  73.736  1.00  0.63           C  
ATOM   2093  CE2 PHE A 262     -34.771 -19.909  71.515  1.00  0.63           C  
ATOM   2094  CZ  PHE A 262     -35.697 -19.903  72.564  1.00  0.63           C  
ATOM   2095  N   GLY A 263     -30.850 -14.228  72.859  1.00  0.71           N  
ATOM   2096  CA  GLY A 263     -30.080 -13.102  73.381  1.00  0.71           C  
ATOM   2097  C   GLY A 263     -30.885 -11.933  73.922  1.00  0.71           C  
ATOM   2098  O   GLY A 263     -30.308 -10.979  74.432  1.00  0.71           O  
ATOM   2099  N   MET A 264     -32.233 -11.919  73.825  1.00  0.67           N  
ATOM   2100  CA  MET A 264     -33.027 -10.818  74.370  1.00  0.67           C  
ATOM   2101  C   MET A 264     -33.087 -10.742  75.897  1.00  0.67           C  
ATOM   2102  O   MET A 264     -33.136 -11.747  76.605  1.00  0.67           O  
ATOM   2103  CB  MET A 264     -34.469 -10.772  73.814  1.00  0.67           C  
ATOM   2104  CG  MET A 264     -34.519 -10.483  72.302  1.00  0.67           C  
ATOM   2105  SD  MET A 264     -36.169 -10.067  71.653  1.00  0.67           S  
ATOM   2106  CE  MET A 264     -37.035 -11.543  72.234  1.00  0.67           C  
ATOM   2107  N   ASN A 265     -33.117  -9.508  76.442  1.00  0.61           N  
ATOM   2108  CA  ASN A 265     -33.008  -9.231  77.870  1.00  0.61           C  
ATOM   2109  C   ASN A 265     -34.334  -9.278  78.627  1.00  0.61           C  
ATOM   2110  O   ASN A 265     -34.705  -8.323  79.304  1.00  0.61           O  
ATOM   2111  CB  ASN A 265     -32.379  -7.830  78.093  1.00  0.61           C  
ATOM   2112  CG  ASN A 265     -30.952  -7.854  77.573  1.00  0.61           C  
ATOM   2113  OD1 ASN A 265     -30.240  -8.836  77.764  1.00  0.61           O  
ATOM   2114  ND2 ASN A 265     -30.499  -6.762  76.926  1.00  0.61           N  
ATOM   2115  N   VAL A 266     -35.086 -10.389  78.538  1.00  0.68           N  
ATOM   2116  CA  VAL A 266     -36.408 -10.542  79.138  1.00  0.68           C  
ATOM   2117  C   VAL A 266     -36.456 -11.956  79.696  1.00  0.68           C  
ATOM   2118  O   VAL A 266     -35.521 -12.709  79.418  1.00  0.68           O  
ATOM   2119  CB  VAL A 266     -37.567 -10.295  78.150  1.00  0.68           C  
ATOM   2120  CG1 VAL A 266     -37.347  -8.977  77.403  1.00  0.68           C  
ATOM   2121  CG2 VAL A 266     -37.704 -11.403  77.106  1.00  0.68           C  
ATOM   2122  N   PRO A 267     -37.453 -12.431  80.441  1.00  0.58           N  
ATOM   2123  CA  PRO A 267     -37.485 -13.837  80.818  1.00  0.58           C  
ATOM   2124  C   PRO A 267     -38.112 -14.605  79.668  1.00  0.58           C  
ATOM   2125  O   PRO A 267     -39.314 -14.541  79.409  1.00  0.58           O  
ATOM   2126  CB  PRO A 267     -38.351 -13.864  82.089  1.00  0.58           C  
ATOM   2127  CG  PRO A 267     -39.275 -12.649  81.945  1.00  0.58           C  
ATOM   2128  CD  PRO A 267     -38.412 -11.624  81.203  1.00  0.58           C  
ATOM   2129  N   LEU A 268     -37.269 -15.334  78.926  1.00  0.60           N  
ATOM   2130  CA  LEU A 268     -37.666 -16.103  77.775  1.00  0.60           C  
ATOM   2131  C   LEU A 268     -38.055 -17.477  78.290  1.00  0.60           C  
ATOM   2132  O   LEU A 268     -37.427 -17.948  79.239  1.00  0.60           O  
ATOM   2133  CB  LEU A 268     -36.500 -16.236  76.758  1.00  0.60           C  
ATOM   2134  CG  LEU A 268     -35.729 -14.927  76.484  1.00  0.60           C  
ATOM   2135  CD1 LEU A 268     -34.376 -15.223  75.856  1.00  0.60           C  
ATOM   2136  CD2 LEU A 268     -36.502 -14.017  75.538  1.00  0.60           C  
ATOM   2137  N   PRO A 269     -39.043 -18.194  77.775  1.00  0.64           N  
ATOM   2138  CA  PRO A 269     -39.208 -19.615  78.037  1.00  0.64           C  
ATOM   2139  C   PRO A 269     -37.931 -20.417  77.927  1.00  0.64           C  
ATOM   2140  O   PRO A 269     -37.123 -20.164  77.035  1.00  0.64           O  
ATOM   2141  CB  PRO A 269     -40.289 -20.061  77.053  1.00  0.64           C  
ATOM   2142  CG  PRO A 269     -41.133 -18.797  76.899  1.00  0.64           C  
ATOM   2143  CD  PRO A 269     -40.082 -17.684  76.895  1.00  0.64           C  
ATOM   2144  N   LEU A 270     -37.751 -21.354  78.864  1.00  0.65           N  
ATOM   2145  CA  LEU A 270     -36.629 -22.252  78.952  1.00  0.65           C  
ATOM   2146  C   LEU A 270     -35.363 -21.630  79.558  1.00  0.65           C  
ATOM   2147  O   LEU A 270     -34.429 -22.363  79.831  1.00  0.65           O  
ATOM   2148  CB  LEU A 270     -36.287 -23.038  77.641  1.00  0.65           C  
ATOM   2149  CG  LEU A 270     -37.452 -23.432  76.695  1.00  0.65           C  
ATOM   2150  CD1 LEU A 270     -36.892 -24.136  75.450  1.00  0.65           C  
ATOM   2151  CD2 LEU A 270     -38.535 -24.299  77.351  1.00  0.65           C  
ATOM   2152  N   THR A 271     -35.237 -20.311  79.864  1.00  0.65           N  
ATOM   2153  CA  THR A 271     -33.930 -19.744  80.286  1.00  0.65           C  
ATOM   2154  C   THR A 271     -33.299 -20.382  81.497  1.00  0.65           C  
ATOM   2155  O   THR A 271     -32.108 -20.690  81.504  1.00  0.65           O  
ATOM   2156  CB  THR A 271     -33.872 -18.230  80.480  1.00  0.65           C  
ATOM   2157  OG1 THR A 271     -34.943 -17.717  81.271  1.00  0.65           O  
ATOM   2158  CG2 THR A 271     -33.984 -17.649  79.064  1.00  0.65           C  
ATOM   2159  N   ASP A 272     -34.121 -20.672  82.509  1.00  0.69           N  
ATOM   2160  CA  ASP A 272     -33.721 -21.295  83.748  1.00  0.69           C  
ATOM   2161  C   ASP A 272     -33.970 -22.805  83.709  1.00  0.69           C  
ATOM   2162  O   ASP A 272     -33.845 -23.518  84.704  1.00  0.69           O  
ATOM   2163  CB  ASP A 272     -34.509 -20.616  84.888  1.00  0.69           C  
ATOM   2164  CG  ASP A 272     -34.215 -19.132  84.792  1.00  0.69           C  
ATOM   2165  OD1 ASP A 272     -33.153 -18.703  85.306  1.00  0.69           O  
ATOM   2166  OD2 ASP A 272     -35.008 -18.415  84.119  1.00  0.69           O  
ATOM   2167  N   GLU A 273     -34.301 -23.358  82.523  1.00  0.60           N  
ATOM   2168  CA  GLU A 273     -34.458 -24.784  82.335  1.00  0.60           C  
ATOM   2169  C   GLU A 273     -33.097 -25.417  82.026  1.00  0.60           C  
ATOM   2170  O   GLU A 273     -32.381 -24.930  81.148  1.00  0.60           O  
ATOM   2171  CB  GLU A 273     -35.442 -25.114  81.190  1.00  0.60           C  
ATOM   2172  CG  GLU A 273     -35.663 -26.624  80.954  1.00  0.60           C  
ATOM   2173  CD  GLU A 273     -36.511 -26.850  79.715  1.00  0.60           C  
ATOM   2174  OE1 GLU A 273     -37.709 -26.479  79.753  1.00  0.60           O  
ATOM   2175  OE2 GLU A 273     -35.950 -27.397  78.731  1.00  0.60           O  
ATOM   2176  N   PRO A 274     -32.652 -26.494  82.677  1.00  0.57           N  
ATOM   2177  CA  PRO A 274     -31.282 -26.985  82.529  1.00  0.57           C  
ATOM   2178  C   PRO A 274     -31.017 -27.602  81.160  1.00  0.57           C  
ATOM   2179  O   PRO A 274     -29.860 -27.684  80.756  1.00  0.57           O  
ATOM   2180  CB  PRO A 274     -31.132 -28.006  83.673  1.00  0.57           C  
ATOM   2181  CG  PRO A 274     -32.565 -28.440  83.996  1.00  0.57           C  
ATOM   2182  CD  PRO A 274     -33.363 -27.161  83.769  1.00  0.57           C  
ATOM   2183  N   HIS A 275     -32.060 -28.039  80.428  1.00  0.57           N  
ATOM   2184  CA  HIS A 275     -31.932 -28.637  79.105  1.00  0.57           C  
ATOM   2185  C   HIS A 275     -31.862 -27.615  77.979  1.00  0.57           C  
ATOM   2186  O   HIS A 275     -31.523 -27.939  76.840  1.00  0.57           O  
ATOM   2187  CB  HIS A 275     -33.154 -29.529  78.791  1.00  0.57           C  
ATOM   2188  CG  HIS A 275     -33.302 -30.652  79.758  1.00  0.57           C  
ATOM   2189  ND1 HIS A 275     -32.340 -31.641  79.778  1.00  0.57           N  
ATOM   2190  CD2 HIS A 275     -34.254 -30.898  80.695  1.00  0.57           C  
ATOM   2191  CE1 HIS A 275     -32.722 -32.472  80.722  1.00  0.57           C  
ATOM   2192  NE2 HIS A 275     -33.876 -32.072  81.312  1.00  0.57           N  
ATOM   2193  N   ALA A 276     -32.180 -26.340  78.273  1.00  0.71           N  
ATOM   2194  CA  ALA A 276     -32.548 -25.325  77.307  1.00  0.71           C  
ATOM   2195  C   ALA A 276     -31.541 -24.997  76.232  1.00  0.71           C  
ATOM   2196  O   ALA A 276     -31.874 -24.905  75.056  1.00  0.71           O  
ATOM   2197  CB  ALA A 276     -32.794 -24.034  78.078  1.00  0.71           C  
ATOM   2198  N   TRP A 277     -30.253 -24.852  76.598  1.00  0.62           N  
ATOM   2199  CA  TRP A 277     -29.190 -24.599  75.643  1.00  0.62           C  
ATOM   2200  C   TRP A 277     -29.071 -25.726  74.622  1.00  0.62           C  
ATOM   2201  O   TRP A 277     -28.930 -25.506  73.421  1.00  0.62           O  
ATOM   2202  CB  TRP A 277     -27.834 -24.423  76.383  1.00  0.62           C  
ATOM   2203  CG  TRP A 277     -26.663 -24.123  75.455  1.00  0.62           C  
ATOM   2204  CD1 TRP A 277     -26.270 -22.925  74.931  1.00  0.62           C  
ATOM   2205  CD2 TRP A 277     -25.849 -25.128  74.818  1.00  0.62           C  
ATOM   2206  NE1 TRP A 277     -25.238 -23.108  74.036  1.00  0.62           N  
ATOM   2207  CE2 TRP A 277     -24.979 -24.455  73.936  1.00  0.62           C  
ATOM   2208  CE3 TRP A 277     -25.825 -26.519  74.929  1.00  0.62           C  
ATOM   2209  CZ2 TRP A 277     -24.074 -25.155  73.151  1.00  0.62           C  
ATOM   2210  CZ3 TRP A 277     -24.926 -27.228  74.119  1.00  0.62           C  
ATOM   2211  CH2 TRP A 277     -24.059 -26.556  73.246  1.00  0.62           C  
ATOM   2212  N   LEU A 278     -29.151 -26.982  75.098  1.00  0.64           N  
ATOM   2213  CA  LEU A 278     -29.067 -28.151  74.252  1.00  0.64           C  
ATOM   2214  C   LEU A 278     -30.306 -28.327  73.387  1.00  0.64           C  
ATOM   2215  O   LEU A 278     -30.205 -28.657  72.209  1.00  0.64           O  
ATOM   2216  CB  LEU A 278     -28.730 -29.403  75.090  1.00  0.64           C  
ATOM   2217  CG  LEU A 278     -28.347 -30.658  74.274  1.00  0.64           C  
ATOM   2218  CD1 LEU A 278     -27.214 -30.410  73.263  1.00  0.64           C  
ATOM   2219  CD2 LEU A 278     -27.945 -31.785  75.235  1.00  0.64           C  
ATOM   2220  N   TYR A 279     -31.507 -28.031  73.931  1.00  0.65           N  
ATOM   2221  CA  TYR A 279     -32.755 -27.978  73.183  1.00  0.65           C  
ATOM   2222  C   TYR A 279     -32.716 -26.947  72.047  1.00  0.65           C  
ATOM   2223  O   TYR A 279     -33.065 -27.240  70.904  1.00  0.65           O  
ATOM   2224  CB  TYR A 279     -33.911 -27.660  74.181  1.00  0.65           C  
ATOM   2225  CG  TYR A 279     -35.252 -27.547  73.502  1.00  0.65           C  
ATOM   2226  CD1 TYR A 279     -35.726 -26.288  73.098  1.00  0.65           C  
ATOM   2227  CD2 TYR A 279     -36.014 -28.689  73.211  1.00  0.65           C  
ATOM   2228  CE1 TYR A 279     -36.936 -26.170  72.402  1.00  0.65           C  
ATOM   2229  CE2 TYR A 279     -37.230 -28.573  72.520  1.00  0.65           C  
ATOM   2230  CZ  TYR A 279     -37.686 -27.313  72.114  1.00  0.65           C  
ATOM   2231  OH  TYR A 279     -38.897 -27.188  71.407  1.00  0.65           O  
ATOM   2232  N   ILE A 280     -32.238 -25.719  72.328  1.00  0.69           N  
ATOM   2233  CA  ILE A 280     -32.078 -24.659  71.342  1.00  0.69           C  
ATOM   2234  C   ILE A 280     -31.054 -25.012  70.269  1.00  0.69           C  
ATOM   2235  O   ILE A 280     -31.286 -24.826  69.072  1.00  0.69           O  
ATOM   2236  CB  ILE A 280     -31.722 -23.341  72.023  1.00  0.69           C  
ATOM   2237  CG1 ILE A 280     -32.912 -22.844  72.877  1.00  0.69           C  
ATOM   2238  CG2 ILE A 280     -31.361 -22.284  70.960  1.00  0.69           C  
ATOM   2239  CD1 ILE A 280     -32.506 -21.773  73.896  1.00  0.69           C  
ATOM   2240  N   SER A 281     -29.899 -25.580  70.670  1.00  0.71           N  
ATOM   2241  CA  SER A 281     -28.882 -26.088  69.754  1.00  0.71           C  
ATOM   2242  C   SER A 281     -29.383 -27.220  68.868  1.00  0.71           C  
ATOM   2243  O   SER A 281     -29.130 -27.232  67.665  1.00  0.71           O  
ATOM   2244  CB  SER A 281     -27.614 -26.584  70.495  1.00  0.71           C  
ATOM   2245  OG  SER A 281     -26.896 -25.482  71.047  1.00  0.71           O  
ATOM   2246  N   LEU A 282     -30.147 -28.184  69.426  1.00  0.69           N  
ATOM   2247  CA  LEU A 282     -30.794 -29.258  68.688  1.00  0.69           C  
ATOM   2248  C   LEU A 282     -31.821 -28.768  67.674  1.00  0.69           C  
ATOM   2249  O   LEU A 282     -31.820 -29.192  66.518  1.00  0.69           O  
ATOM   2250  CB  LEU A 282     -31.501 -30.215  69.683  1.00  0.69           C  
ATOM   2251  CG  LEU A 282     -32.248 -31.416  69.059  1.00  0.69           C  
ATOM   2252  CD1 LEU A 282     -31.311 -32.341  68.268  1.00  0.69           C  
ATOM   2253  CD2 LEU A 282     -32.987 -32.207  70.148  1.00  0.69           C  
ATOM   2254  N   ALA A 283     -32.700 -27.821  68.069  1.00  0.77           N  
ATOM   2255  CA  ALA A 283     -33.672 -27.208  67.183  1.00  0.77           C  
ATOM   2256  C   ALA A 283     -33.019 -26.433  66.039  1.00  0.77           C  
ATOM   2257  O   ALA A 283     -33.375 -26.594  64.874  1.00  0.77           O  
ATOM   2258  CB  ALA A 283     -34.600 -26.281  67.999  1.00  0.77           C  
ATOM   2259  N   SER A 284     -31.982 -25.626  66.346  1.00  0.73           N  
ATOM   2260  CA  SER A 284     -31.169 -24.908  65.367  1.00  0.73           C  
ATOM   2261  C   SER A 284     -30.438 -25.807  64.385  1.00  0.73           C  
ATOM   2262  O   SER A 284     -30.408 -25.544  63.183  1.00  0.73           O  
ATOM   2263  CB  SER A 284     -30.069 -24.057  66.042  1.00  0.73           C  
ATOM   2264  OG  SER A 284     -30.613 -22.886  66.644  1.00  0.73           O  
ATOM   2265  N   ALA A 285     -29.834 -26.913  64.869  1.00  0.76           N  
ATOM   2266  CA  ALA A 285     -29.230 -27.931  64.032  1.00  0.76           C  
ATOM   2267  C   ALA A 285     -30.257 -28.619  63.140  1.00  0.76           C  
ATOM   2268  O   ALA A 285     -30.050 -28.765  61.938  1.00  0.76           O  
ATOM   2269  CB  ALA A 285     -28.505 -28.966  64.917  1.00  0.76           C  
ATOM   2270  N   GLY A 286     -31.429 -28.989  63.703  1.00  0.77           N  
ATOM   2271  CA  GLY A 286     -32.607 -29.444  62.966  1.00  0.77           C  
ATOM   2272  C   GLY A 286     -33.051 -28.562  61.819  1.00  0.77           C  
ATOM   2273  O   GLY A 286     -33.267 -29.040  60.710  1.00  0.77           O  
ATOM   2274  N   LEU A 287     -33.174 -27.237  62.043  1.00  0.71           N  
ATOM   2275  CA  LEU A 287     -33.502 -26.249  61.018  1.00  0.71           C  
ATOM   2276  C   LEU A 287     -32.486 -26.194  59.883  1.00  0.71           C  
ATOM   2277  O   LEU A 287     -32.844 -26.142  58.706  1.00  0.71           O  
ATOM   2278  CB  LEU A 287     -33.577 -24.826  61.635  1.00  0.71           C  
ATOM   2279  CG  LEU A 287     -34.770 -24.580  62.579  1.00  0.71           C  
ATOM   2280  CD1 LEU A 287     -34.566 -23.280  63.376  1.00  0.71           C  
ATOM   2281  CD2 LEU A 287     -36.100 -24.540  61.812  1.00  0.71           C  
ATOM   2282  N   TRP A 288     -31.182 -26.238  60.221  1.00  0.63           N  
ATOM   2283  CA  TRP A 288     -30.097 -26.320  59.262  1.00  0.63           C  
ATOM   2284  C   TRP A 288     -30.136 -27.607  58.429  1.00  0.63           C  
ATOM   2285  O   TRP A 288     -29.982 -27.561  57.212  1.00  0.63           O  
ATOM   2286  CB  TRP A 288     -28.739 -26.150  59.999  1.00  0.63           C  
ATOM   2287  CG  TRP A 288     -27.517 -26.101  59.091  1.00  0.63           C  
ATOM   2288  CD1 TRP A 288     -27.011 -25.053  58.371  1.00  0.63           C  
ATOM   2289  CD2 TRP A 288     -26.708 -27.245  58.769  1.00  0.63           C  
ATOM   2290  NE1 TRP A 288     -25.932 -25.471  57.617  1.00  0.63           N  
ATOM   2291  CE2 TRP A 288     -25.736 -26.816  57.840  1.00  0.63           C  
ATOM   2292  CE3 TRP A 288     -26.759 -28.569  59.196  1.00  0.63           C  
ATOM   2293  CZ2 TRP A 288     -24.805 -27.707  57.321  1.00  0.63           C  
ATOM   2294  CZ3 TRP A 288     -25.819 -29.468  58.675  1.00  0.63           C  
ATOM   2295  CH2 TRP A 288     -24.853 -29.044  57.750  1.00  0.63           C  
ATOM   2296  N   ILE A 289     -30.397 -28.778  59.055  1.00  0.71           N  
ATOM   2297  CA  ILE A 289     -30.581 -30.062  58.374  1.00  0.71           C  
ATOM   2298  C   ILE A 289     -31.786 -30.071  57.432  1.00  0.71           C  
ATOM   2299  O   ILE A 289     -31.703 -30.539  56.297  1.00  0.71           O  
ATOM   2300  CB  ILE A 289     -30.667 -31.223  59.377  1.00  0.71           C  
ATOM   2301  CG1 ILE A 289     -29.327 -31.382  60.138  1.00  0.71           C  
ATOM   2302  CG2 ILE A 289     -31.027 -32.551  58.668  1.00  0.71           C  
ATOM   2303  CD1 ILE A 289     -29.429 -32.263  61.391  1.00  0.71           C  
ATOM   2304  N   VAL A 290     -32.947 -29.522  57.852  1.00  0.74           N  
ATOM   2305  CA  VAL A 290     -34.128 -29.420  56.996  1.00  0.74           C  
ATOM   2306  C   VAL A 290     -33.890 -28.543  55.780  1.00  0.74           C  
ATOM   2307  O   VAL A 290     -34.180 -28.924  54.648  1.00  0.74           O  
ATOM   2308  CB  VAL A 290     -35.327 -28.882  57.777  1.00  0.74           C  
ATOM   2309  CG1 VAL A 290     -36.507 -28.508  56.850  1.00  0.74           C  
ATOM   2310  CG2 VAL A 290     -35.789 -29.962  58.771  1.00  0.74           C  
ATOM   2311  N   LEU A 291     -33.308 -27.345  55.969  1.00  0.68           N  
ATOM   2312  CA  LEU A 291     -32.988 -26.470  54.862  1.00  0.68           C  
ATOM   2313  C   LEU A 291     -31.869 -27.000  53.969  1.00  0.68           C  
ATOM   2314  O   LEU A 291     -31.930 -26.856  52.752  1.00  0.68           O  
ATOM   2315  CB  LEU A 291     -32.670 -25.035  55.327  1.00  0.68           C  
ATOM   2316  CG  LEU A 291     -33.839 -24.231  55.920  1.00  0.68           C  
ATOM   2317  CD1 LEU A 291     -33.280 -22.955  56.564  1.00  0.68           C  
ATOM   2318  CD2 LEU A 291     -34.858 -23.858  54.834  1.00  0.68           C  
ATOM   2319  N   SER A 292     -30.819 -27.650  54.521  1.00  0.67           N  
ATOM   2320  CA  SER A 292     -29.766 -28.278  53.721  1.00  0.67           C  
ATOM   2321  C   SER A 292     -30.270 -29.427  52.863  1.00  0.67           C  
ATOM   2322  O   SER A 292     -29.831 -29.593  51.727  1.00  0.67           O  
ATOM   2323  CB  SER A 292     -28.491 -28.684  54.519  1.00  0.67           C  
ATOM   2324  OG  SER A 292     -28.680 -29.828  55.351  1.00  0.67           O  
ATOM   2325  N   LEU A 293     -31.246 -30.214  53.366  1.00  0.63           N  
ATOM   2326  CA  LEU A 293     -32.017 -31.168  52.583  1.00  0.63           C  
ATOM   2327  C   LEU A 293     -32.845 -30.530  51.461  1.00  0.63           C  
ATOM   2328  O   LEU A 293     -32.815 -31.007  50.332  1.00  0.63           O  
ATOM   2329  CB  LEU A 293     -32.931 -32.005  53.514  1.00  0.63           C  
ATOM   2330  CG  LEU A 293     -33.748 -33.120  52.823  1.00  0.63           C  
ATOM   2331  CD1 LEU A 293     -32.860 -34.157  52.115  1.00  0.63           C  
ATOM   2332  CD2 LEU A 293     -34.670 -33.809  53.840  1.00  0.63           C  
ATOM   2333  N   LEU A 294     -33.537 -29.396  51.717  1.00  0.61           N  
ATOM   2334  CA  LEU A 294     -34.335 -28.661  50.730  1.00  0.61           C  
ATOM   2335  C   LEU A 294     -33.506 -27.920  49.679  1.00  0.61           C  
ATOM   2336  O   LEU A 294     -34.020 -27.434  48.677  1.00  0.61           O  
ATOM   2337  CB  LEU A 294     -35.230 -27.596  51.425  1.00  0.61           C  
ATOM   2338  CG  LEU A 294     -36.384 -28.149  52.284  1.00  0.61           C  
ATOM   2339  CD1 LEU A 294     -37.004 -27.013  53.114  1.00  0.61           C  
ATOM   2340  CD2 LEU A 294     -37.458 -28.822  51.417  1.00  0.61           C  
ATOM   2341  N   LEU A 295     -32.187 -27.783  49.899  1.00  0.57           N  
ATOM   2342  CA  LEU A 295     -31.264 -27.271  48.905  1.00  0.57           C  
ATOM   2343  C   LEU A 295     -30.447 -28.403  48.304  1.00  0.57           C  
ATOM   2344  O   LEU A 295     -29.569 -28.186  47.469  1.00  0.57           O  
ATOM   2345  CB  LEU A 295     -30.303 -26.250  49.557  1.00  0.57           C  
ATOM   2346  CG  LEU A 295     -31.009 -24.989  50.093  1.00  0.57           C  
ATOM   2347  CD1 LEU A 295     -30.078 -24.239  51.049  1.00  0.57           C  
ATOM   2348  CD2 LEU A 295     -31.501 -24.074  48.963  1.00  0.57           C  
ATOM   2349  N   ARG A 296     -30.711 -29.659  48.715  1.00  0.56           N  
ATOM   2350  CA  ARG A 296     -30.080 -30.827  48.147  1.00  0.56           C  
ATOM   2351  C   ARG A 296     -30.825 -31.312  46.921  1.00  0.56           C  
ATOM   2352  O   ARG A 296     -30.192 -31.691  45.933  1.00  0.56           O  
ATOM   2353  CB  ARG A 296     -30.020 -31.974  49.187  1.00  0.56           C  
ATOM   2354  CG  ARG A 296     -28.976 -33.066  48.896  1.00  0.56           C  
ATOM   2355  CD  ARG A 296     -27.546 -32.584  49.151  1.00  0.56           C  
ATOM   2356  NE  ARG A 296     -26.628 -33.760  48.967  1.00  0.56           N  
ATOM   2357  CZ  ARG A 296     -26.023 -34.082  47.816  1.00  0.56           C  
ATOM   2358  NH1 ARG A 296     -25.150 -35.088  47.799  1.00  0.56           N  
ATOM   2359  NH2 ARG A 296     -26.267 -33.425  46.687  1.00  0.56           N  
ATOM   2360  N   LYS A 297     -32.172 -31.315  47.000  1.00  0.60           N  
ATOM   2361  CA  LYS A 297     -33.115 -31.589  45.943  1.00  0.60           C  
ATOM   2362  C   LYS A 297     -34.475 -30.985  46.367  1.00  0.60           C  
ATOM   2363  O   LYS A 297     -34.642 -30.675  47.578  1.00  0.60           O  
ATOM   2364  CB  LYS A 297     -33.385 -33.097  45.702  1.00  0.60           C  
ATOM   2365  CG  LYS A 297     -32.192 -33.855  45.118  1.00  0.60           C  
ATOM   2366  CD  LYS A 297     -32.539 -35.292  44.732  1.00  0.60           C  
ATOM   2367  CE  LYS A 297     -31.330 -36.018  44.149  1.00  0.60           C  
ATOM   2368  NZ  LYS A 297     -31.703 -37.403  43.800  1.00  0.60           N  
ATOM   2369  OXT LYS A 297     -35.365 -30.877  45.481  1.00  0.60           O  
TER    2370      LYS A 297                                                      
ATOM   2371  N   LEU B   7     -18.223  36.696 -23.710  1.00  0.48           N  
ATOM   2372  CA  LEU B   7     -18.209  35.213 -23.903  1.00  0.48           C  
ATOM   2373  C   LEU B   7     -17.768  34.868 -25.315  1.00  0.48           C  
ATOM   2374  O   LEU B   7     -16.960  35.601 -25.867  1.00  0.48           O  
ATOM   2375  CB  LEU B   7     -19.568  34.555 -23.508  1.00  0.48           C  
ATOM   2376  CG  LEU B   7     -19.909  34.576 -22.000  1.00  0.48           C  
ATOM   2377  CD1 LEU B   7     -21.322  34.025 -21.744  1.00  0.48           C  
ATOM   2378  CD2 LEU B   7     -18.899  33.767 -21.171  1.00  0.48           C  
ATOM   2379  N   GLY B   8     -18.262  33.762 -25.922  1.00  0.47           N  
ATOM   2380  CA  GLY B   8     -17.695  33.177 -27.140  1.00  0.47           C  
ATOM   2381  C   GLY B   8     -16.773  32.021 -26.829  1.00  0.47           C  
ATOM   2382  O   GLY B   8     -16.324  31.314 -27.720  1.00  0.47           O  
ATOM   2383  N   ASN B   9     -16.498  31.804 -25.526  1.00  0.48           N  
ATOM   2384  CA  ASN B   9     -15.717  30.729 -24.933  1.00  0.48           C  
ATOM   2385  C   ASN B   9     -16.089  29.320 -25.402  1.00  0.48           C  
ATOM   2386  O   ASN B   9     -17.243  29.049 -25.723  1.00  0.48           O  
ATOM   2387  CB  ASN B   9     -15.857  30.701 -23.372  1.00  0.48           C  
ATOM   2388  CG  ASN B   9     -15.707  32.050 -22.668  1.00  0.48           C  
ATOM   2389  OD1 ASN B   9     -15.983  33.127 -23.193  1.00  0.48           O  
ATOM   2390  ND2 ASN B   9     -15.344  31.995 -21.368  1.00  0.48           N  
ATOM   2391  N   GLY B  10     -15.129  28.364 -25.379  1.00  0.53           N  
ATOM   2392  CA  GLY B  10     -15.424  26.967 -25.711  1.00  0.53           C  
ATOM   2393  C   GLY B  10     -16.234  26.266 -24.648  1.00  0.53           C  
ATOM   2394  O   GLY B  10     -17.266  25.668 -24.931  1.00  0.53           O  
ATOM   2395  N   CYS B  11     -15.827  26.384 -23.374  1.00  0.61           N  
ATOM   2396  CA  CYS B  11     -16.635  25.948 -22.254  1.00  0.61           C  
ATOM   2397  C   CYS B  11     -16.277  26.797 -21.056  1.00  0.61           C  
ATOM   2398  O   CYS B  11     -15.169  27.321 -20.962  1.00  0.61           O  
ATOM   2399  CB  CYS B  11     -16.554  24.419 -21.954  1.00  0.61           C  
ATOM   2400  SG  CYS B  11     -14.863  23.777 -21.690  1.00  0.61           S  
ATOM   2401  N   THR B  12     -17.239  27.010 -20.139  1.00  0.64           N  
ATOM   2402  CA  THR B  12     -17.061  27.911 -19.005  1.00  0.64           C  
ATOM   2403  C   THR B  12     -17.516  27.210 -17.745  1.00  0.64           C  
ATOM   2404  O   THR B  12     -18.661  26.771 -17.649  1.00  0.64           O  
ATOM   2405  CB  THR B  12     -17.856  29.224 -19.083  1.00  0.64           C  
ATOM   2406  OG1 THR B  12     -17.595  29.953 -20.274  1.00  0.64           O  
ATOM   2407  CG2 THR B  12     -17.449  30.180 -17.953  1.00  0.64           C  
ATOM   2408  N   TRP B  13     -16.640  27.113 -16.723  1.00  0.62           N  
ATOM   2409  CA  TRP B  13     -17.027  26.716 -15.380  1.00  0.62           C  
ATOM   2410  C   TRP B  13     -17.284  27.969 -14.544  1.00  0.62           C  
ATOM   2411  O   TRP B  13     -16.490  28.908 -14.553  1.00  0.62           O  
ATOM   2412  CB  TRP B  13     -15.934  25.832 -14.703  1.00  0.62           C  
ATOM   2413  CG  TRP B  13     -16.284  25.251 -13.341  1.00  0.62           C  
ATOM   2414  CD1 TRP B  13     -17.509  25.106 -12.749  1.00  0.62           C  
ATOM   2415  CD2 TRP B  13     -15.337  24.771 -12.350  1.00  0.62           C  
ATOM   2416  NE1 TRP B  13     -17.408  24.540 -11.497  1.00  0.62           N  
ATOM   2417  CE2 TRP B  13     -16.068  24.330 -11.261  1.00  0.62           C  
ATOM   2418  CE3 TRP B  13     -13.935  24.735 -12.360  1.00  0.62           C  
ATOM   2419  CZ2 TRP B  13     -15.458  23.806 -10.124  1.00  0.62           C  
ATOM   2420  CZ3 TRP B  13     -13.309  24.257 -11.190  1.00  0.62           C  
ATOM   2421  CH2 TRP B  13     -14.052  23.795 -10.102  1.00  0.62           C  
ATOM   2422  N   ILE B  14     -18.422  28.016 -13.824  1.00  0.73           N  
ATOM   2423  CA  ILE B  14     -18.750  29.058 -12.863  1.00  0.73           C  
ATOM   2424  C   ILE B  14     -19.045  28.378 -11.530  1.00  0.73           C  
ATOM   2425  O   ILE B  14     -19.872  27.469 -11.464  1.00  0.73           O  
ATOM   2426  CB  ILE B  14     -19.968  29.877 -13.317  1.00  0.73           C  
ATOM   2427  CG1 ILE B  14     -19.675  30.627 -14.644  1.00  0.73           C  
ATOM   2428  CG2 ILE B  14     -20.436  30.856 -12.212  1.00  0.73           C  
ATOM   2429  CD1 ILE B  14     -20.927  31.161 -15.356  1.00  0.73           C  
ATOM   2430  N   ASP B  15     -18.380  28.812 -10.435  1.00  0.71           N  
ATOM   2431  CA  ASP B  15     -18.621  28.332  -9.087  1.00  0.71           C  
ATOM   2432  C   ASP B  15     -19.216  29.449  -8.227  1.00  0.71           C  
ATOM   2433  O   ASP B  15     -19.001  30.642  -8.461  1.00  0.71           O  
ATOM   2434  CB  ASP B  15     -17.313  27.774  -8.456  1.00  0.71           C  
ATOM   2435  CG  ASP B  15     -17.603  27.082  -7.138  1.00  0.71           C  
ATOM   2436  OD1 ASP B  15     -18.426  26.126  -7.144  1.00  0.71           O  
ATOM   2437  OD2 ASP B  15     -17.064  27.518  -6.095  1.00  0.71           O  
ATOM   2438  N   LEU B  16     -20.019  29.071  -7.213  1.00  0.67           N  
ATOM   2439  CA  LEU B  16     -20.621  30.006  -6.294  1.00  0.67           C  
ATOM   2440  C   LEU B  16     -20.855  29.401  -4.905  1.00  0.67           C  
ATOM   2441  O   LEU B  16     -21.643  28.477  -4.714  1.00  0.67           O  
ATOM   2442  CB  LEU B  16     -21.948  30.519  -6.912  1.00  0.67           C  
ATOM   2443  CG  LEU B  16     -22.747  31.552  -6.091  1.00  0.67           C  
ATOM   2444  CD1 LEU B  16     -21.927  32.805  -5.760  1.00  0.67           C  
ATOM   2445  CD2 LEU B  16     -24.017  31.956  -6.852  1.00  0.67           C  
ATOM   2446  N   ASP B  17     -20.196  29.971  -3.876  1.00  0.60           N  
ATOM   2447  CA  ASP B  17     -20.420  29.706  -2.467  1.00  0.60           C  
ATOM   2448  C   ASP B  17     -21.443  30.715  -1.946  1.00  0.60           C  
ATOM   2449  O   ASP B  17     -21.280  31.924  -2.123  1.00  0.60           O  
ATOM   2450  CB  ASP B  17     -19.044  29.852  -1.738  1.00  0.60           C  
ATOM   2451  CG  ASP B  17     -19.008  29.641  -0.228  1.00  0.60           C  
ATOM   2452  OD1 ASP B  17     -19.933  29.056   0.382  1.00  0.60           O  
ATOM   2453  OD2 ASP B  17     -18.015  30.104   0.403  1.00  0.60           O  
ATOM   2454  N   LEU B  18     -22.536  30.212  -1.328  1.00  0.59           N  
ATOM   2455  CA  LEU B  18     -23.487  30.929  -0.487  1.00  0.59           C  
ATOM   2456  C   LEU B  18     -23.970  32.286  -1.010  1.00  0.59           C  
ATOM   2457  O   LEU B  18     -23.842  33.343  -0.389  1.00  0.59           O  
ATOM   2458  CB  LEU B  18     -22.973  30.944   0.974  1.00  0.59           C  
ATOM   2459  CG  LEU B  18     -24.003  31.299   2.071  1.00  0.59           C  
ATOM   2460  CD1 LEU B  18     -25.225  30.367   2.095  1.00  0.59           C  
ATOM   2461  CD2 LEU B  18     -23.316  31.276   3.445  1.00  0.59           C  
ATOM   2462  N   GLY B  19     -24.537  32.273  -2.235  1.00  0.62           N  
ATOM   2463  CA  GLY B  19     -24.961  33.465  -2.956  1.00  0.62           C  
ATOM   2464  C   GLY B  19     -26.022  34.313  -2.309  1.00  0.62           C  
ATOM   2465  O   GLY B  19     -27.198  33.973  -2.296  1.00  0.62           O  
ATOM   2466  N   LYS B  20     -25.639  35.509  -1.817  1.00  0.55           N  
ATOM   2467  CA  LYS B  20     -26.573  36.545  -1.408  1.00  0.55           C  
ATOM   2468  C   LYS B  20     -27.467  37.001  -2.561  1.00  0.55           C  
ATOM   2469  O   LYS B  20     -27.042  37.027  -3.714  1.00  0.55           O  
ATOM   2470  CB  LYS B  20     -25.863  37.741  -0.698  1.00  0.55           C  
ATOM   2471  CG  LYS B  20     -24.776  38.469  -1.515  1.00  0.55           C  
ATOM   2472  CD  LYS B  20     -23.703  39.197  -0.668  1.00  0.55           C  
ATOM   2473  CE  LYS B  20     -24.117  40.504   0.031  1.00  0.55           C  
ATOM   2474  NZ  LYS B  20     -24.933  40.240   1.239  1.00  0.55           N  
ATOM   2475  N   LEU B  21     -28.742  37.347  -2.266  1.00  0.61           N  
ATOM   2476  CA  LEU B  21     -29.825  37.421  -3.243  1.00  0.61           C  
ATOM   2477  C   LEU B  21     -29.580  38.304  -4.461  1.00  0.61           C  
ATOM   2478  O   LEU B  21     -29.885  37.903  -5.577  1.00  0.61           O  
ATOM   2479  CB  LEU B  21     -31.158  37.833  -2.564  1.00  0.61           C  
ATOM   2480  CG  LEU B  21     -31.719  36.802  -1.557  1.00  0.61           C  
ATOM   2481  CD1 LEU B  21     -32.929  37.381  -0.808  1.00  0.61           C  
ATOM   2482  CD2 LEU B  21     -32.124  35.490  -2.249  1.00  0.61           C  
ATOM   2483  N   ASN B  22     -28.971  39.495  -4.304  1.00  0.65           N  
ATOM   2484  CA  ASN B  22     -28.600  40.360  -5.417  1.00  0.65           C  
ATOM   2485  C   ASN B  22     -27.655  39.676  -6.418  1.00  0.65           C  
ATOM   2486  O   ASN B  22     -27.921  39.632  -7.611  1.00  0.65           O  
ATOM   2487  CB  ASN B  22     -27.876  41.647  -4.905  1.00  0.65           C  
ATOM   2488  CG  ASN B  22     -28.579  42.378  -3.760  1.00  0.65           C  
ATOM   2489  OD1 ASN B  22     -29.462  41.897  -3.056  1.00  0.65           O  
ATOM   2490  ND2 ASN B  22     -28.089  43.609  -3.482  1.00  0.65           N  
ATOM   2491  N   LYS B  23     -26.576  39.036  -5.913  1.00  0.68           N  
ATOM   2492  CA  LYS B  23     -25.588  38.307  -6.699  1.00  0.68           C  
ATOM   2493  C   LYS B  23     -26.160  37.049  -7.345  1.00  0.68           C  
ATOM   2494  O   LYS B  23     -25.796  36.631  -8.445  1.00  0.68           O  
ATOM   2495  CB  LYS B  23     -24.357  37.958  -5.818  1.00  0.68           C  
ATOM   2496  CG  LYS B  23     -23.192  37.335  -6.609  1.00  0.68           C  
ATOM   2497  CD  LYS B  23     -21.972  36.994  -5.737  1.00  0.68           C  
ATOM   2498  CE  LYS B  23     -20.851  36.320  -6.539  1.00  0.68           C  
ATOM   2499  NZ  LYS B  23     -19.751  35.878  -5.647  1.00  0.68           N  
ATOM   2500  N   LEU B  24     -27.097  36.395  -6.640  1.00  0.69           N  
ATOM   2501  CA  LEU B  24     -27.904  35.310  -7.153  1.00  0.69           C  
ATOM   2502  C   LEU B  24     -28.817  35.739  -8.310  1.00  0.69           C  
ATOM   2503  O   LEU B  24     -28.929  35.044  -9.321  1.00  0.69           O  
ATOM   2504  CB  LEU B  24     -28.718  34.742  -5.969  1.00  0.69           C  
ATOM   2505  CG  LEU B  24     -29.580  33.505  -6.266  1.00  0.69           C  
ATOM   2506  CD1 LEU B  24     -28.741  32.305  -6.715  1.00  0.69           C  
ATOM   2507  CD2 LEU B  24     -30.406  33.133  -5.027  1.00  0.69           C  
ATOM   2508  N   GLU B  25     -29.464  36.921  -8.204  1.00  0.71           N  
ATOM   2509  CA  GLU B  25     -30.251  37.551  -9.258  1.00  0.71           C  
ATOM   2510  C   GLU B  25     -29.385  37.965 -10.465  1.00  0.71           C  
ATOM   2511  O   GLU B  25     -29.755  37.702 -11.609  1.00  0.71           O  
ATOM   2512  CB  GLU B  25     -31.170  38.673  -8.669  1.00  0.71           C  
ATOM   2513  CG  GLU B  25     -32.483  38.969  -9.472  1.00  0.71           C  
ATOM   2514  CD  GLU B  25     -33.833  38.817  -8.738  1.00  0.71           C  
ATOM   2515  OE1 GLU B  25     -33.869  38.593  -7.502  1.00  0.71           O  
ATOM   2516  OE2 GLU B  25     -34.919  38.835  -9.386  1.00  0.71           O  
ATOM   2517  N   ASP B  26     -28.156  38.508 -10.250  1.00  0.73           N  
ATOM   2518  CA  ASP B  26     -27.173  38.748 -11.309  1.00  0.73           C  
ATOM   2519  C   ASP B  26     -26.800  37.465 -12.077  1.00  0.73           C  
ATOM   2520  O   ASP B  26     -26.792  37.410 -13.307  1.00  0.73           O  
ATOM   2521  CB  ASP B  26     -25.830  39.319 -10.748  1.00  0.73           C  
ATOM   2522  CG  ASP B  26     -25.951  40.617  -9.960  1.00  0.73           C  
ATOM   2523  OD1 ASP B  26     -26.743  41.501 -10.357  1.00  0.73           O  
ATOM   2524  OD2 ASP B  26     -25.181  40.745  -8.969  1.00  0.73           O  
ATOM   2525  N   LEU B  27     -26.525  36.353 -11.356  1.00  0.75           N  
ATOM   2526  CA  LEU B  27     -26.267  35.046 -11.949  1.00  0.75           C  
ATOM   2527  C   LEU B  27     -27.451  34.486 -12.737  1.00  0.75           C  
ATOM   2528  O   LEU B  27     -27.284  33.907 -13.812  1.00  0.75           O  
ATOM   2529  CB  LEU B  27     -25.854  34.025 -10.858  1.00  0.75           C  
ATOM   2530  CG  LEU B  27     -25.553  32.598 -11.377  1.00  0.75           C  
ATOM   2531  CD1 LEU B  27     -24.382  32.561 -12.371  1.00  0.75           C  
ATOM   2532  CD2 LEU B  27     -25.268  31.641 -10.215  1.00  0.75           C  
ATOM   2533  N   SER B  28     -28.684  34.668 -12.219  1.00  0.74           N  
ATOM   2534  CA  SER B  28     -29.945  34.287 -12.855  1.00  0.74           C  
ATOM   2535  C   SER B  28     -30.108  34.939 -14.227  1.00  0.74           C  
ATOM   2536  O   SER B  28     -30.313  34.248 -15.227  1.00  0.74           O  
ATOM   2537  CB  SER B  28     -31.116  34.664 -11.895  1.00  0.74           C  
ATOM   2538  OG  SER B  28     -32.422  34.336 -12.371  1.00  0.74           O  
ATOM   2539  N   GLU B  29     -29.895  36.272 -14.332  1.00  0.73           N  
ATOM   2540  CA  GLU B  29     -29.918  36.981 -15.606  1.00  0.73           C  
ATOM   2541  C   GLU B  29     -28.815  36.577 -16.587  1.00  0.73           C  
ATOM   2542  O   GLU B  29     -29.071  36.308 -17.760  1.00  0.73           O  
ATOM   2543  CB  GLU B  29     -29.854  38.511 -15.377  1.00  0.73           C  
ATOM   2544  CG  GLU B  29     -30.023  39.333 -16.684  1.00  0.73           C  
ATOM   2545  CD  GLU B  29     -30.042  40.847 -16.481  1.00  0.73           C  
ATOM   2546  OE1 GLU B  29     -29.951  41.311 -15.319  1.00  0.73           O  
ATOM   2547  OE2 GLU B  29     -30.158  41.553 -17.518  1.00  0.73           O  
ATOM   2548  N   ILE B  30     -27.550  36.468 -16.119  1.00  0.75           N  
ATOM   2549  CA  ILE B  30     -26.398  36.088 -16.941  1.00  0.75           C  
ATOM   2550  C   ILE B  30     -26.526  34.687 -17.525  1.00  0.75           C  
ATOM   2551  O   ILE B  30     -26.181  34.423 -18.683  1.00  0.75           O  
ATOM   2552  CB  ILE B  30     -25.090  36.209 -16.147  1.00  0.75           C  
ATOM   2553  CG1 ILE B  30     -24.802  37.702 -15.865  1.00  0.75           C  
ATOM   2554  CG2 ILE B  30     -23.892  35.561 -16.889  1.00  0.75           C  
ATOM   2555  CD1 ILE B  30     -23.666  37.936 -14.861  1.00  0.75           C  
ATOM   2556  N   TYR B  31     -27.011  33.727 -16.716  1.00  0.73           N  
ATOM   2557  CA  TYR B  31     -27.199  32.371 -17.172  1.00  0.73           C  
ATOM   2558  C   TYR B  31     -28.459  32.183 -18.023  1.00  0.73           C  
ATOM   2559  O   TYR B  31     -28.384  31.620 -19.115  1.00  0.73           O  
ATOM   2560  CB  TYR B  31     -27.187  31.420 -15.942  1.00  0.73           C  
ATOM   2561  CG  TYR B  31     -27.081  29.942 -16.249  1.00  0.73           C  
ATOM   2562  CD1 TYR B  31     -26.719  29.421 -17.508  1.00  0.73           C  
ATOM   2563  CD2 TYR B  31     -27.328  29.039 -15.202  1.00  0.73           C  
ATOM   2564  CE1 TYR B  31     -26.615  28.040 -17.712  1.00  0.73           C  
ATOM   2565  CE2 TYR B  31     -27.238  27.657 -15.409  1.00  0.73           C  
ATOM   2566  CZ  TYR B  31     -26.872  27.164 -16.663  1.00  0.73           C  
ATOM   2567  OH  TYR B  31     -26.762  25.786 -16.882  1.00  0.73           O  
ATOM   2568  N   GLY B  32     -29.635  32.676 -17.572  1.00  0.75           N  
ATOM   2569  CA  GLY B  32     -30.910  32.398 -18.238  1.00  0.75           C  
ATOM   2570  C   GLY B  32     -31.736  31.341 -17.553  1.00  0.75           C  
ATOM   2571  O   GLY B  32     -32.731  30.867 -18.091  1.00  0.75           O  
ATOM   2572  N   LEU B  33     -31.364  30.957 -16.322  1.00  0.71           N  
ATOM   2573  CA  LEU B  33     -32.157  30.072 -15.492  1.00  0.71           C  
ATOM   2574  C   LEU B  33     -32.706  30.879 -14.351  1.00  0.71           C  
ATOM   2575  O   LEU B  33     -32.029  31.736 -13.787  1.00  0.71           O  
ATOM   2576  CB  LEU B  33     -31.359  28.922 -14.842  1.00  0.71           C  
ATOM   2577  CG  LEU B  33     -31.278  27.646 -15.686  1.00  0.71           C  
ATOM   2578  CD1 LEU B  33     -30.402  27.835 -16.931  1.00  0.71           C  
ATOM   2579  CD2 LEU B  33     -30.764  26.527 -14.777  1.00  0.71           C  
ATOM   2580  N   ASP B  34     -33.963  30.596 -13.971  1.00  0.67           N  
ATOM   2581  CA  ASP B  34     -34.629  31.271 -12.889  1.00  0.67           C  
ATOM   2582  C   ASP B  34     -33.887  31.179 -11.549  1.00  0.67           C  
ATOM   2583  O   ASP B  34     -33.177  30.222 -11.243  1.00  0.67           O  
ATOM   2584  CB  ASP B  34     -36.090  30.773 -12.777  1.00  0.67           C  
ATOM   2585  CG  ASP B  34     -36.942  31.885 -12.191  1.00  0.67           C  
ATOM   2586  OD1 ASP B  34     -36.735  32.208 -10.993  1.00  0.67           O  
ATOM   2587  OD2 ASP B  34     -37.735  32.468 -12.963  1.00  0.67           O  
ATOM   2588  N   LYS B  35     -34.054  32.198 -10.694  1.00  0.71           N  
ATOM   2589  CA  LYS B  35     -33.558  32.207  -9.339  1.00  0.71           C  
ATOM   2590  C   LYS B  35     -34.181  31.078  -8.531  1.00  0.71           C  
ATOM   2591  O   LYS B  35     -33.486  30.427  -7.760  1.00  0.71           O  
ATOM   2592  CB  LYS B  35     -33.744  33.594  -8.682  1.00  0.71           C  
ATOM   2593  CG  LYS B  35     -35.198  34.062  -8.515  1.00  0.71           C  
ATOM   2594  CD  LYS B  35     -35.232  35.528  -8.072  1.00  0.71           C  
ATOM   2595  CE  LYS B  35     -36.627  36.115  -7.895  1.00  0.71           C  
ATOM   2596  NZ  LYS B  35     -36.483  37.561  -7.629  1.00  0.71           N  
ATOM   2597  N   GLU B  36     -35.472  30.753  -8.767  1.00  0.67           N  
ATOM   2598  CA  GLU B  36     -36.141  29.609  -8.167  1.00  0.67           C  
ATOM   2599  C   GLU B  36     -35.503  28.261  -8.516  1.00  0.67           C  
ATOM   2600  O   GLU B  36     -35.303  27.399  -7.662  1.00  0.67           O  
ATOM   2601  CB  GLU B  36     -37.630  29.578  -8.583  1.00  0.67           C  
ATOM   2602  CG  GLU B  36     -38.405  30.858  -8.178  1.00  0.67           C  
ATOM   2603  CD  GLU B  36     -39.915  30.734  -8.387  1.00  0.67           C  
ATOM   2604  OE1 GLU B  36     -40.381  29.649  -8.825  1.00  0.67           O  
ATOM   2605  OE2 GLU B  36     -40.618  31.731  -8.073  1.00  0.67           O  
ATOM   2606  N   THR B  37     -35.112  28.031  -9.794  1.00  0.70           N  
ATOM   2607  CA  THR B  37     -34.423  26.798 -10.190  1.00  0.70           C  
ATOM   2608  C   THR B  37     -33.019  26.697  -9.630  1.00  0.70           C  
ATOM   2609  O   THR B  37     -32.565  25.624  -9.238  1.00  0.70           O  
ATOM   2610  CB  THR B  37     -34.414  26.451 -11.678  1.00  0.70           C  
ATOM   2611  OG1 THR B  37     -33.772  27.430 -12.478  1.00  0.70           O  
ATOM   2612  CG2 THR B  37     -35.860  26.343 -12.177  1.00  0.70           C  
ATOM   2613  N   ILE B  38     -32.301  27.830  -9.546  1.00  0.71           N  
ATOM   2614  CA  ILE B  38     -31.023  27.938  -8.858  1.00  0.71           C  
ATOM   2615  C   ILE B  38     -31.159  27.702  -7.344  1.00  0.71           C  
ATOM   2616  O   ILE B  38     -30.312  27.065  -6.730  1.00  0.71           O  
ATOM   2617  CB  ILE B  38     -30.314  29.249  -9.205  1.00  0.71           C  
ATOM   2618  CG1 ILE B  38     -30.098  29.369 -10.737  1.00  0.71           C  
ATOM   2619  CG2 ILE B  38     -28.941  29.314  -8.506  1.00  0.71           C  
ATOM   2620  CD1 ILE B  38     -29.758  30.794 -11.196  1.00  0.71           C  
ATOM   2621  N   GLU B  39     -32.248  28.161  -6.692  1.00  0.66           N  
ATOM   2622  CA  GLU B  39     -32.500  28.024  -5.259  1.00  0.66           C  
ATOM   2623  C   GLU B  39     -32.550  26.593  -4.723  1.00  0.66           C  
ATOM   2624  O   GLU B  39     -32.040  26.324  -3.636  1.00  0.66           O  
ATOM   2625  CB  GLU B  39     -33.761  28.814  -4.840  1.00  0.66           C  
ATOM   2626  CG  GLU B  39     -33.897  29.023  -3.308  1.00  0.66           C  
ATOM   2627  CD  GLU B  39     -34.947  30.063  -2.912  1.00  0.66           C  
ATOM   2628  OE1 GLU B  39     -35.529  30.719  -3.811  1.00  0.66           O  
ATOM   2629  OE2 GLU B  39     -35.147  30.222  -1.679  1.00  0.66           O  
ATOM   2630  N   TYR B  40     -33.068  25.603  -5.500  1.00  0.62           N  
ATOM   2631  CA  TYR B  40     -33.012  24.172  -5.152  1.00  0.62           C  
ATOM   2632  C   TYR B  40     -31.606  23.705  -4.823  1.00  0.62           C  
ATOM   2633  O   TYR B  40     -31.367  22.880  -3.949  1.00  0.62           O  
ATOM   2634  CB  TYR B  40     -33.465  23.240  -6.312  1.00  0.62           C  
ATOM   2635  CG  TYR B  40     -34.921  23.397  -6.600  1.00  0.62           C  
ATOM   2636  CD1 TYR B  40     -35.889  22.890  -5.719  1.00  0.62           C  
ATOM   2637  CD2 TYR B  40     -35.331  24.014  -7.787  1.00  0.62           C  
ATOM   2638  CE1 TYR B  40     -37.253  23.027  -6.017  1.00  0.62           C  
ATOM   2639  CE2 TYR B  40     -36.691  24.178  -8.076  1.00  0.62           C  
ATOM   2640  CZ  TYR B  40     -37.651  23.686  -7.186  1.00  0.62           C  
ATOM   2641  OH  TYR B  40     -39.015  23.868  -7.475  1.00  0.62           O  
ATOM   2642  N   ALA B  41     -30.617  24.289  -5.512  1.00  0.69           N  
ATOM   2643  CA  ALA B  41     -29.233  23.960  -5.366  1.00  0.69           C  
ATOM   2644  C   ALA B  41     -28.595  24.464  -4.072  1.00  0.69           C  
ATOM   2645  O   ALA B  41     -27.469  24.099  -3.740  1.00  0.69           O  
ATOM   2646  CB  ALA B  41     -28.517  24.527  -6.598  1.00  0.69           C  
ATOM   2647  N   LEU B  42     -29.314  25.314  -3.314  1.00  0.60           N  
ATOM   2648  CA  LEU B  42     -28.879  25.867  -2.053  1.00  0.60           C  
ATOM   2649  C   LEU B  42     -29.575  25.233  -0.854  1.00  0.60           C  
ATOM   2650  O   LEU B  42     -29.350  25.667   0.277  1.00  0.60           O  
ATOM   2651  CB  LEU B  42     -29.164  27.390  -2.033  1.00  0.60           C  
ATOM   2652  CG  LEU B  42     -28.361  28.201  -3.069  1.00  0.60           C  
ATOM   2653  CD1 LEU B  42     -28.856  29.654  -3.127  1.00  0.60           C  
ATOM   2654  CD2 LEU B  42     -26.861  28.164  -2.750  1.00  0.60           C  
ATOM   2655  N   ASP B  43     -30.396  24.170  -1.033  1.00  0.57           N  
ATOM   2656  CA  ASP B  43     -30.804  23.361   0.104  1.00  0.57           C  
ATOM   2657  C   ASP B  43     -29.755  22.268   0.312  1.00  0.57           C  
ATOM   2658  O   ASP B  43     -29.327  21.580  -0.608  1.00  0.57           O  
ATOM   2659  CB  ASP B  43     -32.248  22.793   0.009  1.00  0.57           C  
ATOM   2660  CG  ASP B  43     -32.766  22.421   1.398  1.00  0.57           C  
ATOM   2661  OD1 ASP B  43     -31.994  21.819   2.199  1.00  0.57           O  
ATOM   2662  OD2 ASP B  43     -33.922  22.789   1.713  1.00  0.57           O  
ATOM   2663  N   ARG B  44     -29.311  22.107   1.568  1.00  0.50           N  
ATOM   2664  CA  ARG B  44     -28.219  21.245   1.954  1.00  0.50           C  
ATOM   2665  C   ARG B  44     -28.681  19.856   2.336  1.00  0.50           C  
ATOM   2666  O   ARG B  44     -27.865  18.964   2.543  1.00  0.50           O  
ATOM   2667  CB  ARG B  44     -27.514  21.854   3.192  1.00  0.50           C  
ATOM   2668  CG  ARG B  44     -28.416  21.974   4.441  1.00  0.50           C  
ATOM   2669  CD  ARG B  44     -27.753  22.722   5.597  1.00  0.50           C  
ATOM   2670  NE  ARG B  44     -28.708  22.716   6.758  1.00  0.50           N  
ATOM   2671  CZ  ARG B  44     -29.698  23.601   6.948  1.00  0.50           C  
ATOM   2672  NH1 ARG B  44     -30.434  23.532   8.056  1.00  0.50           N  
ATOM   2673  NH2 ARG B  44     -29.982  24.545   6.057  1.00  0.50           N  
ATOM   2674  N   ASN B  45     -30.008  19.636   2.448  1.00  0.57           N  
ATOM   2675  CA  ASN B  45     -30.536  18.318   2.752  1.00  0.57           C  
ATOM   2676  C   ASN B  45     -31.203  17.721   1.526  1.00  0.57           C  
ATOM   2677  O   ASN B  45     -31.713  16.605   1.588  1.00  0.57           O  
ATOM   2678  CB  ASN B  45     -31.579  18.369   3.896  1.00  0.57           C  
ATOM   2679  CG  ASN B  45     -30.960  18.869   5.194  1.00  0.57           C  
ATOM   2680  OD1 ASN B  45     -29.813  18.629   5.566  1.00  0.57           O  
ATOM   2681  ND2 ASN B  45     -31.786  19.588   5.991  1.00  0.57           N  
ATOM   2682  N   GLU B  46     -31.190  18.444   0.382  1.00  0.56           N  
ATOM   2683  CA  GLU B  46     -31.702  17.973  -0.895  1.00  0.56           C  
ATOM   2684  C   GLU B  46     -30.975  16.719  -1.367  1.00  0.56           C  
ATOM   2685  O   GLU B  46     -29.772  16.541  -1.170  1.00  0.56           O  
ATOM   2686  CB  GLU B  46     -31.652  19.104  -1.961  1.00  0.56           C  
ATOM   2687  CG  GLU B  46     -32.185  18.760  -3.380  1.00  0.56           C  
ATOM   2688  CD  GLU B  46     -33.650  18.334  -3.417  1.00  0.56           C  
ATOM   2689  OE1 GLU B  46     -33.957  17.236  -2.886  1.00  0.56           O  
ATOM   2690  OE2 GLU B  46     -34.466  19.093  -4.004  1.00  0.56           O  
ATOM   2691  N   ARG B  47     -31.706  15.765  -1.960  1.00  0.53           N  
ATOM   2692  CA  ARG B  47     -31.153  14.456  -2.225  1.00  0.53           C  
ATOM   2693  C   ARG B  47     -30.383  14.409  -3.528  1.00  0.53           C  
ATOM   2694  O   ARG B  47     -30.746  15.027  -4.518  1.00  0.53           O  
ATOM   2695  CB  ARG B  47     -32.253  13.369  -2.212  1.00  0.53           C  
ATOM   2696  CG  ARG B  47     -31.716  11.946  -2.464  1.00  0.53           C  
ATOM   2697  CD  ARG B  47     -32.644  10.807  -2.058  1.00  0.53           C  
ATOM   2698  NE  ARG B  47     -33.846  10.896  -2.931  1.00  0.53           N  
ATOM   2699  CZ  ARG B  47     -33.989  10.260  -4.093  1.00  0.53           C  
ATOM   2700  NH1 ARG B  47     -35.053  10.510  -4.850  1.00  0.53           N  
ATOM   2701  NH2 ARG B  47     -33.145   9.343  -4.550  1.00  0.53           N  
ATOM   2702  N   ALA B  48     -29.276  13.638  -3.579  1.00  0.66           N  
ATOM   2703  CA  ALA B  48     -28.575  13.382  -4.814  1.00  0.66           C  
ATOM   2704  C   ALA B  48     -29.458  12.706  -5.880  1.00  0.66           C  
ATOM   2705  O   ALA B  48     -29.986  11.612  -5.679  1.00  0.66           O  
ATOM   2706  CB  ALA B  48     -27.284  12.604  -4.505  1.00  0.66           C  
ATOM   2707  N   HIS B  49     -29.640  13.372  -7.044  1.00  0.57           N  
ATOM   2708  CA  HIS B  49     -30.488  12.929  -8.134  1.00  0.57           C  
ATOM   2709  C   HIS B  49     -30.071  13.615  -9.425  1.00  0.57           C  
ATOM   2710  O   HIS B  49     -29.198  14.483  -9.439  1.00  0.57           O  
ATOM   2711  CB  HIS B  49     -32.000  13.166  -7.879  1.00  0.57           C  
ATOM   2712  CG  HIS B  49     -32.444  14.601  -7.871  1.00  0.57           C  
ATOM   2713  ND1 HIS B  49     -33.105  15.077  -6.764  1.00  0.57           N  
ATOM   2714  CD2 HIS B  49     -32.438  15.540  -8.853  1.00  0.57           C  
ATOM   2715  CE1 HIS B  49     -33.486  16.300  -7.084  1.00  0.57           C  
ATOM   2716  NE2 HIS B  49     -33.111  16.625  -8.346  1.00  0.57           N  
ATOM   2717  N   MET B  50     -30.696  13.228 -10.556  1.00  0.58           N  
ATOM   2718  CA  MET B  50     -30.525  13.857 -11.852  1.00  0.58           C  
ATOM   2719  C   MET B  50     -31.892  14.281 -12.386  1.00  0.58           C  
ATOM   2720  O   MET B  50     -32.806  13.461 -12.411  1.00  0.58           O  
ATOM   2721  CB  MET B  50     -29.864  12.852 -12.839  1.00  0.58           C  
ATOM   2722  CG  MET B  50     -29.653  13.382 -14.274  1.00  0.58           C  
ATOM   2723  SD  MET B  50     -31.087  13.256 -15.401  1.00  0.58           S  
ATOM   2724  CE  MET B  50     -31.008  11.463 -15.632  1.00  0.58           C  
ATOM   2725  N   ASP B  51     -32.041  15.548 -12.849  1.00  0.56           N  
ATOM   2726  CA  ASP B  51     -33.228  16.016 -13.561  1.00  0.56           C  
ATOM   2727  C   ASP B  51     -32.835  16.447 -14.968  1.00  0.56           C  
ATOM   2728  O   ASP B  51     -31.727  16.933 -15.207  1.00  0.56           O  
ATOM   2729  CB  ASP B  51     -33.957  17.260 -12.977  1.00  0.56           C  
ATOM   2730  CG  ASP B  51     -34.138  17.186 -11.480  1.00  0.56           C  
ATOM   2731  OD1 ASP B  51     -34.822  16.245 -11.022  1.00  0.56           O  
ATOM   2732  OD2 ASP B  51     -33.635  18.109 -10.784  1.00  0.56           O  
ATOM   2733  N   TYR B  52     -33.762  16.327 -15.938  1.00  0.51           N  
ATOM   2734  CA  TYR B  52     -33.578  16.892 -17.260  1.00  0.51           C  
ATOM   2735  C   TYR B  52     -34.787  17.733 -17.632  1.00  0.51           C  
ATOM   2736  O   TYR B  52     -35.893  17.223 -17.799  1.00  0.51           O  
ATOM   2737  CB  TYR B  52     -33.386  15.767 -18.314  1.00  0.51           C  
ATOM   2738  CG  TYR B  52     -32.978  16.285 -19.675  1.00  0.51           C  
ATOM   2739  CD1 TYR B  52     -31.924  17.205 -19.825  1.00  0.51           C  
ATOM   2740  CD2 TYR B  52     -33.641  15.827 -20.825  1.00  0.51           C  
ATOM   2741  CE1 TYR B  52     -31.540  17.658 -21.095  1.00  0.51           C  
ATOM   2742  CE2 TYR B  52     -33.253  16.269 -22.097  1.00  0.51           C  
ATOM   2743  CZ  TYR B  52     -32.204  17.184 -22.230  1.00  0.51           C  
ATOM   2744  OH  TYR B  52     -31.829  17.600 -23.521  1.00  0.51           O  
ATOM   2745  N   HIS B  53     -34.592  19.050 -17.812  1.00  0.50           N  
ATOM   2746  CA  HIS B  53     -35.642  19.955 -18.231  1.00  0.50           C  
ATOM   2747  C   HIS B  53     -35.362  20.353 -19.664  1.00  0.50           C  
ATOM   2748  O   HIS B  53     -34.713  21.359 -19.944  1.00  0.50           O  
ATOM   2749  CB  HIS B  53     -35.702  21.217 -17.351  1.00  0.50           C  
ATOM   2750  CG  HIS B  53     -35.949  20.920 -15.907  1.00  0.50           C  
ATOM   2751  ND1 HIS B  53     -37.246  20.727 -15.480  1.00  0.50           N  
ATOM   2752  CD2 HIS B  53     -35.081  20.750 -14.874  1.00  0.50           C  
ATOM   2753  CE1 HIS B  53     -37.148  20.443 -14.198  1.00  0.50           C  
ATOM   2754  NE2 HIS B  53     -35.859  20.441 -13.777  1.00  0.50           N  
ATOM   2755  N   ARG B  54     -35.837  19.543 -20.631  1.00  0.42           N  
ATOM   2756  CA  ARG B  54     -35.484  19.676 -22.036  1.00  0.42           C  
ATOM   2757  C   ARG B  54     -35.831  21.023 -22.673  1.00  0.42           C  
ATOM   2758  O   ARG B  54     -35.020  21.595 -23.397  1.00  0.42           O  
ATOM   2759  CB  ARG B  54     -36.157  18.536 -22.842  1.00  0.42           C  
ATOM   2760  CG  ARG B  54     -35.647  18.389 -24.294  1.00  0.42           C  
ATOM   2761  CD  ARG B  54     -36.397  17.320 -25.105  1.00  0.42           C  
ATOM   2762  NE  ARG B  54     -37.751  17.881 -25.329  1.00  0.42           N  
ATOM   2763  CZ  ARG B  54     -38.870  17.272 -25.726  1.00  0.42           C  
ATOM   2764  NH1 ARG B  54     -39.957  18.029 -25.842  1.00  0.42           N  
ATOM   2765  NH2 ARG B  54     -38.916  15.983 -26.007  1.00  0.42           N  
ATOM   2766  N   GLU B  55     -37.027  21.574 -22.380  1.00  0.34           N  
ATOM   2767  CA  GLU B  55     -37.552  22.782 -22.997  1.00  0.34           C  
ATOM   2768  C   GLU B  55     -36.936  24.068 -22.450  1.00  0.34           C  
ATOM   2769  O   GLU B  55     -37.043  25.129 -23.056  1.00  0.34           O  
ATOM   2770  CB  GLU B  55     -39.093  22.872 -22.802  1.00  0.34           C  
ATOM   2771  CG  GLU B  55     -39.903  21.601 -23.160  1.00  0.34           C  
ATOM   2772  CD  GLU B  55     -39.619  21.060 -24.545  1.00  0.34           C  
ATOM   2773  OE1 GLU B  55     -40.275  21.432 -25.543  1.00  0.34           O  
ATOM   2774  OE2 GLU B  55     -38.771  20.131 -24.600  1.00  0.34           O  
ATOM   2775  N   SER B  56     -36.254  24.010 -21.285  1.00  0.41           N  
ATOM   2776  CA  SER B  56     -35.485  25.138 -20.766  1.00  0.41           C  
ATOM   2777  C   SER B  56     -34.007  24.927 -21.004  1.00  0.41           C  
ATOM   2778  O   SER B  56     -33.200  25.736 -20.562  1.00  0.41           O  
ATOM   2779  CB  SER B  56     -35.695  25.389 -19.243  1.00  0.41           C  
ATOM   2780  OG  SER B  56     -35.404  24.240 -18.443  1.00  0.41           O  
ATOM   2781  N   GLU B  57     -33.644  23.814 -21.682  1.00  0.55           N  
ATOM   2782  CA  GLU B  57     -32.308  23.486 -22.153  1.00  0.55           C  
ATOM   2783  C   GLU B  57     -31.357  23.018 -21.051  1.00  0.55           C  
ATOM   2784  O   GLU B  57     -30.136  23.022 -21.206  1.00  0.55           O  
ATOM   2785  CB  GLU B  57     -31.726  24.594 -23.075  1.00  0.55           C  
ATOM   2786  CG  GLU B  57     -32.638  24.860 -24.302  1.00  0.55           C  
ATOM   2787  CD  GLU B  57     -32.137  25.971 -25.218  1.00  0.55           C  
ATOM   2788  OE1 GLU B  57     -32.102  27.148 -24.780  1.00  0.55           O  
ATOM   2789  OE2 GLU B  57     -31.831  25.654 -26.399  1.00  0.55           O  
ATOM   2790  N   THR B  58     -31.903  22.540 -19.905  1.00  0.62           N  
ATOM   2791  CA  THR B  58     -31.130  22.345 -18.675  1.00  0.62           C  
ATOM   2792  C   THR B  58     -31.056  20.923 -18.172  1.00  0.62           C  
ATOM   2793  O   THR B  58     -31.969  20.105 -18.273  1.00  0.62           O  
ATOM   2794  CB  THR B  58     -31.502  23.219 -17.464  1.00  0.62           C  
ATOM   2795  OG1 THR B  58     -32.749  22.900 -16.859  1.00  0.62           O  
ATOM   2796  CG2 THR B  58     -31.622  24.663 -17.923  1.00  0.62           C  
ATOM   2797  N   VAL B  59     -29.904  20.640 -17.556  1.00  0.70           N  
ATOM   2798  CA  VAL B  59     -29.592  19.473 -16.769  1.00  0.70           C  
ATOM   2799  C   VAL B  59     -29.428  19.946 -15.333  1.00  0.70           C  
ATOM   2800  O   VAL B  59     -28.734  20.930 -15.070  1.00  0.70           O  
ATOM   2801  CB  VAL B  59     -28.267  18.894 -17.252  1.00  0.70           C  
ATOM   2802  CG1 VAL B  59     -27.641  17.919 -16.233  1.00  0.70           C  
ATOM   2803  CG2 VAL B  59     -28.455  18.238 -18.632  1.00  0.70           C  
ATOM   2804  N   THR B  60     -30.043  19.240 -14.365  1.00  0.71           N  
ATOM   2805  CA  THR B  60     -29.847  19.482 -12.935  1.00  0.71           C  
ATOM   2806  C   THR B  60     -29.228  18.236 -12.377  1.00  0.71           C  
ATOM   2807  O   THR B  60     -29.654  17.124 -12.681  1.00  0.71           O  
ATOM   2808  CB  THR B  60     -31.115  19.700 -12.120  1.00  0.71           C  
ATOM   2809  OG1 THR B  60     -31.822  20.842 -12.571  1.00  0.71           O  
ATOM   2810  CG2 THR B  60     -30.830  19.937 -10.624  1.00  0.71           C  
ATOM   2811  N   PHE B  61     -28.180  18.375 -11.553  1.00  0.68           N  
ATOM   2812  CA  PHE B  61     -27.547  17.234 -10.944  1.00  0.68           C  
ATOM   2813  C   PHE B  61     -27.208  17.583  -9.500  1.00  0.68           C  
ATOM   2814  O   PHE B  61     -26.425  18.485  -9.227  1.00  0.68           O  
ATOM   2815  CB  PHE B  61     -26.305  16.914 -11.810  1.00  0.68           C  
ATOM   2816  CG  PHE B  61     -25.649  15.619 -11.467  1.00  0.68           C  
ATOM   2817  CD1 PHE B  61     -26.303  14.402 -11.717  1.00  0.68           C  
ATOM   2818  CD2 PHE B  61     -24.337  15.608 -10.978  1.00  0.68           C  
ATOM   2819  CE1 PHE B  61     -25.637  13.187 -11.518  1.00  0.68           C  
ATOM   2820  CE2 PHE B  61     -23.673  14.397 -10.775  1.00  0.68           C  
ATOM   2821  CZ  PHE B  61     -24.315  13.188 -11.053  1.00  0.68           C  
ATOM   2822  N   ILE B  62     -27.792  16.884  -8.515  1.00  0.71           N  
ATOM   2823  CA  ILE B  62     -27.542  17.133  -7.097  1.00  0.71           C  
ATOM   2824  C   ILE B  62     -26.483  16.123  -6.681  1.00  0.71           C  
ATOM   2825  O   ILE B  62     -26.606  14.969  -7.062  1.00  0.71           O  
ATOM   2826  CB  ILE B  62     -28.782  16.887  -6.238  1.00  0.71           C  
ATOM   2827  CG1 ILE B  62     -30.080  17.571  -6.740  1.00  0.71           C  
ATOM   2828  CG2 ILE B  62     -28.461  17.226  -4.762  1.00  0.71           C  
ATOM   2829  CD1 ILE B  62     -30.188  19.052  -6.405  1.00  0.71           C  
ATOM   2830  N   TYR B  63     -25.411  16.447  -5.928  1.00  0.69           N  
ATOM   2831  CA  TYR B  63     -24.429  15.418  -5.592  1.00  0.69           C  
ATOM   2832  C   TYR B  63     -23.783  15.697  -4.248  1.00  0.69           C  
ATOM   2833  O   TYR B  63     -23.169  16.738  -4.016  1.00  0.69           O  
ATOM   2834  CB  TYR B  63     -23.332  15.300  -6.690  1.00  0.69           C  
ATOM   2835  CG  TYR B  63     -22.550  14.012  -6.644  1.00  0.69           C  
ATOM   2836  CD1 TYR B  63     -21.454  13.864  -5.777  1.00  0.69           C  
ATOM   2837  CD2 TYR B  63     -22.855  12.968  -7.533  1.00  0.69           C  
ATOM   2838  CE1 TYR B  63     -20.676  12.699  -5.808  1.00  0.69           C  
ATOM   2839  CE2 TYR B  63     -22.076  11.803  -7.569  1.00  0.69           C  
ATOM   2840  CZ  TYR B  63     -20.983  11.677  -6.707  1.00  0.69           C  
ATOM   2841  OH  TYR B  63     -20.179  10.525  -6.735  1.00  0.69           O  
ATOM   2842  N   ASN B  64     -23.845  14.734  -3.312  1.00  0.65           N  
ATOM   2843  CA  ASN B  64     -23.375  14.980  -1.968  1.00  0.65           C  
ATOM   2844  C   ASN B  64     -21.862  14.933  -1.875  1.00  0.65           C  
ATOM   2845  O   ASN B  64     -21.253  13.870  -1.923  1.00  0.65           O  
ATOM   2846  CB  ASN B  64     -23.942  13.928  -0.993  1.00  0.65           C  
ATOM   2847  CG  ASN B  64     -25.417  14.212  -0.787  1.00  0.65           C  
ATOM   2848  OD1 ASN B  64     -25.776  15.325  -0.410  1.00  0.65           O  
ATOM   2849  ND2 ASN B  64     -26.289  13.210  -1.014  1.00  0.65           N  
ATOM   2850  N   VAL B  65     -21.212  16.093  -1.680  1.00  0.69           N  
ATOM   2851  CA  VAL B  65     -19.817  16.184  -1.278  1.00  0.69           C  
ATOM   2852  C   VAL B  65     -19.718  15.962   0.226  1.00  0.69           C  
ATOM   2853  O   VAL B  65     -20.722  15.770   0.903  1.00  0.69           O  
ATOM   2854  CB  VAL B  65     -19.143  17.465  -1.809  1.00  0.69           C  
ATOM   2855  CG1 VAL B  65     -19.756  18.756  -1.256  1.00  0.69           C  
ATOM   2856  CG2 VAL B  65     -17.620  17.512  -1.600  1.00  0.69           C  
ATOM   2857  N   LEU B  66     -18.502  15.921   0.777  1.00  0.67           N  
ATOM   2858  CA  LEU B  66     -18.226  15.828   2.190  1.00  0.67           C  
ATOM   2859  C   LEU B  66     -17.774  17.181   2.715  1.00  0.67           C  
ATOM   2860  O   LEU B  66     -16.930  17.845   2.114  1.00  0.67           O  
ATOM   2861  CB  LEU B  66     -17.102  14.797   2.381  1.00  0.67           C  
ATOM   2862  CG  LEU B  66     -16.575  14.595   3.808  1.00  0.67           C  
ATOM   2863  CD1 LEU B  66     -17.662  14.251   4.830  1.00  0.67           C  
ATOM   2864  CD2 LEU B  66     -15.583  13.445   3.757  1.00  0.67           C  
ATOM   2865  N   ASP B  67     -18.352  17.606   3.851  1.00  0.59           N  
ATOM   2866  CA  ASP B  67     -18.107  18.867   4.512  1.00  0.59           C  
ATOM   2867  C   ASP B  67     -17.416  18.546   5.835  1.00  0.59           C  
ATOM   2868  O   ASP B  67     -17.967  17.840   6.678  1.00  0.59           O  
ATOM   2869  CB  ASP B  67     -19.481  19.572   4.724  1.00  0.59           C  
ATOM   2870  CG  ASP B  67     -19.393  21.080   4.874  1.00  0.59           C  
ATOM   2871  OD1 ASP B  67     -18.345  21.603   5.326  1.00  0.59           O  
ATOM   2872  OD2 ASP B  67     -20.406  21.737   4.513  1.00  0.59           O  
ATOM   2873  N   VAL B  68     -16.175  19.035   6.031  1.00  0.61           N  
ATOM   2874  CA  VAL B  68     -15.474  18.978   7.305  1.00  0.61           C  
ATOM   2875  C   VAL B  68     -15.544  20.399   7.802  1.00  0.61           C  
ATOM   2876  O   VAL B  68     -14.918  21.297   7.234  1.00  0.61           O  
ATOM   2877  CB  VAL B  68     -14.003  18.554   7.215  1.00  0.61           C  
ATOM   2878  CG1 VAL B  68     -13.373  18.541   8.627  1.00  0.61           C  
ATOM   2879  CG2 VAL B  68     -13.897  17.152   6.583  1.00  0.61           C  
ATOM   2880  N   LYS B  69     -16.357  20.663   8.846  1.00  0.48           N  
ATOM   2881  CA  LYS B  69     -16.681  22.025   9.222  1.00  0.48           C  
ATOM   2882  C   LYS B  69     -15.473  22.871   9.633  1.00  0.48           C  
ATOM   2883  O   LYS B  69     -14.710  22.518  10.529  1.00  0.48           O  
ATOM   2884  CB  LYS B  69     -17.764  22.049  10.327  1.00  0.48           C  
ATOM   2885  CG  LYS B  69     -18.234  23.465  10.686  1.00  0.48           C  
ATOM   2886  CD  LYS B  69     -19.268  23.497  11.816  1.00  0.48           C  
ATOM   2887  CE  LYS B  69     -19.543  24.941  12.244  1.00  0.48           C  
ATOM   2888  NZ  LYS B  69     -20.411  24.986  13.439  1.00  0.48           N  
ATOM   2889  N   LYS B  70     -15.288  24.050   8.995  1.00  0.41           N  
ATOM   2890  CA  LYS B  70     -14.131  24.912   9.200  1.00  0.41           C  
ATOM   2891  C   LYS B  70     -13.958  25.375  10.644  1.00  0.41           C  
ATOM   2892  O   LYS B  70     -12.856  25.365  11.187  1.00  0.41           O  
ATOM   2893  CB  LYS B  70     -14.164  26.124   8.226  1.00  0.41           C  
ATOM   2894  CG  LYS B  70     -13.916  25.703   6.765  1.00  0.41           C  
ATOM   2895  CD  LYS B  70     -13.802  26.895   5.794  1.00  0.41           C  
ATOM   2896  CE  LYS B  70     -13.383  26.468   4.379  1.00  0.41           C  
ATOM   2897  NZ  LYS B  70     -13.331  27.622   3.446  1.00  0.41           N  
ATOM   2898  N   ASP B  71     -15.068  25.720  11.318  1.00  0.41           N  
ATOM   2899  CA  ASP B  71     -15.080  26.243  12.669  1.00  0.41           C  
ATOM   2900  C   ASP B  71     -15.233  25.130  13.720  1.00  0.41           C  
ATOM   2901  O   ASP B  71     -15.369  25.392  14.913  1.00  0.41           O  
ATOM   2902  CB  ASP B  71     -16.237  27.277  12.825  1.00  0.41           C  
ATOM   2903  CG  ASP B  71     -16.661  27.850  11.484  1.00  0.41           C  
ATOM   2904  OD1 ASP B  71     -16.140  28.906  11.064  1.00  0.41           O  
ATOM   2905  OD2 ASP B  71     -17.492  27.152  10.834  1.00  0.41           O  
ATOM   2906  N   LYS B  72     -15.206  23.842  13.308  1.00  0.38           N  
ATOM   2907  CA  LYS B  72     -15.316  22.707  14.212  1.00  0.38           C  
ATOM   2908  C   LYS B  72     -15.096  21.422  13.432  1.00  0.38           C  
ATOM   2909  O   LYS B  72     -16.038  20.698  13.114  1.00  0.38           O  
ATOM   2910  CB  LYS B  72     -16.676  22.601  14.980  1.00  0.38           C  
ATOM   2911  CG  LYS B  72     -16.716  21.485  16.047  1.00  0.38           C  
ATOM   2912  CD  LYS B  72     -18.086  21.335  16.737  1.00  0.38           C  
ATOM   2913  CE  LYS B  72     -18.129  20.138  17.704  1.00  0.38           C  
ATOM   2914  NZ  LYS B  72     -19.454  19.997  18.357  1.00  0.38           N  
ATOM   2915  N   ALA B  73     -13.825  21.086  13.130  1.00  0.52           N  
ATOM   2916  CA  ALA B  73     -13.438  19.918  12.347  1.00  0.52           C  
ATOM   2917  C   ALA B  73     -13.759  18.541  12.948  1.00  0.52           C  
ATOM   2918  O   ALA B  73     -13.447  17.507  12.375  1.00  0.52           O  
ATOM   2919  CB  ALA B  73     -11.929  20.005  12.037  1.00  0.52           C  
ATOM   2920  N   TYR B  74     -14.444  18.495  14.105  1.00  0.46           N  
ATOM   2921  CA  TYR B  74     -14.934  17.282  14.734  1.00  0.46           C  
ATOM   2922  C   TYR B  74     -16.402  17.049  14.383  1.00  0.46           C  
ATOM   2923  O   TYR B  74     -17.087  16.248  15.012  1.00  0.46           O  
ATOM   2924  CB  TYR B  74     -14.811  17.373  16.280  1.00  0.46           C  
ATOM   2925  CG  TYR B  74     -13.370  17.433  16.708  1.00  0.46           C  
ATOM   2926  CD1 TYR B  74     -12.608  16.254  16.764  1.00  0.46           C  
ATOM   2927  CD2 TYR B  74     -12.775  18.647  17.096  1.00  0.46           C  
ATOM   2928  CE1 TYR B  74     -11.280  16.284  17.212  1.00  0.46           C  
ATOM   2929  CE2 TYR B  74     -11.445  18.679  17.543  1.00  0.46           C  
ATOM   2930  CZ  TYR B  74     -10.702  17.494  17.606  1.00  0.46           C  
ATOM   2931  OH  TYR B  74      -9.375  17.513  18.075  1.00  0.46           O  
ATOM   2932  N   TYR B  75     -16.941  17.770  13.383  1.00  0.42           N  
ATOM   2933  CA  TYR B  75     -18.274  17.541  12.868  1.00  0.42           C  
ATOM   2934  C   TYR B  75     -18.198  17.478  11.348  1.00  0.42           C  
ATOM   2935  O   TYR B  75     -17.779  18.436  10.696  1.00  0.42           O  
ATOM   2936  CB  TYR B  75     -19.234  18.661  13.353  1.00  0.42           C  
ATOM   2937  CG  TYR B  75     -20.666  18.346  13.015  1.00  0.42           C  
ATOM   2938  CD1 TYR B  75     -21.303  18.998  11.948  1.00  0.42           C  
ATOM   2939  CD2 TYR B  75     -21.372  17.369  13.739  1.00  0.42           C  
ATOM   2940  CE1 TYR B  75     -22.631  18.694  11.621  1.00  0.42           C  
ATOM   2941  CE2 TYR B  75     -22.698  17.056  13.405  1.00  0.42           C  
ATOM   2942  CZ  TYR B  75     -23.328  17.724  12.349  1.00  0.42           C  
ATOM   2943  OH  TYR B  75     -24.659  17.410  12.009  1.00  0.42           O  
ATOM   2944  N   GLU B  76     -18.598  16.326  10.770  1.00  0.54           N  
ATOM   2945  CA  GLU B  76     -18.484  16.045   9.352  1.00  0.54           C  
ATOM   2946  C   GLU B  76     -19.837  15.672   8.743  1.00  0.54           C  
ATOM   2947  O   GLU B  76     -20.585  14.856   9.285  1.00  0.54           O  
ATOM   2948  CB  GLU B  76     -17.460  14.917   9.107  1.00  0.54           C  
ATOM   2949  CG  GLU B  76     -16.029  15.270   9.584  1.00  0.54           C  
ATOM   2950  CD  GLU B  76     -15.051  14.129   9.331  1.00  0.54           C  
ATOM   2951  OE1 GLU B  76     -15.511  13.020   8.956  1.00  0.54           O  
ATOM   2952  OE2 GLU B  76     -13.832  14.363   9.519  1.00  0.54           O  
ATOM   2953  N   THR B  77     -20.200  16.303   7.605  1.00  0.59           N  
ATOM   2954  CA  THR B  77     -21.551  16.280   7.020  1.00  0.59           C  
ATOM   2955  C   THR B  77     -21.507  16.358   5.492  1.00  0.59           C  
ATOM   2956  O   THR B  77     -20.477  16.093   4.881  1.00  0.59           O  
ATOM   2957  CB  THR B  77     -22.510  17.332   7.597  1.00  0.59           C  
ATOM   2958  OG1 THR B  77     -21.811  18.463   8.094  1.00  0.59           O  
ATOM   2959  CG2 THR B  77     -23.280  16.699   8.764  1.00  0.59           C  
ATOM   2960  N   PHE B  78     -22.637  16.646   4.796  1.00  0.55           N  
ATOM   2961  CA  PHE B  78     -22.762  16.508   3.351  1.00  0.55           C  
ATOM   2962  C   PHE B  78     -23.673  17.606   2.732  1.00  0.55           C  
ATOM   2963  O   PHE B  78     -24.579  18.022   3.455  1.00  0.55           O  
ATOM   2964  CB  PHE B  78     -23.302  15.083   3.010  1.00  0.55           C  
ATOM   2965  CG  PHE B  78     -24.638  14.775   3.660  1.00  0.55           C  
ATOM   2966  CD1 PHE B  78     -24.720  14.165   4.928  1.00  0.55           C  
ATOM   2967  CD2 PHE B  78     -25.833  15.136   3.014  1.00  0.55           C  
ATOM   2968  CE1 PHE B  78     -25.963  13.958   5.545  1.00  0.55           C  
ATOM   2969  CE2 PHE B  78     -27.075  14.929   3.623  1.00  0.55           C  
ATOM   2970  CZ  PHE B  78     -27.141  14.342   4.892  1.00  0.55           C  
ATOM   2971  N   PRO B  79     -23.502  18.121   1.472  1.00  0.57           N  
ATOM   2972  CA  PRO B  79     -24.422  19.190   1.026  1.00  0.57           C  
ATOM   2973  C   PRO B  79     -24.784  19.486  -0.467  1.00  0.57           C  
ATOM   2974  O   PRO B  79     -25.827  20.098  -0.642  1.00  0.57           O  
ATOM   2975  CB  PRO B  79     -23.615  20.411   1.483  1.00  0.57           C  
ATOM   2976  CG  PRO B  79     -22.184  20.061   1.044  1.00  0.57           C  
ATOM   2977  CD  PRO B  79     -22.129  18.535   1.172  1.00  0.57           C  
ATOM   2978  N   MET B  80     -23.994  19.238  -1.555  1.00  0.61           N  
ATOM   2979  CA  MET B  80     -24.040  20.160  -2.728  1.00  0.61           C  
ATOM   2980  C   MET B  80     -24.738  19.805  -4.071  1.00  0.61           C  
ATOM   2981  O   MET B  80     -25.223  18.705  -4.304  1.00  0.61           O  
ATOM   2982  CB  MET B  80     -22.627  20.694  -3.067  1.00  0.61           C  
ATOM   2983  CG  MET B  80     -21.802  19.768  -3.987  1.00  0.61           C  
ATOM   2984  SD  MET B  80     -20.308  20.522  -4.670  1.00  0.61           S  
ATOM   2985  CE  MET B  80     -21.213  21.638  -5.789  1.00  0.61           C  
ATOM   2986  N   THR B  81     -24.775  20.781  -5.035  1.00  0.70           N  
ATOM   2987  CA  THR B  81     -25.552  20.722  -6.289  1.00  0.70           C  
ATOM   2988  C   THR B  81     -24.845  21.350  -7.508  1.00  0.70           C  
ATOM   2989  O   THR B  81     -24.028  22.263  -7.400  1.00  0.70           O  
ATOM   2990  CB  THR B  81     -26.893  21.430  -6.123  1.00  0.70           C  
ATOM   2991  OG1 THR B  81     -27.681  20.740  -5.167  1.00  0.70           O  
ATOM   2992  CG2 THR B  81     -27.740  21.458  -7.410  1.00  0.70           C  
ATOM   2993  N   PHE B  82     -25.150  20.843  -8.731  1.00  0.70           N  
ATOM   2994  CA  PHE B  82     -24.625  21.225 -10.031  1.00  0.70           C  
ATOM   2995  C   PHE B  82     -25.772  21.514 -11.008  1.00  0.70           C  
ATOM   2996  O   PHE B  82     -26.854  20.931 -10.926  1.00  0.70           O  
ATOM   2997  CB  PHE B  82     -23.831  20.052 -10.690  1.00  0.70           C  
ATOM   2998  CG  PHE B  82     -22.710  19.548  -9.828  1.00  0.70           C  
ATOM   2999  CD1 PHE B  82     -22.955  18.803  -8.657  1.00  0.70           C  
ATOM   3000  CD2 PHE B  82     -21.386  19.845 -10.172  1.00  0.70           C  
ATOM   3001  CE1 PHE B  82     -21.915  18.514  -7.770  1.00  0.70           C  
ATOM   3002  CE2 PHE B  82     -20.336  19.487  -9.321  1.00  0.70           C  
ATOM   3003  CZ  PHE B  82     -20.602  18.852  -8.106  1.00  0.70           C  
ATOM   3004  N   ILE B  83     -25.547  22.402 -11.998  1.00  0.72           N  
ATOM   3005  CA  ILE B  83     -26.476  22.675 -13.092  1.00  0.72           C  
ATOM   3006  C   ILE B  83     -25.661  22.727 -14.391  1.00  0.72           C  
ATOM   3007  O   ILE B  83     -24.516  23.178 -14.390  1.00  0.72           O  
ATOM   3008  CB  ILE B  83     -27.262  23.980 -12.891  1.00  0.72           C  
ATOM   3009  CG1 ILE B  83     -28.169  23.934 -11.636  1.00  0.72           C  
ATOM   3010  CG2 ILE B  83     -28.133  24.267 -14.129  1.00  0.72           C  
ATOM   3011  CD1 ILE B  83     -28.785  25.293 -11.269  1.00  0.72           C  
ATOM   3012  N   VAL B  84     -26.217  22.239 -15.530  1.00  0.73           N  
ATOM   3013  CA  VAL B  84     -25.551  22.220 -16.834  1.00  0.73           C  
ATOM   3014  C   VAL B  84     -26.488  22.653 -17.971  1.00  0.73           C  
ATOM   3015  O   VAL B  84     -27.664  22.291 -18.003  1.00  0.73           O  
ATOM   3016  CB  VAL B  84     -24.962  20.834 -17.142  1.00  0.73           C  
ATOM   3017  CG1 VAL B  84     -24.368  20.769 -18.560  1.00  0.73           C  
ATOM   3018  CG2 VAL B  84     -23.880  20.516 -16.104  1.00  0.73           C  
ATOM   3019  N   GLU B  85     -25.970  23.443 -18.939  1.00  0.62           N  
ATOM   3020  CA  GLU B  85     -26.584  23.771 -20.217  1.00  0.62           C  
ATOM   3021  C   GLU B  85     -25.415  23.956 -21.173  1.00  0.62           C  
ATOM   3022  O   GLU B  85     -24.308  24.244 -20.726  1.00  0.62           O  
ATOM   3023  CB  GLU B  85     -27.503  25.026 -20.113  1.00  0.62           C  
ATOM   3024  CG  GLU B  85     -27.811  25.847 -21.402  1.00  0.62           C  
ATOM   3025  CD  GLU B  85     -26.757  26.903 -21.750  1.00  0.62           C  
ATOM   3026  OE1 GLU B  85     -25.712  26.987 -21.055  1.00  0.62           O  
ATOM   3027  OE2 GLU B  85     -26.947  27.663 -22.731  1.00  0.62           O  
ATOM   3028  N   HIS B  86     -25.613  23.720 -22.497  1.00  0.52           N  
ATOM   3029  CA  HIS B  86     -24.697  24.030 -23.597  1.00  0.52           C  
ATOM   3030  C   HIS B  86     -23.198  23.881 -23.334  1.00  0.52           C  
ATOM   3031  O   HIS B  86     -22.614  22.809 -23.483  1.00  0.52           O  
ATOM   3032  CB  HIS B  86     -25.039  25.417 -24.198  1.00  0.52           C  
ATOM   3033  CG  HIS B  86     -24.388  25.741 -25.504  1.00  0.52           C  
ATOM   3034  ND1 HIS B  86     -24.757  25.007 -26.607  1.00  0.52           N  
ATOM   3035  CD2 HIS B  86     -23.524  26.726 -25.863  1.00  0.52           C  
ATOM   3036  CE1 HIS B  86     -24.126  25.556 -27.618  1.00  0.52           C  
ATOM   3037  NE2 HIS B  86     -23.358  26.601 -27.228  1.00  0.52           N  
ATOM   3038  N   ARG B  87     -22.540  24.986 -22.928  1.00  0.54           N  
ATOM   3039  CA  ARG B  87     -21.123  25.021 -22.622  1.00  0.54           C  
ATOM   3040  C   ARG B  87     -20.848  25.486 -21.196  1.00  0.54           C  
ATOM   3041  O   ARG B  87     -19.709  25.784 -20.831  1.00  0.54           O  
ATOM   3042  CB  ARG B  87     -20.403  25.973 -23.607  1.00  0.54           C  
ATOM   3043  CG  ARG B  87     -20.671  27.476 -23.384  1.00  0.54           C  
ATOM   3044  CD  ARG B  87     -19.805  28.362 -24.277  1.00  0.54           C  
ATOM   3045  NE  ARG B  87     -20.271  29.781 -24.080  1.00  0.54           N  
ATOM   3046  CZ  ARG B  87     -21.230  30.360 -24.815  1.00  0.54           C  
ATOM   3047  NH1 ARG B  87     -21.630  31.599 -24.533  1.00  0.54           N  
ATOM   3048  NH2 ARG B  87     -21.809  29.729 -25.829  1.00  0.54           N  
ATOM   3049  N   ARG B  88     -21.892  25.587 -20.359  1.00  0.61           N  
ATOM   3050  CA  ARG B  88     -21.847  26.220 -19.059  1.00  0.61           C  
ATOM   3051  C   ARG B  88     -22.022  25.192 -17.956  1.00  0.61           C  
ATOM   3052  O   ARG B  88     -23.067  24.564 -17.801  1.00  0.61           O  
ATOM   3053  CB  ARG B  88     -22.978  27.268 -18.945  1.00  0.61           C  
ATOM   3054  CG  ARG B  88     -22.842  28.449 -19.931  1.00  0.61           C  
ATOM   3055  CD  ARG B  88     -24.040  29.393 -19.815  1.00  0.61           C  
ATOM   3056  NE  ARG B  88     -23.881  30.554 -20.754  1.00  0.61           N  
ATOM   3057  CZ  ARG B  88     -24.916  31.373 -20.999  1.00  0.61           C  
ATOM   3058  NH1 ARG B  88     -24.696  32.647 -21.311  1.00  0.61           N  
ATOM   3059  NH2 ARG B  88     -26.167  30.951 -20.875  1.00  0.61           N  
ATOM   3060  N   LEU B  89     -20.960  24.993 -17.153  1.00  0.71           N  
ATOM   3061  CA  LEU B  89     -20.961  24.083 -16.025  1.00  0.71           C  
ATOM   3062  C   LEU B  89     -21.084  24.973 -14.812  1.00  0.71           C  
ATOM   3063  O   LEU B  89     -20.277  25.879 -14.607  1.00  0.71           O  
ATOM   3064  CB  LEU B  89     -19.665  23.212 -16.006  1.00  0.71           C  
ATOM   3065  CG  LEU B  89     -19.570  22.018 -15.010  1.00  0.71           C  
ATOM   3066  CD1 LEU B  89     -19.164  22.392 -13.581  1.00  0.71           C  
ATOM   3067  CD2 LEU B  89     -20.818  21.136 -14.964  1.00  0.71           C  
ATOM   3068  N   ILE B  90     -22.146  24.786 -14.012  1.00  0.76           N  
ATOM   3069  CA  ILE B  90     -22.449  25.655 -12.893  1.00  0.76           C  
ATOM   3070  C   ILE B  90     -22.419  24.831 -11.631  1.00  0.76           C  
ATOM   3071  O   ILE B  90     -23.152  23.853 -11.485  1.00  0.76           O  
ATOM   3072  CB  ILE B  90     -23.832  26.290 -13.020  1.00  0.76           C  
ATOM   3073  CG1 ILE B  90     -24.012  27.025 -14.369  1.00  0.76           C  
ATOM   3074  CG2 ILE B  90     -24.144  27.220 -11.821  1.00  0.76           C  
ATOM   3075  CD1 ILE B  90     -23.043  28.177 -14.637  1.00  0.76           C  
ATOM   3076  N   THR B  91     -21.586  25.226 -10.662  1.00  0.74           N  
ATOM   3077  CA  THR B  91     -21.597  24.664  -9.323  1.00  0.74           C  
ATOM   3078  C   THR B  91     -22.079  25.737  -8.397  1.00  0.74           C  
ATOM   3079  O   THR B  91     -21.676  26.893  -8.470  1.00  0.74           O  
ATOM   3080  CB  THR B  91     -20.264  24.149  -8.812  1.00  0.74           C  
ATOM   3081  OG1 THR B  91     -19.179  24.911  -9.304  1.00  0.74           O  
ATOM   3082  CG2 THR B  91     -20.091  22.729  -9.339  1.00  0.74           C  
ATOM   3083  N   ILE B  92     -23.004  25.390  -7.495  1.00  0.71           N  
ATOM   3084  CA  ILE B  92     -23.469  26.337  -6.507  1.00  0.71           C  
ATOM   3085  C   ILE B  92     -23.742  25.539  -5.250  1.00  0.71           C  
ATOM   3086  O   ILE B  92     -24.239  24.415  -5.289  1.00  0.71           O  
ATOM   3087  CB  ILE B  92     -24.649  27.202  -6.976  1.00  0.71           C  
ATOM   3088  CG1 ILE B  92     -25.029  28.276  -5.927  1.00  0.71           C  
ATOM   3089  CG2 ILE B  92     -25.848  26.318  -7.346  1.00  0.71           C  
ATOM   3090  CD1 ILE B  92     -26.235  29.141  -6.314  1.00  0.71           C  
ATOM   3091  N   SER B  93     -23.347  26.073  -4.086  1.00  0.69           N  
ATOM   3092  CA  SER B  93     -23.446  25.362  -2.828  1.00  0.69           C  
ATOM   3093  C   SER B  93     -23.766  26.373  -1.756  1.00  0.69           C  
ATOM   3094  O   SER B  93     -23.411  27.544  -1.868  1.00  0.69           O  
ATOM   3095  CB  SER B  93     -22.105  24.664  -2.462  1.00  0.69           C  
ATOM   3096  OG  SER B  93     -22.214  23.859  -1.286  1.00  0.69           O  
ATOM   3097  N   ASN B  94     -24.459  25.959  -0.679  1.00  0.62           N  
ATOM   3098  CA  ASN B  94     -24.732  26.832   0.448  1.00  0.62           C  
ATOM   3099  C   ASN B  94     -23.777  26.547   1.608  1.00  0.62           C  
ATOM   3100  O   ASN B  94     -23.869  27.163   2.668  1.00  0.62           O  
ATOM   3101  CB  ASN B  94     -26.215  26.698   0.891  1.00  0.62           C  
ATOM   3102  CG  ASN B  94     -26.450  25.348   1.552  1.00  0.62           C  
ATOM   3103  OD1 ASN B  94     -26.430  24.301   0.913  1.00  0.62           O  
ATOM   3104  ND2 ASN B  94     -26.537  25.354   2.902  1.00  0.62           N  
ATOM   3105  N   THR B  95     -22.854  25.586   1.435  1.00  0.61           N  
ATOM   3106  CA  THR B  95     -21.794  25.322   2.396  1.00  0.61           C  
ATOM   3107  C   THR B  95     -20.504  25.247   1.637  1.00  0.61           C  
ATOM   3108  O   THR B  95     -20.469  25.195   0.407  1.00  0.61           O  
ATOM   3109  CB  THR B  95     -21.891  24.085   3.294  1.00  0.61           C  
ATOM   3110  OG1 THR B  95     -21.752  22.852   2.614  1.00  0.61           O  
ATOM   3111  CG2 THR B  95     -23.234  24.050   4.022  1.00  0.61           C  
ATOM   3112  N   LYS B  96     -19.385  25.283   2.373  1.00  0.60           N  
ATOM   3113  CA  LYS B  96     -18.076  25.391   1.793  1.00  0.60           C  
ATOM   3114  C   LYS B  96     -17.653  24.180   0.980  1.00  0.60           C  
ATOM   3115  O   LYS B  96     -17.327  23.117   1.493  1.00  0.60           O  
ATOM   3116  CB  LYS B  96     -17.025  25.677   2.898  1.00  0.60           C  
ATOM   3117  CG  LYS B  96     -17.369  26.885   3.795  1.00  0.60           C  
ATOM   3118  CD  LYS B  96     -17.577  28.192   3.008  1.00  0.60           C  
ATOM   3119  CE  LYS B  96     -18.031  29.387   3.855  1.00  0.60           C  
ATOM   3120  NZ  LYS B  96     -18.379  30.507   2.963  1.00  0.60           N  
ATOM   3121  N   ASN B  97     -17.513  24.354  -0.343  1.00  0.61           N  
ATOM   3122  CA  ASN B  97     -17.147  23.305  -1.280  1.00  0.61           C  
ATOM   3123  C   ASN B  97     -15.621  23.115  -1.298  1.00  0.61           C  
ATOM   3124  O   ASN B  97     -15.040  22.464  -2.164  1.00  0.61           O  
ATOM   3125  CB  ASN B  97     -17.731  23.660  -2.685  1.00  0.61           C  
ATOM   3126  CG  ASN B  97     -17.271  25.037  -3.185  1.00  0.61           C  
ATOM   3127  OD1 ASN B  97     -16.407  25.669  -2.578  1.00  0.61           O  
ATOM   3128  ND2 ASN B  97     -17.859  25.510  -4.302  1.00  0.61           N  
ATOM   3129  N   ALA B  98     -14.960  23.666  -0.259  1.00  0.60           N  
ATOM   3130  CA  ALA B  98     -13.552  23.950  -0.120  1.00  0.60           C  
ATOM   3131  C   ALA B  98     -12.695  22.711   0.020  1.00  0.60           C  
ATOM   3132  O   ALA B  98     -11.491  22.728  -0.209  1.00  0.60           O  
ATOM   3133  CB  ALA B  98     -13.338  24.867   1.106  1.00  0.60           C  
ATOM   3134  N   TYR B  99     -13.320  21.579   0.369  1.00  0.49           N  
ATOM   3135  CA  TYR B  99     -12.641  20.313   0.502  1.00  0.49           C  
ATOM   3136  C   TYR B  99     -12.416  19.655  -0.868  1.00  0.49           C  
ATOM   3137  O   TYR B  99     -11.649  18.707  -1.009  1.00  0.49           O  
ATOM   3138  CB  TYR B  99     -13.482  19.446   1.486  1.00  0.49           C  
ATOM   3139  CG  TYR B  99     -12.676  18.341   2.111  1.00  0.49           C  
ATOM   3140  CD1 TYR B  99     -11.392  18.571   2.643  1.00  0.49           C  
ATOM   3141  CD2 TYR B  99     -13.205  17.045   2.161  1.00  0.49           C  
ATOM   3142  CE1 TYR B  99     -10.611  17.503   3.102  1.00  0.49           C  
ATOM   3143  CE2 TYR B  99     -12.421  15.976   2.614  1.00  0.49           C  
ATOM   3144  CZ  TYR B  99     -11.113  16.204   3.054  1.00  0.49           C  
ATOM   3145  OH  TYR B  99     -10.284  15.132   3.429  1.00  0.49           O  
ATOM   3146  N   VAL B 100     -13.080  20.178  -1.926  1.00  0.73           N  
ATOM   3147  CA  VAL B 100     -13.100  19.571  -3.248  1.00  0.73           C  
ATOM   3148  C   VAL B 100     -12.957  20.571  -4.382  1.00  0.73           C  
ATOM   3149  O   VAL B 100     -12.012  20.529  -5.166  1.00  0.73           O  
ATOM   3150  CB  VAL B 100     -14.402  18.822  -3.479  1.00  0.73           C  
ATOM   3151  CG1 VAL B 100     -14.481  18.390  -4.952  1.00  0.73           C  
ATOM   3152  CG2 VAL B 100     -14.377  17.580  -2.589  1.00  0.73           C  
ATOM   3153  N   ILE B 101     -13.939  21.473  -4.547  1.00  0.71           N  
ATOM   3154  CA  ILE B 101     -14.034  22.392  -5.664  1.00  0.71           C  
ATOM   3155  C   ILE B 101     -12.917  23.403  -5.618  1.00  0.71           C  
ATOM   3156  O   ILE B 101     -12.272  23.651  -6.625  1.00  0.71           O  
ATOM   3157  CB  ILE B 101     -15.430  22.980  -5.740  1.00  0.71           C  
ATOM   3158  CG1 ILE B 101     -16.363  21.894  -6.334  1.00  0.71           C  
ATOM   3159  CG2 ILE B 101     -15.441  24.290  -6.550  1.00  0.71           C  
ATOM   3160  CD1 ILE B 101     -17.833  22.298  -6.425  1.00  0.71           C  
ATOM   3161  N   GLU B 102     -12.577  23.915  -4.422  1.00  0.68           N  
ATOM   3162  CA  GLU B 102     -11.393  24.732  -4.202  1.00  0.68           C  
ATOM   3163  C   GLU B 102     -10.089  24.026  -4.574  1.00  0.68           C  
ATOM   3164  O   GLU B 102      -9.201  24.586  -5.213  1.00  0.68           O  
ATOM   3165  CB  GLU B 102     -11.345  25.154  -2.720  1.00  0.68           C  
ATOM   3166  CG  GLU B 102     -10.183  26.098  -2.328  1.00  0.68           C  
ATOM   3167  CD  GLU B 102     -10.274  27.475  -2.980  1.00  0.68           C  
ATOM   3168  OE1 GLU B 102      -9.282  28.232  -2.834  1.00  0.68           O  
ATOM   3169  OE2 GLU B 102     -11.321  27.785  -3.602  1.00  0.68           O  
ATOM   3170  N   GLN B 103      -9.960  22.720  -4.246  1.00  0.70           N  
ATOM   3171  CA  GLN B 103      -8.850  21.896  -4.700  1.00  0.70           C  
ATOM   3172  C   GLN B 103      -8.792  21.782  -6.221  1.00  0.70           C  
ATOM   3173  O   GLN B 103      -7.724  21.919  -6.809  1.00  0.70           O  
ATOM   3174  CB  GLN B 103      -8.881  20.492  -4.030  1.00  0.70           C  
ATOM   3175  CG  GLN B 103      -7.935  19.418  -4.634  1.00  0.70           C  
ATOM   3176  CD  GLN B 103      -6.471  19.857  -4.702  1.00  0.70           C  
ATOM   3177  OE1 GLN B 103      -5.947  20.636  -3.901  1.00  0.70           O  
ATOM   3178  NE2 GLN B 103      -5.752  19.327  -5.721  1.00  0.70           N  
ATOM   3179  N   MET B 104      -9.935  21.577  -6.901  1.00  0.69           N  
ATOM   3180  CA  MET B 104     -10.039  21.619  -8.351  1.00  0.69           C  
ATOM   3181  C   MET B 104      -9.736  22.993  -8.960  1.00  0.69           C  
ATOM   3182  O   MET B 104      -8.982  23.094  -9.921  1.00  0.69           O  
ATOM   3183  CB  MET B 104     -11.432  21.114  -8.780  1.00  0.69           C  
ATOM   3184  CG  MET B 104     -11.625  20.963 -10.298  1.00  0.69           C  
ATOM   3185  SD  MET B 104     -13.248  20.267 -10.682  1.00  0.69           S  
ATOM   3186  CE  MET B 104     -13.231  20.612 -12.458  1.00  0.69           C  
ATOM   3187  N   THR B 105     -10.257  24.091  -8.376  1.00  0.71           N  
ATOM   3188  CA  THR B 105      -9.983  25.487  -8.740  1.00  0.71           C  
ATOM   3189  C   THR B 105      -8.509  25.822  -8.653  1.00  0.71           C  
ATOM   3190  O   THR B 105      -7.929  26.394  -9.569  1.00  0.71           O  
ATOM   3191  CB  THR B 105     -10.739  26.457  -7.825  1.00  0.71           C  
ATOM   3192  OG1 THR B 105     -12.134  26.334  -8.049  1.00  0.71           O  
ATOM   3193  CG2 THR B 105     -10.394  27.934  -8.075  1.00  0.71           C  
ATOM   3194  N   ARG B 106      -7.847  25.425  -7.551  1.00  0.61           N  
ATOM   3195  CA  ARG B 106      -6.417  25.558  -7.353  1.00  0.61           C  
ATOM   3196  C   ARG B 106      -5.556  24.683  -8.268  1.00  0.61           C  
ATOM   3197  O   ARG B 106      -4.473  25.074  -8.694  1.00  0.61           O  
ATOM   3198  CB  ARG B 106      -6.099  25.230  -5.878  1.00  0.61           C  
ATOM   3199  CG  ARG B 106      -4.657  25.568  -5.457  1.00  0.61           C  
ATOM   3200  CD  ARG B 106      -4.311  25.110  -4.038  1.00  0.61           C  
ATOM   3201  NE  ARG B 106      -4.333  23.604  -4.018  1.00  0.61           N  
ATOM   3202  CZ  ARG B 106      -3.312  22.816  -4.380  1.00  0.61           C  
ATOM   3203  NH1 ARG B 106      -3.420  21.501  -4.215  1.00  0.61           N  
ATOM   3204  NH2 ARG B 106      -2.201  23.304  -4.918  1.00  0.61           N  
ATOM   3205  N   TYR B 107      -6.005  23.444  -8.550  1.00  0.60           N  
ATOM   3206  CA  TYR B 107      -5.397  22.508  -9.485  1.00  0.60           C  
ATOM   3207  C   TYR B 107      -5.434  22.983 -10.940  1.00  0.60           C  
ATOM   3208  O   TYR B 107      -4.489  22.793 -11.702  1.00  0.60           O  
ATOM   3209  CB  TYR B 107      -6.133  21.144  -9.320  1.00  0.60           C  
ATOM   3210  CG  TYR B 107      -5.627  20.027 -10.190  1.00  0.60           C  
ATOM   3211  CD1 TYR B 107      -6.300  19.711 -11.382  1.00  0.60           C  
ATOM   3212  CD2 TYR B 107      -4.510  19.265  -9.812  1.00  0.60           C  
ATOM   3213  CE1 TYR B 107      -5.858  18.654 -12.188  1.00  0.60           C  
ATOM   3214  CE2 TYR B 107      -4.069  18.202 -10.617  1.00  0.60           C  
ATOM   3215  CZ  TYR B 107      -4.746  17.900 -11.805  1.00  0.60           C  
ATOM   3216  OH  TYR B 107      -4.321  16.837 -12.626  1.00  0.60           O  
ATOM   3217  N   LEU B 108      -6.548  23.592 -11.380  1.00  0.64           N  
ATOM   3218  CA  LEU B 108      -6.723  23.961 -12.768  1.00  0.64           C  
ATOM   3219  C   LEU B 108      -6.074  25.280 -13.166  1.00  0.64           C  
ATOM   3220  O   LEU B 108      -6.625  26.362 -12.983  1.00  0.64           O  
ATOM   3221  CB  LEU B 108      -8.221  24.094 -13.125  1.00  0.64           C  
ATOM   3222  CG  LEU B 108      -9.030  22.790 -13.197  1.00  0.64           C  
ATOM   3223  CD1 LEU B 108     -10.504  23.176 -13.357  1.00  0.64           C  
ATOM   3224  CD2 LEU B 108      -8.591  21.877 -14.352  1.00  0.64           C  
ATOM   3225  N   GLU B 109      -4.922  25.212 -13.860  1.00  0.46           N  
ATOM   3226  CA  GLU B 109      -4.388  26.350 -14.591  1.00  0.46           C  
ATOM   3227  C   GLU B 109      -5.211  26.687 -15.836  1.00  0.46           C  
ATOM   3228  O   GLU B 109      -5.218  27.817 -16.312  1.00  0.46           O  
ATOM   3229  CB  GLU B 109      -2.935  26.063 -15.018  1.00  0.46           C  
ATOM   3230  CG  GLU B 109      -1.972  25.849 -13.826  1.00  0.46           C  
ATOM   3231  CD  GLU B 109      -0.550  25.551 -14.298  1.00  0.46           C  
ATOM   3232  OE1 GLU B 109      -0.360  25.350 -15.525  1.00  0.46           O  
ATOM   3233  OE2 GLU B 109       0.350  25.513 -13.423  1.00  0.46           O  
ATOM   3234  N   ASN B 110      -5.959  25.692 -16.371  1.00  0.46           N  
ATOM   3235  CA  ASN B 110      -6.835  25.810 -17.534  1.00  0.46           C  
ATOM   3236  C   ASN B 110      -6.116  26.156 -18.837  1.00  0.46           C  
ATOM   3237  O   ASN B 110      -6.602  26.957 -19.627  1.00  0.46           O  
ATOM   3238  CB  ASN B 110      -8.017  26.796 -17.317  1.00  0.46           C  
ATOM   3239  CG  ASN B 110      -8.866  26.344 -16.142  1.00  0.46           C  
ATOM   3240  OD1 ASN B 110      -9.538  25.314 -16.217  1.00  0.46           O  
ATOM   3241  ND2 ASN B 110      -8.839  27.102 -15.023  1.00  0.46           N  
ATOM   3242  N   HIS B 111      -4.951  25.524 -19.106  1.00  0.38           N  
ATOM   3243  CA  HIS B 111      -4.172  25.744 -20.324  1.00  0.38           C  
ATOM   3244  C   HIS B 111      -4.910  25.385 -21.612  1.00  0.38           C  
ATOM   3245  O   HIS B 111      -4.928  26.138 -22.581  1.00  0.38           O  
ATOM   3246  CB  HIS B 111      -2.877  24.892 -20.265  1.00  0.38           C  
ATOM   3247  CG  HIS B 111      -2.041  24.989 -21.503  1.00  0.38           C  
ATOM   3248  ND1 HIS B 111      -1.271  26.112 -21.708  1.00  0.38           N  
ATOM   3249  CD2 HIS B 111      -2.024  24.193 -22.604  1.00  0.38           C  
ATOM   3250  CE1 HIS B 111      -0.799  25.984 -22.929  1.00  0.38           C  
ATOM   3251  NE2 HIS B 111      -1.223  24.840 -23.519  1.00  0.38           N  
ATOM   3252  N   ASP B 112      -5.559  24.215 -21.607  1.00  0.39           N  
ATOM   3253  CA  ASP B 112      -6.427  23.747 -22.651  1.00  0.39           C  
ATOM   3254  C   ASP B 112      -7.394  22.885 -21.865  1.00  0.39           C  
ATOM   3255  O   ASP B 112      -7.060  22.423 -20.768  1.00  0.39           O  
ATOM   3256  CB  ASP B 112      -5.642  22.983 -23.754  1.00  0.39           C  
ATOM   3257  CG  ASP B 112      -6.485  22.734 -24.995  1.00  0.39           C  
ATOM   3258  OD1 ASP B 112      -7.664  23.168 -25.012  1.00  0.39           O  
ATOM   3259  OD2 ASP B 112      -5.940  22.103 -25.936  1.00  0.39           O  
ATOM   3260  N   THR B 113      -8.630  22.708 -22.347  1.00  0.44           N  
ATOM   3261  CA  THR B 113      -9.698  22.100 -21.568  1.00  0.44           C  
ATOM   3262  C   THR B 113     -10.485  21.144 -22.416  1.00  0.44           C  
ATOM   3263  O   THR B 113     -10.744  21.344 -23.598  1.00  0.44           O  
ATOM   3264  CB  THR B 113     -10.690  23.048 -20.873  1.00  0.44           C  
ATOM   3265  OG1 THR B 113     -11.391  23.897 -21.773  1.00  0.44           O  
ATOM   3266  CG2 THR B 113      -9.927  23.966 -19.910  1.00  0.44           C  
ATOM   3267  N   LEU B 114     -10.904  20.024 -21.806  1.00  0.52           N  
ATOM   3268  CA  LEU B 114     -11.763  19.077 -22.471  1.00  0.52           C  
ATOM   3269  C   LEU B 114     -13.205  19.463 -22.191  1.00  0.52           C  
ATOM   3270  O   LEU B 114     -13.498  20.236 -21.279  1.00  0.52           O  
ATOM   3271  CB  LEU B 114     -11.440  17.617 -22.058  1.00  0.52           C  
ATOM   3272  CG  LEU B 114      -9.966  17.205 -22.305  1.00  0.52           C  
ATOM   3273  CD1 LEU B 114      -9.703  15.757 -21.856  1.00  0.52           C  
ATOM   3274  CD2 LEU B 114      -9.543  17.385 -23.772  1.00  0.52           C  
ATOM   3275  N   SER B 115     -14.132  18.970 -23.032  1.00  0.63           N  
ATOM   3276  CA  SER B 115     -15.569  19.197 -23.001  1.00  0.63           C  
ATOM   3277  C   SER B 115     -16.265  19.119 -21.652  1.00  0.63           C  
ATOM   3278  O   SER B 115     -15.749  18.614 -20.659  1.00  0.63           O  
ATOM   3279  CB  SER B 115     -16.312  18.219 -23.934  1.00  0.63           C  
ATOM   3280  OG  SER B 115     -15.604  18.048 -25.160  1.00  0.63           O  
ATOM   3281  N   ILE B 116     -17.525  19.594 -21.601  1.00  0.64           N  
ATOM   3282  CA  ILE B 116     -18.278  19.815 -20.374  1.00  0.64           C  
ATOM   3283  C   ILE B 116     -18.415  18.612 -19.449  1.00  0.64           C  
ATOM   3284  O   ILE B 116     -18.403  18.723 -18.222  1.00  0.64           O  
ATOM   3285  CB  ILE B 116     -19.624  20.449 -20.697  1.00  0.64           C  
ATOM   3286  CG1 ILE B 116     -19.804  21.640 -19.745  1.00  0.64           C  
ATOM   3287  CG2 ILE B 116     -20.821  19.460 -20.687  1.00  0.64           C  
ATOM   3288  CD1 ILE B 116     -21.187  22.251 -19.865  1.00  0.64           C  
ATOM   3289  N   TYR B 117     -18.467  17.411 -20.055  1.00  0.60           N  
ATOM   3290  CA  TYR B 117     -18.471  16.120 -19.413  1.00  0.60           C  
ATOM   3291  C   TYR B 117     -17.298  15.900 -18.476  1.00  0.60           C  
ATOM   3292  O   TYR B 117     -17.455  15.398 -17.366  1.00  0.60           O  
ATOM   3293  CB  TYR B 117     -18.532  14.988 -20.481  1.00  0.60           C  
ATOM   3294  CG  TYR B 117     -17.708  15.157 -21.750  1.00  0.60           C  
ATOM   3295  CD1 TYR B 117     -18.336  15.223 -23.005  1.00  0.60           C  
ATOM   3296  CD2 TYR B 117     -16.311  15.025 -21.732  1.00  0.60           C  
ATOM   3297  CE1 TYR B 117     -17.591  15.058 -24.192  1.00  0.60           C  
ATOM   3298  CE2 TYR B 117     -15.566  14.884 -22.915  1.00  0.60           C  
ATOM   3299  CZ  TYR B 117     -16.211  14.817 -24.144  1.00  0.60           C  
ATOM   3300  OH  TYR B 117     -15.486  14.472 -25.309  1.00  0.60           O  
ATOM   3301  N   LYS B 118     -16.097  16.333 -18.891  1.00  0.64           N  
ATOM   3302  CA  LYS B 118     -14.869  16.044 -18.207  1.00  0.64           C  
ATOM   3303  C   LYS B 118     -14.692  16.943 -17.007  1.00  0.64           C  
ATOM   3304  O   LYS B 118     -14.109  16.564 -15.994  1.00  0.64           O  
ATOM   3305  CB  LYS B 118     -13.696  16.192 -19.200  1.00  0.64           C  
ATOM   3306  CG  LYS B 118     -12.343  15.725 -18.640  1.00  0.64           C  
ATOM   3307  CD  LYS B 118     -12.351  14.226 -18.288  1.00  0.64           C  
ATOM   3308  CE  LYS B 118     -11.040  13.636 -17.772  1.00  0.64           C  
ATOM   3309  NZ  LYS B 118     -11.266  12.210 -17.485  1.00  0.64           N  
ATOM   3310  N   PHE B 119     -15.258  18.162 -17.077  1.00  0.67           N  
ATOM   3311  CA  PHE B 119     -15.427  19.034 -15.932  1.00  0.67           C  
ATOM   3312  C   PHE B 119     -16.413  18.497 -14.904  1.00  0.67           C  
ATOM   3313  O   PHE B 119     -16.147  18.560 -13.706  1.00  0.67           O  
ATOM   3314  CB  PHE B 119     -15.812  20.478 -16.353  1.00  0.67           C  
ATOM   3315  CG  PHE B 119     -14.617  21.289 -16.795  1.00  0.67           C  
ATOM   3316  CD1 PHE B 119     -13.424  21.303 -16.047  1.00  0.67           C  
ATOM   3317  CD2 PHE B 119     -14.716  22.143 -17.908  1.00  0.67           C  
ATOM   3318  CE1 PHE B 119     -12.364  22.146 -16.393  1.00  0.67           C  
ATOM   3319  CE2 PHE B 119     -13.666  23.012 -18.238  1.00  0.67           C  
ATOM   3320  CZ  PHE B 119     -12.493  23.015 -17.476  1.00  0.67           C  
ATOM   3321  N   LEU B 120     -17.555  17.902 -15.319  1.00  0.72           N  
ATOM   3322  CA  LEU B 120     -18.409  17.179 -14.382  1.00  0.72           C  
ATOM   3323  C   LEU B 120     -17.708  15.977 -13.765  1.00  0.72           C  
ATOM   3324  O   LEU B 120     -17.748  15.792 -12.548  1.00  0.72           O  
ATOM   3325  CB  LEU B 120     -19.733  16.700 -15.033  1.00  0.72           C  
ATOM   3326  CG  LEU B 120     -20.677  15.922 -14.077  1.00  0.72           C  
ATOM   3327  CD1 LEU B 120     -21.174  16.769 -12.896  1.00  0.72           C  
ATOM   3328  CD2 LEU B 120     -21.867  15.307 -14.819  1.00  0.72           C  
ATOM   3329  N   PHE B 121     -16.993  15.165 -14.579  1.00  0.70           N  
ATOM   3330  CA  PHE B 121     -16.187  14.062 -14.088  1.00  0.70           C  
ATOM   3331  C   PHE B 121     -15.127  14.527 -13.097  1.00  0.70           C  
ATOM   3332  O   PHE B 121     -15.045  13.985 -12.005  1.00  0.70           O  
ATOM   3333  CB  PHE B 121     -15.533  13.268 -15.263  1.00  0.70           C  
ATOM   3334  CG  PHE B 121     -14.600  12.200 -14.741  1.00  0.70           C  
ATOM   3335  CD1 PHE B 121     -13.211  12.430 -14.724  1.00  0.70           C  
ATOM   3336  CD2 PHE B 121     -15.114  11.080 -14.068  1.00  0.70           C  
ATOM   3337  CE1 PHE B 121     -12.348  11.546 -14.064  1.00  0.70           C  
ATOM   3338  CE2 PHE B 121     -14.253  10.210 -13.389  1.00  0.70           C  
ATOM   3339  CZ  PHE B 121     -12.872  10.431 -13.402  1.00  0.70           C  
ATOM   3340  N   ALA B 122     -14.333  15.568 -13.414  1.00  0.75           N  
ATOM   3341  CA  ALA B 122     -13.295  16.075 -12.539  1.00  0.75           C  
ATOM   3342  C   ALA B 122     -13.841  16.591 -11.215  1.00  0.75           C  
ATOM   3343  O   ALA B 122     -13.294  16.300 -10.155  1.00  0.75           O  
ATOM   3344  CB  ALA B 122     -12.467  17.152 -13.265  1.00  0.75           C  
ATOM   3345  N   SER B 123     -14.985  17.304 -11.226  1.00  0.74           N  
ATOM   3346  CA  SER B 123     -15.677  17.681  -9.998  1.00  0.74           C  
ATOM   3347  C   SER B 123     -16.102  16.487  -9.165  1.00  0.74           C  
ATOM   3348  O   SER B 123     -15.820  16.422  -7.974  1.00  0.74           O  
ATOM   3349  CB  SER B 123     -16.957  18.502 -10.283  1.00  0.74           C  
ATOM   3350  OG  SER B 123     -16.623  19.813 -10.732  1.00  0.74           O  
ATOM   3351  N   LEU B 124     -16.738  15.475  -9.781  1.00  0.73           N  
ATOM   3352  CA  LEU B 124     -17.140  14.243  -9.119  1.00  0.73           C  
ATOM   3353  C   LEU B 124     -15.985  13.395  -8.607  1.00  0.73           C  
ATOM   3354  O   LEU B 124     -16.025  12.885  -7.492  1.00  0.73           O  
ATOM   3355  CB  LEU B 124     -18.056  13.427 -10.062  1.00  0.73           C  
ATOM   3356  CG  LEU B 124     -19.549  13.487  -9.685  1.00  0.73           C  
ATOM   3357  CD1 LEU B 124     -20.069  14.920  -9.460  1.00  0.73           C  
ATOM   3358  CD2 LEU B 124     -20.375  12.763 -10.758  1.00  0.73           C  
ATOM   3359  N   GLU B 125     -14.910  13.268  -9.396  1.00  0.68           N  
ATOM   3360  CA  GLU B 125     -13.679  12.577  -9.074  1.00  0.68           C  
ATOM   3361  C   GLU B 125     -12.989  13.132  -7.839  1.00  0.68           C  
ATOM   3362  O   GLU B 125     -12.633  12.417  -6.902  1.00  0.68           O  
ATOM   3363  CB  GLU B 125     -12.754  12.735 -10.310  1.00  0.68           C  
ATOM   3364  CG  GLU B 125     -11.336  12.151 -10.171  1.00  0.68           C  
ATOM   3365  CD  GLU B 125     -11.359  10.645  -9.954  1.00  0.68           C  
ATOM   3366  OE1 GLU B 125     -10.267  10.136  -9.603  1.00  0.68           O  
ATOM   3367  OE2 GLU B 125     -12.431  10.018 -10.136  1.00  0.68           O  
ATOM   3368  N   ILE B 126     -12.854  14.469  -7.749  1.00  0.73           N  
ATOM   3369  CA  ILE B 126     -12.316  15.106  -6.559  1.00  0.73           C  
ATOM   3370  C   ILE B 126     -13.306  15.020  -5.383  1.00  0.73           C  
ATOM   3371  O   ILE B 126     -12.892  14.934  -4.231  1.00  0.73           O  
ATOM   3372  CB  ILE B 126     -11.784  16.517  -6.828  1.00  0.73           C  
ATOM   3373  CG1 ILE B 126     -10.804  16.580  -8.035  1.00  0.73           C  
ATOM   3374  CG2 ILE B 126     -11.072  17.057  -5.566  1.00  0.73           C  
ATOM   3375  CD1 ILE B 126      -9.514  15.760  -7.888  1.00  0.73           C  
ATOM   3376  N   ILE B 127     -14.647  14.957  -5.618  1.00  0.73           N  
ATOM   3377  CA  ILE B 127     -15.623  14.610  -4.571  1.00  0.73           C  
ATOM   3378  C   ILE B 127     -15.404  13.202  -4.023  1.00  0.73           C  
ATOM   3379  O   ILE B 127     -15.284  13.014  -2.811  1.00  0.73           O  
ATOM   3380  CB  ILE B 127     -17.108  14.824  -4.953  1.00  0.73           C  
ATOM   3381  CG1 ILE B 127     -17.418  16.330  -5.146  1.00  0.73           C  
ATOM   3382  CG2 ILE B 127     -18.012  14.239  -3.843  1.00  0.73           C  
ATOM   3383  CD1 ILE B 127     -18.831  16.707  -5.615  1.00  0.73           C  
ATOM   3384  N   SER B 128     -15.252  12.179  -4.887  1.00  0.74           N  
ATOM   3385  CA  SER B 128     -14.928  10.808  -4.485  1.00  0.74           C  
ATOM   3386  C   SER B 128     -13.620  10.730  -3.708  1.00  0.74           C  
ATOM   3387  O   SER B 128     -13.531  10.101  -2.652  1.00  0.74           O  
ATOM   3388  CB  SER B 128     -14.803   9.839  -5.691  1.00  0.74           C  
ATOM   3389  OG  SER B 128     -16.066   9.654  -6.326  1.00  0.74           O  
ATOM   3390  N   ASN B 129     -12.598  11.479  -4.166  1.00  0.69           N  
ATOM   3391  CA  ASN B 129     -11.293  11.579  -3.538  1.00  0.69           C  
ATOM   3392  C   ASN B 129     -11.226  12.625  -2.422  1.00  0.69           C  
ATOM   3393  O   ASN B 129     -10.148  12.970  -1.949  1.00  0.69           O  
ATOM   3394  CB  ASN B 129     -10.207  11.892  -4.599  1.00  0.69           C  
ATOM   3395  CG  ASN B 129      -9.965  10.641  -5.438  1.00  0.69           C  
ATOM   3396  OD1 ASN B 129      -9.720   9.585  -4.855  1.00  0.69           O  
ATOM   3397  ND2 ASN B 129      -9.993  10.761  -6.780  1.00  0.69           N  
ATOM   3398  N   ALA B 130     -12.382  13.100  -1.919  1.00  0.76           N  
ATOM   3399  CA  ALA B 130     -12.490  13.790  -0.650  1.00  0.76           C  
ATOM   3400  C   ALA B 130     -13.083  12.879   0.411  1.00  0.76           C  
ATOM   3401  O   ALA B 130     -12.606  12.840   1.545  1.00  0.76           O  
ATOM   3402  CB  ALA B 130     -13.378  15.026  -0.813  1.00  0.76           C  
ATOM   3403  N   TYR B 131     -14.086  12.041   0.057  1.00  0.70           N  
ATOM   3404  CA  TYR B 131     -14.587  10.997   0.945  1.00  0.70           C  
ATOM   3405  C   TYR B 131     -13.486  10.020   1.308  1.00  0.70           C  
ATOM   3406  O   TYR B 131     -13.330   9.630   2.462  1.00  0.70           O  
ATOM   3407  CB  TYR B 131     -15.723  10.164   0.293  1.00  0.70           C  
ATOM   3408  CG  TYR B 131     -17.060  10.840   0.353  1.00  0.70           C  
ATOM   3409  CD1 TYR B 131     -17.933  10.598   1.428  1.00  0.70           C  
ATOM   3410  CD2 TYR B 131     -17.500  11.641  -0.708  1.00  0.70           C  
ATOM   3411  CE1 TYR B 131     -19.217  11.164   1.445  1.00  0.70           C  
ATOM   3412  CE2 TYR B 131     -18.775  12.218  -0.689  1.00  0.70           C  
ATOM   3413  CZ  TYR B 131     -19.634  11.976   0.388  1.00  0.70           C  
ATOM   3414  OH  TYR B 131     -20.931  12.514   0.395  1.00  0.70           O  
ATOM   3415  N   TYR B 132     -12.667   9.640   0.314  1.00  0.69           N  
ATOM   3416  CA  TYR B 132     -11.552   8.743   0.492  1.00  0.69           C  
ATOM   3417  C   TYR B 132     -10.516   9.173   1.572  1.00  0.69           C  
ATOM   3418  O   TYR B 132     -10.330   8.370   2.491  1.00  0.69           O  
ATOM   3419  CB  TYR B 132     -10.993   8.438  -0.934  1.00  0.69           C  
ATOM   3420  CG  TYR B 132      -9.714   7.675  -0.893  1.00  0.69           C  
ATOM   3421  CD1 TYR B 132      -9.616   6.561  -0.052  1.00  0.69           C  
ATOM   3422  CD2 TYR B 132      -8.571   8.145  -1.561  1.00  0.69           C  
ATOM   3423  CE1 TYR B 132      -8.367   6.007   0.222  1.00  0.69           C  
ATOM   3424  CE2 TYR B 132      -7.330   7.527  -1.347  1.00  0.69           C  
ATOM   3425  CZ  TYR B 132      -7.224   6.478  -0.429  1.00  0.69           C  
ATOM   3426  OH  TYR B 132      -5.971   5.903  -0.154  1.00  0.69           O  
ATOM   3427  N   PRO B 133      -9.876  10.348   1.640  1.00  0.71           N  
ATOM   3428  CA  PRO B 133      -8.959  10.673   2.734  1.00  0.71           C  
ATOM   3429  C   PRO B 133      -9.620  10.819   4.085  1.00  0.71           C  
ATOM   3430  O   PRO B 133      -8.968  10.545   5.089  1.00  0.71           O  
ATOM   3431  CB  PRO B 133      -8.299  11.990   2.311  1.00  0.71           C  
ATOM   3432  CG  PRO B 133      -8.297  11.889   0.792  1.00  0.71           C  
ATOM   3433  CD  PRO B 133      -9.633  11.214   0.492  1.00  0.71           C  
ATOM   3434  N   VAL B 134     -10.894  11.259   4.159  1.00  0.78           N  
ATOM   3435  CA  VAL B 134     -11.646  11.246   5.414  1.00  0.78           C  
ATOM   3436  C   VAL B 134     -11.902   9.839   5.895  1.00  0.78           C  
ATOM   3437  O   VAL B 134     -11.717   9.538   7.066  1.00  0.78           O  
ATOM   3438  CB  VAL B 134     -12.938  12.038   5.372  1.00  0.78           C  
ATOM   3439  CG1 VAL B 134     -13.826  11.762   6.604  1.00  0.78           C  
ATOM   3440  CG2 VAL B 134     -12.556  13.527   5.356  1.00  0.78           C  
ATOM   3441  N   ILE B 135     -12.250   8.887   5.008  1.00  0.74           N  
ATOM   3442  CA  ILE B 135     -12.336   7.482   5.382  1.00  0.74           C  
ATOM   3443  C   ILE B 135     -11.007   6.964   5.928  1.00  0.74           C  
ATOM   3444  O   ILE B 135     -10.994   6.272   6.938  1.00  0.74           O  
ATOM   3445  CB  ILE B 135     -12.913   6.636   4.252  1.00  0.74           C  
ATOM   3446  CG1 ILE B 135     -14.419   6.971   4.116  1.00  0.74           C  
ATOM   3447  CG2 ILE B 135     -12.717   5.124   4.517  1.00  0.74           C  
ATOM   3448  CD1 ILE B 135     -15.033   6.500   2.796  1.00  0.74           C  
ATOM   3449  N   GLU B 136      -9.850   7.355   5.355  1.00  0.70           N  
ATOM   3450  CA  GLU B 136      -8.546   7.112   5.966  1.00  0.70           C  
ATOM   3451  C   GLU B 136      -8.298   7.796   7.313  1.00  0.70           C  
ATOM   3452  O   GLU B 136      -7.702   7.208   8.213  1.00  0.70           O  
ATOM   3453  CB  GLU B 136      -7.388   7.425   5.000  1.00  0.70           C  
ATOM   3454  CG  GLU B 136      -7.557   6.654   3.676  1.00  0.70           C  
ATOM   3455  CD  GLU B 136      -6.244   6.479   2.927  1.00  0.70           C  
ATOM   3456  OE1 GLU B 136      -5.936   5.330   2.507  1.00  0.70           O  
ATOM   3457  OE2 GLU B 136      -5.529   7.476   2.697  1.00  0.70           O  
ATOM   3458  N   GLN B 137      -8.747   9.052   7.517  1.00  0.73           N  
ATOM   3459  CA  GLN B 137      -8.740   9.698   8.827  1.00  0.73           C  
ATOM   3460  C   GLN B 137      -9.611   8.977   9.849  1.00  0.73           C  
ATOM   3461  O   GLN B 137      -9.175   8.723  10.969  1.00  0.73           O  
ATOM   3462  CB  GLN B 137      -9.230  11.165   8.754  1.00  0.73           C  
ATOM   3463  CG  GLN B 137      -8.277  12.130   8.011  1.00  0.73           C  
ATOM   3464  CD  GLN B 137      -8.934  13.503   7.872  1.00  0.73           C  
ATOM   3465  OE1 GLN B 137     -10.150  13.645   7.927  1.00  0.73           O  
ATOM   3466  NE2 GLN B 137      -8.122  14.565   7.674  1.00  0.73           N  
ATOM   3467  N   MET B 138     -10.839   8.585   9.461  1.00  0.74           N  
ATOM   3468  CA  MET B 138     -11.761   7.796  10.257  1.00  0.74           C  
ATOM   3469  C   MET B 138     -11.247   6.401  10.554  1.00  0.74           C  
ATOM   3470  O   MET B 138     -11.472   5.869  11.632  1.00  0.74           O  
ATOM   3471  CB  MET B 138     -13.174   7.717   9.625  1.00  0.74           C  
ATOM   3472  CG  MET B 138     -13.904   9.074   9.506  1.00  0.74           C  
ATOM   3473  SD  MET B 138     -14.080   9.986  11.069  1.00  0.74           S  
ATOM   3474  CE  MET B 138     -12.891  11.304  10.685  1.00  0.74           C  
ATOM   3475  N   ASP B 139     -10.525   5.758   9.621  1.00  0.69           N  
ATOM   3476  CA  ASP B 139      -9.828   4.510   9.850  1.00  0.69           C  
ATOM   3477  C   ASP B 139      -8.706   4.636  10.894  1.00  0.69           C  
ATOM   3478  O   ASP B 139      -8.564   3.815  11.797  1.00  0.69           O  
ATOM   3479  CB  ASP B 139      -9.316   3.999   8.480  1.00  0.69           C  
ATOM   3480  CG  ASP B 139      -9.210   2.493   8.455  1.00  0.69           C  
ATOM   3481  OD1 ASP B 139     -10.092   1.832   9.070  1.00  0.69           O  
ATOM   3482  OD2 ASP B 139      -8.263   1.971   7.822  1.00  0.69           O  
ATOM   3483  N   LYS B 140      -7.912   5.727  10.837  1.00  0.69           N  
ATOM   3484  CA  LYS B 140      -6.932   6.061  11.862  1.00  0.69           C  
ATOM   3485  C   LYS B 140      -7.538   6.382  13.231  1.00  0.69           C  
ATOM   3486  O   LYS B 140      -7.051   5.896  14.247  1.00  0.69           O  
ATOM   3487  CB  LYS B 140      -6.012   7.218  11.393  1.00  0.69           C  
ATOM   3488  CG  LYS B 140      -5.109   6.803  10.218  1.00  0.69           C  
ATOM   3489  CD  LYS B 140      -4.328   7.978   9.608  1.00  0.69           C  
ATOM   3490  CE  LYS B 140      -3.563   7.558   8.346  1.00  0.69           C  
ATOM   3491  NZ  LYS B 140      -2.861   8.710   7.735  1.00  0.69           N  
ATOM   3492  N   SER B 141      -8.634   7.169  13.305  1.00  0.74           N  
ATOM   3493  CA  SER B 141      -9.315   7.456  14.571  1.00  0.74           C  
ATOM   3494  C   SER B 141     -10.147   6.285  15.090  1.00  0.74           C  
ATOM   3495  O   SER B 141     -10.381   6.120  16.284  1.00  0.74           O  
ATOM   3496  CB  SER B 141     -10.172   8.751  14.523  1.00  0.74           C  
ATOM   3497  OG  SER B 141     -11.264   8.663  13.604  1.00  0.74           O  
ATOM   3498  N   ARG B 142     -10.565   5.364  14.205  1.00  0.62           N  
ATOM   3499  CA  ARG B 142     -11.039   4.044  14.574  1.00  0.62           C  
ATOM   3500  C   ARG B 142      -9.948   3.193  15.220  1.00  0.62           C  
ATOM   3501  O   ARG B 142     -10.187   2.538  16.230  1.00  0.62           O  
ATOM   3502  CB  ARG B 142     -11.606   3.317  13.328  1.00  0.62           C  
ATOM   3503  CG  ARG B 142     -12.140   1.894  13.574  1.00  0.62           C  
ATOM   3504  CD  ARG B 142     -12.473   1.104  12.292  1.00  0.62           C  
ATOM   3505  NE  ARG B 142     -11.249   0.900  11.437  1.00  0.62           N  
ATOM   3506  CZ  ARG B 142     -10.172   0.174  11.764  1.00  0.62           C  
ATOM   3507  NH1 ARG B 142      -9.117   0.202  10.959  1.00  0.62           N  
ATOM   3508  NH2 ARG B 142     -10.073  -0.492  12.900  1.00  0.62           N  
ATOM   3509  N   ASP B 143      -8.708   3.187  14.683  1.00  0.60           N  
ATOM   3510  CA  ASP B 143      -7.615   2.456  15.303  1.00  0.60           C  
ATOM   3511  C   ASP B 143      -7.072   3.129  16.578  1.00  0.60           C  
ATOM   3512  O   ASP B 143      -6.533   2.443  17.444  1.00  0.60           O  
ATOM   3513  CB  ASP B 143      -6.474   2.095  14.287  1.00  0.60           C  
ATOM   3514  CG  ASP B 143      -6.662   0.751  13.579  1.00  0.60           C  
ATOM   3515  OD1 ASP B 143      -7.710   0.084  13.785  1.00  0.60           O  
ATOM   3516  OD2 ASP B 143      -5.738   0.324  12.837  1.00  0.60           O  
ATOM   3517  N   GLU B 144      -7.259   4.454  16.795  1.00  0.62           N  
ATOM   3518  CA  GLU B 144      -6.822   5.118  18.025  1.00  0.62           C  
ATOM   3519  C   GLU B 144      -7.696   4.809  19.244  1.00  0.62           C  
ATOM   3520  O   GLU B 144      -7.294   4.998  20.389  1.00  0.62           O  
ATOM   3521  CB  GLU B 144      -6.636   6.654  17.844  1.00  0.62           C  
ATOM   3522  CG  GLU B 144      -7.864   7.549  18.156  1.00  0.62           C  
ATOM   3523  CD  GLU B 144      -7.623   9.015  17.800  1.00  0.62           C  
ATOM   3524  OE1 GLU B 144      -8.392   9.549  16.958  1.00  0.62           O  
ATOM   3525  OE2 GLU B 144      -6.680   9.616  18.373  1.00  0.62           O  
ATOM   3526  N   VAL B 145      -8.916   4.258  19.051  1.00  0.67           N  
ATOM   3527  CA  VAL B 145      -9.748   3.840  20.173  1.00  0.67           C  
ATOM   3528  C   VAL B 145      -9.524   2.368  20.536  1.00  0.67           C  
ATOM   3529  O   VAL B 145     -10.068   1.880  21.526  1.00  0.67           O  
ATOM   3530  CB  VAL B 145     -11.242   4.120  19.958  1.00  0.67           C  
ATOM   3531  CG1 VAL B 145     -11.469   5.640  19.817  1.00  0.67           C  
ATOM   3532  CG2 VAL B 145     -11.794   3.402  18.717  1.00  0.67           C  
ATOM   3533  N   ASN B 146      -8.673   1.628  19.782  1.00  0.55           N  
ATOM   3534  CA  ASN B 146      -8.409   0.196  19.949  1.00  0.55           C  
ATOM   3535  C   ASN B 146      -7.741  -0.238  21.247  1.00  0.55           C  
ATOM   3536  O   ASN B 146      -7.949  -1.363  21.705  1.00  0.55           O  
ATOM   3537  CB  ASN B 146      -7.502  -0.375  18.836  1.00  0.55           C  
ATOM   3538  CG  ASN B 146      -8.260  -0.549  17.529  1.00  0.55           C  
ATOM   3539  OD1 ASN B 146      -9.487  -0.536  17.450  1.00  0.55           O  
ATOM   3540  ND2 ASN B 146      -7.465  -0.773  16.460  1.00  0.55           N  
ATOM   3541  N   ASP B 147      -6.878   0.590  21.856  1.00  0.47           N  
ATOM   3542  CA  ASP B 147      -6.272   0.296  23.135  1.00  0.47           C  
ATOM   3543  C   ASP B 147      -6.905   1.102  24.272  1.00  0.47           C  
ATOM   3544  O   ASP B 147      -6.956   0.629  25.407  1.00  0.47           O  
ATOM   3545  CB  ASP B 147      -4.729   0.423  23.048  1.00  0.47           C  
ATOM   3546  CG  ASP B 147      -4.254   1.810  22.645  1.00  0.47           C  
ATOM   3547  OD1 ASP B 147      -4.964   2.475  21.851  1.00  0.47           O  
ATOM   3548  OD2 ASP B 147      -3.165   2.193  23.134  1.00  0.47           O  
ATOM   3549  N   LEU B 148      -7.547   2.262  23.983  1.00  0.53           N  
ATOM   3550  CA  LEU B 148      -8.394   2.990  24.927  1.00  0.53           C  
ATOM   3551  C   LEU B 148      -9.574   2.136  25.404  1.00  0.53           C  
ATOM   3552  O   LEU B 148      -9.950   2.160  26.576  1.00  0.53           O  
ATOM   3553  CB  LEU B 148      -8.928   4.313  24.318  1.00  0.53           C  
ATOM   3554  CG  LEU B 148      -7.852   5.378  24.016  1.00  0.53           C  
ATOM   3555  CD1 LEU B 148      -8.492   6.590  23.317  1.00  0.53           C  
ATOM   3556  CD2 LEU B 148      -7.112   5.838  25.283  1.00  0.53           C  
ATOM   3557  N   LEU B 149     -10.110   1.318  24.471  1.00  0.59           N  
ATOM   3558  CA  LEU B 149     -10.951   0.126  24.607  1.00  0.59           C  
ATOM   3559  C   LEU B 149     -10.640  -0.797  25.774  1.00  0.59           C  
ATOM   3560  O   LEU B 149     -11.530  -1.289  26.464  1.00  0.59           O  
ATOM   3561  CB  LEU B 149     -10.768  -0.679  23.296  1.00  0.59           C  
ATOM   3562  CG  LEU B 149     -11.297  -2.126  23.147  1.00  0.59           C  
ATOM   3563  CD1 LEU B 149     -11.497  -2.341  21.650  1.00  0.59           C  
ATOM   3564  CD2 LEU B 149     -10.335  -3.229  23.600  1.00  0.59           C  
ATOM   3565  N   ARG B 150      -9.340  -1.062  26.027  1.00  0.45           N  
ATOM   3566  CA  ARG B 150      -8.859  -2.115  26.909  1.00  0.45           C  
ATOM   3567  C   ARG B 150      -8.959  -1.729  28.383  1.00  0.45           C  
ATOM   3568  O   ARG B 150      -8.723  -2.546  29.269  1.00  0.45           O  
ATOM   3569  CB  ARG B 150      -7.394  -2.505  26.529  1.00  0.45           C  
ATOM   3570  CG  ARG B 150      -7.250  -3.028  25.075  1.00  0.45           C  
ATOM   3571  CD  ARG B 150      -5.822  -3.333  24.588  1.00  0.45           C  
ATOM   3572  NE  ARG B 150      -5.932  -3.856  23.171  1.00  0.45           N  
ATOM   3573  CZ  ARG B 150      -4.940  -4.492  22.522  1.00  0.45           C  
ATOM   3574  NH1 ARG B 150      -5.196  -5.279  21.474  1.00  0.45           N  
ATOM   3575  NH2 ARG B 150      -3.682  -4.350  22.920  1.00  0.45           N  
ATOM   3576  N   GLN B 151      -9.352  -0.471  28.670  1.00  0.52           N  
ATOM   3577  CA  GLN B 151      -9.490   0.069  30.010  1.00  0.52           C  
ATOM   3578  C   GLN B 151     -10.854  -0.139  30.664  1.00  0.52           C  
ATOM   3579  O   GLN B 151     -10.983   0.192  31.841  1.00  0.52           O  
ATOM   3580  CB  GLN B 151      -9.271   1.600  29.969  1.00  0.52           C  
ATOM   3581  CG  GLN B 151      -7.840   1.989  29.550  1.00  0.52           C  
ATOM   3582  CD  GLN B 151      -7.686   3.505  29.491  1.00  0.52           C  
ATOM   3583  OE1 GLN B 151      -7.059   4.137  30.338  1.00  0.52           O  
ATOM   3584  NE2 GLN B 151      -8.284   4.121  28.446  1.00  0.52           N  
ATOM   3585  N   ARG B 152     -11.863  -0.682  29.925  1.00  0.48           N  
ATOM   3586  CA  ARG B 152     -13.244  -0.966  30.346  1.00  0.48           C  
ATOM   3587  C   ARG B 152     -14.204   0.130  29.851  1.00  0.48           C  
ATOM   3588  O   ARG B 152     -13.811   1.085  29.183  1.00  0.48           O  
ATOM   3589  CB  ARG B 152     -13.378  -1.284  31.878  1.00  0.48           C  
ATOM   3590  CG  ARG B 152     -14.596  -2.030  32.468  1.00  0.48           C  
ATOM   3591  CD  ARG B 152     -14.435  -2.237  33.989  1.00  0.48           C  
ATOM   3592  NE  ARG B 152     -14.463  -0.869  34.605  1.00  0.48           N  
ATOM   3593  CZ  ARG B 152     -13.934  -0.569  35.799  1.00  0.48           C  
ATOM   3594  NH1 ARG B 152     -13.707   0.708  36.105  1.00  0.48           N  
ATOM   3595  NH2 ARG B 152     -13.626  -1.494  36.698  1.00  0.48           N  
ATOM   3596  N   THR B 153     -15.520  -0.004  30.135  1.00  0.61           N  
ATOM   3597  CA  THR B 153     -16.581   0.971  29.866  1.00  0.61           C  
ATOM   3598  C   THR B 153     -16.313   2.381  30.353  1.00  0.61           C  
ATOM   3599  O   THR B 153     -16.349   2.671  31.546  1.00  0.61           O  
ATOM   3600  CB  THR B 153     -17.912   0.559  30.480  1.00  0.61           C  
ATOM   3601  OG1 THR B 153     -18.193  -0.772  30.088  1.00  0.61           O  
ATOM   3602  CG2 THR B 153     -19.075   1.431  29.978  1.00  0.61           C  
ATOM   3603  N   THR B 154     -16.089   3.304  29.402  1.00  0.57           N  
ATOM   3604  CA  THR B 154     -15.768   4.698  29.667  1.00  0.57           C  
ATOM   3605  C   THR B 154     -16.732   5.522  28.850  1.00  0.57           C  
ATOM   3606  O   THR B 154     -16.822   5.365  27.633  1.00  0.57           O  
ATOM   3607  CB  THR B 154     -14.333   5.043  29.277  1.00  0.57           C  
ATOM   3608  OG1 THR B 154     -13.439   4.460  30.210  1.00  0.57           O  
ATOM   3609  CG2 THR B 154     -14.042   6.551  29.316  1.00  0.57           C  
ATOM   3610  N   LYS B 155     -17.504   6.426  29.496  1.00  0.56           N  
ATOM   3611  CA  LYS B 155     -18.560   7.208  28.859  1.00  0.56           C  
ATOM   3612  C   LYS B 155     -18.089   8.118  27.728  1.00  0.56           C  
ATOM   3613  O   LYS B 155     -18.751   8.231  26.699  1.00  0.56           O  
ATOM   3614  CB  LYS B 155     -19.363   8.034  29.902  1.00  0.56           C  
ATOM   3615  CG  LYS B 155     -20.197   7.158  30.858  1.00  0.56           C  
ATOM   3616  CD  LYS B 155     -21.035   7.983  31.857  1.00  0.56           C  
ATOM   3617  CE  LYS B 155     -21.905   7.109  32.778  1.00  0.56           C  
ATOM   3618  NZ  LYS B 155     -22.659   7.926  33.762  1.00  0.56           N  
ATOM   3619  N   LYS B 156     -16.911   8.765  27.869  1.00  0.62           N  
ATOM   3620  CA  LYS B 156     -16.303   9.528  26.788  1.00  0.62           C  
ATOM   3621  C   LYS B 156     -15.941   8.674  25.576  1.00  0.62           C  
ATOM   3622  O   LYS B 156     -16.231   9.043  24.442  1.00  0.62           O  
ATOM   3623  CB  LYS B 156     -15.042  10.285  27.280  1.00  0.62           C  
ATOM   3624  CG  LYS B 156     -14.406  11.179  26.197  1.00  0.62           C  
ATOM   3625  CD  LYS B 156     -13.195  11.979  26.706  1.00  0.62           C  
ATOM   3626  CE  LYS B 156     -12.530  12.799  25.593  1.00  0.62           C  
ATOM   3627  NZ  LYS B 156     -11.357  13.537  26.115  1.00  0.62           N  
ATOM   3628  N   ASN B 157     -15.341   7.480  25.786  1.00  0.63           N  
ATOM   3629  CA  ASN B 157     -14.993   6.555  24.715  1.00  0.63           C  
ATOM   3630  C   ASN B 157     -16.231   6.078  23.966  1.00  0.63           C  
ATOM   3631  O   ASN B 157     -16.256   6.056  22.741  1.00  0.63           O  
ATOM   3632  CB  ASN B 157     -14.221   5.302  25.223  1.00  0.63           C  
ATOM   3633  CG  ASN B 157     -12.895   5.658  25.888  1.00  0.63           C  
ATOM   3634  OD1 ASN B 157     -12.514   6.814  26.066  1.00  0.63           O  
ATOM   3635  ND2 ASN B 157     -12.154   4.606  26.311  1.00  0.63           N  
ATOM   3636  N   LEU B 158     -17.314   5.748  24.698  1.00  0.63           N  
ATOM   3637  CA  LEU B 158     -18.598   5.368  24.135  1.00  0.63           C  
ATOM   3638  C   LEU B 158     -19.224   6.444  23.257  1.00  0.63           C  
ATOM   3639  O   LEU B 158     -19.726   6.162  22.171  1.00  0.63           O  
ATOM   3640  CB  LEU B 158     -19.573   5.050  25.295  1.00  0.63           C  
ATOM   3641  CG  LEU B 158     -21.016   4.691  24.874  1.00  0.63           C  
ATOM   3642  CD1 LEU B 158     -21.080   3.401  24.044  1.00  0.63           C  
ATOM   3643  CD2 LEU B 158     -21.921   4.587  26.108  1.00  0.63           C  
ATOM   3644  N   PHE B 159     -19.189   7.718  23.701  1.00  0.58           N  
ATOM   3645  CA  PHE B 159     -19.668   8.840  22.913  1.00  0.58           C  
ATOM   3646  C   PHE B 159     -18.836   9.082  21.650  1.00  0.58           C  
ATOM   3647  O   PHE B 159     -19.381   9.313  20.576  1.00  0.58           O  
ATOM   3648  CB  PHE B 159     -19.840  10.114  23.791  1.00  0.58           C  
ATOM   3649  CG  PHE B 159     -20.709  11.138  23.096  1.00  0.58           C  
ATOM   3650  CD1 PHE B 159     -20.193  12.405  22.782  1.00  0.58           C  
ATOM   3651  CD2 PHE B 159     -22.009  10.811  22.660  1.00  0.58           C  
ATOM   3652  CE1 PHE B 159     -20.943  13.316  22.028  1.00  0.58           C  
ATOM   3653  CE2 PHE B 159     -22.752  11.711  21.886  1.00  0.58           C  
ATOM   3654  CZ  PHE B 159     -22.221  12.968  21.579  1.00  0.58           C  
ATOM   3655  N   VAL B 160     -17.490   8.948  21.718  1.00  0.71           N  
ATOM   3656  CA  VAL B 160     -16.619   8.985  20.541  1.00  0.71           C  
ATOM   3657  C   VAL B 160     -16.970   7.895  19.523  1.00  0.71           C  
ATOM   3658  O   VAL B 160     -17.045   8.152  18.322  1.00  0.71           O  
ATOM   3659  CB  VAL B 160     -15.138   8.910  20.935  1.00  0.71           C  
ATOM   3660  CG1 VAL B 160     -14.216   8.780  19.703  1.00  0.71           C  
ATOM   3661  CG2 VAL B 160     -14.763  10.190  21.710  1.00  0.71           C  
ATOM   3662  N   LEU B 161     -17.260   6.651  19.972  1.00  0.66           N  
ATOM   3663  CA  LEU B 161     -17.766   5.597  19.100  1.00  0.66           C  
ATOM   3664  C   LEU B 161     -19.120   5.917  18.468  1.00  0.66           C  
ATOM   3665  O   LEU B 161     -19.322   5.711  17.272  1.00  0.66           O  
ATOM   3666  CB  LEU B 161     -17.956   4.250  19.848  1.00  0.66           C  
ATOM   3667  CG  LEU B 161     -16.702   3.628  20.489  1.00  0.66           C  
ATOM   3668  CD1 LEU B 161     -17.121   2.423  21.341  1.00  0.66           C  
ATOM   3669  CD2 LEU B 161     -15.642   3.209  19.464  1.00  0.66           C  
ATOM   3670  N   SER B 162     -20.092   6.441  19.250  1.00  0.67           N  
ATOM   3671  CA  SER B 162     -21.400   6.825  18.725  1.00  0.67           C  
ATOM   3672  C   SER B 162     -21.364   8.002  17.767  1.00  0.67           C  
ATOM   3673  O   SER B 162     -22.011   7.955  16.726  1.00  0.67           O  
ATOM   3674  CB  SER B 162     -22.511   7.036  19.793  1.00  0.67           C  
ATOM   3675  OG  SER B 162     -22.268   8.122  20.688  1.00  0.67           O  
ATOM   3676  N   ASP B 163     -20.580   9.067  18.045  1.00  0.60           N  
ATOM   3677  CA  ASP B 163     -20.358  10.170  17.116  1.00  0.60           C  
ATOM   3678  C   ASP B 163     -19.678   9.725  15.826  1.00  0.60           C  
ATOM   3679  O   ASP B 163     -20.063  10.152  14.735  1.00  0.60           O  
ATOM   3680  CB  ASP B 163     -19.575  11.343  17.770  1.00  0.60           C  
ATOM   3681  CG  ASP B 163     -20.517  12.342  18.433  1.00  0.60           C  
ATOM   3682  OD1 ASP B 163     -21.750  12.086  18.464  1.00  0.60           O  
ATOM   3683  OD2 ASP B 163     -20.007  13.410  18.863  1.00  0.60           O  
ATOM   3684  N   LEU B 164     -18.695   8.796  15.894  1.00  0.66           N  
ATOM   3685  CA  LEU B 164     -18.176   8.150  14.699  1.00  0.66           C  
ATOM   3686  C   LEU B 164     -19.263   7.402  13.932  1.00  0.66           C  
ATOM   3687  O   LEU B 164     -19.445   7.647  12.745  1.00  0.66           O  
ATOM   3688  CB  LEU B 164     -17.015   7.168  15.025  1.00  0.66           C  
ATOM   3689  CG  LEU B 164     -15.644   7.832  15.280  1.00  0.66           C  
ATOM   3690  CD1 LEU B 164     -14.631   6.824  15.849  1.00  0.66           C  
ATOM   3691  CD2 LEU B 164     -15.079   8.440  13.992  1.00  0.66           C  
ATOM   3692  N   GLU B 165     -20.083   6.559  14.595  1.00  0.64           N  
ATOM   3693  CA  GLU B 165     -21.181   5.835  13.962  1.00  0.64           C  
ATOM   3694  C   GLU B 165     -22.223   6.741  13.297  1.00  0.64           C  
ATOM   3695  O   GLU B 165     -22.649   6.508  12.167  1.00  0.64           O  
ATOM   3696  CB  GLU B 165     -21.853   4.868  14.974  1.00  0.64           C  
ATOM   3697  CG  GLU B 165     -22.883   3.899  14.339  1.00  0.64           C  
ATOM   3698  CD  GLU B 165     -22.268   2.912  13.351  1.00  0.64           C  
ATOM   3699  OE1 GLU B 165     -23.064   2.157  12.738  1.00  0.64           O  
ATOM   3700  OE2 GLU B 165     -21.022   2.859  13.196  1.00  0.64           O  
ATOM   3701  N   THR B 166     -22.592   7.866  13.949  1.00  0.62           N  
ATOM   3702  CA  THR B 166     -23.445   8.929  13.398  1.00  0.62           C  
ATOM   3703  C   THR B 166     -22.885   9.510  12.113  1.00  0.62           C  
ATOM   3704  O   THR B 166     -23.592   9.680  11.120  1.00  0.62           O  
ATOM   3705  CB  THR B 166     -23.607  10.104  14.365  1.00  0.62           C  
ATOM   3706  OG1 THR B 166     -24.237   9.676  15.562  1.00  0.62           O  
ATOM   3707  CG2 THR B 166     -24.489  11.223  13.782  1.00  0.62           C  
ATOM   3708  N   GLY B 167     -21.564   9.786  12.073  1.00  0.71           N  
ATOM   3709  CA  GLY B 167     -20.903  10.250  10.858  1.00  0.71           C  
ATOM   3710  C   GLY B 167     -20.816   9.193   9.786  1.00  0.71           C  
ATOM   3711  O   GLY B 167     -21.101   9.464   8.624  1.00  0.71           O  
ATOM   3712  N   MET B 168     -20.483   7.937  10.139  1.00  0.69           N  
ATOM   3713  CA  MET B 168     -20.437   6.823   9.204  1.00  0.69           C  
ATOM   3714  C   MET B 168     -21.781   6.525   8.545  1.00  0.69           C  
ATOM   3715  O   MET B 168     -21.850   6.346   7.332  1.00  0.69           O  
ATOM   3716  CB  MET B 168     -19.857   5.542   9.857  1.00  0.69           C  
ATOM   3717  CG  MET B 168     -18.404   5.680  10.379  1.00  0.69           C  
ATOM   3718  SD  MET B 168     -17.196   6.507   9.298  1.00  0.69           S  
ATOM   3719  CE  MET B 168     -17.186   5.151   8.112  1.00  0.69           C  
ATOM   3720  N   VAL B 169     -22.899   6.557   9.301  1.00  0.69           N  
ATOM   3721  CA  VAL B 169     -24.255   6.435   8.768  1.00  0.69           C  
ATOM   3722  C   VAL B 169     -24.593   7.529   7.760  1.00  0.69           C  
ATOM   3723  O   VAL B 169     -25.137   7.257   6.686  1.00  0.69           O  
ATOM   3724  CB  VAL B 169     -25.272   6.428   9.911  1.00  0.69           C  
ATOM   3725  CG1 VAL B 169     -26.716   6.720   9.442  1.00  0.69           C  
ATOM   3726  CG2 VAL B 169     -25.206   5.053  10.608  1.00  0.69           C  
ATOM   3727  N   TYR B 170     -24.231   8.798   8.048  1.00  0.61           N  
ATOM   3728  CA  TYR B 170     -24.382   9.900   7.110  1.00  0.61           C  
ATOM   3729  C   TYR B 170     -23.569   9.704   5.827  1.00  0.61           C  
ATOM   3730  O   TYR B 170     -24.070   9.911   4.721  1.00  0.61           O  
ATOM   3731  CB  TYR B 170     -23.930  11.239   7.752  1.00  0.61           C  
ATOM   3732  CG  TYR B 170     -24.870  11.847   8.765  1.00  0.61           C  
ATOM   3733  CD1 TYR B 170     -26.083  11.283   9.217  1.00  0.61           C  
ATOM   3734  CD2 TYR B 170     -24.496  13.110   9.251  1.00  0.61           C  
ATOM   3735  CE1 TYR B 170     -26.901  11.987  10.119  1.00  0.61           C  
ATOM   3736  CE2 TYR B 170     -25.320  13.821  10.130  1.00  0.61           C  
ATOM   3737  CZ  TYR B 170     -26.523  13.257  10.562  1.00  0.61           C  
ATOM   3738  OH  TYR B 170     -27.355  13.981  11.437  1.00  0.61           O  
ATOM   3739  N   LEU B 171     -22.300   9.252   5.948  1.00  0.70           N  
ATOM   3740  CA  LEU B 171     -21.448   8.912   4.817  1.00  0.70           C  
ATOM   3741  C   LEU B 171     -22.006   7.769   3.975  1.00  0.70           C  
ATOM   3742  O   LEU B 171     -22.044   7.863   2.749  1.00  0.70           O  
ATOM   3743  CB  LEU B 171     -20.015   8.520   5.267  1.00  0.70           C  
ATOM   3744  CG  LEU B 171     -19.204   9.633   5.964  1.00  0.70           C  
ATOM   3745  CD1 LEU B 171     -17.923   9.052   6.581  1.00  0.70           C  
ATOM   3746  CD2 LEU B 171     -18.847  10.801   5.042  1.00  0.70           C  
ATOM   3747  N   THR B 172     -22.505   6.680   4.608  1.00  0.71           N  
ATOM   3748  CA  THR B 172     -23.169   5.561   3.930  1.00  0.71           C  
ATOM   3749  C   THR B 172     -24.402   6.014   3.173  1.00  0.71           C  
ATOM   3750  O   THR B 172     -24.594   5.662   2.010  1.00  0.71           O  
ATOM   3751  CB  THR B 172     -23.599   4.422   4.868  1.00  0.71           C  
ATOM   3752  OG1 THR B 172     -22.481   3.793   5.460  1.00  0.71           O  
ATOM   3753  CG2 THR B 172     -24.297   3.288   4.124  1.00  0.71           C  
ATOM   3754  N   ALA B 173     -25.266   6.852   3.786  1.00  0.69           N  
ATOM   3755  CA  ALA B 173     -26.455   7.368   3.135  1.00  0.69           C  
ATOM   3756  C   ALA B 173     -26.165   8.218   1.900  1.00  0.69           C  
ATOM   3757  O   ALA B 173     -26.738   7.997   0.835  1.00  0.69           O  
ATOM   3758  CB  ALA B 173     -27.285   8.187   4.144  1.00  0.69           C  
ATOM   3759  N   ALA B 174     -25.216   9.169   2.002  1.00  0.72           N  
ATOM   3760  CA  ALA B 174     -24.772   9.999   0.901  1.00  0.72           C  
ATOM   3761  C   ALA B 174     -24.078   9.225  -0.220  1.00  0.72           C  
ATOM   3762  O   ALA B 174     -24.368   9.410  -1.401  1.00  0.72           O  
ATOM   3763  CB  ALA B 174     -23.826  11.076   1.461  1.00  0.72           C  
ATOM   3764  N   ALA B 175     -23.169   8.292   0.128  1.00  0.76           N  
ATOM   3765  CA  ALA B 175     -22.456   7.447  -0.810  1.00  0.76           C  
ATOM   3766  C   ALA B 175     -23.351   6.499  -1.611  1.00  0.76           C  
ATOM   3767  O   ALA B 175     -23.170   6.323  -2.817  1.00  0.76           O  
ATOM   3768  CB  ALA B 175     -21.356   6.670  -0.064  1.00  0.76           C  
ATOM   3769  N   LYS B 176     -24.379   5.894  -0.973  1.00  0.64           N  
ATOM   3770  CA  LYS B 176     -25.373   5.062  -1.639  1.00  0.64           C  
ATOM   3771  C   LYS B 176     -26.165   5.795  -2.712  1.00  0.64           C  
ATOM   3772  O   LYS B 176     -26.437   5.242  -3.782  1.00  0.64           O  
ATOM   3773  CB  LYS B 176     -26.404   4.516  -0.620  1.00  0.64           C  
ATOM   3774  CG  LYS B 176     -25.911   3.330   0.219  1.00  0.64           C  
ATOM   3775  CD  LYS B 176     -26.969   2.905   1.250  1.00  0.64           C  
ATOM   3776  CE  LYS B 176     -26.612   1.622   2.005  1.00  0.64           C  
ATOM   3777  NZ  LYS B 176     -27.713   1.225   2.899  1.00  0.64           N  
ATOM   3778  N   GLN B 177     -26.557   7.056  -2.436  1.00  0.61           N  
ATOM   3779  CA  GLN B 177     -27.199   7.926  -3.403  1.00  0.61           C  
ATOM   3780  C   GLN B 177     -26.255   8.310  -4.538  1.00  0.61           C  
ATOM   3781  O   GLN B 177     -26.557   8.122  -5.712  1.00  0.61           O  
ATOM   3782  CB  GLN B 177     -27.702   9.217  -2.717  1.00  0.61           C  
ATOM   3783  CG  GLN B 177     -28.690   8.990  -1.552  1.00  0.61           C  
ATOM   3784  CD  GLN B 177     -28.907  10.290  -0.781  1.00  0.61           C  
ATOM   3785  OE1 GLN B 177     -28.539  11.380  -1.220  1.00  0.61           O  
ATOM   3786  NE2 GLN B 177     -29.548  10.189   0.405  1.00  0.61           N  
ATOM   3787  N   ASN B 178     -25.029   8.765  -4.205  1.00  0.67           N  
ATOM   3788  CA  ASN B 178     -24.008   9.202  -5.150  1.00  0.67           C  
ATOM   3789  C   ASN B 178     -23.589   8.134  -6.163  1.00  0.67           C  
ATOM   3790  O   ASN B 178     -23.384   8.410  -7.344  1.00  0.67           O  
ATOM   3791  CB  ASN B 178     -22.742   9.636  -4.378  1.00  0.67           C  
ATOM   3792  CG  ASN B 178     -22.931  10.970  -3.662  1.00  0.67           C  
ATOM   3793  OD1 ASN B 178     -23.910  11.707  -3.797  1.00  0.67           O  
ATOM   3794  ND2 ASN B 178     -21.893  11.318  -2.868  1.00  0.67           N  
ATOM   3795  N   ARG B 179     -23.489   6.865  -5.720  1.00  0.61           N  
ATOM   3796  CA  ARG B 179     -23.258   5.697  -6.555  1.00  0.61           C  
ATOM   3797  C   ARG B 179     -24.321   5.512  -7.637  1.00  0.61           C  
ATOM   3798  O   ARG B 179     -24.014   5.212  -8.786  1.00  0.61           O  
ATOM   3799  CB  ARG B 179     -23.264   4.460  -5.623  1.00  0.61           C  
ATOM   3800  CG  ARG B 179     -23.187   3.079  -6.320  1.00  0.61           C  
ATOM   3801  CD  ARG B 179     -23.711   1.911  -5.477  1.00  0.61           C  
ATOM   3802  NE  ARG B 179     -25.143   2.254  -5.192  1.00  0.61           N  
ATOM   3803  CZ  ARG B 179     -25.951   1.580  -4.369  1.00  0.61           C  
ATOM   3804  NH1 ARG B 179     -25.562   0.445  -3.804  1.00  0.61           N  
ATOM   3805  NH2 ARG B 179     -27.162   2.068  -4.109  1.00  0.61           N  
ATOM   3806  N   ILE B 180     -25.607   5.722  -7.296  1.00  0.63           N  
ATOM   3807  CA  ILE B 180     -26.730   5.655  -8.225  1.00  0.63           C  
ATOM   3808  C   ILE B 180     -26.654   6.721  -9.307  1.00  0.63           C  
ATOM   3809  O   ILE B 180     -26.983   6.514 -10.471  1.00  0.63           O  
ATOM   3810  CB  ILE B 180     -28.051   5.694  -7.450  1.00  0.63           C  
ATOM   3811  CG1 ILE B 180     -28.322   4.357  -6.697  1.00  0.63           C  
ATOM   3812  CG2 ILE B 180     -29.228   6.157  -8.339  1.00  0.63           C  
ATOM   3813  CD1 ILE B 180     -27.905   3.070  -7.424  1.00  0.63           C  
ATOM   3814  N   LEU B 181     -26.178   7.918  -8.973  1.00  0.65           N  
ATOM   3815  CA  LEU B 181     -25.955   8.961  -9.949  1.00  0.65           C  
ATOM   3816  C   LEU B 181     -24.860   8.635 -10.945  1.00  0.65           C  
ATOM   3817  O   LEU B 181     -24.963   8.916 -12.136  1.00  0.65           O  
ATOM   3818  CB  LEU B 181     -25.621  10.251  -9.215  1.00  0.65           C  
ATOM   3819  CG  LEU B 181     -26.868  10.998  -8.742  1.00  0.65           C  
ATOM   3820  CD1 LEU B 181     -27.762  10.246  -7.751  1.00  0.65           C  
ATOM   3821  CD2 LEU B 181     -26.371  12.261  -8.074  1.00  0.65           C  
ATOM   3822  N   LEU B 182     -23.784   7.995 -10.467  1.00  0.69           N  
ATOM   3823  CA  LEU B 182     -22.739   7.441 -11.299  1.00  0.69           C  
ATOM   3824  C   LEU B 182     -23.244   6.320 -12.206  1.00  0.69           C  
ATOM   3825  O   LEU B 182     -22.940   6.322 -13.396  1.00  0.69           O  
ATOM   3826  CB  LEU B 182     -21.573   6.987 -10.400  1.00  0.69           C  
ATOM   3827  CG  LEU B 182     -20.867   8.162  -9.691  1.00  0.69           C  
ATOM   3828  CD1 LEU B 182     -20.086   7.673  -8.466  1.00  0.69           C  
ATOM   3829  CD2 LEU B 182     -19.939   8.883 -10.674  1.00  0.69           C  
ATOM   3830  N   GLU B 183     -24.107   5.416 -11.682  1.00  0.62           N  
ATOM   3831  CA  GLU B 183     -24.847   4.400 -12.431  1.00  0.62           C  
ATOM   3832  C   GLU B 183     -25.685   5.012 -13.558  1.00  0.62           C  
ATOM   3833  O   GLU B 183     -25.608   4.602 -14.711  1.00  0.62           O  
ATOM   3834  CB  GLU B 183     -25.773   3.639 -11.439  1.00  0.62           C  
ATOM   3835  CG  GLU B 183     -26.487   2.361 -11.951  1.00  0.62           C  
ATOM   3836  CD  GLU B 183     -25.858   1.070 -11.429  1.00  0.62           C  
ATOM   3837  OE1 GLU B 183     -25.729   0.107 -12.224  1.00  0.62           O  
ATOM   3838  OE2 GLU B 183     -25.558   1.020 -10.203  1.00  0.62           O  
ATOM   3839  N   HIS B 184     -26.436   6.103 -13.279  1.00  0.56           N  
ATOM   3840  CA  HIS B 184     -27.173   6.850 -14.293  1.00  0.56           C  
ATOM   3841  C   HIS B 184     -26.307   7.400 -15.417  1.00  0.56           C  
ATOM   3842  O   HIS B 184     -26.566   7.175 -16.598  1.00  0.56           O  
ATOM   3843  CB  HIS B 184     -27.876   8.076 -13.650  1.00  0.56           C  
ATOM   3844  CG  HIS B 184     -29.178   7.732 -13.023  1.00  0.56           C  
ATOM   3845  ND1 HIS B 184     -30.149   7.340 -13.903  1.00  0.56           N  
ATOM   3846  CD2 HIS B 184     -29.660   7.737 -11.751  1.00  0.56           C  
ATOM   3847  CE1 HIS B 184     -31.214   7.099 -13.170  1.00  0.56           C  
ATOM   3848  NE2 HIS B 184     -30.975   7.327 -11.853  1.00  0.56           N  
ATOM   3849  N   ILE B 185     -25.219   8.122 -15.082  1.00  0.63           N  
ATOM   3850  CA  ILE B 185     -24.348   8.730 -16.082  1.00  0.63           C  
ATOM   3851  C   ILE B 185     -23.615   7.680 -16.917  1.00  0.63           C  
ATOM   3852  O   ILE B 185     -23.537   7.776 -18.143  1.00  0.63           O  
ATOM   3853  CB  ILE B 185     -23.391   9.768 -15.499  1.00  0.63           C  
ATOM   3854  CG1 ILE B 185     -24.162  10.891 -14.764  1.00  0.63           C  
ATOM   3855  CG2 ILE B 185     -22.609  10.388 -16.671  1.00  0.63           C  
ATOM   3856  CD1 ILE B 185     -23.254  11.854 -13.987  1.00  0.63           C  
ATOM   3857  N   GLN B 186     -23.123   6.601 -16.272  1.00  0.62           N  
ATOM   3858  CA  GLN B 186     -22.556   5.429 -16.920  1.00  0.62           C  
ATOM   3859  C   GLN B 186     -23.546   4.747 -17.867  1.00  0.62           C  
ATOM   3860  O   GLN B 186     -23.226   4.417 -19.008  1.00  0.62           O  
ATOM   3861  CB  GLN B 186     -22.077   4.460 -15.807  1.00  0.62           C  
ATOM   3862  CG  GLN B 186     -21.459   3.119 -16.268  1.00  0.62           C  
ATOM   3863  CD  GLN B 186     -22.484   2.031 -16.592  1.00  0.62           C  
ATOM   3864  OE1 GLN B 186     -23.661   2.078 -16.240  1.00  0.62           O  
ATOM   3865  NE2 GLN B 186     -22.027   0.986 -17.315  1.00  0.62           N  
ATOM   3866  N   GLY B 187     -24.813   4.605 -17.429  1.00  0.64           N  
ATOM   3867  CA  GLY B 187     -25.884   3.865 -18.087  1.00  0.64           C  
ATOM   3868  C   GLY B 187     -26.545   4.538 -19.260  1.00  0.64           C  
ATOM   3869  O   GLY B 187     -27.549   4.047 -19.758  1.00  0.64           O  
ATOM   3870  N   HIS B 188     -26.006   5.692 -19.699  1.00  0.51           N  
ATOM   3871  CA  HIS B 188     -26.382   6.463 -20.883  1.00  0.51           C  
ATOM   3872  C   HIS B 188     -27.371   7.569 -20.589  1.00  0.51           C  
ATOM   3873  O   HIS B 188     -27.879   8.214 -21.508  1.00  0.51           O  
ATOM   3874  CB  HIS B 188     -26.885   5.654 -22.117  1.00  0.51           C  
ATOM   3875  CG  HIS B 188     -25.968   4.550 -22.547  1.00  0.51           C  
ATOM   3876  ND1 HIS B 188     -24.886   4.834 -23.362  1.00  0.51           N  
ATOM   3877  CD2 HIS B 188     -26.009   3.222 -22.267  1.00  0.51           C  
ATOM   3878  CE1 HIS B 188     -24.293   3.672 -23.558  1.00  0.51           C  
ATOM   3879  NE2 HIS B 188     -24.930   2.664 -22.917  1.00  0.51           N  
ATOM   3880  N   ALA B 189     -27.640   7.876 -19.303  1.00  0.56           N  
ATOM   3881  CA  ALA B 189     -28.496   8.984 -18.944  1.00  0.56           C  
ATOM   3882  C   ALA B 189     -27.903  10.328 -19.363  1.00  0.56           C  
ATOM   3883  O   ALA B 189     -26.691  10.523 -19.320  1.00  0.56           O  
ATOM   3884  CB  ALA B 189     -28.819   8.976 -17.443  1.00  0.56           C  
ATOM   3885  N   LEU B 190     -28.753  11.273 -19.823  1.00  0.58           N  
ATOM   3886  CA  LEU B 190     -28.327  12.566 -20.350  1.00  0.58           C  
ATOM   3887  C   LEU B 190     -27.318  12.491 -21.493  1.00  0.58           C  
ATOM   3888  O   LEU B 190     -26.301  13.180 -21.505  1.00  0.58           O  
ATOM   3889  CB  LEU B 190     -27.769  13.511 -19.271  1.00  0.58           C  
ATOM   3890  CG  LEU B 190     -28.723  13.849 -18.125  1.00  0.58           C  
ATOM   3891  CD1 LEU B 190     -27.923  14.613 -17.069  1.00  0.58           C  
ATOM   3892  CD2 LEU B 190     -29.918  14.674 -18.609  1.00  0.58           C  
ATOM   3893  N   TYR B 191     -27.601  11.663 -22.518  1.00  0.53           N  
ATOM   3894  CA  TYR B 191     -26.672  11.303 -23.580  1.00  0.53           C  
ATOM   3895  C   TYR B 191     -25.963  12.480 -24.271  1.00  0.53           C  
ATOM   3896  O   TYR B 191     -24.773  12.407 -24.560  1.00  0.53           O  
ATOM   3897  CB  TYR B 191     -27.451  10.414 -24.592  1.00  0.53           C  
ATOM   3898  CG  TYR B 191     -26.588   9.935 -25.726  1.00  0.53           C  
ATOM   3899  CD1 TYR B 191     -26.555  10.661 -26.928  1.00  0.53           C  
ATOM   3900  CD2 TYR B 191     -25.772   8.801 -25.587  1.00  0.53           C  
ATOM   3901  CE1 TYR B 191     -25.706  10.271 -27.971  1.00  0.53           C  
ATOM   3902  CE2 TYR B 191     -24.929   8.403 -26.636  1.00  0.53           C  
ATOM   3903  CZ  TYR B 191     -24.895   9.144 -27.824  1.00  0.53           C  
ATOM   3904  OH  TYR B 191     -24.045   8.771 -28.883  1.00  0.53           O  
ATOM   3905  N   ARG B 192     -26.672  13.608 -24.492  1.00  0.51           N  
ATOM   3906  CA  ARG B 192     -26.160  14.810 -25.135  1.00  0.51           C  
ATOM   3907  C   ARG B 192     -24.938  15.431 -24.477  1.00  0.51           C  
ATOM   3908  O   ARG B 192     -24.092  16.009 -25.151  1.00  0.51           O  
ATOM   3909  CB  ARG B 192     -27.230  15.931 -25.146  1.00  0.51           C  
ATOM   3910  CG  ARG B 192     -28.468  15.634 -26.008  1.00  0.51           C  
ATOM   3911  CD  ARG B 192     -29.448  16.811 -25.994  1.00  0.51           C  
ATOM   3912  NE  ARG B 192     -30.594  16.450 -26.890  1.00  0.51           N  
ATOM   3913  CZ  ARG B 192     -31.606  17.284 -27.166  1.00  0.51           C  
ATOM   3914  NH1 ARG B 192     -32.485  16.958 -28.112  1.00  0.51           N  
ATOM   3915  NH2 ARG B 192     -31.759  18.436 -26.519  1.00  0.51           N  
ATOM   3916  N   SER B 193     -24.829  15.371 -23.137  1.00  0.66           N  
ATOM   3917  CA  SER B 193     -23.751  16.048 -22.440  1.00  0.66           C  
ATOM   3918  C   SER B 193     -22.586  15.124 -22.150  1.00  0.66           C  
ATOM   3919  O   SER B 193     -21.600  15.588 -21.587  1.00  0.66           O  
ATOM   3920  CB  SER B 193     -24.214  16.700 -21.100  1.00  0.66           C  
ATOM   3921  OG  SER B 193     -24.961  15.804 -20.275  1.00  0.66           O  
ATOM   3922  N   PHE B 194     -22.643  13.820 -22.525  1.00  0.58           N  
ATOM   3923  CA  PHE B 194     -21.632  12.840 -22.128  1.00  0.58           C  
ATOM   3924  C   PHE B 194     -21.203  11.903 -23.248  1.00  0.58           C  
ATOM   3925  O   PHE B 194     -22.007  11.120 -23.751  1.00  0.58           O  
ATOM   3926  CB  PHE B 194     -22.122  11.915 -20.973  1.00  0.58           C  
ATOM   3927  CG  PHE B 194     -22.605  12.696 -19.795  1.00  0.58           C  
ATOM   3928  CD1 PHE B 194     -21.776  13.632 -19.164  1.00  0.58           C  
ATOM   3929  CD2 PHE B 194     -23.884  12.468 -19.276  1.00  0.58           C  
ATOM   3930  CE1 PHE B 194     -22.258  14.419 -18.117  1.00  0.58           C  
ATOM   3931  CE2 PHE B 194     -24.313  13.153 -18.137  1.00  0.58           C  
ATOM   3932  CZ  PHE B 194     -23.534  14.176 -17.598  1.00  0.58           C  
ATOM   3933  N   ASP B 195     -19.903  11.896 -23.616  1.00  0.59           N  
ATOM   3934  CA  ASP B 195     -19.316  10.973 -24.578  1.00  0.59           C  
ATOM   3935  C   ASP B 195     -19.115   9.561 -24.016  1.00  0.59           C  
ATOM   3936  O   ASP B 195     -19.293   9.274 -22.834  1.00  0.59           O  
ATOM   3937  CB  ASP B 195     -17.932  11.462 -25.094  1.00  0.59           C  
ATOM   3938  CG  ASP B 195     -18.023  12.581 -26.111  1.00  0.59           C  
ATOM   3939  OD1 ASP B 195     -19.145  13.038 -26.424  1.00  0.59           O  
ATOM   3940  OD2 ASP B 195     -16.939  13.046 -26.556  1.00  0.59           O  
ATOM   3941  N   GLU B 196     -18.738   8.615 -24.901  1.00  0.62           N  
ATOM   3942  CA  GLU B 196     -18.426   7.232 -24.577  1.00  0.62           C  
ATOM   3943  C   GLU B 196     -17.252   7.056 -23.627  1.00  0.62           C  
ATOM   3944  O   GLU B 196     -17.352   6.341 -22.636  1.00  0.62           O  
ATOM   3945  CB  GLU B 196     -18.142   6.511 -25.899  1.00  0.62           C  
ATOM   3946  CG  GLU B 196     -17.972   4.979 -25.804  1.00  0.62           C  
ATOM   3947  CD  GLU B 196     -17.896   4.387 -27.210  1.00  0.62           C  
ATOM   3948  OE1 GLU B 196     -17.769   5.189 -28.174  1.00  0.62           O  
ATOM   3949  OE2 GLU B 196     -18.009   3.145 -27.337  1.00  0.62           O  
ATOM   3950  N   ILE B 197     -16.151   7.813 -23.843  1.00  0.62           N  
ATOM   3951  CA  ILE B 197     -14.975   7.858 -22.973  1.00  0.62           C  
ATOM   3952  C   ILE B 197     -15.357   8.175 -21.539  1.00  0.62           C  
ATOM   3953  O   ILE B 197     -14.910   7.556 -20.579  1.00  0.62           O  
ATOM   3954  CB  ILE B 197     -14.003   8.923 -23.507  1.00  0.62           C  
ATOM   3955  CG1 ILE B 197     -13.293   8.367 -24.763  1.00  0.62           C  
ATOM   3956  CG2 ILE B 197     -12.975   9.396 -22.447  1.00  0.62           C  
ATOM   3957  CD1 ILE B 197     -12.507   9.423 -25.549  1.00  0.62           C  
ATOM   3958  N   GLU B 198     -16.256   9.147 -21.376  1.00  0.60           N  
ATOM   3959  CA  GLU B 198     -16.743   9.593 -20.101  1.00  0.60           C  
ATOM   3960  C   GLU B 198     -17.676   8.650 -19.406  1.00  0.60           C  
ATOM   3961  O   GLU B 198     -17.640   8.545 -18.189  1.00  0.60           O  
ATOM   3962  CB  GLU B 198     -17.408  10.940 -20.290  1.00  0.60           C  
ATOM   3963  CG  GLU B 198     -16.378  11.931 -20.857  1.00  0.60           C  
ATOM   3964  CD  GLU B 198     -15.238  12.289 -19.899  1.00  0.60           C  
ATOM   3965  OE1 GLU B 198     -15.522  12.887 -18.833  1.00  0.60           O  
ATOM   3966  OE2 GLU B 198     -14.056  11.989 -20.217  1.00  0.60           O  
ATOM   3967  N   ARG B 199     -18.510   7.887 -20.137  1.00  0.55           N  
ATOM   3968  CA  ARG B 199     -19.299   6.815 -19.550  1.00  0.55           C  
ATOM   3969  C   ARG B 199     -18.428   5.800 -18.827  1.00  0.55           C  
ATOM   3970  O   ARG B 199     -18.727   5.430 -17.694  1.00  0.55           O  
ATOM   3971  CB  ARG B 199     -20.165   6.136 -20.629  1.00  0.55           C  
ATOM   3972  CG  ARG B 199     -21.553   6.786 -20.693  1.00  0.55           C  
ATOM   3973  CD  ARG B 199     -22.457   6.200 -21.774  1.00  0.55           C  
ATOM   3974  NE  ARG B 199     -22.108   6.837 -23.089  1.00  0.55           N  
ATOM   3975  CZ  ARG B 199     -22.555   8.035 -23.482  1.00  0.55           C  
ATOM   3976  NH1 ARG B 199     -23.318   8.808 -22.718  1.00  0.55           N  
ATOM   3977  NH2 ARG B 199     -22.175   8.538 -24.653  1.00  0.55           N  
ATOM   3978  N   GLU B 200     -17.279   5.453 -19.434  1.00  0.61           N  
ATOM   3979  CA  GLU B 200     -16.197   4.724 -18.799  1.00  0.61           C  
ATOM   3980  C   GLU B 200     -15.592   5.430 -17.584  1.00  0.61           C  
ATOM   3981  O   GLU B 200     -15.438   4.835 -16.528  1.00  0.61           O  
ATOM   3982  CB  GLU B 200     -15.090   4.394 -19.835  1.00  0.61           C  
ATOM   3983  CG  GLU B 200     -15.130   2.925 -20.319  1.00  0.61           C  
ATOM   3984  CD  GLU B 200     -16.315   2.603 -21.230  1.00  0.61           C  
ATOM   3985  OE1 GLU B 200     -17.486   2.714 -20.785  1.00  0.61           O  
ATOM   3986  OE2 GLU B 200     -16.036   2.223 -22.396  1.00  0.61           O  
ATOM   3987  N   GLN B 201     -15.293   6.746 -17.647  1.00  0.64           N  
ATOM   3988  CA  GLN B 201     -14.823   7.502 -16.483  1.00  0.64           C  
ATOM   3989  C   GLN B 201     -15.832   7.539 -15.323  1.00  0.64           C  
ATOM   3990  O   GLN B 201     -15.500   7.389 -14.149  1.00  0.64           O  
ATOM   3991  CB  GLN B 201     -14.447   8.959 -16.873  1.00  0.64           C  
ATOM   3992  CG  GLN B 201     -13.366   9.127 -17.973  1.00  0.64           C  
ATOM   3993  CD  GLN B 201     -11.948   8.733 -17.558  1.00  0.64           C  
ATOM   3994  OE1 GLN B 201     -11.071   9.569 -17.339  1.00  0.64           O  
ATOM   3995  NE2 GLN B 201     -11.678   7.420 -17.487  1.00  0.64           N  
ATOM   3996  N   PHE B 202     -17.131   7.711 -15.616  1.00  0.64           N  
ATOM   3997  CA  PHE B 202     -18.192   7.585 -14.634  1.00  0.64           C  
ATOM   3998  C   PHE B 202     -18.345   6.154 -14.095  1.00  0.64           C  
ATOM   3999  O   PHE B 202     -18.663   5.985 -12.919  1.00  0.64           O  
ATOM   4000  CB  PHE B 202     -19.530   8.178 -15.159  1.00  0.64           C  
ATOM   4001  CG  PHE B 202     -19.411   9.685 -15.338  1.00  0.64           C  
ATOM   4002  CD1 PHE B 202     -19.262  10.542 -14.231  1.00  0.64           C  
ATOM   4003  CD2 PHE B 202     -19.451  10.269 -16.617  1.00  0.64           C  
ATOM   4004  CE1 PHE B 202     -19.161  11.931 -14.400  1.00  0.64           C  
ATOM   4005  CE2 PHE B 202     -19.336  11.653 -16.795  1.00  0.64           C  
ATOM   4006  CZ  PHE B 202     -19.203  12.487 -15.683  1.00  0.64           C  
ATOM   4007  N   ASP B 203     -18.077   5.099 -14.906  1.00  0.62           N  
ATOM   4008  CA  ASP B 203     -17.937   3.714 -14.459  1.00  0.62           C  
ATOM   4009  C   ASP B 203     -16.771   3.525 -13.469  1.00  0.62           C  
ATOM   4010  O   ASP B 203     -16.947   2.941 -12.397  1.00  0.62           O  
ATOM   4011  CB  ASP B 203     -17.782   2.761 -15.678  1.00  0.62           C  
ATOM   4012  CG  ASP B 203     -18.073   1.320 -15.289  1.00  0.62           C  
ATOM   4013  OD1 ASP B 203     -17.109   0.539 -15.101  1.00  0.62           O  
ATOM   4014  OD2 ASP B 203     -19.279   0.988 -15.163  1.00  0.62           O  
ATOM   4015  N   ASP B 204     -15.576   4.112 -13.751  1.00  0.65           N  
ATOM   4016  CA  ASP B 204     -14.409   4.112 -12.867  1.00  0.65           C  
ATOM   4017  C   ASP B 204     -14.772   4.636 -11.475  1.00  0.65           C  
ATOM   4018  O   ASP B 204     -14.619   3.961 -10.455  1.00  0.65           O  
ATOM   4019  CB  ASP B 204     -13.264   5.028 -13.419  1.00  0.65           C  
ATOM   4020  CG  ASP B 204     -12.750   4.637 -14.794  1.00  0.65           C  
ATOM   4021  OD1 ASP B 204     -12.951   3.469 -15.190  1.00  0.65           O  
ATOM   4022  OD2 ASP B 204     -12.123   5.499 -15.466  1.00  0.65           O  
ATOM   4023  N   ALA B 205     -15.399   5.830 -11.451  1.00  0.73           N  
ATOM   4024  CA  ALA B 205     -15.939   6.481 -10.278  1.00  0.73           C  
ATOM   4025  C   ALA B 205     -17.059   5.697  -9.580  1.00  0.73           C  
ATOM   4026  O   ALA B 205     -17.137   5.671  -8.354  1.00  0.73           O  
ATOM   4027  CB  ALA B 205     -16.403   7.900 -10.663  1.00  0.73           C  
ATOM   4028  N   MET B 206     -17.963   5.016 -10.320  1.00  0.65           N  
ATOM   4029  CA  MET B 206     -18.997   4.140  -9.772  1.00  0.65           C  
ATOM   4030  C   MET B 206     -18.434   2.962  -8.981  1.00  0.65           C  
ATOM   4031  O   MET B 206     -18.871   2.666  -7.865  1.00  0.65           O  
ATOM   4032  CB  MET B 206     -19.866   3.574 -10.922  1.00  0.65           C  
ATOM   4033  CG  MET B 206     -21.041   2.676 -10.488  1.00  0.65           C  
ATOM   4034  SD  MET B 206     -21.712   1.667 -11.841  1.00  0.65           S  
ATOM   4035  CE  MET B 206     -20.299   0.526 -11.985  1.00  0.65           C  
ATOM   4036  N   ILE B 207     -17.406   2.288  -9.532  1.00  0.65           N  
ATOM   4037  CA  ILE B 207     -16.654   1.226  -8.875  1.00  0.65           C  
ATOM   4038  C   ILE B 207     -15.920   1.733  -7.638  1.00  0.65           C  
ATOM   4039  O   ILE B 207     -15.946   1.114  -6.572  1.00  0.65           O  
ATOM   4040  CB  ILE B 207     -15.718   0.533  -9.868  1.00  0.65           C  
ATOM   4041  CG1 ILE B 207     -16.569  -0.238 -10.908  1.00  0.65           C  
ATOM   4042  CG2 ILE B 207     -14.746  -0.423  -9.139  1.00  0.65           C  
ATOM   4043  CD1 ILE B 207     -15.768  -0.875 -12.049  1.00  0.65           C  
ATOM   4044  N   GLU B 208     -15.283   2.912  -7.715  1.00  0.66           N  
ATOM   4045  CA  GLU B 208     -14.668   3.555  -6.570  1.00  0.66           C  
ATOM   4046  C   GLU B 208     -15.629   4.008  -5.485  1.00  0.66           C  
ATOM   4047  O   GLU B 208     -15.382   3.782  -4.304  1.00  0.66           O  
ATOM   4048  CB  GLU B 208     -13.743   4.671  -7.044  1.00  0.66           C  
ATOM   4049  CG  GLU B 208     -12.566   4.041  -7.819  1.00  0.66           C  
ATOM   4050  CD  GLU B 208     -11.529   5.061  -8.244  1.00  0.66           C  
ATOM   4051  OE1 GLU B 208     -11.678   6.245  -7.865  1.00  0.66           O  
ATOM   4052  OE2 GLU B 208     -10.561   4.615  -8.912  1.00  0.66           O  
ATOM   4053  N   ALA B 209     -16.800   4.573  -5.836  1.00  0.75           N  
ATOM   4054  CA  ALA B 209     -17.866   4.876  -4.897  1.00  0.75           C  
ATOM   4055  C   ALA B 209     -18.379   3.633  -4.165  1.00  0.75           C  
ATOM   4056  O   ALA B 209     -18.606   3.647  -2.957  1.00  0.75           O  
ATOM   4057  CB  ALA B 209     -19.023   5.585  -5.630  1.00  0.75           C  
ATOM   4058  N   HIS B 210     -18.506   2.497  -4.879  1.00  0.60           N  
ATOM   4059  CA  HIS B 210     -18.758   1.184  -4.302  1.00  0.60           C  
ATOM   4060  C   HIS B 210     -17.661   0.704  -3.335  1.00  0.60           C  
ATOM   4061  O   HIS B 210     -17.940   0.105  -2.295  1.00  0.60           O  
ATOM   4062  CB  HIS B 210     -18.967   0.160  -5.438  1.00  0.60           C  
ATOM   4063  CG  HIS B 210     -19.338  -1.210  -4.978  1.00  0.60           C  
ATOM   4064  ND1 HIS B 210     -20.584  -1.432  -4.428  1.00  0.60           N  
ATOM   4065  CD2 HIS B 210     -18.625  -2.365  -5.026  1.00  0.60           C  
ATOM   4066  CE1 HIS B 210     -20.609  -2.721  -4.155  1.00  0.60           C  
ATOM   4067  NE2 HIS B 210     -19.449  -3.335  -4.500  1.00  0.60           N  
ATOM   4068  N   GLN B 211     -16.367   0.986  -3.628  1.00  0.66           N  
ATOM   4069  CA  GLN B 211     -15.259   0.760  -2.700  1.00  0.66           C  
ATOM   4070  C   GLN B 211     -15.407   1.557  -1.411  1.00  0.66           C  
ATOM   4071  O   GLN B 211     -15.229   1.027  -0.314  1.00  0.66           O  
ATOM   4072  CB  GLN B 211     -13.866   1.090  -3.324  1.00  0.66           C  
ATOM   4073  CG  GLN B 211     -12.835  -0.061  -3.157  1.00  0.66           C  
ATOM   4074  CD  GLN B 211     -11.418   0.328  -2.705  1.00  0.66           C  
ATOM   4075  OE1 GLN B 211     -11.148   0.587  -1.531  1.00  0.66           O  
ATOM   4076  NE2 GLN B 211     -10.454   0.277  -3.654  1.00  0.66           N  
ATOM   4077  N   LEU B 212     -15.789   2.845  -1.525  1.00  0.69           N  
ATOM   4078  CA  LEU B 212     -16.061   3.709  -0.391  1.00  0.69           C  
ATOM   4079  C   LEU B 212     -17.217   3.239   0.473  1.00  0.69           C  
ATOM   4080  O   LEU B 212     -17.068   3.170   1.688  1.00  0.69           O  
ATOM   4081  CB  LEU B 212     -16.298   5.177  -0.815  1.00  0.69           C  
ATOM   4082  CG  LEU B 212     -15.137   5.808  -1.609  1.00  0.69           C  
ATOM   4083  CD1 LEU B 212     -15.479   7.258  -1.960  1.00  0.69           C  
ATOM   4084  CD2 LEU B 212     -13.787   5.736  -0.879  1.00  0.69           C  
ATOM   4085  N   VAL B 213     -18.366   2.821  -0.112  1.00  0.76           N  
ATOM   4086  CA  VAL B 213     -19.478   2.230   0.642  1.00  0.76           C  
ATOM   4087  C   VAL B 213     -19.025   0.985   1.401  1.00  0.76           C  
ATOM   4088  O   VAL B 213     -19.236   0.846   2.601  1.00  0.76           O  
ATOM   4089  CB  VAL B 213     -20.669   1.886  -0.261  1.00  0.76           C  
ATOM   4090  CG1 VAL B 213     -21.788   1.181   0.535  1.00  0.76           C  
ATOM   4091  CG2 VAL B 213     -21.244   3.181  -0.866  1.00  0.76           C  
ATOM   4092  N   SER B 214     -18.268   0.096   0.728  1.00  0.70           N  
ATOM   4093  CA  SER B 214     -17.693  -1.105   1.324  1.00  0.70           C  
ATOM   4094  C   SER B 214     -16.751  -0.841   2.502  1.00  0.70           C  
ATOM   4095  O   SER B 214     -16.777  -1.557   3.506  1.00  0.70           O  
ATOM   4096  CB  SER B 214     -16.931  -1.903   0.228  1.00  0.70           C  
ATOM   4097  OG  SER B 214     -16.375  -3.145   0.684  1.00  0.70           O  
ATOM   4098  N   MET B 215     -15.872   0.175   2.424  1.00  0.68           N  
ATOM   4099  CA  MET B 215     -15.047   0.599   3.548  1.00  0.68           C  
ATOM   4100  C   MET B 215     -15.830   1.248   4.684  1.00  0.68           C  
ATOM   4101  O   MET B 215     -15.616   0.927   5.852  1.00  0.68           O  
ATOM   4102  CB  MET B 215     -13.907   1.534   3.079  1.00  0.68           C  
ATOM   4103  CG  MET B 215     -12.821   0.803   2.264  1.00  0.68           C  
ATOM   4104  SD  MET B 215     -11.990  -0.518   3.206  1.00  0.68           S  
ATOM   4105  CE  MET B 215     -10.996  -1.117   1.819  1.00  0.68           C  
ATOM   4106  N   THR B 216     -16.790   2.138   4.366  1.00  0.75           N  
ATOM   4107  CA  THR B 216     -17.666   2.817   5.324  1.00  0.75           C  
ATOM   4108  C   THR B 216     -18.501   1.841   6.141  1.00  0.75           C  
ATOM   4109  O   THR B 216     -18.517   1.895   7.373  1.00  0.75           O  
ATOM   4110  CB  THR B 216     -18.595   3.787   4.592  1.00  0.75           C  
ATOM   4111  OG1 THR B 216     -17.830   4.786   3.936  1.00  0.75           O  
ATOM   4112  CG2 THR B 216     -19.548   4.568   5.493  1.00  0.75           C  
ATOM   4113  N   ASP B 217     -19.139   0.857   5.476  1.00  0.69           N  
ATOM   4114  CA  ASP B 217     -19.888  -0.218   6.098  1.00  0.69           C  
ATOM   4115  C   ASP B 217     -19.007  -1.128   6.982  1.00  0.69           C  
ATOM   4116  O   ASP B 217     -19.397  -1.517   8.082  1.00  0.69           O  
ATOM   4117  CB  ASP B 217     -20.662  -1.008   5.002  1.00  0.69           C  
ATOM   4118  CG  ASP B 217     -21.797  -0.203   4.353  1.00  0.69           C  
ATOM   4119  OD1 ASP B 217     -22.088   0.952   4.771  1.00  0.69           O  
ATOM   4120  OD2 ASP B 217     -22.417  -0.771   3.416  1.00  0.69           O  
ATOM   4121  N   LEU B 218     -17.753  -1.451   6.568  1.00  0.69           N  
ATOM   4122  CA  LEU B 218     -16.799  -2.188   7.402  1.00  0.69           C  
ATOM   4123  C   LEU B 218     -16.429  -1.465   8.686  1.00  0.69           C  
ATOM   4124  O   LEU B 218     -16.395  -2.052   9.764  1.00  0.69           O  
ATOM   4125  CB  LEU B 218     -15.497  -2.515   6.620  1.00  0.69           C  
ATOM   4126  CG  LEU B 218     -14.416  -3.320   7.387  1.00  0.69           C  
ATOM   4127  CD1 LEU B 218     -14.912  -4.698   7.856  1.00  0.69           C  
ATOM   4128  CD2 LEU B 218     -13.137  -3.477   6.547  1.00  0.69           C  
ATOM   4129  N   ILE B 219     -16.180  -0.146   8.627  1.00  0.69           N  
ATOM   4130  CA  ILE B 219     -15.904   0.661   9.805  1.00  0.69           C  
ATOM   4131  C   ILE B 219     -17.073   0.670  10.801  1.00  0.69           C  
ATOM   4132  O   ILE B 219     -16.848   0.529  12.002  1.00  0.69           O  
ATOM   4133  CB  ILE B 219     -15.463   2.059   9.388  1.00  0.69           C  
ATOM   4134  CG1 ILE B 219     -14.055   2.029   8.736  1.00  0.69           C  
ATOM   4135  CG2 ILE B 219     -15.525   3.041  10.583  1.00  0.69           C  
ATOM   4136  CD1 ILE B 219     -13.654   3.357   8.077  1.00  0.69           C  
ATOM   4137  N   SER B 220     -18.338   0.755  10.322  1.00  0.73           N  
ATOM   4138  CA  SER B 220     -19.556   0.587  11.128  1.00  0.73           C  
ATOM   4139  C   SER B 220     -19.615  -0.776  11.825  1.00  0.73           C  
ATOM   4140  O   SER B 220     -19.836  -0.868  13.031  1.00  0.73           O  
ATOM   4141  CB  SER B 220     -20.831   0.817  10.274  1.00  0.73           C  
ATOM   4142  OG  SER B 220     -22.026   0.478  10.976  1.00  0.73           O  
ATOM   4143  N   GLN B 221     -19.311  -1.883  11.111  1.00  0.70           N  
ATOM   4144  CA  GLN B 221     -19.227  -3.221  11.695  1.00  0.70           C  
ATOM   4145  C   GLN B 221     -18.188  -3.329  12.809  1.00  0.70           C  
ATOM   4146  O   GLN B 221     -18.431  -3.916  13.863  1.00  0.70           O  
ATOM   4147  CB  GLN B 221     -18.883  -4.290  10.623  1.00  0.70           C  
ATOM   4148  CG  GLN B 221     -19.982  -4.486   9.554  1.00  0.70           C  
ATOM   4149  CD  GLN B 221     -19.499  -5.401   8.426  1.00  0.70           C  
ATOM   4150  OE1 GLN B 221     -18.413  -5.245   7.867  1.00  0.70           O  
ATOM   4151  NE2 GLN B 221     -20.334  -6.397   8.052  1.00  0.70           N  
ATOM   4152  N   ILE B 222     -16.998  -2.726  12.616  1.00  0.68           N  
ATOM   4153  CA  ILE B 222     -15.992  -2.601  13.661  1.00  0.68           C  
ATOM   4154  C   ILE B 222     -16.442  -1.729  14.827  1.00  0.68           C  
ATOM   4155  O   ILE B 222     -16.287  -2.119  15.977  1.00  0.68           O  
ATOM   4156  CB  ILE B 222     -14.636  -2.163  13.113  1.00  0.68           C  
ATOM   4157  CG1 ILE B 222     -14.154  -3.112  11.987  1.00  0.68           C  
ATOM   4158  CG2 ILE B 222     -13.585  -2.111  14.246  1.00  0.68           C  
ATOM   4159  CD1 ILE B 222     -14.187  -4.604  12.336  1.00  0.68           C  
ATOM   4160  N   LEU B 223     -17.076  -0.563  14.603  1.00  0.70           N  
ATOM   4161  CA  LEU B 223     -17.610   0.287  15.664  1.00  0.70           C  
ATOM   4162  C   LEU B 223     -18.655  -0.402  16.538  1.00  0.70           C  
ATOM   4163  O   LEU B 223     -18.643  -0.282  17.766  1.00  0.70           O  
ATOM   4164  CB  LEU B 223     -18.200   1.578  15.052  1.00  0.70           C  
ATOM   4165  CG  LEU B 223     -17.134   2.636  14.708  1.00  0.70           C  
ATOM   4166  CD1 LEU B 223     -17.686   3.629  13.680  1.00  0.70           C  
ATOM   4167  CD2 LEU B 223     -16.685   3.375  15.975  1.00  0.70           C  
ATOM   4168  N   GLN B 224     -19.549  -1.199  15.926  1.00  0.67           N  
ATOM   4169  CA  GLN B 224     -20.461  -2.091  16.621  1.00  0.67           C  
ATOM   4170  C   GLN B 224     -19.740  -3.178  17.428  1.00  0.67           C  
ATOM   4171  O   GLN B 224     -20.055  -3.411  18.595  1.00  0.67           O  
ATOM   4172  CB  GLN B 224     -21.428  -2.736  15.600  1.00  0.67           C  
ATOM   4173  CG  GLN B 224     -22.334  -1.705  14.879  1.00  0.67           C  
ATOM   4174  CD  GLN B 224     -23.077  -2.352  13.709  1.00  0.67           C  
ATOM   4175  OE1 GLN B 224     -23.360  -3.551  13.689  1.00  0.67           O  
ATOM   4176  NE2 GLN B 224     -23.399  -1.541  12.677  1.00  0.67           N  
ATOM   4177  N   GLN B 225     -18.701  -3.823  16.850  1.00  0.67           N  
ATOM   4178  CA  GLN B 225     -17.853  -4.807  17.517  1.00  0.67           C  
ATOM   4179  C   GLN B 225     -17.099  -4.253  18.732  1.00  0.67           C  
ATOM   4180  O   GLN B 225     -17.079  -4.870  19.797  1.00  0.67           O  
ATOM   4181  CB  GLN B 225     -16.836  -5.386  16.499  1.00  0.67           C  
ATOM   4182  CG  GLN B 225     -15.976  -6.571  17.004  1.00  0.67           C  
ATOM   4183  CD  GLN B 225     -14.953  -6.952  15.934  1.00  0.67           C  
ATOM   4184  OE1 GLN B 225     -15.316  -7.294  14.808  1.00  0.67           O  
ATOM   4185  NE2 GLN B 225     -13.647  -6.872  16.255  1.00  0.67           N  
ATOM   4186  N   LEU B 226     -16.505  -3.038  18.613  1.00  0.64           N  
ATOM   4187  CA  LEU B 226     -15.881  -2.304  19.710  1.00  0.64           C  
ATOM   4188  C   LEU B 226     -16.897  -1.964  20.798  1.00  0.64           C  
ATOM   4189  O   LEU B 226     -16.691  -2.216  21.979  1.00  0.64           O  
ATOM   4190  CB  LEU B 226     -15.236  -0.955  19.242  1.00  0.64           C  
ATOM   4191  CG  LEU B 226     -14.134  -1.003  18.153  1.00  0.64           C  
ATOM   4192  CD1 LEU B 226     -13.735   0.426  17.744  1.00  0.64           C  
ATOM   4193  CD2 LEU B 226     -12.878  -1.795  18.532  1.00  0.64           C  
ATOM   4194  N   SER B 227     -18.077  -1.436  20.419  1.00  0.69           N  
ATOM   4195  CA  SER B 227     -19.126  -1.076  21.369  1.00  0.69           C  
ATOM   4196  C   SER B 227     -19.667  -2.261  22.148  1.00  0.69           C  
ATOM   4197  O   SER B 227     -19.865  -2.210  23.361  1.00  0.69           O  
ATOM   4198  CB  SER B 227     -20.342  -0.422  20.668  1.00  0.69           C  
ATOM   4199  OG  SER B 227     -19.963   0.776  19.993  1.00  0.69           O  
ATOM   4200  N   ALA B 228     -19.910  -3.393  21.460  1.00  0.71           N  
ATOM   4201  CA  ALA B 228     -20.347  -4.629  22.068  1.00  0.71           C  
ATOM   4202  C   ALA B 228     -19.333  -5.234  23.031  1.00  0.71           C  
ATOM   4203  O   ALA B 228     -19.693  -5.711  24.107  1.00  0.71           O  
ATOM   4204  CB  ALA B 228     -20.691  -5.650  20.967  1.00  0.71           C  
ATOM   4205  N   SER B 229     -18.028  -5.222  22.683  1.00  0.65           N  
ATOM   4206  CA  SER B 229     -16.986  -5.769  23.542  1.00  0.65           C  
ATOM   4207  C   SER B 229     -16.829  -5.056  24.882  1.00  0.65           C  
ATOM   4208  O   SER B 229     -16.753  -5.729  25.905  1.00  0.65           O  
ATOM   4209  CB  SER B 229     -15.617  -5.965  22.825  1.00  0.65           C  
ATOM   4210  OG  SER B 229     -14.959  -4.734  22.528  1.00  0.65           O  
ATOM   4211  N   TYR B 230     -16.839  -3.699  24.957  1.00  0.53           N  
ATOM   4212  CA  TYR B 230     -16.692  -2.993  26.238  1.00  0.53           C  
ATOM   4213  C   TYR B 230     -17.882  -3.239  27.156  1.00  0.53           C  
ATOM   4214  O   TYR B 230     -17.752  -3.523  28.345  1.00  0.53           O  
ATOM   4215  CB  TYR B 230     -16.594  -1.432  26.177  1.00  0.53           C  
ATOM   4216  CG  TYR B 230     -15.687  -0.778  25.176  1.00  0.53           C  
ATOM   4217  CD1 TYR B 230     -14.913  -1.447  24.217  1.00  0.53           C  
ATOM   4218  CD2 TYR B 230     -15.753   0.627  25.123  1.00  0.53           C  
ATOM   4219  CE1 TYR B 230     -14.357  -0.737  23.154  1.00  0.53           C  
ATOM   4220  CE2 TYR B 230     -15.082   1.342  24.125  1.00  0.53           C  
ATOM   4221  CZ  TYR B 230     -14.382   0.643  23.144  1.00  0.53           C  
ATOM   4222  OH  TYR B 230     -13.692   1.315  22.127  1.00  0.53           O  
ATOM   4223  N   ASN B 231     -19.100  -3.151  26.581  1.00  0.58           N  
ATOM   4224  CA  ASN B 231     -20.349  -3.308  27.301  1.00  0.58           C  
ATOM   4225  C   ASN B 231     -20.481  -4.703  27.899  1.00  0.58           C  
ATOM   4226  O   ASN B 231     -20.896  -4.865  29.041  1.00  0.58           O  
ATOM   4227  CB  ASN B 231     -21.551  -2.991  26.370  1.00  0.58           C  
ATOM   4228  CG  ASN B 231     -21.622  -1.491  26.087  1.00  0.58           C  
ATOM   4229  OD1 ASN B 231     -21.263  -0.647  26.907  1.00  0.58           O  
ATOM   4230  ND2 ASN B 231     -22.141  -1.127  24.893  1.00  0.58           N  
ATOM   4231  N   ASN B 232     -20.081  -5.742  27.141  1.00  0.58           N  
ATOM   4232  CA  ASN B 232     -20.054  -7.110  27.624  1.00  0.58           C  
ATOM   4233  C   ASN B 232     -18.884  -7.440  28.561  1.00  0.58           C  
ATOM   4234  O   ASN B 232     -19.065  -8.173  29.531  1.00  0.58           O  
ATOM   4235  CB  ASN B 232     -20.099  -8.108  26.443  1.00  0.58           C  
ATOM   4236  CG  ASN B 232     -21.407  -7.926  25.678  1.00  0.58           C  
ATOM   4237  OD1 ASN B 232     -22.428  -7.475  26.195  1.00  0.58           O  
ATOM   4238  ND2 ASN B 232     -21.404  -8.298  24.378  1.00  0.58           N  
ATOM   4239  N   ILE B 233     -17.649  -6.909  28.344  1.00  0.55           N  
ATOM   4240  CA  ILE B 233     -16.481  -7.224  29.187  1.00  0.55           C  
ATOM   4241  C   ILE B 233     -16.645  -6.720  30.612  1.00  0.55           C  
ATOM   4242  O   ILE B 233     -16.113  -7.266  31.579  1.00  0.55           O  
ATOM   4243  CB  ILE B 233     -15.137  -6.760  28.600  1.00  0.55           C  
ATOM   4244  CG1 ILE B 233     -13.968  -7.642  29.105  1.00  0.55           C  
ATOM   4245  CG2 ILE B 233     -14.853  -5.262  28.864  1.00  0.55           C  
ATOM   4246  CD1 ILE B 233     -12.647  -7.376  28.371  1.00  0.55           C  
ATOM   4247  N   LEU B 234     -17.482  -5.683  30.784  1.00  0.56           N  
ATOM   4248  CA  LEU B 234     -17.909  -5.163  32.060  1.00  0.56           C  
ATOM   4249  C   LEU B 234     -18.616  -6.189  32.951  1.00  0.56           C  
ATOM   4250  O   LEU B 234     -18.555  -6.121  34.179  1.00  0.56           O  
ATOM   4251  CB  LEU B 234     -18.828  -3.961  31.806  1.00  0.56           C  
ATOM   4252  CG  LEU B 234     -19.224  -3.200  33.077  1.00  0.56           C  
ATOM   4253  CD1 LEU B 234     -18.054  -2.519  33.792  1.00  0.56           C  
ATOM   4254  CD2 LEU B 234     -20.271  -2.160  32.735  1.00  0.56           C  
ATOM   4255  N   ASN B 235     -19.263  -7.215  32.366  1.00  0.52           N  
ATOM   4256  CA  ASN B 235     -19.936  -8.261  33.116  1.00  0.52           C  
ATOM   4257  C   ASN B 235     -18.954  -9.170  33.878  1.00  0.52           C  
ATOM   4258  O   ASN B 235     -19.314  -9.799  34.868  1.00  0.52           O  
ATOM   4259  CB  ASN B 235     -20.855  -9.111  32.196  1.00  0.52           C  
ATOM   4260  CG  ASN B 235     -22.049  -8.305  31.678  1.00  0.52           C  
ATOM   4261  OD1 ASN B 235     -22.186  -7.101  31.893  1.00  0.52           O  
ATOM   4262  ND2 ASN B 235     -22.981  -9.004  30.988  1.00  0.52           N  
ATOM   4263  N   ASN B 236     -17.655  -9.202  33.498  1.00  0.55           N  
ATOM   4264  CA  ASN B 236     -16.588  -9.815  34.288  1.00  0.55           C  
ATOM   4265  C   ASN B 236     -16.410  -9.133  35.654  1.00  0.55           C  
ATOM   4266  O   ASN B 236     -16.308  -9.765  36.699  1.00  0.55           O  
ATOM   4267  CB  ASN B 236     -15.284  -9.778  33.438  1.00  0.55           C  
ATOM   4268  CG  ASN B 236     -14.142 -10.579  34.057  1.00  0.55           C  
ATOM   4269  OD1 ASN B 236     -14.283 -11.756  34.368  1.00  0.55           O  
ATOM   4270  ND2 ASN B 236     -12.954  -9.956  34.212  1.00  0.55           N  
ATOM   4271  N   ASN B 237     -16.459  -7.788  35.678  1.00  0.58           N  
ATOM   4272  CA  ASN B 237     -16.402  -6.970  36.880  1.00  0.58           C  
ATOM   4273  C   ASN B 237     -17.591  -7.236  37.808  1.00  0.58           C  
ATOM   4274  O   ASN B 237     -17.482  -7.230  39.031  1.00  0.58           O  
ATOM   4275  CB  ASN B 237     -16.357  -5.498  36.393  1.00  0.58           C  
ATOM   4276  CG  ASN B 237     -16.046  -4.433  37.435  1.00  0.58           C  
ATOM   4277  OD1 ASN B 237     -15.080  -3.693  37.243  1.00  0.58           O  
ATOM   4278  ND2 ASN B 237     -16.887  -4.273  38.479  1.00  0.58           N  
ATOM   4279  N   LEU B 238     -18.779  -7.462  37.224  1.00  0.60           N  
ATOM   4280  CA  LEU B 238     -19.985  -7.855  37.927  1.00  0.60           C  
ATOM   4281  C   LEU B 238     -19.856  -9.209  38.626  1.00  0.60           C  
ATOM   4282  O   LEU B 238     -20.232  -9.360  39.788  1.00  0.60           O  
ATOM   4283  CB  LEU B 238     -21.137  -7.845  36.903  1.00  0.60           C  
ATOM   4284  CG  LEU B 238     -22.546  -8.204  37.393  1.00  0.60           C  
ATOM   4285  CD1 LEU B 238     -22.986  -7.344  38.586  1.00  0.60           C  
ATOM   4286  CD2 LEU B 238     -23.474  -8.032  36.180  1.00  0.60           C  
ATOM   4287  N   ASN B 239     -19.245 -10.211  37.957  1.00  0.63           N  
ATOM   4288  CA  ASN B 239     -18.910 -11.496  38.551  1.00  0.63           C  
ATOM   4289  C   ASN B 239     -17.979 -11.405  39.753  1.00  0.63           C  
ATOM   4290  O   ASN B 239     -18.270 -11.974  40.803  1.00  0.63           O  
ATOM   4291  CB  ASN B 239     -18.210 -12.392  37.494  1.00  0.63           C  
ATOM   4292  CG  ASN B 239     -19.235 -13.258  36.786  1.00  0.63           C  
ATOM   4293  OD1 ASN B 239     -20.262 -12.801  36.290  1.00  0.63           O  
ATOM   4294  ND2 ASN B 239     -18.952 -14.578  36.721  1.00  0.63           N  
ATOM   4295  N   ASP B 240     -16.864 -10.659  39.653  1.00  0.62           N  
ATOM   4296  CA  ASP B 240     -15.900 -10.560  40.736  1.00  0.62           C  
ATOM   4297  C   ASP B 240     -16.387  -9.725  41.919  1.00  0.62           C  
ATOM   4298  O   ASP B 240     -16.040  -9.985  43.072  1.00  0.62           O  
ATOM   4299  CB  ASP B 240     -14.532 -10.089  40.195  1.00  0.62           C  
ATOM   4300  CG  ASP B 240     -13.880 -11.203  39.385  1.00  0.62           C  
ATOM   4301  OD1 ASP B 240     -14.241 -12.392  39.605  1.00  0.62           O  
ATOM   4302  OD2 ASP B 240     -12.989 -10.865  38.566  1.00  0.62           O  
ATOM   4303  N   ASN B 241     -17.308  -8.762  41.691  1.00  0.68           N  
ATOM   4304  CA  ASN B 241     -18.051  -8.117  42.765  1.00  0.68           C  
ATOM   4305  C   ASN B 241     -18.883  -9.111  43.577  1.00  0.68           C  
ATOM   4306  O   ASN B 241     -18.933  -9.034  44.807  1.00  0.68           O  
ATOM   4307  CB  ASN B 241     -19.029  -7.049  42.213  1.00  0.68           C  
ATOM   4308  CG  ASN B 241     -18.313  -5.768  41.814  1.00  0.68           C  
ATOM   4309  OD1 ASN B 241     -17.129  -5.549  42.060  1.00  0.68           O  
ATOM   4310  ND2 ASN B 241     -19.103  -4.833  41.237  1.00  0.68           N  
ATOM   4311  N   LEU B 242     -19.541 -10.077  42.897  1.00  0.72           N  
ATOM   4312  CA  LEU B 242     -20.244 -11.181  43.531  1.00  0.72           C  
ATOM   4313  C   LEU B 242     -19.316 -12.147  44.243  1.00  0.72           C  
ATOM   4314  O   LEU B 242     -19.594 -12.568  45.362  1.00  0.72           O  
ATOM   4315  CB  LEU B 242     -21.123 -11.962  42.527  1.00  0.72           C  
ATOM   4316  CG  LEU B 242     -22.035 -13.032  43.162  1.00  0.72           C  
ATOM   4317  CD1 LEU B 242     -22.903 -12.511  44.319  1.00  0.72           C  
ATOM   4318  CD2 LEU B 242     -22.930 -13.633  42.082  1.00  0.72           C  
ATOM   4319  N   THR B 243     -18.153 -12.481  43.640  1.00  0.67           N  
ATOM   4320  CA  THR B 243     -17.117 -13.319  44.252  1.00  0.67           C  
ATOM   4321  C   THR B 243     -16.690 -12.770  45.600  1.00  0.67           C  
ATOM   4322  O   THR B 243     -16.709 -13.483  46.598  1.00  0.67           O  
ATOM   4323  CB  THR B 243     -15.879 -13.470  43.363  1.00  0.67           C  
ATOM   4324  OG1 THR B 243     -16.232 -14.077  42.127  1.00  0.67           O  
ATOM   4325  CG2 THR B 243     -14.810 -14.368  44.006  1.00  0.67           C  
ATOM   4326  N   THR B 244     -16.405 -11.454  45.701  1.00  0.69           N  
ATOM   4327  CA  THR B 244     -16.124 -10.790  46.977  1.00  0.69           C  
ATOM   4328  C   THR B 244     -17.272 -10.864  47.974  1.00  0.69           C  
ATOM   4329  O   THR B 244     -17.069 -11.178  49.144  1.00  0.69           O  
ATOM   4330  CB  THR B 244     -15.764  -9.321  46.789  1.00  0.69           C  
ATOM   4331  OG1 THR B 244     -14.586  -9.221  46.006  1.00  0.69           O  
ATOM   4332  CG2 THR B 244     -15.451  -8.619  48.122  1.00  0.69           C  
ATOM   4333  N   LEU B 245     -18.525 -10.616  47.543  1.00  0.73           N  
ATOM   4334  CA  LEU B 245     -19.698 -10.684  48.406  1.00  0.73           C  
ATOM   4335  C   LEU B 245     -19.959 -12.060  49.007  1.00  0.73           C  
ATOM   4336  O   LEU B 245     -20.202 -12.206  50.206  1.00  0.73           O  
ATOM   4337  CB  LEU B 245     -20.948 -10.303  47.584  1.00  0.73           C  
ATOM   4338  CG  LEU B 245     -22.270 -10.223  48.372  1.00  0.73           C  
ATOM   4339  CD1 LEU B 245     -22.243  -9.137  49.450  1.00  0.73           C  
ATOM   4340  CD2 LEU B 245     -23.411  -9.934  47.401  1.00  0.73           C  
ATOM   4341  N   THR B 246     -19.880 -13.111  48.163  1.00  0.73           N  
ATOM   4342  CA  THR B 246     -20.015 -14.513  48.544  1.00  0.73           C  
ATOM   4343  C   THR B 246     -18.917 -14.951  49.481  1.00  0.73           C  
ATOM   4344  O   THR B 246     -19.163 -15.661  50.453  1.00  0.73           O  
ATOM   4345  CB  THR B 246     -20.074 -15.462  47.349  1.00  0.73           C  
ATOM   4346  OG1 THR B 246     -21.114 -15.067  46.469  1.00  0.73           O  
ATOM   4347  CG2 THR B 246     -20.426 -16.890  47.788  1.00  0.73           C  
ATOM   4348  N   ILE B 247     -17.664 -14.511  49.241  1.00  0.67           N  
ATOM   4349  CA  ILE B 247     -16.549 -14.750  50.146  1.00  0.67           C  
ATOM   4350  C   ILE B 247     -16.743 -14.125  51.526  1.00  0.67           C  
ATOM   4351  O   ILE B 247     -16.604 -14.807  52.538  1.00  0.67           O  
ATOM   4352  CB  ILE B 247     -15.236 -14.306  49.496  1.00  0.67           C  
ATOM   4353  CG1 ILE B 247     -14.884 -15.304  48.365  1.00  0.67           C  
ATOM   4354  CG2 ILE B 247     -14.084 -14.194  50.522  1.00  0.67           C  
ATOM   4355  CD1 ILE B 247     -13.663 -14.902  47.532  1.00  0.67           C  
ATOM   4356  N   ILE B 248     -17.125 -12.835  51.635  1.00  0.68           N  
ATOM   4357  CA  ILE B 248     -17.274 -12.174  52.933  1.00  0.68           C  
ATOM   4358  C   ILE B 248     -18.350 -12.791  53.806  1.00  0.68           C  
ATOM   4359  O   ILE B 248     -18.152 -13.036  54.998  1.00  0.68           O  
ATOM   4360  CB  ILE B 248     -17.542 -10.676  52.764  1.00  0.68           C  
ATOM   4361  CG1 ILE B 248     -16.314  -9.957  52.153  1.00  0.68           C  
ATOM   4362  CG2 ILE B 248     -17.965  -9.996  54.091  1.00  0.68           C  
ATOM   4363  CD1 ILE B 248     -15.026 -10.050  52.984  1.00  0.68           C  
ATOM   4364  N   SER B 249     -19.522 -13.088  53.221  1.00  0.74           N  
ATOM   4365  CA  SER B 249     -20.620 -13.704  53.942  1.00  0.74           C  
ATOM   4366  C   SER B 249     -20.344 -15.123  54.397  1.00  0.74           C  
ATOM   4367  O   SER B 249     -20.643 -15.462  55.537  1.00  0.74           O  
ATOM   4368  CB  SER B 249     -21.919 -13.693  53.111  1.00  0.74           C  
ATOM   4369  OG  SER B 249     -21.743 -14.444  51.914  1.00  0.74           O  
ATOM   4370  N   VAL B 250     -19.752 -15.990  53.539  1.00  0.71           N  
ATOM   4371  CA  VAL B 250     -19.408 -17.356  53.916  1.00  0.71           C  
ATOM   4372  C   VAL B 250     -18.338 -17.419  55.000  1.00  0.71           C  
ATOM   4373  O   VAL B 250     -18.486 -18.158  55.971  1.00  0.71           O  
ATOM   4374  CB  VAL B 250     -19.120 -18.286  52.731  1.00  0.71           C  
ATOM   4375  CG1 VAL B 250     -17.748 -18.035  52.085  1.00  0.71           C  
ATOM   4376  CG2 VAL B 250     -19.237 -19.757  53.182  1.00  0.71           C  
ATOM   4377  N   LEU B 251     -17.272 -16.582  54.921  1.00  0.63           N  
ATOM   4378  CA  LEU B 251     -16.191 -16.530  55.901  1.00  0.63           C  
ATOM   4379  C   LEU B 251     -16.669 -16.207  57.312  1.00  0.63           C  
ATOM   4380  O   LEU B 251     -16.205 -16.789  58.291  1.00  0.63           O  
ATOM   4381  CB  LEU B 251     -15.122 -15.464  55.516  1.00  0.63           C  
ATOM   4382  CG  LEU B 251     -14.207 -15.817  54.322  1.00  0.63           C  
ATOM   4383  CD1 LEU B 251     -13.278 -14.645  53.971  1.00  0.63           C  
ATOM   4384  CD2 LEU B 251     -13.373 -17.071  54.573  1.00  0.63           C  
ATOM   4385  N   LEU B 252     -17.627 -15.273  57.445  1.00  0.64           N  
ATOM   4386  CA  LEU B 252     -18.136 -14.844  58.729  1.00  0.64           C  
ATOM   4387  C   LEU B 252     -19.507 -15.417  59.029  1.00  0.64           C  
ATOM   4388  O   LEU B 252     -20.203 -14.960  59.922  1.00  0.64           O  
ATOM   4389  CB  LEU B 252     -18.075 -13.304  58.844  1.00  0.64           C  
ATOM   4390  CG  LEU B 252     -16.628 -12.756  58.764  1.00  0.64           C  
ATOM   4391  CD1 LEU B 252     -16.648 -11.232  58.901  1.00  0.64           C  
ATOM   4392  CD2 LEU B 252     -15.698 -13.391  59.812  1.00  0.64           C  
ATOM   4393  N   ALA B 253     -19.916 -16.499  58.346  1.00  0.71           N  
ATOM   4394  CA  ALA B 253     -21.181 -17.164  58.554  1.00  0.71           C  
ATOM   4395  C   ALA B 253     -21.243 -17.960  59.853  1.00  0.71           C  
ATOM   4396  O   ALA B 253     -22.000 -17.663  60.775  1.00  0.71           O  
ATOM   4397  CB  ALA B 253     -21.392 -18.120  57.356  1.00  0.71           C  
ATOM   4398  N   VAL B 254     -20.381 -18.988  59.975  1.00  0.66           N  
ATOM   4399  CA  VAL B 254     -20.282 -19.869  61.131  1.00  0.66           C  
ATOM   4400  C   VAL B 254     -19.817 -19.130  62.370  1.00  0.66           C  
ATOM   4401  O   VAL B 254     -20.280 -19.369  63.480  1.00  0.66           O  
ATOM   4402  CB  VAL B 254     -19.389 -21.089  60.882  1.00  0.66           C  
ATOM   4403  CG1 VAL B 254     -20.243 -22.358  61.077  1.00  0.66           C  
ATOM   4404  CG2 VAL B 254     -18.738 -21.057  59.484  1.00  0.66           C  
ATOM   4405  N   LEU B 255     -18.892 -18.171  62.193  1.00  0.64           N  
ATOM   4406  CA  LEU B 255     -18.382 -17.327  63.255  1.00  0.64           C  
ATOM   4407  C   LEU B 255     -19.460 -16.490  63.940  1.00  0.64           C  
ATOM   4408  O   LEU B 255     -19.520 -16.432  65.167  1.00  0.64           O  
ATOM   4409  CB  LEU B 255     -17.257 -16.431  62.685  1.00  0.64           C  
ATOM   4410  CG  LEU B 255     -16.471 -15.638  63.747  1.00  0.64           C  
ATOM   4411  CD1 LEU B 255     -15.032 -15.385  63.269  1.00  0.64           C  
ATOM   4412  CD2 LEU B 255     -17.113 -14.309  64.146  1.00  0.64           C  
ATOM   4413  N   ALA B 256     -20.367 -15.862  63.160  1.00  0.74           N  
ATOM   4414  CA  ALA B 256     -21.512 -15.115  63.652  1.00  0.74           C  
ATOM   4415  C   ALA B 256     -22.516 -15.982  64.411  1.00  0.74           C  
ATOM   4416  O   ALA B 256     -23.102 -15.586  65.417  1.00  0.74           O  
ATOM   4417  CB  ALA B 256     -22.195 -14.409  62.465  1.00  0.74           C  
ATOM   4418  N   VAL B 257     -22.721 -17.227  63.949  1.00  0.73           N  
ATOM   4419  CA  VAL B 257     -23.475 -18.247  64.661  1.00  0.73           C  
ATOM   4420  C   VAL B 257     -22.857 -18.641  65.998  1.00  0.73           C  
ATOM   4421  O   VAL B 257     -23.544 -18.721  67.016  1.00  0.73           O  
ATOM   4422  CB  VAL B 257     -23.661 -19.455  63.756  1.00  0.73           C  
ATOM   4423  CG1 VAL B 257     -24.203 -20.670  64.530  1.00  0.73           C  
ATOM   4424  CG2 VAL B 257     -24.626 -19.021  62.640  1.00  0.73           C  
ATOM   4425  N   VAL B 258     -21.527 -18.852  66.046  1.00  0.69           N  
ATOM   4426  CA  VAL B 258     -20.791 -19.170  67.263  1.00  0.69           C  
ATOM   4427  C   VAL B 258     -20.875 -18.063  68.307  1.00  0.69           C  
ATOM   4428  O   VAL B 258     -21.137 -18.317  69.484  1.00  0.69           O  
ATOM   4429  CB  VAL B 258     -19.331 -19.471  66.923  1.00  0.69           C  
ATOM   4430  CG1 VAL B 258     -18.441 -19.502  68.177  1.00  0.69           C  
ATOM   4431  CG2 VAL B 258     -19.236 -20.834  66.210  1.00  0.69           C  
ATOM   4432  N   THR B 259     -20.700 -16.788  67.901  1.00  0.67           N  
ATOM   4433  CA  THR B 259     -20.882 -15.644  68.790  1.00  0.67           C  
ATOM   4434  C   THR B 259     -22.321 -15.504  69.248  1.00  0.67           C  
ATOM   4435  O   THR B 259     -22.589 -15.357  70.437  1.00  0.67           O  
ATOM   4436  CB  THR B 259     -20.406 -14.314  68.211  1.00  0.67           C  
ATOM   4437  OG1 THR B 259     -21.009 -14.004  66.965  1.00  0.67           O  
ATOM   4438  CG2 THR B 259     -18.891 -14.356  67.963  1.00  0.67           C  
ATOM   4439  N   GLY B 260     -23.289 -15.633  68.316  1.00  0.74           N  
ATOM   4440  CA  GLY B 260     -24.721 -15.724  68.585  1.00  0.74           C  
ATOM   4441  C   GLY B 260     -25.137 -16.731  69.633  1.00  0.74           C  
ATOM   4442  O   GLY B 260     -25.857 -16.400  70.570  1.00  0.74           O  
ATOM   4443  N   PHE B 261     -24.694 -17.998  69.514  1.00  0.66           N  
ATOM   4444  CA  PHE B 261     -24.977 -19.045  70.490  1.00  0.66           C  
ATOM   4445  C   PHE B 261     -24.412 -18.778  71.880  1.00  0.66           C  
ATOM   4446  O   PHE B 261     -25.034 -19.124  72.880  1.00  0.66           O  
ATOM   4447  CB  PHE B 261     -24.524 -20.459  70.024  1.00  0.66           C  
ATOM   4448  CG  PHE B 261     -25.395 -21.066  68.949  1.00  0.66           C  
ATOM   4449  CD1 PHE B 261     -26.796 -20.915  68.918  1.00  0.66           C  
ATOM   4450  CD2 PHE B 261     -24.796 -21.898  67.989  1.00  0.66           C  
ATOM   4451  CE1 PHE B 261     -27.566 -21.523  67.919  1.00  0.66           C  
ATOM   4452  CE2 PHE B 261     -25.564 -22.533  67.005  1.00  0.66           C  
ATOM   4453  CZ  PHE B 261     -26.946 -22.329  66.961  1.00  0.66           C  
ATOM   4454  N   PHE B 262     -23.241 -18.129  71.995  1.00  0.62           N  
ATOM   4455  CA  PHE B 262     -22.641 -17.823  73.285  1.00  0.62           C  
ATOM   4456  C   PHE B 262     -23.080 -16.469  73.842  1.00  0.62           C  
ATOM   4457  O   PHE B 262     -22.744 -16.106  74.970  1.00  0.62           O  
ATOM   4458  CB  PHE B 262     -21.102 -17.867  73.150  1.00  0.62           C  
ATOM   4459  CG  PHE B 262     -20.617 -19.267  73.392  1.00  0.62           C  
ATOM   4460  CD1 PHE B 262     -20.634 -20.241  72.380  1.00  0.62           C  
ATOM   4461  CD2 PHE B 262     -20.177 -19.625  74.676  1.00  0.62           C  
ATOM   4462  CE1 PHE B 262     -20.236 -21.557  72.653  1.00  0.62           C  
ATOM   4463  CE2 PHE B 262     -19.767 -20.933  74.949  1.00  0.62           C  
ATOM   4464  CZ  PHE B 262     -19.805 -21.903  73.941  1.00  0.62           C  
ATOM   4465  N   GLY B 263     -23.892 -15.711  73.080  1.00  0.71           N  
ATOM   4466  CA  GLY B 263     -24.643 -14.560  73.574  1.00  0.71           C  
ATOM   4467  C   GLY B 263     -26.007 -14.913  74.114  1.00  0.71           C  
ATOM   4468  O   GLY B 263     -26.724 -14.056  74.617  1.00  0.71           O  
ATOM   4469  N   MET B 264     -26.443 -16.186  74.009  1.00  0.65           N  
ATOM   4470  CA  MET B 264     -27.732 -16.608  74.536  1.00  0.65           C  
ATOM   4471  C   MET B 264     -27.851 -16.555  76.058  1.00  0.65           C  
ATOM   4472  O   MET B 264     -26.946 -16.930  76.801  1.00  0.65           O  
ATOM   4473  CB  MET B 264     -28.143 -18.013  74.034  1.00  0.65           C  
ATOM   4474  CG  MET B 264     -28.304 -18.068  72.503  1.00  0.65           C  
ATOM   4475  SD  MET B 264     -29.105 -19.573  71.863  1.00  0.65           S  
ATOM   4476  CE  MET B 264     -27.968 -20.842  72.489  1.00  0.65           C  
ATOM   4477  N   ASN B 265     -29.015 -16.112  76.567  1.00  0.60           N  
ATOM   4478  CA  ASN B 265     -29.283 -15.945  77.986  1.00  0.60           C  
ATOM   4479  C   ASN B 265     -29.748 -17.231  78.651  1.00  0.60           C  
ATOM   4480  O   ASN B 265     -30.831 -17.313  79.220  1.00  0.60           O  
ATOM   4481  CB  ASN B 265     -30.311 -14.808  78.214  1.00  0.60           C  
ATOM   4482  CG  ASN B 265     -29.627 -13.505  77.819  1.00  0.60           C  
ATOM   4483  OD1 ASN B 265     -28.442 -13.327  78.100  1.00  0.60           O  
ATOM   4484  ND2 ASN B 265     -30.355 -12.572  77.175  1.00  0.60           N  
ATOM   4485  N   VAL B 266     -28.908 -18.275  78.606  1.00  0.65           N  
ATOM   4486  CA  VAL B 266     -29.157 -19.563  79.233  1.00  0.65           C  
ATOM   4487  C   VAL B 266     -27.892 -19.985  79.922  1.00  0.65           C  
ATOM   4488  O   VAL B 266     -26.863 -19.477  79.509  1.00  0.65           O  
ATOM   4489  CB  VAL B 266     -29.452 -20.687  78.233  1.00  0.65           C  
ATOM   4490  CG1 VAL B 266     -30.887 -20.558  77.706  1.00  0.65           C  
ATOM   4491  CG2 VAL B 266     -28.452 -20.692  77.055  1.00  0.65           C  
ATOM   4492  N   PRO B 267     -27.880 -20.895  80.897  1.00  0.56           N  
ATOM   4493  CA  PRO B 267     -26.721 -21.658  81.362  1.00  0.56           C  
ATOM   4494  C   PRO B 267     -25.377 -21.567  80.644  1.00  0.56           C  
ATOM   4495  O   PRO B 267     -24.445 -21.009  81.206  1.00  0.56           O  
ATOM   4496  CB  PRO B 267     -26.680 -21.226  82.832  1.00  0.56           C  
ATOM   4497  CG  PRO B 267     -28.163 -21.235  83.241  1.00  0.56           C  
ATOM   4498  CD  PRO B 267     -28.915 -20.913  81.935  1.00  0.56           C  
ATOM   4499  N   LEU B 268     -25.290 -22.115  79.404  1.00  0.57           N  
ATOM   4500  CA  LEU B 268     -24.112 -22.103  78.541  1.00  0.57           C  
ATOM   4501  C   LEU B 268     -22.976 -23.044  78.975  1.00  0.57           C  
ATOM   4502  O   LEU B 268     -22.236 -22.732  79.909  1.00  0.57           O  
ATOM   4503  CB  LEU B 268     -23.522 -20.691  78.272  1.00  0.57           C  
ATOM   4504  CG  LEU B 268     -24.388 -19.729  77.445  1.00  0.57           C  
ATOM   4505  CD1 LEU B 268     -23.937 -18.277  77.635  1.00  0.57           C  
ATOM   4506  CD2 LEU B 268     -24.349 -20.088  75.966  1.00  0.57           C  
ATOM   4507  N   PRO B 269     -22.733 -24.188  78.320  1.00  0.60           N  
ATOM   4508  CA  PRO B 269     -21.442 -24.875  78.329  1.00  0.60           C  
ATOM   4509  C   PRO B 269     -20.222 -23.987  78.189  1.00  0.60           C  
ATOM   4510  O   PRO B 269     -20.258 -23.032  77.420  1.00  0.60           O  
ATOM   4511  CB  PRO B 269     -21.531 -25.860  77.158  1.00  0.60           C  
ATOM   4512  CG  PRO B 269     -23.017 -26.192  77.081  1.00  0.60           C  
ATOM   4513  CD  PRO B 269     -23.693 -24.874  77.460  1.00  0.60           C  
ATOM   4514  N   LEU B 270     -19.142 -24.300  78.924  1.00  0.63           N  
ATOM   4515  CA  LEU B 270     -17.898 -23.556  78.963  1.00  0.63           C  
ATOM   4516  C   LEU B 270     -17.947 -22.183  79.631  1.00  0.63           C  
ATOM   4517  O   LEU B 270     -16.915 -21.741  80.097  1.00  0.63           O  
ATOM   4518  CB  LEU B 270     -17.202 -23.419  77.575  1.00  0.63           C  
ATOM   4519  CG  LEU B 270     -16.942 -24.739  76.820  1.00  0.63           C  
ATOM   4520  CD1 LEU B 270     -16.387 -24.430  75.422  1.00  0.63           C  
ATOM   4521  CD2 LEU B 270     -15.986 -25.676  77.573  1.00  0.63           C  
ATOM   4522  N   THR B 271     -19.083 -21.466  79.762  1.00  0.64           N  
ATOM   4523  CA  THR B 271     -19.093 -20.025  80.091  1.00  0.64           C  
ATOM   4524  C   THR B 271     -18.341 -19.590  81.339  1.00  0.64           C  
ATOM   4525  O   THR B 271     -17.588 -18.616  81.294  1.00  0.64           O  
ATOM   4526  CB  THR B 271     -20.512 -19.452  80.094  1.00  0.64           C  
ATOM   4527  OG1 THR B 271     -20.868 -19.126  78.759  1.00  0.64           O  
ATOM   4528  CG2 THR B 271     -20.702 -18.159  80.902  1.00  0.64           C  
ATOM   4529  N   ASP B 272     -18.465 -20.324  82.459  1.00  0.67           N  
ATOM   4530  CA  ASP B 272     -17.727 -20.039  83.676  1.00  0.67           C  
ATOM   4531  C   ASP B 272     -16.262 -20.499  83.646  1.00  0.67           C  
ATOM   4532  O   ASP B 272     -15.449 -20.090  84.476  1.00  0.67           O  
ATOM   4533  CB  ASP B 272     -18.444 -20.717  84.864  1.00  0.67           C  
ATOM   4534  CG  ASP B 272     -19.874 -20.221  84.923  1.00  0.67           C  
ATOM   4535  OD1 ASP B 272     -20.068 -19.002  85.151  1.00  0.67           O  
ATOM   4536  OD2 ASP B 272     -20.781 -21.064  84.712  1.00  0.67           O  
ATOM   4537  N   GLU B 273     -15.874 -21.360  82.679  1.00  0.61           N  
ATOM   4538  CA  GLU B 273     -14.520 -21.871  82.528  1.00  0.61           C  
ATOM   4539  C   GLU B 273     -13.552 -20.765  82.091  1.00  0.61           C  
ATOM   4540  O   GLU B 273     -13.818 -20.100  81.085  1.00  0.61           O  
ATOM   4541  CB  GLU B 273     -14.477 -23.049  81.512  1.00  0.61           C  
ATOM   4542  CG  GLU B 273     -13.119 -23.776  81.373  1.00  0.61           C  
ATOM   4543  CD  GLU B 273     -12.712 -24.457  82.674  1.00  0.61           C  
ATOM   4544  OE1 GLU B 273     -13.614 -24.967  83.386  1.00  0.61           O  
ATOM   4545  OE2 GLU B 273     -11.494 -24.448  82.976  1.00  0.61           O  
ATOM   4546  N   PRO B 274     -12.424 -20.475  82.742  1.00  0.60           N  
ATOM   4547  CA  PRO B 274     -11.700 -19.230  82.490  1.00  0.60           C  
ATOM   4548  C   PRO B 274     -10.952 -19.245  81.165  1.00  0.60           C  
ATOM   4549  O   PRO B 274     -10.551 -18.182  80.695  1.00  0.60           O  
ATOM   4550  CB  PRO B 274     -10.765 -19.081  83.707  1.00  0.60           C  
ATOM   4551  CG  PRO B 274     -10.655 -20.492  84.292  1.00  0.60           C  
ATOM   4552  CD  PRO B 274     -12.031 -21.087  84.010  1.00  0.60           C  
ATOM   4553  N   HIS B 275     -10.774 -20.413  80.517  1.00  0.59           N  
ATOM   4554  CA  HIS B 275     -10.184 -20.493  79.189  1.00  0.59           C  
ATOM   4555  C   HIS B 275     -11.223 -20.488  78.074  1.00  0.59           C  
ATOM   4556  O   HIS B 275     -10.877 -20.522  76.894  1.00  0.59           O  
ATOM   4557  CB  HIS B 275      -9.372 -21.796  79.008  1.00  0.59           C  
ATOM   4558  CG  HIS B 275      -8.285 -21.961  80.017  1.00  0.59           C  
ATOM   4559  ND1 HIS B 275      -8.573 -22.663  81.162  1.00  0.59           N  
ATOM   4560  CD2 HIS B 275      -6.981 -21.577  80.016  1.00  0.59           C  
ATOM   4561  CE1 HIS B 275      -7.451 -22.707  81.841  1.00  0.59           C  
ATOM   4562  NE2 HIS B 275      -6.449 -22.062  81.193  1.00  0.59           N  
ATOM   4563  N   ALA B 276     -12.530 -20.430  78.401  1.00  0.72           N  
ATOM   4564  CA  ALA B 276     -13.625 -20.597  77.460  1.00  0.72           C  
ATOM   4565  C   ALA B 276     -13.701 -19.588  76.337  1.00  0.72           C  
ATOM   4566  O   ALA B 276     -13.928 -19.938  75.180  1.00  0.72           O  
ATOM   4567  CB  ALA B 276     -14.938 -20.489  78.229  1.00  0.72           C  
ATOM   4568  N   TRP B 277     -13.481 -18.297  76.657  1.00  0.64           N  
ATOM   4569  CA  TRP B 277     -13.492 -17.216  75.689  1.00  0.64           C  
ATOM   4570  C   TRP B 277     -12.427 -17.426  74.626  1.00  0.64           C  
ATOM   4571  O   TRP B 277     -12.664 -17.259  73.432  1.00  0.64           O  
ATOM   4572  CB  TRP B 277     -13.320 -15.836  76.392  1.00  0.64           C  
ATOM   4573  CG  TRP B 277     -12.001 -15.569  77.101  1.00  0.64           C  
ATOM   4574  CD1 TRP B 277     -11.679 -15.746  78.418  1.00  0.64           C  
ATOM   4575  CD2 TRP B 277     -10.817 -15.039  76.465  1.00  0.64           C  
ATOM   4576  NE1 TRP B 277     -10.371 -15.377  78.644  1.00  0.64           N  
ATOM   4577  CE2 TRP B 277      -9.832 -14.929  77.461  1.00  0.64           C  
ATOM   4578  CE3 TRP B 277     -10.554 -14.663  75.146  1.00  0.64           C  
ATOM   4579  CZ2 TRP B 277      -8.567 -14.435  77.167  1.00  0.64           C  
ATOM   4580  CZ3 TRP B 277      -9.274 -14.172  74.846  1.00  0.64           C  
ATOM   4581  CH2 TRP B 277      -8.298 -14.050  75.843  1.00  0.64           C  
ATOM   4582  N   LEU B 278     -11.225 -17.853  75.060  1.00  0.67           N  
ATOM   4583  CA  LEU B 278     -10.131 -18.204  74.189  1.00  0.67           C  
ATOM   4584  C   LEU B 278     -10.389 -19.475  73.398  1.00  0.67           C  
ATOM   4585  O   LEU B 278     -10.131 -19.512  72.203  1.00  0.67           O  
ATOM   4586  CB  LEU B 278      -8.795 -18.257  74.965  1.00  0.67           C  
ATOM   4587  CG  LEU B 278      -7.531 -18.336  74.078  1.00  0.67           C  
ATOM   4588  CD1 LEU B 278      -7.426 -17.175  73.072  1.00  0.67           C  
ATOM   4589  CD2 LEU B 278      -6.278 -18.371  74.964  1.00  0.67           C  
ATOM   4590  N   TYR B 279     -10.969 -20.534  74.006  1.00  0.65           N  
ATOM   4591  CA  TYR B 279     -11.332 -21.759  73.301  1.00  0.65           C  
ATOM   4592  C   TYR B 279     -12.318 -21.514  72.153  1.00  0.65           C  
ATOM   4593  O   TYR B 279     -12.121 -21.966  71.026  1.00  0.65           O  
ATOM   4594  CB  TYR B 279     -11.928 -22.771  74.325  1.00  0.65           C  
ATOM   4595  CG  TYR B 279     -12.235 -24.107  73.698  1.00  0.65           C  
ATOM   4596  CD1 TYR B 279     -13.532 -24.388  73.237  1.00  0.65           C  
ATOM   4597  CD2 TYR B 279     -11.227 -25.068  73.524  1.00  0.65           C  
ATOM   4598  CE1 TYR B 279     -13.818 -25.607  72.610  1.00  0.65           C  
ATOM   4599  CE2 TYR B 279     -11.511 -26.292  72.899  1.00  0.65           C  
ATOM   4600  CZ  TYR B 279     -12.809 -26.559  72.444  1.00  0.65           C  
ATOM   4601  OH  TYR B 279     -13.106 -27.780  71.809  1.00  0.65           O  
ATOM   4602  N   ILE B 280     -13.385 -20.734  72.406  1.00  0.69           N  
ATOM   4603  CA  ILE B 280     -14.341 -20.327  71.390  1.00  0.69           C  
ATOM   4604  C   ILE B 280     -13.738 -19.377  70.355  1.00  0.69           C  
ATOM   4605  O   ILE B 280     -14.018 -19.493  69.164  1.00  0.69           O  
ATOM   4606  CB  ILE B 280     -15.635 -19.811  72.013  1.00  0.69           C  
ATOM   4607  CG1 ILE B 280     -16.325 -20.898  72.884  1.00  0.69           C  
ATOM   4608  CG2 ILE B 280     -16.589 -19.347  70.898  1.00  0.69           C  
ATOM   4609  CD1 ILE B 280     -16.707 -22.181  72.129  1.00  0.69           C  
ATOM   4610  N   SER B 281     -12.847 -18.449  70.767  1.00  0.72           N  
ATOM   4611  CA  SER B 281     -12.054 -17.611  69.859  1.00  0.72           C  
ATOM   4612  C   SER B 281     -11.132 -18.409  68.935  1.00  0.72           C  
ATOM   4613  O   SER B 281     -11.047 -18.165  67.735  1.00  0.72           O  
ATOM   4614  CB  SER B 281     -11.205 -16.577  70.649  1.00  0.72           C  
ATOM   4615  OG  SER B 281     -10.622 -15.589  69.800  1.00  0.72           O  
ATOM   4616  N   LEU B 282     -10.439 -19.441  69.454  1.00  0.71           N  
ATOM   4617  CA  LEU B 282      -9.673 -20.380  68.649  1.00  0.71           C  
ATOM   4618  C   LEU B 282     -10.533 -21.197  67.697  1.00  0.71           C  
ATOM   4619  O   LEU B 282     -10.172 -21.395  66.538  1.00  0.71           O  
ATOM   4620  CB  LEU B 282      -8.841 -21.341  69.534  1.00  0.71           C  
ATOM   4621  CG  LEU B 282      -7.678 -20.668  70.294  1.00  0.71           C  
ATOM   4622  CD1 LEU B 282      -7.038 -21.669  71.268  1.00  0.71           C  
ATOM   4623  CD2 LEU B 282      -6.621 -20.080  69.345  1.00  0.71           C  
ATOM   4624  N   ALA B 283     -11.717 -21.668  68.143  1.00  0.78           N  
ATOM   4625  CA  ALA B 283     -12.669 -22.343  67.285  1.00  0.78           C  
ATOM   4626  C   ALA B 283     -13.171 -21.459  66.146  1.00  0.78           C  
ATOM   4627  O   ALA B 283     -13.162 -21.855  64.984  1.00  0.78           O  
ATOM   4628  CB  ALA B 283     -13.866 -22.832  68.129  1.00  0.78           C  
ATOM   4629  N   SER B 284     -13.560 -20.203  66.437  1.00  0.73           N  
ATOM   4630  CA  SER B 284     -13.975 -19.243  65.426  1.00  0.73           C  
ATOM   4631  C   SER B 284     -12.874 -18.814  64.472  1.00  0.73           C  
ATOM   4632  O   SER B 284     -13.091 -18.731  63.262  1.00  0.73           O  
ATOM   4633  CB  SER B 284     -14.653 -17.987  66.024  1.00  0.73           C  
ATOM   4634  OG  SER B 284     -13.803 -17.269  66.911  1.00  0.73           O  
ATOM   4635  N   ALA B 285     -11.650 -18.574  64.984  1.00  0.76           N  
ATOM   4636  CA  ALA B 285     -10.465 -18.313  64.192  1.00  0.76           C  
ATOM   4637  C   ALA B 285     -10.107 -19.475  63.273  1.00  0.76           C  
ATOM   4638  O   ALA B 285      -9.821 -19.285  62.093  1.00  0.76           O  
ATOM   4639  CB  ALA B 285      -9.272 -17.997  65.118  1.00  0.76           C  
ATOM   4640  N   GLY B 286     -10.180 -20.726  63.777  1.00  0.78           N  
ATOM   4641  CA  GLY B 286      -9.951 -21.924  62.979  1.00  0.78           C  
ATOM   4642  C   GLY B 286     -10.984 -22.162  61.905  1.00  0.78           C  
ATOM   4643  O   GLY B 286     -10.642 -22.564  60.798  1.00  0.78           O  
ATOM   4644  N   LEU B 287     -12.273 -21.865  62.169  1.00  0.71           N  
ATOM   4645  CA  LEU B 287     -13.326 -21.877  61.159  1.00  0.71           C  
ATOM   4646  C   LEU B 287     -13.091 -20.860  60.046  1.00  0.71           C  
ATOM   4647  O   LEU B 287     -13.234 -21.169  58.865  1.00  0.71           O  
ATOM   4648  CB  LEU B 287     -14.718 -21.612  61.795  1.00  0.71           C  
ATOM   4649  CG  LEU B 287     -15.236 -22.747  62.704  1.00  0.71           C  
ATOM   4650  CD1 LEU B 287     -16.384 -22.254  63.600  1.00  0.71           C  
ATOM   4651  CD2 LEU B 287     -15.673 -23.978  61.896  1.00  0.71           C  
ATOM   4652  N   TRP B 288     -12.671 -19.626  60.397  1.00  0.64           N  
ATOM   4653  CA  TRP B 288     -12.284 -18.605  59.437  1.00  0.64           C  
ATOM   4654  C   TRP B 288     -11.073 -19.009  58.585  1.00  0.64           C  
ATOM   4655  O   TRP B 288     -11.076 -18.821  57.369  1.00  0.64           O  
ATOM   4656  CB  TRP B 288     -12.029 -17.264  60.182  1.00  0.64           C  
ATOM   4657  CG  TRP B 288     -11.595 -16.113  59.285  1.00  0.64           C  
ATOM   4658  CD1 TRP B 288     -12.347 -15.325  58.459  1.00  0.64           C  
ATOM   4659  CD2 TRP B 288     -10.220 -15.768  59.037  1.00  0.64           C  
ATOM   4660  NE1 TRP B 288     -11.527 -14.508  57.703  1.00  0.64           N  
ATOM   4661  CE2 TRP B 288     -10.217 -14.778  58.034  1.00  0.64           C  
ATOM   4662  CE3 TRP B 288      -9.029 -16.248  59.578  1.00  0.64           C  
ATOM   4663  CZ2 TRP B 288      -9.023 -14.256  57.551  1.00  0.64           C  
ATOM   4664  CZ3 TRP B 288      -7.824 -15.728  59.086  1.00  0.64           C  
ATOM   4665  CH2 TRP B 288      -7.820 -14.744  58.086  1.00  0.64           C  
ATOM   4666  N   ILE B 289     -10.023 -19.611  59.196  1.00  0.73           N  
ATOM   4667  CA  ILE B 289      -8.864 -20.147  58.478  1.00  0.73           C  
ATOM   4668  C   ILE B 289      -9.252 -21.263  57.520  1.00  0.73           C  
ATOM   4669  O   ILE B 289      -8.863 -21.254  56.356  1.00  0.73           O  
ATOM   4670  CB  ILE B 289      -7.746 -20.632  59.417  1.00  0.73           C  
ATOM   4671  CG1 ILE B 289      -7.141 -19.445  60.204  1.00  0.73           C  
ATOM   4672  CG2 ILE B 289      -6.626 -21.354  58.626  1.00  0.73           C  
ATOM   4673  CD1 ILE B 289      -6.234 -19.865  61.369  1.00  0.73           C  
ATOM   4674  N   VAL B 290     -10.083 -22.239  57.944  1.00  0.77           N  
ATOM   4675  CA  VAL B 290     -10.526 -23.319  57.067  1.00  0.77           C  
ATOM   4676  C   VAL B 290     -11.291 -22.808  55.854  1.00  0.77           C  
ATOM   4677  O   VAL B 290     -11.002 -23.180  54.719  1.00  0.77           O  
ATOM   4678  CB  VAL B 290     -11.355 -24.347  57.837  1.00  0.77           C  
ATOM   4679  CG1 VAL B 290     -12.048 -25.358  56.897  1.00  0.77           C  
ATOM   4680  CG2 VAL B 290     -10.410 -25.107  58.788  1.00  0.77           C  
ATOM   4681  N   LEU B 291     -12.244 -21.880  56.047  1.00  0.71           N  
ATOM   4682  CA  LEU B 291     -12.971 -21.274  54.951  1.00  0.71           C  
ATOM   4683  C   LEU B 291     -12.112 -20.407  54.029  1.00  0.71           C  
ATOM   4684  O   LEU B 291     -12.289 -20.426  52.814  1.00  0.71           O  
ATOM   4685  CB  LEU B 291     -14.175 -20.475  55.485  1.00  0.71           C  
ATOM   4686  CG  LEU B 291     -15.251 -21.311  56.203  1.00  0.71           C  
ATOM   4687  CD1 LEU B 291     -16.264 -20.362  56.842  1.00  0.71           C  
ATOM   4688  CD2 LEU B 291     -15.978 -22.253  55.236  1.00  0.71           C  
ATOM   4689  N   SER B 292     -11.138 -19.633  54.559  1.00  0.73           N  
ATOM   4690  CA  SER B 292     -10.197 -18.871  53.736  1.00  0.73           C  
ATOM   4691  C   SER B 292      -9.266 -19.747  52.907  1.00  0.73           C  
ATOM   4692  O   SER B 292      -8.998 -19.451  51.743  1.00  0.73           O  
ATOM   4693  CB  SER B 292      -9.418 -17.763  54.504  1.00  0.73           C  
ATOM   4694  OG  SER B 292      -8.444 -18.278  55.410  1.00  0.73           O  
ATOM   4695  N   LEU B 293      -8.807 -20.894  53.454  1.00  0.68           N  
ATOM   4696  CA  LEU B 293      -8.107 -21.933  52.708  1.00  0.68           C  
ATOM   4697  C   LEU B 293      -8.935 -22.532  51.568  1.00  0.68           C  
ATOM   4698  O   LEU B 293      -8.418 -22.734  50.471  1.00  0.68           O  
ATOM   4699  CB  LEU B 293      -7.627 -23.078  53.638  1.00  0.68           C  
ATOM   4700  CG  LEU B 293      -6.529 -22.677  54.647  1.00  0.68           C  
ATOM   4701  CD1 LEU B 293      -6.346 -23.786  55.695  1.00  0.68           C  
ATOM   4702  CD2 LEU B 293      -5.191 -22.342  53.971  1.00  0.68           C  
ATOM   4703  N   LEU B 294     -10.251 -22.767  51.782  1.00  0.64           N  
ATOM   4704  CA  LEU B 294     -11.192 -23.247  50.768  1.00  0.64           C  
ATOM   4705  C   LEU B 294     -11.520 -22.234  49.668  1.00  0.64           C  
ATOM   4706  O   LEU B 294     -12.185 -22.574  48.696  1.00  0.64           O  
ATOM   4707  CB  LEU B 294     -12.566 -23.647  51.382  1.00  0.64           C  
ATOM   4708  CG  LEU B 294     -12.587 -24.871  52.319  1.00  0.64           C  
ATOM   4709  CD1 LEU B 294     -13.991 -25.016  52.926  1.00  0.64           C  
ATOM   4710  CD2 LEU B 294     -12.188 -26.171  51.608  1.00  0.64           C  
ATOM   4711  N   LEU B 295     -11.122 -20.955  49.818  1.00  0.63           N  
ATOM   4712  CA  LEU B 295     -11.366 -19.930  48.817  1.00  0.63           C  
ATOM   4713  C   LEU B 295     -10.084 -19.345  48.241  1.00  0.63           C  
ATOM   4714  O   LEU B 295     -10.118 -18.462  47.386  1.00  0.63           O  
ATOM   4715  CB  LEU B 295     -12.182 -18.793  49.470  1.00  0.63           C  
ATOM   4716  CG  LEU B 295     -13.631 -19.192  49.813  1.00  0.63           C  
ATOM   4717  CD1 LEU B 295     -14.221 -18.218  50.839  1.00  0.63           C  
ATOM   4718  CD2 LEU B 295     -14.493 -19.273  48.543  1.00  0.63           C  
ATOM   4719  N   ARG B 296      -8.902 -19.826  48.674  1.00  0.53           N  
ATOM   4720  CA  ARG B 296      -7.646 -19.540  48.000  1.00  0.53           C  
ATOM   4721  C   ARG B 296      -7.375 -20.528  46.873  1.00  0.53           C  
ATOM   4722  O   ARG B 296      -6.723 -20.176  45.890  1.00  0.53           O  
ATOM   4723  CB  ARG B 296      -6.469 -19.522  49.029  1.00  0.53           C  
ATOM   4724  CG  ARG B 296      -5.041 -19.742  48.462  1.00  0.53           C  
ATOM   4725  CD  ARG B 296      -3.929 -18.873  49.055  1.00  0.53           C  
ATOM   4726  NE  ARG B 296      -4.135 -17.509  48.467  1.00  0.53           N  
ATOM   4727  CZ  ARG B 296      -3.181 -16.579  48.327  1.00  0.53           C  
ATOM   4728  NH1 ARG B 296      -1.959 -16.755  48.817  1.00  0.53           N  
ATOM   4729  NH2 ARG B 296      -3.455 -15.451  47.674  1.00  0.53           N  
ATOM   4730  N   LYS B 297      -7.859 -21.771  46.996  1.00  0.47           N  
ATOM   4731  CA  LYS B 297      -7.583 -22.837  46.066  1.00  0.47           C  
ATOM   4732  C   LYS B 297      -8.902 -23.395  45.487  1.00  0.47           C  
ATOM   4733  O   LYS B 297      -9.892 -23.498  46.256  1.00  0.47           O  
ATOM   4734  CB  LYS B 297      -6.846 -23.985  46.799  1.00  0.47           C  
ATOM   4735  CG  LYS B 297      -6.519 -25.155  45.864  1.00  0.47           C  
ATOM   4736  CD  LYS B 297      -5.778 -26.312  46.537  1.00  0.47           C  
ATOM   4737  CE  LYS B 297      -5.642 -27.481  45.565  1.00  0.47           C  
ATOM   4738  NZ  LYS B 297      -4.943 -28.605  46.218  1.00  0.47           N  
ATOM   4739  OXT LYS B 297      -8.909 -23.779  44.284  1.00  0.47           O  
TER    4740      LYS B 297                                                      
ATOM   4741  N   LEU C   7     -64.783   8.063 -27.272  1.00  0.46           N  
ATOM   4742  CA  LEU C   7     -63.846   7.760 -28.402  1.00  0.46           C  
ATOM   4743  C   LEU C   7     -62.595   8.625 -28.401  1.00  0.46           C  
ATOM   4744  O   LEU C   7     -61.563   8.135 -27.967  1.00  0.46           O  
ATOM   4745  CB  LEU C   7     -64.634   7.800 -29.733  1.00  0.46           C  
ATOM   4746  CG  LEU C   7     -63.815   7.463 -30.999  1.00  0.46           C  
ATOM   4747  CD1 LEU C   7     -63.078   6.115 -30.926  1.00  0.46           C  
ATOM   4748  CD2 LEU C   7     -64.754   7.476 -32.211  1.00  0.46           C  
ATOM   4749  N   GLY C   8     -62.677   9.912 -28.828  1.00  0.42           N  
ATOM   4750  CA  GLY C   8     -61.535  10.748 -29.232  1.00  0.42           C  
ATOM   4751  C   GLY C   8     -60.433  11.098 -28.256  1.00  0.42           C  
ATOM   4752  O   GLY C   8     -59.354  11.485 -28.689  1.00  0.42           O  
ATOM   4753  N   ASN C   9     -60.654  11.009 -26.927  1.00  0.46           N  
ATOM   4754  CA  ASN C   9     -59.627  11.226 -25.909  1.00  0.46           C  
ATOM   4755  C   ASN C   9     -58.394  10.350 -26.130  1.00  0.46           C  
ATOM   4756  O   ASN C   9     -58.529   9.163 -26.411  1.00  0.46           O  
ATOM   4757  CB  ASN C   9     -60.109  10.882 -24.460  1.00  0.46           C  
ATOM   4758  CG  ASN C   9     -61.470  11.450 -24.070  1.00  0.46           C  
ATOM   4759  OD1 ASN C   9     -62.330  11.798 -24.875  1.00  0.46           O  
ATOM   4760  ND2 ASN C   9     -61.733  11.454 -22.742  1.00  0.46           N  
ATOM   4761  N   GLY C  10     -57.162  10.888 -25.980  1.00  0.55           N  
ATOM   4762  CA  GLY C  10     -55.957  10.100 -26.253  1.00  0.55           C  
ATOM   4763  C   GLY C  10     -55.676   9.062 -25.201  1.00  0.55           C  
ATOM   4764  O   GLY C  10     -55.374   7.913 -25.505  1.00  0.55           O  
ATOM   4765  N   CYS C  11     -55.841   9.446 -23.928  1.00  0.64           N  
ATOM   4766  CA  CYS C  11     -55.733   8.561 -22.791  1.00  0.64           C  
ATOM   4767  C   CYS C  11     -56.741   9.060 -21.780  1.00  0.64           C  
ATOM   4768  O   CYS C  11     -57.049  10.246 -21.719  1.00  0.64           O  
ATOM   4769  CB  CYS C  11     -54.322   8.539 -22.138  1.00  0.64           C  
ATOM   4770  SG  CYS C  11     -53.051   7.671 -23.105  1.00  0.64           S  
ATOM   4771  N   THR C  12     -57.314   8.159 -20.969  1.00  0.66           N  
ATOM   4772  CA  THR C  12     -58.278   8.505 -19.934  1.00  0.66           C  
ATOM   4773  C   THR C  12     -57.798   7.904 -18.645  1.00  0.66           C  
ATOM   4774  O   THR C  12     -57.558   6.702 -18.568  1.00  0.66           O  
ATOM   4775  CB  THR C  12     -59.692   7.961 -20.149  1.00  0.66           C  
ATOM   4776  OG1 THR C  12     -60.266   8.467 -21.346  1.00  0.66           O  
ATOM   4777  CG2 THR C  12     -60.638   8.388 -19.012  1.00  0.66           C  
ATOM   4778  N   TRP C  13     -57.692   8.720 -17.584  1.00  0.63           N  
ATOM   4779  CA  TRP C  13     -57.436   8.240 -16.248  1.00  0.63           C  
ATOM   4780  C   TRP C  13     -58.762   8.284 -15.486  1.00  0.63           C  
ATOM   4781  O   TRP C  13     -59.468   9.290 -15.525  1.00  0.63           O  
ATOM   4782  CB  TRP C  13     -56.330   9.101 -15.569  1.00  0.63           C  
ATOM   4783  CG  TRP C  13     -55.878   8.651 -14.218  1.00  0.63           C  
ATOM   4784  CD1 TRP C  13     -56.078   7.473 -13.555  1.00  0.63           C  
ATOM   4785  CD2 TRP C  13     -55.167   9.465 -13.202  1.00  0.63           C  
ATOM   4786  NE1 TRP C  13     -55.612   7.470 -12.228  1.00  0.63           N  
ATOM   4787  CE2 TRP C  13     -55.052   8.771 -12.113  1.00  0.63           C  
ATOM   4788  CE3 TRP C  13     -54.697  10.802 -13.345  1.00  0.63           C  
ATOM   4789  CZ2 TRP C  13     -54.467   9.256 -10.899  1.00  0.63           C  
ATOM   4790  CZ3 TRP C  13     -54.109  11.339 -12.165  1.00  0.63           C  
ATOM   4791  CH2 TRP C  13     -54.014  10.603 -10.990  1.00  0.63           C  
ATOM   4792  N   ILE C  14     -59.149   7.177 -14.818  1.00  0.74           N  
ATOM   4793  CA  ILE C  14     -60.254   7.142 -13.864  1.00  0.74           C  
ATOM   4794  C   ILE C  14     -59.658   6.759 -12.531  1.00  0.74           C  
ATOM   4795  O   ILE C  14     -58.834   5.849 -12.451  1.00  0.74           O  
ATOM   4796  CB  ILE C  14     -61.373   6.141 -14.196  1.00  0.74           C  
ATOM   4797  CG1 ILE C  14     -62.050   6.513 -15.537  1.00  0.74           C  
ATOM   4798  CG2 ILE C  14     -62.407   6.049 -13.040  1.00  0.74           C  
ATOM   4799  CD1 ILE C  14     -63.119   5.510 -15.992  1.00  0.74           C  
ATOM   4800  N   ASP C  15     -60.078   7.447 -11.459  1.00  0.72           N  
ATOM   4801  CA  ASP C  15     -59.669   7.179 -10.109  1.00  0.72           C  
ATOM   4802  C   ASP C  15     -60.907   6.799  -9.297  1.00  0.72           C  
ATOM   4803  O   ASP C  15     -61.983   7.377  -9.463  1.00  0.72           O  
ATOM   4804  CB  ASP C  15     -58.960   8.446  -9.586  1.00  0.72           C  
ATOM   4805  CG  ASP C  15     -58.276   8.210  -8.259  1.00  0.72           C  
ATOM   4806  OD1 ASP C  15     -57.789   7.069  -8.025  1.00  0.72           O  
ATOM   4807  OD2 ASP C  15     -58.232   9.175  -7.463  1.00  0.72           O  
ATOM   4808  N   LEU C  16     -60.799   5.767  -8.438  1.00  0.68           N  
ATOM   4809  CA  LEU C  16     -61.882   5.357  -7.565  1.00  0.68           C  
ATOM   4810  C   LEU C  16     -61.396   5.029  -6.159  1.00  0.68           C  
ATOM   4811  O   LEU C  16     -61.009   3.902  -5.840  1.00  0.68           O  
ATOM   4812  CB  LEU C  16     -62.675   4.151  -8.144  1.00  0.68           C  
ATOM   4813  CG  LEU C  16     -63.915   3.728  -7.317  1.00  0.68           C  
ATOM   4814  CD1 LEU C  16     -65.025   4.790  -7.341  1.00  0.68           C  
ATOM   4815  CD2 LEU C  16     -64.482   2.393  -7.812  1.00  0.68           C  
ATOM   4816  N   ASP C  17     -61.487   6.015  -5.252  1.00  0.63           N  
ATOM   4817  CA  ASP C  17     -61.373   5.812  -3.825  1.00  0.63           C  
ATOM   4818  C   ASP C  17     -62.655   5.249  -3.221  1.00  0.63           C  
ATOM   4819  O   ASP C  17     -63.729   5.852  -3.305  1.00  0.63           O  
ATOM   4820  CB  ASP C  17     -61.095   7.152  -3.114  1.00  0.63           C  
ATOM   4821  CG  ASP C  17     -59.623   7.508  -3.134  1.00  0.63           C  
ATOM   4822  OD1 ASP C  17     -58.777   6.580  -3.067  1.00  0.63           O  
ATOM   4823  OD2 ASP C  17     -59.368   8.733  -3.017  1.00  0.63           O  
ATOM   4824  N   LEU C  18     -62.542   4.069  -2.574  1.00  0.59           N  
ATOM   4825  CA  LEU C  18     -63.554   3.419  -1.752  1.00  0.59           C  
ATOM   4826  C   LEU C  18     -64.954   3.350  -2.369  1.00  0.59           C  
ATOM   4827  O   LEU C  18     -65.967   3.813  -1.834  1.00  0.59           O  
ATOM   4828  CB  LEU C  18     -63.530   3.956  -0.298  1.00  0.59           C  
ATOM   4829  CG  LEU C  18     -64.209   3.049   0.754  1.00  0.59           C  
ATOM   4830  CD1 LEU C  18     -63.479   1.708   0.939  1.00  0.59           C  
ATOM   4831  CD2 LEU C  18     -64.295   3.777   2.103  1.00  0.59           C  
ATOM   4832  N   GLY C  19     -65.031   2.772  -3.584  1.00  0.65           N  
ATOM   4833  CA  GLY C  19     -66.276   2.601  -4.315  1.00  0.65           C  
ATOM   4834  C   GLY C  19     -67.288   1.711  -3.648  1.00  0.65           C  
ATOM   4835  O   GLY C  19     -67.084   0.517  -3.474  1.00  0.65           O  
ATOM   4836  N   LYS C  20     -68.459   2.277  -3.303  1.00  0.58           N  
ATOM   4837  CA  LYS C  20     -69.622   1.509  -2.900  1.00  0.58           C
[truncated: 568,142 more chars]
