# Supplementary material for: A bacterial pan-genome makes gene essentiality strain-dependent and evolvable
Source: Nat Microbiol. 2022 Sep 12;7(10):1580–92. doi: 10.1038/s41564-022-01208-7 (PMC9519441; doi:10.1038/s41564-022-01208-7)
Supplement: Source Data Fig. 4 — Swiss models data, genetic interactions (a subset of Supplementary Data 11), growth curves data and RNA-seq data for the two transporters (taken from Supplementary Data 6). [file 41564_2022_1208_MOESM8_ESM.zip › Fig_4a_models/SP_1751_swissmodel/SP_1751/models/01/report.json]

{"modelling":{"id":"29cafea4a92e8afb5ce9d6a459cb482f347ac497","trg_seq":"MVLEKQLGNGCTWIDLDLGKLNKLEDLSEIYGLDKETIEYALDRNERAHMDYHRESETVTFIYNVLDVKKDKAYYETFPMTFIVEHRRLITISNTKNAYVIEQMTRYLENHD-----TLSIYKFLFASLEIISNAYYPVIEQMDKSRDEVNDLLRQRTTKKNLFVLSDLETGMVYLTAAAKQNRILLEHIQGHALYRSFDEIEREQFDDAMIEAHQLVSMTDLISQILQQLSASYNNILNNNLNDNLTTLTIISVLLAVLAVVTGFFGMNVP-LPLTDEPHAWLYISLASAGLWIVLSLLLRKIAKKS","tpl_seq":"------EDYRLIWIDCYDPKDEELYKLSKKIGISVSDLQIGLDEQEIPRVEEDEDF--YLIIYKAPLFE---EDITTTSLGIYIKNNLLLTIHSDKIK-AIGRLHKLISTKKPRIVFERGIGFLLYHILNEITRSYSRILMNLEDELEELEDKLLAGYDREVMEKILGLRKTLVYFHKSLIANRDVLVLLKRKY-LPITTKEDRENFEDLYYDTLQLIDMSATYREVLTSMMDITLSLENIKMNQIMKILTMVTTIFAVPMWITGIYGMNFSYLPLANNPQGFWLVMALMVVIIMIFVYIFRR-----","pdb_id":"4ev6","chain":"E","method":"X-RAY DIFFRACTION","short_method":"X-ray","coverage":0.9403973222,"resolution":3.2000000477,"description":"Magnesium transport protein CorA","seq_sim":0.3098592758,"assembly_id":1,"score":1.3981739283,"pred_lddt":0.6955586076,"seq_id":20.0704231262,"found_by":"HHblits","oligo_state":"homo-pentamer","comment":"e_value=3.9e-46, p_value=2.6e-50, score=334.5, ss_score=36.3, prob=100, gmqe_dist_const=0.8007895350456238, gmqe_reduced=0.0938277393579483, gmqe_cb_packing=0.015933971852064133, gmqe_torsion=0.04566749185323715, gmqe_ss_agreement=0.7916014790534973, gmqe_coverage=0.940397322177887, gmqe_seq_id=20.070423126220703, gmqe_seq_sim=0.30985915660858154, gmqe_n_insertions=4, gmqe_n_deletions=2, gmqe_seqres_length=302, gmqe_seqres_coverage=0.9403973509933775, gmqe_profile_aln_score=334.5, gmqe_avg_entropy=2.2101635932922363","offset":45,"starttime":"16-05-21 (03:36:39)","QMean":{"global_scores":{"qmean4_norm_score":0.6647809338,"qmean4_z_score":-2.8237062532,"qmean6_norm_score":0.6771001965,"qmean6_z_score":-2.1152379429,"interaction_norm_score":-0.0251000632,"interaction_z_score":1.132908095,"cbeta_norm_score":-0.0067675087,"cbeta_z_score":-1.663851861,"packing_norm_score":-0.4566953116,"packing_z_score":2.0221403735,"torsion_norm_score":0.0265695004,"torsion_z_score":-3.1915410833,"ss_agreement_norm_score":0.7442604923,"ss_agreement_z_score":1.3995136601,"acc_agreement_norm_score":0.6371134021,"acc_agreement_z_score":-0.7312762909,"avg_local_score":0.6357921381,"avg_local_score_error":0.053},"local_scores":{"A":[null,null,null,null,null,null,0.4385791662,0.397265315,0.4770208401,0.5241156219,0.6002016774,0.6630428984,0.6247704622,0.7366135258,0.7236376278,0.6852720737,0.6241004946,0.5891116678,0.6524291006,0.5817968384,0.6512406504,0.6865947366,0.6913177755,0.7123473564,0.7332843917,0.7463743148,0.7618523067,0.7729681222,0.7454308996,0.7696338338,0.7449435664,0.7722039093,0.7322985136,0.6956316362,0.7154582073,0.6836902867,0.7211882022,0.7345552094,0.6962936676,0.6576962757,0.7100953364,0.6176675899,0.5836271536,0.5275399804,0.5774729525,0.5821566318,0.5489722755,0.6697932299,0.5871747789,0.6311892149,0.6152535937,0.542797156,0.5708618709,0.4880951696,0.3223106718,0.4336695718,0.6501209399,0.686557528,0.7278530468,0.7551043451,0.7241390889,0.7290905746,0.6988266471,0.6498956742,0.6827630242,0.6721648754,0.583628854,0.5870890146,0.4788204607,0.369026454,0.3730409442,0.3795251899,0.4539740354,0.462235981,0.3867047883,0.5151025117,0.5715175152,0.5329352773,0.5724116998,0.6320398689,0.7194591325,0.724578569,0.7656011546,0.7656239821,0.669290356,0.5778332647,0.5738174096,0.6354644419,0.7226730785,0.7700994205,0.7570506704,0.71297878,0.6869054166,0.6130759385,0.6127250162,0.5295367756,0.4834357795,0.5807176799,0.5150518836,0.7180471302,0.7073112338,0.6534741034,0.6775968894,0.6597336471,0.678249872,0.5731593011,0.5420201804,0.5629292289,0.5140517727,0.5096350608,0.434239319,0.4920887676,0.4969742242,0.5642605,0.5858784157,0.6411145043,0.5956647056,0.6266978972,0.6560771134,0.7188109682,0.6745975327,0.7277491942,0.7342259385,0.7211930018,0.6539021579,0.6811196559,0.701155894,0.7050162506,0.6464865975,0.7053601132,0.6639448582,0.6335036366,0.648302419,0.7651526178,0.7389030702,0.6802036987,0.7283264976,0.7452332916,0.684302058,0.7141408122,0.7694918651,0.651638841,0.6292683371,0.6642988352,0.7522746608,0.6170082749,0.5742247116,0.6382624712,0.6176891323,0.5325688749,0.5612741651,0.5193485564,0.6341004166,0.6306572614,0.6031343851,0.6397356731,0.6757923689,0.662216049,0.6020838393,0.7231378722,0.6662659433,0.6695137575,0.602734349,0.6531642803,0.6351207096,0.6088176998,0.6934569977,0.6818299087,0.6830388578,0.5914675931,0.6875252383,0.6998673602,0.6852652603,0.7158519133,0.7604007145,0.6373927512,0.6137027411,0.6822556253,0.6194848966,0.6583085238,0.6726167039,0.7041745754,0.6224066613,0.5783077948,0.6597369028,0.6238153004,0.6423552916,0.533229028,0.5346120701,0.5890020962,0.5572106428,0.5317678405,0.6737223411,0.5616782608,0.5257457664,0.5625213847,0.5718948247,0.5723156267,0.5461603406,0.5910935199,0.6264891325,0.6055867456,0.6171267879,0.6435244846,0.6940047652,0.6405423552,0.6329788329,0.6580687275,0.7282110075,0.6143156755,0.6557375932,0.6701300999,0.7380393999,0.6995921667,0.6680218617,0.7406196379,0.6913981632,0.678012024,0.690828904,0.7261614829,0.6971786768,0.6875094399,0.6949849819,0.6800978463,0.6799583462,0.6733848821,0.7088957536,0.714632492,0.6715436235,0.5671140172,0.5969974546,0.5956984762,0.5746181845,0.5853365015,0.556401379,0.5805979084,0.592158267,0.6096529906,0.6141802182,0.61500252,0.6395452817,0.7056631834,0.6692362906,0.6787535171,0.7250952201,0.7062736018,0.6590066136,0.6746813828,0.7539824937,0.6913659972,0.6198148237,0.6450972907,0.7082745541,0.6593712522,0.6447288034,0.7395018983,0.7338556849,0.6912109871,0.6733545622,0.7417750582,0.6560726491,0.6307071921,0.710167591,0.6656288773,0.6065836515,0.6819841901,0.5826934259,0.5954762301,0.6449318064,0.6501602409,0.6480695896,0.68584369,0.6036526464,0.5652258173,0.5651313172,0.714160174,0.6217287099,0.6419130706,0.6464614464,0.6912818715,0.7112665739,0.6938410292,0.7721005081,0.7296826199,0.7618091865,0.7687633585,0.7050665503,0.6336358876,0.7058357262,0.741482586,0.67525311,0.6738535684,0.6273508929,0.6108893885,0.5716041269,0.5608087987,0.5970203879,null,null,null,null,null],"B":[null,null,null,null,null,null,0.4759649712,0.471127727,0.4790775366,0.5336541185,0.6052756682,0.6448841412,0.6229240019,0.7338153726,0.7144575786,0.6742293059,0.598508362,0.5859125317,0.6224945037,0.5511008071,0.6114746277,0.651423555,0.6772775436,0.6945552748,0.7091281772,0.7298556306,0.7535047903,0.7436081238,0.7314594454,0.7483245771,0.7344143579,0.7470966388,0.706854128,0.6743743649,0.7086850061,0.667997253,0.7048485224,0.7097414117,0.6618610271,0.6183623946,0.6856160944,0.6002357288,0.5663058728,0.5018974696,0.5679989827,0.5562538143,0.5268476852,0.6639898635,0.5704518067,0.576615382,0.557996452,0.5123959314,0.5004370068,0.417445718,0.3395959432,0.4068911187,0.5520984355,0.6197136617,0.6974878641,0.7074845108,0.6786931477,0.7051596342,0.6879325245,0.6541527793,0.6893094272,0.6730895673,0.5865185052,0.6118991894,0.4838960122,0.4068288193,0.4130858148,0.3775185652,0.5172807384,0.4606268042,0.415134778,0.5427713103,0.5901378724,0.5515660019,0.5724161976,0.6123462069,0.6954443354,0.6965972103,0.7241140715,0.7266642121,0.6161570925,0.5212824311,0.5434454571,0.6139369051,0.7105290025,0.7598029853,0.7444772799,0.7123550206,0.6879334429,0.6169649191,0.6102395947,0.6026805767,0.6056381726,0.5976104056,0.4948761133,0.7282750123,0.7119392705,0.684075754,0.7020989006,0.6906037864,0.7101525933,0.6075971055,0.6029050101,0.6383595725,0.4637410015,0.4595515088,0.377686111,0.3897205344,0.4439271231,0.5160105528,0.6255626518,0.6421385903,0.6015163646,0.6401446038,0.6698849328,0.7238348367,0.6959913388,0.7478760971,0.7385989358,0.7252167912,0.6833137671,0.7315042242,0.7267101652,0.7380308655,0.6887043313,0.7616877737,0.7043016055,0.6944384806,0.7097516059,0.7842100427,0.7398379878,0.7015601631,0.7259838644,0.73619584,0.6876838811,0.6912243029,0.7445200875,0.6161551732,0.6041977694,0.6200241405,0.6707313708,0.5463763934,0.4713508797,0.5300589241,0.5926044495,0.4510941817,0.5239855084,0.4842127885,0.6113058419,0.5720752541,0.5645936616,0.6154505268,0.6299836598,0.6345171001,0.58125755,0.709662014,0.663906784,0.6694636449,0.6020381416,0.6637866946,0.6434604108,0.6215949568,0.7084438518,0.6934824566,0.6926542669,0.6052800245,0.7026260552,0.7120251537,0.6850531332,0.7168585364,0.7633885242,0.6403947049,0.6082611521,0.6726739644,0.6131245928,0.6340308574,0.6456270633,0.6892570421,0.6180976626,0.564027382,0.6315252468,0.6194760673,0.6402744493,0.507645362,0.562958856,0.5836963519,0.5282666178,0.5051294686,0.659846438,0.580832054,0.5869134726,0.6214523053,0.6242707624,0.6010600733,0.5505773692,0.6138711155,0.6443553773,0.6446949587,0.6204123048,0.6518906125,0.7263669919,0.6539450635,0.6455851207,0.6576661886,0.7508879537,0.6036642781,0.6611776138,0.6944751826,0.7587646294,0.7008307561,0.6756020127,0.745692699,0.6897728113,0.6898769076,0.693544231,0.7277211803,0.6997410373,0.6813394439,0.695751476,0.6747907858,0.6747170281,0.6423540404,0.6922918954,0.7052992159,0.6504223375,0.5284175389,0.5825721686,0.5778268546,0.5465810357,0.5648003834,0.5182283538,0.5489045231,0.582319203,0.6007174857,0.626817134,0.6190194926,0.6792051335,0.7159742569,0.6735412638,0.6883223362,0.7321052197,0.7256140808,0.6737783818,0.6754847481,0.7433314713,0.7062240263,0.6310252596,0.6433495569,0.7056542737,0.6597279169,0.6370991469,0.7415207935,0.7315104896,0.6928221172,0.6709141059,0.742766655,0.6584269893,0.6178534793,0.7095032373,0.6540760201,0.6047519197,0.654349237,0.5617983248,0.5663177396,0.6022510477,0.632251506,0.640492688,0.6693975064,0.6083412296,0.6045984853,0.585791395,0.7242827041,0.6372786059,0.6678278135,0.6545360257,0.6913762423,0.717599874,0.7051621564,0.7776157121,0.7267679,0.7634510415,0.7759511114,0.7126415733,0.6422237026,0.7277993375,0.7682480828,0.7092685023,0.7346060512,0.6770854534,0.6406100248,0.6252940834,0.5270185083,0.4651861251,null,null,null,null,null],"C":[null,null,null,null,null,null,0.4553752173,0.4215048919,0.4587682121,0.5540579249,0.6372110705,0.6620635865,0.6311175926,0.7381380915,0.7161761,0.682705868,0.6300642488,0.5925973169,0.6541405986,0.5780996538,0.6479510531,0.6829480676,0.6985622671,0.7145586519,0.7305068685,0.7403616048,0.7491521827,0.7735601677,0.7328878324,0.7390854093,0.7313293856,0.762075286,0.7295231198,0.7032271288,0.7210899248,0.6663963723,0.7070301433,0.7286673125,0.6888722309,0.6291365743,0.7124861848,0.6396198432,0.5865845978,0.5072619831,0.5656077155,0.5580934965,0.5495111289,0.66751688,0.5756432425,0.5793688079,0.5523426274,0.5092702578,0.5190888753,0.4229627509,0.3544443576,0.4072665044,0.5783211535,0.6684800084,0.7044770947,0.7210745536,0.6920665217,0.7006541635,0.6955032934,0.6258339882,0.6631334704,0.6395394493,0.557841899,0.5720843972,0.4680205807,0.4030957286,0.3858481863,0.3104975656,0.4123696456,0.4343482016,0.4043468331,0.5300482916,0.5659679861,0.5198822383,0.5558468245,0.6055654953,0.6927277198,0.7135636383,0.7388379728,0.7428487019,0.6379061397,0.5606669177,0.5701919635,0.6282719882,0.7167520037,0.766735992,0.7527550486,0.7136943993,0.6885893077,0.6135104584,0.6081238527,0.5802665135,0.449103461,0.530286594,0.4977017348,0.7034376267,0.6901813338,0.6559586139,0.6745714179,0.6571883861,0.6788167997,0.5574562315,0.5401854601,0.5827872941,0.3667260079,0.4279410481,0.449667862,0.4222937063,0.4692572309,0.5460307805,0.6428470764,0.6537910811,0.5861425196,0.6283948846,0.6615927365,0.7026365447,0.6768387009,0.7318667973,0.7242119521,0.7092627042,0.6640992211,0.6923405673,0.6992641426,0.7082087197,0.6496968916,0.7236457528,0.6815188392,0.6628562282,0.6561378675,0.742046645,0.7113019883,0.6524538661,0.7119987405,0.7168871927,0.6609674577,0.6908178593,0.7687153638,0.631662364,0.6103438706,0.6252842975,0.7081482048,0.56692344,0.5186866429,0.5669547993,0.5797321627,0.4868280934,0.5211714059,0.4866392953,0.6104816379,0.5829192925,0.5667905608,0.6190063796,0.6413382779,0.6347565878,0.5849077218,0.6997097748,0.6631634461,0.6494566546,0.614752561,0.6668969702,0.6296491934,0.616526509,0.7110752802,0.6620985822,0.6692795415,0.6025676506,0.6662436078,0.6772308112,0.6703558208,0.6926417787,0.7583925663,0.63347569,0.6172023484,0.6675456733,0.6258194953,0.6201937283,0.6433399661,0.6791775242,0.6170794293,0.5641506186,0.6285950582,0.6100607382,0.6345373315,0.4945319886,0.5146432516,0.5202028161,0.4436067038,0.475500744,0.5694823768,0.5169774528,0.5603155379,0.5945402677,0.56717328,0.5736867374,0.5442489623,0.5986504484,0.6207416037,0.5919908246,0.6091380946,0.6365867398,0.6971409536,0.6369774883,0.6237748101,0.6556484859,0.7284487942,0.6085546762,0.6552902143,0.6921016674,0.7513461446,0.7018406858,0.6721002197,0.7504892108,0.6812103541,0.6813993129,0.6838274285,0.716714945,0.690116547,0.6782017054,0.6859297896,0.6660809261,0.6729461735,0.6515263586,0.691476196,0.7139687519,0.6680963733,0.5588489933,0.5966840966,0.5852746411,0.5625461834,0.5672839919,0.5154927201,0.5678312992,0.5731690697,0.5817293666,0.5873928118,0.5932147107,0.6622019383,0.6969269176,0.6525537014,0.6759414245,0.7277117659,0.7149878439,0.6510373562,0.670686042,0.7485847281,0.6975939445,0.6168391362,0.6375374164,0.6966864234,0.6433212752,0.6283865943,0.7335534884,0.7172436767,0.6841545923,0.665543021,0.744049092,0.6624046309,0.6265403858,0.7043706352,0.6445826428,0.6054413506,0.6593354248,0.5905099716,0.5838309526,0.621681164,0.6494589307,0.6368430401,0.6818117954,0.6012817482,0.5698918514,0.570420278,0.7149434143,0.6175868555,0.6475250162,0.6466764373,0.6839592387,0.7033019293,0.6811947689,0.7541751931,0.7113194841,0.7401272788,0.748102383,0.689496293,0.6209177286,0.7003283269,0.7449927627,0.6819213209,0.6993896369,0.6588631683,0.6282455243,0.5922844739,0.4680333084,0.4602902672,null,null,null,null,null],"D":[null,null,null,null,null,null,0.4322271505,0.3729287021,0.4181578679,0.5185328772,0.6147059695,0.6385332649,0.6183580414,0.7323419524,0.7199269133,0.6952903058,0.6116204522,0.5559825247,0.6094073736,0.5430069244,0.6201216788,0.6663302757,0.6708797556,0.6971977561,0.7173677947,0.7329499354,0.7496328906,0.7688410519,0.7468010116,0.7515602345,0.7271856497,0.7785272356,0.7265978615,0.7084348862,0.6990651773,0.6691335337,0.702519093,0.714796855,0.6568541402,0.6393719097,0.6953529995,0.5998465564,0.5594145225,0.4913563053,0.5461324171,0.5488741199,0.5285679821,0.6750465665,0.5866855291,0.6062491862,0.5933241996,0.501906665,0.5323755108,0.4281903312,0.3334592555,0.3728854799,0.5915717042,0.6531841794,0.7044672699,0.7406738142,0.7210478636,0.7203852818,0.6882890296,0.6441861364,0.6557271159,0.6467726306,0.5722504702,0.5112992002,0.4155768377,0.4074748829,0.3644075742,0.375067437,0.4740001063,0.4376804373,0.3961425914,0.5077700319,0.536272679,0.5152760991,0.571089068,0.618372177,0.7226531214,0.7284368458,0.7561561305,0.7478377422,0.6610337137,0.5613108161,0.5616288774,0.6175044028,0.728473742,0.7669597783,0.7533679541,0.7119918622,0.6723357815,0.6126266103,0.6060710903,0.5928606647,0.6136143374,0.6062147404,0.4543556741,0.7054035017,0.6888648331,0.6509504244,0.6572821786,0.6552662139,0.6843065405,0.5830965858,0.5563601606,0.5839906345,0.3981524744,0.4349759347,0.4386554433,0.4489741685,0.5000475838,0.5344545082,0.6049050669,0.6315435555,0.5930607613,0.6039046658,0.633274723,0.7095013798,0.658818249,0.7132924022,0.7223563288,0.7107654472,0.6427247686,0.6686016031,0.6806867627,0.6929943928,0.6352691305,0.7047806784,0.6682912667,0.629276971,0.6456259263,0.7589934697,0.7103690547,0.6364356033,0.7080867161,0.7172421567,0.648685254,0.6859938539,0.7544347204,0.6269666983,0.6030829223,0.6636083247,0.7329416082,0.5904980484,0.547043796,0.6159751619,0.607430322,0.5156211011,0.5384447838,0.5053871599,0.6155232068,0.5989695368,0.588588248,0.6247981122,0.6661094356,0.6625239757,0.5966362081,0.730935241,0.6709661454,0.6716351782,0.6111856155,0.6604670446,0.6322423106,0.6123373366,0.6770668447,0.6713547181,0.6693465186,0.5757497989,0.6817739056,0.690121809,0.6758229699,0.7220055228,0.7508637608,0.6386103589,0.617297756,0.6790734963,0.622957166,0.6637625495,0.650101695,0.693118407,0.6197563765,0.5657817748,0.6501806761,0.6312706748,0.6464639564,0.3887836825,0.3579283133,0.5188905903,0.5251198842,0.4711172923,0.6016331585,0.5424939161,0.5327742502,0.5757153875,0.5410251523,0.5610684752,0.5499882204,0.5977367083,0.618099786,0.5907622779,0.6068875978,0.630650953,0.6926532222,0.6470243225,0.6238994743,0.6510141968,0.7186039313,0.6154722742,0.6518312046,0.673642761,0.7385436504,0.6951215782,0.6622665691,0.7211747421,0.6821322179,0.6662574999,0.6830148986,0.7180632557,0.6836125179,0.6772033708,0.6877823696,0.6695619484,0.6777932015,0.6605357117,0.7002683437,0.7070774657,0.6638124479,0.556985404,0.5925528762,0.588273226,0.5633324581,0.5732866913,0.5422383722,0.5685282489,0.5887825696,0.6040916086,0.6109845591,0.6109547313,0.6569089171,0.7124964618,0.6668291566,0.6756132469,0.7341579483,0.714740678,0.6604163553,0.6715861336,0.7483694592,0.6971046928,0.6207150385,0.6373417606,0.7043408079,0.6525163459,0.6416426108,0.7408980417,0.7283118266,0.695735334,0.676293547,0.7447848721,0.6628543876,0.6202169201,0.7103233112,0.645309397,0.5984530828,0.6384207664,0.5521851612,0.564099094,0.6046649278,0.6446758375,0.6376619995,0.6625067233,0.6053770409,0.5745266548,0.5791202911,0.7236916865,0.6278780881,0.6628541855,0.6596582239,0.7004626768,0.7221490638,0.7096068659,0.7843323694,0.7363109415,0.7681912655,0.7781736446,0.7129663235,0.6359872436,0.7163501769,0.7490904926,0.6786187878,0.6920288645,0.6349875395,0.6182125103,0.571862848,0.561982734,0.5829450806,null,null,null,null,null],"E":[null,null,null,null,null,null,0.4502136953,0.38986805,0.4968514039,0.546418227,0.6321787267,0.6771126519,0.6405026228,0.7497698557,0.7249883448,0.6788386944,0.633125523,0.5996164606,0.6525122159,0.5711868336,0.6373607855,0.6779820528,0.6948962689,0.7179383933,0.7377352462,0.7416040851,0.7510903524,0.7739419911,0.7339853837,0.7561299616,0.722555077,0.7690025237,0.7297459673,0.7164626456,0.7265677471,0.680029568,0.713065079,0.732379216,0.6893253975,0.6411486349,0.7256112792,0.6522860938,0.6078864985,0.5360744804,0.5732303217,0.5692685518,0.5499650129,0.6355991615,0.5696958785,0.581538015,0.5661535719,0.5269232523,0.4769578492,0.4302747185,0.3252974616,0.3850632443,0.6411657562,0.6563393133,0.7374765367,0.7486901329,0.7042795487,0.698720546,0.6778499596,0.6474681831,0.6905584846,0.6603624871,0.5807894233,0.6028676524,0.4894672395,0.3994059236,0.3927125472,0.3160685832,0.3911738482,0.4255332449,0.4088220401,0.5517613007,0.5644214601,0.5504102668,0.5818553254,0.6321658212,0.7075415881,0.7141480581,0.7528904402,0.7586730423,0.6698675852,0.5748204666,0.5764379995,0.6497854767,0.7426292351,0.7725796481,0.753499556,0.7168106264,0.7036187317,0.6272478968,0.6406237188,0.5791084646,0.4824922653,0.5836914364,0.5269261151,0.7250537799,0.7136354529,0.6725208312,0.6750262592,0.6567054387,0.6724080069,0.5566031814,0.5409796005,0.5526830275,0.4461061713,0.4727572252,0.4262854167,0.4157169093,0.5552012357,0.5795206894,0.6169019809,0.6498786988,0.5935759621,0.6303737133,0.6546664526,0.7145030079,0.6806936027,0.7424414534,0.7318319272,0.709795674,0.6854476932,0.7085773529,0.7076217617,0.7300744777,0.670863445,0.7287176198,0.6848666285,0.6570656383,0.6637387077,0.7536528252,0.7394305888,0.689969466,0.7178480588,0.7259522722,0.6877589214,0.689484966,0.7554396155,0.6530992919,0.6782741641,0.6930145957,0.7519349235,0.6669340749,0.6325672545,0.6430414042,0.6649315199,0.5383499144,0.5581876724,0.5021278687,0.5851185494,0.5869843751,0.5823117863,0.6338716438,0.6553797793,0.6530886713,0.5883143566,0.7090396925,0.6884237202,0.6645857469,0.6080944635,0.668881253,0.6441226364,0.6243916367,0.706444489,0.6706383378,0.6813785472,0.6014624815,0.6716263609,0.6772855735,0.6815336471,0.6875968957,0.7519134231,0.62194814,0.6006243257,0.6687336043,0.6067184756,0.6323631313,0.6513738415,0.68989726,0.6292742695,0.572159944,0.657010382,0.6292954896,0.653043852,0.5207444711,0.5505992534,0.6315469422,0.4837098427,0.5134572923,0.6623729435,0.5783129563,0.5797517912,0.619867585,0.6298277255,0.6020247545,0.5495060577,0.6050955547,0.6310379862,0.6179343333,0.6120122528,0.6286269727,0.7233448256,0.6516171575,0.6307164767,0.6483446938,0.747422021,0.5977967888,0.6541928143,0.6809848139,0.7511757356,0.6950039878,0.6629307786,0.73317977,0.6785838101,0.6755972144,0.7000299835,0.7186657718,0.6915337466,0.6845104579,0.7053153004,0.6733037196,0.6785779686,0.6631502819,0.7011563697,0.7050486335,0.6462394165,0.5483810097,0.597679458,0.5641653154,0.5294534064,0.5413342438,0.5030374751,0.5388003203,0.5695629469,0.5802125518,0.5859084614,0.6100796226,0.6664541025,0.6995043793,0.664969023,0.6795891739,0.7364502148,0.7165283792,0.6630104155,0.6734007403,0.7465907923,0.7015782521,0.620947922,0.6433994478,0.7060201766,0.6609546083,0.6406666251,0.7354254733,0.7250187589,0.6933310154,0.6694703424,0.7523675233,0.6675704709,0.6265630101,0.7170049467,0.6603543576,0.5977229671,0.6424611022,0.5629561591,0.5616447884,0.6065231478,0.6455282034,0.6460305335,0.6712535532,0.6112689336,0.5885255862,0.5823605255,0.7335924054,0.6356370812,0.6566892733,0.6559273616,0.6959166499,0.7172489577,0.7007587516,0.7769294333,0.7254964998,0.7616669768,0.7718518768,0.7088996259,0.6371840796,0.7216139768,0.7657648306,0.7082119169,0.7372829989,0.6902778458,0.6698570994,0.6624480363,0.5779279208,0.5743769424,null,null,null,null,null]},"qmean_version":"4.2.0","local_scores_qmeanbrane":{"A":[null,null,null,null,null,null,0.3814735273,0.4966185566,0.5134929587,0.6173537324,0.703767273,0.7610679627,0.8080427849,0.8255183215,0.8720666974,0.7741115302,0.7400906906,0.6357418292,0.7507742357,0.6682909067,0.6693604516,0.7396384207,0.7197298335,0.7390660821,0.7493535029,0.808162565,0.8075537519,0.8657588425,0.7886435959,0.7955799883,0.8344177955,0.9234961463,0.8224499056,0.8151562037,0.7534859283,0.711826531,0.7715836336,0.7600592218,0.7018628121,0.6674950062,0.7854346505,0.6712863451,0.6619854093,0.5911086948,0.6521769399,0.657667122,0.7042810624,0.8135429386,0.7942141085,0.8139343891,0.8023146576,0.7541436957,0.7338513885,0.643552068,0.6650139376,0.767983043,0.7099515156,0.8163498252,0.8394737729,0.8624373542,0.8521948127,0.7830308753,0.7883223876,0.7833592212,0.801561634,0.7755436727,0.7448265041,0.7088279127,0.6656003797,0.649510745,0.570914965,0.5283274434,0.4909106857,0.4443264608,0.4680688148,0.6354175381,0.7223156046,0.6834141071,0.7024974099,0.7185060436,0.8223479666,0.8802329742,0.8726831378,0.8810495141,0.8075099216,0.7179733028,0.6683150191,0.7706876591,0.8532914799,0.865033776,0.8676907574,0.7744853165,0.7566647057,0.6681966059,0.6938847361,0.7123346415,0.7461927892,0.818007713,0.7647472922,0.820739306,0.791865703,0.7709007386,0.7495446767,0.7496836288,0.7833087901,0.692769641,0.6568298496,0.6794645662,0.6623078814,0.6637903764,0.599638015,0.6300495438,0.5658545129,0.5759802321,0.6089580136,0.6660941825,0.6613446874,0.6979426492,0.7239705325,0.8130684487,0.7628324923,0.8184062789,0.8455947235,0.8348407642,0.7817015564,0.7940485768,0.8005174756,0.8460279679,0.7997986875,0.8341547909,0.8239006263,0.8264779026,0.9041762934,0.8714557985,0.8693620694,0.8256777186,0.8164405439,0.8745574699,0.8644170149,0.8344419699,0.8880158548,0.7572237923,0.7841068553,0.7345486817,0.7847259939,0.7414530213,0.6774457515,0.6442984424,0.67487093,0.5768275397,0.5514854445,0.6048437876,0.7066427869,0.7130555446,0.6694885477,0.6922915335,0.728985202,0.7293326598,0.696997139,0.7750203181,0.7982846995,0.8155013512,0.7427207138,0.7956465295,0.7782383995,0.7686293202,0.8282883512,0.8336979243,0.8634554219,0.7808960402,0.8329590686,0.8607626821,0.8759792825,0.8438002725,0.8703393363,0.8266450354,0.7753991301,0.8098652309,0.7637826265,0.8134599738,0.8200946864,0.8085931991,0.7572554026,0.751747124,0.747002175,0.6936591923,0.7766288758,0.7074746003,0.7064330162,0.6202882029,0.6595978284,0.6538964884,0.7555369854,0.6270217178,0.6298658877,0.6118639104,0.6175443738,0.6671987544,0.6279672103,0.6882178473,0.7142355933,0.7245701735,0.7628279903,0.7916288484,0.8452002284,0.8199722595,0.8244981953,0.8055668,0.8747780891,0.8288123296,0.812289181,0.8682527084,0.8973936969,0.8984549251,0.8819632499,0.8801849892,0.8755416848,0.898650664,0.8844090957,0.921803499,0.8450334367,0.8891071082,0.8855021187,0.8202274888,0.8147862148,0.8376077004,0.8467198712,0.8383402428,0.8030280644,0.6805701309,0.7180567128,0.7211986794,0.6627394285,0.6779666241,0.7090705837,0.6910607404,0.69698781,0.7392948288,0.7319520858,0.719433109,0.7589859641,0.7724132471,0.771292513,0.9510808928,0.9173131775,0.9376637973,0.8820673557,0.8792224402,0.9196250986,0.902612997,0.8657088445,0.8553349496,0.8797496385,0.8770886367,0.863542907,0.8840306031,0.87292628,0.883929265,0.8387482433,0.8884665482,0.8551850641,0.8526100524,0.8887714622,0.8355829955,0.8233485738,0.8503510348,0.8937627764,0.8583111027,0.929654758,0.8136083509,0.8012315181,0.672348046,0.6542747147,0.6668044905,0.7794573685,0.8524036578,0.8667373168,0.8565443042,0.8818740901,0.8707979743,0.9377710877,0.9141999177,0.9528211972,0.936966323,0.9441378179,0.9638595934,0.9012885249,0.9156380762,0.8827389559,0.9374132693,0.8858438845,0.9173226475,0.8235624086,0.7899239086,0.7816831578,0.6676501407,0.5539826625,null,null,null,null,null],"B":[null,null,null,null,null,null,0.5494995436,0.6490531473,0.5808776418,0.6512920592,0.7074984742,0.7674375316,0.8337683118,0.8305531057,0.8801009571,0.7785572629,0.7395897295,0.637601362,0.7391004275,0.6504118515,0.6470325698,0.7447493752,0.717286745,0.7236063079,0.7437711781,0.8083065905,0.7926832067,0.8486986966,0.7762982856,0.7652438572,0.7964052838,0.9046164823,0.7949947921,0.7959440193,0.7317911928,0.6802399445,0.7466273915,0.7246783486,0.6681153323,0.6202550638,0.7620877237,0.6634297981,0.6409874346,0.5877924709,0.6800634915,0.6571199543,0.7000048688,0.7956809927,0.7724800221,0.7900595218,0.7945571083,0.7264939887,0.6797096102,0.5749324889,0.5953521132,0.6904334664,0.6304249554,0.7594474023,0.8044449801,0.829900277,0.810616688,0.7551344136,0.7629733596,0.7713904207,0.7916465838,0.773230425,0.7321205761,0.6904473559,0.5514560845,0.5035082302,0.4184831126,0.4159345704,0.5240120852,0.4230690084,0.500241007,0.7032370981,0.7533958803,0.7113362445,0.7028874614,0.6952411076,0.7762924022,0.8283694577,0.8302962568,0.831321859,0.7341959546,0.6407201081,0.6474823174,0.7360366821,0.831203837,0.8472947651,0.8591832971,0.7653241975,0.7572665747,0.6695970686,0.694014496,0.6780945477,0.7443296909,0.7703907434,0.7096581443,0.812757392,0.7785591684,0.7484322327,0.7413239554,0.761214163,0.8058352309,0.6943416426,0.7007772851,0.7236127303,0.672516988,0.6759507313,0.5553411065,0.5691067583,0.6477599811,0.6284411546,0.7164691916,0.7248267706,0.7302345419,0.7473420287,0.7702933473,0.8297157658,0.7918929322,0.8399598911,0.8552341864,0.8383106476,0.7941068868,0.8048613629,0.8016248866,0.8633646028,0.8277153101,0.84406182,0.8340520101,0.845695247,0.9191674802,0.8690306266,0.8505661708,0.8075879757,0.7969663769,0.8362098105,0.8380232254,0.7974287042,0.8441115571,0.7369548675,0.7608610547,0.6937404921,0.7303316485,0.7161982458,0.5925182957,0.556336766,0.5953474996,0.5140922298,0.4953944686,0.5245654941,0.6525881005,0.6563174729,0.6445139415,0.6580319836,0.6841644337,0.6987425598,0.6622726936,0.7480514521,0.7763465493,0.7948927145,0.7277352174,0.7834950574,0.7726459461,0.7744893716,0.8579080275,0.8451179022,0.8790873054,0.8162171932,0.8513037246,0.869395841,0.8888994051,0.8555004986,0.8768562096,0.8246447617,0.7748997934,0.810160342,0.762035701,0.8035787089,0.8056358917,0.8083639563,0.7555833948,0.7350404997,0.7333342865,0.7143929895,0.7843057032,0.6502467527,0.7332842412,0.671670634,0.5726580051,0.5920590565,0.729112851,0.6909955008,0.7261795767,0.6991257871,0.6912910578,0.7293672382,0.6777599572,0.7325781512,0.7548137716,0.7645666769,0.792815735,0.8184349288,0.8718336767,0.8320526298,0.8330747885,0.8157505638,0.8841792326,0.8329235995,0.8134821963,0.8695053983,0.8960528618,0.8941377621,0.8817679662,0.8801523675,0.8728536953,0.896640175,0.8763761924,0.9168328929,0.8394244757,0.8771843115,0.8747216891,0.8219216192,0.8121088817,0.815956128,0.8379913665,0.8359567525,0.7888614187,0.6357763158,0.7096092901,0.7123393086,0.6427865123,0.6518418903,0.6990183922,0.6840492252,0.7006370303,0.7396498763,0.7420566572,0.7491140335,0.7762278361,0.7882206203,0.797844454,0.9925361712,0.9370268521,0.9706934552,0.9150178997,0.9001887289,0.9328109918,0.9277286939,0.8849082772,0.863493724,0.8885583359,0.8840665339,0.8625829931,0.8839041013,0.8756984558,0.8816992687,0.8378450981,0.8852163922,0.8477386521,0.8158324241,0.8719160998,0.8057147699,0.8061130375,0.7593806165,0.7169618246,0.6933034668,0.7622379873,0.721299669,0.7411805875,0.6597454488,0.666065868,0.7655172376,0.8620094388,0.8551256705,0.887651539,0.8918701411,0.8825272719,0.8582120683,0.9265400756,0.9120746177,0.9458202183,0.9280485954,0.9487215156,0.9794986629,0.9161533195,0.9496392122,0.9192691236,0.9777891143,0.9305158301,0.9771200545,0.8967944122,0.8565395973,0.8383618321,0.7406823657,0.6596902054,null,null,null,null,null],"C":[null,null,null,null,null,null,0.5208806498,0.6220611786,0.6030028355,0.6722167351,0.7449956316,0.7915881515,0.8429915342,0.8427767981,0.8913048603,0.7785945471,0.7411848969,0.6175816702,0.7575838383,0.6779350599,0.6913357288,0.7673511606,0.7243159034,0.7529163298,0.7518379521,0.80063866,0.7912096202,0.8592393757,0.7595605256,0.7494945844,0.7996332214,0.8912568526,0.8122574109,0.8193139751,0.7644350966,0.7256757354,0.7719269966,0.7614164925,0.7078881023,0.6758374528,0.7871446944,0.6844803734,0.673166958,0.5915100281,0.6792899044,0.6699202828,0.7070402606,0.7992794573,0.7774387537,0.7786210543,0.7773876516,0.687614194,0.6810964286,0.5753060786,0.6144912958,0.7343129845,0.6734949689,0.774424046,0.7984300282,0.8291196775,0.8135279617,0.7703570153,0.7640034889,0.7635240548,0.7577408846,0.7122562524,0.6495274834,0.5974983153,0.5262212977,0.4755086603,0.3636327107,0.379328865,0.4926213494,0.4629980803,0.4951915343,0.6230353805,0.6336851353,0.6494973121,0.6742913784,0.6896826342,0.7879689225,0.8420445245,0.8413089311,0.8472245615,0.7730722,0.7108879989,0.6952717801,0.7774895743,0.8521300049,0.8594012459,0.8680467201,0.769707754,0.7431707274,0.649792597,0.6568196585,0.6747188468,0.6702912853,0.7308137721,0.6920672224,0.8105398787,0.774052556,0.7480713843,0.7343062178,0.748519745,0.7974711631,0.6991127998,0.6829148625,0.7114543922,0.6757717045,0.6765037828,0.6155901105,0.6188856814,0.6009403764,0.6055605796,0.7114720589,0.7231183453,0.7114071624,0.7217608227,0.7370358639,0.809958741,0.7556925371,0.8118445629,0.8403991348,0.8160754428,0.7662117758,0.7684043668,0.7652418567,0.8173746628,0.7664747006,0.7766486665,0.7498670852,0.7661456497,0.8604569734,0.8272901057,0.8325987197,0.8000964694,0.8042350536,0.8654486602,0.8734826552,0.8419370169,0.9046516189,0.7812468034,0.8135572066,0.7493648266,0.7851603771,0.7853032724,0.6630308338,0.5892244444,0.6463032875,0.5572258573,0.5243972832,0.5597810081,0.6867131708,0.677906515,0.6522960881,0.6705215891,0.7133040897,0.7141036248,0.6675429511,0.7661774188,0.7940136626,0.8006825625,0.718171381,0.7863646953,0.7689593189,0.746620288,0.7984283357,0.8110478503,0.8410096636,0.7364050674,0.801491534,0.8402355525,0.8619176966,0.828641432,0.8579136056,0.822160578,0.7837379253,0.8116307421,0.7648944954,0.8094889311,0.8079206635,0.7984304234,0.7501876747,0.7137075007,0.7107929819,0.6871937616,0.7169180802,0.5717106752,0.651325894,0.5928919635,0.4178766041,0.4776179311,0.6678318724,0.6078275323,0.67692844,0.6874123063,0.6605628953,0.7030363216,0.6462619925,0.6952692429,0.7167418895,0.7233917471,0.7614087857,0.7835597938,0.8385883547,0.8083487978,0.8138872976,0.7953575662,0.8636944155,0.8213203651,0.7991063201,0.8484821142,0.8836693107,0.8867518519,0.8756228424,0.8631889294,0.8572615127,0.884611071,0.8738563318,0.8973022805,0.8238067262,0.8639951013,0.8673278261,0.8130290356,0.8063398527,0.8255266252,0.841020944,0.8455512054,0.8091101479,0.6853498371,0.7313235871,0.7390786596,0.6869629253,0.6819421083,0.7139261807,0.7023773114,0.7041237667,0.7379287225,0.7362457353,0.7355979792,0.7581000522,0.7752474257,0.7783874422,0.9475811857,0.9195863439,0.9577222769,0.8972461714,0.8881585765,0.9322708382,0.9245023173,0.8797030963,0.8608674098,0.8829066314,0.8736020685,0.8558402984,0.8813889204,0.8670364734,0.876301255,0.8353047734,0.8859911429,0.8419690884,0.8399092857,0.8716797928,0.8053932703,0.7807661484,0.8019856067,0.8593923949,0.8299910182,0.9175078971,0.8142838674,0.7820153085,0.6539720414,0.6501888854,0.6639544183,0.7857876104,0.8384147069,0.8458607602,0.8449207716,0.8639269522,0.8511175283,0.9107968482,0.8839959075,0.9248314329,0.9131428051,0.9234768161,0.9453013585,0.8958619159,0.9256421122,0.8981425649,0.968818622,0.934170348,0.98734439,0.9371057742,0.9207865054,0.8959695879,0.8201393673,0.8080434999,null,null,null,null,null],"D":[null,null,null,null,null,null,0.2989014859,0.389924754,0.4808462646,0.6104695914,0.7003179022,0.7681314596,0.8371050819,0.8458251035,0.8713938529,0.7584186844,0.686204869,0.5738889136,0.7052348242,0.6219138198,0.6411085425,0.7406669742,0.706478992,0.7273110624,0.7517264925,0.8189977712,0.8136505132,0.8727866617,0.7968558018,0.8059317909,0.8414183581,0.9517577109,0.8358652225,0.8182980563,0.743245588,0.6944943001,0.7560175131,0.7317982855,0.672231695,0.6349547995,0.7525273929,0.6402619452,0.6295997149,0.5634615944,0.6283162316,0.6322340935,0.6793400044,0.796033306,0.8055220285,0.7989166848,0.7857304021,0.7092420084,0.7151093264,0.6101711395,0.6468730973,0.7353147894,0.681558948,0.819683275,0.83201004,0.8613268852,0.8415855261,0.7537284716,0.7544301225,0.7445931675,0.7378790201,0.7164747976,0.6774418973,0.6896831314,0.6332366869,0.6273974062,0.6598464413,0.6005593119,0.5658953168,0.4812597653,0.5048747042,0.6253066343,0.6740474686,0.6393959652,0.654887064,0.6639235236,0.782133589,0.8716485123,0.8798617816,0.9014403299,0.8355291079,0.726131175,0.6811332435,0.7796181359,0.8881484241,0.8864089731,0.8661127005,0.7497745111,0.6999575354,0.6199529027,0.6432613307,0.6626186535,0.7108488976,0.7322300806,0.6657455601,0.7391109377,0.7276238442,0.713567219,0.6853394872,0.7210958556,0.7797994593,0.6841587674,0.6656258707,0.710513627,0.6539395733,0.6354352057,0.5752781719,0.6502370441,0.6321404883,0.6058168367,0.7110310635,0.7315638921,0.7563233572,0.7371880204,0.7582920453,0.8321619474,0.7867801508,0.8236001222,0.8281882849,0.8158497817,0.7649840971,0.7486214815,0.7505420102,0.8266588604,0.7696116688,0.7860316061,0.7789440996,0.7980183959,0.8646809943,0.8346384912,0.8301405819,0.7847531472,0.7731078963,0.8238901289,0.8232668928,0.7914916941,0.8521130279,0.7373200429,0.7688479628,0.7227952947,0.7646155775,0.728225363,0.6707604277,0.6204790015,0.6527452824,0.5641219742,0.5388380641,0.5863303675,0.670325643,0.6758085814,0.6506136568,0.6690983126,0.7092294707,0.7120688936,0.6851859964,0.7603533009,0.7887779088,0.8105648702,0.7435216818,0.7779808851,0.7712885576,0.7723460239,0.8177598054,0.8073389153,0.8428597094,0.7574240302,0.8117413562,0.8433568725,0.8641716001,0.8361597013,0.8675034055,0.8260275622,0.7775640758,0.8134054987,0.7753017754,0.824502292,0.8244272589,0.8248581025,0.7742009432,0.7635072018,0.7548734409,0.7180027399,0.777514143,0.610340861,0.660915949,0.5858217981,0.581478387,0.5887758366,0.7385343014,0.6570344333,0.6866852714,0.6808284109,0.6388239496,0.7014993375,0.6554440153,0.6930502351,0.7109827089,0.7416006583,0.7722234988,0.7875572927,0.8461392067,0.8233325658,0.8229927856,0.8036912743,0.8752709864,0.8306379952,0.8101945903,0.8598658229,0.8860635348,0.8875250344,0.8682551032,0.8615990819,0.8560628076,0.8756643875,0.8627494235,0.9013181945,0.8344871228,0.8724408891,0.8743180924,0.8214044657,0.8136748825,0.8247018003,0.8377607917,0.8337480125,0.7942190699,0.6546568528,0.7149444003,0.7214523788,0.6624095201,0.6742641563,0.7135155087,0.6993899715,0.6943307018,0.738177449,0.7295869361,0.7174659721,0.7497233109,0.7676681815,0.7680270393,0.9421504835,0.9130539044,0.9513562547,0.8911362048,0.8836899282,0.9327023345,0.9168779528,0.8759173504,0.8624987022,0.8929034924,0.8898493861,0.8713660287,0.8899759287,0.8793300015,0.8897362039,0.8406230162,0.8853208059,0.8389344635,0.8161453517,0.8642506947,0.7910147024,0.7609087254,0.7219857085,0.6752105105,0.6826820377,0.7831209066,0.7619184709,0.7455096363,0.6235359881,0.6438700535,0.6801034731,0.8186096186,0.8619770722,0.8824225664,0.8886172532,0.9091744448,0.8765241998,0.9423904103,0.9207874819,0.957038291,0.941963337,0.9496847873,0.9686940031,0.9103878634,0.929301028,0.9020451476,0.9509679686,0.9040192166,0.9455083349,0.8642759058,0.8269566114,0.8081969691,0.7220837668,0.6102811662,null,null,null,null,null],"E":[null,null,null,null,null,null,0.3298341224,0.4345912086,0.520647373,0.6486173548,0.735439199,0.8020434394,0.862573904,0.8437085535,0.8955514023,0.8049778338,0.7727411733,0.6675880121,0.794580304,0.7036589718,0.7054659012,0.779682168,0.7389751381,0.7730956989,0.7739497954,0.8298343133,0.8150354849,0.8809225148,0.7778234045,0.7641983167,0.802433262,0.9301228361,0.8489522606,0.8750401294,0.7922308506,0.7551055564,0.8060160908,0.7894379637,0.7338576129,0.7215104609,0.8093109634,0.7222225007,0.7251850611,0.6473360072,0.7220465762,0.6966964586,0.7268931704,0.8191195605,0.82536076,0.8140198926,0.8260213071,0.7803813124,0.758870569,0.6668203761,0.6732010463,0.7791152139,0.7182052819,0.8230628775,0.8554020046,0.8772158221,0.8514687442,0.7848927461,0.7851652413,0.7835607634,0.7842372732,0.7459717027,0.7133014022,0.6484200902,0.5810297618,0.485990587,0.4054304741,0.3835426592,0.5019835744,0.4514179946,0.5287431774,0.667309113,0.7207125678,0.7098799737,0.7292432796,0.7246410034,0.8124908979,0.864631683,0.868064923,0.8814611752,0.8119585157,0.7137401972,0.6767074704,0.7742459504,0.8715963529,0.8637883844,0.8684521271,0.786563269,0.7830350166,0.7073972189,0.7237789332,0.7240663221,0.7390934291,0.7993340299,0.7280817829,0.7981570969,0.7827892201,0.7573885568,0.7326363196,0.7419374291,0.7789796575,0.6697565228,0.6269962104,0.6797949733,0.6338944606,0.6553888498,0.5825912945,0.6173745469,0.6266641535,0.6298422092,0.7214338662,0.7210816895,0.713282352,0.7331694504,0.7517067565,0.8202330023,0.7732573104,0.8252505777,0.8431434251,0.8215891626,0.7695022654,0.772227579,0.7741834923,0.823499887,0.7731591123,0.7972363312,0.7753036864,0.7825225865,0.8744996754,0.8399792144,0.8385495115,0.8036620544,0.8038647328,0.8392792771,0.8429041564,0.7933813776,0.8502086328,0.7290579304,0.7512112581,0.7007600326,0.7387022593,0.6962387998,0.6179567414,0.5796824572,0.6181195386,0.5094439513,0.4878048497,0.5231317676,0.6497176773,0.6704804994,0.6561522492,0.6795883244,0.7102067244,0.7174520244,0.6750886263,0.7678775614,0.7962189107,0.8093441134,0.732638687,0.7931513033,0.7818703141,0.7735116742,0.8427030111,0.8393465986,0.8707641868,0.7879843442,0.8276889051,0.8480172491,0.8704881741,0.8406499694,0.8597507159,0.815952972,0.7763303679,0.8079671214,0.7541837592,0.8055715989,0.8117886196,0.8041704856,0.7528795447,0.7378044968,0.7405182133,0.6987577067,0.7731544989,0.6508495219,0.7270790483,0.7059585479,0.5779954198,0.6167839086,0.759709992,0.6900160805,0.7324541905,0.6880153973,0.6892426031,0.7138432118,0.6560131825,0.7013933002,0.7292992208,0.7335909064,0.7684691583,0.7940354222,0.8454733853,0.8102665514,0.8173125327,0.7973221051,0.8656341808,0.8230258403,0.8053971055,0.8537763624,0.8845100473,0.8877380575,0.8746787654,0.8698790782,0.8651084346,0.8899998038,0.8794540146,0.9179740139,0.842577458,0.8796650371,0.8831714088,0.8278892187,0.8114478622,0.824125565,0.8404759524,0.8415338554,0.8090291127,0.6783990003,0.7253335526,0.7334068201,0.6820826671,0.6796023113,0.7132677852,0.760754343,0.7179696931,0.7451346874,0.7409263532,0.7381892146,0.7585009095,0.7697763239,0.7727985377,0.9234199916,0.9005311969,0.9278403305,0.8719025054,0.868284551,0.9161443848,0.9052296049,0.8679776633,0.8548204052,0.8810478753,0.8796293882,0.8619651133,0.8823527908,0.872697236,0.883530077,0.8424935887,0.8869312548,0.8472371953,0.8391171344,0.8828128131,0.8110671568,0.7731877144,0.742332318,0.7068125925,0.6935347732,0.7974776191,0.7745710847,0.7884454861,0.669352353,0.6738235464,0.7496309264,0.860216314,0.8860475378,0.9136337319,0.896231034,0.8985342753,0.8695146324,0.9343349682,0.9019659063,0.9422638768,0.9315853616,0.9378362745,0.9587749705,0.9051976706,0.9191556635,0.8922805024,0.9581264619,0.9066849751,0.9537473575,0.8843900217,0.8577390594,0.8381315756,0.782021085,0.7477944356,null,null,null,null,null]}},"title":"Modelling","endtime":"16-05-21 (03:37:29)","mod_engine":["ProMod3"],"ProMod3":{"version":"3.2.0"},"ProMod":null,"MODELLER":null,"SPDBV":null}}
