# Supplementary material for: A bacterial pan-genome makes gene essentiality strain-dependent and evolvable
Source: Nat Microbiol. 2022 Sep 12;7(10):1580–92. doi: 10.1038/s41564-022-01208-7 (PMC9519441; doi:10.1038/s41564-022-01208-7)
Supplement: Source Data Fig. 4 — Swiss models data, genetic interactions (a subset of Supplementary Data 11), growth curves data and RNA-seq data for the two transporters (taken from Supplementary Data 6). [file 41564_2022_1208_MOESM8_ESM.zip › Fig_4a_models/SP_0185_swissmodel/SP_0185/models/02/coords.js]

let model_02=`ATOM      1  N   ASN A 137       8.155 -18.753  38.167  1.00  0.32           N  
ATOM      2  CA  ASN A 137       8.368 -18.226  36.758  1.00  0.32           C  
ATOM      3  C   ASN A 137       8.564 -19.280  35.697  1.00  0.32           C  
ATOM      4  O   ASN A 137       7.907 -19.208  34.673  1.00  0.32           O  
ATOM      5  CB  ASN A 137       9.521 -17.191  36.667  1.00  0.32           C  
ATOM      6  CG  ASN A 137       9.117 -15.985  37.498  1.00  0.32           C  
ATOM      7  OD1 ASN A 137       7.950 -15.929  37.898  1.00  0.32           O  
ATOM      8  ND2 ASN A 137      10.054 -15.078  37.816  1.00  0.32           N  
ATOM      9  N   ALA A 138       9.433 -20.299  35.925  1.00  0.37           N  
ATOM     10  CA  ALA A 138       9.650 -21.377  34.979  1.00  0.37           C  
ATOM     11  C   ALA A 138       8.371 -22.144  34.668  1.00  0.37           C  
ATOM     12  O   ALA A 138       7.990 -22.247  33.511  1.00  0.37           O  
ATOM     13  CB  ALA A 138      10.727 -22.324  35.549  1.00  0.37           C  
ATOM     14  N   GLU A 139       7.619 -22.565  35.717  1.00  0.37           N  
ATOM     15  CA  GLU A 139       6.346 -23.244  35.556  1.00  0.37           C  
ATOM     16  C   GLU A 139       5.337 -22.423  34.774  1.00  0.37           C  
ATOM     17  O   GLU A 139       4.795 -22.878  33.782  1.00  0.37           O  
ATOM     18  CB  GLU A 139       5.779 -23.651  36.945  1.00  0.37           C  
ATOM     19  CG  GLU A 139       6.655 -24.689  37.688  1.00  0.37           C  
ATOM     20  CD  GLU A 139       6.754 -25.981  36.880  1.00  0.37           C  
ATOM     21  OE1 GLU A 139       5.722 -26.391  36.290  1.00  0.37           O  
ATOM     22  OE2 GLU A 139       7.882 -26.529  36.829  1.00  0.37           O  
ATOM     23  N   LEU A 140       5.160 -21.134  35.147  1.00  0.40           N  
ATOM     24  CA  LEU A 140       4.257 -20.212  34.479  1.00  0.40           C  
ATOM     25  C   LEU A 140       4.608 -19.964  33.018  1.00  0.40           C  
ATOM     26  O   LEU A 140       3.735 -19.906  32.167  1.00  0.40           O  
ATOM     27  CB  LEU A 140       4.135 -18.866  35.237  1.00  0.40           C  
ATOM     28  CG  LEU A 140       3.509 -18.949  36.646  1.00  0.40           C  
ATOM     29  CD1 LEU A 140       3.622 -17.583  37.346  1.00  0.40           C  
ATOM     30  CD2 LEU A 140       2.032 -19.386  36.597  1.00  0.40           C  
ATOM     31  N   TYR A 141       5.909 -19.826  32.680  1.00  0.38           N  
ATOM     32  CA  TYR A 141       6.346 -19.706  31.305  1.00  0.38           C  
ATOM     33  C   TYR A 141       6.118 -20.980  30.488  1.00  0.38           C  
ATOM     34  O   TYR A 141       5.604 -20.927  29.373  1.00  0.38           O  
ATOM     35  CB  TYR A 141       7.834 -19.276  31.279  1.00  0.38           C  
ATOM     36  CG  TYR A 141       8.303 -18.991  29.884  1.00  0.38           C  
ATOM     37  CD1 TYR A 141       9.082 -19.926  29.188  1.00  0.38           C  
ATOM     38  CD2 TYR A 141       7.915 -17.813  29.235  1.00  0.38           C  
ATOM     39  CE1 TYR A 141       9.476 -19.677  27.869  1.00  0.38           C  
ATOM     40  CE2 TYR A 141       8.314 -17.564  27.916  1.00  0.38           C  
ATOM     41  CZ  TYR A 141       9.104 -18.492  27.235  1.00  0.38           C  
ATOM     42  OH  TYR A 141       9.530 -18.243  25.919  1.00  0.38           O  
ATOM     43  N   LEU A 142       6.471 -22.163  31.042  1.00  0.41           N  
ATOM     44  CA  LEU A 142       6.258 -23.446  30.396  1.00  0.41           C  
ATOM     45  C   LEU A 142       4.791 -23.775  30.181  1.00  0.41           C  
ATOM     46  O   LEU A 142       4.406 -24.229  29.105  1.00  0.41           O  
ATOM     47  CB  LEU A 142       6.916 -24.601  31.185  1.00  0.41           C  
ATOM     48  CG  LEU A 142       8.456 -24.592  31.225  1.00  0.41           C  
ATOM     49  CD1 LEU A 142       8.941 -25.648  32.234  1.00  0.41           C  
ATOM     50  CD2 LEU A 142       9.086 -24.822  29.839  1.00  0.41           C  
ATOM     51  N   THR A 143       3.927 -23.530  31.189  1.00  0.42           N  
ATOM     52  CA  THR A 143       2.479 -23.660  31.072  1.00  0.42           C  
ATOM     53  C   THR A 143       1.909 -22.690  30.050  1.00  0.42           C  
ATOM     54  O   THR A 143       1.145 -23.111  29.188  1.00  0.42           O  
ATOM     55  CB  THR A 143       1.702 -23.549  32.392  1.00  0.42           C  
ATOM     56  OG1 THR A 143       1.965 -22.355  33.112  1.00  0.42           O  
ATOM     57  CG2 THR A 143       2.100 -24.715  33.308  1.00  0.42           C  
ATOM     58  N   ALA A 144       2.339 -21.404  30.059  1.00  0.51           N  
ATOM     59  CA  ALA A 144       1.929 -20.385  29.106  1.00  0.51           C  
ATOM     60  C   ALA A 144       2.285 -20.718  27.668  1.00  0.51           C  
ATOM     61  O   ALA A 144       1.448 -20.668  26.778  1.00  0.51           O  
ATOM     62  CB  ALA A 144       2.562 -19.019  29.464  1.00  0.51           C  
ATOM     63  N   LEU A 145       3.538 -21.136  27.396  1.00  0.50           N  
ATOM     64  CA  LEU A 145       3.932 -21.567  26.067  1.00  0.50           C  
ATOM     65  C   LEU A 145       3.213 -22.829  25.611  1.00  0.50           C  
ATOM     66  O   LEU A 145       2.717 -22.922  24.494  1.00  0.50           O  
ATOM     67  CB  LEU A 145       5.461 -21.714  25.980  1.00  0.50           C  
ATOM     68  CG  LEU A 145       6.013 -21.999  24.568  1.00  0.50           C  
ATOM     69  CD1 LEU A 145       5.632 -20.921  23.536  1.00  0.50           C  
ATOM     70  CD2 LEU A 145       7.539 -22.162  24.635  1.00  0.50           C  
ATOM     71  N   ARG A 146       3.053 -23.811  26.522  1.00  0.46           N  
ATOM     72  CA  ARG A 146       2.267 -25.000  26.271  1.00  0.46           C  
ATOM     73  C   ARG A 146       0.795 -24.713  25.969  1.00  0.46           C  
ATOM     74  O   ARG A 146       0.199 -25.330  25.090  1.00  0.46           O  
ATOM     75  CB  ARG A 146       2.364 -25.950  27.483  1.00  0.46           C  
ATOM     76  CG  ARG A 146       1.681 -27.310  27.285  1.00  0.46           C  
ATOM     77  CD  ARG A 146       1.908 -28.237  28.476  1.00  0.46           C  
ATOM     78  NE  ARG A 146       1.170 -29.509  28.160  1.00  0.46           N  
ATOM     79  CZ  ARG A 146       1.127 -30.572  28.979  1.00  0.46           C  
ATOM     80  NH1 ARG A 146       0.449 -31.667  28.637  1.00  0.46           N  
ATOM     81  NH2 ARG A 146       1.738 -30.563  30.158  1.00  0.46           N  
ATOM     82  N   SER A 147       0.153 -23.767  26.691  1.00  0.47           N  
ATOM     83  CA  SER A 147      -1.221 -23.356  26.437  1.00  0.47           C  
ATOM     84  C   SER A 147      -1.363 -22.573  25.140  1.00  0.47           C  
ATOM     85  O   SER A 147      -2.415 -22.657  24.509  1.00  0.47           O  
ATOM     86  CB  SER A 147      -1.916 -22.610  27.619  1.00  0.47           C  
ATOM     87  OG  SER A 147      -1.413 -21.298  27.845  1.00  0.47           O  
ATOM     88  N   ILE A 148      -0.301 -21.852  24.687  1.00  0.50           N  
ATOM     89  CA  ILE A 148      -0.191 -21.245  23.357  1.00  0.50           C  
ATOM     90  C   ILE A 148      -0.168 -22.284  22.256  1.00  0.50           C  
ATOM     91  O   ILE A 148      -0.976 -22.206  21.333  1.00  0.50           O  
ATOM     92  CB  ILE A 148       1.018 -20.306  23.199  1.00  0.50           C  
ATOM     93  CG1 ILE A 148       0.841 -19.059  24.098  1.00  0.50           C  
ATOM     94  CG2 ILE A 148       1.236 -19.890  21.718  1.00  0.50           C  
ATOM     95  CD1 ILE A 148       2.108 -18.217  24.314  1.00  0.50           C  
ATOM     96  N   ASP A 149       0.696 -23.322  22.362  1.00  0.56           N  
ATOM     97  CA  ASP A 149       0.761 -24.412  21.401  1.00  0.56           C  
ATOM     98  C   ASP A 149      -0.568 -25.158  21.334  1.00  0.56           C  
ATOM     99  O   ASP A 149      -1.162 -25.365  20.282  1.00  0.56           O  
ATOM    100  CB  ASP A 149       1.948 -25.357  21.745  1.00  0.56           C  
ATOM    101  CG  ASP A 149       3.295 -24.680  21.510  1.00  0.56           C  
ATOM    102  OD1 ASP A 149       3.335 -23.653  20.785  1.00  0.56           O  
ATOM    103  OD2 ASP A 149       4.302 -25.211  22.048  1.00  0.56           O  
ATOM    104  N   ARG A 150      -1.164 -25.476  22.499  1.00  0.53           N  
ATOM    105  CA  ARG A 150      -2.477 -26.094  22.529  1.00  0.53           C  
ATOM    106  C   ARG A 150      -3.619 -25.221  22.039  1.00  0.53           C  
ATOM    107  O   ARG A 150      -4.647 -25.735  21.608  1.00  0.53           O  
ATOM    108  CB  ARG A 150      -2.838 -26.625  23.935  1.00  0.53           C  
ATOM    109  CG  ARG A 150      -1.926 -27.752  24.452  1.00  0.53           C  
ATOM    110  CD  ARG A 150      -1.616 -28.829  23.409  1.00  0.53           C  
ATOM    111  NE  ARG A 150      -0.825 -29.868  24.118  1.00  0.53           N  
ATOM    112  CZ  ARG A 150      -0.223 -30.875  23.461  1.00  0.53           C  
ATOM    113  NH1 ARG A 150       0.509 -31.747  24.148  1.00  0.53           N  
ATOM    114  NH2 ARG A 150      -0.319 -31.040  22.153  1.00  0.53           N  
ATOM    115  N   LYS A 151      -3.479 -23.887  22.115  1.00  0.52           N  
ATOM    116  CA  LYS A 151      -4.417 -22.953  21.535  1.00  0.52           C  
ATOM    117  C   LYS A 151      -4.289 -22.795  20.022  1.00  0.52           C  
ATOM    118  O   LYS A 151      -5.255 -22.460  19.344  1.00  0.52           O  
ATOM    119  CB  LYS A 151      -4.224 -21.557  22.155  1.00  0.52           C  
ATOM    120  CG  LYS A 151      -5.233 -20.484  21.712  1.00  0.52           C  
ATOM    121  CD  LYS A 151      -6.703 -20.877  21.905  1.00  0.52           C  
ATOM    122  CE  LYS A 151      -7.648 -19.700  21.682  1.00  0.52           C  
ATOM    123  NZ  LYS A 151      -9.018 -20.093  22.064  1.00  0.52           N  
ATOM    124  N   SER A 152      -3.088 -23.004  19.449  1.00  0.46           N  
ATOM    125  CA  SER A 152      -2.901 -22.957  18.011  1.00  0.46           C  
ATOM    126  C   SER A 152      -3.146 -24.302  17.329  1.00  0.46           C  
ATOM    127  O   SER A 152      -3.537 -24.330  16.165  1.00  0.46           O  
ATOM    128  CB  SER A 152      -1.486 -22.442  17.629  1.00  0.46           C  
ATOM    129  OG  SER A 152      -0.472 -23.309  18.138  1.00  0.46           O  
ATOM    130  N   GLU A 153      -2.957 -25.451  18.034  1.00  0.50           N  
ATOM    131  CA  GLU A 153      -3.302 -26.775  17.525  1.00  0.50           C  
ATOM    132  C   GLU A 153      -4.804 -26.983  17.394  1.00  0.50           C  
ATOM    133  O   GLU A 153      -5.332 -27.282  16.323  1.00  0.50           O  
ATOM    134  CB  GLU A 153      -2.758 -27.903  18.455  1.00  0.50           C  
ATOM    135  CG  GLU A 153      -1.214 -28.090  18.472  1.00  0.50           C  
ATOM    136  CD  GLU A 153      -0.724 -29.050  19.559  1.00  0.50           C  
ATOM    137  OE1 GLU A 153      -1.539 -29.438  20.437  1.00  0.50           O  
ATOM    138  OE2 GLU A 153       0.474 -29.432  19.563  1.00  0.50           O  
ATOM    139  N   GLN A 154      -5.553 -26.766  18.492  1.00  0.59           N  
ATOM    140  CA  GLN A 154      -6.997 -26.764  18.456  1.00  0.59           C  
ATOM    141  C   GLN A 154      -7.434 -25.340  18.154  1.00  0.59           C  
ATOM    142  O   GLN A 154      -7.496 -24.494  19.042  1.00  0.59           O  
ATOM    143  CB  GLN A 154      -7.619 -27.258  19.790  1.00  0.59           C  
ATOM    144  CG  GLN A 154      -9.167 -27.364  19.776  1.00  0.59           C  
ATOM    145  CD  GLN A 154      -9.718 -27.836  21.127  1.00  0.59           C  
ATOM    146  OE1 GLN A 154      -8.974 -28.206  22.038  1.00  0.59           O  
ATOM    147  NE2 GLN A 154     -11.061 -27.829  21.281  1.00  0.59           N  
ATOM    148  N   ILE A 155      -7.780 -25.041  16.877  1.00  0.39           N  
ATOM    149  CA  ILE A 155      -8.025 -23.675  16.420  1.00  0.39           C  
ATOM    150  C   ILE A 155      -9.399 -23.130  16.794  1.00  0.39           C  
ATOM    151  O   ILE A 155      -9.766 -22.012  16.429  1.00  0.39           O  
ATOM    152  CB  ILE A 155      -7.853 -23.519  14.904  1.00  0.39           C  
ATOM    153  CG1 ILE A 155      -8.843 -24.393  14.092  1.00  0.39           C  
ATOM    154  CG2 ILE A 155      -6.374 -23.778  14.543  1.00  0.39           C  
ATOM    155  CD1 ILE A 155      -8.854 -24.076  12.590  1.00  0.39           C  
ATOM    156  N   GLU A 156     -10.199 -23.930  17.524  1.00  0.34           N  
ATOM    157  CA  GLU A 156     -11.442 -23.529  18.147  1.00  0.34           C  
ATOM    158  C   GLU A 156     -11.250 -22.444  19.196  1.00  0.34           C  
ATOM    159  O   GLU A 156     -10.241 -22.356  19.912  1.00  0.34           O  
ATOM    160  CB  GLU A 156     -12.225 -24.726  18.726  1.00  0.34           C  
ATOM    161  CG  GLU A 156     -12.664 -25.757  17.662  1.00  0.34           C  
ATOM    162  CD  GLU A 156     -13.411 -26.909  18.330  1.00  0.34           C  
ATOM    163  OE1 GLU A 156     -14.423 -27.373  17.741  1.00  0.34           O  
ATOM    164  OE2 GLU A 156     -12.956 -27.350  19.412  1.00  0.34           O  
ATOM    165  N   SER A 157     -12.221 -21.532  19.300  1.00  0.42           N  
ATOM    166  CA  SER A 157     -12.045 -20.374  20.131  1.00  0.42           C  
ATOM    167  C   SER A 157     -13.376 -19.788  20.515  1.00  0.42           C  
ATOM    168  O   SER A 157     -14.384 -20.028  19.851  1.00  0.42           O  
ATOM    169  CB  SER A 157     -11.162 -19.294  19.435  1.00  0.42           C  
ATOM    170  OG  SER A 157     -11.693 -18.801  18.202  1.00  0.42           O  
ATOM    171  N   GLN A 158     -13.408 -19.032  21.631  1.00  0.39           N  
ATOM    172  CA  GLN A 158     -14.560 -18.304  22.096  1.00  0.39           C  
ATOM    173  C   GLN A 158     -14.035 -17.109  22.841  1.00  0.39           C  
ATOM    174  O   GLN A 158     -13.073 -17.238  23.599  1.00  0.39           O  
ATOM    175  CB  GLN A 158     -15.451 -19.084  23.099  1.00  0.39           C  
ATOM    176  CG  GLN A 158     -16.088 -20.349  22.499  1.00  0.39           C  
ATOM    177  CD  GLN A 158     -16.954 -21.101  23.502  1.00  0.39           C  
ATOM    178  OE1 GLN A 158     -16.471 -21.716  24.456  1.00  0.39           O  
ATOM    179  NE2 GLN A 158     -18.289 -21.081  23.277  1.00  0.39           N  
ATOM    180  N   LEU A 159     -14.674 -15.939  22.658  1.00  0.34           N  
ATOM    181  CA  LEU A 159     -14.236 -14.683  23.238  1.00  0.34           C  
ATOM    182  C   LEU A 159     -14.327 -14.676  24.745  1.00  0.34           C  
ATOM    183  O   LEU A 159     -15.363 -15.003  25.318  1.00  0.34           O  
ATOM    184  CB  LEU A 159     -15.019 -13.492  22.646  1.00  0.34           C  
ATOM    185  CG  LEU A 159     -14.562 -12.084  23.086  1.00  0.34           C  
ATOM    186  CD1 LEU A 159     -13.128 -11.769  22.637  1.00  0.34           C  
ATOM    187  CD2 LEU A 159     -15.526 -11.019  22.543  1.00  0.34           C  
ATOM    188  N   HIS A 160     -13.217 -14.318  25.424  1.00  0.40           N  
ATOM    189  CA  HIS A 160     -13.056 -14.535  26.853  1.00  0.40           C  
ATOM    190  C   HIS A 160     -13.213 -16.002  27.229  1.00  0.40           C  
ATOM    191  O   HIS A 160     -14.107 -16.376  27.987  1.00  0.40           O  
ATOM    192  CB  HIS A 160     -13.907 -13.615  27.776  1.00  0.40           C  
ATOM    193  CG  HIS A 160     -13.423 -12.200  27.884  1.00  0.40           C  
ATOM    194  ND1 HIS A 160     -12.305 -11.928  28.641  1.00  0.40           N  
ATOM    195  CD2 HIS A 160     -13.909 -11.054  27.346  1.00  0.40           C  
ATOM    196  CE1 HIS A 160     -12.123 -10.636  28.550  1.00  0.40           C  
ATOM    197  NE2 HIS A 160     -13.066 -10.042  27.779  1.00  0.40           N  
ATOM    198  N   GLN A 161     -12.358 -16.884  26.660  1.00  0.51           N  
ATOM    199  CA  GLN A 161     -12.499 -18.326  26.779  1.00  0.51           C  
ATOM    200  C   GLN A 161     -12.291 -18.829  28.204  1.00  0.51           C  
ATOM    201  O   GLN A 161     -11.190 -19.196  28.630  1.00  0.51           O  
ATOM    202  CB  GLN A 161     -11.556 -19.062  25.797  1.00  0.51           C  
ATOM    203  CG  GLN A 161     -11.636 -20.612  25.754  1.00  0.51           C  
ATOM    204  CD  GLN A 161     -12.871 -21.140  25.025  1.00  0.51           C  
ATOM    205  OE1 GLN A 161     -12.808 -21.297  23.804  1.00  0.51           O  
ATOM    206  NE2 GLN A 161     -13.978 -21.428  25.743  1.00  0.51           N  
ATOM    207  N   SER A 162     -13.400 -18.876  28.965  1.00  0.36           N  
ATOM    208  CA  SER A 162     -13.450 -19.057  30.411  1.00  0.36           C  
ATOM    209  C   SER A 162     -12.870 -20.357  30.939  1.00  0.36           C  
ATOM    210  O   SER A 162     -12.386 -20.425  32.059  1.00  0.36           O  
ATOM    211  CB  SER A 162     -14.880 -18.881  31.004  1.00  0.36           C  
ATOM    212  OG  SER A 162     -15.817 -19.844  30.504  1.00  0.36           O  
ATOM    213  N   THR A 163     -12.870 -21.402  30.085  1.00  0.45           N  
ATOM    214  CA  THR A 163     -12.377 -22.767  30.301  1.00  0.45           C  
ATOM    215  C   THR A 163     -10.942 -22.859  30.758  1.00  0.45           C  
ATOM    216  O   THR A 163     -10.540 -23.828  31.395  1.00  0.45           O  
ATOM    217  CB  THR A 163     -12.496 -23.658  29.055  1.00  0.45           C  
ATOM    218  OG1 THR A 163     -11.849 -23.141  27.898  1.00  0.45           O  
ATOM    219  CG2 THR A 163     -13.971 -23.792  28.683  1.00  0.45           C  
ATOM    220  N   ARG A 164     -10.127 -21.834  30.461  1.00  0.41           N  
ATOM    221  CA  ARG A 164      -8.764 -21.802  30.926  1.00  0.41           C  
ATOM    222  C   ARG A 164      -8.513 -21.016  32.203  1.00  0.41           C  
ATOM    223  O   ARG A 164      -7.367 -20.880  32.630  1.00  0.41           O  
ATOM    224  CB  ARG A 164      -7.923 -21.109  29.873  1.00  0.41           C  
ATOM    225  CG  ARG A 164      -7.501 -21.971  28.681  1.00  0.41           C  
ATOM    226  CD  ARG A 164      -6.599 -23.182  28.752  1.00  0.41           C  
ATOM    227  NE  ARG A 164      -6.537 -23.524  27.277  1.00  0.41           N  
ATOM    228  CZ  ARG A 164      -5.789 -24.520  26.798  1.00  0.41           C  
ATOM    229  NH1 ARG A 164      -5.739 -24.823  25.504  1.00  0.41           N  
ATOM    230  NH2 ARG A 164      -5.053 -25.188  27.677  1.00  0.41           N  
ATOM    231  N   ASN A 165      -9.548 -20.483  32.870  1.00  0.48           N  
ATOM    232  CA  ASN A 165      -9.382 -19.833  34.160  1.00  0.48           C  
ATOM    233  C   ASN A 165      -8.481 -18.587  34.154  1.00  0.48           C  
ATOM    234  O   ASN A 165      -8.757 -17.596  33.500  1.00  0.48           O  
ATOM    235  CB  ASN A 165      -8.936 -20.837  35.254  1.00  0.48           C  
ATOM    236  CG  ASN A 165      -9.912 -22.002  35.348  1.00  0.48           C  
ATOM    237  OD1 ASN A 165     -11.128 -21.837  35.273  1.00  0.48           O  
ATOM    238  ND2 ASN A 165      -9.365 -23.218  35.578  1.00  0.48           N  
ATOM    239  N   GLU A 166      -7.353 -18.616  34.896  1.00  0.41           N  
ATOM    240  CA  GLU A 166      -6.324 -17.594  34.890  1.00  0.41           C  
ATOM    241  C   GLU A 166      -5.655 -17.368  33.551  1.00  0.41           C  
ATOM    242  O   GLU A 166      -5.273 -16.251  33.212  1.00  0.41           O  
ATOM    243  CB  GLU A 166      -5.258 -17.945  35.932  1.00  0.41           C  
ATOM    244  CG  GLU A 166      -5.794 -17.852  37.377  1.00  0.41           C  
ATOM    245  CD  GLU A 166      -4.731 -18.240  38.401  1.00  0.41           C  
ATOM    246  OE1 GLU A 166      -3.625 -18.668  37.977  1.00  0.41           O  
ATOM    247  OE2 GLU A 166      -5.032 -18.123  39.613  1.00  0.41           O  
ATOM    248  N   GLU A 167      -5.565 -18.412  32.707  1.00  0.44           N  
ATOM    249  CA  GLU A 167      -4.913 -18.309  31.424  1.00  0.44           C  
ATOM    250  C   GLU A 167      -5.853 -17.675  30.380  1.00  0.44           C  
ATOM    251  O   GLU A 167      -5.520 -17.573  29.206  1.00  0.44           O  
ATOM    252  CB  GLU A 167      -4.482 -19.726  30.942  1.00  0.44           C  
ATOM    253  CG  GLU A 167      -3.368 -20.450  31.749  1.00  0.44           C  
ATOM    254  CD  GLU A 167      -3.100 -21.863  31.209  1.00  0.44           C  
ATOM    255  OE1 GLU A 167      -3.767 -22.261  30.218  1.00  0.44           O  
ATOM    256  OE2 GLU A 167      -2.231 -22.572  31.777  1.00  0.44           O  
ATOM    257  N   LEU A 168      -7.065 -17.203  30.775  1.00  0.55           N  
ATOM    258  CA  LEU A 168      -8.129 -16.736  29.903  1.00  0.55           C  
ATOM    259  C   LEU A 168      -7.739 -15.645  28.922  1.00  0.55           C  
ATOM    260  O   LEU A 168      -8.039 -15.754  27.742  1.00  0.55           O  
ATOM    261  CB  LEU A 168      -9.304 -16.239  30.776  1.00  0.55           C  
ATOM    262  CG  LEU A 168     -10.632 -15.850  30.110  1.00  0.55           C  
ATOM    263  CD1 LEU A 168     -11.729 -15.901  31.180  1.00  0.55           C  
ATOM    264  CD2 LEU A 168     -10.683 -14.443  29.530  1.00  0.55           C  
ATOM    265  N   ILE A 169      -7.045 -14.581  29.377  1.00  0.67           N  
ATOM    266  CA  ILE A 169      -6.791 -13.363  28.611  1.00  0.67           C  
ATOM    267  C   ILE A 169      -5.639 -13.520  27.652  1.00  0.67           C  
ATOM    268  O   ILE A 169      -5.751 -13.227  26.460  1.00  0.67           O  
ATOM    269  CB  ILE A 169      -6.614 -12.165  29.528  1.00  0.67           C  
ATOM    270  CG1 ILE A 169      -7.908 -11.964  30.354  1.00  0.67           C  
ATOM    271  CG2 ILE A 169      -6.250 -10.888  28.728  1.00  0.67           C  
ATOM    272  CD1 ILE A 169      -7.727 -10.945  31.482  1.00  0.67           C  
ATOM    273  N   GLU A 170      -4.527 -14.109  28.106  1.00  0.59           N  
ATOM    274  CA  GLU A 170      -3.433 -14.519  27.258  1.00  0.59           C  
ATOM    275  C   GLU A 170      -3.891 -15.521  26.224  1.00  0.59           C  
ATOM    276  O   GLU A 170      -3.546 -15.433  25.048  1.00  0.59           O  
ATOM    277  CB  GLU A 170      -2.309 -15.082  28.126  1.00  0.59           C  
ATOM    278  CG  GLU A 170      -1.591 -13.985  28.945  1.00  0.59           C  
ATOM    279  CD  GLU A 170      -0.493 -14.562  29.835  1.00  0.59           C  
ATOM    280  OE1 GLU A 170      -0.387 -15.812  29.914  1.00  0.59           O  
ATOM    281  OE2 GLU A 170       0.245 -13.746  30.437  1.00  0.59           O  
ATOM    282  N   LEU A 171      -4.779 -16.450  26.616  1.00  0.55           N  
ATOM    283  CA  LEU A 171      -5.460 -17.267  25.642  1.00  0.55           C  
ATOM    284  C   LEU A 171      -6.341 -16.524  24.651  1.00  0.55           C  
ATOM    285  O   LEU A 171      -6.367 -16.811  23.458  1.00  0.55           O  
ATOM    286  CB  LEU A 171      -6.353 -18.291  26.317  1.00  0.55           C  
ATOM    287  CG  LEU A 171      -6.887 -19.374  25.386  1.00  0.55           C  
ATOM    288  CD1 LEU A 171      -5.763 -20.385  25.230  1.00  0.55           C  
ATOM    289  CD2 LEU A 171      -8.051 -19.989  26.108  1.00  0.55           C  
ATOM    290  N   MET A 172      -7.105 -15.544  25.163  1.00  0.55           N  
ATOM    291  CA  MET A 172      -7.994 -14.712  24.396  1.00  0.55           C  
ATOM    292  C   MET A 172      -7.266 -13.914  23.337  1.00  0.55           C  
ATOM    293  O   MET A 172      -7.746 -13.767  22.224  1.00  0.55           O  
ATOM    294  CB  MET A 172      -8.805 -13.770  25.307  1.00  0.55           C  
ATOM    295  CG  MET A 172      -9.864 -12.967  24.541  1.00  0.55           C  
ATOM    296  SD  MET A 172     -10.781 -11.773  25.557  1.00  0.55           S  
ATOM    297  CE  MET A 172      -9.394 -10.692  26.015  1.00  0.55           C  
ATOM    298  N   GLU A 173      -6.047 -13.410  23.599  1.00  0.62           N  
ATOM    299  CA  GLU A 173      -5.362 -12.669  22.569  1.00  0.62           C  
ATOM    300  C   GLU A 173      -4.861 -13.527  21.406  1.00  0.62           C  
ATOM    301  O   GLU A 173      -4.765 -13.087  20.268  1.00  0.62           O  
ATOM    302  CB  GLU A 173      -4.268 -11.783  23.166  1.00  0.62           C  
ATOM    303  CG  GLU A 173      -4.851 -10.696  24.125  1.00  0.62           C  
ATOM    304  CD  GLU A 173      -5.799  -9.696  23.441  1.00  0.62           C  
ATOM    305  OE1 GLU A 173      -5.385  -9.121  22.400  1.00  0.62           O  
ATOM    306  OE2 GLU A 173      -6.953  -9.463  23.892  1.00  0.62           O  
ATOM    307  N   LEU A 174      -4.612 -14.832  21.655  1.00  0.66           N  
ATOM    308  CA  LEU A 174      -4.272 -15.782  20.615  1.00  0.66           C  
ATOM    309  C   LEU A 174      -5.353 -15.971  19.560  1.00  0.66           C  
ATOM    310  O   LEU A 174      -5.053 -16.089  18.377  1.00  0.66           O  
ATOM    311  CB  LEU A 174      -3.943 -17.144  21.238  1.00  0.66           C  
ATOM    312  CG  LEU A 174      -2.677 -17.159  22.109  1.00  0.66           C  
ATOM    313  CD1 LEU A 174      -2.726 -18.351  23.068  1.00  0.66           C  
ATOM    314  CD2 LEU A 174      -1.415 -17.243  21.242  1.00  0.66           C  
ATOM    315  N   GLU A 175      -6.649 -15.981  19.944  1.00  0.50           N  
ATOM    316  CA  GLU A 175      -7.738 -16.062  18.979  1.00  0.50           C  
ATOM    317  C   GLU A 175      -7.789 -14.861  18.041  1.00  0.50           C  
ATOM    318  O   GLU A 175      -8.031 -15.012  16.845  1.00  0.50           O  
ATOM    319  CB  GLU A 175      -9.116 -16.292  19.637  1.00  0.50           C  
ATOM    320  CG  GLU A 175      -9.852 -15.022  20.108  1.00  0.50           C  
ATOM    321  CD  GLU A 175     -10.969 -15.322  21.088  1.00  0.50           C  
ATOM    322  OE1 GLU A 175     -11.284 -16.529  21.276  1.00  0.50           O  
ATOM    323  OE2 GLU A 175     -11.484 -14.341  21.673  1.00  0.50           O  
ATOM    324  N   LYS A 176      -7.511 -13.638  18.566  1.00  0.52           N  
ATOM    325  CA  LYS A 176      -7.439 -12.404  17.804  1.00  0.52           C  
ATOM    326  C   LYS A 176      -6.342 -12.464  16.759  1.00  0.52           C  
ATOM    327  O   LYS A 176      -6.553 -12.112  15.599  1.00  0.52           O  
ATOM    328  CB  LYS A 176      -7.233 -11.186  18.736  1.00  0.52           C  
ATOM    329  CG  LYS A 176      -8.460 -10.875  19.604  1.00  0.52           C  
ATOM    330  CD  LYS A 176      -8.187  -9.677  20.522  1.00  0.52           C  
ATOM    331  CE  LYS A 176      -9.347  -9.325  21.447  1.00  0.52           C  
ATOM    332  NZ  LYS A 176      -8.907  -8.264  22.377  1.00  0.52           N  
ATOM    333  N   THR A 177      -5.168 -13.003  17.160  1.00  0.60           N  
ATOM    334  CA  THR A 177      -4.036 -13.317  16.285  1.00  0.60           C  
ATOM    335  C   THR A 177      -4.393 -14.292  15.178  1.00  0.60           C  
ATOM    336  O   THR A 177      -4.067 -14.071  14.013  1.00  0.60           O  
ATOM    337  CB  THR A 177      -2.825 -13.847  17.051  1.00  0.60           C  
ATOM    338  OG1 THR A 177      -2.350 -12.845  17.938  1.00  0.60           O  
ATOM    339  CG2 THR A 177      -1.640 -14.197  16.137  1.00  0.60           C  
ATOM    340  N   ILE A 178      -5.120 -15.383  15.507  1.00  0.49           N  
ATOM    341  CA  ILE A 178      -5.578 -16.381  14.540  1.00  0.49           C  
ATOM    342  C   ILE A 178      -6.557 -15.825  13.512  1.00  0.49           C  
ATOM    343  O   ILE A 178      -6.409 -16.059  12.313  1.00  0.49           O  
ATOM    344  CB  ILE A 178      -6.225 -17.591  15.229  1.00  0.49           C  
ATOM    345  CG1 ILE A 178      -5.203 -18.360  16.098  1.00  0.49           C  
ATOM    346  CG2 ILE A 178      -6.872 -18.554  14.202  1.00  0.49           C  
ATOM    347  CD1 ILE A 178      -5.844 -19.377  17.059  1.00  0.49           C  
ATOM    348  N   VAL A 179      -7.587 -15.066  13.950  1.00  0.44           N  
ATOM    349  CA  VAL A 179      -8.574 -14.439  13.076  1.00  0.44           C  
ATOM    350  C   VAL A 179      -7.942 -13.415  12.145  1.00  0.44           C  
ATOM    351  O   VAL A 179      -8.226 -13.390  10.946  1.00  0.44           O  
ATOM    352  CB  VAL A 179      -9.748 -13.850  13.857  1.00  0.44           C  
ATOM    353  CG1 VAL A 179     -10.724 -13.091  12.929  1.00  0.44           C  
ATOM    354  CG2 VAL A 179     -10.502 -14.992  14.575  1.00  0.44           C  
ATOM    355  N   TYR A 180      -7.012 -12.593  12.675  1.00  0.44           N  
ATOM    356  CA  TYR A 180      -6.242 -11.631  11.910  1.00  0.44           C  
ATOM    357  C   TYR A 180      -5.396 -12.289  10.811  1.00  0.44           C  
ATOM    358  O   TYR A 180      -5.398 -11.836   9.668  1.00  0.44           O  
ATOM    359  CB  TYR A 180      -5.385 -10.781  12.886  1.00  0.44           C  
ATOM    360  CG  TYR A 180      -4.654  -9.682  12.178  1.00  0.44           C  
ATOM    361  CD1 TYR A 180      -3.287  -9.806  11.894  1.00  0.44           C  
ATOM    362  CD2 TYR A 180      -5.341  -8.544  11.738  1.00  0.44           C  
ATOM    363  CE1 TYR A 180      -2.620  -8.805  11.179  1.00  0.44           C  
ATOM    364  CE2 TYR A 180      -4.669  -7.543  11.024  1.00  0.44           C  
ATOM    365  CZ  TYR A 180      -3.307  -7.673  10.747  1.00  0.44           C  
ATOM    366  OH  TYR A 180      -2.619  -6.669  10.040  1.00  0.44           O  
ATOM    367  N   PHE A 181      -4.710 -13.413  11.129  1.00  0.41           N  
ATOM    368  CA  PHE A 181      -3.974 -14.225  10.171  1.00  0.41           C  
ATOM    369  C   PHE A 181      -4.858 -14.839   9.077  1.00  0.41           C  
ATOM    370  O   PHE A 181      -4.497 -14.900   7.905  1.00  0.41           O  
ATOM    371  CB  PHE A 181      -3.153 -15.311  10.913  1.00  0.41           C  
ATOM    372  CG  PHE A 181      -2.248 -16.071   9.981  1.00  0.41           C  
ATOM    373  CD1 PHE A 181      -2.599 -17.353   9.536  1.00  0.41           C  
ATOM    374  CD2 PHE A 181      -1.076 -15.484   9.485  1.00  0.41           C  
ATOM    375  CE1 PHE A 181      -1.792 -18.038   8.621  1.00  0.41           C  
ATOM    376  CE2 PHE A 181      -0.266 -16.166   8.572  1.00  0.41           C  
ATOM    377  CZ  PHE A 181      -0.620 -17.448   8.144  1.00  0.41           C  
ATOM    378  N   LYS A 182      -6.072 -15.309   9.425  1.00  0.42           N  
ATOM    379  CA  LYS A 182      -7.032 -15.782   8.439  1.00  0.42           C  
ATOM    380  C   LYS A 182      -7.527 -14.730   7.458  1.00  0.42           C  
ATOM    381  O   LYS A 182      -7.676 -14.997   6.266  1.00  0.42           O  
ATOM    382  CB  LYS A 182      -8.274 -16.389   9.114  1.00  0.42           C  
ATOM    383  CG  LYS A 182      -7.984 -17.698   9.850  1.00  0.42           C  
ATOM    384  CD  LYS A 182      -9.245 -18.235  10.546  1.00  0.42           C  
ATOM    385  CE  LYS A 182      -9.004 -19.549  11.297  1.00  0.42           C  
ATOM    386  NZ  LYS A 182     -10.220 -19.990  12.024  1.00  0.42           N  
ATOM    387  N   ALA A 183      -7.817 -13.509   7.958  1.00  0.49           N  
ATOM    388  CA  ALA A 183      -8.172 -12.371   7.139  1.00  0.49           C  
ATOM    389  C   ALA A 183      -7.023 -11.943   6.222  1.00  0.49           C  
ATOM    390  O   ALA A 183      -7.225 -11.729   5.029  1.00  0.49           O  
ATOM    391  CB  ALA A 183      -8.654 -11.195   8.022  1.00  0.49           C  
ATOM    392  N   SER A 184      -5.778 -11.875   6.749  1.00  0.41           N  
ATOM    393  CA  SER A 184      -4.572 -11.534   5.994  1.00  0.41           C  
ATOM    394  C   SER A 184      -4.219 -12.530   4.902  1.00  0.41           C  
ATOM    395  O   SER A 184      -3.698 -12.149   3.858  1.00  0.41           O  
ATOM    396  CB  SER A 184      -3.314 -11.261   6.869  1.00  0.41           C  
ATOM    397  OG  SER A 184      -2.783 -12.443   7.466  1.00  0.41           O  
ATOM    398  N   LEU A 185      -4.503 -13.834   5.106  1.00  0.37           N  
ATOM    399  CA  LEU A 185      -4.398 -14.829   4.055  1.00  0.37           C  
ATOM    400  C   LEU A 185      -5.405 -14.682   2.906  1.00  0.37           C  
ATOM    401  O   LEU A 185      -5.038 -14.670   1.735  1.00  0.37           O  
ATOM    402  CB  LEU A 185      -4.517 -16.240   4.675  1.00  0.37           C  
ATOM    403  CG  LEU A 185      -4.306 -17.415   3.699  1.00  0.37           C  
ATOM    404  CD1 LEU A 185      -2.940 -17.354   2.994  1.00  0.37           C  
ATOM    405  CD2 LEU A 185      -4.473 -18.759   4.425  1.00  0.37           C  
ATOM    406  N   LYS A 186      -6.716 -14.527   3.212  1.00  0.47           N  
ATOM    407  CA  LYS A 186      -7.759 -14.459   2.192  1.00  0.47           C  
ATOM    408  C   LYS A 186      -7.854 -13.136   1.448  1.00  0.47           C  
ATOM    409  O   LYS A 186      -8.326 -13.079   0.313  1.00  0.47           O  
ATOM    410  CB  LYS A 186      -9.155 -14.710   2.803  1.00  0.47           C  
ATOM    411  CG  LYS A 186      -9.339 -16.138   3.325  1.00  0.47           C  
ATOM    412  CD  LYS A 186     -10.747 -16.351   3.906  1.00  0.47           C  
ATOM    413  CE  LYS A 186     -10.972 -17.773   4.427  1.00  0.47           C  
ATOM    414  NZ  LYS A 186     -12.327 -17.909   5.012  1.00  0.47           N  
ATOM    415  N   THR A 187      -7.427 -12.034   2.097  1.00  0.48           N  
ATOM    416  CA  THR A 187      -7.537 -10.665   1.587  1.00  0.48           C  
ATOM    417  C   THR A 187      -6.777 -10.435   0.286  1.00  0.48           C  
ATOM    418  O   THR A 187      -7.275  -9.768  -0.618  1.00  0.48           O  
ATOM    419  CB  THR A 187      -7.217  -9.595   2.646  1.00  0.48           C  
ATOM    420  OG1 THR A 187      -7.602  -8.285   2.251  1.00  0.48           O  
ATOM    421  CG2 THR A 187      -5.730  -9.567   3.011  1.00  0.48           C  
ATOM    422  N   ASN A 188      -5.570 -11.038   0.132  1.00  0.37           N  
ATOM    423  CA  ASN A 188      -4.728 -10.862  -1.045  1.00  0.37           C  
ATOM    424  C   ASN A 188      -5.324 -11.434  -2.328  1.00  0.37           C  
ATOM    425  O   ASN A 188      -5.423 -10.763  -3.353  1.00  0.37           O  
ATOM    426  CB  ASN A 188      -3.350 -11.543  -0.828  1.00  0.37           C  
ATOM    427  CG  ASN A 188      -2.535 -10.799   0.222  1.00  0.37           C  
ATOM    428  OD1 ASN A 188      -2.779  -9.637   0.544  1.00  0.37           O  
ATOM    429  ND2 ASN A 188      -1.496 -11.479   0.760  1.00  0.37           N  
ATOM    430  N   GLU A 189      -5.767 -12.707  -2.287  1.00  0.41           N  
ATOM    431  CA  GLU A 189      -6.247 -13.399  -3.466  1.00  0.41           C  
ATOM    432  C   GLU A 189      -7.660 -13.039  -3.878  1.00  0.41           C  
ATOM    433  O   GLU A 189      -8.025 -13.103  -5.052  1.00  0.41           O  
ATOM    434  CB  GLU A 189      -6.192 -14.916  -3.262  1.00  0.41           C  
ATOM    435  CG  GLU A 189      -4.764 -15.489  -3.155  1.00  0.41           C  
ATOM    436  CD  GLU A 189      -4.833 -17.008  -3.012  1.00  0.41           C  
ATOM    437  OE1 GLU A 189      -5.973 -17.556  -3.041  1.00  0.41           O  
ATOM    438  OE2 GLU A 189      -3.747 -17.628  -2.904  1.00  0.41           O  
ATOM    439  N   ARG A 190      -8.515 -12.647  -2.914  1.00  0.44           N  
ATOM    440  CA  ARG A 190      -9.919 -12.387  -3.164  1.00  0.44           C  
ATOM    441  C   ARG A 190     -10.206 -11.245  -4.134  1.00  0.44           C  
ATOM    442  O   ARG A 190     -11.079 -11.356  -4.990  1.00  0.44           O  
ATOM    443  CB  ARG A 190     -10.673 -12.159  -1.835  1.00  0.44           C  
ATOM    444  CG  ARG A 190     -12.198 -12.029  -2.010  1.00  0.44           C  
ATOM    445  CD  ARG A 190     -12.946 -11.893  -0.685  1.00  0.44           C  
ATOM    446  NE  ARG A 190     -14.406 -11.698  -1.019  1.00  0.44           N  
ATOM    447  CZ  ARG A 190     -15.356 -11.495  -0.093  1.00  0.44           C  
ATOM    448  NH1 ARG A 190     -16.633 -11.382  -0.455  1.00  0.44           N  
ATOM    449  NH2 ARG A 190     -15.070 -11.438   1.205  1.00  0.44           N  
ATOM    450  N   VAL A 191      -9.470 -10.121  -4.015  1.00  0.40           N  
ATOM    451  CA  VAL A 191      -9.562  -8.962  -4.896  1.00  0.40           C  
ATOM    452  C   VAL A 191      -9.111  -9.271  -6.317  1.00  0.40           C  
ATOM    453  O   VAL A 191      -9.765  -8.878  -7.280  1.00  0.40           O  
ATOM    454  CB  VAL A 191      -8.849  -7.750  -4.309  1.00  0.40           C  
ATOM    455  CG1 VAL A 191      -8.938  -6.540  -5.264  1.00  0.40           C  
ATOM    456  CG2 VAL A 191      -9.503  -7.403  -2.953  1.00  0.40           C  
ATOM    457  N   ILE A 192      -8.016 -10.046  -6.483  1.00  0.38           N  
ATOM    458  CA  ILE A 192      -7.538 -10.523  -7.778  1.00  0.38           C  
ATOM    459  C   ILE A 192      -8.582 -11.375  -8.469  1.00  0.38           C  
ATOM    460  O   ILE A 192      -8.878 -11.182  -9.644  1.00  0.38           O  
ATOM    461  CB  ILE A 192      -6.224 -11.282  -7.643  1.00  0.38           C  
ATOM    462  CG1 ILE A 192      -5.103 -10.296  -7.245  1.00  0.38           C  
ATOM    463  CG2 ILE A 192      -5.876 -12.048  -8.946  1.00  0.38           C  
ATOM    464  CD1 ILE A 192      -3.803 -11.005  -6.849  1.00  0.38           C  
ATOM    465  N   LYS A 193      -9.231 -12.295  -7.721  1.00  0.44           N  
ATOM    466  CA  LYS A 193     -10.336 -13.089  -8.231  1.00  0.44           C  
ATOM    467  C   LYS A 193     -11.503 -12.232  -8.707  1.00  0.44           C  
ATOM    468  O   LYS A 193     -12.075 -12.482  -9.762  1.00  0.44           O  
ATOM    469  CB  LYS A 193     -10.822 -14.132  -7.197  1.00  0.44           C  
ATOM    470  CG  LYS A 193      -9.808 -15.260  -6.949  1.00  0.44           C  
ATOM    471  CD  LYS A 193     -10.310 -16.264  -5.896  1.00  0.44           C  
ATOM    472  CE  LYS A 193      -9.299 -17.387  -5.620  1.00  0.44           C  
ATOM    473  NZ  LYS A 193      -9.785 -18.305  -4.564  1.00  0.44           N  
ATOM    474  N   LYS A 194     -11.839 -11.160  -7.958  1.00  0.47           N  
ATOM    475  CA  LYS A 194     -12.817 -10.164  -8.364  1.00  0.47           C  
ATOM    476  C   LYS A 194     -12.457  -9.416  -9.639  1.00  0.47           C  
ATOM    477  O   LYS A 194     -13.326  -9.136 -10.455  1.00  0.47           O  
ATOM    478  CB  LYS A 194     -13.107  -9.129  -7.254  1.00  0.47           C  
ATOM    479  CG  LYS A 194     -13.815  -9.732  -6.038  1.00  0.47           C  
ATOM    480  CD  LYS A 194     -14.055  -8.665  -4.959  1.00  0.47           C  
ATOM    481  CE  LYS A 194     -14.771  -9.215  -3.729  1.00  0.47           C  
ATOM    482  NZ  LYS A 194     -14.940  -8.153  -2.710  1.00  0.47           N  
ATOM    483  N   LEU A 195     -11.167  -9.068  -9.824  1.00  0.42           N  
ATOM    484  CA  LEU A 195     -10.658  -8.432 -11.025  1.00  0.42           C  
ATOM    485  C   LEU A 195     -10.657  -9.326 -12.247  1.00  0.42           C  
ATOM    486  O   LEU A 195     -11.056  -8.931 -13.333  1.00  0.42           O  
ATOM    487  CB  LEU A 195      -9.233  -7.892 -10.795  1.00  0.42           C  
ATOM    488  CG  LEU A 195      -8.692  -6.991 -11.926  1.00  0.42           C  
ATOM    489  CD1 LEU A 195      -9.514  -5.700 -12.089  1.00  0.42           C  
ATOM    490  CD2 LEU A 195      -7.210  -6.662 -11.695  1.00  0.42           C  
ATOM    491  N   THR A 196     -10.245 -10.595 -12.104  1.00  0.39           N  
ATOM    492  CA  THR A 196     -10.357 -11.574 -13.176  1.00  0.39           C  
ATOM    493  C   THR A 196     -11.810 -11.865 -13.537  1.00  0.39           C  
ATOM    494  O   THR A 196     -12.162 -12.040 -14.699  1.00  0.39           O  
ATOM    495  CB  THR A 196      -9.581 -12.838 -12.875  1.00  0.39           C  
ATOM    496  OG1 THR A 196      -8.221 -12.512 -12.621  1.00  0.39           O  
ATOM    497  CG2 THR A 196      -9.567 -13.797 -14.073  1.00  0.39           C  
ATOM    498  N   SER A 197     -12.719 -11.859 -12.536  1.00  0.38           N  
ATOM    499  CA  SER A 197     -14.169 -11.854 -12.731  1.00  0.38           C  
ATOM    500  C   SER A 197     -14.693 -10.625 -13.477  1.00  0.38           C  
ATOM    501  O   SER A 197     -15.672 -10.715 -14.218  1.00  0.38           O  
ATOM    502  CB  SER A 197     -14.980 -11.999 -11.416  1.00  0.38           C  
ATOM    503  OG  SER A 197     -14.843 -13.305 -10.850  1.00  0.38           O  
ATOM    504  N   SER A 198     -14.065  -9.434 -13.314  1.00  0.59           N  
ATOM    505  CA  SER A 198     -14.442  -8.203 -14.017  1.00  0.59           C  
ATOM    506  C   SER A 198     -13.998  -8.180 -15.479  1.00  0.59           C  
ATOM    507  O   SER A 198     -14.591  -7.458 -16.281  1.00  0.59           O  
ATOM    508  CB  SER A 198     -14.081  -6.862 -13.290  1.00  0.59           C  
ATOM    509  OG  SER A 198     -12.694  -6.545 -13.313  1.00  0.59           O  
ATOM    510  N   THR A 199     -13.044  -9.067 -15.883  1.00  0.44           N  
ATOM    511  CA  THR A 199     -12.737  -9.412 -17.282  1.00  0.44           C  
ATOM    512  C   THR A 199     -13.963  -9.979 -17.969  1.00  0.44           C  
ATOM    513  O   THR A 199     -14.250  -9.716 -19.129  1.00  0.44           O  
ATOM    514  CB  THR A 199     -11.569 -10.385 -17.488  1.00  0.44           C  
ATOM    515  OG1 THR A 199     -10.357  -9.834 -16.993  1.00  0.44           O  
ATOM    516  CG2 THR A 199     -11.298 -10.696 -18.971  1.00  0.44           C  
ATOM    517  N   SER A 200     -14.788 -10.751 -17.243  1.00  0.48           N  
ATOM    518  CA  SER A 200     -15.891 -11.481 -17.844  1.00  0.48           C  
ATOM    519  C   SER A 200     -17.082 -10.639 -18.256  1.00  0.48           C  
ATOM    520  O   SER A 200     -17.954 -11.093 -18.995  1.00  0.48           O  
ATOM    521  CB  SER A 200     -16.471 -12.522 -16.874  1.00  0.48           C  
ATOM    522  OG  SER A 200     -15.454 -13.394 -16.393  1.00  0.48           O  
ATOM    523  N   ASN A 201     -17.182  -9.388 -17.771  1.00  0.43           N  
ATOM    524  CA  ASN A 201     -18.283  -8.477 -18.053  1.00  0.43           C  
ATOM    525  C   ASN A 201     -18.123  -7.678 -19.325  1.00  0.43           C  
ATOM    526  O   ASN A 201     -19.072  -7.006 -19.715  1.00  0.43           O  
ATOM    527  CB  ASN A 201     -18.520  -7.478 -16.904  1.00  0.43           C  
ATOM    528  CG  ASN A 201     -19.099  -8.238 -15.725  1.00  0.43           C  
ATOM    529  OD1 ASN A 201     -19.670  -9.329 -15.877  1.00  0.43           O  
ATOM    530  ND2 ASN A 201     -18.975  -7.619 -14.532  1.00  0.43           N  
ATOM    531  N   ILE A 202     -16.976  -7.817 -20.034  1.00  0.34           N  
ATOM    532  CA  ILE A 202     -16.702  -7.149 -21.307  1.00  0.34           C  
ATOM    533  C   ILE A 202     -17.817  -7.477 -22.356  1.00  0.34           C  
ATOM    534  O   ILE A 202     -18.312  -6.593 -23.029  1.00  0.34           O  
ATOM    535  CB  ILE A 202     -15.250  -7.412 -21.793  1.00  0.34           C  
ATOM    536  CG1 ILE A 202     -14.119  -7.047 -20.782  1.00  0.34           C  
ATOM    537  CG2 ILE A 202     -14.947  -6.666 -23.112  1.00  0.34           C  
ATOM    538  CD1 ILE A 202     -12.773  -7.711 -21.147  1.00  0.34           C  
ATOM    539  N   LYS A 203     -18.354  -8.738 -22.441  1.00  0.31           N  
ATOM    540  CA  LYS A 203     -19.358  -9.123 -23.458  1.00  0.31           C  
ATOM    541  C   LYS A 203     -20.764  -8.823 -23.140  1.00  0.31           C  
ATOM    542  O   LYS A 203     -21.667  -9.039 -23.937  1.00  0.31           O  
ATOM    543  CB  LYS A 203     -19.480 -10.650 -23.799  1.00  0.31           C  
ATOM    544  CG  LYS A 203     -20.092 -11.731 -22.880  1.00  0.31           C  
ATOM    545  CD  LYS A 203     -19.545 -13.129 -23.270  1.00  0.31           C  
ATOM    546  CE  LYS A 203     -19.560 -13.453 -24.780  1.00  0.31           C  
ATOM    547  NZ  LYS A 203     -19.052 -14.816 -25.035  1.00  0.31           N  
ATOM    548  N   LYS A 204     -21.013  -8.416 -21.903  1.00  0.35           N  
ATOM    549  CA  LYS A 204     -22.372  -8.350 -21.475  1.00  0.35           C  
ATOM    550  C   LYS A 204     -22.912  -6.988 -21.741  1.00  0.35           C  
ATOM    551  O   LYS A 204     -24.073  -6.822 -22.094  1.00  0.35           O  
ATOM    552  CB  LYS A 204     -22.450  -8.701 -19.995  1.00  0.35           C  
ATOM    553  CG  LYS A 204     -22.064 -10.153 -19.715  1.00  0.35           C  
ATOM    554  CD  LYS A 204     -22.230 -10.439 -18.221  1.00  0.35           C  
ATOM    555  CE  LYS A 204     -21.673 -11.779 -17.762  1.00  0.35           C  
ATOM    556  NZ  LYS A 204     -20.213 -11.737 -17.826  1.00  0.35           N  
ATOM    557  N   TYR A 205     -22.052  -5.972 -21.580  1.00  0.34           N  
ATOM    558  CA  TYR A 205     -22.530  -4.641 -21.701  1.00  0.34           C  
ATOM    559  C   TYR A 205     -21.359  -3.689 -21.833  1.00  0.34           C  
ATOM    560  O   TYR A 205     -20.320  -3.892 -21.222  1.00  0.34           O  
ATOM    561  CB  TYR A 205     -23.449  -4.303 -20.483  1.00  0.34           C  
ATOM    562  CG  TYR A 205     -22.790  -4.394 -19.148  1.00  0.34           C  
ATOM    563  CD1 TYR A 205     -22.836  -5.595 -18.439  1.00  0.34           C  
ATOM    564  CD2 TYR A 205     -22.158  -3.283 -18.570  1.00  0.34           C  
ATOM    565  CE1 TYR A 205     -22.132  -5.733 -17.239  1.00  0.34           C  
ATOM    566  CE2 TYR A 205     -21.499  -3.407 -17.343  1.00  0.34           C  
ATOM    567  CZ  TYR A 205     -21.454  -4.641 -16.695  1.00  0.34           C  
ATOM    568  OH  TYR A 205     -20.732  -4.770 -15.495  1.00  0.34           O  
ATOM    569  N   LEU A 206     -21.465  -2.590 -22.593  1.00  0.35           N  
ATOM    570  CA  LEU A 206     -22.566  -2.179 -23.451  1.00  0.35           C  
ATOM    571  C   LEU A 206     -22.081  -2.173 -24.874  1.00  0.35           C  
ATOM    572  O   LEU A 206     -22.032  -1.135 -25.540  1.00  0.35           O  
ATOM    573  CB  LEU A 206     -23.104  -0.835 -22.978  1.00  0.35           C  
ATOM    574  CG  LEU A 206     -23.693  -0.956 -21.572  1.00  0.35           C  
ATOM    575  CD1 LEU A 206     -23.560   0.386 -20.905  1.00  0.35           C  
ATOM    576  CD2 LEU A 206     -25.158  -1.435 -21.493  1.00  0.35           C  
ATOM    577  N   GLU A 207     -21.703  -3.378 -25.318  1.00  0.42           N  
ATOM    578  CA  GLU A 207     -20.794  -3.677 -26.392  1.00  0.42           C  
ATOM    579  C   GLU A 207     -21.228  -5.032 -26.910  1.00  0.42           C  
ATOM    580  O   GLU A 207     -22.189  -5.604 -26.373  1.00  0.42           O  
ATOM    581  CB  GLU A 207     -19.320  -3.745 -25.887  1.00  0.42           C  
ATOM    582  CG  GLU A 207     -18.784  -2.381 -25.370  1.00  0.42           C  
ATOM    583  CD  GLU A 207     -17.434  -2.391 -24.638  1.00  0.42           C  
ATOM    584  OE1 GLU A 207     -16.878  -3.486 -24.353  1.00  0.42           O  
ATOM    585  OE2 GLU A 207     -17.041  -1.275 -24.197  1.00  0.42           O  
ATOM    586  N   ASP A 208     -20.560  -5.556 -27.955  1.00  0.39           N  
ATOM    587  CA  ASP A 208     -20.923  -6.805 -28.593  1.00  0.39           C  
ATOM    588  C   ASP A 208     -20.326  -8.061 -27.912  1.00  0.39           C  
ATOM    589  O   ASP A 208     -21.060  -8.918 -27.417  1.00  0.39           O  
ATOM    590  CB  ASP A 208     -20.492  -6.733 -30.088  1.00  0.39           C  
ATOM    591  CG  ASP A 208     -21.277  -5.689 -30.885  1.00  0.39           C  
ATOM    592  OD1 ASP A 208     -22.492  -5.513 -30.597  1.00  0.39           O  
ATOM    593  OD2 ASP A 208     -20.708  -5.119 -31.858  1.00  0.39           O  
ATOM    594  N   GLU A 209     -18.976  -8.184 -27.819  1.00  0.40           N  
ATOM    595  CA  GLU A 209     -18.278  -9.407 -27.377  1.00  0.40           C  
ATOM    596  C   GLU A 209     -17.148  -9.134 -26.355  1.00  0.40           C  
ATOM    597  O   GLU A 209     -16.552  -8.067 -26.324  1.00  0.40           O  
ATOM    598  CB  GLU A 209     -17.676 -10.194 -28.586  1.00  0.40           C  
ATOM    599  CG  GLU A 209     -18.724 -10.788 -29.574  1.00  0.40           C  
ATOM    600  CD  GLU A 209     -19.577 -11.919 -28.986  1.00  0.40           C  
ATOM    601  OE1 GLU A 209     -19.267 -12.405 -27.857  1.00  0.40           O  
ATOM    602  OE2 GLU A 209     -20.567 -12.325 -29.649  1.00  0.40           O  
ATOM    603  N   ASP A 210     -16.808 -10.104 -25.447  1.00  0.40           N  
ATOM    604  CA  ASP A 210     -15.806  -9.954 -24.379  1.00  0.40           C  
ATOM    605  C   ASP A 210     -14.445 -10.069 -24.952  1.00  0.40           C  
ATOM    606  O   ASP A 210     -13.460  -9.463 -24.529  1.00  0.40           O  
ATOM    607  CB  ASP A 210     -15.867 -10.934 -23.130  1.00  0.40           C  
ATOM    608  CG  ASP A 210     -16.005 -12.447 -23.296  1.00  0.40           C  
ATOM    609  OD1 ASP A 210     -16.359 -12.933 -24.380  1.00  0.40           O  
ATOM    610  OD2 ASP A 210     -15.879 -13.124 -22.220  1.00  0.40           O  
ATOM    611  N   LEU A 211     -14.412 -10.914 -25.965  1.00  0.46           N  
ATOM    612  CA  LEU A 211     -13.282 -11.136 -26.781  1.00  0.46           C  
ATOM    613  C   LEU A 211     -13.212 -10.037 -27.797  1.00  0.46           C  
ATOM    614  O   LEU A 211     -14.203  -9.570 -28.344  1.00  0.46           O  
ATOM    615  CB  LEU A 211     -13.367 -12.497 -27.477  1.00  0.46           C  
ATOM    616  CG  LEU A 211     -13.457 -13.703 -26.525  1.00  0.46           C  
ATOM    617  CD1 LEU A 211     -13.523 -14.991 -27.355  1.00  0.46           C  
ATOM    618  CD2 LEU A 211     -12.289 -13.772 -25.529  1.00  0.46           C  
ATOM    619  N   LEU A 212     -11.978  -9.605 -28.071  1.00  0.47           N  
ATOM    620  CA  LEU A 212     -11.744  -8.476 -28.930  1.00  0.47           C  
ATOM    621  C   LEU A 212     -11.326  -8.929 -30.309  1.00  0.47           C  
ATOM    622  O   LEU A 212     -11.561  -8.262 -31.310  1.00  0.47           O  
ATOM    623  CB  LEU A 212     -10.626  -7.632 -28.312  1.00  0.47           C  
ATOM    624  CG  LEU A 212     -10.987  -7.009 -26.947  1.00  0.47           C  
ATOM    625  CD1 LEU A 212      -9.743  -6.322 -26.369  1.00  0.47           C  
ATOM    626  CD2 LEU A 212     -12.157  -6.013 -27.046  1.00  0.47           C  
ATOM    627  N   GLU A 213     -10.752 -10.147 -30.409  1.00  0.45           N  
ATOM    628  CA  GLU A 213     -10.493 -10.776 -31.683  1.00  0.45           C  
ATOM    629  C   GLU A 213     -11.768 -11.155 -32.414  1.00  0.45           C  
ATOM    630  O   GLU A 213     -11.821 -11.050 -33.633  1.00  0.45           O  
ATOM    631  CB  GLU A 213      -9.514 -11.951 -31.565  1.00  0.45           C  
ATOM    632  CG  GLU A 213      -8.095 -11.481 -31.166  1.00  0.45           C  
ATOM    633  CD  GLU A 213      -7.119 -12.641 -30.997  1.00  0.45           C  
ATOM    634  OE1 GLU A 213      -7.557 -13.814 -31.122  1.00  0.45           O  
ATOM    635  OE2 GLU A 213      -5.929 -12.351 -30.727  1.00  0.45           O  
ATOM    636  N   ASP A 214     -12.846 -11.511 -31.666  1.00  0.45           N  
ATOM    637  CA  ASP A 214     -14.195 -11.648 -32.186  1.00  0.45           C  
ATOM    638  C   ASP A 214     -14.669 -10.351 -32.785  1.00  0.45           C  
ATOM    639  O   ASP A 214     -15.196 -10.314 -33.884  1.00  0.45           O  
ATOM    640  CB  ASP A 214     -15.221 -12.065 -31.108  1.00  0.45           C  
ATOM    641  CG  ASP A 214     -15.042 -13.523 -30.728  1.00  0.45           C  
ATOM    642  OD1 ASP A 214     -14.328 -14.246 -31.459  1.00  0.45           O  
ATOM    643  OD2 ASP A 214     -15.609 -13.928 -29.681  1.00  0.45           O  
ATOM    644  N   THR A 215     -14.419  -9.222 -32.102  1.00  0.44           N  
ATOM    645  CA  THR A 215     -14.821  -7.934 -32.630  1.00  0.44           C  
ATOM    646  C   THR A 215     -14.103  -7.560 -33.921  1.00  0.44           C  
ATOM    647  O   THR A 215     -14.734  -7.273 -34.929  1.00  0.44           O  
ATOM    648  CB  THR A 215     -14.695  -6.848 -31.586  1.00  0.44           C  
ATOM    649  OG1 THR A 215     -15.355  -7.266 -30.390  1.00  0.44           O  
ATOM    650  CG2 THR A 215     -15.385  -5.570 -32.055  1.00  0.44           C  
ATOM    651  N   LEU A 216     -12.755  -7.672 -33.970  1.00  0.43           N  
ATOM    652  CA  LEU A 216     -11.982  -7.366 -35.169  1.00  0.43           C  
ATOM    653  C   LEU A 216     -12.175  -8.352 -36.330  1.00  0.43           C  
ATOM    654  O   LEU A 216     -12.027  -7.999 -37.496  1.00  0.43           O  
ATOM    655  CB  LEU A 216     -10.480  -7.185 -34.840  1.00  0.43           C  
ATOM    656  CG  LEU A 216      -9.602  -6.619 -35.983  1.00  0.43           C  
ATOM    657  CD1 LEU A 216     -10.064  -5.225 -36.454  1.00  0.43           C  
ATOM    658  CD2 LEU A 216      -8.126  -6.573 -35.556  1.00  0.43           C  
ATOM    659  N   ILE A 217     -12.551  -9.622 -36.045  1.00  0.40           N  
ATOM    660  CA  ILE A 217     -12.922 -10.596 -37.069  1.00  0.40           C  
ATOM    661  C   ILE A 217     -14.346 -10.369 -37.602  1.00  0.40           C  
ATOM    662  O   ILE A 217     -14.705 -10.879 -38.662  1.00  0.40           O  
ATOM    663  CB  ILE A 217     -12.708 -12.046 -36.594  1.00  0.40           C  
ATOM    664  CG1 ILE A 217     -12.435 -13.030 -37.746  1.00  0.40           C  
ATOM    665  CG2 ILE A 217     -13.867 -12.529 -35.707  1.00  0.40           C  
ATOM    666  CD1 ILE A 217     -11.972 -14.398 -37.224  1.00  0.40           C  
ATOM    667  N   GLU A 218     -15.186  -9.575 -36.887  1.00  0.36           N  
ATOM    668  CA  GLU A 218     -16.602  -9.424 -37.175  1.00  0.36           C  
ATOM    669  C   GLU A 218     -17.018  -8.097 -37.815  1.00  0.36           C  
ATOM    670  O   GLU A 218     -17.968  -8.024 -38.593  1.00  0.36           O  
ATOM    671  CB  GLU A 218     -17.391  -9.607 -35.864  1.00  0.36           C  
ATOM    672  CG  GLU A 218     -18.924  -9.576 -36.040  1.00  0.36           C  
ATOM    673  CD  GLU A 218     -19.694 -10.040 -34.808  1.00  0.36           C  
ATOM    674  OE1 GLU A 218     -19.044 -10.447 -33.813  1.00  0.36           O  
ATOM    675  OE2 GLU A 218     -20.947 -10.027 -34.896  1.00  0.36           O  
ATOM    676  N   THR A 219     -16.296  -7.002 -37.546  1.00  0.42           N  
ATOM    677  CA  THR A 219     -16.676  -5.665 -37.955  1.00  0.42           C  
ATOM    678  C   THR A 219     -15.587  -5.040 -38.826  1.00  0.42           C  
ATOM    679  O   THR A 219     -14.542  -5.616 -39.115  1.00  0.42           O  
ATOM    680  CB  THR A 219     -16.901  -4.774 -36.735  1.00  0.42           C  
ATOM    681  OG1 THR A 219     -15.709  -4.780 -35.951  1.00  0.42           O  
ATOM    682  CG2 THR A 219     -17.979  -5.276 -35.757  1.00  0.42           C  
ATOM    683  N   GLN A 220     -15.836  -3.809 -39.321  1.00  0.38           N  
ATOM    684  CA  GLN A 220     -14.855  -2.983 -40.002  1.00  0.38           C  
ATOM    685  C   GLN A 220     -14.131  -2.120 -38.991  1.00  0.38           C  
ATOM    686  O   GLN A 220     -14.381  -2.220 -37.795  1.00  0.38           O  
ATOM    687  CB  GLN A 220     -15.535  -2.056 -41.033  1.00  0.38           C  
ATOM    688  CG  GLN A 220     -16.350  -2.796 -42.111  1.00  0.38           C  
ATOM    689  CD  GLN A 220     -15.414  -3.634 -42.976  1.00  0.38           C  
ATOM    690  OE1 GLN A 220     -14.412  -3.124 -43.477  1.00  0.38           O  
ATOM    691  NE2 GLN A 220     -15.729  -4.936 -43.158  1.00  0.38           N  
ATOM    692  N   GLN A 221     -13.226  -1.222 -39.443  1.00  0.36           N  
ATOM    693  CA  GLN A 221     -12.394  -0.446 -38.541  1.00  0.36           C  
ATOM    694  C   GLN A 221     -13.147   0.430 -37.535  1.00  0.36           C  
ATOM    695  O   GLN A 221     -13.044   0.269 -36.330  1.00  0.36           O  
ATOM    696  CB  GLN A 221     -11.452   0.461 -39.374  1.00  0.36           C  
ATOM    697  CG  GLN A 221     -10.445  -0.318 -40.250  1.00  0.36           C  
ATOM    698  CD  GLN A 221      -9.635   0.641 -41.124  1.00  0.36           C  
ATOM    699  OE1 GLN A 221     -10.081   1.733 -41.475  1.00  0.36           O  
ATOM    700  NE2 GLN A 221      -8.411   0.219 -41.514  1.00  0.36           N  
ATOM    701  N   ALA A 222     -13.972   1.385 -38.001  1.00  0.36           N  
ATOM    702  CA  ALA A 222     -14.495   2.416 -37.125  1.00  0.36           C  
ATOM    703  C   ALA A 222     -15.495   1.989 -36.050  1.00  0.36           C  
ATOM    704  O   ALA A 222     -15.471   2.479 -34.928  1.00  0.36           O  
ATOM    705  CB  ALA A 222     -15.109   3.526 -37.982  1.00  0.36           C  
ATOM    706  N   ILE A 223     -16.408   1.063 -36.405  1.00  0.36           N  
ATOM    707  CA  ILE A 223     -17.373   0.449 -35.504  1.00  0.36           C  
ATOM    708  C   ILE A 223     -16.700  -0.371 -34.411  1.00  0.36           C  
ATOM    709  O   ILE A 223     -17.092  -0.288 -33.256  1.00  0.36           O  
ATOM    710  CB  ILE A 223     -18.409  -0.356 -36.280  1.00  0.36           C  
ATOM    711  CG1 ILE A 223     -19.279   0.606 -37.129  1.00  0.36           C  
ATOM    712  CG2 ILE A 223     -19.280  -1.212 -35.328  1.00  0.36           C  
ATOM    713  CD1 ILE A 223     -20.183  -0.127 -38.127  1.00  0.36           C  
ATOM    714  N   GLU A 224     -15.643  -1.148 -34.756  1.00  0.39           N  
ATOM    715  CA  GLU A 224     -14.811  -1.876 -33.806  1.00  0.39           C  
ATOM    716  C   GLU A 224     -14.126  -0.962 -32.831  1.00  0.39           C  
ATOM    717  O   GLU A 224     -14.110  -1.222 -31.644  1.00  0.39           O  
ATOM    718  CB  GLU A 224     -13.675  -2.635 -34.526  1.00  0.39           C  
ATOM    719  CG  GLU A 224     -12.833  -3.547 -33.589  1.00  0.39           C  
ATOM    720  CD  GLU A 224     -11.373  -3.170 -33.305  1.00  0.39           C  
ATOM    721  OE1 GLU A 224     -10.812  -2.303 -34.025  1.00  0.39           O  
ATOM    722  OE2 GLU A 224     -10.791  -3.842 -32.414  1.00  0.39           O  
ATOM    723  N   MET A 225     -13.596   0.172 -33.329  1.00  0.37           N  
ATOM    724  CA  MET A 225     -12.946   1.150 -32.482  1.00  0.37           C  
ATOM    725  C   MET A 225     -13.875   1.824 -31.470  1.00  0.37           C  
ATOM    726  O   MET A 225     -13.413   2.383 -30.479  1.00  0.37           O  
ATOM    727  CB  MET A 225     -12.289   2.256 -33.341  1.00  0.37           C  
ATOM    728  CG  MET A 225     -11.062   1.803 -34.158  1.00  0.37           C  
ATOM    729  SD  MET A 225      -9.719   1.016 -33.221  1.00  0.37           S  
ATOM    730  CE  MET A 225      -9.319   2.458 -32.208  1.00  0.37           C  
ATOM    731  N   ALA A 226     -15.197   1.846 -31.762  1.00  0.32           N  
ATOM    732  CA  ALA A 226     -16.245   2.213 -30.829  1.00  0.32           C  
ATOM    733  C   ALA A 226     -16.606   1.163 -29.767  1.00  0.32           C  
ATOM    734  O   ALA A 226     -16.916   1.567 -28.647  1.00  0.32           O  
ATOM    735  CB  ALA A 226     -17.550   2.595 -31.562  1.00  0.32           C  
ATOM    736  N   ASP A 227     -16.636  -0.142 -30.139  1.00  0.33           N  
ATOM    737  CA  ASP A 227     -16.789  -1.304 -29.264  1.00  0.33           C  
ATOM    738  C   ASP A 227     -15.466  -1.589 -28.473  1.00  0.33           C  
ATOM    739  O   ASP A 227     -14.504  -0.789 -28.582  1.00  0.33           O  
ATOM    740  CB  ASP A 227     -17.210  -2.544 -30.132  1.00  0.33           C  
ATOM    741  CG  ASP A 227     -18.126  -3.530 -29.416  1.00  0.33           C  
ATOM    742  OD1 ASP A 227     -17.806  -4.751 -29.354  1.00  0.33           O  
ATOM    743  OD2 ASP A 227     -19.240  -3.090 -29.031  1.00  0.33           O  
ATOM    744  OXT ASP A 227     -15.405  -2.625 -27.749  1.00  0.33           O  
TER     745      ASP A 227                                                      
ATOM    746  N   ASN B 137      -3.271  25.879  42.045  1.00  0.31           N  
ATOM    747  CA  ASN B 137      -3.757  24.665  41.271  1.00  0.31           C  
ATOM    748  C   ASN B 137      -5.249  24.443  41.287  1.00  0.31           C  
ATOM    749  O   ASN B 137      -5.821  24.240  40.230  1.00  0.31           O  
ATOM    750  CB  ASN B 137      -3.041  23.353  41.692  1.00  0.31           C  
ATOM    751  CG  ASN B 137      -1.571  23.504  41.338  1.00  0.31           C  
ATOM    752  OD1 ASN B 137      -1.246  24.465  40.635  1.00  0.31           O  
ATOM    753  ND2 ASN B 137      -0.691  22.633  41.857  1.00  0.31           N  
ATOM    754  N   ALA B 138      -5.920  24.512  42.467  1.00  0.37           N  
ATOM    755  CA  ALA B 138      -7.357  24.355  42.568  1.00  0.37           C  
ATOM    756  C   ALA B 138      -8.115  25.383  41.738  1.00  0.37           C  
ATOM    757  O   ALA B 138      -8.914  25.009  40.891  1.00  0.37           O  
ATOM    758  CB  ALA B 138      -7.760  24.451  44.054  1.00  0.37           C  
ATOM    759  N   GLU B 139      -7.761  26.686  41.875  1.00  0.37           N  
ATOM    760  CA  GLU B 139      -8.356  27.753  41.092  1.00  0.37           C  
ATOM    761  C   GLU B 139      -8.183  27.554  39.597  1.00  0.37           C  
ATOM    762  O   GLU B 139      -9.149  27.554  38.852  1.00  0.37           O  
ATOM    763  CB  GLU B 139      -7.780  29.127  41.539  1.00  0.37           C  
ATOM    764  CG  GLU B 139      -8.141  29.500  42.999  1.00  0.37           C  
ATOM    765  CD  GLU B 139      -9.655  29.604  43.165  1.00  0.37           C  
ATOM    766  OE1 GLU B 139     -10.317  30.134  42.238  1.00  0.37           O  
ATOM    767  OE2 GLU B 139     -10.141  29.112  44.212  1.00  0.37           O  
ATOM    768  N   LEU B 140      -6.945  27.249  39.147  1.00  0.40           N  
ATOM    769  CA  LEU B 140      -6.627  26.994  37.753  1.00  0.40           C  
ATOM    770  C   LEU B 140      -7.365  25.798  37.165  1.00  0.40           C  
ATOM    771  O   LEU B 140      -7.834  25.843  36.040  1.00  0.40           O  
ATOM    772  CB  LEU B 140      -5.102  26.849  37.521  1.00  0.40           C  
ATOM    773  CG  LEU B 140      -4.260  28.112  37.805  1.00  0.40           C  
ATOM    774  CD1 LEU B 140      -2.763  27.771  37.713  1.00  0.40           C  
ATOM    775  CD2 LEU B 140      -4.594  29.258  36.829  1.00  0.40           C  
ATOM    776  N   TYR B 141      -7.505  24.689  37.926  1.00  0.38           N  
ATOM    777  CA  TYR B 141      -8.289  23.550  37.499  1.00  0.38           C  
ATOM    778  C   TYR B 141      -9.788  23.853  37.407  1.00  0.38           C  
ATOM    779  O   TYR B 141     -10.436  23.515  36.419  1.00  0.38           O  
ATOM    780  CB  TYR B 141      -8.012  22.356  38.446  1.00  0.38           C  
ATOM    781  CG  TYR B 141      -8.683  21.104  37.969  1.00  0.38           C  
ATOM    782  CD1 TYR B 141      -9.868  20.656  38.570  1.00  0.38           C  
ATOM    783  CD2 TYR B 141      -8.169  20.401  36.873  1.00  0.38           C  
ATOM    784  CE1 TYR B 141     -10.517  19.513  38.088  1.00  0.38           C  
ATOM    785  CE2 TYR B 141      -8.819  19.255  36.397  1.00  0.38           C  
ATOM    786  CZ  TYR B 141      -9.989  18.806  37.011  1.00  0.38           C  
ATOM    787  OH  TYR B 141     -10.638  17.644  36.555  1.00  0.38           O  
ATOM    788  N   LEU B 142     -10.364  24.526  38.428  1.00  0.41           N  
ATOM    789  CA  LEU B 142     -11.762  24.921  38.438  1.00  0.41           C  
ATOM    790  C   LEU B 142     -12.115  25.913  37.341  1.00  0.41           C  
ATOM    791  O   LEU B 142     -13.134  25.764  36.672  1.00  0.41           O  
ATOM    792  CB  LEU B 142     -12.178  25.521  39.801  1.00  0.41           C  
ATOM    793  CG  LEU B 142     -12.188  24.537  40.988  1.00  0.41           C  
ATOM    794  CD1 LEU B 142     -12.384  25.324  42.294  1.00  0.41           C  
ATOM    795  CD2 LEU B 142     -13.258  23.440  40.839  1.00  0.41           C  
ATOM    796  N   THR B 143     -11.266  26.938  37.110  1.00  0.42           N  
ATOM    797  CA  THR B 143     -11.402  27.874  36.000  1.00  0.42           C  
ATOM    798  C   THR B 143     -11.280  27.175  34.657  1.00  0.42           C  
ATOM    799  O   THR B 143     -12.129  27.379  33.796  1.00  0.42           O  
ATOM    800  CB  THR B 143     -10.464  29.088  36.047  1.00  0.42           C  
ATOM    801  OG1 THR B 143      -9.091  28.746  36.149  1.00  0.42           O  
ATOM    802  CG2 THR B 143     -10.801  29.935  37.283  1.00  0.42           C  
ATOM    803  N   ALA B 144     -10.288  26.266  34.481  1.00  0.51           N  
ATOM    804  CA  ALA B 144     -10.087  25.479  33.275  1.00  0.51           C  
ATOM    805  C   ALA B 144     -11.262  24.580  32.933  1.00  0.51           C  
ATOM    806  O   ALA B 144     -11.762  24.583  31.817  1.00  0.51           O  
ATOM    807  CB  ALA B 144      -8.818  24.604  33.402  1.00  0.51           C  
ATOM    808  N   LEU B 145     -11.790  23.814  33.909  1.00  0.50           N  
ATOM    809  CA  LEU B 145     -12.973  23.001  33.693  1.00  0.50           C  
ATOM    810  C   LEU B 145     -14.220  23.826  33.407  1.00  0.50           C  
ATOM    811  O   LEU B 145     -14.984  23.546  32.489  1.00  0.50           O  
ATOM    812  CB  LEU B 145     -13.183  22.029  34.866  1.00  0.50           C  
ATOM    813  CG  LEU B 145     -14.308  20.994  34.668  1.00  0.50           C  
ATOM    814  CD1 LEU B 145     -14.112  20.112  33.420  1.00  0.50           C  
ATOM    815  CD2 LEU B 145     -14.435  20.122  35.926  1.00  0.50           C  
ATOM    816  N   ARG B 146     -14.403  24.940  34.143  1.00  0.46           N  
ATOM    817  CA  ARG B 146     -15.463  25.891  33.885  1.00  0.46           C  
ATOM    818  C   ARG B 146     -15.393  26.530  32.498  1.00  0.46           C  
ATOM    819  O   ARG B 146     -16.411  26.712  31.835  1.00  0.46           O  
ATOM    820  CB  ARG B 146     -15.439  26.998  34.960  1.00  0.46           C  
ATOM    821  CG  ARG B 146     -16.599  27.999  34.873  1.00  0.46           C  
ATOM    822  CD  ARG B 146     -16.573  28.998  36.026  1.00  0.46           C  
ATOM    823  NE  ARG B 146     -17.738  29.923  35.803  1.00  0.46           N  
ATOM    824  CZ  ARG B 146     -18.044  30.950  36.611  1.00  0.46           C  
ATOM    825  NH1 ARG B 146     -19.091  31.732  36.351  1.00  0.46           N  
ATOM    826  NH2 ARG B 146     -17.310  31.231  37.682  1.00  0.46           N  
ATOM    827  N   SER B 147     -14.187  26.901  32.012  1.00  0.47           N  
ATOM    828  CA  SER B 147     -13.993  27.443  30.673  1.00  0.47           C  
ATOM    829  C   SER B 147     -14.198  26.396  29.590  1.00  0.47           C  
ATOM    830  O   SER B 147     -14.634  26.752  28.496  1.00  0.47           O  
ATOM    831  CB  SER B 147     -12.649  28.212  30.461  1.00  0.47           C  
ATOM    832  OG  SER B 147     -11.503  27.369  30.444  1.00  0.47           O  
ATOM    833  N   ILE B 148     -13.951  25.089  29.881  1.00  0.50           N  
ATOM    834  CA  ILE B 148     -14.320  23.948  29.037  1.00  0.50           C  
ATOM    835  C   ILE B 148     -15.822  23.806  28.896  1.00  0.50           C  
ATOM    836  O   ILE B 148     -16.320  23.759  27.774  1.00  0.50           O  
ATOM    837  CB  ILE B 148     -13.720  22.601  29.497  1.00  0.50           C  
ATOM    838  CG1 ILE B 148     -12.177  22.610  29.357  1.00  0.50           C  
ATOM    839  CG2 ILE B 148     -14.325  21.404  28.712  1.00  0.50           C  
ATOM    840  CD1 ILE B 148     -11.427  21.503  30.116  1.00  0.50           C  
ATOM    841  N   ASP B 149     -16.586  23.818  30.014  1.00  0.56           N  
ATOM    842  CA  ASP B 149     -18.038  23.758  29.993  1.00  0.56           C  
ATOM    843  C   ASP B 149     -18.624  24.951  29.242  1.00  0.56           C  
ATOM    844  O   ASP B 149     -19.432  24.829  28.328  1.00  0.56           O  
ATOM    845  CB  ASP B 149     -18.587  23.652  31.446  1.00  0.56           C  
ATOM    846  CG  ASP B 149     -18.242  22.308  32.080  1.00  0.56           C  
ATOM    847  OD1 ASP B 149     -17.905  21.355  31.330  1.00  0.56           O  
ATOM    848  OD2 ASP B 149     -18.340  22.226  33.333  1.00  0.56           O  
ATOM    849  N   ARG B 150     -18.122  26.169  29.517  1.00  0.53           N  
ATOM    850  CA  ARG B 150     -18.547  27.344  28.779  1.00  0.53           C  
ATOM    851  C   ARG B 150     -18.150  27.372  27.313  1.00  0.53           C  
ATOM    852  O   ARG B 150     -18.795  28.042  26.511  1.00  0.53           O  
ATOM    853  CB  ARG B 150     -18.062  28.654  29.440  1.00  0.53           C  
ATOM    854  CG  ARG B 150     -18.635  28.916  30.844  1.00  0.53           C  
ATOM    855  CD  ARG B 150     -20.136  28.642  30.965  1.00  0.53           C  
ATOM    856  NE  ARG B 150     -20.515  29.051  32.343  1.00  0.53           N  
ATOM    857  CZ  ARG B 150     -21.725  28.777  32.858  1.00  0.53           C  
ATOM    858  NH1 ARG B 150     -21.988  29.129  34.114  1.00  0.53           N  
ATOM    859  NH2 ARG B 150     -22.677  28.162  32.175  1.00  0.53           N  
ATOM    860  N   LYS B 151     -17.069  26.670  26.933  1.00  0.52           N  
ATOM    861  CA  LYS B 151     -16.688  26.485  25.552  1.00  0.52           C  
ATOM    862  C   LYS B 151     -17.521  25.447  24.805  1.00  0.52           C  
ATOM    863  O   LYS B 151     -17.664  25.516  23.589  1.00  0.52           O  
ATOM    864  CB  LYS B 151     -15.216  26.037  25.466  1.00  0.52           C  
ATOM    865  CG  LYS B 151     -14.647  25.901  24.044  1.00  0.52           C  
ATOM    866  CD  LYS B 151     -14.788  27.160  23.182  1.00  0.52           C  
ATOM    867  CE  LYS B 151     -13.988  27.060  21.887  1.00  0.52           C  
ATOM    868  NZ  LYS B 151     -14.012  28.365  21.199  1.00  0.52           N  
ATOM    869  N   SER B 152     -18.073  24.435  25.504  1.00  0.46           N  
ATOM    870  CA  SER B 152     -18.949  23.458  24.884  1.00  0.46           C  
ATOM    871  C   SER B 152     -20.416  23.885  24.874  1.00  0.46           C  
ATOM    872  O   SER B 152     -21.161  23.477  23.988  1.00  0.46           O  
ATOM    873  CB  SER B 152     -18.828  22.063  25.558  1.00  0.46           C  
ATOM    874  OG  SER B 152     -19.206  22.127  26.933  1.00  0.46           O  
ATOM    875  N   GLU B 153     -20.868  24.736  25.835  1.00  0.51           N  
ATOM    876  CA  GLU B 153     -22.207  25.316  25.833  1.00  0.51           C  
ATOM    877  C   GLU B 153     -22.413  26.319  24.705  1.00  0.51           C  
ATOM    878  O   GLU B 153     -23.306  26.189  23.869  1.00  0.51           O  
ATOM    879  CB  GLU B 153     -22.512  26.057  27.171  1.00  0.51           C  
ATOM    880  CG  GLU B 153     -22.687  25.156  28.428  1.00  0.51           C  
ATOM    881  CD  GLU B 153     -22.758  25.940  29.741  1.00  0.51           C  
ATOM    882  OE1 GLU B 153     -22.484  27.169  29.732  1.00  0.51           O  
ATOM    883  OE2 GLU B 153     -23.084  25.350  30.804  1.00  0.51           O  
ATOM    884  N   GLN B 154     -21.532  27.334  24.618  1.00  0.59           N  
ATOM    885  CA  GLN B 154     -21.515  28.251  23.502  1.00  0.59           C  
ATOM    886  C   GLN B 154     -20.590  27.658  22.453  1.00  0.59           C  
ATOM    887  O   GLN B 154     -19.371  27.797  22.531  1.00  0.59           O  
ATOM    888  CB  GLN B 154     -21.041  29.671  23.915  1.00  0.59           C  
ATOM    889  CG  GLN B 154     -21.092  30.720  22.772  1.00  0.59           C  
ATOM    890  CD  GLN B 154     -20.593  32.093  23.239  1.00  0.59           C  
ATOM    891  OE1 GLN B 154     -20.327  32.320  24.421  1.00  0.59           O  
ATOM    892  NE2 GLN B 154     -20.455  33.051  22.296  1.00  0.59           N  
ATOM    893  N   ILE B 155     -21.154  26.996  21.413  1.00  0.39           N  
ATOM    894  CA  ILE B 155     -20.376  26.218  20.451  1.00  0.39           C  
ATOM    895  C   ILE B 155     -19.680  27.058  19.385  1.00  0.39           C  
ATOM    896  O   ILE B 155     -19.032  26.535  18.479  1.00  0.39           O  
ATOM    897  CB  ILE B 155     -21.214  25.151  19.736  1.00  0.39           C  
ATOM    898  CG1 ILE B 155     -22.378  25.755  18.908  1.00  0.39           C  
ATOM    899  CG2 ILE B 155     -21.683  24.108  20.774  1.00  0.39           C  
ATOM    900  CD1 ILE B 155     -23.078  24.737  17.998  1.00  0.39           C  
ATOM    901  N   GLU B 156     -19.820  28.395  19.470  1.00  0.34           N  
ATOM    902  CA  GLU B 156     -19.085  29.366  18.690  1.00  0.34           C  
ATOM    903  C   GLU B 156     -17.587  29.314  18.950  1.00  0.34           C  
ATOM    904  O   GLU B 156     -17.093  29.030  20.052  1.00  0.34           O  
ATOM    905  CB  GLU B 156     -19.626  30.799  18.866  1.00  0.34           C  
ATOM    906  CG  GLU B 156     -21.086  30.977  18.389  1.00  0.34           C  
ATOM    907  CD  GLU B 156     -21.540  32.415  18.622  1.00  0.34           C  
ATOM    908  OE1 GLU B 156     -22.244  32.962  17.731  1.00  0.34           O  
ATOM    909  OE2 GLU B 156     -21.211  32.963  19.700  1.00  0.34           O  
ATOM    910  N   SER B 157     -16.788  29.555  17.907  1.00  0.42           N  
ATOM    911  CA  SER B 157     -15.370  29.353  18.014  1.00  0.42           C  
ATOM    912  C   SER B 157     -14.638  30.150  16.969  1.00  0.42           C  
ATOM    913  O   SER B 157     -15.215  30.538  15.954  1.00  0.42           O  
ATOM    914  CB  SER B 157     -14.994  27.843  17.899  1.00  0.42           C  
ATOM    915  OG  SER B 157     -15.375  27.232  16.664  1.00  0.42           O  
ATOM    916  N   GLN B 158     -13.347  30.444  17.223  1.00  0.39           N  
ATOM    917  CA  GLN B 158     -12.458  31.104  16.302  1.00  0.39           C  
ATOM    918  C   GLN B 158     -11.076  30.606  16.615  1.00  0.39           C  
ATOM    919  O   GLN B 158     -10.724  30.482  17.788  1.00  0.39           O  
ATOM    920  CB  GLN B 158     -12.409  32.647  16.451  1.00  0.39           C  
ATOM    921  CG  GLN B 158     -13.751  33.337  16.156  1.00  0.39           C  
ATOM    922  CD  GLN B 158     -13.680  34.852  16.312  1.00  0.39           C  
ATOM    923  OE1 GLN B 158     -13.568  35.392  17.414  1.00  0.39           O  
ATOM    924  NE2 GLN B 158     -13.771  35.578  15.174  1.00  0.39           N  
ATOM    925  N   LEU B 159     -10.267  30.339  15.573  1.00  0.34           N  
ATOM    926  CA  LEU B 159      -8.939  29.772  15.711  1.00  0.34           C  
ATOM    927  C   LEU B 159      -7.981  30.701  16.416  1.00  0.34           C  
ATOM    928  O   LEU B 159      -7.846  31.867  16.055  1.00  0.34           O  
ATOM    929  CB  LEU B 159      -8.367  29.350  14.339  1.00  0.34           C  
ATOM    930  CG  LEU B 159      -7.009  28.617  14.359  1.00  0.34           C  
ATOM    931  CD1 LEU B 159      -7.085  27.270  15.094  1.00  0.34           C  
ATOM    932  CD2 LEU B 159      -6.499  28.403  12.926  1.00  0.34           C  
ATOM    933  N   HIS B 160      -7.304  30.196  17.470  1.00  0.40           N  
ATOM    934  CA  HIS B 160      -6.575  31.027  18.416  1.00  0.40           C  
ATOM    935  C   HIS B 160      -7.473  32.068  19.069  1.00  0.40           C  
ATOM    936  O   HIS B 160      -7.262  33.273  18.931  1.00  0.40           O  
ATOM    937  CB  HIS B 160      -5.258  31.660  17.884  1.00  0.40           C  
ATOM    938  CG  HIS B 160      -4.105  30.710  17.750  1.00  0.40           C  
ATOM    939  ND1 HIS B 160      -3.446  30.289  18.884  1.00  0.40           N  
ATOM    940  CD2 HIS B 160      -3.541  30.149  16.652  1.00  0.40           C  
ATOM    941  CE1 HIS B 160      -2.506  29.482  18.467  1.00  0.40           C  
ATOM    942  NE2 HIS B 160      -2.507  29.354  17.117  1.00  0.40           N  
ATOM    943  N   GLN B 161      -8.538  31.618  19.773  1.00  0.51           N  
ATOM    944  CA  GLN B 161      -9.578  32.489  20.296  1.00  0.51           C  
ATOM    945  C   GLN B 161      -9.075  33.427  21.389  1.00  0.51           C  
ATOM    946  O   GLN B 161      -9.121  33.139  22.591  1.00  0.51           O  
ATOM    947  CB  GLN B 161     -10.793  31.670  20.798  1.00  0.51           C  
ATOM    948  CG  GLN B 161     -12.020  32.462  21.324  1.00  0.51           C  
ATOM    949  CD  GLN B 161     -12.856  33.101  20.218  1.00  0.51           C  
ATOM    950  OE1 GLN B 161     -13.750  32.431  19.695  1.00  0.51           O  
ATOM    951  NE2 GLN B 161     -12.598  34.380  19.862  1.00  0.51           N  
ATOM    952  N   SER B 162      -8.602  34.612  20.959  1.00  0.36           N  
ATOM    953  CA  SER B 162      -7.830  35.570  21.740  1.00  0.36           C  
ATOM    954  C   SER B 162      -8.520  36.140  22.966  1.00  0.36           C  
ATOM    955  O   SER B 162      -7.878  36.507  23.940  1.00  0.36           O  
ATOM    956  CB  SER B 162      -7.282  36.755  20.891  1.00  0.36           C  
ATOM    957  OG  SER B 162      -8.319  37.549  20.300  1.00  0.36           O  
ATOM    958  N   THR B 163      -9.870  36.159  22.938  1.00  0.45           N  
ATOM    959  CA  THR B 163     -10.804  36.637  23.962  1.00  0.45           C  
ATOM    960  C   THR B 163     -10.624  36.015  25.325  1.00  0.45           C  
ATOM    961  O   THR B 163     -10.985  36.599  26.342  1.00  0.45           O  
ATOM    962  CB  THR B 163     -12.278  36.431  23.579  1.00  0.45           C  
ATOM    963  OG1 THR B 163     -12.624  35.087  23.270  1.00  0.45           O  
ATOM    964  CG2 THR B 163     -12.579  37.241  22.319  1.00  0.45           C  
ATOM    965  N   ARG B 164     -10.039  34.809  25.386  1.00  0.41           N  
ATOM    966  CA  ARG B 164      -9.755  34.177  26.649  1.00  0.41           C  
ATOM    967  C   ARG B 164      -8.347  34.367  27.190  1.00  0.41           C  
ATOM    968  O   ARG B 164      -8.002  33.803  28.228  1.00  0.41           O  
ATOM    969  CB  ARG B 164      -9.902  32.679  26.471  1.00  0.41           C  
ATOM    970  CG  ARG B 164     -11.332  32.138  26.517  1.00  0.41           C  
ATOM    971  CD  ARG B 164     -12.251  32.189  27.716  1.00  0.41           C  
ATOM    972  NE  ARG B 164     -13.450  31.462  27.135  1.00  0.41           N  
ATOM    973  CZ  ARG B 164     -14.542  31.191  27.850  1.00  0.41           C  
ATOM    974  NH1 ARG B 164     -15.596  30.560  27.339  1.00  0.41           N  
ATOM    975  NH2 ARG B 164     -14.527  31.551  29.126  1.00  0.41           N  
ATOM    976  N   ASN B 165      -7.487  35.162  26.538  1.00  0.48           N  
ATOM    977  CA  ASN B 165      -6.172  35.481  27.073  1.00  0.48           C  
ATOM    978  C   ASN B 165      -5.234  34.279  27.263  1.00  0.48           C  
ATOM    979  O   ASN B 165      -4.870  33.591  26.325  1.00  0.48           O  
ATOM    980  CB  ASN B 165      -6.273  36.319  28.374  1.00  0.48           C  
ATOM    981  CG  ASN B 165      -7.092  37.581  28.143  1.00  0.48           C  
ATOM    982  OD1 ASN B 165      -6.981  38.247  27.114  1.00  0.48           O  
ATOM    983  ND2 ASN B 165      -7.905  37.957  29.157  1.00  0.48           N  
ATOM    984  N   GLU B 166      -4.818  33.989  28.515  1.00  0.41           N  
ATOM    985  CA  GLU B 166      -4.055  32.814  28.890  1.00  0.41           C  
ATOM    986  C   GLU B 166      -4.740  31.492  28.617  1.00  0.41           C  
ATOM    987  O   GLU B 166      -4.098  30.498  28.291  1.00  0.41           O  
ATOM    988  CB  GLU B 166      -3.697  32.897  30.377  1.00  0.41           C  
ATOM    989  CG  GLU B 166      -2.701  34.037  30.681  1.00  0.41           C  
ATOM    990  CD  GLU B 166      -2.384  34.130  32.170  1.00  0.41           C  
ATOM    991  OE1 GLU B 166      -3.012  33.376  32.960  1.00  0.41           O  
ATOM    992  OE2 GLU B 166      -1.521  34.969  32.523  1.00  0.41           O  
ATOM    993  N   GLU B 167      -6.085  31.458  28.661  1.00  0.44           N  
ATOM    994  CA  GLU B 167      -6.832  30.242  28.452  1.00  0.44           C  
ATOM    995  C   GLU B 167      -6.975  29.936  26.949  1.00  0.44           C  
ATOM    996  O   GLU B 167      -7.645  28.990  26.555  1.00  0.44           O  
ATOM    997  CB  GLU B 167      -8.246  30.380  29.090  1.00  0.44           C  
ATOM    998  CG  GLU B 167      -8.329  30.479  30.640  1.00  0.44           C  
ATOM    999  CD  GLU B 167      -9.770  30.688  31.122  1.00  0.44           C  
ATOM   1000  OE1 GLU B 167     -10.688  30.745  30.259  1.00  0.44           O  
ATOM   1001  OE2 GLU B 167      -9.986  30.802  32.355  1.00  0.44           O  
ATOM   1002  N   LEU B 168      -6.328  30.719  26.046  1.00  0.55           N  
ATOM   1003  CA  LEU B 168      -6.487  30.677  24.602  1.00  0.55           C  
ATOM   1004  C   LEU B 168      -6.272  29.318  23.962  1.00  0.55           C  
ATOM   1005  O   LEU B 168      -7.092  28.882  23.167  1.00  0.55           O  
ATOM   1006  CB  LEU B 168      -5.520  31.702  23.965  1.00  0.55           C  
ATOM   1007  CG  LEU B 168      -5.603  31.987  22.458  1.00  0.55           C  
ATOM   1008  CD1 LEU B 168      -4.940  33.345  22.199  1.00  0.55           C  
ATOM   1009  CD2 LEU B 168      -4.877  30.991  21.565  1.00  0.55           C  
ATOM   1010  N   ILE B 169      -5.176  28.606  24.304  1.00  0.67           N  
ATOM   1011  CA  ILE B 169      -4.721  27.397  23.622  1.00  0.67           C  
ATOM   1012  C   ILE B 169      -5.479  26.172  24.065  1.00  0.67           C  
ATOM   1013  O   ILE B 169      -6.001  25.409  23.248  1.00  0.67           O  
ATOM   1014  CB  ILE B 169      -3.218  27.223  23.755  1.00  0.67           C  
ATOM   1015  CG1 ILE B 169      -2.508  28.443  23.120  1.00  0.67           C  
ATOM   1016  CG2 ILE B 169      -2.742  25.895  23.116  1.00  0.67           C  
ATOM   1017  CD1 ILE B 169      -1.010  28.478  23.436  1.00  0.67           C  
ATOM   1018  N   GLU B 170      -5.680  26.005  25.377  1.00  0.59           N  
ATOM   1019  CA  GLU B 170      -6.560  25.005  25.930  1.00  0.59           C  
ATOM   1020  C   GLU B 170      -7.980  25.190  25.445  1.00  0.59           C  
ATOM   1021  O   GLU B 170      -8.655  24.240  25.062  1.00  0.59           O  
ATOM   1022  CB  GLU B 170      -6.477  25.053  27.456  1.00  0.59           C  
ATOM   1023  CG  GLU B 170      -5.130  24.518  27.992  1.00  0.59           C  
ATOM   1024  CD  GLU B 170      -5.045  24.602  29.514  1.00  0.59           C  
ATOM   1025  OE1 GLU B 170      -5.968  25.196  30.128  1.00  0.59           O  
ATOM   1026  OE2 GLU B 170      -4.052  24.068  30.064  1.00  0.59           O  
ATOM   1027  N   LEU B 171      -8.442  26.449  25.343  1.00  0.55           N  
ATOM   1028  CA  LEU B 171      -9.675  26.720  24.644  1.00  0.55           C  
ATOM   1029  C   LEU B 171      -9.689  26.362  23.167  1.00  0.55           C  
ATOM   1030  O   LEU B 171     -10.661  25.831  22.637  1.00  0.55           O  
ATOM   1031  CB  LEU B 171     -10.012  28.200  24.717  1.00  0.55           C  
ATOM   1032  CG  LEU B 171     -11.422  28.550  24.252  1.00  0.55           C  
ATOM   1033  CD1 LEU B 171     -12.333  28.229  25.424  1.00  0.55           C  
ATOM   1034  CD2 LEU B 171     -11.414  30.026  23.984  1.00  0.55           C  
ATOM   1035  N   MET B 172      -8.583  26.677  22.468  1.00  0.55           N  
ATOM   1036  CA  MET B 172      -8.395  26.404  21.067  1.00  0.55           C  
ATOM   1037  C   MET B 172      -8.463  24.925  20.756  1.00  0.55           C  
ATOM   1038  O   MET B 172      -9.042  24.520  19.759  1.00  0.55           O  
ATOM   1039  CB  MET B 172      -7.069  26.994  20.547  1.00  0.55           C  
ATOM   1040  CG  MET B 172      -6.903  26.840  19.029  1.00  0.55           C  
ATOM   1041  SD  MET B 172      -5.312  27.436  18.385  1.00  0.55           S  
ATOM   1042  CE  MET B 172      -4.219  26.269  19.248  1.00  0.55           C  
ATOM   1043  N   GLU B 173      -7.936  24.035  21.616  1.00  0.63           N  
ATOM   1044  CA  GLU B 173      -8.028  22.629  21.310  1.00  0.63           C  
ATOM   1045  C   GLU B 173      -9.439  22.053  21.429  1.00  0.63           C  
ATOM   1046  O   GLU B 173      -9.816  21.114  20.741  1.00  0.63           O  
ATOM   1047  CB  GLU B 173      -6.993  21.828  22.101  1.00  0.63           C  
ATOM   1048  CG  GLU B 173      -5.531  22.226  21.725  1.00  0.63           C  
ATOM   1049  CD  GLU B 173      -5.161  21.952  20.256  1.00  0.63           C  
ATOM   1050  OE1 GLU B 173      -5.385  20.798  19.808  1.00  0.63           O  
ATOM   1051  OE2 GLU B 173      -4.668  22.849  19.520  1.00  0.63           O  
ATOM   1052  N   LEU B 174     -10.300  22.678  22.260  1.00  0.66           N  
ATOM   1053  CA  LEU B 174     -11.701  22.320  22.348  1.00  0.66           C  
ATOM   1054  C   LEU B 174     -12.486  22.508  21.060  1.00  0.66           C  
ATOM   1055  O   LEU B 174     -13.333  21.688  20.722  1.00  0.66           O  
ATOM   1056  CB  LEU B 174     -12.384  23.122  23.459  1.00  0.66           C  
ATOM   1057  CG  LEU B 174     -11.871  22.823  24.875  1.00  0.66           C  
ATOM   1058  CD1 LEU B 174     -12.411  23.892  25.824  1.00  0.66           C  
ATOM   1059  CD2 LEU B 174     -12.301  21.430  25.360  1.00  0.66           C  
ATOM   1060  N   GLU B 175     -12.219  23.579  20.278  1.00  0.50           N  
ATOM   1061  CA  GLU B 175     -12.863  23.765  18.987  1.00  0.50           C  
ATOM   1062  C   GLU B 175     -12.522  22.662  17.989  1.00  0.50           C  
ATOM   1063  O   GLU B 175     -13.387  22.199  17.250  1.00  0.50           O  
ATOM   1064  CB  GLU B 175     -12.591  25.154  18.371  1.00  0.50           C  
ATOM   1065  CG  GLU B 175     -11.290  25.278  17.555  1.00  0.50           C  
ATOM   1066  CD  GLU B 175     -10.876  26.720  17.329  1.00  0.50           C  
ATOM   1067  OE1 GLU B 175     -11.685  27.627  17.663  1.00  0.50           O  
ATOM   1068  OE2 GLU B 175      -9.735  26.909  16.851  1.00  0.50           O  
ATOM   1069  N   LYS B 176     -11.249  22.183  17.992  1.00  0.52           N  
ATOM   1070  CA  LYS B 176     -10.773  21.087  17.167  1.00  0.52           C  
ATOM   1071  C   LYS B 176     -11.508  19.799  17.484  1.00  0.52           C  
ATOM   1072  O   LYS B 176     -11.961  19.091  16.586  1.00  0.52           O  
ATOM   1073  CB  LYS B 176      -9.248  20.892  17.325  1.00  0.52           C  
ATOM   1074  CG  LYS B 176      -8.426  22.037  16.718  1.00  0.52           C  
ATOM   1075  CD  LYS B 176      -6.925  21.801  16.927  1.00  0.52           C  
ATOM   1076  CE  LYS B 176      -6.037  22.916  16.383  1.00  0.52           C  
ATOM   1077  NZ  LYS B 176      -4.641  22.644  16.780  1.00  0.52           N  
ATOM   1078  N   THR B 177     -11.704  19.533  18.796  1.00  0.60           N  
ATOM   1079  CA  THR B 177     -12.528  18.446  19.328  1.00  0.60           C  
ATOM   1080  C   THR B 177     -13.973  18.517  18.869  1.00  0.60           C  
ATOM   1081  O   THR B 177     -14.545  17.522  18.428  1.00  0.60           O  
ATOM   1082  CB  THR B 177     -12.489  18.364  20.852  1.00  0.60           C  
ATOM   1083  OG1 THR B 177     -11.166  18.077  21.278  1.00  0.60           O  
ATOM   1084  CG2 THR B 177     -13.368  17.237  21.419  1.00  0.60           C  
ATOM   1085  N   ILE B 178     -14.595  19.717  18.917  1.00  0.48           N  
ATOM   1086  CA  ILE B 178     -15.965  19.946  18.463  1.00  0.48           C  
ATOM   1087  C   ILE B 178     -16.157  19.713  16.968  1.00  0.48           C  
ATOM   1088  O   ILE B 178     -17.099  19.038  16.553  1.00  0.48           O  
ATOM   1089  CB  ILE B 178     -16.452  21.362  18.804  1.00  0.48           C  
ATOM   1090  CG1 ILE B 178     -16.529  21.581  20.334  1.00  0.48           C  
ATOM   1091  CG2 ILE B 178     -17.831  21.661  18.160  1.00  0.48           C  
ATOM   1092  CD1 ILE B 178     -16.695  23.054  20.744  1.00  0.48           C  
ATOM   1093  N   VAL B 179     -15.266  20.262  16.113  1.00  0.44           N  
ATOM   1094  CA  VAL B 179     -15.304  20.088  14.663  1.00  0.44           C  
ATOM   1095  C   VAL B 179     -15.113  18.634  14.259  1.00  0.44           C  
ATOM   1096  O   VAL B 179     -15.841  18.112  13.414  1.00  0.44           O  
ATOM   1097  CB  VAL B 179     -14.324  21.013  13.943  1.00  0.44           C  
ATOM   1098  CG1 VAL B 179     -14.293  20.737  12.423  1.00  0.44           C  
ATOM   1099  CG2 VAL B 179     -14.736  22.481  14.193  1.00  0.44           C  
ATOM   1100  N   TYR B 180     -14.165  17.932  14.915  1.00  0.44           N  
ATOM   1101  CA  TYR B 180     -13.921  16.516  14.725  1.00  0.44           C  
ATOM   1102  C   TYR B 180     -15.147  15.653  15.059  1.00  0.44           C  
ATOM   1103  O   TYR B 180     -15.516  14.769  14.289  1.00  0.44           O  
ATOM   1104  CB  TYR B 180     -12.669  16.105  15.546  1.00  0.44           C  
ATOM   1105  CG  TYR B 180     -12.283  14.679  15.305  1.00  0.44           C  
ATOM   1106  CD1 TYR B 180     -12.593  13.689  16.247  1.00  0.44           C  
ATOM   1107  CD2 TYR B 180     -11.661  14.306  14.107  1.00  0.44           C  
ATOM   1108  CE1 TYR B 180     -12.287  12.348  15.992  1.00  0.44           C  
ATOM   1109  CE2 TYR B 180     -11.352  12.963  13.856  1.00  0.44           C  
ATOM   1110  CZ  TYR B 180     -11.663  11.983  14.800  1.00  0.44           C  
ATOM   1111  OH  TYR B 180     -11.350  10.632  14.564  1.00  0.44           O  
ATOM   1112  N   PHE B 181     -15.836  15.945  16.188  1.00  0.41           N  
ATOM   1113  CA  PHE B 181     -17.089  15.312  16.573  1.00  0.41           C  
ATOM   1114  C   PHE B 181     -18.233  15.555  15.578  1.00  0.41           C  
ATOM   1115  O   PHE B 181     -19.028  14.672  15.272  1.00  0.41           O  
ATOM   1116  CB  PHE B 181     -17.486  15.745  18.009  1.00  0.41           C  
ATOM   1117  CG  PHE B 181     -18.685  14.990  18.515  1.00  0.41           C  
ATOM   1118  CD1 PHE B 181     -19.952  15.590  18.525  1.00  0.41           C  
ATOM   1119  CD2 PHE B 181     -18.572  13.653  18.919  1.00  0.41           C  
ATOM   1120  CE1 PHE B 181     -21.080  14.873  18.936  1.00  0.41           C  
ATOM   1121  CE2 PHE B 181     -19.697  12.933  19.335  1.00  0.41           C  
ATOM   1122  CZ  PHE B 181     -20.953  13.545  19.349  1.00  0.41           C  
ATOM   1123  N   LYS B 182     -18.346  16.776  15.021  1.00  0.42           N  
ATOM   1124  CA  LYS B 182     -19.310  17.062  13.968  1.00  0.42           C  
ATOM   1125  C   LYS B 182     -19.098  16.297  12.671  1.00  0.42           C  
ATOM   1126  O   LYS B 182     -20.053  15.835  12.046  1.00  0.42           O  
ATOM   1127  CB  LYS B 182     -19.321  18.560  13.613  1.00  0.42           C  
ATOM   1128  CG  LYS B 182     -19.882  19.440  14.731  1.00  0.42           C  
ATOM   1129  CD  LYS B 182     -19.827  20.927  14.343  1.00  0.42           C  
ATOM   1130  CE  LYS B 182     -20.380  21.853  15.433  1.00  0.42           C  
ATOM   1131  NZ  LYS B 182     -20.232  23.281  15.059  1.00  0.42           N  
ATOM   1132  N   ALA B 183     -17.828  16.173  12.227  1.00  0.49           N  
ATOM   1133  CA  ALA B 183     -17.452  15.369  11.085  1.00  0.49           C  
ATOM   1134  C   ALA B 183     -17.729  13.881  11.315  1.00  0.49           C  
ATOM   1135  O   ALA B 183     -18.308  13.217  10.459  1.00  0.49           O  
ATOM   1136  CB  ALA B 183     -15.971  15.616  10.711  1.00  0.49           C  
ATOM   1137  N   SER B 184     -17.377  13.343  12.507  1.00  0.41           N  
ATOM   1138  CA  SER B 184     -17.619  11.956  12.898  1.00  0.41           C  
ATOM   1139  C   SER B 184     -19.089  11.585  12.994  1.00  0.41           C  
ATOM   1140  O   SER B 184     -19.466  10.453  12.700  1.00  0.41           O  
ATOM   1141  CB  SER B 184     -16.889  11.511  14.199  1.00  0.41           C  
ATOM   1142  OG  SER B 184     -17.444  12.093  15.377  1.00  0.41           O  
ATOM   1143  N   LEU B 185     -19.965  12.529  13.398  1.00  0.37           N  
ATOM   1144  CA  LEU B 185     -21.401  12.343  13.327  1.00  0.37           C  
ATOM   1145  C   LEU B 185     -21.985  12.259  11.911  1.00  0.37           C  
ATOM   1146  O   LEU B 185     -22.725  11.336  11.579  1.00  0.37           O  
ATOM   1147  CB  LEU B 185     -22.101  13.474  14.115  1.00  0.37           C  
ATOM   1148  CG  LEU B 185     -23.635  13.351  14.235  1.00  0.37           C  
ATOM   1149  CD1 LEU B 185     -24.066  12.025  14.884  1.00  0.37           C  
ATOM   1150  CD2 LEU B 185     -24.214  14.542  15.013  1.00  0.37           C  
ATOM   1151  N   LYS B 186     -21.638  13.211  11.012  1.00  0.47           N  
ATOM   1152  CA  LYS B 186     -22.202  13.265   9.665  1.00  0.47           C  
ATOM   1153  C   LYS B 186     -21.641  12.244   8.686  1.00  0.47           C  
ATOM   1154  O   LYS B 186     -22.300  11.865   7.718  1.00  0.47           O  
ATOM   1155  CB  LYS B 186     -21.973  14.649   9.020  1.00  0.47           C  
ATOM   1156  CG  LYS B 186     -22.747  15.775   9.713  1.00  0.47           C  
ATOM   1157  CD  LYS B 186     -22.509  17.131   9.028  1.00  0.47           C  
ATOM   1158  CE  LYS B 186     -23.278  18.279   9.686  1.00  0.47           C  
ATOM   1159  NZ  LYS B 186     -22.978  19.566   9.014  1.00  0.47           N  
ATOM   1160  N   THR B 187     -20.388  11.799   8.912  1.00  0.48           N  
ATOM   1161  CA  THR B 187     -19.645  10.902   8.026  1.00  0.48           C  
ATOM   1162  C   THR B 187     -20.307   9.541   7.839  1.00  0.48           C  
ATOM   1163  O   THR B 187     -20.347   9.013   6.731  1.00  0.48           O  
ATOM   1164  CB  THR B 187     -18.155  10.779   8.394  1.00  0.48           C  
ATOM   1165  OG1 THR B 187     -17.378  10.156   7.379  1.00  0.48           O  
ATOM   1166  CG2 THR B 187     -17.943  10.011   9.701  1.00  0.48           C  
ATOM   1167  N   ASN B 188     -20.903   8.965   8.915  1.00  0.37           N  
ATOM   1168  CA  ASN B 188     -21.531   7.649   8.878  1.00  0.37           C  
ATOM   1169  C   ASN B 188     -22.768   7.575   7.987  1.00  0.37           C  
ATOM   1170  O   ASN B 188     -22.891   6.715   7.117  1.00  0.37           O  
ATOM   1171  CB  ASN B 188     -21.959   7.214  10.304  1.00  0.37           C  
ATOM   1172  CG  ASN B 188     -20.741   6.928  11.174  1.00  0.37           C  
ATOM   1173  OD1 ASN B 188     -19.630   6.701  10.696  1.00  0.37           O  
ATOM   1174  ND2 ASN B 188     -20.956   6.899  12.509  1.00  0.37           N  
ATOM   1175  N   GLU B 189     -23.718   8.513   8.173  1.00  0.41           N  
ATOM   1176  CA  GLU B 189     -24.985   8.484   7.473  1.00  0.41           C  
ATOM   1177  C   GLU B 189     -24.929   8.986   6.042  1.00  0.41           C  
ATOM   1178  O   GLU B 189     -25.708   8.573   5.183  1.00  0.41           O  
ATOM   1179  CB  GLU B 189     -26.035   9.314   8.217  1.00  0.41           C  
ATOM   1180  CG  GLU B 189     -26.451   8.732   9.583  1.00  0.41           C  
ATOM   1181  CD  GLU B 189     -27.536   9.610  10.205  1.00  0.41           C  
ATOM   1182  OE1 GLU B 189     -27.948  10.603   9.538  1.00  0.41           O  
ATOM   1183  OE2 GLU B 189     -27.976   9.273  11.330  1.00  0.41           O  
ATOM   1184  N   ARG B 190     -23.995   9.907   5.737  1.00  0.44           N  
ATOM   1185  CA  ARG B 190     -23.913  10.546   4.440  1.00  0.44           C  
ATOM   1186  C   ARG B 190     -23.631   9.607   3.270  1.00  0.44           C  
ATOM   1187  O   ARG B 190     -24.232   9.733   2.207  1.00  0.44           O  
ATOM   1188  CB  ARG B 190     -22.879  11.692   4.463  1.00  0.44           C  
ATOM   1189  CG  ARG B 190     -22.846  12.516   3.161  1.00  0.44           C  
ATOM   1190  CD  ARG B 190     -21.886  13.703   3.226  1.00  0.44           C  
ATOM   1191  NE  ARG B 190     -21.904  14.360   1.866  1.00  0.44           N  
ATOM   1192  CZ  ARG B 190     -21.138  15.414   1.542  1.00  0.44           C  
ATOM   1193  NH1 ARG B 190     -21.243  15.977   0.339  1.00  0.44           N  
ATOM   1194  NH2 ARG B 190     -20.285  15.953   2.409  1.00  0.44           N  
ATOM   1195  N   VAL B 191     -22.702   8.644   3.448  1.00  0.40           N  
ATOM   1196  CA  VAL B 191     -22.357   7.622   2.466  1.00  0.40           C  
ATOM   1197  C   VAL B 191     -23.503   6.659   2.197  1.00  0.40           C  
ATOM   1198  O   VAL B 191     -23.786   6.328   1.049  1.00  0.40           O  
ATOM   1199  CB  VAL B 191     -21.066   6.902   2.831  1.00  0.40           C  
ATOM   1200  CG1 VAL B 191     -20.727   5.811   1.792  1.00  0.40           C  
ATOM   1201  CG2 VAL B 191     -19.924   7.943   2.899  1.00  0.40           C  
ATOM   1202  N   ILE B 192     -24.239   6.233   3.248  1.00  0.36           N  
ATOM   1203  CA  ILE B 192     -25.438   5.407   3.128  1.00  0.36           C  
ATOM   1204  C   ILE B 192     -26.508   6.103   2.312  1.00  0.36           C  
ATOM   1205  O   ILE B 192     -27.087   5.519   1.400  1.00  0.36           O  
ATOM   1206  CB  ILE B 192     -25.976   5.007   4.495  1.00  0.36           C  
ATOM   1207  CG1 ILE B 192     -24.989   4.024   5.165  1.00  0.36           C  
ATOM   1208  CG2 ILE B 192     -27.401   4.403   4.389  1.00  0.36           C  
ATOM   1209  CD1 ILE B 192     -25.323   3.760   6.637  1.00  0.36           C  
ATOM   1210  N   LYS B 193     -26.736   7.410   2.572  1.00  0.41           N  
ATOM   1211  CA  LYS B 193     -27.645   8.227   1.786  1.00  0.41           C  
ATOM   1212  C   LYS B 193     -27.248   8.295   0.320  1.00  0.41           C  
ATOM   1213  O   LYS B 193     -28.089   8.177  -0.562  1.00  0.41           O  
ATOM   1214  CB  LYS B 193     -27.786   9.656   2.360  1.00  0.41           C  
ATOM   1215  CG  LYS B 193     -28.532   9.698   3.701  1.00  0.41           C  
ATOM   1216  CD  LYS B 193     -28.634  11.129   4.258  1.00  0.41           C  
ATOM   1217  CE  LYS B 193     -29.358  11.185   5.610  1.00  0.41           C  
ATOM   1218  NZ  LYS B 193     -29.391  12.565   6.147  1.00  0.41           N  
ATOM   1219  N   LYS B 194     -25.933   8.427   0.035  1.00  0.48           N  
ATOM   1220  CA  LYS B 194     -25.395   8.336  -1.310  1.00  0.48           C  
ATOM   1221  C   LYS B 194     -25.641   6.992  -1.966  1.00  0.48           C  
ATOM   1222  O   LYS B 194     -25.990   6.932  -3.136  1.00  0.48           O  
ATOM   1223  CB  LYS B 194     -23.882   8.645  -1.376  1.00  0.48           C  
ATOM   1224  CG  LYS B 194     -23.560  10.105  -1.053  1.00  0.48           C  
ATOM   1225  CD  LYS B 194     -22.047  10.359  -1.099  1.00  0.48           C  
ATOM   1226  CE  LYS B 194     -21.680  11.807  -0.792  1.00  0.48           C  
ATOM   1227  NZ  LYS B 194     -20.211  11.985  -0.810  1.00  0.48           N  
ATOM   1228  N   LEU B 195     -25.479   5.880  -1.223  1.00  0.37           N  
ATOM   1229  CA  LEU B 195     -25.727   4.549  -1.740  1.00  0.37           C  
ATOM   1230  C   LEU B 195     -27.182   4.279  -2.071  1.00  0.37           C  
ATOM   1231  O   LEU B 195     -27.490   3.740  -3.127  1.00  0.37           O  
ATOM   1232  CB  LEU B 195     -25.238   3.470  -0.760  1.00  0.37           C  
ATOM   1233  CG  LEU B 195     -25.290   2.028  -1.312  1.00  0.37           C  
ATOM   1234  CD1 LEU B 195     -24.404   1.847  -2.560  1.00  0.37           C  
ATOM   1235  CD2 LEU B 195     -24.917   1.032  -0.203  1.00  0.37           C  
ATOM   1236  N   THR B 196     -28.107   4.687  -1.182  1.00  0.37           N  
ATOM   1237  CA  THR B 196     -29.553   4.639  -1.406  1.00  0.37           C  
ATOM   1238  C   THR B 196     -29.986   5.529  -2.563  1.00  0.37           C  
ATOM   1239  O   THR B 196     -30.866   5.193  -3.349  1.00  0.37           O  
ATOM   1240  CB  THR B 196     -30.361   4.933  -0.155  1.00  0.37           C  
ATOM   1241  OG1 THR B 196     -29.974   4.041   0.883  1.00  0.37           O  
ATOM   1242  CG2 THR B 196     -31.864   4.698  -0.375  1.00  0.37           C  
ATOM   1243  N   SER B 197     -29.329   6.698  -2.740  1.00  0.40           N  
ATOM   1244  CA  SER B 197     -29.435   7.538  -3.936  1.00  0.40           C  
ATOM   1245  C   SER B 197     -28.966   6.851  -5.214  1.00  0.40           C  
ATOM   1246  O   SER B 197     -29.514   7.084  -6.287  1.00  0.40           O  
ATOM   1247  CB  SER B 197     -28.686   8.887  -3.827  1.00  0.40           C  
ATOM   1248  OG  SER B 197     -29.337   9.770  -2.908  1.00  0.40           O  
ATOM   1249  N   SER B 198     -27.955   5.958  -5.112  1.00  0.60           N  
ATOM   1250  CA  SER B 198     -27.413   5.150  -6.208  1.00  0.60           C  
ATOM   1251  C   SER B 198     -28.156   3.828  -6.393  1.00  0.60           C  
ATOM   1252  O   SER B 198     -27.782   3.006  -7.237  1.00  0.60           O  
ATOM   1253  CB  SER B 198     -25.948   4.665  -6.000  1.00  0.60           C  
ATOM   1254  OG  SER B 198     -25.005   5.723  -5.852  1.00  0.60           O  
ATOM   1255  N   THR B 199     -29.226   3.566  -5.620  1.00  0.48           N  
ATOM   1256  CA  THR B 199     -30.129   2.434  -5.793  1.00  0.48           C  
ATOM   1257  C   THR B 199     -31.577   2.878  -5.981  1.00  0.48           C  
ATOM   1258  O   THR B 199     -32.470   2.035  -6.052  1.00  0.48           O  
ATOM   1259  CB  THR B 199     -30.115   1.433  -4.635  1.00  0.48           C  
ATOM   1260  OG1 THR B 199     -30.414   2.031  -3.383  1.00  0.48           O  
ATOM   1261  CG2 THR B 199     -28.715   0.823  -4.528  1.00  0.48           C  
ATOM   1262  N   SER B 200     -31.855   4.202  -6.115  1.00  0.49           N  
ATOM   1263  CA  SER B 200     -33.216   4.739  -6.183  1.00  0.49           C  
ATOM   1264  C   SER B 200     -33.782   4.773  -7.606  1.00  0.49           C  
ATOM   1265  O   SER B 200     -33.344   4.057  -8.490  1.00  0.49           O  
ATOM   1266  CB  SER B 200     -33.320   6.161  -5.524  1.00  0.49           C  
ATOM   1267  OG  SER B 200     -32.740   7.203  -6.322  1.00  0.49           O  
ATOM   1268  N   ASN B 201     -34.759   5.663  -7.892  1.00  0.43           N  
ATOM   1269  CA  ASN B 201     -35.339   5.867  -9.214  1.00  0.43           C  
ATOM   1270  C   ASN B 201     -34.381   6.323 -10.308  1.00  0.43           C  
ATOM   1271  O   ASN B 201     -34.509   5.989 -11.479  1.00  0.43           O  
ATOM   1272  CB  ASN B 201     -36.480   6.899  -9.103  1.00  0.43           C  
ATOM   1273  CG  ASN B 201     -37.620   6.365  -8.248  1.00  0.43           C  
ATOM   1274  OD1 ASN B 201     -38.131   7.107  -7.403  1.00  0.43           O  
ATOM   1275  ND2 ASN B 201     -38.026   5.093  -8.432  1.00  0.43           N  
ATOM   1276  N   ILE B 202     -33.371   7.130  -9.955  1.00  0.36           N  
ATOM   1277  CA  ILE B 202     -32.478   7.689 -10.950  1.00  0.36           C  
ATOM   1278  C   ILE B 202     -31.356   6.755 -11.318  1.00  0.36           C  
ATOM   1279  O   ILE B 202     -30.688   6.963 -12.325  1.00  0.36           O  
ATOM   1280  CB  ILE B 202     -31.866   8.992 -10.496  1.00  0.36           C  
ATOM   1281  CG1 ILE B 202     -30.992   8.813  -9.232  1.00  0.36           C  
ATOM   1282  CG2 ILE B 202     -33.035   9.983 -10.330  1.00  0.36           C  
ATOM   1283  CD1 ILE B 202     -30.226  10.079  -8.855  1.00  0.36           C  
ATOM   1284  N   LYS B 203     -31.146   5.683 -10.516  1.00  0.34           N  
ATOM   1285  CA  LYS B 203     -30.028   4.770 -10.649  1.00  0.34           C  
ATOM   1286  C   LYS B 203     -30.069   3.963 -11.904  1.00  0.34           C  
ATOM   1287  O   LYS B 203     -29.091   3.282 -12.208  1.00  0.34           O  
ATOM   1288  CB  LYS B 203     -29.960   3.736  -9.487  1.00  0.34           C  
ATOM   1289  CG  LYS B 203     -30.986   2.573  -9.518  1.00  0.34           C  
ATOM   1290  CD  LYS B 203     -30.475   1.227 -10.061  1.00  0.34           C  
ATOM   1291  CE  LYS B 203     -31.527   0.115  -9.968  1.00  0.34           C  
ATOM   1292  NZ  LYS B 203     -31.086  -1.027 -10.795  1.00  0.34           N  
ATOM   1293  N   LYS B 204     -31.224   3.973 -12.618  1.00  0.42           N  
ATOM   1294  CA  LYS B 204     -31.429   3.258 -13.855  1.00  0.42           C  
ATOM   1295  C   LYS B 204     -30.243   3.436 -14.776  1.00  0.42           C  
ATOM   1296  O   LYS B 204     -29.846   4.555 -15.107  1.00  0.42           O  
ATOM   1297  CB  LYS B 204     -32.756   3.589 -14.585  1.00  0.42           C  
ATOM   1298  CG  LYS B 204     -32.795   5.002 -15.163  1.00  0.42           C  
ATOM   1299  CD  LYS B 204     -34.124   5.318 -15.834  1.00  0.42           C  
ATOM   1300  CE  LYS B 204     -34.084   6.707 -16.448  1.00  0.42           C  
ATOM   1301  NZ  LYS B 204     -35.356   6.939 -17.146  1.00  0.42           N  
ATOM   1302  N   TYR B 205     -29.581   2.331 -15.129  1.00  0.37           N  
ATOM   1303  CA  TYR B 205     -28.353   2.397 -15.885  1.00  0.37           C  
ATOM   1304  C   TYR B 205     -28.683   2.543 -17.376  1.00  0.37           C  
ATOM   1305  O   TYR B 205     -29.663   3.187 -17.748  1.00  0.37           O  
ATOM   1306  CB  TYR B 205     -27.390   1.256 -15.463  1.00  0.37           C  
ATOM   1307  CG  TYR B 205     -26.884   1.512 -14.054  1.00  0.37           C  
ATOM   1308  CD1 TYR B 205     -25.937   2.523 -13.824  1.00  0.37           C  
ATOM   1309  CD2 TYR B 205     -27.363   0.790 -12.944  1.00  0.37           C  
ATOM   1310  CE1 TYR B 205     -25.476   2.801 -12.531  1.00  0.37           C  
ATOM   1311  CE2 TYR B 205     -26.901   1.076 -11.647  1.00  0.37           C  
ATOM   1312  CZ  TYR B 205     -25.946   2.073 -11.441  1.00  0.37           C  
ATOM   1313  OH  TYR B 205     -25.441   2.354 -10.152  1.00  0.37           O  
ATOM   1314  N   LEU B 206     -27.909   1.973 -18.316  1.00  0.34           N  
ATOM   1315  CA  LEU B 206     -28.355   1.906 -19.707  1.00  0.34           C  
ATOM   1316  C   LEU B 206     -29.302   0.721 -19.933  1.00  0.34           C  
ATOM   1317  O   LEU B 206     -28.917  -0.295 -20.511  1.00  0.34           O  
ATOM   1318  CB  LEU B 206     -27.162   1.889 -20.685  1.00  0.34           C  
ATOM   1319  CG  LEU B 206     -27.550   2.120 -22.162  1.00  0.34           C  
ATOM   1320  CD1 LEU B 206     -28.160   3.503 -22.423  1.00  0.34           C  
ATOM   1321  CD2 LEU B 206     -26.342   2.022 -23.101  1.00  0.34           C  
ATOM   1322  N   GLU B 207     -30.554   0.876 -19.468  1.00  0.41           N  
ATOM   1323  CA  GLU B 207     -31.542  -0.151 -19.224  1.00  0.41           C  
ATOM   1324  C   GLU B 207     -32.902   0.505 -19.302  1.00  0.41           C  
ATOM   1325  O   GLU B 207     -32.977   1.725 -19.522  1.00  0.41           O  
ATOM   1326  CB  GLU B 207     -31.312  -0.835 -17.829  1.00  0.41           C  
ATOM   1327  CG  GLU B 207     -31.515   0.052 -16.556  1.00  0.41           C  
ATOM   1328  CD  GLU B 207     -31.009  -0.495 -15.197  1.00  0.41           C  
ATOM   1329  OE1 GLU B 207     -31.306   0.139 -14.147  1.00  0.41           O  
ATOM   1330  OE2 GLU B 207     -30.200  -1.448 -15.152  1.00  0.41           O  
ATOM   1331  N   ASP B 208     -33.993  -0.270 -19.165  1.00  0.37           N  
ATOM   1332  CA  ASP B 208     -35.345   0.229 -19.295  1.00  0.37           C  
ATOM   1333  C   ASP B 208     -35.859   0.914 -18.013  1.00  0.37           C  
ATOM   1334  O   ASP B 208     -36.073   2.131 -17.979  1.00  0.37           O  
ATOM   1335  CB  ASP B 208     -36.246  -0.962 -19.739  1.00  0.37           C  
ATOM   1336  CG  ASP B 208     -35.906  -1.426 -21.157  1.00  0.37           C  
ATOM   1337  OD1 ASP B 208     -35.564  -0.549 -21.996  1.00  0.37           O  
ATOM   1338  OD2 ASP B 208     -36.065  -2.643 -21.452  1.00  0.37           O  
ATOM   1339  N   GLU B 209     -35.997   0.153 -16.907  1.00  0.40           N  
ATOM   1340  CA  GLU B 209     -36.669   0.574 -15.683  1.00  0.40           C  
ATOM   1341  C   GLU B 209     -35.774   0.361 -14.469  1.00  0.40           C  
ATOM   1342  O   GLU B 209     -35.014  -0.605 -14.393  1.00  0.40           O  
ATOM   1343  CB  GLU B 209     -38.012  -0.190 -15.484  1.00  0.40           C  
ATOM   1344  CG  GLU B 209     -39.080   0.114 -16.574  1.00  0.40           C  
ATOM   1345  CD  GLU B 209     -39.580   1.561 -16.567  1.00  0.40           C  
ATOM   1346  OE1 GLU B 209     -39.305   2.288 -15.573  1.00  0.40           O  
ATOM   1347  OE2 GLU B 209     -40.209   1.985 -17.570  1.00  0.40           O  
ATOM   1348  N   ASP B 210     -35.812   1.257 -13.449  1.00  0.39           N  
ATOM   1349  CA  ASP B 210     -35.052   1.089 -12.218  1.00  0.39           C  
ATOM   1350  C   ASP B 210     -35.620  -0.053 -11.367  1.00  0.39           C  
ATOM   1351  O   ASP B 210     -34.901  -0.727 -10.619  1.00  0.39           O  
ATOM   1352  CB  ASP B 210     -34.983   2.425 -11.420  1.00  0.39           C  
ATOM   1353  CG  ASP B 210     -36.372   2.966 -11.139  1.00  0.39           C  
ATOM   1354  OD1 ASP B 210     -36.951   3.547 -12.087  1.00  0.39           O  
ATOM   1355  OD2 ASP B 210     -36.838   2.855  -9.979  1.00  0.39           O  
ATOM   1356  N   LEU B 211     -36.944  -0.297 -11.499  1.00  0.44           N  
ATOM   1357  CA  LEU B 211     -37.638  -1.417 -10.906  1.00  0.44           C  
ATOM   1358  C   LEU B 211     -37.443  -2.658 -11.748  1.00  0.44           C  
ATOM   1359  O   LEU B 211     -37.366  -2.607 -12.968  1.00  0.44           O  
ATOM   1360  CB  LEU B 211     -39.162  -1.187 -10.731  1.00  0.44           C  
ATOM   1361  CG  LEU B 211     -39.553  -0.017  -9.808  1.00  0.44           C  
ATOM   1362  CD1 LEU B 211     -41.081   0.154  -9.777  1.00  0.44           C  
ATOM   1363  CD2 LEU B 211     -39.020  -0.177  -8.376  1.00  0.44           C  
ATOM   1364  N   LEU B 212     -37.380  -3.838 -11.099  1.00  0.49           N  
ATOM   1365  CA  LEU B 212     -37.076  -5.073 -11.796  1.00  0.49           C  
ATOM   1366  C   LEU B 212     -38.304  -5.932 -12.015  1.00  0.49           C  
ATOM   1367  O   LEU B 212     -38.398  -6.691 -12.973  1.00  0.49           O  
ATOM   1368  CB  LEU B 212     -36.063  -5.880 -10.970  1.00  0.49           C  
ATOM   1369  CG  LEU B 212     -34.703  -5.178 -10.782  1.00  0.49           C  
ATOM   1370  CD1 LEU B 212     -33.841  -5.997  -9.811  1.00  0.49           C  
ATOM   1371  CD2 LEU B 212     -33.964  -4.971 -12.117  1.00  0.49           C  
ATOM   1372  N   GLU B 213     -39.331  -5.781 -11.155  1.00  0.45           N  
ATOM   1373  CA  GLU B 213     -40.624  -6.392 -11.373  1.00  0.45           C  
ATOM   1374  C   GLU B 213     -41.347  -5.806 -12.571  1.00  0.45           C  
ATOM   1375  O   GLU B 213     -42.032  -6.531 -13.282  1.00  0.45           O  
ATOM   1376  CB  GLU B 213     -41.489  -6.383 -10.106  1.00  0.45           C  
ATOM   1377  CG  GLU B 213     -40.910  -7.304  -9.006  1.00  0.45           C  
ATOM   1378  CD  GLU B 213     -41.731  -7.267  -7.719  1.00  0.45           C  
ATOM   1379  OE1 GLU B 213     -42.708  -6.478  -7.655  1.00  0.45           O  
ATOM   1380  OE2 GLU B 213     -41.366  -8.026  -6.788  1.00  0.45           O  
ATOM   1381  N   ASP B 214     -41.125  -4.499 -12.867  1.00  0.45           N  
ATOM   1382  CA  ASP B 214     -41.523  -3.863 -14.109  1.00  0.45           C  
ATOM   1383  C   ASP B 214     -40.881  -4.534 -15.289  1.00  0.45           C  
ATOM   1384  O   ASP B 214     -41.531  -4.847 -16.272  1.00  0.45           O  
ATOM   1385  CB  ASP B 214     -41.149  -2.368 -14.163  1.00  0.45           C  
ATOM   1386  CG  ASP B 214     -42.058  -1.576 -13.243  1.00  0.45           C  
ATOM   1387  OD1 ASP B 214     -43.107  -2.118 -12.828  1.00  0.45           O  
ATOM   1388  OD2 ASP B 214     -41.697  -0.418 -12.923  1.00  0.45           O  
ATOM   1389  N   THR B 215     -39.582  -4.853 -15.190  1.00  0.44           N  
ATOM   1390  CA  THR B 215     -38.905  -5.530 -16.273  1.00  0.44           C  
ATOM   1391  C   THR B 215     -39.447  -6.929 -16.542  1.00  0.44           C  
ATOM   1392  O   THR B 215     -39.844  -7.245 -17.656  1.00  0.44           O  
ATOM   1393  CB  THR B 215     -37.409  -5.546 -16.065  1.00  0.44           C  
ATOM   1394  OG1 THR B 215     -36.957  -4.222 -15.779  1.00  0.44           O  
ATOM   1395  CG2 THR B 215     -36.694  -5.996 -17.337  1.00  0.44           C  
ATOM   1396  N   LEU B 216     -39.600  -7.778 -15.499  1.00  0.40           N  
ATOM   1397  CA  LEU B 216     -40.140  -9.125 -15.651  1.00  0.40           C  
ATOM   1398  C   LEU B 216     -41.632  -9.185 -16.010  1.00  0.40           C  
ATOM   1399  O   LEU B 216     -42.096 -10.131 -16.641  1.00  0.40           O  
ATOM   1400  CB  LEU B 216     -39.831 -10.000 -14.410  1.00  0.40           C  
ATOM   1401  CG  LEU B 216     -40.137 -11.510 -14.558  1.00  0.40           C  
ATOM   1402  CD1 LEU B 216     -39.342 -12.169 -15.702  1.00  0.40           C  
ATOM   1403  CD2 LEU B 216     -39.872 -12.245 -13.234  1.00  0.40           C  
ATOM   1404  N   ILE B 217     -42.427  -8.152 -15.647  1.00  0.37           N  
ATOM   1405  CA  ILE B 217     -43.818  -8.024 -16.075  1.00  0.37           C  
ATOM   1406  C   ILE B 217     -43.940  -7.519 -17.522  1.00  0.37           C  
ATOM   1407  O   ILE B 217     -44.995  -7.648 -18.141  1.00  0.37           O  
ATOM   1408  CB  ILE B 217     -44.650  -7.174 -15.095  1.00  0.37           C  
ATOM   1409  CG1 ILE B 217     -46.147  -7.535 -15.096  1.00  0.37           C  
ATOM   1410  CG2 ILE B 217     -44.437  -5.671 -15.326  1.00  0.37           C  
ATOM   1411  CD1 ILE B 217     -46.891  -6.860 -13.934  1.00  0.37           C  
ATOM   1412  N   GLU B 218     -42.852  -6.950 -18.103  1.00  0.36           N  
ATOM   1413  CA  GLU B 218     -42.880  -6.272 -19.388  1.00  0.36           C  
ATOM   1414  C   GLU B 218     -42.243  -7.027 -20.558  1.00  0.36           C  
ATOM   1415  O   GLU B 218     -42.651  -6.896 -21.711  1.00  0.36           O  
ATOM   1416  CB  GLU B 218     -42.173  -4.911 -19.239  1.00  0.36           C  
ATOM   1417  CG  GLU B 218     -42.220  -4.034 -20.507  1.00  0.36           C  
ATOM   1418  CD  GLU B 218     -41.783  -2.594 -20.273  1.00  0.36           C  
ATOM   1419  OE1 GLU B 218     -41.490  -2.241 -19.102  1.00  0.36           O  
ATOM   1420  OE2 GLU B 218     -41.793  -1.836 -21.274  1.00  0.36           O  
ATOM   1421  N   THR B 219     -41.243  -7.880 -20.301  1.00  0.41           N  
ATOM   1422  CA  THR B 219     -40.453  -8.528 -21.329  1.00  0.41           C  
ATOM   1423  C   THR B 219     -40.546 -10.048 -21.198  1.00  0.41           C  
ATOM   1424  O   THR B 219     -41.203 -10.609 -20.326  1.00  0.41           O  
ATOM   1425  CB  THR B 219     -38.987  -8.114 -21.219  1.00  0.41           C  
ATOM   1426  OG1 THR B 219     -38.530  -8.432 -19.906  1.00  0.41           O  
ATOM   1427  CG2 THR B 219     -38.731  -6.599 -21.333  1.00  0.41           C  
ATOM   1428  N   GLN B 220     -39.896 -10.778 -22.129  1.00  0.38           N  
ATOM   1429  CA  GLN B 220     -39.709 -12.216 -22.061  1.00  0.38           C  
ATOM   1430  C   GLN B 220     -38.422 -12.527 -21.329  1.00  0.38           C  
ATOM   1431  O   GLN B 220     -37.739 -11.623 -20.861  1.00  0.38           O  
ATOM   1432  CB  GLN B 220     -39.623 -12.828 -23.476  1.00  0.38           C  
ATOM   1433  CG  GLN B 220     -40.855 -12.559 -24.360  1.00  0.38           C  
ATOM   1434  CD  GLN B 220     -42.075 -13.256 -23.766  1.00  0.38           C  
ATOM   1435  OE1 GLN B 220     -42.021 -14.448 -23.466  1.00  0.38           O  
ATOM   1436  NE2 GLN B 220     -43.191 -12.515 -23.585  1.00  0.38           N  
ATOM   1437  N   GLN B 221     -38.034 -13.819 -21.229  1.00  0.36           N  
ATOM   1438  CA  GLN B 221     -36.884 -14.220 -20.435  1.00  0.36           C  
ATOM   1439  C   GLN B 221     -35.550 -13.579 -20.832  1.00  0.36           C  
ATOM   1440  O   GLN B 221     -34.918 -12.869 -20.068  1.00  0.36           O  
ATOM   1441  CB  GLN B 221     -36.732 -15.761 -20.508  1.00  0.36           C  
ATOM   1442  CG  GLN B 221     -37.915 -16.538 -19.886  1.00  0.36           C  
ATOM   1443  CD  GLN B 221     -37.743 -18.043 -20.100  1.00  0.36           C  
ATOM   1444  OE1 GLN B 221     -37.106 -18.494 -21.050  1.00  0.36           O  
ATOM   1445  NE2 GLN B 221     -38.348 -18.855 -19.203  1.00  0.36           N  
ATOM   1446  N   ALA B 222     -35.082 -13.783 -22.077  1.00  0.36           N  
ATOM   1447  CA  ALA B 222     -33.716 -13.443 -22.429  1.00  0.36           C  
ATOM   1448  C   ALA B 222     -33.344 -11.961 -22.464  1.00  0.36           C  
ATOM   1449  O   ALA B 222     -32.258 -11.568 -22.059  1.00  0.36           O  
ATOM   1450  CB  ALA B 222     -33.379 -14.087 -23.776  1.00  0.36           C  
ATOM   1451  N   ILE B 223     -34.262 -11.117 -22.976  1.00  0.36           N  
ATOM   1452  CA  ILE B 223     -34.144  -9.666 -23.000  1.00  0.36           C  
ATOM   1453  C   ILE B 223     -34.110  -9.065 -21.601  1.00  0.36           C  
ATOM   1454  O   ILE B 223     -33.307  -8.184 -21.334  1.00  0.36           O  
ATOM   1455  CB  ILE B 223     -35.232  -9.047 -23.873  1.00  0.36           C  
ATOM   1456  CG1 ILE B 223     -34.998  -9.447 -25.352  1.00  0.36           C  
ATOM   1457  CG2 ILE B 223     -35.275  -7.507 -23.704  1.00  0.36           C  
ATOM   1458  CD1 ILE B 223     -36.171  -9.078 -26.267  1.00  0.36           C  
ATOM   1459  N   GLU B 224     -34.958  -9.570 -20.669  1.00  0.41           N  
ATOM   1460  CA  GLU B 224     -34.946  -9.201 -19.260  1.00  0.41           C  
ATOM   1461  C   GLU B 224     -33.638  -9.528 -18.597  1.00  0.41           C  
ATOM   1462  O   GLU B 224     -33.089  -8.718 -17.875  1.00  0.41           O  
ATOM   1463  CB  GLU B 224     -36.019  -9.982 -18.470  1.00  0.41           C  
ATOM   1464  CG  GLU B 224     -36.157  -9.538 -16.987  1.00  0.41           C  
ATOM   1465  CD  GLU B 224     -35.722 -10.506 -15.879  1.00  0.41           C  
ATOM   1466  OE1 GLU B 224     -35.518 -11.715 -16.166  1.00  0.41           O  
ATOM   1467  OE2 GLU B 224     -35.692 -10.034 -14.713  1.00  0.41           O  
ATOM   1468  N   MET B 225     -33.088 -10.721 -18.895  1.00  0.38           N  
ATOM   1469  CA  MET B 225     -31.811 -11.137 -18.353  1.00  0.38           C  
ATOM   1470  C   MET B 225     -30.628 -10.273 -18.797  1.00  0.38           C  
ATOM   1471  O   MET B 225     -29.586 -10.261 -18.148  1.00  0.38           O  
ATOM   1472  CB  MET B 225     -31.512 -12.605 -18.735  1.00  0.38           C  
ATOM   1473  CG  MET B 225     -32.410 -13.653 -18.045  1.00  0.38           C  
ATOM   1474  SD  MET B 225     -32.464 -13.595 -16.230  1.00  0.38           S  
ATOM   1475  CE  MET B 225     -30.716 -13.977 -15.972  1.00  0.38           C  
ATOM   1476  N   ALA B 226     -30.757  -9.597 -19.964  1.00  0.36           N  
ATOM   1477  CA  ALA B 226     -29.859  -8.552 -20.417  1.00  0.36           C  
ATOM   1478  C   ALA B 226     -29.995  -7.192 -19.716  1.00  0.36           C  
ATOM   1479  O   ALA B 226     -28.970  -6.537 -19.523  1.00  0.36           O  
ATOM   1480  CB  ALA B 226     -29.991  -8.316 -21.939  1.00  0.36           C  
ATOM   1481  N   ASP B 227     -31.240  -6.751 -19.408  1.00  0.36           N  
ATOM   1482  CA  ASP B 227     -31.577  -5.559 -18.635  1.00  0.36           C  
ATOM   1483  C   ASP B 227     -31.235  -5.727 -17.114  1.00  0.36           C  
ATOM   1484  O   ASP B 227     -30.798  -6.828 -16.694  1.00  0.36           O  
ATOM   1485  CB  ASP B 227     -33.082  -5.200 -18.893  1.00  0.36           C  
ATOM   1486  CG  ASP B 227     -33.367  -3.706 -18.843  1.00  0.36           C  
ATOM   1487  OD1 ASP B 227     -34.251  -3.261 -18.058  1.00  0.36           O  
ATOM   1488  OD2 ASP B 227     -32.767  -2.991 -19.687  1.00  0.36           O  
ATOM   1489  OXT ASP B 227     -31.370  -4.726 -16.354  1.00  0.36           O  
TER    1490      ASP B 227                                                      
ATOM   1491  N   ASN C 137      33.997  13.710  17.639  1.00  0.32           N  
ATOM   1492  CA  ASN C 137      32.581  14.172  17.345  1.00  0.32           C  
ATOM   1493  C   ASN C 137      32.457  15.261  16.310  1.00  0.32           C  
ATOM   1494  O   ASN C 137      31.651  15.120  15.407  1.00  0.32           O  
ATOM   1495  CB  ASN C 137      31.806  14.594  18.623  1.00  0.32           C  
ATOM   1496  CG  ASN C 137      31.663  13.358  19.495  1.00  0.32           C  
ATOM   1497  OD1 ASN C 137      31.961  12.267  19.001  1.00  0.32           O  
ATOM   1498  ND2 ASN C 137      31.287  13.513  20.776  1.00  0.32           N  
ATOM   1499  N   ALA C 138      33.270  16.346  16.386  1.00  0.37           N  
ATOM   1500  CA  ALA C 138      33.250  17.418  15.409  1.00  0.37           C  
ATOM   1501  C   ALA C 138      33.548  16.926  13.999  1.00  0.37           C  
ATOM   1502  O   ALA C 138      32.747  17.137  13.100  1.00  0.37           O  
ATOM   1503  CB  ALA C 138      34.269  18.494  15.836  1.00  0.37           C  
ATOM   1504  N   GLU C 139      34.638  16.134  13.825  1.00  0.37           N  
ATOM   1505  CA  GLU C 139      34.991  15.544  12.548  1.00  0.37           C  
ATOM   1506  C   GLU C 139      33.891  14.665  11.980  1.00  0.37           C  
ATOM   1507  O   GLU C 139      33.449  14.861  10.861  1.00  0.37           O  
ATOM   1508  CB  GLU C 139      36.324  14.755  12.675  1.00  0.37           C  
ATOM   1509  CG  GLU C 139      37.542  15.652  13.013  1.00  0.37           C  
ATOM   1510  CD  GLU C 139      37.768  16.683  11.909  1.00  0.37           C  
ATOM   1511  OE1 GLU C 139      37.615  16.318  10.717  1.00  0.37           O  
ATOM   1512  OE2 GLU C 139      38.055  17.848  12.278  1.00  0.37           O  
ATOM   1513  N   LEU C 140      33.339  13.748  12.807  1.00  0.40           N  
ATOM   1514  CA  LEU C 140      32.257  12.856  12.424  1.00  0.40           C  
ATOM   1515  C   LEU C 140      30.977  13.584  12.032  1.00  0.40           C  
ATOM   1516  O   LEU C 140      30.318  13.215  11.074  1.00  0.40           O  
ATOM   1517  CB  LEU C 140      31.957  11.801  13.519  1.00  0.40           C  
ATOM   1518  CG  LEU C 140      33.096  10.799  13.808  1.00  0.40           C  
ATOM   1519  CD1 LEU C 140      32.733   9.940  15.032  1.00  0.40           C  
ATOM   1520  CD2 LEU C 140      33.380   9.888  12.598  1.00  0.40           C  
ATOM   1521  N   TYR C 141      30.596  14.659  12.756  1.00  0.38           N  
ATOM   1522  CA  TYR C 141      29.463  15.482  12.388  1.00  0.38           C  
ATOM   1523  C   TYR C 141      29.681  16.255  11.083  1.00  0.38           C  
ATOM   1524  O   TYR C 141      28.814  16.271  10.211  1.00  0.38           O  
ATOM   1525  CB  TYR C 141      29.123  16.436  13.559  1.00  0.38           C  
ATOM   1526  CG  TYR C 141      27.867  17.209  13.297  1.00  0.38           C  
ATOM   1527  CD1 TYR C 141      27.926  18.548  12.885  1.00  0.38           C  
ATOM   1528  CD2 TYR C 141      26.619  16.582  13.397  1.00  0.38           C  
ATOM   1529  CE1 TYR C 141      26.751  19.250  12.593  1.00  0.38           C  
ATOM   1530  CE2 TYR C 141      25.444  17.290  13.109  1.00  0.38           C  
ATOM   1531  CZ  TYR C 141      25.510  18.629  12.716  1.00  0.38           C  
ATOM   1532  OH  TYR C 141      24.337  19.356  12.446  1.00  0.38           O  
ATOM   1533  N   LEU C 142      30.862  16.891  10.911  1.00  0.41           N  
ATOM   1534  CA  LEU C 142      31.212  17.612   9.700  1.00  0.41           C  
ATOM   1535  C   LEU C 142      31.304  16.721   8.473  1.00  0.41           C  
ATOM   1536  O   LEU C 142      30.793  17.069   7.410  1.00  0.41           O  
ATOM   1537  CB  LEU C 142      32.546  18.378   9.856  1.00  0.41           C  
ATOM   1538  CG  LEU C 142      32.529  19.554  10.852  1.00  0.41           C  
ATOM   1539  CD1 LEU C 142      33.968  20.051  11.072  1.00  0.41           C  
ATOM   1540  CD2 LEU C 142      31.611  20.703  10.396  1.00  0.41           C  
ATOM   1541  N   THR C 143      31.932  15.531   8.593  1.00  0.42           N  
ATOM   1542  CA  THR C 143      31.966  14.517   7.545  1.00  0.42           C  
ATOM   1543  C   THR C 143      30.576  14.002   7.216  1.00  0.42           C  
ATOM   1544  O   THR C 143      30.216  13.955   6.044  1.00  0.42           O  
ATOM   1545  CB  THR C 143      32.916  13.338   7.805  1.00  0.42           C  
ATOM   1546  OG1 THR C 143      32.675  12.672   9.034  1.00  0.42           O  
ATOM   1547  CG2 THR C 143      34.359  13.858   7.857  1.00  0.42           C  
ATOM   1548  N   ALA C 144      29.731  13.700   8.235  1.00  0.51           N  
ATOM   1549  CA  ALA C 144      28.357  13.256   8.072  1.00  0.51           C  
ATOM   1550  C   ALA C 144      27.474  14.264   7.357  1.00  0.51           C  
ATOM   1551  O   ALA C 144      26.789  13.942   6.397  1.00  0.51           O  
ATOM   1552  CB  ALA C 144      27.722  12.935   9.445  1.00  0.51           C  
ATOM   1553  N   LEU C 145      27.506  15.549   7.764  1.00  0.50           N  
ATOM   1554  CA  LEU C 145      26.770  16.593   7.074  1.00  0.50           C  
ATOM   1555  C   LEU C 145      27.265  16.834   5.654  1.00  0.50           C  
ATOM   1556  O   LEU C 145      26.492  16.937   4.708  1.00  0.50           O  
ATOM   1557  CB  LEU C 145      26.758  17.886   7.907  1.00  0.50           C  
ATOM   1558  CG  LEU C 145      25.859  19.012   7.358  1.00  0.50           C  
ATOM   1559  CD1 LEU C 145      24.384  18.595   7.205  1.00  0.50           C  
ATOM   1560  CD2 LEU C 145      25.976  20.250   8.259  1.00  0.50           C  
ATOM   1561  N   ARG C 146      28.599  16.834   5.458  1.00  0.46           N  
ATOM   1562  CA  ARG C 146      29.204  16.907   4.147  1.00  0.46           C  
ATOM   1563  C   ARG C 146      28.827  15.743   3.229  1.00  0.46           C  
ATOM   1564  O   ARG C 146      28.578  15.931   2.041  1.00  0.46           O  
ATOM   1565  CB  ARG C 146      30.740  16.970   4.287  1.00  0.46           C  
ATOM   1566  CG  ARG C 146      31.493  17.183   2.966  1.00  0.46           C  
ATOM   1567  CD  ARG C 146      32.995  17.343   3.192  1.00  0.46           C  
ATOM   1568  NE  ARG C 146      33.604  17.517   1.828  1.00  0.46           N  
ATOM   1569  CZ  ARG C 146      34.919  17.681   1.611  1.00  0.46           C  
ATOM   1570  NH1 ARG C 146      35.391  17.826   0.373  1.00  0.46           N  
ATOM   1571  NH2 ARG C 146      35.791  17.685   2.613  1.00  0.46           N  
ATOM   1572  N   SER C 147      28.776  14.494   3.745  1.00  0.47           N  
ATOM   1573  CA  SER C 147      28.353  13.325   2.985  1.00  0.47           C  
ATOM   1574  C   SER C 147      26.863  13.343   2.675  1.00  0.47           C  
ATOM   1575  O   SER C 147      26.466  12.818   1.636  1.00  0.47           O  
ATOM   1576  CB  SER C 147      28.781  11.952   3.592  1.00  0.47           C  
ATOM   1577  OG  SER C 147      28.084  11.610   4.785  1.00  0.47           O  
ATOM   1578  N   ILE C 148      26.021  13.990   3.526  1.00  0.50           N  
ATOM   1579  CA  ILE C 148      24.615  14.302   3.257  1.00  0.50           C  
ATOM   1580  C   ILE C 148      24.456  15.267   2.100  1.00  0.50           C  
ATOM   1581  O   ILE C 148      23.727  14.966   1.159  1.00  0.50           O  
ATOM   1582  CB  ILE C 148      23.851  14.843   4.479  1.00  0.50           C  
ATOM   1583  CG1 ILE C 148      23.725  13.738   5.556  1.00  0.50           C  
ATOM   1584  CG2 ILE C 148      22.450  15.393   4.088  1.00  0.50           C  
ATOM   1585  CD1 ILE C 148      23.306  14.222   6.952  1.00  0.50           C  
ATOM   1586  N   ASP C 149      25.189  16.406   2.099  1.00  0.56           N  
ATOM   1587  CA  ASP C 149      25.169  17.371   1.012  1.00  0.56           C  
ATOM   1588  C   ASP C 149      25.640  16.733  -0.291  1.00  0.56           C  
ATOM   1589  O   ASP C 149      24.993  16.788  -1.330  1.00  0.56           O  
ATOM   1590  CB  ASP C 149      26.012  18.622   1.391  1.00  0.56           C  
ATOM   1591  CG  ASP C 149      25.357  19.426   2.511  1.00  0.56           C  
ATOM   1592  OD1 ASP C 149      24.137  19.239   2.752  1.00  0.56           O  
ATOM   1593  OD2 ASP C 149      26.083  20.256   3.118  1.00  0.56           O  
ATOM   1594  N   ARG C 150      26.747  15.967  -0.247  1.00  0.53           N  
ATOM   1595  CA  ARG C 150      27.207  15.240  -1.416  1.00  0.53           C  
ATOM   1596  C   ARG C 150      26.296  14.119  -1.886  1.00  0.53           C  
ATOM   1597  O   ARG C 150      26.331  13.744  -3.054  1.00  0.53           O  
ATOM   1598  CB  ARG C 150      28.628  14.664  -1.220  1.00  0.53           C  
ATOM   1599  CG  ARG C 150      29.730  15.724  -1.029  1.00  0.53           C  
ATOM   1600  CD  ARG C 150      29.633  16.904  -1.998  1.00  0.53           C  
ATOM   1601  NE  ARG C 150      30.827  17.748  -1.732  1.00  0.53           N  
ATOM   1602  CZ  ARG C 150      30.969  18.969  -2.276  1.00  0.53           C  
ATOM   1603  NH1 ARG C 150      32.038  19.696  -1.963  1.00  0.53           N  
ATOM   1604  NH2 ARG C 150      30.087  19.492  -3.112  1.00  0.53           N  
ATOM   1605  N   LYS C 151      25.481  13.541  -0.986  1.00  0.52           N  
ATOM   1606  CA  LYS C 151      24.458  12.583  -1.337  1.00  0.52           C  
ATOM   1607  C   LYS C 151      23.206  13.201  -1.950  1.00  0.52           C  
ATOM   1608  O   LYS C 151      22.499  12.554  -2.718  1.00  0.52           O  
ATOM   1609  CB  LYS C 151      24.015  11.801  -0.087  1.00  0.52           C  
ATOM   1610  CG  LYS C 151      23.006  10.667  -0.332  1.00  0.52           C  
ATOM   1611  CD  LYS C 151      23.448   9.643  -1.385  1.00  0.52           C  
ATOM   1612  CE  LYS C 151      22.535   8.420  -1.415  1.00  0.52           C  
ATOM   1613  NZ  LYS C 151      23.116   7.398  -2.307  1.00  0.52           N  
ATOM   1614  N   SER C 152      22.874  14.463  -1.611  1.00  0.46           N  
ATOM   1615  CA  SER C 152      21.748  15.153  -2.213  1.00  0.46           C  
ATOM   1616  C   SER C 152      22.114  15.892  -3.499  1.00  0.46           C  
ATOM   1617  O   SER C 152      21.259  16.063  -4.365  1.00  0.46           O  
ATOM   1618  CB  SER C 152      21.085  16.149  -1.223  1.00  0.46           C  
ATOM   1619  OG  SER C 152      22.009  17.161  -0.821  1.00  0.46           O  
ATOM   1620  N   GLU C 153      23.392  16.325  -3.678  1.00  0.50           N  
ATOM   1621  CA  GLU C 153      23.877  16.910  -4.924  1.00  0.50           C  
ATOM   1622  C   GLU C 153      23.954  15.898  -6.060  1.00  0.50           C  
ATOM   1623  O   GLU C 153      23.351  16.059  -7.120  1.00  0.50           O  
ATOM   1624  CB  GLU C 153      25.303  17.520  -4.753  1.00  0.50           C  
ATOM   1625  CG  GLU C 153      25.397  18.804  -3.877  1.00  0.50           C  
ATOM   1626  CD  GLU C 153      26.834  19.225  -3.560  1.00  0.50           C  
ATOM   1627  OE1 GLU C 153      27.775  18.438  -3.843  1.00  0.50           O  
ATOM   1628  OE2 GLU C 153      27.053  20.342  -3.022  1.00  0.50           O  
ATOM   1629  N   GLN C 154      24.665  14.776  -5.836  1.00  0.59           N  
ATOM   1630  CA  GLN C 154      24.675  13.669  -6.763  1.00  0.59           C  
ATOM   1631  C   GLN C 154      23.530  12.750  -6.373  1.00  0.59           C  
ATOM   1632  O   GLN C 154      23.655  11.933  -5.462  1.00  0.59           O  
ATOM   1633  CB  GLN C 154      26.026  12.903  -6.748  1.00  0.59           C  
ATOM   1634  CG  GLN C 154      26.126  11.758  -7.792  1.00  0.59           C  
ATOM   1635  CD  GLN C 154      27.473  11.031  -7.711  1.00  0.59           C  
ATOM   1636  OE1 GLN C 154      28.386  11.432  -6.984  1.00  0.59           O  
ATOM   1637  NE2 GLN C 154      27.622   9.924  -8.472  1.00  0.59           N  
ATOM   1638  N   ILE C 155      22.377  12.838  -7.080  1.00  0.39           N  
ATOM   1639  CA  ILE C 155      21.147  12.155  -6.682  1.00  0.39           C  
ATOM   1640  C   ILE C 155      21.113  10.674  -7.037  1.00  0.39           C  
ATOM   1641  O   ILE C 155      20.118   9.984  -6.812  1.00  0.39           O  
ATOM   1642  CB  ILE C 155      19.890  12.812  -7.269  1.00  0.39           C  
ATOM   1643  CG1 ILE C 155      19.870  12.793  -8.818  1.00  0.39           C  
ATOM   1644  CG2 ILE C 155      19.745  14.229  -6.675  1.00  0.39           C  
ATOM   1645  CD1 ILE C 155      18.525  13.221  -9.422  1.00  0.39           C  
ATOM   1646  N   GLU C 156      22.209  10.159  -7.625  1.00  0.34           N  
ATOM   1647  CA  GLU C 156      22.454   8.751  -7.854  1.00  0.34           C  
ATOM   1648  C   GLU C 156      22.537   7.953  -6.562  1.00  0.34           C  
ATOM   1649  O   GLU C 156      22.995   8.409  -5.502  1.00  0.34           O  
ATOM   1650  CB  GLU C 156      23.694   8.503  -8.737  1.00  0.34           C  
ATOM   1651  CG  GLU C 156      23.573   9.090 -10.161  1.00  0.34           C  
ATOM   1652  CD  GLU C 156      24.850   8.813 -10.951  1.00  0.34           C  
ATOM   1653  OE1 GLU C 156      24.734   8.489 -12.162  1.00  0.34           O  
ATOM   1654  OE2 GLU C 156      25.944   8.953 -10.357  1.00  0.34           O  
ATOM   1655  N   SER C 157      22.048   6.709  -6.592  1.00  0.42           N  
ATOM   1656  CA  SER C 157      21.920   5.949  -5.381  1.00  0.42           C  
ATOM   1657  C   SER C 157      21.864   4.476  -5.681  1.00  0.42           C  
ATOM   1658  O   SER C 157      21.544   4.072  -6.799  1.00  0.42           O  
ATOM   1659  CB  SER C 157      20.664   6.378  -4.561  1.00  0.42           C  
ATOM   1660  OG  SER C 157      19.422   6.211  -5.249  1.00  0.42           O  
ATOM   1661  N   GLN C 158      22.219   3.639  -4.686  1.00  0.39           N  
ATOM   1662  CA  GLN C 158      22.129   2.203  -4.750  1.00  0.39           C  
ATOM   1663  C   GLN C 158      21.901   1.729  -3.342  1.00  0.39           C  
ATOM   1664  O   GLN C 158      22.534   2.240  -2.417  1.00  0.39           O  
ATOM   1665  CB  GLN C 158      23.422   1.500  -5.241  1.00  0.39           C  
ATOM   1666  CG  GLN C 158      23.808   1.865  -6.684  1.00  0.39           C  
ATOM   1667  CD  GLN C 158      25.082   1.166  -7.145  1.00  0.39           C  
ATOM   1668  OE1 GLN C 158      26.192   1.467  -6.701  1.00  0.39           O  
ATOM   1669  NE2 GLN C 158      24.934   0.210  -8.092  1.00  0.39           N  
ATOM   1670  N   LEU C 159      21.017   0.729  -3.162  1.00  0.34           N  
ATOM   1671  CA  LEU C 159      20.628   0.224  -1.860  1.00  0.34           C  
ATOM   1672  C   LEU C 159      21.768  -0.446  -1.133  1.00  0.34           C  
ATOM   1673  O   LEU C 159      22.443  -1.316  -1.677  1.00  0.34           O  
ATOM   1674  CB  LEU C 159      19.423  -0.737  -1.972  1.00  0.34           C  
ATOM   1675  CG  LEU C 159      18.830  -1.248  -0.642  1.00  0.34           C  
ATOM   1676  CD1 LEU C 159      18.246  -0.112   0.211  1.00  0.34           C  
ATOM   1677  CD2 LEU C 159      17.750  -2.306  -0.914  1.00  0.34           C  
ATOM   1678  N   HIS C 160      22.020  -0.028   0.126  1.00  0.40           N  
ATOM   1679  CA  HIS C 160      23.240  -0.361   0.844  1.00  0.40           C  
ATOM   1680  C   HIS C 160      24.485   0.090   0.092  1.00  0.40           C  
ATOM   1681  O   HIS C 160      25.328  -0.719  -0.293  1.00  0.40           O  
ATOM   1682  CB  HIS C 160      23.364  -1.838   1.318  1.00  0.40           C  
ATOM   1683  CG  HIS C 160      22.510  -2.201   2.497  1.00  0.40           C  
ATOM   1684  ND1 HIS C 160      22.878  -1.765   3.751  1.00  0.40           N  
ATOM   1685  CD2 HIS C 160      21.370  -2.929   2.574  1.00  0.40           C  
ATOM   1686  CE1 HIS C 160      21.962  -2.223   4.565  1.00  0.40           C  
ATOM   1687  NE2 HIS C 160      21.016  -2.943   3.914  1.00  0.40           N  
ATOM   1688  N   GLN C 161      24.604   1.412  -0.174  1.00  0.51           N  
ATOM   1689  CA  GLN C 161      25.637   1.964  -1.034  1.00  0.51           C  
ATOM   1690  C   GLN C 161      27.041   1.810  -0.455  1.00  0.51           C  
ATOM   1691  O   GLN C 161      27.574   2.677   0.247  1.00  0.51           O  
ATOM   1692  CB  GLN C 161      25.349   3.447  -1.374  1.00  0.51           C  
ATOM   1693  CG  GLN C 161      26.327   4.163  -2.342  1.00  0.51           C  
ATOM   1694  CD  GLN C 161      26.152   3.752  -3.803  1.00  0.51           C  
ATOM   1695  OE1 GLN C 161      25.325   4.360  -4.488  1.00  0.51           O  
ATOM   1696  NE2 GLN C 161      26.915   2.751  -4.296  1.00  0.51           N  
ATOM   1697  N   SER C 162      27.679   0.672  -0.786  1.00  0.36           N  
ATOM   1698  CA  SER C 162      28.894   0.151  -0.171  1.00  0.36           C  
ATOM   1699  C   SER C 162      30.126   1.031  -0.284  1.00  0.36           C  
ATOM   1700  O   SER C 162      31.007   0.998   0.564  1.00  0.36           O  
ATOM   1701  CB  SER C 162      29.268  -1.280  -0.663  1.00  0.36           C  
ATOM   1702  OG  SER C 162      29.541  -1.335  -2.069  1.00  0.36           O  
ATOM   1703  N   THR C 163      30.160   1.884  -1.330  1.00  0.45           N  
ATOM   1704  CA  THR C 163      31.199   2.851  -1.696  1.00  0.45           C  
ATOM   1705  C   THR C 163      31.567   3.830  -0.608  1.00  0.45           C  
ATOM   1706  O   THR C 163      32.671   4.367  -0.583  1.00  0.45           O  
ATOM   1707  CB  THR C 163      30.838   3.689  -2.932  1.00  0.45           C  
ATOM   1708  OG1 THR C 163      29.607   4.394  -2.825  1.00  0.45           O  
ATOM   1709  CG2 THR C 163      30.683   2.757  -4.132  1.00  0.45           C  
ATOM   1710  N   ARG C 164      30.652   4.075   0.343  1.00  0.41           N  
ATOM   1711  CA  ARG C 164      30.947   4.933   1.463  1.00  0.41           C  
ATOM   1712  C   ARG C 164      31.398   4.237   2.737  1.00  0.41           C  
ATOM   1713  O   ARG C 164      31.602   4.890   3.759  1.00  0.41           O  
ATOM   1714  CB  ARG C 164      29.675   5.660   1.849  1.00  0.41           C  
ATOM   1715  CG  ARG C 164      29.321   6.883   1.000  1.00  0.41           C  
ATOM   1716  CD  ARG C 164      30.140   8.150   0.903  1.00  0.41           C  
ATOM   1717  NE  ARG C 164      29.242   8.949  -0.021  1.00  0.41           N  
ATOM   1718  CZ  ARG C 164      29.510  10.208  -0.373  1.00  0.41           C  
ATOM   1719  NH1 ARG C 164      28.726  10.908  -1.189  1.00  0.41           N  
ATOM   1720  NH2 ARG C 164      30.592  10.762   0.159  1.00  0.41           N  
ATOM   1721  N   ASN C 165      31.583   2.908   2.738  1.00  0.48           N  
ATOM   1722  CA  ASN C 165      32.133   2.207   3.889  1.00  0.48           C  
ATOM   1723  C   ASN C 165      31.293   2.296   5.173  1.00  0.48           C  
ATOM   1724  O   ASN C 165      30.158   1.853   5.232  1.00  0.48           O  
ATOM   1725  CB  ASN C 165      33.605   2.614   4.157  1.00  0.48           C  
ATOM   1726  CG  ASN C 165      34.461   2.394   2.918  1.00  0.48           C  
ATOM   1727  OD1 ASN C 165      34.330   1.399   2.208  1.00  0.48           O  
ATOM   1728  ND2 ASN C 165      35.413   3.325   2.680  1.00  0.48           N  
ATOM   1729  N   GLU C 166      31.843   2.893   6.251  1.00  0.41           N  
ATOM   1730  CA  GLU C 166      31.145   3.190   7.487  1.00  0.41           C  
ATOM   1731  C   GLU C 166      29.965   4.127   7.346  1.00  0.41           C  
ATOM   1732  O   GLU C 166      28.969   4.008   8.055  1.00  0.41           O  
ATOM   1733  CB  GLU C 166      32.135   3.778   8.498  1.00  0.41           C  
ATOM   1734  CG  GLU C 166      33.185   2.746   8.963  1.00  0.41           C  
ATOM   1735  CD  GLU C 166      34.185   3.358   9.941  1.00  0.41           C  
ATOM   1736  OE1 GLU C 166      34.112   4.594  10.170  1.00  0.41           O  
ATOM   1737  OE2 GLU C 166      35.034   2.588  10.447  1.00  0.41           O  
ATOM   1738  N   GLU C 167      30.002   5.045   6.362  1.00  0.44           N  
ATOM   1739  CA  GLU C 167      28.945   6.007   6.165  1.00  0.44           C  
ATOM   1740  C   GLU C 167      27.766   5.378   5.397  1.00  0.44           C  
ATOM   1741  O   GLU C 167      26.802   6.050   5.057  1.00  0.44           O  
ATOM   1742  CB  GLU C 167      29.492   7.229   5.368  1.00  0.44           C  
ATOM   1743  CG  GLU C 167      30.545   8.131   6.072  1.00  0.44           C  
ATOM   1744  CD  GLU C 167      31.049   9.246   5.146  1.00  0.44           C  
ATOM   1745  OE1 GLU C 167      30.575   9.317   3.981  1.00  0.44           O  
ATOM   1746  OE2 GLU C 167      31.918  10.045   5.578  1.00  0.44           O  
ATOM   1747  N   LEU C 168      27.791   4.051   5.111  1.00  0.55           N  
ATOM   1748  CA  LEU C 168      26.855   3.338   4.258  1.00  0.55           C  
ATOM   1749  C   LEU C 168      25.389   3.494   4.624  1.00  0.55           C  
ATOM   1750  O   LEU C 168      24.573   3.780   3.760  1.00  0.55           O  
ATOM   1751  CB  LEU C 168      27.224   1.838   4.257  1.00  0.55           C  
ATOM   1752  CG  LEU C 168      26.501   0.879   3.300  1.00  0.55           C  
ATOM   1753  CD1 LEU C 168      27.375  -0.370   3.135  1.00  0.55           C  
ATOM   1754  CD2 LEU C 168      25.146   0.377   3.780  1.00  0.55           C  
ATOM   1755  N   ILE C 169      25.021   3.329   5.912  1.00  0.67           N  
ATOM   1756  CA  ILE C 169      23.640   3.232   6.380  1.00  0.67           C  
ATOM   1757  C   ILE C 169      22.985   4.582   6.517  1.00  0.67           C  
ATOM   1758  O   ILE C 169      21.894   4.822   5.996  1.00  0.67           O  
ATOM   1759  CB  ILE C 169      23.549   2.416   7.658  1.00  0.67           C  
ATOM   1760  CG1 ILE C 169      24.078   0.987   7.387  1.00  0.67           C  
ATOM   1761  CG2 ILE C 169      22.100   2.388   8.209  1.00  0.67           C  
ATOM   1762  CD1 ILE C 169      24.263   0.179   8.674  1.00  0.67           C  
ATOM   1763  N   GLU C 170      23.685   5.555   7.113  1.00  0.59           N  
ATOM   1764  CA  GLU C 170      23.278   6.939   7.125  1.00  0.59           C  
ATOM   1765  C   GLU C 170      23.161   7.486   5.721  1.00  0.59           C  
ATOM   1766  O   GLU C 170      22.203   8.174   5.378  1.00  0.59           O  
ATOM   1767  CB  GLU C 170      24.274   7.746   7.958  1.00  0.59           C  
ATOM   1768  CG  GLU C 170      24.159   7.441   9.470  1.00  0.59           C  
ATOM   1769  CD  GLU C 170      25.179   8.226  10.290  1.00  0.59           C  
ATOM   1770  OE1 GLU C 170      26.052   8.892   9.675  1.00  0.59           O  
ATOM   1771  OE2 GLU C 170      25.084   8.162  11.539  1.00  0.59           O  
ATOM   1772  N   LEU C 171      24.088   7.098   4.827  1.00  0.55           N  
ATOM   1773  CA  LEU C 171      23.899   7.355   3.422  1.00  0.55           C  
ATOM   1774  C   LEU C 171      22.687   6.698   2.783  1.00  0.55           C  
ATOM   1775  O   LEU C 171      21.970   7.289   1.982  1.00  0.55           O  
ATOM   1776  CB  LEU C 171      25.101   6.899   2.616  1.00  0.55           C  
ATOM   1777  CG  LEU C 171      25.112   7.386   1.171  1.00  0.55           C  
ATOM   1778  CD1 LEU C 171      25.622   8.816   1.214  1.00  0.55           C  
ATOM   1779  CD2 LEU C 171      26.091   6.504   0.453  1.00  0.55           C  
ATOM   1780  N   MET C 172      22.456   5.421   3.133  1.00  0.55           N  
ATOM   1781  CA  MET C 172      21.357   4.624   2.656  1.00  0.55           C  
ATOM   1782  C   MET C 172      20.016   5.217   3.026  1.00  0.55           C  
ATOM   1783  O   MET C 172      19.089   5.214   2.229  1.00  0.55           O  
ATOM   1784  CB  MET C 172      21.455   3.173   3.162  1.00  0.55           C  
ATOM   1785  CG  MET C 172      20.379   2.259   2.560  1.00  0.55           C  
ATOM   1786  SD  MET C 172      20.396   0.560   3.199  1.00  0.55           S  
ATOM   1787  CE  MET C 172      20.000   0.922   4.935  1.00  0.55           C  
ATOM   1788  N   GLU C 173      19.852   5.811   4.221  1.00  0.62           N  
ATOM   1789  CA  GLU C 173      18.569   6.386   4.545  1.00  0.62           C  
ATOM   1790  C   GLU C 173      18.233   7.654   3.764  1.00  0.62           C  
ATOM   1791  O   GLU C 173      17.081   7.961   3.488  1.00  0.62           O  
ATOM   1792  CB  GLU C 173      18.416   6.562   6.058  1.00  0.62           C  
ATOM   1793  CG  GLU C 173      18.452   5.197   6.815  1.00  0.62           C  
ATOM   1794  CD  GLU C 173      17.307   4.238   6.442  1.00  0.62           C  
ATOM   1795  OE1 GLU C 173      16.133   4.689   6.494  1.00  0.62           O  
ATOM   1796  OE2 GLU C 173      17.529   3.050   6.083  1.00  0.62           O  
ATOM   1797  N   LEU C 174      19.264   8.391   3.295  1.00  0.66           N  
ATOM   1798  CA  LEU C 174      19.086   9.534   2.421  1.00  0.66           C  
ATOM   1799  C   LEU C 174      18.439   9.203   1.084  1.00  0.66           C  
ATOM   1800  O   LEU C 174      17.611   9.961   0.590  1.00  0.66           O  
ATOM   1801  CB  LEU C 174      20.437  10.212   2.164  1.00  0.66           C  
ATOM   1802  CG  LEU C 174      21.072  10.858   3.404  1.00  0.66           C  
ATOM   1803  CD1 LEU C 174      22.578  11.026   3.185  1.00  0.66           C  
ATOM   1804  CD2 LEU C 174      20.436  12.222   3.701  1.00  0.66           C  
ATOM   1805  N   GLU C 175      18.771   8.050   0.460  1.00  0.50           N  
ATOM   1806  CA  GLU C 175      18.122   7.627  -0.772  1.00  0.50           C  
ATOM   1807  C   GLU C 175      16.629   7.367  -0.599  1.00  0.50           C  
ATOM   1808  O   GLU C 175      15.828   7.727  -1.458  1.00  0.50           O  
ATOM   1809  CB  GLU C 175      18.807   6.410  -1.432  1.00  0.50           C  
ATOM   1810  CG  GLU C 175      18.355   5.028  -0.919  1.00  0.50           C  
ATOM   1811  CD  GLU C 175      19.323   3.921  -1.289  1.00  0.50           C  
ATOM   1812  OE1 GLU C 175      20.261   4.196  -2.086  1.00  0.50           O  
ATOM   1813  OE2 GLU C 175      19.140   2.808  -0.744  1.00  0.50           O  
ATOM   1814  N   LYS C 176      16.223   6.774   0.557  1.00  0.52           N  
ATOM   1815  CA  LYS C 176      14.840   6.523   0.920  1.00  0.52           C  
ATOM   1816  C   LYS C 176      14.056   7.817   1.033  1.00  0.52           C  
ATOM   1817  O   LYS C 176      12.954   7.939   0.502  1.00  0.52           O  
ATOM   1818  CB  LYS C 176      14.746   5.717   2.236  1.00  0.52           C  
ATOM   1819  CG  LYS C 176      15.235   4.269   2.093  1.00  0.52           C  
ATOM   1820  CD  LYS C 176      15.144   3.529   3.434  1.00  0.52           C  
ATOM   1821  CE  LYS C 176      15.644   2.089   3.384  1.00  0.52           C  
ATOM   1822  NZ  LYS C 176      15.647   1.542   4.756  1.00  0.52           N  
ATOM   1823  N   THR C 177      14.680   8.836   1.670  1.00  0.60           N  
ATOM   1824  CA  THR C 177      14.192  10.213   1.748  1.00  0.60           C  
ATOM   1825  C   THR C 177      13.996  10.852   0.385  1.00  0.60           C  
ATOM   1826  O   THR C 177      12.960  11.457   0.115  1.00  0.60           O  
ATOM   1827  CB  THR C 177      15.084  11.111   2.601  1.00  0.60           C  
ATOM   1828  OG1 THR C 177      15.093  10.638   3.939  1.00  0.60           O  
ATOM   1829  CG2 THR C 177      14.588  12.565   2.672  1.00  0.60           C  
ATOM   1830  N   ILE C 178      14.977  10.696  -0.534  1.00  0.48           N  
ATOM   1831  CA  ILE C 178      14.905  11.212  -1.900  1.00  0.48           C  
ATOM   1832  C   ILE C 178      13.789  10.585  -2.729  1.00  0.48           C  
ATOM   1833  O   ILE C 178      13.028  11.288  -3.393  1.00  0.48           O  
ATOM   1834  CB  ILE C 178      16.233  11.032  -2.649  1.00  0.48           C  
ATOM   1835  CG1 ILE C 178      17.366  11.862  -2.000  1.00  0.48           C  
ATOM   1836  CG2 ILE C 178      16.098  11.409  -4.146  1.00  0.48           C  
ATOM   1837  CD1 ILE C 178      18.774  11.483  -2.492  1.00  0.48           C  
ATOM   1838  N   VAL C 179      13.655   9.239  -2.712  1.00  0.44           N  
ATOM   1839  CA  VAL C 179      12.609   8.510  -3.424  1.00  0.44           C  
ATOM   1840  C   VAL C 179      11.220   8.865  -2.917  1.00  0.44           C  
ATOM   1841  O   VAL C 179      10.303   9.104  -3.703  1.00  0.44           O  
ATOM   1842  CB  VAL C 179      12.851   7.001  -3.418  1.00  0.44           C  
ATOM   1843  CG1 VAL C 179      11.679   6.236  -4.076  1.00  0.44           C  
ATOM   1844  CG2 VAL C 179      14.159   6.693  -4.179  1.00  0.44           C  
ATOM   1845  N   TYR C 180      11.061   8.973  -1.581  1.00  0.44           N  
ATOM   1846  CA  TYR C 180       9.835   9.398  -0.937  1.00  0.44           C  
ATOM   1847  C   TYR C 180       9.406  10.813  -1.355  1.00  0.44           C  
ATOM   1848  O   TYR C 180       8.246  11.042  -1.686  1.00  0.44           O  
ATOM   1849  CB  TYR C 180       9.997   9.262   0.600  1.00  0.44           C  
ATOM   1850  CG  TYR C 180       8.726   9.569   1.329  1.00  0.44           C  
ATOM   1851  CD1 TYR C 180       8.556  10.802   1.972  1.00  0.44           C  
ATOM   1852  CD2 TYR C 180       7.669   8.650   1.326  1.00  0.44           C  
ATOM   1853  CE1 TYR C 180       7.344  11.110   2.600  1.00  0.44           C  
ATOM   1854  CE2 TYR C 180       6.458   8.961   1.958  1.00  0.44           C  
ATOM   1855  CZ  TYR C 180       6.296  10.191   2.598  1.00  0.44           C  
ATOM   1856  OH  TYR C 180       5.089  10.511   3.245  1.00  0.44           O  
ATOM   1857  N   PHE C 181      10.363  11.773  -1.407  1.00  0.41           N  
ATOM   1858  CA  PHE C 181      10.144  13.122  -1.910  1.00  0.41           C  
ATOM   1859  C   PHE C 181       9.738  13.170  -3.389  1.00  0.41           C  
ATOM   1860  O   PHE C 181       8.881  13.944  -3.805  1.00  0.41           O  
ATOM   1861  CB  PHE C 181      11.393  13.999  -1.634  1.00  0.41           C  
ATOM   1862  CG  PHE C 181      11.158  15.443  -1.987  1.00  0.41           C  
ATOM   1863  CD1 PHE C 181      11.666  15.978  -3.180  1.00  0.41           C  
ATOM   1864  CD2 PHE C 181      10.370  16.260  -1.167  1.00  0.41           C  
ATOM   1865  CE1 PHE C 181      11.398  17.302  -3.542  1.00  0.41           C  
ATOM   1866  CE2 PHE C 181      10.101  17.586  -1.524  1.00  0.41           C  
ATOM   1867  CZ  PHE C 181      10.621  18.110  -2.710  1.00  0.41           C  
ATOM   1868  N   LYS C 182      10.341  12.321  -4.245  1.00  0.42           N  
ATOM   1869  CA  LYS C 182       9.929  12.198  -5.634  1.00  0.42           C  
ATOM   1870  C   LYS C 182       8.512  11.684  -5.846  1.00  0.42           C  
ATOM   1871  O   LYS C 182       7.786  12.169  -6.713  1.00  0.42           O  
ATOM   1872  CB  LYS C 182      10.868  11.265  -6.417  1.00  0.42           C  
ATOM   1873  CG  LYS C 182      12.272  11.843  -6.609  1.00  0.42           C  
ATOM   1874  CD  LYS C 182      13.182  10.853  -7.353  1.00  0.42           C  
ATOM   1875  CE  LYS C 182      14.601  11.390  -7.571  1.00  0.42           C  
ATOM   1876  NZ  LYS C 182      15.473  10.376  -8.214  1.00  0.42           N  
ATOM   1877  N   ALA C 183       8.103  10.662  -5.063  1.00  0.49           N  
ATOM   1878  CA  ALA C 183       6.750  10.149  -5.055  1.00  0.49           C  
ATOM   1879  C   ALA C 183       5.745  11.193  -4.561  1.00  0.49           C  
ATOM   1880  O   ALA C 183       4.706  11.400  -5.182  1.00  0.49           O  
ATOM   1881  CB  ALA C 183       6.667   8.848  -4.221  1.00  0.49           C  
ATOM   1882  N   SER C 184       6.066  11.917  -3.463  1.00  0.41           N  
ATOM   1883  CA  SER C 184       5.239  12.983  -2.898  1.00  0.41           C  
ATOM   1884  C   SER C 184       5.051  14.177  -3.819  1.00  0.41           C  
ATOM   1885  O   SER C 184       3.996  14.808  -3.812  1.00  0.41           O  
ATOM   1886  CB  SER C 184       5.692  13.481  -1.494  1.00  0.41           C  
ATOM   1887  OG  SER C 184       6.901  14.238  -1.533  1.00  0.41           O  
ATOM   1888  N   LEU C 185       6.063  14.519  -4.645  1.00  0.37           N  
ATOM   1889  CA  LEU C 185       5.912  15.503  -5.698  1.00  0.37           C  
ATOM   1890  C   LEU C 185       4.971  15.103  -6.843  1.00  0.37           C  
ATOM   1891  O   LEU C 185       4.066  15.845  -7.213  1.00  0.37           O  
ATOM   1892  CB  LEU C 185       7.305  15.861  -6.266  1.00  0.37           C  
ATOM   1893  CG  LEU C 185       7.323  16.990  -7.318  1.00  0.37           C  
ATOM   1894  CD1 LEU C 185       6.711  18.297  -6.786  1.00  0.37           C  
ATOM   1895  CD2 LEU C 185       8.754  17.235  -7.822  1.00  0.37           C  
ATOM   1896  N   LYS C 186       5.138  13.889  -7.421  1.00  0.47           N  
ATOM   1897  CA  LYS C 186       4.348  13.450  -8.569  1.00  0.47           C  
ATOM   1898  C   LYS C 186       2.924  13.018  -8.249  1.00  0.47           C  
ATOM   1899  O   LYS C 186       2.039  13.072  -9.102  1.00  0.47           O  
ATOM   1900  CB  LYS C 186       5.012  12.247  -9.275  1.00  0.47           C  
ATOM   1901  CG  LYS C 186       6.344  12.601  -9.946  1.00  0.47           C  
ATOM   1902  CD  LYS C 186       6.960  11.382 -10.654  1.00  0.47           C  
ATOM   1903  CE  LYS C 186       8.288  11.701 -11.349  1.00  0.47           C  
ATOM   1904  NZ  LYS C 186       8.857  10.484 -11.976  1.00  0.47           N  
ATOM   1905  N   THR C 187       2.688  12.552  -7.007  1.00  0.48           N  
ATOM   1906  CA  THR C 187       1.413  11.995  -6.550  1.00  0.48           C  
ATOM   1907  C   THR C 187       0.255  12.985  -6.613  1.00  0.48           C  
ATOM   1908  O   THR C 187      -0.850  12.628  -7.010  1.00  0.48           O  
ATOM   1909  CB  THR C 187       1.510  11.299  -5.179  1.00  0.48           C  
ATOM   1910  OG1 THR C 187       0.367  10.512  -4.871  1.00  0.48           O  
ATOM   1911  CG2 THR C 187       1.728  12.295  -4.038  1.00  0.48           C  
ATOM   1912  N   ASN C 188       0.499  14.280  -6.281  1.00  0.37           N  
ATOM   1913  CA  ASN C 188      -0.531  15.312  -6.259  1.00  0.37           C  
ATOM   1914  C   ASN C 188      -1.115  15.637  -7.631  1.00  0.37           C  
ATOM   1915  O   ASN C 188      -2.327  15.634  -7.837  1.00  0.37           O  
ATOM   1916  CB  ASN C 188       0.040  16.630  -5.672  1.00  0.37           C  
ATOM   1917  CG  ASN C 188       0.328  16.482  -4.184  1.00  0.37           C  
ATOM   1918  OD1 ASN C 188      -0.178  15.594  -3.499  1.00  0.37           O  
ATOM   1919  ND2 ASN C 188       1.151  17.410  -3.642  1.00  0.37           N  
ATOM   1920  N   GLU C 189      -0.244  15.903  -8.625  1.00  0.41           N  
ATOM   1921  CA  GLU C 189      -0.673  16.335  -9.938  1.00  0.41           C  
ATOM   1922  C   GLU C 189      -1.182  15.225 -10.836  1.00  0.41           C  
ATOM   1923  O   GLU C 189      -2.022  15.436 -11.711  1.00  0.41           O  
ATOM   1924  CB  GLU C 189       0.468  17.043 -10.675  1.00  0.41           C  
ATOM   1925  CG  GLU C 189       0.883  18.391 -10.053  1.00  0.41           C  
ATOM   1926  CD  GLU C 189       1.984  19.028 -10.900  1.00  0.41           C  
ATOM   1927  OE1 GLU C 189       2.349  18.424 -11.948  1.00  0.41           O  
ATOM   1928  OE2 GLU C 189       2.439  20.133 -10.518  1.00  0.41           O  
ATOM   1929  N   ARG C 190      -0.684  13.987 -10.646  1.00  0.44           N  
ATOM   1930  CA  ARG C 190      -1.004  12.869 -11.510  1.00  0.44           C  
ATOM   1931  C   ARG C 190      -2.476  12.468 -11.535  1.00  0.44           C  
ATOM   1932  O   ARG C 190      -3.030  12.181 -12.592  1.00  0.44           O  
ATOM   1933  CB  ARG C 190      -0.125  11.646 -11.164  1.00  0.44           C  
ATOM   1934  CG  ARG C 190      -0.301  10.467 -12.140  1.00  0.44           C  
ATOM   1935  CD  ARG C 190       0.638   9.299 -11.845  1.00  0.44           C  
ATOM   1936  NE  ARG C 190       0.297   8.201 -12.825  1.00  0.44           N  
ATOM   1937  CZ  ARG C 190       0.895   6.998 -12.826  1.00  0.44           C  
ATOM   1938  NH1 ARG C 190       0.581   6.094 -13.752  1.00  0.44           N  
ATOM   1939  NH2 ARG C 190       1.835   6.682 -11.940  1.00  0.44           N  
ATOM   1940  N   VAL C 191      -3.138  12.439 -10.359  1.00  0.40           N  
ATOM   1941  CA  VAL C 191      -4.559  12.146 -10.204  1.00  0.40           C  
ATOM   1942  C   VAL C 191      -5.447  13.208 -10.836  1.00  0.40           C  
ATOM   1943  O   VAL C 191      -6.415  12.889 -11.520  1.00  0.40           O  
ATOM   1944  CB  VAL C 191      -4.922  11.871  -8.751  1.00  0.40           C  
ATOM   1945  CG1 VAL C 191      -6.432  11.583  -8.603  1.00  0.40           C  
ATOM   1946  CG2 VAL C 191      -4.102  10.657  -8.260  1.00  0.40           C  
ATOM   1947  N   ILE C 192      -5.097  14.506 -10.679  1.00  0.38           N  
ATOM   1948  CA  ILE C 192      -5.781  15.622 -11.326  1.00  0.38           C  
ATOM   1949  C   ILE C 192      -5.724  15.503 -12.835  1.00  0.38           C  
ATOM   1950  O   ILE C 192      -6.731  15.642 -13.520  1.00  0.38           O  
ATOM   1951  CB  ILE C 192      -5.220  16.961 -10.868  1.00  0.38           C  
ATOM   1952  CG1 ILE C 192      -5.589  17.190  -9.384  1.00  0.38           C  
ATOM   1953  CG2 ILE C 192      -5.718  18.123 -11.767  1.00  0.38           C  
ATOM   1954  CD1 ILE C 192      -4.861  18.391  -8.771  1.00  0.38           C  
ATOM   1955  N   LYS C 193      -4.538  15.158 -13.387  1.00  0.44           N  
ATOM   1956  CA  LYS C 193      -4.379  14.890 -14.807  1.00  0.44           C  
ATOM   1957  C   LYS C 193      -5.267  13.751 -15.294  1.00  0.44           C  
ATOM   1958  O   LYS C 193      -5.888  13.846 -16.345  1.00  0.44           O  
ATOM   1959  CB  LYS C 193      -2.901  14.619 -15.179  1.00  0.44           C  
ATOM   1960  CG  LYS C 193      -2.008  15.864 -15.067  1.00  0.44           C  
ATOM   1961  CD  LYS C 193      -0.541  15.553 -15.416  1.00  0.44           C  
ATOM   1962  CE  LYS C 193       0.370  16.782 -15.288  1.00  0.44           C  
ATOM   1963  NZ  LYS C 193       1.782  16.440 -15.577  1.00  0.44           N  
ATOM   1964  N   LYS C 194      -5.388  12.668 -14.497  1.00  0.47           N  
ATOM   1965  CA  LYS C 194      -6.318  11.578 -14.749  1.00  0.47           C  
ATOM   1966  C   LYS C 194      -7.781  11.994 -14.750  1.00  0.47           C  
ATOM   1967  O   LYS C 194      -8.559  11.504 -15.560  1.00  0.47           O  
ATOM   1968  CB  LYS C 194      -6.143  10.407 -13.756  1.00  0.47           C  
ATOM   1969  CG  LYS C 194      -4.809   9.673 -13.919  1.00  0.47           C  
ATOM   1970  CD  LYS C 194      -4.679   8.537 -12.895  1.00  0.47           C  
ATOM   1971  CE  LYS C 194      -3.369   7.766 -13.024  1.00  0.47           C  
ATOM   1972  NZ  LYS C 194      -3.285   6.711 -11.988  1.00  0.47           N  
ATOM   1973  N   LEU C 195      -8.183  12.896 -13.832  1.00  0.42           N  
ATOM   1974  CA  LEU C 195      -9.521  13.454 -13.768  1.00  0.42           C  
ATOM   1975  C   LEU C 195      -9.866  14.377 -14.917  1.00  0.42           C  
ATOM   1976  O   LEU C 195     -10.936  14.301 -15.504  1.00  0.42           O  
ATOM   1977  CB  LEU C 195      -9.738  14.203 -12.439  1.00  0.42           C  
ATOM   1978  CG  LEU C 195     -11.197  14.626 -12.163  1.00  0.42           C  
ATOM   1979  CD1 LEU C 195     -12.139  13.418 -12.020  1.00  0.42           C  
ATOM   1980  CD2 LEU C 195     -11.276  15.524 -10.920  1.00  0.42           C  
ATOM   1981  N   THR C 196      -8.943  15.264 -15.317  1.00  0.39           N  
ATOM   1982  CA  THR C 196      -9.114  16.082 -16.510  1.00  0.39           C  
ATOM   1983  C   THR C 196      -9.159  15.239 -17.781  1.00  0.39           C  
ATOM   1984  O   THR C 196      -9.918  15.512 -18.707  1.00  0.39           O  
ATOM   1985  CB  THR C 196      -8.084  17.187 -16.596  1.00  0.39           C  
ATOM   1986  OG1 THR C 196      -8.139  17.981 -15.418  1.00  0.39           O  
ATOM   1987  CG2 THR C 196      -8.368  18.142 -17.762  1.00  0.39           C  
ATOM   1988  N   SER C 197      -8.380  14.135 -17.830  1.00  0.38           N  
ATOM   1989  CA  SER C 197      -8.493  13.085 -18.843  1.00  0.38           C  
ATOM   1990  C   SER C 197      -9.845  12.369 -18.849  1.00  0.38           C  
ATOM   1991  O   SER C 197     -10.322  11.946 -19.901  1.00  0.38           O  
ATOM   1992  CB  SER C 197      -7.380  12.006 -18.755  1.00  0.38           C  
ATOM   1993  OG  SER C 197      -6.103  12.532 -19.130  1.00  0.38           O  
ATOM   1994  N   SER C 198     -10.514  12.206 -17.680  1.00  0.59           N  
ATOM   1995  CA  SER C 198     -11.839  11.586 -17.571  1.00  0.59           C  
ATOM   1996  C   SER C 198     -12.974  12.496 -18.036  1.00  0.59           C  
ATOM   1997  O   SER C 198     -14.037  11.997 -18.409  1.00  0.59           O  
ATOM   1998  CB  SER C 198     -12.171  10.920 -16.191  1.00  0.59           C  
ATOM   1999  OG  SER C 198     -12.433  11.850 -15.147  1.00  0.59           O  
ATOM   2000  N   THR C 199     -12.728  13.832 -18.159  1.00  0.44           N  
ATOM   2001  CA  THR C 199     -13.574  14.792 -18.890  1.00  0.44           C  
ATOM   2002  C   THR C 199     -13.692  14.390 -20.346  1.00  0.44           C  
ATOM   2003  O   THR C 199     -14.735  14.495 -20.976  1.00  0.44           O  
ATOM   2004  CB  THR C 199     -13.126  16.258 -18.823  1.00  0.44           C  
ATOM   2005  OG1 THR C 199     -13.142  16.733 -17.486  1.00  0.44           O  
ATOM   2006  CG2 THR C 199     -14.057  17.208 -19.603  1.00  0.44           C  
ATOM   2007  N   SER C 200     -12.616  13.842 -20.937  1.00  0.48           N  
ATOM   2008  CA  SER C 200     -12.567  13.583 -22.365  1.00  0.48           C  
ATOM   2009  C   SER C 200     -13.395  12.406 -22.841  1.00  0.48           C  
ATOM   2010  O   SER C 200     -13.635  12.243 -24.037  1.00  0.48           O  
ATOM   2011  CB  SER C 200     -11.137  13.262 -22.828  1.00  0.48           C  
ATOM   2012  OG  SER C 200     -10.231  14.290 -22.442  1.00  0.48           O  
ATOM   2013  N   ASN C 201     -13.840  11.523 -21.930  1.00  0.43           N  
ATOM   2014  CA  ASN C 201     -14.617  10.332 -22.241  1.00  0.43           C  
ATOM   2015  C   ASN C 201     -16.106  10.565 -22.342  1.00  0.43           C  
ATOM   2016  O   ASN C 201     -16.813   9.653 -22.754  1.00  0.43           O  
ATOM   2017  CB  ASN C 201     -14.390   9.205 -21.215  1.00  0.43           C  
ATOM   2018  CG  ASN C 201     -12.987   8.663 -21.407  1.00  0.43           C  
ATOM   2019  OD1 ASN C 201     -12.376   8.812 -22.477  1.00  0.43           O  
ATOM   2020  ND2 ASN C 201     -12.488   7.986 -20.350  1.00  0.43           N  
ATOM   2021  N   ILE C 202     -16.585  11.803 -22.067  1.00  0.34           N  
ATOM   2022  CA  ILE C 202     -17.991  12.191 -22.170  1.00  0.34           C  
ATOM   2023  C   ILE C 202     -18.543  11.901 -23.606  1.00  0.34           C  
ATOM   2024  O   ILE C 202     -19.618  11.349 -23.758  1.00  0.34           O  
ATOM   2025  CB  ILE C 202     -18.229  13.639 -21.658  1.00  0.34           C  
ATOM   2026  CG1 ILE C 202     -17.732  13.939 -20.211  1.00  0.34           C  
ATOM   2027  CG2 ILE C 202     -19.723  14.027 -21.722  1.00  0.34           C  
ATOM   2028  CD1 ILE C 202     -17.613  15.454 -19.937  1.00  0.34           C  
ATOM   2029  N   LYS C 203     -17.769  12.134 -24.717  1.00  0.31           N  
ATOM   2030  CA  LYS C 203     -18.262  11.946 -26.099  1.00  0.31           C  
ATOM   2031  C   LYS C 203     -18.177  10.580 -26.646  1.00  0.31           C  
ATOM   2032  O   LYS C 203     -18.614  10.301 -27.755  1.00  0.31           O  
ATOM   2033  CB  LYS C 203     -17.522  12.737 -27.234  1.00  0.31           C  
ATOM   2034  CG  LYS C 203     -16.103  12.431 -27.765  1.00  0.31           C  
ATOM   2035  CD  LYS C 203     -15.501  13.696 -28.430  1.00  0.31           C  
ATOM   2036  CE  LYS C 203     -16.432  14.437 -29.414  1.00  0.31           C  
ATOM   2037  NZ  LYS C 203     -15.749  15.601 -30.014  1.00  0.31           N  
ATOM   2038  N   LYS C 204     -17.503   9.697 -25.923  1.00  0.35           N  
ATOM   2039  CA  LYS C 204     -17.183   8.439 -26.519  1.00  0.35           C  
ATOM   2040  C   LYS C 204     -18.251   7.450 -26.204  1.00  0.35           C  
ATOM   2041  O   LYS C 204     -18.595   6.604 -27.020  1.00  0.35           O  
ATOM   2042  CB  LYS C 204     -15.827   7.970 -26.006  1.00  0.35           C  
ATOM   2043  CG  LYS C 204     -14.683   8.876 -26.461  1.00  0.35           C  
ATOM   2044  CD  LYS C 204     -13.357   8.300 -25.960  1.00  0.35           C  
ATOM   2045  CE  LYS C 204     -12.153   9.214 -26.150  1.00  0.35           C  
ATOM   2046  NZ  LYS C 204     -12.269  10.353 -25.238  1.00  0.35           N  
ATOM   2047  N   TYR C 205     -18.812   7.553 -24.992  1.00  0.34           N  
ATOM   2048  CA  TYR C 205     -19.769   6.584 -24.588  1.00  0.34           C  
ATOM   2049  C   TYR C 205     -20.523   7.115 -23.387  1.00  0.34           C  
ATOM   2050  O   TYR C 205     -19.939   7.748 -22.519  1.00  0.34           O  
ATOM   2051  CB  TYR C 205     -19.069   5.208 -24.317  1.00  0.34           C  
ATOM   2052  CG  TYR C 205     -18.000   5.254 -23.266  1.00  0.34           C  
ATOM   2053  CD1 TYR C 205     -16.677   5.543 -23.616  1.00  0.34           C  
ATOM   2054  CD2 TYR C 205     -18.299   4.987 -21.922  1.00  0.34           C  
ATOM   2055  CE1 TYR C 205     -15.698   5.704 -22.628  1.00  0.34           C  
ATOM   2056  CE2 TYR C 205     -17.308   5.097 -20.940  1.00  0.34           C  
ATOM   2057  CZ  TYR C 205     -16.016   5.490 -21.287  1.00  0.34           C  
ATOM   2058  OH  TYR C 205     -15.046   5.656 -20.280  1.00  0.34           O  
ATOM   2059  N   LEU C 206     -21.831   6.856 -23.241  1.00  0.34           N  
ATOM   2060  CA  LEU C 206     -22.727   6.145 -24.143  1.00  0.34           C  
ATOM   2061  C   LEU C 206     -23.807   7.059 -24.595  1.00  0.34           C  
ATOM   2062  O   LEU C 206     -24.997   6.861 -24.333  1.00  0.34           O  
ATOM   2063  CB  LEU C 206     -23.337   4.972 -23.435  1.00  0.34           C  
ATOM   2064  CG  LEU C 206     -22.239   4.030 -22.965  1.00  0.34           C  
ATOM   2065  CD1 LEU C 206     -22.791   3.421 -21.708  1.00  0.34           C  
ATOM   2066  CD2 LEU C 206     -21.872   2.959 -23.989  1.00  0.34           C  
ATOM   2067  N   GLU C 207     -23.347   8.098 -25.267  1.00  0.42           N  
ATOM   2068  CA  GLU C 207     -24.003   9.355 -25.395  1.00  0.42           C  
ATOM   2069  C   GLU C 207     -23.500   9.875 -26.715  1.00  0.42           C  
ATOM   2070  O   GLU C 207     -22.694   9.196 -27.371  1.00  0.42           O  
ATOM   2071  CB  GLU C 207     -23.614  10.311 -24.228  1.00  0.42           C  
ATOM   2072  CG  GLU C 207     -24.124   9.840 -22.835  1.00  0.42           C  
ATOM   2073  CD  GLU C 207     -23.600  10.599 -21.607  1.00  0.42           C  
ATOM   2074  OE1 GLU C 207     -22.683  11.455 -21.739  1.00  0.42           O  
ATOM   2075  OE2 GLU C 207     -24.006  10.180 -20.487  1.00  0.42           O  
ATOM   2076  N   ASP C 208     -23.969  11.056 -27.135  1.00  0.40           N  
ATOM   2077  CA  ASP C 208     -23.629  11.630 -28.415  1.00  0.40           C  
ATOM   2078  C   ASP C 208     -22.308  12.437 -28.409  1.00  0.40           C  
ATOM   2079  O   ASP C 208     -21.355  12.090 -29.107  1.00  0.40           O  
ATOM   2080  CB  ASP C 208     -24.822  12.517 -28.875  1.00  0.40           C  
ATOM   2081  CG  ASP C 208     -26.085  11.706 -29.174  1.00  0.40           C  
ATOM   2082  OD1 ASP C 208     -25.949  10.561 -29.685  1.00  0.40           O  
ATOM   2083  OD2 ASP C 208     -27.209  12.252 -28.992  1.00  0.40           O  
ATOM   2084  N   GLU C 209     -22.194  13.506 -27.577  1.00  0.40           N  
ATOM   2085  CA  GLU C 209     -21.082  14.474 -27.615  1.00  0.40           C  
ATOM   2086  C   GLU C 209     -20.513  14.812 -26.216  1.00  0.40           C  
ATOM   2087  O   GLU C 209     -21.202  14.740 -25.207  1.00  0.40           O  
ATOM   2088  CB  GLU C 209     -21.503  15.805 -28.317  1.00  0.40           C  
ATOM   2089  CG  GLU C 209     -21.838  15.674 -29.834  1.00  0.40           C  
ATOM   2090  CD  GLU C 209     -20.631  15.334 -30.719  1.00  0.40           C  
ATOM   2091  OE1 GLU C 209     -19.469  15.369 -30.220  1.00  0.40           O  
ATOM   2092  OE2 GLU C 209     -20.844  15.027 -31.923  1.00  0.40           O  
ATOM   2093  N   ASP C 210     -19.201  15.191 -26.091  1.00  0.40           N  
ATOM   2094  CA  ASP C 210     -18.516  15.476 -24.821  1.00  0.40           C  
ATOM   2095  C   ASP C 210     -18.914  16.815 -24.328  1.00  0.40           C  
ATOM   2096  O   ASP C 210     -19.015  17.116 -23.136  1.00  0.40           O  
ATOM   2097  CB  ASP C 210     -16.930  15.419 -24.775  1.00  0.40           C  
ATOM   2098  CG  ASP C 210     -16.067  16.119 -25.825  1.00  0.40           C  
ATOM   2099  OD1 ASP C 210     -16.563  16.508 -26.891  1.00  0.40           O  
ATOM   2100  OD2 ASP C 210     -14.814  16.125 -25.579  1.00  0.40           O  
ATOM   2101  N   LEU C 211     -19.134  17.657 -25.320  1.00  0.46           N  
ATOM   2102  CA  LEU C 211     -19.638  18.966 -25.158  1.00  0.46           C  
ATOM   2103  C   LEU C 211     -21.127  18.882 -25.005  1.00  0.46           C  
ATOM   2104  O   LEU C 211     -21.819  18.098 -25.642  1.00  0.46           O  
ATOM   2105  CB  LEU C 211     -19.278  19.845 -26.360  1.00  0.46           C  
ATOM   2106  CG  LEU C 211     -17.768  19.992 -26.620  1.00  0.46           C  
ATOM   2107  CD1 LEU C 211     -17.557  20.903 -27.835  1.00  0.46           C  
ATOM   2108  CD2 LEU C 211     -16.997  20.539 -25.408  1.00  0.46           C  
ATOM   2109  N   LEU C 212     -21.648  19.736 -24.121  1.00  0.47           N  
ATOM   2110  CA  LEU C 212     -23.041  19.702 -23.766  1.00  0.47           C  
ATOM   2111  C   LEU C 212     -23.804  20.793 -24.480  1.00  0.47           C  
ATOM   2112  O   LEU C 212     -24.991  20.677 -24.761  1.00  0.47           O  
ATOM   2113  CB  LEU C 212     -23.152  19.910 -22.253  1.00  0.47           C  
ATOM   2114  CG  LEU C 212     -22.515  18.786 -21.412  1.00  0.47           C  
ATOM   2115  CD1 LEU C 212     -22.558  19.185 -19.931  1.00  0.47           C  
ATOM   2116  CD2 LEU C 212     -23.205  17.427 -21.625  1.00  0.47           C  
ATOM   2117  N   GLU C 213     -23.102  21.877 -24.874  1.00  0.45           N  
ATOM   2118  CA  GLU C 213     -23.665  22.890 -25.735  1.00  0.45           C  
ATOM   2119  C   GLU C 213     -23.938  22.376 -27.137  1.00  0.45           C  
ATOM   2120  O   GLU C 213     -24.929  22.763 -27.742  1.00  0.45           O  
ATOM   2121  CB  GLU C 213     -22.835  24.180 -25.737  1.00  0.45           C  
ATOM   2122  CG  GLU C 213     -22.876  24.893 -24.363  1.00  0.45           C  
ATOM   2123  CD  GLU C 213     -22.016  26.154 -24.332  1.00  0.45           C  
ATOM   2124  OE1 GLU C 213     -21.337  26.440 -25.352  1.00  0.45           O  
ATOM   2125  OE2 GLU C 213     -22.030  26.827 -23.274  1.00  0.45           O  
ATOM   2126  N   ASP C 214     -23.110  21.419 -27.634  1.00  0.45           N  
ATOM   2127  CA  ASP C 214     -23.379  20.644 -28.832  1.00  0.45           C  
ATOM   2128  C   ASP C 214     -24.666  19.874 -28.692  1.00  0.45           C  
ATOM   2129  O   ASP C 214     -25.509  19.881 -29.572  1.00  0.45           O  
ATOM   2130  CB  ASP C 214     -22.263  19.627 -29.162  1.00  0.45           C  
ATOM   2131  CG  ASP C 214     -21.031  20.332 -29.694  1.00  0.45           C  
ATOM   2132  OD1 ASP C 214     -21.131  21.532 -30.040  1.00  0.45           O  
ATOM   2133  OD2 ASP C 214     -19.958  19.677 -29.742  1.00  0.45           O  
ATOM   2134  N   THR C 215     -24.890  19.245 -27.528  1.00  0.44           N  
ATOM   2135  CA  THR C 215     -26.117  18.507 -27.310  1.00  0.44           C  
ATOM   2136  C   THR C 215     -27.359  19.390 -27.311  1.00  0.44           C  
ATOM   2137  O   THR C 215     -28.294  19.158 -28.067  1.00  0.44           O  
ATOM   2138  CB  THR C 215     -26.038  17.659 -26.061  1.00  0.44           C  
ATOM   2139  OG1 THR C 215     -24.842  16.881 -26.099  1.00  0.44           O  
ATOM   2140  CG2 THR C 215     -27.208  16.680 -26.001  1.00  0.44           C  
ATOM   2141  N   LEU C 216     -27.361  20.511 -26.552  1.00  0.43           N  
ATOM   2142  CA  LEU C 216     -28.490  21.434 -26.511  1.00  0.43           C  
ATOM   2143  C   LEU C 216     -28.723  22.228 -27.806  1.00  0.43           C  
ATOM   2144  O   LEU C 216     -29.841  22.628 -28.112  1.00  0.43           O  
ATOM   2145  CB  LEU C 216     -28.399  22.382 -25.289  1.00  0.43           C  
ATOM   2146  CG  LEU C 216     -29.657  23.236 -25.003  1.00  0.43           C  
ATOM   2147  CD1 LEU C 216     -30.910  22.380 -24.736  1.00  0.43           C  
ATOM   2148  CD2 LEU C 216     -29.404  24.191 -23.825  1.00  0.43           C  
ATOM   2149  N   ILE C 217     -27.669  22.447 -28.627  1.00  0.40           N  
ATOM   2150  CA  ILE C 217     -27.802  23.042 -29.955  1.00  0.40           C  
ATOM   2151  C   ILE C 217     -28.315  22.036 -30.999  1.00  0.40           C  
ATOM   2152  O   ILE C 217     -28.778  22.426 -32.068  1.00  0.40           O  
ATOM   2153  CB  ILE C 217     -26.503  23.734 -30.412  1.00  0.40           C  
ATOM   2154  CG1 ILE C 217     -26.744  24.885 -31.406  1.00  0.40           C  
ATOM   2155  CG2 ILE C 217     -25.485  22.722 -30.962  1.00  0.40           C  
ATOM   2156  CD1 ILE C 217     -25.469  25.711 -31.635  1.00  0.40           C  
ATOM   2157  N   GLU C 218     -28.267  20.710 -30.697  1.00  0.36           N  
ATOM   2158  CA  GLU C 218     -28.547  19.651 -31.651  1.00  0.36           C  
ATOM   2159  C   GLU C 218     -29.884  18.929 -31.478  1.00  0.36           C  
ATOM   2160  O   GLU C 218     -30.496  18.463 -32.439  1.00  0.36           O  
ATOM   2161  CB  GLU C 218     -27.411  18.612 -31.574  1.00  0.36           C  
ATOM   2162  CG  GLU C 218     -27.523  17.476 -32.613  1.00  0.36           C  
ATOM   2163  CD  GLU C 218     -26.267  16.620 -32.728  1.00  0.36           C  
ATOM   2164  OE1 GLU C 218     -25.263  16.932 -32.037  1.00  0.36           O  
ATOM   2165  OE2 GLU C 218     -26.308  15.676 -33.555  1.00  0.36           O  
ATOM   2166  N   THR C 219     -30.414  18.846 -30.252  1.00  0.42           N  
ATOM   2167  CA  THR C 219     -31.585  18.054 -29.930  1.00  0.42           C  
ATOM   2168  C   THR C 219     -32.682  18.937 -29.335  1.00  0.42           C  
ATOM   2169  O   THR C 219     -32.553  20.145 -29.160  1.00  0.42           O  
ATOM   2170  CB  THR C 219     -31.233  16.961 -28.923  1.00  0.42           C  
ATOM   2171  OG1 THR C 219     -30.668  17.582 -27.770  1.00  0.42           O  
ATOM   2172  CG2 THR C 219     -30.134  15.985 -29.384  1.00  0.42           C  
ATOM   2173  N   GLN C 220     -33.852  18.333 -29.037  1.00  0.38           N  
ATOM   2174  CA  GLN C 220     -34.932  18.956 -28.295  1.00  0.38           C  
ATOM   2175  C   GLN C 220     -34.748  18.695 -26.816  1.00  0.38           C  
ATOM   2176  O   GLN C 220     -33.770  18.076 -26.410  1.00  0.38           O  
ATOM   2177  CB  GLN C 220     -36.299  18.380 -28.723  1.00  0.38           C  
ATOM   2178  CG  GLN C 220     -36.613  18.538 -30.223  1.00  0.38           C  
ATOM   2179  CD  GLN C 220     -36.749  20.018 -30.565  1.00  0.38           C  
ATOM   2180  OE1 GLN C 220     -37.488  20.742 -29.899  1.00  0.38           O  
ATOM   2181  NE2 GLN C 220     -36.030  20.485 -31.611  1.00  0.38           N  
ATOM   2182  N   GLN C 221     -35.699  19.135 -25.961  1.00  0.36           N  
ATOM   2183  CA  GLN C 221     -35.542  19.043 -24.519  1.00  0.36           C  
ATOM   2184  C   GLN C 221     -35.330  17.630 -23.965  1.00  0.36           C  
ATOM   2185  O   GLN C 221     -34.314  17.314 -23.368  1.00  0.36           O  
ATOM   2186  CB  GLN C 221     -36.790  19.658 -23.835  1.00  0.36           C  
ATOM   2187  CG  GLN C 221     -36.973  21.169 -24.104  1.00  0.36           C  
ATOM   2188  CD  GLN C 221     -38.282  21.672 -23.492  1.00  0.36           C  
ATOM   2189  OE1 GLN C 221     -39.247  20.928 -23.325  1.00  0.36           O  
ATOM   2190  NE2 GLN C 221     -38.333  22.983 -23.166  1.00  0.36           N  
ATOM   2191  N   ALA C 222     -36.283  16.704 -24.176  1.00  0.37           N  
ATOM   2192  CA  ALA C 222     -36.276  15.445 -23.455  1.00  0.37           C  
ATOM   2193  C   ALA C 222     -35.159  14.452 -23.773  1.00  0.37           C  
ATOM   2194  O   ALA C 222     -34.633  13.781 -22.893  1.00  0.37           O  
ATOM   2195  CB  ALA C 222     -37.633  14.762 -23.644  1.00  0.37           C  
ATOM   2196  N   ILE C 223     -34.798  14.341 -25.067  1.00  0.37           N  
ATOM   2197  CA  ILE C 223     -33.689  13.539 -25.563  1.00  0.37           C  
ATOM   2198  C   ILE C 223     -32.344  14.031 -25.044  1.00  0.37           C  
ATOM   2199  O   ILE C 223     -31.514  13.231 -24.641  1.00  0.37           O  
ATOM   2200  CB  ILE C 223     -33.725  13.439 -27.085  1.00  0.37           C  
ATOM   2201  CG1 ILE C 223     -34.972  12.627 -27.518  1.00  0.37           C  
ATOM   2202  CG2 ILE C 223     -32.422  12.808 -27.634  1.00  0.37           C  
ATOM   2203  CD1 ILE C 223     -35.228  12.679 -29.028  1.00  0.37           C  
ATOM   2204  N   GLU C 224     -32.126  15.372 -25.008  1.00  0.40           N  
ATOM   2205  CA  GLU C 224     -30.955  16.000 -24.412  1.00  0.40           C  
ATOM   2206  C   GLU C 224     -30.830  15.697 -22.946  1.00  0.40           C  
ATOM   2207  O   GLU C 224     -29.762  15.368 -22.471  1.00  0.40           O  
ATOM   2208  CB  GLU C 224     -31.036  17.539 -24.509  1.00  0.40           C  
ATOM   2209  CG  GLU C 224     -29.756  18.272 -24.018  1.00  0.40           C  
ATOM   2210  CD  GLU C 224     -29.826  19.108 -22.733  1.00  0.40           C  
ATOM   2211  OE1 GLU C 224     -30.953  19.400 -22.254  1.00  0.40           O  
ATOM   2212  OE2 GLU C 224     -28.729  19.537 -22.291  1.00  0.40           O  
ATOM   2213  N   MET C 225     -31.960  15.748 -22.215  1.00  0.36           N  
ATOM   2214  CA  MET C 225     -31.973  15.438 -20.800  1.00  0.36           C  
ATOM   2215  C   MET C 225     -31.627  13.983 -20.472  1.00  0.36           C  
ATOM   2216  O   MET C 225     -31.266  13.667 -19.343  1.00  0.36           O  
ATOM   2217  CB  MET C 225     -33.362  15.744 -20.195  1.00  0.36           C  
ATOM   2218  CG  MET C 225     -33.718  17.243 -20.107  1.00  0.36           C  
ATOM   2219  SD  MET C 225     -32.531  18.301 -19.228  1.00  0.36           S  
ATOM   2220  CE  MET C 225     -32.712  17.500 -17.618  1.00  0.36           C  
ATOM   2221  N   ALA C 226     -31.822  13.065 -21.450  1.00  0.33           N  
ATOM   2222  CA  ALA C 226     -31.325  11.704 -21.413  1.00  0.33           C  
ATOM   2223  C   ALA C 226     -29.828  11.518 -21.697  1.00  0.33           C  
ATOM   2224  O   ALA C 226     -29.240  10.629 -21.080  1.00  0.33           O  
ATOM   2225  CB  ALA C 226     -32.093  10.791 -22.393  1.00  0.33           C  
ATOM   2226  N   ASP C 227     -29.254  12.285 -22.658  1.00  0.33           N  
ATOM   2227  CA  ASP C 227     -27.830  12.390 -22.972  1.00  0.33           C  
ATOM   2228  C   ASP C 227     -27.081  13.245 -21.892  1.00  0.33           C  
ATOM   2229  O   ASP C 227     -27.712  13.640 -20.881  1.00  0.33           O  
ATOM   2230  CB  ASP C 227     -27.670  13.018 -24.404  1.00  0.33           C  
ATOM   2231  CG  ASP C 227     -26.461  12.510 -25.181  1.00  0.33           C  
ATOM   2232  OD1 ASP C 227     -25.626  13.335 -25.651  1.00  0.33           O  
ATOM   2233  OD2 ASP C 227     -26.427  11.277 -25.430  1.00  0.33           O  
ATOM   2234  OXT ASP C 227     -25.860  13.517 -22.077  1.00  0.33           O  
TER    2235      ASP C 227                                                      
END   
`;
