# Supplementary material for: A bacterial pan-genome makes gene essentiality strain-dependent and evolvable
Source: Nat Microbiol. 2022 Sep 12;7(10):1580–92. doi: 10.1038/s41564-022-01208-7 (PMC9519441; doi:10.1038/s41564-022-01208-7)
Supplement: Source Data Fig. 4 — Swiss models data, genetic interactions (a subset of Supplementary Data 11), growth curves data and RNA-seq data for the two transporters (taken from Supplementary Data 6). [file 41564_2022_1208_MOESM8_ESM.zip › Fig_4a_models/SP_0185_swissmodel/SP_0185/models/02/model.json]

{
  "built_with": "ProMod3 3.2.0",
  "coverage": 0.26751592760000004,
  "excluded_ligands": [
    {
      "description": "2-acetamido-2-deoxy-beta-D-glucopyranose",
      "ligands": [
        {
          "exclusion_reason": "Binding site not conserved.",
          "number": "16"
        },
        {
          "exclusion_reason": "Binding site not conserved.",
          "number": "17"
        },
        {
          "exclusion_reason": "Binding site not conserved.",
          "number": "18"
        },
        {
          "exclusion_reason": "Binding site not conserved.",
          "number": "19"
        },
        {
          "exclusion_reason": "Binding site not conserved.",
          "number": "20"
        },
        {
          "exclusion_reason": "Not in contact with model.",
          "number": "21"
        },
        {
          "exclusion_reason": "Binding site not conserved.",
          "number": "22"
        },
        {
          "exclusion_reason": "Binding site not conserved.",
          "number": "23"
        },
        {
          "exclusion_reason": "Binding site not conserved.",
          "number": "24"
        },
        {
          "exclusion_reason": "Binding site not conserved.",
          "number": "25"
        },
        {
          "exclusion_reason": "Not in contact with model.",
          "number": "26"
        },
        {
          "exclusion_reason": "Binding site not conserved.",
          "number": "27"
        },
        {
          "exclusion_reason": "Binding site not conserved.",
          "number": "28"
        },
        {
          "exclusion_reason": "Not in contact with model.",
          "number": "29"
        },
        {
          "exclusion_reason": "Binding site not conserved.",
          "number": "30"
        },
        {
          "exclusion_reason": "Binding site not conserved.",
          "number": "31"
        },
        {
          "exclusion_reason": "Binding site not conserved.",
          "number": "32"
        },
        {
          "exclusion_reason": "Binding site not conserved.",
          "number": "33"
        },
        {
          "exclusion_reason": "Binding site not conserved.",
          "number": "34"
        },
        {
          "exclusion_reason": "Binding site not conserved.",
          "number": "35"
        },
        {
          "exclusion_reason": "Binding site not conserved.",
          "number": "36"
        },
        {
          "exclusion_reason": "Not in contact with model.",
          "number": "37"
        },
        {
          "exclusion_reason": "Binding site not conserved.",
          "number": "38"
        },
        {
          "exclusion_reason": "Binding site not conserved.",
          "number": "39"
        }
      ],
      "name": "NAG"
    },
    {
      "description": "2-acetamido-2-deoxy-beta-D-glucopyranose-(1-4)-2-acetamido-2-deoxy-beta-D-glucopyranose",
      "ligands": [
        {
          "exclusion_reason": "Binding site not conserved.",
          "number": "1"
        },
        {
          "exclusion_reason": "Binding site not conserved.",
          "number": "2"
        },
        {
          "exclusion_reason": "Binding site not conserved.",
          "number": "3"
        },
        {
          "exclusion_reason": "Binding site not conserved.",
          "number": "5"
        },
        {
          "exclusion_reason": "Binding site not conserved.",
          "number": "6"
        },
        {
          "exclusion_reason": "Binding site not conserved.",
          "number": "7"
        },
        {
          "exclusion_reason": "Binding site not conserved.",
          "number": "8"
        },
        {
          "exclusion_reason": "Binding site not conserved.",
          "number": "10"
        },
        {
          "exclusion_reason": "Binding site not conserved.",
          "number": "11"
        },
        {
          "exclusion_reason": "Binding site not conserved.",
          "number": "12"
        },
        {
          "exclusion_reason": "Binding site not conserved.",
          "number": "13"
        },
        {
          "exclusion_reason": "Binding site not conserved.",
          "number": "15"
        }
      ],
      "name": "NAG-NAG"
    },
    {
      "description": "2-acetamido-2-deoxy-beta-D-glucopyranose-(1-4)-2-acetamido-2-deoxy-beta-D-glucopyranose-(1-4)-2-acetamido-2-deoxy-beta-D-glucopyranose",
      "ligands": [
        {
          "exclusion_reason": "Binding site not conserved.",
          "number": "4"
        },
        {
          "exclusion_reason": "Binding site not conserved.",
          "number": "9"
        },
        {
          "exclusion_reason": "Binding site not conserved.",
          "number": "14"
        }
      ],
      "name": "NAG-NAG-NAG"
    }
  ],
  "gmqe": 0.0676132373,
  "included_ligands": [],
  "json_version": "0.1",
  "major_issues": null,
  "model_id": "02",
  "oligo_based_on": "prediction",
  "oligo_state": "homo-trimer",
  "pdb_release": "2021-05-14",
  "project_title": "SP_0185",
  "qmean_global": {
    "acc_agreement_norm_score": 0.5787545788,
    "acc_agreement_z_score": -0.9672560105,
    "avg_local_score": 0.4396886014,
    "avg_local_score_error": 0.05,
    "cbeta_norm_score": 0.0126993442,
    "cbeta_z_score": -6.479709226,
    "interaction_norm_score": -0.021048706900000002,
    "interaction_z_score": -0.5689533151,
    "packing_norm_score": -0.29217587700000003,
    "packing_z_score": -1.3397623302000001,
    "qmean4_norm_score": 0.6232625982000001,
    "qmean4_z_score": -3.734276376,
    "qmean6_norm_score": 0.5816369250000001,
    "qmean6_z_score": -4.2157719983,
    "ss_agreement_norm_score": 0.3229045318,
    "ss_agreement_z_score": -2.6079892543,
    "torsion_norm_score": -0.0772817759,
    "torsion_z_score": -2.1998451893
  },
  "qsqe": 0.0,
  "sequence_identity": 14.2857141495,
  "sequence_similarity": 0.2849206328,
  "smtl_version": "2021-05-19",
  "status": "COMPLETED",
  "targets": [
    {
      "model_chains": [
        {
          "dssp": "----------------------------------------------------------------------------------------------------------------------------------------CHHHHHHHHHHHHHHHHSCCCCTTCGGGGGGHHHHHHHHHHHHHHHHHHHHHHHHHHHHHHHHTTTTTSSSSCSCHHHHHHHSCHHHHHHC",
          "id": "A",
          "qmean": [
            null,
            null,
            null,
            null,
            null,
            null,
            null,
            null,
            null,
            null,
            null,
            null,
            null,
            null,
            null,
            null,
            null,
            null,
            null,
            null,
            null,
            null,
            null,
            null,
            null,
            null,
            null,
            null,
            null,
            null,
            null,
            null,
            null,
            null,
            null,
            null,
            null,
            null,
            null,
            null,
            null,
            null,
            null,
            null,
            null,
            null,
            null,
            null,
            null,
            null,
            null,
            null,
            null,
            null,
            null,
            null,
            null,
            null,
            null,
            null,
            null,
            null,
            null,
            null,
            null,
            null,
            null,
            null,
            null,
            null,
            null,
            null,
            null,
            null,
            null,
            null,
            null,
            null,
            null,
            null,
            null,
            null,
            null,
            null,
            null,
            null,
            null,
            null,
            null,
            null,
            null,
            null,
            null,
            null,
            null,
            null,
            null,
            null,
            null,
            null,
            null,
            null,
            null,
            null,
            null,
            null,
            null,
            null,
            null,
            null,
            null,
            null,
            null,
            null,
            null,
            null,
            null,
            null,
            null,
            null,
            null,
            null,
            null,
            null,
            null,
            null,
            null,
            null,
            null,
            null,
            null,
            null,
            null,
            null,
            null,
            null,
            0.32,
            0.37,
            0.37,
            0.4,
            0.38,
            0.41000000000000003,
            0.42,
            0.51,
            0.5,
            0.46,
            0.47000000000000003,
            0.5,
            0.56,
            0.53,
            0.52,
            0.46,
            0.5,
            0.59,
            0.39,
            0.34,
            0.42,
            0.39,
            0.34,
            0.4,
            0.51,
            0.36,
            0.45,
            0.41000000000000003,
            0.48,
            0.41000000000000003,
            0.44,
            0.55,
            0.67,
            0.59,
            0.55,
            0.55,
            0.62,
            0.66,
            0.5,
            0.52,
            0.6000000000000001,
            0.49,
            0.44,
            0.44,
            0.41000000000000003,
            0.42,
            0.49,
            0.41000000000000003,
            0.37,
            0.47000000000000003,
            0.48,
            0.37,
            0.41000000000000003,
            0.44,
            0.4,
            0.38,
            0.44,
            0.47000000000000003,
            0.42,
            0.39,
            0.38,
            0.59,
            0.44,
            0.48,
            0.43,
            0.34,
            0.31,
            0.35000000000000003,
            0.34,
            0.35000000000000003,
            0.42,
            0.39,
            0.4,
            0.4,
            0.46,
            0.47000000000000003,
            0.45,
            0.45,
            0.44,
            0.43,
            0.4,
            0.36,
            0.42,
            0.38,
            0.36,
            0.36,
            0.36,
            0.39,
            0.37,
            0.32,
            0.33,
            null,
            null,
            null,
            null,
            null,
            null,
            null,
            null,
            null,
            null,
            null,
            null,
            null,
            null,
            null,
            null,
            null,
            null,
            null,
            null,
            null,
            null,
            null,
            null,
            null,
            null,
            null,
            null,
            null,
            null,
            null,
            null,
            null,
            null,
            null,
            null,
            null,
            null,
            null,
            null,
            null,
            null,
            null,
            null,
            null,
            null,
            null,
            null,
            null,
            null,
            null,
            null,
            null,
            null,
            null,
            null,
            null,
            null,
            null,
            null,
            null,
            null,
            null,
            null,
            null,
            null,
            null,
            null,
            null,
            null,
            null,
            null,
            null,
            null,
            null,
            null,
            null,
            null,
            null,
            null,
            null,
            null,
            null,
            null,
            null,
            null,
            null
          ],
          "residue_from": "137",
          "residue_to": "227",
          "templates": [
            {
              "alignment": {
                "target_sequence": "MKQVFLSTTTEFKEIDTLEPGTWINLVNPTQNESLEIANTFDIDIADLRAPLDAEEMSRITIEDEYTLIIVDVPVTEERNNRTYYVTIPLGIIITEETIITTCLEPLPVLDVFINRRLRNFYTFMRSRFIFQILYRNAELYLTALRSIDRKSEQIESQLHQSTRNEELIELMELEKTIVYFKASLKTNERVIKKLTSSTSNIKKYLEDEDLLEDTLIETQQAIEMADIYGNVLHSMTETFASIISNNQNNIMKTLALVTIVMSIPTMVFSAYGMNFKDNEIPLNGEPNAFWLIVFIAFAMSVSLTLYLIHKKWF",
                "template_sequence": "----------------------------------------------------------------------------------------------------------------------------------------LAESFNQAVGNISLALSSVNDAIQQTS-----EALNTVAIAIKKIQTVVNQQGEALSHLTAQLSN--NFQAISTSIQDIYNRLEEVEANQQ---------------------------------------------------------------------------------------"
              },
              "coverage": 0.26751592760000004,
              "description": "Spike protein",
              "found_by": "HHblits",
              "gmqe": 0.0925504342,
              "method": "ELECTRON MICROSCOPY",
              "offset": 760,
              "oligo_state": "homo-trimer",
              "qualified_name": "6b7n.1.A",
              "sequence_identity": 14.2857141495,
              "sequence_similarity": 0.2849206328,
              "short_method": "EM",
              "title": "Cryo-electron microscopy structure of porcine delta coronavirus spike protein in the pre-fusion state"
            }
          ]
        },
        {
          "dssp": "----------------------------------------------------------------------------------------------------------------------------------------CHHHHHHHHHHHHHHHHSCCCCTTCGGGGGGHHHHHHHHHHHHHHHHHHHHHHHHHHHHHHTSSGGGCCSSSCSCHHHHHHHSCHHHHHHC",
          "id": "B",
          "qmean": [
            null,
            null,
            null,
            null,
            null,
            null,
            null,
            null,
            null,
            null,
            null,
            null,
            null,
            null,
            null,
            null,
            null,
            null,
            null,
            null,
            null,
            null,
            null,
            null,
            null,
            null,
            null,
            null,
            null,
            null,
            null,
            null,
            null,
            null,
            null,
            null,
            null,
            null,
            null,
            null,
            null,
            null,
            null,
            null,
            null,
            null,
            null,
            null,
            null,
            null,
            null,
            null,
            null,
            null,
            null,
            null,
            null,
            null,
            null,
            null,
            null,
            null,
            null,
            null,
            null,
            null,
            null,
            null,
            null,
            null,
            null,
            null,
            null,
            null,
            null,
            null,
            null,
            null,
            null,
            null,
            null,
            null,
            null,
            null,
            null,
            null,
            null,
            null,
            null,
            null,
            null,
            null,
            null,
            null,
            null,
            null,
            null,
            null,
            null,
            null,
            null,
            null,
            null,
            null,
            null,
            null,
            null,
            null,
            null,
            null,
            null,
            null,
            null,
            null,
            null,
            null,
            null,
            null,
            null,
            null,
            null,
            null,
            null,
            null,
            null,
            null,
            null,
            null,
            null,
            null,
            null,
            null,
            null,
            null,
            null,
            null,
            0.31,
            0.37,
            0.37,
            0.4,
            0.38,
            0.41000000000000003,
            0.42,
            0.51,
            0.5,
            0.46,
            0.47000000000000003,
            0.5,
            0.56,
            0.53,
            0.52,
            0.46,
            0.51,
            0.59,
            0.39,
            0.34,
            0.42,
            0.39,
            0.34,
            0.4,
            0.51,
            0.36,
            0.45,
            0.41000000000000003,
            0.48,
            0.41000000000000003,
            0.44,
            0.55,
            0.67,
            0.59,
            0.55,
            0.55,
            0.63,
            0.66,
            0.5,
            0.52,
            0.6000000000000001,
            0.48,
            0.44,
            0.44,
            0.41000000000000003,
            0.42,
            0.49,
            0.41000000000000003,
            0.37,
            0.47000000000000003,
            0.48,
            0.37,
            0.41000000000000003,
            0.44,
            0.4,
            0.36,
            0.41000000000000003,
            0.48,
            0.37,
            0.37,
            0.4,
            0.6000000000000001,
            0.48,
            0.49,
            0.43,
            0.36,
            0.34,
            0.42,
            0.37,
            0.34,
            0.41000000000000003,
            0.37,
            0.4,
            0.39,
            0.44,
            0.49,
            0.45,
            0.45,
            0.44,
            0.4,
            0.37,
            0.36,
            0.41000000000000003,
            0.38,
            0.36,
            0.36,
            0.36,
            0.41000000000000003,
            0.38,
            0.36,
            0.36,
            null,
            null,
            null,
            null,
            null,
            null,
            null,
            null,
            null,
            null,
            null,
            null,
            null,
            null,
            null,
            null,
            null,
            null,
            null,
            null,
            null,
            null,
            null,
            null,
            null,
            null,
            null,
            null,
            null,
            null,
            null,
            null,
            null,
            null,
            null,
            null,
            null,
            null,
            null,
            null,
            null,
            null,
            null,
            null,
            null,
            null,
            null,
            null,
            null,
            null,
            null,
            null,
            null,
            null,
            null,
            null,
            null,
            null,
            null,
            null,
            null,
            null,
            null,
            null,
            null,
            null,
            null,
            null,
            null,
            null,
            null,
            null,
            null,
            null,
            null,
            null,
            null,
            null,
            null,
            null,
            null,
            null,
            null,
            null,
            null,
            null,
            null
          ],
          "residue_from": "137",
          "residue_to": "227",
          "templates": [
            {
              "alignment": {
                "target_sequence": "MKQVFLSTTTEFKEIDTLEPGTWINLVNPTQNESLEIANTFDIDIADLRAPLDAEEMSRITIEDEYTLIIVDVPVTEERNNRTYYVTIPLGIIITEETIITTCLEPLPVLDVFINRRLRNFYTFMRSRFIFQILYRNAELYLTALRSIDRKSEQIESQLHQSTRNEELIELMELEKTIVYFKASLKTNERVIKKLTSSTSNIKKYLEDEDLLEDTLIETQQAIEMADIYGNVLHSMTETFASIISNNQNNIMKTLALVTIVMSIPTMVFSAYGMNFKDNEIPLNGEPNAFWLIVFIAFAMSVSLTLYLIHKKWF",
                "template_sequence": "----------------------------------------------------------------------------------------------------------------------------------------LAESFNQAVGNISLALSSVNDAIQQTS-----EALNTVAIAIKKIQTVVNQQGEALSHLTAQLSN--NFQAISTSIQDIYNRLEEVEANQQ---------------------------------------------------------------------------------------"
              },
              "coverage": 0.26751592760000004,
              "description": "Spike protein",
              "found_by": "HHblits",
              "gmqe": 0.0925504342,
              "method": "ELECTRON MICROSCOPY",
              "offset": 760,
              "oligo_state": "homo-trimer",
              "qualified_name": "6b7n.1.B",
              "sequence_identity": 14.2857141495,
              "sequence_similarity": 0.2849206328,
              "short_method": "EM",
              "title": "Cryo-electron microscopy structure of porcine delta coronavirus spike protein in the pre-fusion state"
            }
          ]
        },
        {
          "dssp": "----------------------------------------------------------------------------------------------------------------------------------------CHHHHHHHHHHHHHHHHSCCCCTTCGGGGGGHHHHHHHHHHHHHHHHHHHHHHHHHHHHHHHHTTTTTSSSSCSCHHHHHHHSCHHHHHHC",
          "id": "C",
          "qmean": [
            null,
            null,
            null,
            null,
            null,
            null,
            null,
            null,
            null,
            null,
            null,
            null,
            null,
            null,
            null,
            null,
            null,
            null,
            null,
            null,
            null,
            null,
            null,
            null,
            null,
            null,
            null,
            null,
            null,
            null,
            null,
            null,
            null,
            null,
            null,
            null,
            null,
            null,
            null,
            null,
            null,
            null,
            null,
            null,
            null,
            null,
            null,
            null,
            null,
            null,
            null,
            null,
            null,
            null,
            null,
            null,
            null,
            null,
            null,
            null,
            null,
            null,
            null,
            null,
            null,
            null,
            null,
            null,
            null,
            null,
            null,
            null,
            null,
            null,
            null,
            null,
            null,
            null,
            null,
            null,
            null,
            null,
            null,
            null,
            null,
            null,
            null,
            null,
            null,
            null,
            null,
            null,
            null,
            null,
            null,
            null,
            null,
            null,
            null,
            null,
            null,
            null,
            null,
            null,
            null,
            null,
            null,
            null,
            null,
            null,
            null,
            null,
            null,
            null,
            null,
            null,
            null,
            null,
            null,
            null,
            null,
            null,
            null,
            null,
            null,
            null,
            null,
            null,
            null,
            null,
            null,
            null,
            null,
            null,
            null,
            null,
            0.32,
            0.37,
            0.37,
            0.4,
            0.38,
            0.41000000000000003,
            0.42,
            0.51,
            0.5,
            0.46,
            0.47000000000000003,
            0.5,
            0.56,
            0.53,
            0.52,
            0.46,
            0.5,
            0.59,
            0.39,
            0.34,
            0.42,
            0.39,
            0.34,
            0.4,
            0.51,
            0.36,
            0.45,
            0.41000000000000003,
            0.48,
            0.41000000000000003,
            0.44,
            0.55,
            0.67,
            0.59,
            0.55,
            0.55,
            0.62,
            0.66,
            0.5,
            0.52,
            0.6000000000000001,
            0.48,
            0.44,
            0.44,
            0.41000000000000003,
            0.42,
            0.49,
            0.41000000000000003,
            0.37,
            0.47000000000000003,
            0.48,
            0.37,
            0.41000000000000003,
            0.44,
            0.4,
            0.38,
            0.44,
            0.47000000000000003,
            0.42,
            0.39,
            0.38,
            0.59,
            0.44,
            0.48,
            0.43,
            0.34,
            0.31,
            0.35000000000000003,
            0.34,
            0.34,
            0.42,
            0.4,
            0.4,
            0.4,
            0.46,
            0.47000000000000003,
            0.45,
            0.45,
            0.44,
            0.43,
            0.4,
            0.36,
            0.42,
            0.38,
            0.36,
            0.37,
            0.37,
            0.4,
            0.36,
            0.33,
            0.33,
            null,
            null,
            null,
            null,
            null,
            null,
            null,
            null,
            null,
            null,
            null,
            null,
            null,
            null,
            null,
            null,
            null,
            null,
            null,
            null,
            null,
            null,
            null,
            null,
            null,
            null,
            null,
            null,
            null,
            null,
            null,
            null,
            null,
            null,
            null,
            null,
            null,
            null,
            null,
            null,
            null,
            null,
            null,
            null,
            null,
            null,
            null,
            null,
            null,
            null,
            null,
            null,
            null,
            null,
            null,
            null,
            null,
            null,
            null,
            null,
            null,
            null,
            null,
            null,
            null,
            null,
            null,
            null,
            null,
            null,
            null,
            null,
            null,
            null,
            null,
            null,
            null,
            null,
            null,
            null,
            null,
            null,
            null,
            null,
            null,
            null,
            null
          ],
          "residue_from": "137",
          "residue_to": "227",
          "templates": [
            {
              "alignment": {
                "target_sequence": "MKQVFLSTTTEFKEIDTLEPGTWINLVNPTQNESLEIANTFDIDIADLRAPLDAEEMSRITIEDEYTLIIVDVPVTEERNNRTYYVTIPLGIIITEETIITTCLEPLPVLDVFINRRLRNFYTFMRSRFIFQILYRNAELYLTALRSIDRKSEQIESQLHQSTRNEELIELMELEKTIVYFKASLKTNERVIKKLTSSTSNIKKYLEDEDLLEDTLIETQQAIEMADIYGNVLHSMTETFASIISNNQNNIMKTLALVTIVMSIPTMVFSAYGMNFKDNEIPLNGEPNAFWLIVFIAFAMSVSLTLYLIHKKWF",
                "template_sequence": "----------------------------------------------------------------------------------------------------------------------------------------LAESFNQAVGNISLALSSVNDAIQQTS-----EALNTVAIAIKKIQTVVNQQGEALSHLTAQLSN--NFQAISTSIQDIYNRLEEVEANQQ---------------------------------------------------------------------------------------"
              },
              "coverage": 0.26751592760000004,
              "description": "Spike protein",
              "found_by": "HHblits",
              "gmqe": 0.0925504342,
              "method": "ELECTRON MICROSCOPY",
              "offset": 760,
              "oligo_state": "homo-trimer",
              "qualified_name": "6b7n.1.C",
              "sequence_identity": 14.2857141495,
              "sequence_similarity": 0.2849206328,
              "short_method": "EM",
              "title": "Cryo-electron microscopy structure of porcine delta coronavirus spike protein in the pre-fusion state"
            }
          ]
        }
      ],
      "target_sequence": "MKQVFLSTTTEFKEIDTLEPGTWINLVNPTQNESLEIANTFDIDIADLRAPLDAEEMSRITIEDEYTLIIVDVPVTEERNNRTYYVTIPLGIIITEETIITTCLEPLPVLDVFINRRLRNFYTFMRSRFIFQILYRNAELYLTALRSIDRKSEQIESQLHQSTRNEELIELMELEKTIVYFKASLKTNERVIKKLTSSTSNIKKYLEDEDLLEDTLIETQQAIEMADIYGNVLHSMTETFASIISNNQNNIMKTLALVTIVMSIPTMVFSAYGMNFKDNEIPLNGEPNAFWLIVFIAFAMSVSLTLYLIHKKWF",
      "target_sequence_annotations": {
        "psipred": "CEEEEECCCCCEEEECCCCCCEEEEEECCCHHHHHHHHHHCCCCHHHHHCCCCCCCCCCCEEECCCEEEEEECCEECCCCCCCEEEEEEEEEEECCCEEEEEECCCCCCHHHHHHHHHCCCCCCCHHHHHHHHHHHHHHHHHHHHHHHHHHHHHHHHHHHHCCCHHHHHHHHHHHHHHHHHHHHHHHHHHHHHHHHHCCCCCCCCCCHHHHHHHHHHHHHHHHHHHHHHHHHHHHHHHHHHHHHHHCHHHHHHHHHHHHHHHHHHHHHHHHCCCCCCCCCCCCCCCCHHHHHHHHHHHHHHHHHHHHHHHCCCC"
      }
    }
  ]
}
