# Supplementary material for: A bacterial pan-genome makes gene essentiality strain-dependent and evolvable
Source: Nat Microbiol. 2022 Sep 12;7(10):1580–92. doi: 10.1038/s41564-022-01208-7 (PMC9519441; doi:10.1038/s41564-022-01208-7)
Supplement: Source Data Fig. 4 — Swiss models data, genetic interactions (a subset of Supplementary Data 11), growth curves data and RNA-seq data for the two transporters (taken from Supplementary Data 6). [file 41564_2022_1208_MOESM8_ESM.zip › Fig_4a_models/SP_0185_swissmodel/SP_0185/models/02/info.json]

{"creation_date":"2021-05-24","ligands":[{"description":"2-acetamido-2-deoxy-beta-D-glucopyranose-(1-4)-2-acetamido-2-deoxy-beta-D-glucopyranose","name":["NAG","NAG"],"number":"1","included":false,"model_binding_residues":[],"reason":{"bound":true,"relevant":true,"conserved_residues":false,"sterically_valid":false}},{"description":"2-acetamido-2-deoxy-beta-D-glucopyranose-(1-4)-2-acetamido-2-deoxy-beta-D-glucopyranose","name":["NAG","NAG"],"number":"2","included":false,"model_binding_residues":[],"reason":{"bound":true,"relevant":true,"conserved_residues":false,"sterically_valid":false}},{"description":"2-acetamido-2-deoxy-beta-D-glucopyranose-(1-4)-2-acetamido-2-deoxy-beta-D-glucopyranose","name":["NAG","NAG"],"number":"3","included":false,"model_binding_residues":[],"reason":{"bound":true,"relevant":true,"conserved_residues":false,"sterically_valid":false}},{"description":"2-acetamido-2-deoxy-beta-D-glucopyranose-(1-4)-2-acetamido-2-deoxy-beta-D-glucopyranose","name":["NAG","NAG"],"number":"5","included":false,"model_binding_residues":[],"reason":{"bound":true,"relevant":true,"conserved_residues":false,"sterically_valid":false}},{"description":"2-acetamido-2-deoxy-beta-D-glucopyranose-(1-4)-2-acetamido-2-deoxy-beta-D-glucopyranose","name":["NAG","NAG"],"number":"6","included":false,"model_binding_residues":[],"reason":{"bound":true,"relevant":true,"conserved_residues":false,"sterically_valid":false}},{"description":"2-acetamido-2-deoxy-beta-D-glucopyranose-(1-4)-2-acetamido-2-deoxy-beta-D-glucopyranose","name":["NAG","NAG"],"number":"7","included":false,"model_binding_residues":[],"reason":{"bound":true,"relevant":true,"conserved_residues":false,"sterically_valid":false}},{"description":"2-acetamido-2-deoxy-beta-D-glucopyranose-(1-4)-2-acetamido-2-deoxy-beta-D-glucopyranose","name":["NAG","NAG"],"number":"8","included":false,"model_binding_residues":[],"reason":{"bound":true,"relevant":true,"conserved_residues":false,"sterically_valid":false}},{"description":"2-acetamido-2-deoxy-beta-D-glucopyranose-(1-4)-2-acetamido-2-deoxy-beta-D-glucopyranose","name":["NAG","NAG"],"number":"10","included":false,"model_binding_residues":[],"reason":{"bound":true,"relevant":true,"conserved_residues":false,"sterically_valid":false}},{"description":"2-acetamido-2-deoxy-beta-D-glucopyranose-(1-4)-2-acetamido-2-deoxy-beta-D-glucopyranose","name":["NAG","NAG"],"number":"11","included":false,"model_binding_residues":[],"reason":{"bound":true,"relevant":true,"conserved_residues":false,"sterically_valid":false}},{"description":"2-acetamido-2-deoxy-beta-D-glucopyranose-(1-4)-2-acetamido-2-deoxy-beta-D-glucopyranose","name":["NAG","NAG"],"number":"12","included":false,"model_binding_residues":[],"reason":{"bound":true,"relevant":true,"conserved_residues":false,"sterically_valid":false}},{"description":"2-acetamido-2-deoxy-beta-D-glucopyranose-(1-4)-2-acetamido-2-deoxy-beta-D-glucopyranose","name":["NAG","NAG"],"number":"13","included":false,"model_binding_residues":[],"reason":{"bound":true,"relevant":true,"conserved_residues":false,"sterically_valid":false}},{"description":"2-acetamido-2-deoxy-beta-D-glucopyranose-(1-4)-2-acetamido-2-deoxy-beta-D-glucopyranose","name":["NAG","NAG"],"number":"15","included":false,"model_binding_residues":[],"reason":{"bound":true,"relevant":true,"conserved_residues":false,"sterically_valid":false}},{"description":"2-acetamido-2-deoxy-beta-D-glucopyranose-(1-4)-2-acetamido-2-deoxy-beta-D-glucopyranose-(1-4)-2-acetamido-2-deoxy-beta-D-glucopyranose","name":["NAG","NAG","NAG"],"number":"4","included":false,"model_binding_residues":[],"reason":{"bound":true,"relevant":true,"conserved_residues":false,"sterically_valid":false}},{"description":"2-acetamido-2-deoxy-beta-D-glucopyranose-(1-4)-2-acetamido-2-deoxy-beta-D-glucopyranose-(1-4)-2-acetamido-2-deoxy-beta-D-glucopyranose","name":["NAG","NAG","NAG"],"number":"9","included":false,"model_binding_residues":[],"reason":{"bound":true,"relevant":true,"conserved_residues":false,"sterically_valid":false}},{"description":"2-acetamido-2-deoxy-beta-D-glucopyranose-(1-4)-2-acetamido-2-deoxy-beta-D-glucopyranose-(1-4)-2-acetamido-2-deoxy-beta-D-glucopyranose","name":["NAG","NAG","NAG"],"number":"14","included":false,"model_binding_residues":[],"reason":{"bound":true,"relevant":true,"conserved_residues":false,"sterically_valid":false}},{"description":"2-acetamido-2-deoxy-beta-D-glucopyranose","name":["NAG"],"number":"16","included":false,"model_binding_residues":[],"reason":{"bound":true,"relevant":true,"conserved_residues":false,"sterically_valid":false}},{"description":"2-acetamido-2-deoxy-beta-D-glucopyranose","name":["NAG"],"number":"17","included":false,"model_binding_residues":[],"reason":{"bound":true,"relevant":true,"conserved_residues":false,"sterically_valid":false}},{"description":"2-acetamido-2-deoxy-beta-D-glucopyranose","name":["NAG"],"number":"18","included":false,"model_binding_residues":[],"reason":{"bound":true,"relevant":true,"conserved_residues":false,"sterically_valid":false}},{"description":"2-acetamido-2-deoxy-beta-D-glucopyranose","name":["NAG"],"number":"19","included":false,"model_binding_residues":[],"reason":{"bound":true,"relevant":true,"conserved_residues":false,"sterically_valid":false}},{"description":"2-acetamido-2-deoxy-beta-D-glucopyranose","name":["NAG"],"number":"20","included":false,"model_binding_residues":[],"reason":{"bound":true,"relevant":true,"conserved_residues":false,"sterically_valid":false}},{"description":"2-acetamido-2-deoxy-beta-D-glucopyranose","name":["NAG"],"number":"21","included":false,"model_binding_residues":[],"reason":{"bound":false,"relevant":false,"conserved_residues":false,"sterically_valid":false}},{"description":"2-acetamido-2-deoxy-beta-D-glucopyranose","name":["NAG"],"number":"22","included":false,"model_binding_residues":[],"reason":{"bound":true,"relevant":true,"conserved_residues":false,"sterically_valid":false}},{"description":"2-acetamido-2-deoxy-beta-D-glucopyranose","name":["NAG"],"number":"23","included":false,"model_binding_residues":[],"reason":{"bound":true,"relevant":true,"conserved_residues":false,"sterically_valid":false}},{"description":"2-acetamido-2-deoxy-beta-D-glucopyranose","name":["NAG"],"number":"24","included":false,"model_binding_residues":[],"reason":{"bound":true,"relevant":true,"conserved_residues":false,"sterically_valid":false}},{"description":"2-acetamido-2-deoxy-beta-D-glucopyranose","name":["NAG"],"number":"25","included":false,"model_binding_residues":[],"reason":{"bound":true,"relevant":true,"conserved_residues":false,"sterically_valid":false}},{"description":"2-acetamido-2-deoxy-beta-D-glucopyranose","name":["NAG"],"number":"26","included":false,"model_binding_residues":[],"reason":{"bound":false,"relevant":false,"conserved_residues":false,"sterically_valid":false}},{"description":"2-acetamido-2-deoxy-beta-D-glucopyranose","name":["NAG"],"number":"27","included":false,"model_binding_residues":[],"reason":{"bound":true,"relevant":true,"conserved_residues":false,"sterically_valid":false}},{"description":"2-acetamido-2-deoxy-beta-D-glucopyranose","name":["NAG"],"number":"28","included":false,"model_binding_residues":[],"reason":{"bound":true,"relevant":true,"conserved_residues":false,"sterically_valid":false}},{"description":"2-acetamido-2-deoxy-beta-D-glucopyranose","name":["NAG"],"number":"29","included":false,"model_binding_residues":[],"reason":{"bound":false,"relevant":false,"conserved_residues":false,"sterically_valid":false}},{"description":"2-acetamido-2-deoxy-beta-D-glucopyranose","name":["NAG"],"number":"30","included":false,"model_binding_residues":[],"reason":{"bound":true,"relevant":true,"conserved_residues":false,"sterically_valid":false}},{"description":"2-acetamido-2-deoxy-beta-D-glucopyranose","name":["NAG"],"number":"31","included":false,"model_binding_residues":[],"reason":{"bound":true,"relevant":true,"conserved_residues":false,"sterically_valid":false}},{"description":"2-acetamido-2-deoxy-beta-D-glucopyranose","name":["NAG"],"number":"32","included":false,"model_binding_residues":[],"reason":{"bound":true,"relevant":true,"conserved_residues":false,"sterically_valid":false}},{"description":"2-acetamido-2-deoxy-beta-D-glucopyranose","name":["NAG"],"number":"33","included":false,"model_binding_residues":[],"reason":{"bound":true,"relevant":true,"conserved_residues":false,"sterically_valid":false}},{"description":"2-acetamido-2-deoxy-beta-D-glucopyranose","name":["NAG"],"number":"34","included":false,"model_binding_residues":[],"reason":{"bound":true,"relevant":true,"conserved_residues":false,"sterically_valid":false}},{"description":"2-acetamido-2-deoxy-beta-D-glucopyranose","name":["NAG"],"number":"35","included":false,"model_binding_residues":[],"reason":{"bound":true,"relevant":true,"conserved_residues":false,"sterically_valid":false}},{"description":"2-acetamido-2-deoxy-beta-D-glucopyranose","name":["NAG"],"number":"36","included":false,"model_binding_residues":[],"reason":{"bound":true,"relevant":true,"conserved_residues":false,"sterically_valid":false}},{"description":"2-acetamido-2-deoxy-beta-D-glucopyranose","name":["NAG"],"number":"37","included":false,"model_binding_residues":[],"reason":{"bound":false,"relevant":false,"conserved_residues":false,"sterically_valid":false}},{"description":"2-acetamido-2-deoxy-beta-D-glucopyranose","name":["NAG"],"number":"38","included":false,"model_binding_residues":[],"reason":{"bound":true,"relevant":true,"conserved_residues":false,"sterically_valid":false}},{"description":"2-acetamido-2-deoxy-beta-D-glucopyranose","name":["NAG"],"number":"39","included":false,"model_binding_residues":[],"reason":{"bound":true,"relevant":true,"conserved_residues":false,"sterically_valid":false}}],"mod_engine":"PROMOD3","pred_lddt":0.0676132373,"mdlchain_butpl_map":{"A":"6b7n.1.A","B":"6b7n.1.B","C":"6b7n.1.C"},"mdl_smtl_map":{"A":"A","B":"B","C":"C"},"tpl_info":{"6b7n.1.A":{"origin":"reference database","label_asym_id":"A","label_smtl_id":"A","entity_type":"polymer","entity_id":"1"},"6b7n.1.B":{"origin":"reference database","label_asym_id":"B","label_smtl_id":"B","entity_type":"polymer","entity_id":"1"},"6b7n.1.C":{"origin":"reference database","label_asym_id":"C","label_smtl_id":"C","entity_type":"polymer","entity_id":"1"}},"major_issues":null,"oligo":{"based_on":"prediction","state":"homo-trimer","state_bu":"homo-trimer","state_tpl":"homo-trimer","qs_prediction":"0.000","qs_conserved":"conserved","chains_to_mdl":3,"res_to_mdl":252},"modified_template":false,"residue_range":[{"chain_name":"A","residue_from":"137","residue_to":"227"},{"chain_name":"B","residue_from":"137","residue_to":"227"},{"chain_name":"C","residue_from":"137","residue_to":"227"}],"chain_subprj_list":null,"templates":["d7cb5cf2ec2727c8ee64aecd7225acba2ffa0626"],"aln_map":{"A":[["target","MKQVFLSTTTEFKEIDTLEPGTWINLVNPTQNESLEIANTFDIDIADLRAPLDAEEMSRITIEDEYTLIIVDVPVTEERNNRTYYVTIPLGIIITEETIITTCLEPLPVLDVFINRRLRNFYTFMRSRFIFQILYRNAELYLTALRSIDRKSEQIESQLHQSTRNEELIELMELEKTIVYFKASLKTNERVIKKLTSSTSNIKKYLEDEDLLEDTLIETQQAIEMADIYGNVLHSMTETFASIISNNQNNIMKTLALVTIVMSIPTMVFSAYGMNFKDNEIPLNGEPNAFWLIVFIAFAMSVSLTLYLIHKKWF",0],["pdb_id=6b7n, chain=A, assembly_id=1, offset=760 atoms","----------------------------------------------------------------------------------------------------------------------------------------LAESFNQAVGNISLALSSVNDAIQQTS-----EALNTVAIAIKKIQTVVNQQGEALSHLTAQLSN--NFQAISTSIQDIYNRLEEVEANQQ---------------------------------------------------------------------------------------",726]],"B":[["target","MKQVFLSTTTEFKEIDTLEPGTWINLVNPTQNESLEIANTFDIDIADLRAPLDAEEMSRITIEDEYTLIIVDVPVTEERNNRTYYVTIPLGIIITEETIITTCLEPLPVLDVFINRRLRNFYTFMRSRFIFQILYRNAELYLTALRSIDRKSEQIESQLHQSTRNEELIELMELEKTIVYFKASLKTNERVIKKLTSSTSNIKKYLEDEDLLEDTLIETQQAIEMADIYGNVLHSMTETFASIISNNQNNIMKTLALVTIVMSIPTMVFSAYGMNFKDNEIPLNGEPNAFWLIVFIAFAMSVSLTLYLIHKKWF",0],["pdb_id=6b7n, chain=A, assembly_id=1, offset=760.B atoms","----------------------------------------------------------------------------------------------------------------------------------------LAESFNQAVGNISLALSSVNDAIQQTS-----EALNTVAIAIKKIQTVVNQQGEALSHLTAQLSN--NFQAISTSIQDIYNRLEEVEANQQ---------------------------------------------------------------------------------------",726]],"C":[["target","MKQVFLSTTTEFKEIDTLEPGTWINLVNPTQNESLEIANTFDIDIADLRAPLDAEEMSRITIEDEYTLIIVDVPVTEERNNRTYYVTIPLGIIITEETIITTCLEPLPVLDVFINRRLRNFYTFMRSRFIFQILYRNAELYLTALRSIDRKSEQIESQLHQSTRNEELIELMELEKTIVYFKASLKTNERVIKKLTSSTSNIKKYLEDEDLLEDTLIETQQAIEMADIYGNVLHSMTETFASIISNNQNNIMKTLALVTIVMSIPTMVFSAYGMNFKDNEIPLNGEPNAFWLIVFIAFAMSVSLTLYLIHKKWF",0],["pdb_id=6b7n, chain=A, assembly_id=1, offset=760.C atoms","----------------------------------------------------------------------------------------------------------------------------------------LAESFNQAVGNISLALSSVNDAIQQTS-----EALNTVAIAIKKIQTVVNQQGEALSHLTAQLSN--NFQAISTSIQDIYNRLEEVEANQQ---------------------------------------------------------------------------------------",726]]},"plip":{},"qmean_values":{"global_scores":{"qmean4_norm_score":0.6232625982,"qmean4_z_score":-3.734276376,"qmean6_norm_score":0.581636925,"qmean6_z_score":-4.2157719983,"interaction_norm_score":-0.0210487069,"interaction_z_score":-0.5689533151,"cbeta_norm_score":0.0126993442,"cbeta_z_score":-6.479709226,"packing_norm_score":-0.292175877,"packing_z_score":-1.3397623302,"torsion_norm_score":-0.0772817759,"torsion_z_score":-2.1998451893,"ss_agreement_norm_score":0.3229045318,"ss_agreement_z_score":-2.6079892543,"acc_agreement_norm_score":0.5787545788,"acc_agreement_z_score":-0.9672560105,"avg_local_score":0.4396886014,"avg_local_score_error":0.05},"local_scores":{"A":[null,null,null,null,null,null,null,null,null,null,null,null,null,null,null,null,null,null,null,null,null,null,null,null,null,null,null,null,null,null,null,null,null,null,null,null,null,null,null,null,null,null,null,null,null,null,null,null,null,null,null,null,null,null,null,null,null,null,null,null,null,null,null,null,null,null,null,null,null,null,null,null,null,null,null,null,null,null,null,null,null,null,null,null,null,null,null,null,null,null,null,null,null,null,null,null,null,null,null,null,null,null,null,null,null,null,null,null,null,null,null,null,null,null,null,null,null,null,null,null,null,null,null,null,null,null,null,null,null,null,null,null,null,null,null,null,0.315686017,0.3739640874,0.3680609204,0.3991875034,0.3784549732,0.4064579751,0.4229744412,0.5119978171,0.4995275462,0.4611372451,0.4712398312,0.5048910049,0.556864483,0.5292364946,0.5210615811,0.4569216819,0.5038580792,0.5882302924,0.3907569933,0.3440413958,0.4241725893,0.3909668588,0.335326544,0.4045413708,0.5132242676,0.3611221049,0.4467600218,0.4133803025,0.4764930548,0.40783693,0.4359619613,0.5500265051,0.6702819092,0.5859257828,0.5491801683,0.5525176264,0.6221955764,0.6574694851,0.497920474,0.5224869722,0.598970256,0.4850832358,0.4445238612,0.4449014354,0.4145938485,0.4201655257,0.4876322503,0.4106525791,0.3710371341,0.4699863175,0.4848462801,0.3715684118,0.4120625424,0.4444912532,0.4048148483,0.3848790507,0.4402859672,0.4710721517,0.4182750045,0.3881691633,0.3824079819,0.5902554318,0.4407359098,0.4811232671,0.4305975965,0.3361953475,0.3128573445,0.3548467741,0.3362983957,0.3471058081,0.417105592,0.393493658,0.4038040382,0.4037774871,0.4611487198,0.4733386966,0.4526732211,0.4524610235,0.4416874836,0.4305910405,0.3978037428,0.3565876969,0.4164464339,0.3775572914,0.3584560703,0.3601016179,0.3587479157,0.3865391151,0.3685381667,0.3229351855,0.3346933999,null,null,null,null,null,null,null,null,null,null,null,null,null,null,null,null,null,null,null,null,null,null,null,null,null,null,null,null,null,null,null,null,null,null,null,null,null,null,null,null,null,null,null,null,null,null,null,null,null,null,null,null,null,null,null,null,null,null,null,null,null,null,null,null,null,null,null,null,null,null,null,null,null,null,null,null,null,null,null,null,null,null,null,null,null,null,null],"B":[null,null,null,null,null,null,null,null,null,null,null,null,null,null,null,null,null,null,null,null,null,null,null,null,null,null,null,null,null,null,null,null,null,null,null,null,null,null,null,null,null,null,null,null,null,null,null,null,null,null,null,null,null,null,null,null,null,null,null,null,null,null,null,null,null,null,null,null,null,null,null,null,null,null,null,null,null,null,null,null,null,null,null,null,null,null,null,null,null,null,null,null,null,null,null,null,null,null,null,null,null,null,null,null,null,null,null,null,null,null,null,null,null,null,null,null,null,null,null,null,null,null,null,null,null,null,null,null,null,null,null,null,null,null,null,null,0.3133736158,0.3714942275,0.3687862103,0.3999459604,0.3790425208,0.4070124091,0.4230649299,0.5116623245,0.4998130029,0.4615695743,0.4713545042,0.5046028962,0.5568500762,0.5305676302,0.5210604594,0.4567336712,0.505305853,0.5892772857,0.3902139485,0.3436903791,0.4239195081,0.3909058048,0.3354048424,0.4045673464,0.513285622,0.3606690846,0.4463054534,0.413266256,0.4763495438,0.4056766609,0.4366911385,0.551197929,0.6749788435,0.5887759792,0.5546892065,0.5539302352,0.625041369,0.6598222421,0.4984115017,0.5227869665,0.5993801602,0.4845742396,0.4442078037,0.4445097216,0.414217764,0.4197675718,0.4869359595,0.4104953429,0.3706239255,0.4689411016,0.4841892367,0.3713559955,0.4073143699,0.4411092573,0.4019169179,0.3632164073,0.410899726,0.4835640802,0.3681006189,0.3703368996,0.3959506883,0.603772582,0.4776597597,0.4936251565,0.4311929062,0.3625924481,0.3415093524,0.4223018508,0.3733206297,0.3374561981,0.4100838234,0.3672285953,0.4018300721,0.3875870465,0.4422333335,0.4908962992,0.4526861982,0.4536874251,0.4359993703,0.4048389655,0.3748105897,0.3595528702,0.414960194,0.3767950777,0.3578163508,0.3606235981,0.3575422967,0.4067498709,0.378903679,0.3585369959,0.3560037841,null,null,null,null,null,null,null,null,null,null,null,null,null,null,null,null,null,null,null,null,null,null,null,null,null,null,null,null,null,null,null,null,null,null,null,null,null,null,null,null,null,null,null,null,null,null,null,null,null,null,null,null,null,null,null,null,null,null,null,null,null,null,null,null,null,null,null,null,null,null,null,null,null,null,null,null,null,null,null,null,null,null,null,null,null,null,null],"C":[null,null,null,null,null,null,null,null,null,null,null,null,null,null,null,null,null,null,null,null,null,null,null,null,null,null,null,null,null,null,null,null,null,null,null,null,null,null,null,null,null,null,null,null,null,null,null,null,null,null,null,null,null,null,null,null,null,null,null,null,null,null,null,null,null,null,null,null,null,null,null,null,null,null,null,null,null,null,null,null,null,null,null,null,null,null,null,null,null,null,null,null,null,null,null,null,null,null,null,null,null,null,null,null,null,null,null,null,null,null,null,null,null,null,null,null,null,null,null,null,null,null,null,null,null,null,null,null,null,null,null,null,null,null,null,null,0.3151178998,0.3732593296,0.3675922022,0.3987790971,0.3780825121,0.4056641224,0.4215906115,0.5108734747,0.4989256132,0.4607989964,0.4708134327,0.5048394109,0.5569885109,0.5293150011,0.5210704927,0.4566976792,0.5037353679,0.5880929521,0.3906842623,0.3440511557,0.4241679012,0.390919836,0.3352664135,0.4045233372,0.5134041979,0.3608392052,0.4455407291,0.4132630885,0.4759987402,0.4069467471,0.4363184676,0.5499672909,0.6717531538,0.5860094021,0.5490852767,0.5526063241,0.6218426441,0.6572284749,0.497577225,0.5211582509,0.5977683888,0.483429483,0.4442009587,0.4441151775,0.4140989914,0.4197650572,0.4867635013,0.4105372994,0.3708276538,0.4697796285,0.4846595181,0.3714041307,0.4120450043,0.4445089728,0.4045487879,0.3849038624,0.4403032034,0.4711443942,0.4185088952,0.3883994542,0.3825918358,0.5902864359,0.4409350496,0.4809449357,0.4327020729,0.3420687542,0.3114801554,0.3548508868,0.337899323,0.3449218335,0.4198526361,0.3968676409,0.4035180036,0.4035189691,0.4613837163,0.4737205161,0.4526397523,0.4531066359,0.4394363688,0.4297845989,0.3971005503,0.3558787187,0.4151315311,0.3765759451,0.3563682425,0.3679703695,0.3727440981,0.3964600093,0.3604876187,0.3286360756,0.3342581619,null,null,null,null,null,null,null,null,null,null,null,null,null,null,null,null,null,null,null,null,null,null,null,null,null,null,null,null,null,null,null,null,null,null,null,null,null,null,null,null,null,null,null,null,null,null,null,null,null,null,null,null,null,null,null,null,null,null,null,null,null,null,null,null,null,null,null,null,null,null,null,null,null,null,null,null,null,null,null,null,null,null,null,null,null,null,null]},"qmean_version":"4.2.0"},"membrane":{"is_transmem":false,"mem_param":{},"transfer":{"biounit_is_transmem":false,"coverage":0.0}}}
