# Supplementary material for: A bacterial pan-genome makes gene essentiality strain-dependent and evolvable
Source: Nat Microbiol. 2022 Sep 12;7(10):1580–92. doi: 10.1038/s41564-022-01208-7 (PMC9519441; doi:10.1038/s41564-022-01208-7)
Supplement: Source Data Fig. 4 — Swiss models data, genetic interactions (a subset of Supplementary Data 11), growth curves data and RNA-seq data for the two transporters (taken from Supplementary Data 6). [file 41564_2022_1208_MOESM8_ESM.zip › Fig_4a_models/SP_0185_swissmodel/SP_0185/models/02/model.pdb]

TITLE     SWISS-MODEL SERVER (https://swissmodel.expasy.org)
TITLE    2 SP_0185
EXPDTA    THEORETICAL MODEL (SWISS-MODEL SERVER)
AUTHOR    SWISS-MODEL SERVER (SEE REFERENCE IN JRNL Records)
REVDAT   1   24-MAY-21 1MOD    1       04:30
JRNL        AUTH   A.WATERHOUSE,M.BERTONI,S.BIENERT,G.STUDER,G.TAURIELLO,
JRNL        AUTH 2 R.GUMIENNY,F.T.HEER,T.A.P.DE BEER,C.REMPFER,L.BORDOLI,
JRNL        AUTH 3 R.LEPORE,T.SCHWEDE
JRNL        TITL   SWISS-MODEL: HOMOLOGY MODELLING OF PROTEIN STRUCTURES AND
JRNL        TITL 2 COMPLEXES
JRNL        REF    NUCLEIC.ACIDS.RES..           V.  46 W296  2018
JRNL        PMID   29788355
JRNL        DOI    10.1093/nar/gky427
REMARK   1
REMARK   1 REFERENCE 1
REMARK   1  AUTH   S.BIENERT,A.WATERHOUSE,T.A.P.DE BEER,G.TAURIELLO,G.STUDER,
REMARK   1  AUTH 2 L.BORDOLI,T.SCHWEDE
REMARK   1  TITL   THE SWISS-MODEL REPOSITORY - NEW FEATURES AND FUNCTIONALITY
REMARK   1  REF    NUCLEIC.ACIDS.RES..           V.  45       2017
REMARK   1  REFN                   ISSN 0305-1048
REMARK   1  PMID   27899672
REMARK   1  DOI    10.1093/nar/gkw1132
REMARK   1
REMARK   1 REFERENCE 2
REMARK   1  AUTH   N.GUEX,M.C.PEITSCH,T.SCHWEDE
REMARK   1  TITL   AUTOMATED COMPARATIVE PROTEIN STRUCTURE MODELING WITH
REMARK   1  TITL 2 SWISS-MODEL AND SWISS-PDBVIEWER: A HISTORICAL PERSPECTIVE
REMARK   1  REF    ELECTROPHORESIS               V.  30       2009
REMARK   1  REFN                   ISSN 0173-0835
REMARK   1  PMID   19517507
REMARK   1  DOI    10.1002/elps.200900140
REMARK   1
REMARK   1 REFERENCE 3
REMARK   1  AUTH   G.STUDER,G.TAURIELLO,S.BIENERT,M.BIASINI,N.JOHNER,T.SCHWEDE
REMARK   1  TITL   PROMOD3 - A VERSATILE HOMOLOGY MODELLING TOOLBOX
REMARK   1  REF    PLOS COMP. BIOL.              V.  17       2021
REMARK   1  REFN                   ISSN 
REMARK   1  PMID   33507980
REMARK   1  DOI    https://doi.org/10.1371/journal.pcbi.1008667
REMARK   1
REMARK   1 REFERENCE 4
REMARK   1  AUTH   G.STUDER,C.REMPFER,A.WATERHOUSE,R.GUMIENNY,J.HAAS,T.SCHWEDE
REMARK   1  TITL   QMEANDISCO - DISTANCE CONSTRAINTS APPLIED ON MODEL QUALITY 
REMARK   1  TITL 2 ESTIMATION
REMARK   1  REF    BIOINFORMATICS                V.  36       2020
REMARK   1  REFN                   ISSN 
REMARK   1  PMID   31697312
REMARK   1  DOI    https://doi.org/10.1093/bioinformatics/btz828
REMARK   1
REMARK   1 REFERENCE 5
REMARK   1  AUTH   P.BENKERT,M.BIASINI,T.SCHWEDE
REMARK   1  TITL   TOWARD THE ESTIMATION OF THE ABSOLUTE QUALITY OF INDIVIDUAL
REMARK   1  TITL 2 PROTEIN STRUCTURE MODELS
REMARK   1  REF    BIOINFORMATICS                V.  27       2011
REMARK   1  REFN                   ISSN 1367-4803
REMARK   1  PMID   21134891
REMARK   1  DOI    10.1093/bioinformatics/btq662
REMARK   1
REMARK   1 REFERENCE 6
REMARK   1  AUTH   M.BERTONI,F.KIEFER,M.BIASINI,L.BORDOLI,T.SCHWEDE
REMARK   1  TITL   MODELING PROTEIN QUATERNARY STRUCTURE OF HOMO- AND
REMARK   1  TITL 2 HETERO-OLIGOMERS BEYOND BINARY INTERACTIONS BY HOMOLOGY
REMARK   1  REF    SCI.REP.                      V.   7       2017
REMARK   1  REFN                   ISSN
REMARK   1  PMID   28874689
REMARK   1  DOI    10.1038/s41598-017-09654-8
REMARK   1
REMARK   1 DISCLAIMER
REMARK   1 The SWISS-MODEL SERVER produces theoretical models for proteins.
REMARK   1 The results of any theoretical modelling procedure is
REMARK   1 NON-EXPERIMENTAL and MUST be considered with care. These models may
REMARK   1 contain significant errors. This is especially true for automated
REMARK   1 modeling since there is no human intervention during model
REMARK   1 building. Please read the header section and the logfile carefully
REMARK   1 to know what templates and alignments were used during the model
REMARK   1 building process. All information by the SWISS-MODEL SERVER is
REMARK   1 provided "AS-IS", without any warranty, expressed or implied.
REMARK   2
REMARK   2 COPYRIGHT NOTICE
REMARK   2 This SWISS-MODEL protein model is copyright. It is produced by the
REMARK   2 SWISS-MODEL server, developed by the Computational Structural
REMARK   2 Biology Group at the SIB Swiss Institute of Bioinformatics at the
REMARK   2 Biozentrum, University of Basel (https://swissmodel.expasy.org). This
REMARK   2 model is licensed under the CC BY-SA 4.0 Creative Commons
REMARK   2 Attribution-ShareAlike 4.0 International License
REMARK   2 (https://creativecommons.org/licenses/by-sa/4.0/legalcode), i.e. you
REMARK   2 can copy and redistribute the model in any medium or format,
REMARK   2 transform and build upon the model for any purpose, even
REMARK   2 commercially, under the following terms:
REMARK   2 Attribution - You must give appropriate credit, provide a link to
REMARK   2 the license, and indicate if changes were made. You may do so in any
REMARK   2 reasonable manner, but not in any way that suggests the licensor
REMARK   2 endorses you or your use. When you publish, patent or distribute
REMARK   2 results that were fully or partially based on the model, please cite
REMARK   2 the corresponding papers mentioned under JRNL.
REMARK   2 ShareAlike - If you remix, transform, or build upon the material,
REMARK   2 you must distribute your contributions under the same license as the
REMARK   2 original.
REMARK   2 No additional restrictions - you may not apply legal terms or
REMARK   2 technological measures that legally restrict others from doing
REMARK   2 anything the license permits.
REMARK   2 Find a human-readable summary of (and not a substitute for) the
REMARK   2 CC BY-SA 4.0 license at this link:
REMARK   2 https://creativecommons.org/licenses/by-sa/4.0/
REMARK   3 
REMARK   3 MODEL INFORMATION
REMARK   3  ENGIN   PROMOD3
REMARK   3  VERSN   3.2.0
REMARK   3  OSTAT   homo-trimer
REMARK   3  OSRSN   PREDICTION
REMARK   3  QSPRD   0.000
REMARK   3  GMQE    0.07
REMARK   3  QMNV    4.2.0
REMARK   3  QMN4    -3.73
REMARK   3  MODT    FALSE
REMARK   3 
REMARK   3 TEMPLATE 1
REMARK   3  PDBID   6b7n
REMARK   3  CHAIN   A
REMARK   3  MMCIF   A
REMARK   3  PDBV    2021-05-14
REMARK   3  SMTLE   6b7n.1.A
REMARK   3  SMTLV   2021-05-19
REMARK   3  MTHD    ELECTRON MICROSCOPY 0.00 A
REMARK   3  FOUND   HHblits
REMARK   3  GMQE    0.09
REMARK   3  SIM     0.28
REMARK   3  SID     14.29
REMARK   3  OSTAT   homo-trimer
REMARK   3  LIGND   NAG-NAG
REMARK   3  LIGND 2 NAG-NAG
REMARK   3  LIGND 3 NAG-NAG
REMARK   3  LIGND 4 NAG-NAG
REMARK   3  LIGND 5 NAG-NAG
REMARK   3  LIGND 6 NAG-NAG
REMARK   3  LIGND 7 NAG-NAG
REMARK   3  LIGND 8 NAG-NAG
REMARK   3  LIGND 9 NAG-NAG
REMARK   3  LIGND 10 NAG-NAG
REMARK   3  LIGND 11 NAG-NAG
REMARK   3  LIGND 12 NAG-NAG
REMARK   3  LIGND 13 NAG
REMARK   3  LIGND 14 NAG
REMARK   3  LIGND 15 NAG
REMARK   3  LIGND 16 NAG
REMARK   3  LIGND 17 NAG
REMARK   3  LIGND 18 NAG
REMARK   3  LIGND 19 NAG
REMARK   3  LIGND 20 NAG
REMARK   3  LIGND 21 NAG
REMARK   3  LIGND 22 NAG
REMARK   3  LIGND 23 NAG
REMARK   3  LIGND 24 NAG
REMARK   3  LIGND 25 NAG
REMARK   3  LIGND 26 NAG
REMARK   3  LIGND 27 NAG
REMARK   3  LIGND 28 NAG
REMARK   3  LIGND 29 NAG
REMARK   3  LIGND 30 NAG
REMARK   3  LIGND 31 NAG
REMARK   3  LIGND 32 NAG
REMARK   3  LIGND 33 NAG
REMARK   3  LIGND 34 NAG
REMARK   3  LIGND 35 NAG
REMARK   3  LIGND 36 NAG
REMARK   3  ALN A TRG MKQVFLSTTTEFKEIDTLEPGTWINLVNPTQNESLEIANTFDIDIADLRAPLDAEEMS
REMARK   3  ALN A TRG RITIEDEYTLIIVDVPVTEERNNRTYYVTIPLGIIITEETIITTCLEPLPVLDVFINR
REMARK   3  ALN A TRG RLRNFYTFMRSRFIFQILYRNAELYLTALRSIDRKSEQIESQLHQSTRNEELIELMEL
REMARK   3  ALN A TRG EKTIVYFKASLKTNERVIKKLTSSTSNIKKYLEDEDLLEDTLIETQQAIEMADIYGNV
REMARK   3  ALN A TRG LHSMTETFASIISNNQNNIMKTLALVTIVMSIPTMVFSAYGMNFKDNEIPLNGEPNAF
REMARK   3  ALN A TRG WLIVFIAFAMSVSLTLYLIHKKWF
REMARK   3  ALN A TPL ----------------------------------------------------------
REMARK   3  ALN A TPL ----------------------------------------------------------
REMARK   3  ALN A TPL --------------------LAESFNQAVGNISLALSSVNDAIQQTS-----EALNTV
REMARK   3  ALN A TPL AIAIKKIQTVVNQQGEALSHLTAQLSN--NFQAISTSIQDIYNRLEEVEANQQ-----
REMARK   3  ALN A TPL ----------------------------------------------------------
REMARK   3  ALN A TPL ------------------------
REMARK   3  ALN A OFF 760
ATOM      1  N   ASN A 137     190.000 153.836 208.028  1.00  0.32           N  
ATOM      2  CA  ASN A 137     189.624 154.915 207.026  1.00  0.32           C  
ATOM      3  C   ASN A 137     190.760 155.438 206.183  1.00  0.32           C  
ATOM      4  O   ASN A 137     190.609 155.507 204.976  1.00  0.32           O  
ATOM      5  CB  ASN A 137     188.879 156.111 207.676  1.00  0.32           C  
ATOM      6  CG  ASN A 137     187.563 155.584 208.224  1.00  0.32           C  
ATOM      7  OD1 ASN A 137     187.224 154.441 207.902  1.00  0.32           O  
ATOM      8  ND2 ASN A 137     186.868 156.350 209.080  1.00  0.32           N  
ATOM      9  N   ALA A 138     191.930 155.780 206.783  1.00  0.37           N  
ATOM     10  CA  ALA A 138     193.087 156.249 206.045  1.00  0.37           C  
ATOM     11  C   ALA A 138     193.569 155.238 205.013  1.00  0.37           C  
ATOM     12  O   ALA A 138     193.657 155.564 203.838  1.00  0.37           O  
ATOM     13  CB  ALA A 138     194.211 156.580 207.049  1.00  0.37           C  
ATOM     14  N   GLU A 139     193.745 153.956 205.423  1.00  0.37           N  
ATOM     15  CA  GLU A 139     194.133 152.884 204.525  1.00  0.37           C  
ATOM     16  C   GLU A 139     193.159 152.699 203.375  1.00  0.37           C  
ATOM     17  O   GLU A 139     193.545 152.727 202.219  1.00  0.37           O  
ATOM     18  CB  GLU A 139     194.315 151.561 205.320  1.00  0.37           C  
ATOM     19  CG  GLU A 139     195.473 151.614 206.347  1.00  0.37           C  
ATOM     20  CD  GLU A 139     196.803 151.865 205.640  1.00  0.37           C  
ATOM     21  OE1 GLU A 139     197.010 151.286 204.544  1.00  0.37           O  
ATOM     22  OE2 GLU A 139     197.590 152.673 206.191  1.00  0.37           O  
ATOM     23  N   LEU A 140     191.843 152.630 203.679  1.00  0.40           N  
ATOM     24  CA  LEU A 140     190.787 152.488 202.690  1.00  0.40           C  
ATOM     25  C   LEU A 140     190.716 153.645 201.702  1.00  0.40           C  
ATOM     26  O   LEU A 140     190.520 153.441 200.515  1.00  0.40           O  
ATOM     27  CB  LEU A 140     189.403 152.258 203.347  1.00  0.40           C  
ATOM     28  CG  LEU A 140     189.255 150.947 204.150  1.00  0.40           C  
ATOM     29  CD1 LEU A 140     187.907 150.942 204.892  1.00  0.40           C  
ATOM     30  CD2 LEU A 140     189.356 149.703 203.247  1.00  0.40           C  
ATOM     31  N   TYR A 141     190.892 154.902 202.165  1.00  0.38           N  
ATOM     32  CA  TYR A 141     190.959 156.051 201.287  1.00  0.38           C  
ATOM     33  C   TYR A 141     192.200 156.051 200.390  1.00  0.38           C  
ATOM     34  O   TYR A 141     192.105 156.281 199.187  1.00  0.38           O  
ATOM     35  CB  TYR A 141     190.873 157.345 202.133  1.00  0.38           C  
ATOM     36  CG  TYR A 141     190.788 158.567 201.269  1.00  0.38           C  
ATOM     37  CD1 TYR A 141     191.915 159.375 201.063  1.00  0.38           C  
ATOM     38  CD2 TYR A 141     189.597 158.880 200.604  1.00  0.38           C  
ATOM     39  CE1 TYR A 141     191.843 160.487 200.216  1.00  0.38           C  
ATOM     40  CE2 TYR A 141     189.526 159.996 199.760  1.00  0.38           C  
ATOM     41  CZ  TYR A 141     190.648 160.806 199.573  1.00  0.38           C  
ATOM     42  OH  TYR A 141     190.583 161.942 198.747  1.00  0.38           O  
ATOM     43  N   LEU A 142     193.394 155.762 200.957  1.00  0.41           N  
ATOM     44  CA  LEU A 142     194.636 155.676 200.209  1.00  0.41           C  
ATOM     45  C   LEU A 142     194.644 154.556 199.183  1.00  0.41           C  
ATOM     46  O   LEU A 142     195.068 154.756 198.046  1.00  0.41           O  
ATOM     47  CB  LEU A 142     195.856 155.503 201.142  1.00  0.41           C  
ATOM     48  CG  LEU A 142     196.187 156.710 202.041  1.00  0.41           C  
ATOM     49  CD1 LEU A 142     197.258 156.298 203.066  1.00  0.41           C  
ATOM     50  CD2 LEU A 142     196.638 157.942 201.236  1.00  0.41           C  
ATOM     51  N   THR A 143     194.150 153.353 199.546  1.00  0.42           N  
ATOM     52  CA  THR A 143     193.962 152.237 198.627  1.00  0.42           C  
ATOM     53  C   THR A 143     192.957 152.570 197.537  1.00  0.42           C  
ATOM     54  O   THR A 143     193.251 152.354 196.366  1.00  0.42           O  
ATOM     55  CB  THR A 143     193.598 150.898 199.286  1.00  0.42           C  
ATOM     56  OG1 THR A 143     192.449 150.963 200.116  1.00  0.42           O  
ATOM     57  CG2 THR A 143     194.763 150.445 200.178  1.00  0.42           C  
ATOM     58  N   ALA A 144     191.800 153.189 197.882  1.00  0.51           N  
ATOM     59  CA  ALA A 144     190.778 153.621 196.943  1.00  0.51           C  
ATOM     60  C   ALA A 144     191.272 154.642 195.933  1.00  0.51           C  
ATOM     61  O   ALA A 144     191.093 154.487 194.733  1.00  0.51           O  
ATOM     62  CB  ALA A 144     189.567 154.222 197.695  1.00  0.51           C  
ATOM     63  N   LEU A 145     191.974 155.702 196.382  1.00  0.50           N  
ATOM     64  CA  LEU A 145     192.565 156.670 195.476  1.00  0.50           C  
ATOM     65  C   LEU A 145     193.662 156.078 194.602  1.00  0.50           C  
ATOM     66  O   LEU A 145     193.713 156.292 193.396  1.00  0.50           O  
ATOM     67  CB  LEU A 145     193.053 157.906 196.252  1.00  0.50           C  
ATOM     68  CG  LEU A 145     193.542 159.079 195.378  1.00  0.50           C  
ATOM     69  CD1 LEU A 145     192.474 159.592 194.394  1.00  0.50           C  
ATOM     70  CD2 LEU A 145     194.035 160.221 196.278  1.00  0.50           C  
ATOM     71  N   ARG A 146     194.524 155.224 195.189  1.00  0.46           N  
ATOM     72  CA  ARG A 146     195.522 154.479 194.452  1.00  0.46           C  
ATOM     73  C   ARG A 146     194.935 153.539 193.398  1.00  0.46           C  
ATOM     74  O   ARG A 146     195.459 153.424 192.293  1.00  0.46           O  
ATOM     75  CB  ARG A 146     196.392 153.666 195.434  1.00  0.46           C  
ATOM     76  CG  ARG A 146     197.576 152.936 194.785  1.00  0.46           C  
ATOM     77  CD  ARG A 146     198.453 152.244 195.825  1.00  0.46           C  
ATOM     78  NE  ARG A 146     199.547 151.556 195.055  1.00  0.46           N  
ATOM     79  CZ  ARG A 146     200.520 150.828 195.626  1.00  0.46           C  
ATOM     80  NH1 ARG A 146     201.456 150.241 194.882  1.00  0.46           N  
ATOM     81  NH2 ARG A 146     200.572 150.653 196.942  1.00  0.46           N  
ATOM     82  N   SER A 147     193.827 152.827 193.703  1.00  0.47           N  
ATOM     83  CA  SER A 147     193.138 151.965 192.752  1.00  0.47           C  
ATOM     84  C   SER A 147     192.426 152.753 191.662  1.00  0.47           C  
ATOM     85  O   SER A 147     192.314 152.252 190.545  1.00  0.47           O  
ATOM     86  CB  SER A 147     192.183 150.908 193.391  1.00  0.47           C  
ATOM     87  OG  SER A 147     191.004 151.469 193.958  1.00  0.47           O  
ATOM     88  N   ILE A 148     191.989 154.012 191.939  1.00  0.50           N  
ATOM     89  CA  ILE A 148     191.507 154.981 190.951  1.00  0.50           C  
ATOM     90  C   ILE A 148     192.593 155.393 189.979  1.00  0.50           C  
ATOM     91  O   ILE A 148     192.396 155.286 188.771  1.00  0.50           O  
ATOM     92  CB  ILE A 148     190.872 156.239 191.570  1.00  0.50           C  
ATOM     93  CG1 ILE A 148     189.563 155.864 192.305  1.00  0.50           C  
ATOM     94  CG2 ILE A 148     190.609 157.338 190.503  1.00  0.50           C  
ATOM     95  CD1 ILE A 148     189.011 156.936 193.257  1.00  0.50           C  
ATOM     96  N   ASP A 149     193.788 155.795 190.474  1.00  0.56           N  
ATOM     97  CA  ASP A 149     194.923 156.150 189.637  1.00  0.56           C  
ATOM     98  C   ASP A 149     195.358 154.965 188.780  1.00  0.56           C  
ATOM     99  O   ASP A 149     195.494 155.039 187.564  1.00  0.56           O  
ATOM    100  CB  ASP A 149     196.085 156.696 190.517  1.00  0.56           C  
ATOM    101  CG  ASP A 149     195.740 158.049 191.131  1.00  0.56           C  
ATOM    102  OD1 ASP A 149     194.796 158.714 190.633  1.00  0.56           O  
ATOM    103  OD2 ASP A 149     196.446 158.433 192.100  1.00  0.56           O  
ATOM    104  N   ARG A 150     195.462 153.765 189.381  1.00  0.53           N  
ATOM    105  CA  ARG A 150     195.770 152.567 188.622  1.00  0.53           C  
ATOM    106  C   ARG A 150     194.698 152.123 187.642  1.00  0.53           C  
ATOM    107  O   ARG A 150     194.997 151.435 186.671  1.00  0.53           O  
ATOM    108  CB  ARG A 150     196.117 151.371 189.538  1.00  0.53           C  
ATOM    109  CG  ARG A 150     197.384 151.561 190.392  1.00  0.53           C  
ATOM    110  CD  ARG A 150     198.566 152.160 189.626  1.00  0.53           C  
ATOM    111  NE  ARG A 150     199.708 152.164 190.577  1.00  0.53           N  
ATOM    112  CZ  ARG A 150     200.863 152.793 190.299  1.00  0.53           C  
ATOM    113  NH1 ARG A 150     201.831 152.799 191.211  1.00  0.53           N  
ATOM    114  NH2 ARG A 150     201.085 153.418 189.155  1.00  0.53           N  
ATOM    115  N   LYS A 151     193.426 152.484 187.883  1.00  0.52           N  
ATOM    116  CA  LYS A 151     192.346 152.267 186.948  1.00  0.52           C  
ATOM    117  C   LYS A 151     192.316 153.255 185.785  1.00  0.52           C  
ATOM    118  O   LYS A 151     191.818 152.940 184.709  1.00  0.52           O  
ATOM    119  CB  LYS A 151     190.991 152.376 187.672  1.00  0.52           C  
ATOM    120  CG  LYS A 151     189.751 152.056 186.820  1.00  0.52           C  
ATOM    121  CD  LYS A 151     189.795 150.690 186.124  1.00  0.52           C  
ATOM    122  CE  LYS A 151     188.454 150.320 185.497  1.00  0.52           C  
ATOM    123  NZ  LYS A 151     188.508 148.927 185.013  1.00  0.52           N  
ATOM    124  N   SER A 152     192.822 154.490 185.972  1.00  0.46           N  
ATOM    125  CA  SER A 152     192.909 155.459 184.896  1.00  0.46           C  
ATOM    126  C   SER A 152     194.206 155.353 184.096  1.00  0.46           C  
ATOM    127  O   SER A 152     194.220 155.692 182.915  1.00  0.46           O  
ATOM    128  CB  SER A 152     192.746 156.914 185.415  1.00  0.46           C  
ATOM    129  OG  SER A 152     193.783 157.246 186.339  1.00  0.46           O  
ATOM    130  N   GLU A 153     195.321 154.856 184.697  1.00  0.50           N  
ATOM    131  CA  GLU A 153     196.565 154.579 183.985  1.00  0.50           C  
ATOM    132  C   GLU A 153     196.442 153.410 183.017  1.00  0.50           C  
ATOM    133  O   GLU A 153     196.684 153.527 181.816  1.00  0.50           O  
ATOM    134  CB  GLU A 153     197.725 154.242 184.972  1.00  0.50           C  
ATOM    135  CG  GLU A 153     198.249 155.422 185.840  1.00  0.50           C  
ATOM    136  CD  GLU A 153     199.223 154.990 186.939  1.00  0.50           C  
ATOM    137  OE1 GLU A 153     199.364 153.762 187.176  1.00  0.50           O  
ATOM    138  OE2 GLU A 153     199.860 155.860 187.587  1.00  0.50           O  
ATOM    139  N   GLN A 154     195.995 152.242 183.518  1.00  0.59           N  
ATOM    140  CA  GLN A 154     195.675 151.112 182.677  1.00  0.59           C  
ATOM    141  C   GLN A 154     194.212 151.245 182.289  1.00  0.59           C  
ATOM    142  O   GLN A 154     193.318 150.880 183.049  1.00  0.59           O  
ATOM    143  CB  GLN A 154     195.933 149.757 183.390  1.00  0.59           C  
ATOM    144  CG  GLN A 154     195.693 148.508 182.501  1.00  0.59           C  
ATOM    145  CD  GLN A 154     195.945 147.205 183.269  1.00  0.59           C  
ATOM    146  OE1 GLN A 154     196.413 147.204 184.410  1.00  0.59           O  
ATOM    147  NE2 GLN A 154     195.630 146.050 182.642  1.00  0.59           N  
ATOM    148  N   ILE A 155     193.925 151.754 181.065  1.00  0.39           N  
ATOM    149  CA  ILE A 155     192.570 152.114 180.653  1.00  0.39           C  
ATOM    150  C   ILE A 155     191.711 150.928 180.230  1.00  0.39           C  
ATOM    151  O   ILE A 155     190.565 151.085 179.807  1.00  0.39           O  
ATOM    152  CB  ILE A 155     192.552 153.140 179.512  1.00  0.39           C  
ATOM    153  CG1 ILE A 155     193.234 152.617 178.222  1.00  0.39           C  
ATOM    154  CG2 ILE A 155     193.155 154.465 180.026  1.00  0.39           C  
ATOM    155  CD1 ILE A 155     193.018 153.523 177.001  1.00  0.39           C  
ATOM    156  N   GLU A 156     192.265 149.705 180.322  1.00  0.34           N  
ATOM    157  CA  GLU A 156     191.560 148.451 180.167  1.00  0.34           C  
ATOM    158  C   GLU A 156     190.481 148.250 181.220  1.00  0.34           C  
ATOM    159  O   GLU A 156     190.574 148.670 182.384  1.00  0.34           O  
ATOM    160  CB  GLU A 156     192.514 147.239 180.115  1.00  0.34           C  
ATOM    161  CG  GLU A 156     193.487 147.263 178.915  1.00  0.34           C  
ATOM    162  CD  GLU A 156     194.400 146.040 178.959  1.00  0.34           C  
ATOM    163  OE1 GLU A 156     194.664 145.464 177.871  1.00  0.34           O  
ATOM    164  OE2 GLU A 156     194.861 145.697 180.073  1.00  0.34           O  
ATOM    165  N   SER A 157     189.371 147.617 180.829  1.00  0.42           N  
ATOM    166  CA  SER A 157     188.231 147.542 181.699  1.00  0.42           C  
ATOM    167  C   SER A 157     187.341 146.393 181.311  1.00  0.42           C  
ATOM    168  O   SER A 157     187.392 145.911 180.180  1.00  0.42           O  
ATOM    169  CB  SER A 157     187.420 148.874 181.702  1.00  0.42           C  
ATOM    170  OG  SER A 157     186.900 149.253 180.425  1.00  0.42           O  
ATOM    171  N   GLN A 158     186.528 145.904 182.269  1.00  0.39           N  
ATOM    172  CA  GLN A 158     185.534 144.883 182.060  1.00  0.39           C  
ATOM    173  C   GLN A 158     184.441 145.143 183.058  1.00  0.39           C  
ATOM    174  O   GLN A 158     184.732 145.455 184.213  1.00  0.39           O  
ATOM    175  CB  GLN A 158     186.032 143.438 182.327  1.00  0.39           C  
ATOM    176  CG  GLN A 158     187.159 142.992 181.380  1.00  0.39           C  
ATOM    177  CD  GLN A 158     187.635 141.572 181.664  1.00  0.39           C  
ATOM    178  OE1 GLN A 158     188.280 141.286 182.675  1.00  0.39           O  
ATOM    179  NE2 GLN A 158     187.333 140.640 180.730  1.00  0.39           N  
ATOM    180  N   LEU A 159     183.172 144.993 182.635  1.00  0.34           N  
ATOM    181  CA  LEU A 159     182.011 145.289 183.453  1.00  0.34           C  
ATOM    182  C   LEU A 159     181.889 144.370 184.644  1.00  0.34           C  
ATOM    183  O   LEU A 159     181.940 143.150 184.510  1.00  0.34           O  
ATOM    184  CB  LEU A 159     180.715 145.259 182.614  1.00  0.34           C  
ATOM    185  CG  LEU A 159     179.419 145.683 183.339  1.00  0.34           C  
ATOM    186  CD1 LEU A 159     179.460 147.148 183.798  1.00  0.34           C  
ATOM    187  CD2 LEU A 159     178.203 145.453 182.429  1.00  0.34           C  
ATOM    188  N   HIS A 160     181.744 144.950 185.854  1.00  0.40           N  
ATOM    189  CA  HIS A 160     181.900 144.226 187.105  1.00  0.40           C  
ATOM    190  C   HIS A 160     183.269 143.569 187.217  1.00  0.40           C  
ATOM    191  O   HIS A 160     183.387 142.348 187.312  1.00  0.40           O  
ATOM    192  CB  HIS A 160     180.758 143.229 187.457  1.00  0.40           C  
ATOM    193  CG  HIS A 160     179.482 143.863 187.923  1.00  0.40           C  
ATOM    194  ND1 HIS A 160     179.418 144.387 189.195  1.00  0.40           N  
ATOM    195  CD2 HIS A 160     178.293 144.029 187.293  1.00  0.40           C  
ATOM    196  CE1 HIS A 160     178.207 144.866 189.319  1.00  0.40           C  
ATOM    197  NE2 HIS A 160     177.468 144.678 188.198  1.00  0.40           N  
ATOM    198  N   GLN A 161     184.353 144.378 187.163  1.00  0.51           N  
ATOM    199  CA  GLN A 161     185.717 143.884 187.074  1.00  0.51           C  
ATOM    200  C   GLN A 161     186.163 143.137 188.327  1.00  0.51           C  
ATOM    201  O   GLN A 161     186.738 143.694 189.269  1.00  0.51           O  
ATOM    202  CB  GLN A 161     186.705 145.027 186.740  1.00  0.51           C  
ATOM    203  CG  GLN A 161     188.198 144.649 186.544  1.00  0.51           C  
ATOM    204  CD  GLN A 161     188.483 143.960 185.210  1.00  0.51           C  
ATOM    205  OE1 GLN A 161     188.727 144.664 184.227  1.00  0.51           O  
ATOM    206  NE2 GLN A 161     188.472 142.610 185.158  1.00  0.51           N  
ATOM    207  N   SER A 162     185.914 141.814 188.328  1.00  0.36           N  
ATOM    208  CA  SER A 162     185.988 140.920 189.478  1.00  0.36           C  
ATOM    209  C   SER A 162     187.348 140.801 190.141  1.00  0.36           C  
ATOM    210  O   SER A 162     187.451 140.541 191.331  1.00  0.36           O  
ATOM    211  CB  SER A 162     185.462 139.485 189.176  1.00  0.36           C  
ATOM    212  OG  SER A 162     186.222 138.810 188.166  1.00  0.36           O  
ATOM    213  N   THR A 163     188.419 141.054 189.360  1.00  0.45           N  
ATOM    214  CA  THR A 163     189.843 141.027 189.713  1.00  0.45           C  
ATOM    215  C   THR A 163     190.222 141.893 190.888  1.00  0.45           C  
ATOM    216  O   THR A 163     191.214 141.643 191.567  1.00  0.45           O  
ATOM    217  CB  THR A 163     190.762 141.439 188.552  1.00  0.45           C  
ATOM    218  OG1 THR A 163     190.476 142.719 188.001  1.00  0.45           O  
ATOM    219  CG2 THR A 163     190.588 140.444 187.407  1.00  0.45           C  
ATOM    220  N   ARG A 164     189.425 142.934 191.178  1.00  0.41           N  
ATOM    221  CA  ARG A 164     189.667 143.765 192.329  1.00  0.41           C  
ATOM    222  C   ARG A 164     188.877 143.418 193.581  1.00  0.41           C  
ATOM    223  O   ARG A 164     188.972 144.120 194.587  1.00  0.41           O  
ATOM    224  CB  ARG A 164     189.246 145.180 191.986  1.00  0.41           C  
ATOM    225  CG  ARG A 164     190.254 145.999 191.177  1.00  0.41           C  
ATOM    226  CD  ARG A 164     191.628 146.413 191.651  1.00  0.41           C  
ATOM    227  NE  ARG A 164     192.068 147.219 190.445  1.00  0.41           N  
ATOM    228  CZ  ARG A 164     193.233 147.867 190.397  1.00  0.41           C  
ATOM    229  NH1 ARG A 164     193.621 148.569 189.336  1.00  0.41           N  
ATOM    230  NH2 ARG A 164     193.991 147.813 191.484  1.00  0.41           N  
ATOM    231  N   ASN A 165     188.087 142.334 193.589  1.00  0.48           N  
ATOM    232  CA  ASN A 165     187.409 141.881 194.794  1.00  0.48           C  
ATOM    233  C   ASN A 165     186.398 142.875 195.388  1.00  0.48           C  
ATOM    234  O   ASN A 165     185.414 143.240 194.768  1.00  0.48           O  
ATOM    235  CB  ASN A 165     188.416 141.401 195.871  1.00  0.48           C  
ATOM    236  CG  ASN A 165     189.327 140.316 195.313  1.00  0.48           C  
ATOM    237  OD1 ASN A 165     188.901 139.425 194.580  1.00  0.48           O  
ATOM    238  ND2 ASN A 165     190.617 140.357 195.719  1.00  0.48           N  
ATOM    239  N   GLU A 166     186.630 143.350 196.631  1.00  0.41           N  
ATOM    240  CA  GLU A 166     185.864 144.396 197.280  1.00  0.41           C  
ATOM    241  C   GLU A 166     185.877 145.733 196.570  1.00  0.41           C  
ATOM    242  O   GLU A 166     184.897 146.472 196.589  1.00  0.41           O  
ATOM    243  CB  GLU A 166     186.376 144.582 198.712  1.00  0.41           C  
ATOM    244  CG  GLU A 166     186.076 143.361 199.608  1.00  0.41           C  
ATOM    245  CD  GLU A 166     186.625 143.547 201.020  1.00  0.41           C  
ATOM    246  OE1 GLU A 166     187.313 144.574 201.260  1.00  0.41           O  
ATOM    247  OE2 GLU A 166     186.367 142.651 201.858  1.00  0.41           O  
ATOM    248  N   GLU A 167     186.966 146.052 195.847  1.00  0.44           N  
ATOM    249  CA  GLU A 167     187.092 147.316 195.164  1.00  0.44           C  
ATOM    250  C   GLU A 167     186.332 147.294 193.823  1.00  0.44           C  
ATOM    251  O   GLU A 167     186.381 148.243 193.051  1.00  0.44           O  
ATOM    252  CB  GLU A 167     188.597 147.622 194.903  1.00  0.44           C  
ATOM    253  CG  GLU A 167     189.498 147.897 196.140  1.00  0.44           C  
ATOM    254  CD  GLU A 167     190.966 148.106 195.740  1.00  0.44           C  
ATOM    255  OE1 GLU A 167     191.268 148.045 194.519  1.00  0.44           O  
ATOM    256  OE2 GLU A 167     191.813 148.324 196.643  1.00  0.44           O  
ATOM    257  N   LEU A 168     185.579 146.209 193.503  1.00  0.55           N  
ATOM    258  CA  LEU A 168     184.943 145.954 192.222  1.00  0.55           C  
ATOM    259  C   LEU A 168     184.031 147.056 191.714  1.00  0.55           C  
ATOM    260  O   LEU A 168     184.144 147.457 190.565  1.00  0.55           O  
ATOM    261  CB  LEU A 168     184.144 144.634 192.318  1.00  0.55           C  
ATOM    262  CG  LEU A 168     183.512 144.036 191.052  1.00  0.55           C  
ATOM    263  CD1 LEU A 168     183.251 142.548 191.314  1.00  0.55           C  
ATOM    264  CD2 LEU A 168     182.169 144.630 190.651  1.00  0.55           C  
ATOM    265  N   ILE A 169     183.121 147.585 192.558  1.00  0.67           N  
ATOM    266  CA  ILE A 169     182.040 148.485 192.161  1.00  0.67           C  
ATOM    267  C   ILE A 169     182.510 149.909 192.006  1.00  0.67           C  
ATOM    268  O   ILE A 169     182.275 150.555 190.983  1.00  0.67           O  
ATOM    269  CB  ILE A 169     180.856 148.371 193.105  1.00  0.67           C  
ATOM    270  CG1 ILE A 169     180.321 146.919 193.074  1.00  0.67           C  
ATOM    271  CG2 ILE A 169     179.745 149.391 192.746  1.00  0.67           C  
ATOM    272  CD1 ILE A 169     179.298 146.650 194.181  1.00  0.67           C  
ATOM    273  N   GLU A 170     183.301 150.411 192.961  1.00  0.59           N  
ATOM    274  CA  GLU A 170     183.996 151.670 192.846  1.00  0.59           C  
ATOM    275  C   GLU A 170     184.935 151.669 191.662  1.00  0.59           C  
ATOM    276  O   GLU A 170     185.000 152.625 190.894  1.00  0.59           O  
ATOM    277  CB  GLU A 170     184.739 151.954 194.151  1.00  0.59           C  
ATOM    278  CG  GLU A 170     183.779 152.305 195.311  1.00  0.59           C  
ATOM    279  CD  GLU A 170     184.528 152.553 196.618  1.00  0.59           C  
ATOM    280  OE1 GLU A 170     185.763 152.319 196.649  1.00  0.59           O  
ATOM    281  OE2 GLU A 170     183.860 152.980 197.590  1.00  0.59           O  
ATOM    282  N   LEU A 171     185.617 150.537 191.417  1.00  0.55           N  
ATOM    283  CA  LEU A 171     186.322 150.365 190.171  1.00  0.55           C  
ATOM    284  C   LEU A 171     185.466 150.383 188.915  1.00  0.55           C  
ATOM    285  O   LEU A 171     185.815 150.971 187.896  1.00  0.55           O  
ATOM    286  CB  LEU A 171     187.077 149.049 190.149  1.00  0.55           C  
ATOM    287  CG  LEU A 171     188.071 148.911 189.001  1.00  0.55           C  
ATOM    288  CD1 LEU A 171     189.314 149.674 189.428  1.00  0.55           C  
ATOM    289  CD2 LEU A 171     188.366 147.443 188.896  1.00  0.55           C  
ATOM    290  N   MET A 172     184.311 149.700 188.981  1.00  0.55           N  
ATOM    291  CA  MET A 172     183.352 149.605 187.912  1.00  0.55           C  
ATOM    292  C   MET A 172     182.804 150.956 187.508  1.00  0.55           C  
ATOM    293  O   MET A 172     182.625 151.232 186.332  1.00  0.55           O  
ATOM    294  CB  MET A 172     182.198 148.651 188.277  1.00  0.55           C  
ATOM    295  CG  MET A 172     181.230 148.415 187.111  1.00  0.55           C  
ATOM    296  SD  MET A 172     179.800 147.373 187.522  1.00  0.55           S  
ATOM    297  CE  MET A 172     179.027 148.456 188.759  1.00  0.55           C  
ATOM    298  N   GLU A 173     182.568 151.890 188.446  1.00  0.62           N  
ATOM    299  CA  GLU A 173     182.064 153.178 188.037  1.00  0.62           C  
ATOM    300  C   GLU A 173     183.084 154.045 187.297  1.00  0.62           C  
ATOM    301  O   GLU A 173     182.749 154.858 186.446  1.00  0.62           O  
ATOM    302  CB  GLU A 173     181.407 153.907 189.210  1.00  0.62           C  
ATOM    303  CG  GLU A 173     180.160 153.140 189.754  1.00  0.62           C  
ATOM    304  CD  GLU A 173     179.019 152.988 188.733  1.00  0.62           C  
ATOM    305  OE1 GLU A 173     178.618 154.030 188.151  1.00  0.62           O  
ATOM    306  OE2 GLU A 173     178.508 151.865 188.473  1.00  0.62           O  
ATOM    307  N   LEU A 174     184.393 153.818 187.544  1.00  0.66           N  
ATOM    308  CA  LEU A 174     185.459 154.467 186.808  1.00  0.66           C  
ATOM    309  C   LEU A 174     185.469 154.158 185.317  1.00  0.66           C  
ATOM    310  O   LEU A 174     185.725 155.038 184.502  1.00  0.66           O  
ATOM    311  CB  LEU A 174     186.818 154.081 187.404  1.00  0.66           C  
ATOM    312  CG  LEU A 174     187.058 154.596 188.831  1.00  0.66           C  
ATOM    313  CD1 LEU A 174     188.146 153.756 189.505  1.00  0.66           C  
ATOM    314  CD2 LEU A 174     187.475 156.071 188.820  1.00  0.66           C  
ATOM    315  N   GLU A 175     185.167 152.907 184.904  1.00  0.50           N  
ATOM    316  CA  GLU A 175     185.065 152.565 183.492  1.00  0.50           C  
ATOM    317  C   GLU A 175     183.944 153.315 182.779  1.00  0.50           C  
ATOM    318  O   GLU A 175     184.113 153.763 181.647  1.00  0.50           O  
ATOM    319  CB  GLU A 175     184.941 151.046 183.242  1.00  0.50           C  
ATOM    320  CG  GLU A 175     183.512 150.472 183.312  1.00  0.50           C  
ATOM    321  CD  GLU A 175     183.494 148.964 183.469  1.00  0.50           C  
ATOM    322  OE1 GLU A 175     184.586 148.344 183.357  1.00  0.50           O  
ATOM    323  OE2 GLU A 175     182.388 148.439 183.735  1.00  0.50           O  
ATOM    324  N   LYS A 176     182.783 153.508 183.460  1.00  0.52           N  
ATOM    325  CA  LYS A 176     181.646 154.264 182.965  1.00  0.52           C  
ATOM    326  C   LYS A 176     182.014 155.714 182.715  1.00  0.52           C  
ATOM    327  O   LYS A 176     181.698 156.276 181.668  1.00  0.52           O  
ATOM    328  CB  LYS A 176     180.448 154.170 183.939  1.00  0.52           C  
ATOM    329  CG  LYS A 176     179.818 152.771 183.989  1.00  0.52           C  
ATOM    330  CD  LYS A 176     178.655 152.733 184.988  1.00  0.52           C  
ATOM    331  CE  LYS A 176     177.996 151.365 185.124  1.00  0.52           C  
ATOM    332  NZ  LYS A 176     177.003 151.424 186.217  1.00  0.52           N  
ATOM    333  N   THR A 177     182.774 156.306 183.665  1.00  0.60           N  
ATOM    334  CA  THR A 177     183.386 157.632 183.557  1.00  0.60           C  
ATOM    335  C   THR A 177     184.325 157.758 182.371  1.00  0.60           C  
ATOM    336  O   THR A 177     184.256 158.722 181.611  1.00  0.60           O  
ATOM    337  CB  THR A 177     184.122 158.050 184.828  1.00  0.60           C  
ATOM    338  OG1 THR A 177     183.197 158.148 185.901  1.00  0.60           O  
ATOM    339  CG2 THR A 177     184.784 159.433 184.715  1.00  0.60           C  
ATOM    340  N   ILE A 178     185.205 156.755 182.152  1.00  0.49           N  
ATOM    341  CA  ILE A 178     186.135 156.717 181.024  1.00  0.49           C  
ATOM    342  C   ILE A 178     185.442 156.637 179.668  1.00  0.49           C  
ATOM    343  O   ILE A 178     185.778 157.379 178.746  1.00  0.49           O  
ATOM    344  CB  ILE A 178     187.125 155.549 181.138  1.00  0.49           C  
ATOM    345  CG1 ILE A 178     188.046 155.706 182.370  1.00  0.49           C  
ATOM    346  CG2 ILE A 178     187.983 155.401 179.856  1.00  0.49           C  
ATOM    347  CD1 ILE A 178     188.832 154.432 182.726  1.00  0.49           C  
ATOM    348  N   VAL A 179     184.447 155.735 179.507  1.00  0.44           N  
ATOM    349  CA  VAL A 179     183.673 155.578 178.279  1.00  0.44           C  
ATOM    350  C   VAL A 179     182.876 156.830 177.944  1.00  0.44           C  
ATOM    351  O   VAL A 179     182.864 157.284 176.799  1.00  0.44           O  
ATOM    352  CB  VAL A 179     182.790 154.331 178.307  1.00  0.44           C  
ATOM    353  CG1 VAL A 179     181.893 154.242 177.052  1.00  0.44           C  
ATOM    354  CG2 VAL A 179     183.688 153.077 178.390  1.00  0.44           C  
ATOM    355  N   TYR A 180     182.249 157.452 178.965  1.00  0.44           N  
ATOM    356  CA  TYR A 180     181.532 158.706 178.839  1.00  0.44           C  
ATOM    357  C   TYR A 180     182.430 159.856 178.359  1.00  0.44           C  
ATOM    358  O   TYR A 180     182.061 160.597 177.450  1.00  0.44           O  
ATOM    359  CB  TYR A 180     180.834 159.026 180.188  1.00  0.44           C  
ATOM    360  CG  TYR A 180     179.972 160.247 180.097  1.00  0.44           C  
ATOM    361  CD1 TYR A 180     180.414 161.469 180.622  1.00  0.44           C  
ATOM    362  CD2 TYR A 180     178.740 160.196 179.434  1.00  0.44           C  
ATOM    363  CE1 TYR A 180     179.633 162.622 180.482  1.00  0.44           C  
ATOM    364  CE2 TYR A 180     177.960 161.352 179.298  1.00  0.44           C  
ATOM    365  CZ  TYR A 180     178.406 162.565 179.825  1.00  0.44           C  
ATOM    366  OH  TYR A 180     177.627 163.731 179.704  1.00  0.44           O  
ATOM    367  N   PHE A 181     183.656 159.978 178.923  1.00  0.41           N  
ATOM    368  CA  PHE A 181     184.670 160.927 178.486  1.00  0.41           C  
ATOM    369  C   PHE A 181     185.140 160.704 177.042  1.00  0.41           C  
ATOM    370  O   PHE A 181     185.353 161.639 176.275  1.00  0.41           O  
ATOM    371  CB  PHE A 181     185.862 160.926 179.478  1.00  0.41           C  
ATOM    372  CG  PHE A 181     186.861 162.006 179.162  1.00  0.41           C  
ATOM    373  CD1 PHE A 181     188.059 161.697 178.502  1.00  0.41           C  
ATOM    374  CD2 PHE A 181     186.581 163.347 179.455  1.00  0.41           C  
ATOM    375  CE1 PHE A 181     188.962 162.705 178.150  1.00  0.41           C  
ATOM    376  CE2 PHE A 181     187.483 164.358 179.107  1.00  0.41           C  
ATOM    377  CZ  PHE A 181     188.678 164.037 178.459  1.00  0.41           C  
ATOM    378  N   LYS A 182     185.305 159.438 176.612  1.00  0.42           N  
ATOM    379  CA  LYS A 182     185.615 159.125 175.225  1.00  0.42           C  
ATOM    380  C   LYS A 182     184.543 159.513 174.218  1.00  0.42           C  
ATOM    381  O   LYS A 182     184.845 160.007 173.132  1.00  0.42           O  
ATOM    382  CB  LYS A 182     185.887 157.622 175.038  1.00  0.42           C  
ATOM    383  CG  LYS A 182     187.179 157.153 175.710  1.00  0.42           C  
ATOM    384  CD  LYS A 182     187.377 155.639 175.534  1.00  0.42           C  
ATOM    385  CE  LYS A 182     188.662 155.121 176.190  1.00  0.42           C  
ATOM    386  NZ  LYS A 182     188.775 153.646 176.073  1.00  0.42           N  
ATOM    387  N   ALA A 183     183.259 159.267 174.558  1.00  0.49           N  
ATOM    388  CA  ALA A 183     182.125 159.694 173.768  1.00  0.49           C  
ATOM    389  C   ALA A 183     182.022 161.219 173.690  1.00  0.49           C  
ATOM    390  O   ALA A 183     181.844 161.777 172.610  1.00  0.49           O  
ATOM    391  CB  ALA A 183     180.818 159.069 174.313  1.00  0.49           C  
ATOM    392  N   SER A 184     182.199 161.930 174.829  1.00  0.41           N  
ATOM    393  CA  SER A 184     182.182 163.390 174.910  1.00  0.41           C  
ATOM    394  C   SER A 184     183.299 164.069 174.134  1.00  0.41           C  
ATOM    395  O   SER A 184     183.110 165.156 173.595  1.00  0.41           O  
ATOM    396  CB  SER A 184     182.141 163.960 176.358  1.00  0.41           C  
ATOM    397  OG  SER A 184     183.371 163.788 177.060  1.00  0.41           O  
ATOM    398  N   LEU A 185     184.492 163.443 174.045  1.00  0.37           N  
ATOM    399  CA  LEU A 185     185.549 163.901 173.164  1.00  0.37           C  
ATOM    400  C   LEU A 185     185.255 163.778 171.663  1.00  0.37           C  
ATOM    401  O   LEU A 185     185.399 164.733 170.905  1.00  0.37           O  
ATOM    402  CB  LEU A 185     186.857 163.149 173.503  1.00  0.37           C  
ATOM    403  CG  LEU A 185     188.109 163.610 172.729  1.00  0.37           C  
ATOM    404  CD1 LEU A 185     188.397 165.109 172.920  1.00  0.37           C  
ATOM    405  CD2 LEU A 185     189.333 162.775 173.133  1.00  0.37           C  
ATOM    406  N   LYS A 186     184.794 162.595 171.190  1.00  0.47           N  
ATOM    407  CA  LYS A 186     184.561 162.353 169.769  1.00  0.47           C  
ATOM    408  C   LYS A 186     183.299 162.985 169.201  1.00  0.47           C  
ATOM    409  O   LYS A 186     183.211 163.261 168.005  1.00  0.47           O  
ATOM    410  CB  LYS A 186     184.456 160.842 169.469  1.00  0.47           C  
ATOM    411  CG  LYS A 186     185.772 160.089 169.689  1.00  0.47           C  
ATOM    412  CD  LYS A 186     185.630 158.593 169.361  1.00  0.47           C  
ATOM    413  CE  LYS A 186     186.931 157.810 169.557  1.00  0.47           C  
ATOM    414  NZ  LYS A 186     186.725 156.370 169.268  1.00  0.47           N  
ATOM    415  N   THR A 187     182.281 163.201 170.058  1.00  0.48           N  
ATOM    416  CA  THR A 187     180.957 163.699 169.678  1.00  0.48           C  
ATOM    417  C   THR A 187     180.984 165.088 169.050  1.00  0.48           C  
ATOM    418  O   THR A 187     180.282 165.346 168.076  1.00  0.48           O  
ATOM    419  CB  THR A 187     179.920 163.592 170.811  1.00  0.48           C  
ATOM    420  OG1 THR A 187     178.585 163.794 170.367  1.00  0.48           O  
ATOM    421  CG2 THR A 187     180.200 164.577 171.949  1.00  0.48           C  
ATOM    422  N   ASN A 188     181.849 166.005 169.557  1.00  0.37           N  
ATOM    423  CA  ASN A 188     181.939 167.377 169.073  1.00  0.37           C  
ATOM    424  C   ASN A 188     182.444 167.500 167.639  1.00  0.37           C  
ATOM    425  O   ASN A 188     181.834 168.145 166.789  1.00  0.37           O  
ATOM    426  CB  ASN A 188     182.894 168.205 169.975  1.00  0.37           C  
ATOM    427  CG  ASN A 188     182.284 168.425 171.354  1.00  0.37           C  
ATOM    428  OD1 ASN A 188     181.079 168.303 171.569  1.00  0.37           O  
ATOM    429  ND2 ASN A 188     183.143 168.801 172.330  1.00  0.37           N  
ATOM    430  N   GLU A 189     183.582 166.846 167.328  1.00  0.41           N  
ATOM    431  CA  GLU A 189     184.223 166.976 166.036  1.00  0.41           C  
ATOM    432  C   GLU A 189     183.585 166.161 164.929  1.00  0.41           C  
ATOM    433  O   GLU A 189     183.640 166.517 163.752  1.00  0.41           O  
ATOM    434  CB  GLU A 189     185.698 166.574 166.121  1.00  0.41           C  
ATOM    435  CG  GLU A 189     186.566 167.526 166.968  1.00  0.41           C  
ATOM    436  CD  GLU A 189     188.020 167.059 166.934  1.00  0.41           C  
ATOM    437  OE1 GLU A 189     188.301 166.047 166.229  1.00  0.41           O  
ATOM    438  OE2 GLU A 189     188.857 167.728 167.587  1.00  0.41           O  
ATOM    439  N   ARG A 190     182.952 165.022 165.272  1.00  0.44           N  
ATOM    440  CA  ARG A 190     182.404 164.101 164.297  1.00  0.44           C  
ATOM    441  C   ARG A 190     181.290 164.668 163.422  1.00  0.44           C  
ATOM    442  O   ARG A 190     181.258 164.430 162.218  1.00  0.44           O  
ATOM    443  CB  ARG A 190     181.930 162.801 164.985  1.00  0.44           C  
ATOM    444  CG  ARG A 190     181.476 161.713 163.994  1.00  0.44           C  
ATOM    445  CD  ARG A 190     181.094 160.400 164.676  1.00  0.44           C  
ATOM    446  NE  ARG A 190     180.601 159.468 163.595  1.00  0.44           N  
ATOM    447  CZ  ARG A 190     180.134 158.233 163.839  1.00  0.44           C  
ATOM    448  NH1 ARG A 190     179.763 157.444 162.832  1.00  0.44           N  
ATOM    449  NH2 ARG A 190     180.060 157.743 165.074  1.00  0.44           N  
ATOM    450  N   VAL A 191     180.352 165.433 164.018  1.00  0.40           N  
ATOM    451  CA  VAL A 191     179.260 166.109 163.327  1.00  0.40           C  
ATOM    452  C   VAL A 191     179.750 167.201 162.386  1.00  0.40           C  
ATOM    453  O   VAL A 191     179.284 167.308 161.255  1.00  0.40           O  
ATOM    454  CB  VAL A 191     178.202 166.611 164.301  1.00  0.40           C  
ATOM    455  CG1 VAL A 191     177.065 167.343 163.555  1.00  0.40           C  
ATOM    456  CG2 VAL A 191     177.633 165.402 165.077  1.00  0.40           C  
ATOM    457  N   ILE A 192     180.758 167.998 162.807  1.00  0.38           N  
ATOM    458  CA  ILE A 192     181.410 169.004 161.973  1.00  0.38           C  
ATOM    459  C   ILE A 192     182.051 168.375 160.753  1.00  0.38           C  
ATOM    460  O   ILE A 192     181.872 168.843 159.633  1.00  0.38           O  
ATOM    461  CB  ILE A 192     182.432 169.809 162.765  1.00  0.38           C  
ATOM    462  CG1 ILE A 192     181.696 170.694 163.797  1.00  0.38           C  
ATOM    463  CG2 ILE A 192     183.337 170.653 161.830  1.00  0.38           C  
ATOM    464  CD1 ILE A 192     182.650 171.352 164.800  1.00  0.38           C  
ATOM    465  N   LYS A 193     182.755 167.236 160.936  1.00  0.44           N  
ATOM    466  CA  LYS A 193     183.314 166.469 159.836  1.00  0.44           C  
ATOM    467  C   LYS A 193     182.251 165.994 158.852  1.00  0.44           C  
ATOM    468  O   LYS A 193     182.434 166.078 157.643  1.00  0.44           O  
ATOM    469  CB  LYS A 193     184.156 165.271 160.337  1.00  0.44           C  
ATOM    470  CG  LYS A 193     185.463 165.693 161.026  1.00  0.44           C  
ATOM    471  CD  LYS A 193     186.262 164.481 161.537  1.00  0.44           C  
ATOM    472  CE  LYS A 193     187.561 164.886 162.248  1.00  0.44           C  
ATOM    473  NZ  LYS A 193     188.280 163.703 162.777  1.00  0.44           N  
ATOM    474  N   LYS A 194     181.086 165.539 159.360  1.00  0.47           N  
ATOM    475  CA  LYS A 194     179.925 165.205 158.551  1.00  0.47           C  
ATOM    476  C   LYS A 194     179.358 166.374 157.759  1.00  0.47           C  
ATOM    477  O   LYS A 194     178.944 166.202 156.619  1.00  0.47           O  
ATOM    478  CB  LYS A 194     178.784 164.575 159.380  1.00  0.47           C  
ATOM    479  CG  LYS A 194     179.136 163.194 159.939  1.00  0.47           C  
ATOM    480  CD  LYS A 194     177.977 162.629 160.773  1.00  0.47           C  
ATOM    481  CE  LYS A 194     178.275 161.245 161.343  1.00  0.47           C  
ATOM    482  NZ  LYS A 194     177.140 160.769 162.167  1.00  0.47           N  
ATOM    483  N   LEU A 195     179.318 167.582 158.357  1.00  0.42           N  
ATOM    484  CA  LEU A 195     178.888 168.803 157.701  1.00  0.42           C  
ATOM    485  C   LEU A 195     179.835 169.297 156.628  1.00  0.42           C  
ATOM    486  O   LEU A 195     179.431 169.677 155.538  1.00  0.42           O  
ATOM    487  CB  LEU A 195     178.664 169.927 158.731  1.00  0.42           C  
ATOM    488  CG  LEU A 195     177.979 171.192 158.170  1.00  0.42           C  
ATOM    489  CD1 LEU A 195     176.551 170.911 157.671  1.00  0.42           C  
ATOM    490  CD2 LEU A 195     177.974 172.315 159.218  1.00  0.42           C  
ATOM    491  N   THR A 196     181.152 169.268 156.882  1.00  0.39           N  
ATOM    492  CA  THR A 196     182.148 169.568 155.863  1.00  0.39           C  
ATOM    493  C   THR A 196     182.131 168.550 154.727  1.00  0.39           C  
ATOM    494  O   THR A 196     182.297 168.886 153.559  1.00  0.39           O  
ATOM    495  CB  THR A 196     183.531 169.741 156.452  1.00  0.39           C  
ATOM    496  OG1 THR A 196     183.500 170.753 157.450  1.00  0.39           O  
ATOM    497  CG2 THR A 196     184.543 170.217 155.402  1.00  0.39           C  
ATOM    498  N   SER A 197     181.860 167.263 155.042  1.00  0.38           N  
ATOM    499  CA  SER A 197     181.545 166.218 154.067  1.00  0.38           C  
ATOM    500  C   SER A 197     180.280 166.489 153.250  1.00  0.38           C  
ATOM    501  O   SER A 197     180.197 166.107 152.083  1.00  0.38           O  
ATOM    502  CB  SER A 197     181.423 164.800 154.684  1.00  0.38           C  
ATOM    503  OG  SER A 197     182.689 164.305 155.130  1.00  0.38           O  
ATOM    504  N   SER A 198     179.251 167.158 153.826  1.00  0.59           N  
ATOM    505  CA  SER A 198     178.014 167.523 153.127  1.00  0.59           C  
ATOM    506  C   SER A 198     178.182 168.705 152.174  1.00  0.59           C  
ATOM    507  O   SER A 198     177.399 168.842 151.234  1.00  0.59           O  
ATOM    508  CB  SER A 198     176.743 167.694 154.029  1.00  0.59           C  
ATOM    509  OG  SER A 198     176.744 168.881 154.813  1.00  0.59           O  
ATOM    510  N   THR A 199     179.283 169.499 152.310  1.00  0.44           N  
ATOM    511  CA  THR A 199     179.775 170.456 151.304  1.00  0.44           C  
ATOM    512  C   THR A 199     180.098 169.742 150.007  1.00  0.44           C  
ATOM    513  O   THR A 199     179.851 170.224 148.910  1.00  0.44           O  
ATOM    514  CB  THR A 199     180.994 171.290 151.718  1.00  0.44           C  
ATOM    515  OG1 THR A 199     180.696 172.098 152.848  1.00  0.44           O  
ATOM    516  CG2 THR A 199     181.451 172.274 150.625  1.00  0.44           C  
ATOM    517  N   SER A 200     180.620 168.507 150.084  1.00  0.48           N  
ATOM    518  CA  SER A 200     181.123 167.807 148.915  1.00  0.48           C  
ATOM    519  C   SER A 200     180.065 167.274 147.969  1.00  0.48           C  
ATOM    520  O   SER A 200     180.360 166.896 146.836  1.00  0.48           O  
ATOM    521  CB  SER A 200     181.946 166.571 149.310  1.00  0.48           C  
ATOM    522  OG  SER A 200     182.990 166.920 150.213  1.00  0.48           O  
ATOM    523  N   ASN A 201     178.795 167.195 148.406  1.00  0.43           N  
ATOM    524  CA  ASN A 201     177.682 166.675 147.624  1.00  0.43           C  
ATOM    525  C   ASN A 201     177.021 167.693 146.725  1.00  0.43           C  
ATOM    526  O   ASN A 201     176.181 167.303 145.921  1.00  0.43           O  
ATOM    527  CB  ASN A 201     176.585 166.057 148.512  1.00  0.43           C  
ATOM    528  CG  ASN A 201     177.121 164.766 149.101  1.00  0.43           C  
ATOM    529  OD1 ASN A 201     178.066 164.158 148.573  1.00  0.43           O  
ATOM    530  ND2 ASN A 201     176.471 164.328 150.200  1.00  0.43           N  
ATOM    531  N   ILE A 202     177.455 168.976 146.775  1.00  0.34           N  
ATOM    532  CA  ILE A 202     176.947 170.057 145.930  1.00  0.34           C  
ATOM    533  C   ILE A 202     177.085 169.688 144.415  1.00  0.34           C  
ATOM    534  O   ILE A 202     176.157 169.866 143.648  1.00  0.34           O  
ATOM    535  CB  ILE A 202     177.556 171.431 146.326  1.00  0.34           C  
ATOM    536  CG1 ILE A 202     177.388 171.843 147.821  1.00  0.34           C  
ATOM    537  CG2 ILE A 202     176.981 172.578 145.465  1.00  0.34           C  
ATOM    538  CD1 ILE A 202     178.356 172.976 148.227  1.00  0.34           C  
ATOM    539  N   LYS A 203     178.198 169.032 143.949  1.00  0.31           N  
ATOM    540  CA  LYS A 203     178.414 168.721 142.518  1.00  0.31           C  
ATOM    541  C   LYS A 203     177.789 167.487 142.013  1.00  0.31           C  
ATOM    542  O   LYS A 203     177.849 167.169 140.832  1.00  0.31           O  
ATOM    543  CB  LYS A 203     179.894 168.482 142.054  1.00  0.31           C  
ATOM    544  CG  LYS A 203     180.752 167.241 142.387  1.00  0.31           C  
ATOM    545  CD  LYS A 203     182.258 167.591 142.268  1.00  0.31           C  
ATOM    546  CE  LYS A 203     182.665 168.359 140.992  1.00  0.31           C  
ATOM    547  NZ  LYS A 203     184.120 168.610 140.965  1.00  0.31           N  
ATOM    548  N   LYS A 204     177.260 166.681 142.922  1.00  0.35           N  
ATOM    549  CA  LYS A 204     176.867 165.371 142.516  1.00  0.35           C  
ATOM    550  C   LYS A 204     175.438 165.388 142.096  1.00  0.35           C  
ATOM    551  O   LYS A 204     175.041 164.698 141.165  1.00  0.35           O  
ATOM    552  CB  LYS A 204     177.097 164.399 143.666  1.00  0.35           C  
ATOM    553  CG  LYS A 204     178.578 164.232 144.005  1.00  0.35           C  
ATOM    554  CD  LYS A 204     178.725 163.195 145.121  1.00  0.35           C  
ATOM    555  CE  LYS A 204     180.124 163.088 145.712  1.00  0.35           C  
ATOM    556  NZ  LYS A 204     180.411 164.297 146.483  1.00  0.35           N  
ATOM    557  N   TYR A 205     174.631 166.205 142.787  1.00  0.34           N  
ATOM    558  CA  TYR A 205     173.237 166.183 142.519  1.00  0.34           C  
ATOM    559  C   TYR A 205     172.579 167.398 143.139  1.00  0.34           C  
ATOM    560  O   TYR A 205     172.969 167.838 144.211  1.00  0.34           O  
ATOM    561  CB  TYR A 205     172.627 164.838 143.031  1.00  0.34           C  
ATOM    562  CG  TYR A 205     172.778 164.592 144.494  1.00  0.34           C  
ATOM    563  CD1 TYR A 205     173.891 163.894 144.963  1.00  0.34           C  
ATOM    564  CD2 TYR A 205     171.801 165.013 145.409  1.00  0.34           C  
ATOM    565  CE1 TYR A 205     174.106 163.749 146.337  1.00  0.34           C  
ATOM    566  CE2 TYR A 205     171.990 164.820 146.781  1.00  0.34           C  
ATOM    567  CZ  TYR A 205     173.160 164.221 147.248  1.00  0.34           C  
ATOM    568  OH  TYR A 205     173.370 164.092 148.632  1.00  0.34           O  
ATOM    569  N   LEU A 206     171.534 167.982 142.535  1.00  0.35           N  
ATOM    570  CA  LEU A 206     170.944 167.678 141.241  1.00  0.35           C  
ATOM    571  C   LEU A 206     171.136 168.867 140.341  1.00  0.35           C  
ATOM    572  O   LEU A 206     170.179 169.508 139.898  1.00  0.35           O  
ATOM    573  CB  LEU A 206     169.487 167.276 141.428  1.00  0.35           C  
ATOM    574  CG  LEU A 206     169.385 165.989 142.247  1.00  0.35           C  
ATOM    575  CD1 LEU A 206     168.067 166.012 142.972  1.00  0.35           C  
ATOM    576  CD2 LEU A 206     169.521 164.672 141.453  1.00  0.35           C  
ATOM    577  N   GLU A 207     172.421 169.155 140.098  1.00  0.42           N  
ATOM    578  CA  GLU A 207     172.981 170.419 139.701  1.00  0.42           C  
ATOM    579  C   GLU A 207     174.236 170.069 138.929  1.00  0.42           C  
ATOM    580  O   GLU A 207     174.545 168.876 138.789  1.00  0.42           O  
ATOM    581  CB  GLU A 207     173.343 171.294 140.940  1.00  0.42           C  
ATOM    582  CG  GLU A 207     172.102 171.728 141.769  1.00  0.42           C  
ATOM    583  CD  GLU A 207     172.365 172.390 143.130  1.00  0.42           C  
ATOM    584  OE1 GLU A 207     173.536 172.433 143.595  1.00  0.42           O  
ATOM    585  OE2 GLU A 207     171.339 172.698 143.797  1.00  0.42           O  
ATOM    586  N   ASP A 208     174.960 171.075 138.404  1.00  0.39           N  
ATOM    587  CA  ASP A 208     176.135 170.872 137.581  1.00  0.39           C  
ATOM    588  C   ASP A 208     177.447 170.690 138.384  1.00  0.39           C  
ATOM    589  O   ASP A 208     178.086 169.639 138.315  1.00  0.39           O  
ATOM    590  CB  ASP A 208     176.255 172.073 136.597  1.00  0.39           C  
ATOM    591  CG  ASP A 208     175.115 172.125 135.577  1.00  0.39           C  
ATOM    592  OD1 ASP A 208     174.656 171.033 135.145  1.00  0.39           O  
ATOM    593  OD2 ASP A 208     174.749 173.251 135.138  1.00  0.39           O  
ATOM    594  N   GLU A 209     177.860 171.687 139.210  1.00  0.40           N  
ATOM    595  CA  GLU A 209     179.177 171.727 139.875  1.00  0.40           C  
ATOM    596  C   GLU A 209     179.098 172.111 141.372  1.00  0.40           C  
ATOM    597  O   GLU A 209     178.190 172.802 141.812  1.00  0.40           O  
ATOM    598  CB  GLU A 209     180.153 172.716 139.158  1.00  0.40           C  
ATOM    599  CG  GLU A 209     180.561 172.307 137.711  1.00  0.40           C  
ATOM    600  CD  GLU A 209     181.435 171.049 137.632  1.00  0.40           C  
ATOM    601  OE1 GLU A 209     181.905 170.554 138.699  1.00  0.40           O  
ATOM    602  OE2 GLU A 209     181.652 170.545 136.499  1.00  0.40           O  
ATOM    603  N   ASP A 210     180.060 171.659 142.239  1.00  0.40           N  
ATOM    604  CA  ASP A 210     180.069 171.889 143.693  1.00  0.40           C  
ATOM    605  C   ASP A 210     180.519 173.271 143.976  1.00  0.40           C  
ATOM    606  O   ASP A 210     180.122 173.950 144.924  1.00  0.40           O  
ATOM    607  CB  ASP A 210     180.930 170.923 144.614  1.00  0.40           C  
ATOM    608  CG  ASP A 210     182.382 170.576 144.287  1.00  0.40           C  
ATOM    609  OD1 ASP A 210     182.845 170.798 143.159  1.00  0.40           O  
ATOM    610  OD2 ASP A 210     183.001 169.922 145.193  1.00  0.40           O  
ATOM    611  N   LEU A 211     181.413 173.683 143.097  1.00  0.46           N  
ATOM    612  CA  LEU A 211     181.931 174.995 143.043  1.00  0.46           C  
ATOM    613  C   LEU A 211     180.942 175.863 142.328  1.00  0.46           C  
ATOM    614  O   LEU A 211     180.302 175.483 141.355  1.00  0.46           O  
ATOM    615  CB  LEU A 211     183.281 175.022 142.320  1.00  0.46           C  
ATOM    616  CG  LEU A 211     184.374 174.150 142.964  1.00  0.46           C  
ATOM    617  CD1 LEU A 211     185.665 174.284 142.147  1.00  0.46           C  
ATOM    618  CD2 LEU A 211     184.638 174.505 144.435  1.00  0.46           C  
ATOM    619  N   LEU A 212     180.813 177.095 142.827  1.00  0.47           N  
ATOM    620  CA  LEU A 212     179.821 178.012 142.335  1.00  0.47           C  
ATOM    621  C   LEU A 212     180.441 179.023 141.400  1.00  0.47           C  
ATOM    622  O   LEU A 212     179.803 179.545 140.493  1.00  0.47           O  
ATOM    623  CB  LEU A 212     179.209 178.739 143.536  1.00  0.47           C  
ATOM    624  CG  LEU A 212     178.436 177.819 144.504  1.00  0.47           C  
ATOM    625  CD1 LEU A 212     178.007 178.635 145.731  1.00  0.47           C  
ATOM    626  CD2 LEU A 212     177.214 177.160 143.840  1.00  0.47           C  
ATOM    627  N   GLU A 213     181.760 179.271 141.549  1.00  0.45           N  
ATOM    628  CA  GLU A 213     182.510 180.057 140.598  1.00  0.45           C  
ATOM    629  C   GLU A 213     182.642 179.370 139.251  1.00  0.45           C  
ATOM    630  O   GLU A 213     182.605 180.037 138.225  1.00  0.45           O  
ATOM    631  CB  GLU A 213     183.864 180.514 141.158  1.00  0.45           C  
ATOM    632  CG  GLU A 213     183.696 181.523 142.318  1.00  0.45           C  
ATOM    633  CD  GLU A 213     185.031 181.952 142.919  1.00  0.45           C  
ATOM    634  OE1 GLU A 213     186.083 181.417 142.483  1.00  0.45           O  
ATOM    635  OE2 GLU A 213     184.996 182.812 143.832  1.00  0.45           O  
ATOM    636  N   ASP A 214     182.702 178.012 139.235  1.00  0.45           N  
ATOM    637  CA  ASP A 214     182.568 177.200 138.039  1.00  0.45           C  
ATOM    638  C   ASP A 214     181.239 177.442 137.376  1.00  0.45           C  
ATOM    639  O   ASP A 214     181.155 177.650 136.177  1.00  0.45           O  
ATOM    640  CB  ASP A 214     182.678 175.684 138.319  1.00  0.45           C  
ATOM    641  CG  ASP A 214     184.112 175.294 138.624  1.00  0.45           C  
ATOM    642  OD1 ASP A 214     185.021 176.116 138.369  1.00  0.45           O  
ATOM    643  OD2 ASP A 214     184.314 174.164 139.138  1.00  0.45           O  
ATOM    644  N   THR A 215     180.153 177.504 138.163  1.00  0.44           N  
ATOM    645  CA  THR A 215     178.844 177.762 137.599  1.00  0.44           C  
ATOM    646  C   THR A 215     178.721 179.143 136.967  1.00  0.44           C  
ATOM    647  O   THR A 215     178.365 179.270 135.803  1.00  0.44           O  
ATOM    648  CB  THR A 215     177.749 177.512 138.611  1.00  0.44           C  
ATOM    649  OG1 THR A 215     177.934 176.221 139.194  1.00  0.44           O  
ATOM    650  CG2 THR A 215     176.382 177.505 137.932  1.00  0.44           C  
ATOM    651  N   LEU A 216     179.132 180.221 137.675  1.00  0.43           N  
ATOM    652  CA  LEU A 216     179.082 181.579 137.144  1.00  0.43           C  
ATOM    653  C   LEU A 216     180.072 181.863 136.005  1.00  0.43           C  
ATOM    654  O   LEU A 216     179.835 182.715 135.154  1.00  0.43           O  
ATOM    655  CB  LEU A 216     179.219 182.630 138.273  1.00  0.43           C  
ATOM    656  CG  LEU A 216     178.935 184.097 137.866  1.00  0.43           C  
ATOM    657  CD1 LEU A 216     177.506 184.298 137.323  1.00  0.43           C  
ATOM    658  CD2 LEU A 216     179.191 185.043 139.051  1.00  0.43           C  
ATOM    659  N   ILE A 217     181.206 181.126 135.934  1.00  0.40           N  
ATOM    660  CA  ILE A 217     182.136 181.194 134.810  1.00  0.40           C  
ATOM    661  C   ILE A 217     181.632 180.409 133.587  1.00  0.40           C  
ATOM    662  O   ILE A 217     182.116 180.608 132.474  1.00  0.40           O  
ATOM    663  CB  ILE A 217     183.564 180.780 135.213  1.00  0.40           C  
ATOM    664  CG1 ILE A 217     184.655 181.432 134.343  1.00  0.40           C  
ATOM    665  CG2 ILE A 217     183.721 179.252 135.256  1.00  0.40           C  
ATOM    666  CD1 ILE A 217     186.056 181.208 134.931  1.00  0.40           C  
ATOM    667  N   GLU A 218     180.628 179.510 133.764  1.00  0.36           N  
ATOM    668  CA  GLU A 218     180.185 178.577 132.742  1.00  0.36           C  
ATOM    669  C   GLU A 218     178.842 178.896 132.081  1.00  0.36           C  
ATOM    670  O   GLU A 218     178.609 178.593 130.911  1.00  0.36           O  
ATOM    671  CB  GLU A 218     180.105 177.170 133.366  1.00  0.36           C  
ATOM    672  CG  GLU A 218     179.746 176.054 132.362  1.00  0.36           C  
ATOM    673  CD  GLU A 218     179.948 174.645 132.909  1.00  0.36           C  
ATOM    674  OE1 GLU A 218     180.426 174.514 134.064  1.00  0.36           O  
ATOM    675  OE2 GLU A 218     179.663 173.699 132.134  1.00  0.36           O  
ATOM    676  N   THR A 219     177.920 179.559 132.789  1.00  0.42           N  
ATOM    677  CA  THR A 219     176.560 179.778 132.339  1.00  0.42           C  
ATOM    678  C   THR A 219     176.249 181.274 132.280  1.00  0.42           C  
ATOM    679  O   THR A 219     177.060 182.143 132.586  1.00  0.42           O  
ATOM    680  CB  THR A 219     175.566 179.107 133.284  1.00  0.42           C  
ATOM    681  OG1 THR A 219     175.788 179.614 134.599  1.00  0.42           O  
ATOM    682  CG2 THR A 219     175.754 177.587 133.447  1.00  0.42           C  
ATOM    683  N   GLN A 220     175.027 181.623 131.824  1.00  0.38           N  
ATOM    684  CA  GLN A 220     174.485 182.968 131.876  1.00  0.38           C  
ATOM    685  C   GLN A 220     173.742 183.165 133.180  1.00  0.38           C  
ATOM    686  O   GLN A 220     173.708 182.270 134.017  1.00  0.38           O  
ATOM    687  CB  GLN A 220     173.497 183.210 130.714  1.00  0.38           C  
ATOM    688  CG  GLN A 220     174.104 183.006 129.312  1.00  0.38           C  
ATOM    689  CD  GLN A 220     175.182 184.056 129.063  1.00  0.38           C  
ATOM    690  OE1 GLN A 220     174.940 185.248 129.251  1.00  0.38           O  
ATOM    691  NE2 GLN A 220     176.390 183.623 128.639  1.00  0.38           N  
ATOM    692  N   GLN A 221     173.098 184.337 133.383  1.00  0.36           N  
ATOM    693  CA  GLN A 221     172.470 184.661 134.652  1.00  0.36           C  
ATOM    694  C   GLN A 221     171.387 183.686 135.123  1.00  0.36           C  
ATOM    695  O   GLN A 221     171.491 183.054 136.161  1.00  0.36           O  
ATOM    696  CB  GLN A 221     171.850 186.079 134.562  1.00  0.36           C  
ATOM    697  CG  GLN A 221     172.887 187.205 134.348  1.00  0.36           C  
ATOM    698  CD  GLN A 221     172.189 188.552 134.155  1.00  0.36           C  
ATOM    699  OE1 GLN A 221     171.049 188.633 133.697  1.00  0.36           O  
ATOM    700  NE2 GLN A 221     172.896 189.655 134.490  1.00  0.36           N  
ATOM    701  N   ALA A 222     170.304 183.500 134.347  1.00  0.36           N  
ATOM    702  CA  ALA A 222     169.130 182.814 134.852  1.00  0.36           C  
ATOM    703  C   ALA A 222     169.255 181.319 135.144  1.00  0.36           C  
ATOM    704  O   ALA A 222     168.713 180.813 136.118  1.00  0.36           O  
ATOM    705  CB  ALA A 222     167.967 183.050 133.884  1.00  0.36           C  
ATOM    706  N   ILE A 223     169.976 180.589 134.269  1.00  0.36           N  
ATOM    707  CA  ILE A 223     170.302 179.178 134.424  1.00  0.36           C  
ATOM    708  C   ILE A 223     171.180 178.920 135.641  1.00  0.36           C  
ATOM    709  O   ILE A 223     170.939 177.975 136.379  1.00  0.36           O  
ATOM    710  CB  ILE A 223     170.904 178.614 133.142  1.00  0.36           C  
ATOM    711  CG1 ILE A 223     169.829 178.609 132.026  1.00  0.36           C  
ATOM    712  CG2 ILE A 223     171.484 177.197 133.373  1.00  0.36           C  
ATOM    713  CD1 ILE A 223     170.404 178.290 130.641  1.00  0.36           C  
ATOM    714  N   GLU A 224     172.193 179.787 135.893  1.00  0.39           N  
ATOM    715  CA  GLU A 224     173.026 179.756 137.088  1.00  0.39           C  
ATOM    716  C   GLU A 224     172.227 179.952 138.345  1.00  0.39           C  
ATOM    717  O   GLU A 224     172.409 179.240 139.312  1.00  0.39           O  
ATOM    718  CB  GLU A 224     174.062 180.901 137.077  1.00  0.39           C  
ATOM    719  CG  GLU A 224     175.077 180.845 138.253  1.00  0.39           C  
ATOM    720  CD  GLU A 224     175.017 181.931 139.336  1.00  0.39           C  
ATOM    721  OE1 GLU A 224     174.343 182.973 139.123  1.00  0.39           O  
ATOM    722  OE2 GLU A 224     175.744 181.746 140.346  1.00  0.39           O  
ATOM    723  N   MET A 225     171.273 180.903 138.317  1.00  0.37           N  
ATOM    724  CA  MET A 225     170.412 181.158 139.453  1.00  0.37           C  
ATOM    725  C   MET A 225     169.486 179.995 139.815  1.00  0.37           C  
ATOM    726  O   MET A 225     168.982 179.927 140.933  1.00  0.37           O  
ATOM    727  CB  MET A 225     169.536 182.406 139.197  1.00  0.37           C  
ATOM    728  CG  MET A 225     170.301 183.746 139.179  1.00  0.37           C  
ATOM    729  SD  MET A 225     171.306 184.116 140.647  1.00  0.37           S  
ATOM    730  CE  MET A 225     169.928 184.179 141.814  1.00  0.37           C  
ATOM    731  N   ALA A 226     169.190 179.110 138.833  1.00  0.32           N  
ATOM    732  CA  ALA A 226     168.541 177.830 139.041  1.00  0.32           C  
ATOM    733  C   ALA A 226     169.415 176.715 139.635  1.00  0.32           C  
ATOM    734  O   ALA A 226     168.883 175.925 140.414  1.00  0.32           O  
ATOM    735  CB  ALA A 226     167.926 177.286 137.732  1.00  0.32           C  
ATOM    736  N   ASP A 227     170.702 176.615 139.214  1.00  0.33           N  
ATOM    737  CA  ASP A 227     171.743 175.746 139.762  1.00  0.33           C  
ATOM    738  C   ASP A 227     172.264 176.293 141.136  1.00  0.33           C  
ATOM    739  O   ASP A 227     171.706 177.296 141.646  1.00  0.33           O  
ATOM    740  CB  ASP A 227     172.911 175.629 138.718  1.00  0.33           C  
ATOM    741  CG  ASP A 227     173.622 174.280 138.719  1.00  0.33           C  
ATOM    742  OD1 ASP A 227     174.877 174.234 138.859  1.00  0.33           O  
ATOM    743  OD2 ASP A 227     172.922 173.272 138.444  1.00  0.33           O  
ATOM    744  OXT ASP A 227     173.240 175.708 141.689  1.00  0.33           O  
TER     745      ASP A 227                                                      
ATOM    746  N   ASN B 137     143.792 152.297 208.139  1.00  0.31           N  
ATOM    747  CA  ASN B 137     144.914 152.081 207.138  1.00  0.31           C  
ATOM    748  C   ASN B 137     144.798 150.834 206.297  1.00  0.31           C  
ATOM    749  O   ASN B 137     144.935 150.929 205.089  1.00  0.31           O  
ATOM    750  CB  ASN B 137     146.323 152.127 207.789  1.00  0.31           C  
ATOM    751  CG  ASN B 137     146.525 153.531 208.334  1.00  0.31           C  
ATOM    752  OD1 ASN B 137     145.706 154.396 208.010  1.00  0.31           O  
ATOM    753  ND2 ASN B 137     147.535 153.750 209.191  1.00  0.31           N  
ATOM    754  N   ALA B 138     144.507 149.650 206.897  1.00  0.37           N  
ATOM    755  CA  ALA B 138     144.334 148.414 206.161  1.00  0.37           C  
ATOM    756  C   ALA B 138     143.218 148.501 205.128  1.00  0.37           C  
ATOM    757  O   ALA B 138     143.458 148.260 203.954  1.00  0.37           O  
ATOM    758  CB  ALA B 138     144.057 147.276 207.166  1.00  0.37           C  
ATOM    759  N   GLU B 139     142.020 148.991 205.537  1.00  0.37           N  
ATOM    760  CA  GLU B 139     140.899 149.191 204.638  1.00  0.37           C  
ATOM    761  C   GLU B 139     141.226 150.127 203.488  1.00  0.37           C  
ATOM    762  O   GLU B 139     141.058 149.777 202.332  1.00  0.37           O  
ATOM    763  CB  GLU B 139     139.662 149.698 205.432  1.00  0.37           C  
ATOM    764  CG  GLU B 139     139.127 148.670 206.460  1.00  0.37           C  
ATOM    765  CD  GLU B 139     138.679 147.393 205.754  1.00  0.37           C  
ATOM    766  OE1 GLU B 139     138.075 147.503 204.658  1.00  0.37           O  
ATOM    767  OE2 GLU B 139     138.983 146.308 206.307  1.00  0.37           O  
ATOM    768  N   LEU B 140     141.826 151.301 203.790  1.00  0.40           N  
ATOM    769  CA  LEU B 140     142.233 152.284 202.801  1.00  0.40           C  
ATOM    770  C   LEU B 140     143.270 151.765 201.813  1.00  0.40           C  
ATOM    771  O   LEU B 140     143.193 152.035 200.626  1.00  0.40           O  
ATOM    772  CB  LEU B 140     142.727 153.598 203.456  1.00  0.40           C  
ATOM    773  CG  LEU B 140     141.667 154.385 204.257  1.00  0.40           C  
ATOM    774  CD1 LEU B 140     142.337 155.555 204.997  1.00  0.40           C  
ATOM    775  CD2 LEU B 140     140.540 154.919 203.351  1.00  0.40           C  
ATOM    776  N   TYR B 141     144.270 150.983 202.278  1.00  0.38           N  
ATOM    777  CA  TYR B 141     145.231 150.349 201.401  1.00  0.38           C  
ATOM    778  C   TYR B 141     144.609 149.273 200.506  1.00  0.38           C  
ATOM    779  O   TYR B 141     144.856 149.239 199.302  1.00  0.38           O  
ATOM    780  CB  TYR B 141     146.394 149.776 202.247  1.00  0.38           C  
ATOM    781  CG  TYR B 141     147.493 149.236 201.384  1.00  0.38           C  
ATOM    782  CD1 TYR B 141     147.628 147.856 201.180  1.00  0.38           C  
ATOM    783  CD2 TYR B 141     148.361 150.110 200.717  1.00  0.38           C  
ATOM    784  CE1 TYR B 141     148.626 147.360 200.333  1.00  0.38           C  
ATOM    785  CE2 TYR B 141     149.362 149.610 199.874  1.00  0.38           C  
ATOM    786  CZ  TYR B 141     149.500 148.233 199.689  1.00  0.38           C  
ATOM    787  OH  TYR B 141     150.515 147.719 198.862  1.00  0.38           O  
ATOM    788  N   LEU B 142     143.761 148.386 201.073  1.00  0.41           N  
ATOM    789  CA  LEU B 142     143.066 147.353 200.326  1.00  0.41           C  
ATOM    790  C   LEU B 142     142.092 147.906 199.298  1.00  0.41           C  
ATOM    791  O   LEU B 142     142.053 147.438 198.163  1.00  0.41           O  
ATOM    792  CB  LEU B 142     142.304 146.385 201.260  1.00  0.41           C  
ATOM    793  CG  LEU B 142     143.184 145.493 202.159  1.00  0.41           C  
ATOM    794  CD1 LEU B 142     142.292 144.773 203.184  1.00  0.41           C  
ATOM    795  CD2 LEU B 142     144.023 144.485 201.353  1.00  0.41           C  
ATOM    796  N   THR B 143     141.298 148.936 199.661  1.00  0.42           N  
ATOM    797  CA  THR B 143     140.427 149.658 198.740  1.00  0.42           C  
ATOM    798  C   THR B 143     141.219 150.359 197.650  1.00  0.42           C  
ATOM    799  O   THR B 143     140.886 150.211 196.479  1.00  0.42           O  
ATOM    800  CB  THR B 143     139.451 150.644 199.397  1.00  0.42           C  
ATOM    801  OG1 THR B 143     140.082 151.606 200.226  1.00  0.42           O  
ATOM    802  CG2 THR B 143     138.474 149.864 200.289  1.00  0.42           C  
ATOM    803  N   ALA B 144     142.335 151.050 197.994  1.00  0.51           N  
ATOM    804  CA  ALA B 144     143.221 151.717 197.055  1.00  0.51           C  
ATOM    805  C   ALA B 144     143.857 150.777 196.046  1.00  0.51           C  
ATOM    806  O   ALA B 144     143.813 151.008 194.846  1.00  0.51           O  
ATOM    807  CB  ALA B 144     144.347 152.466 197.807  1.00  0.51           C  
ATOM    808  N   LEU B 145     144.423 149.639 196.496  1.00  0.50           N  
ATOM    809  CA  LEU B 145     144.965 148.640 195.593  1.00  0.50           C  
ATOM    810  C   LEU B 145     143.903 147.988 194.718  1.00  0.50           C  
ATOM    811  O   LEU B 145     144.064 147.835 193.512  1.00  0.50           O  
ATOM    812  CB  LEU B 145     145.790 147.600 196.369  1.00  0.50           C  
ATOM    813  CG  LEU B 145     146.560 146.589 195.496  1.00  0.50           C  
ATOM    814  CD1 LEU B 145     147.540 147.255 194.512  1.00  0.50           C  
ATOM    815  CD2 LEU B 145     147.300 145.589 196.396  1.00  0.50           C  
ATOM    816  N   ARG B 146     142.732 147.671 195.305  1.00  0.46           N  
ATOM    817  CA  ARG B 146     141.588 147.179 194.568  1.00  0.46           C  
ATOM    818  C   ARG B 146     141.069 148.156 193.513  1.00  0.46           C  
ATOM    819  O   ARG B 146     140.708 147.758 192.408  1.00  0.46           O  
ATOM    820  CB  ARG B 146     140.448 146.835 195.550  1.00  0.46           C  
ATOM    821  CG  ARG B 146     139.222 146.178 194.901  1.00  0.46           C  
ATOM    822  CD  ARG B 146     138.183 145.768 195.941  1.00  0.46           C  
ATOM    823  NE  ARG B 146     137.038 145.167 195.171  1.00  0.46           N  
ATOM    824  CZ  ARG B 146     135.920 144.692 195.742  1.00  0.46           C  
ATOM    825  NH1 ARG B 146     134.943 144.176 194.998  1.00  0.46           N  
ATOM    826  NH2 ARG B 146     135.742 144.736 197.058  1.00  0.46           N  
ATOM    827  N   SER B 147     141.007 149.472 193.817  1.00  0.47           N  
ATOM    828  CA  SER B 147     140.607 150.499 192.864  1.00  0.47           C  
ATOM    829  C   SER B 147     141.649 150.717 191.778  1.00  0.47           C  
ATOM    830  O   SER B 147     141.275 151.063 190.658  1.00  0.47           O  
ATOM    831  CB  SER B 147     140.171 151.857 193.501  1.00  0.47           C  
ATOM    832  OG  SER B 147     141.247 152.596 194.068  1.00  0.47           O  
ATOM    833  N   ILE B 148     142.957 150.464 192.058  1.00  0.50           N  
ATOM    834  CA  ILE B 148     144.039 150.396 191.071  1.00  0.50           C  
ATOM    835  C   ILE B 148     143.852 149.248 190.100  1.00  0.50           C  
ATOM    836  O   ILE B 148     143.858 149.472 188.892  1.00  0.50           O  
ATOM    837  CB  ILE B 148     145.453 150.321 191.686  1.00  0.50           C  
ATOM    838  CG1 ILE B 148     145.796 151.631 192.438  1.00  0.50           C  
ATOM    839  CG2 ILE B 148     146.533 150.019 190.610  1.00  0.50           C  
ATOM    840  CD1 ILE B 148     146.992 151.560 193.402  1.00  0.50           C  
ATOM    841  N   ASP B 149     143.600 148.012 190.593  1.00  0.56           N  
ATOM    842  CA  ASP B 149     143.337 146.853 189.755  1.00  0.56           C  
ATOM    843  C   ASP B 149     142.094 147.070 188.897  1.00  0.56           C  
ATOM    844  O   ASP B 149     142.091 146.914 187.681  1.00  0.56           O  
ATOM    845  CB  ASP B 149     143.227 145.574 190.636  1.00  0.56           C  
ATOM    846  CG  ASP B 149     144.571 145.198 191.252  1.00  0.56           C  
ATOM    847  OD1 ASP B 149     145.620 145.681 190.752  1.00  0.56           O  
ATOM    848  OD2 ASP B 149     144.550 144.397 192.223  1.00  0.56           O  
ATOM    849  N   ARG B 150     141.003 147.581 189.496  1.00  0.53           N  
ATOM    850  CA  ARG B 150     139.812 147.915 188.737  1.00  0.53           C  
ATOM    851  C   ARG B 150     139.965 149.063 187.755  1.00  0.53           C  
ATOM    852  O   ARG B 150     139.221 149.147 186.782  1.00  0.53           O  
ATOM    853  CB  ARG B 150     138.603 148.215 189.652  1.00  0.53           C  
ATOM    854  CG  ARG B 150     138.132 147.025 190.507  1.00  0.53           C  
ATOM    855  CD  ARG B 150     138.058 145.701 189.743  1.00  0.53           C  
ATOM    856  NE  ARG B 150     137.489 144.712 190.696  1.00  0.53           N  
ATOM    857  CZ  ARG B 150     137.454 143.398 190.420  1.00  0.53           C  
ATOM    858  NH1 ARG B 150     136.974 142.558 191.333  1.00  0.53           N  
ATOM    859  NH2 ARG B 150     137.884 142.890 189.276  1.00  0.53           N  
ATOM    860  N   LYS B 151     140.913 149.985 187.996  1.00  0.52           N  
ATOM    861  CA  LYS B 151     141.264 151.026 187.059  1.00  0.52           C  
ATOM    862  C   LYS B 151     142.137 150.556 185.898  1.00  0.52           C  
ATOM    863  O   LYS B 151     142.114 151.142 184.820  1.00  0.52           O  
ATOM    864  CB  LYS B 151     142.033 152.149 187.781  1.00  0.52           C  
ATOM    865  CG  LYS B 151     142.381 153.374 186.919  1.00  0.52           C  
ATOM    866  CD  LYS B 151     141.179 154.022 186.224  1.00  0.52           C  
ATOM    867  CE  LYS B 151     141.536 155.367 185.599  1.00  0.52           C  
ATOM    868  NZ  LYS B 151     140.305 156.021 185.116  1.00  0.52           N  
ATOM    869  N   SER B 152     142.954 149.501 186.088  1.00  0.46           N  
ATOM    870  CA  SER B 152     143.750 148.939 185.012  1.00  0.46           C  
ATOM    871  C   SER B 152     143.009 147.869 184.212  1.00  0.46           C  
ATOM    872  O   SER B 152     143.297 147.685 183.032  1.00  0.46           O  
ATOM    873  CB  SER B 152     145.091 148.351 185.531  1.00  0.46           C  
ATOM    874  OG  SER B 152     144.858 147.289 186.456  1.00  0.46           O  
ATOM    875  N   GLU B 153     142.020 147.153 184.813  1.00  0.51           N  
ATOM    876  CA  GLU B 153     141.158 146.214 184.102  1.00  0.51           C  
ATOM    877  C   GLU B 153     140.208 146.904 183.132  1.00  0.51           C  
ATOM    878  O   GLU B 153     140.189 146.635 181.932  1.00  0.51           O  
ATOM    879  CB  GLU B 153     140.285 145.379 185.089  1.00  0.51           C  
ATOM    880  CG  GLU B 153     141.043 144.335 185.959  1.00  0.51           C  
ATOM    881  CD  GLU B 153     140.182 143.710 187.059  1.00  0.51           C  
ATOM    882  OE1 GLU B 153     139.048 144.202 187.297  1.00  0.51           O  
ATOM    883  OE2 GLU B 153     140.617 142.723 187.708  1.00  0.51           O  
ATOM    884  N   GLN B 154     139.421 147.877 183.631  1.00  0.59           N  
ATOM    885  CA  GLN B 154     138.604 148.719 182.790  1.00  0.59           C  
ATOM    886  C   GLN B 154     139.452 149.918 182.401  1.00  0.59           C  
ATOM    887  O   GLN B 154     139.583 150.876 183.160  1.00  0.59           O  
ATOM    888  CB  GLN B 154     137.301 149.175 183.502  1.00  0.59           C  
ATOM    889  CG  GLN B 154     136.341 150.007 182.611  1.00  0.59           C  
ATOM    890  CD  GLN B 154     135.087 150.442 183.378  1.00  0.59           C  
ATOM    891  OE1 GLN B 154     134.850 150.038 184.519  1.00  0.59           O  
ATOM    892  NE2 GLN B 154     134.245 151.292 182.750  1.00  0.59           N  
ATOM    893  N   ILE B 155     140.037 149.910 181.178  1.00  0.39           N  
ATOM    894  CA  ILE B 155     141.027 150.902 180.764  1.00  0.39           C  
ATOM    895  C   ILE B 155     140.432 152.240 180.340  1.00  0.39           C  
ATOM    896  O   ILE B 155     141.142 153.152 179.918  1.00  0.39           O  
ATOM    897  CB  ILE B 155     141.925 150.403 179.624  1.00  0.39           C  
ATOM    898  CG1 ILE B 155     141.131 150.074 178.334  1.00  0.39           C  
ATOM    899  CG2 ILE B 155     142.770 149.217 180.138  1.00  0.39           C  
ATOM    900  CD1 ILE B 155     142.023 149.806 177.114  1.00  0.39           C  
ATOM    901  N   GLU B 156     139.095 152.372 180.431  1.00  0.34           N  
ATOM    902  CA  GLU B 156     138.363 153.610 180.274  1.00  0.34           C  
ATOM    903  C   GLU B 156     138.729 154.646 181.326  1.00  0.34           C  
ATOM    904  O   GLU B 156     139.046 154.357 182.490  1.00  0.34           O  
ATOM    905  CB  GLU B 156     136.837 153.392 180.222  1.00  0.34           C  
ATOM    906  CG  GLU B 156     136.370 152.537 179.022  1.00  0.34           C  
ATOM    907  CD  GLU B 156     134.855 152.358 179.066  1.00  0.34           C  
ATOM    908  OE1 GLU B 156     134.223 152.418 177.978  1.00  0.34           O  
ATOM    909  OE2 GLU B 156     134.327 152.132 180.180  1.00  0.34           O  
ATOM    910  N   SER B 157     138.738 155.923 180.933  1.00  0.42           N  
ATOM    911  CA  SER B 157     139.243 156.948 181.803  1.00  0.42           C  
ATOM    912  C   SER B 157     138.696 158.294 181.413  1.00  0.42           C  
ATOM    913  O   SER B 157     138.254 158.491 180.281  1.00  0.42           O  
ATOM    914  CB  SER B 157     140.803 156.983 181.806  1.00  0.42           C  
ATOM    915  OG  SER B 157     141.391 157.241 180.529  1.00  0.42           O  
ATOM    916  N   GLN B 158     138.680 159.244 182.369  1.00  0.39           N  
ATOM    917  CA  GLN B 158     138.294 160.615 182.159  1.00  0.39           C  
ATOM    918  C   GLN B 158     139.066 161.432 183.156  1.00  0.39           C  
ATOM    919  O   GLN B 158     139.190 161.025 184.311  1.00  0.39           O  
ATOM    920  CB  GLN B 158     136.794 160.908 182.425  1.00  0.39           C  
ATOM    921  CG  GLN B 158     135.843 160.155 181.479  1.00  0.39           C  
ATOM    922  CD  GLN B 158     134.375 160.455 181.761  1.00  0.39           C  
ATOM    923  OE1 GLN B 158     133.805 160.042 182.772  1.00  0.39           O  
ATOM    924  NE2 GLN B 158     133.721 161.182 180.826  1.00  0.39           N  
ATOM    925  N   LEU B 159     139.571 162.605 182.732  1.00  0.34           N  
ATOM    926  CA  LEU B 159     140.409 163.462 183.549  1.00  0.34           C  
ATOM    927  C   LEU B 159     139.673 164.031 184.738  1.00  0.34           C  
ATOM    928  O   LEU B 159     138.592 164.597 184.603  1.00  0.34           O  
ATOM    929  CB  LEU B 159     141.033 164.598 182.709  1.00  0.34           C  
ATOM    930  CG  LEU B 159     142.047 165.509 183.434  1.00  0.34           C  
ATOM    931  CD1 LEU B 159     143.294 164.740 183.895  1.00  0.34           C  
ATOM    932  CD2 LEU B 159     142.459 166.676 182.523  1.00  0.34           C  
ATOM    933  N   HIS B 160     140.248 163.867 185.949  1.00  0.40           N  
ATOM    934  CA  HIS B 160     139.542 164.096 187.200  1.00  0.40           C  
ATOM    935  C   HIS B 160     138.288 163.241 187.311  1.00  0.40           C  
ATOM    936  O   HIS B 160     137.172 163.750 187.406  1.00  0.40           O  
ATOM    937  CB  HIS B 160     139.252 165.584 187.549  1.00  0.40           C  
ATOM    938  CG  HIS B 160     140.441 166.371 188.015  1.00  0.40           C  
ATOM    939  ND1 HIS B 160     140.925 166.165 189.288  1.00  0.40           N  
ATOM    940  CD2 HIS B 160     141.181 167.316 187.385  1.00  0.40           C  
ATOM    941  CE1 HIS B 160     141.946 166.973 189.412  1.00  0.40           C  
ATOM    942  NE2 HIS B 160     142.155 167.705 188.290  1.00  0.40           N  
ATOM    943  N   GLN B 161     138.445 161.897 187.259  1.00  0.51           N  
ATOM    944  CA  GLN B 161     137.334 160.964 187.171  1.00  0.51           C  
ATOM    945  C   GLN B 161     136.464 160.954 188.424  1.00  0.51           C  
ATOM    946  O   GLN B 161     136.658 160.178 189.367  1.00  0.51           O  
ATOM    947  CB  GLN B 161     137.829 159.534 186.841  1.00  0.51           C  
ATOM    948  CG  GLN B 161     136.753 158.433 186.644  1.00  0.51           C  
ATOM    949  CD  GLN B 161     136.015 158.529 185.311  1.00  0.51           C  
ATOM    950  OE1 GLN B 161     136.502 157.965 184.328  1.00  0.51           O  
ATOM    951  NE2 GLN B 161     134.851 159.215 185.258  1.00  0.51           N  
ATOM    952  N   SER B 162     135.443 161.832 188.424  1.00  0.36           N  
ATOM    953  CA  SER B 162     134.633 162.217 189.573  1.00  0.36           C  
ATOM    954  C   SER B 162     133.848 161.101 190.238  1.00  0.36           C  
ATOM    955  O   SER B 162     133.572 161.144 191.428  1.00  0.36           O  
ATOM    956  CB  SER B 162     133.655 163.391 189.270  1.00  0.36           C  
ATOM    957  OG  SER B 162     132.690 163.070 188.260  1.00  0.36           O  
ATOM    958  N   THR B 163     133.531 160.045 189.458  1.00  0.45           N  
ATOM    959  CA  THR B 163     132.794 158.828 189.813  1.00  0.45           C  
ATOM    960  C   THR B 163     133.353 158.068 190.990  1.00  0.45           C  
ATOM    961  O   THR B 163     132.640 157.335 191.669  1.00  0.45           O  
ATOM    962  CB  THR B 163     132.691 157.824 188.654  1.00  0.45           C  
ATOM    963  OG1 THR B 163     133.942 157.429 188.104  1.00  0.45           O  
ATOM    964  CG2 THR B 163     131.916 158.471 187.507  1.00  0.45           C  
ATOM    965  N   ARG B 164     134.653 158.237 191.279  1.00  0.41           N  
ATOM    966  CA  ARG B 164     135.251 157.613 192.432  1.00  0.41           C  
ATOM    967  C   ARG B 164     135.344 158.472 193.683  1.00  0.41           C  
ATOM    968  O   ARG B 164     135.904 158.040 194.690  1.00  0.41           O  
ATOM    969  CB  ARG B 164     136.687 157.269 192.091  1.00  0.41           C  
ATOM    970  CG  ARG B 164     136.893 155.986 191.285  1.00  0.41           C  
ATOM    971  CD  ARG B 164     136.563 154.589 191.760  1.00  0.41           C  
ATOM    972  NE  ARG B 164     137.041 153.802 190.554  1.00  0.41           N  
ATOM    973  CZ  ARG B 164     137.017 152.470 190.509  1.00  0.41           C  
ATOM    974  NH1 ARG B 164     137.429 151.780 189.449  1.00  0.41           N  
ATOM    975  NH2 ARG B 164     136.589 151.842 191.596  1.00  0.41           N  
ATOM    976  N   ASN B 165     134.803 159.699 193.688  1.00  0.48           N  
ATOM    977  CA  ASN B 165     134.751 160.515 194.892  1.00  0.48           C  
ATOM    978  C   ASN B 165     136.117 160.893 195.486  1.00  0.48           C  
ATOM    979  O   ASN B 165     136.926 161.561 194.865  1.00  0.48           O  
ATOM    980  CB  ASN B 165     133.831 159.885 195.970  1.00  0.48           C  
ATOM    981  CG  ASN B 165     132.436 159.638 195.413  1.00  0.48           C  
ATOM    982  OD1 ASN B 165     131.877 160.452 194.678  1.00  0.48           O  
ATOM    983  ND2 ASN B 165     131.825 158.501 195.820  1.00  0.48           N  
ATOM    984  N   GLU B 166     136.412 160.456 196.729  1.00  0.41           N  
ATOM    985  CA  GLU B 166     137.701 160.596 197.379  1.00  0.41           C  
ATOM    986  C   GLU B 166     138.852 159.915 196.670  1.00  0.41           C  
ATOM    987  O   GLU B 166     139.983 160.393 196.688  1.00  0.41           O  
ATOM    988  CB  GLU B 166     137.606 160.062 198.811  1.00  0.41           C  
ATOM    989  CG  GLU B 166     136.699 160.934 199.706  1.00  0.41           C  
ATOM    990  CD  GLU B 166     136.585 160.368 201.118  1.00  0.41           C  
ATOM    991  OE1 GLU B 166     137.129 159.258 201.360  1.00  0.41           O  
ATOM    992  OE2 GLU B 166     135.938 161.040 201.956  1.00  0.41           O  
ATOM    993  N   GLU B 167     138.584 158.811 195.948  1.00  0.44           N  
ATOM    994  CA  GLU B 167     139.615 158.068 195.266  1.00  0.44           C  
ATOM    995  C   GLU B 167     139.976 158.734 193.924  1.00  0.44           C  
ATOM    996  O   GLU B 167     140.772 158.215 193.152  1.00  0.44           O  
ATOM    997  CB  GLU B 167     139.126 156.612 195.007  1.00  0.44           C  
ATOM    998  CG  GLU B 167     138.913 155.695 196.245  1.00  0.44           C  
ATOM    999  CD  GLU B 167     138.359 154.320 195.848  1.00  0.44           C  
ATOM   1000  OE1 GLU B 167     138.155 154.087 194.626  1.00  0.44           O  
ATOM   1001  OE2 GLU B 167     138.123 153.479 196.751  1.00  0.44           O  
ATOM   1002  N   LEU B 168     139.414 159.929 193.602  1.00  0.55           N  
ATOM   1003  CA  LEU B 168     139.511 160.606 192.320  1.00  0.55           C  
ATOM   1004  C   LEU B 168     140.922 160.841 191.812  1.00  0.55           C  
ATOM   1005  O   LEU B 168     141.214 160.540 190.664  1.00  0.55           O  
ATOM   1006  CB  LEU B 168     138.769 161.959 192.415  1.00  0.55           C  
ATOM   1007  CG  LEU B 168     138.568 162.804 191.148  1.00  0.55           C  
ATOM   1008  CD1 LEU B 168     137.411 163.775 191.408  1.00  0.55           C  
ATOM   1009  CD2 LEU B 168     139.755 163.668 190.746  1.00  0.55           C  
ATOM   1010  N   ILE B 169     141.836 161.366 192.656  1.00  0.67           N  
ATOM   1011  CA  ILE B 169     143.157 161.849 192.259  1.00  0.67           C  
ATOM   1012  C   ILE B 169     144.152 160.728 192.107  1.00  0.67           C  
ATOM   1013  O   ILE B 169     144.830 160.605 191.084  1.00  0.67           O  
ATOM   1014  CB  ILE B 169     143.651 162.934 193.201  1.00  0.67           C  
ATOM   1015  CG1 ILE B 169     142.662 164.124 193.167  1.00  0.67           C  
ATOM   1016  CG2 ILE B 169     145.090 163.383 192.842  1.00  0.67           C  
ATOM   1017  CD1 ILE B 169     142.941 165.147 194.271  1.00  0.67           C  
ATOM   1018  N   GLU B 170     144.187 159.792 193.063  1.00  0.59           N  
ATOM   1019  CA  GLU B 170     144.930 158.561 192.949  1.00  0.59           C  
ATOM   1020  C   GLU B 170     144.465 157.743 191.766  1.00  0.59           C  
ATOM   1021  O   GLU B 170     145.264 157.213 191.000  1.00  0.59           O  
ATOM   1022  CB  GLU B 170     144.805 157.778 194.256  1.00  0.59           C  
ATOM   1023  CG  GLU B 170     145.591 158.433 195.415  1.00  0.59           C  
ATOM   1024  CD  GLU B 170     145.432 157.662 196.723  1.00  0.59           C  
ATOM   1025  OE1 GLU B 170     144.610 156.710 196.755  1.00  0.59           O  
ATOM   1026  OE2 GLU B 170     146.137 158.027 197.694  1.00  0.59           O  
ATOM   1027  N   LEU B 171     143.144 157.707 191.516  1.00  0.55           N  
ATOM   1028  CA  LEU B 171     142.650 157.177 190.268  1.00  0.55           C  
ATOM   1029  C   LEU B 171     143.089 157.920 189.016  1.00  0.55           C  
ATOM   1030  O   LEU B 171     143.423 157.328 187.994  1.00  0.55           O  
ATOM   1031  CB  LEU B 171     141.131 157.191 190.249  1.00  0.55           C  
ATOM   1032  CG  LEU B 171     140.507 156.406 189.100  1.00  0.55           C  
ATOM   1033  CD1 LEU B 171     140.543 154.950 189.530  1.00  0.55           C  
ATOM   1034  CD2 LEU B 171     139.089 156.886 188.994  1.00  0.55           C  
ATOM   1035  N   MET B 172     143.072 159.264 189.085  1.00  0.55           N  
ATOM   1036  CA  MET B 172     143.468 160.143 188.016  1.00  0.55           C  
ATOM   1037  C   MET B 172     144.912 159.941 187.611  1.00  0.55           C  
ATOM   1038  O   MET B 172     145.240 159.953 186.434  1.00  0.55           O  
ATOM   1039  CB  MET B 172     143.222 161.621 188.377  1.00  0.55           C  
ATOM   1040  CG  MET B 172     143.504 162.575 187.208  1.00  0.55           C  
ATOM   1041  SD  MET B 172     143.318 164.336 187.615  1.00  0.55           S  
ATOM   1042  CE  MET B 172     144.642 164.466 188.853  1.00  0.55           C  
ATOM   1043  N   GLU B 173     145.840 159.682 188.549  1.00  0.63           N  
ATOM   1044  CA  GLU B 173     147.207 159.474 188.140  1.00  0.63           C  
ATOM   1045  C   GLU B 173     147.447 158.157 187.403  1.00  0.63           C  
ATOM   1046  O   GLU B 173     148.320 158.039 186.554  1.00  0.63           O  
ATOM   1047  CB  GLU B 173     148.167 159.678 189.314  1.00  0.63           C  
ATOM   1048  CG  GLU B 173     148.128 161.142 189.855  1.00  0.63           C  
ATOM   1049  CD  GLU B 173     148.569 162.204 188.832  1.00  0.63           C  
ATOM   1050  OE1 GLU B 173     149.671 162.026 188.251  1.00  0.63           O  
ATOM   1051  OE2 GLU B 173     147.853 163.208 188.570  1.00  0.63           O  
ATOM   1052  N   LEU B 174     146.595 157.139 187.650  1.00  0.66           N  
ATOM   1053  CA  LEU B 174     146.627 155.895 186.909  1.00  0.66           C  
ATOM   1054  C   LEU B 174     146.351 156.036 185.421  1.00  0.66           C  
ATOM   1055  O   LEU B 174     146.982 155.372 184.606  1.00  0.66           O  
ATOM   1056  CB  LEU B 174     145.625 154.900 187.501  1.00  0.66           C  
ATOM   1057  CG  LEU B 174     145.940 154.446 188.933  1.00  0.66           C  
ATOM   1058  CD1 LEU B 174     144.720 153.715 189.492  1.00  0.66           C  
ATOM   1059  CD2 LEU B 174     147.169 153.526 188.987  1.00  0.66           C  
ATOM   1060  N   GLU B 175     145.418 156.923 185.007  1.00  0.50           N  
ATOM   1061  CA  GLU B 175     145.175 157.177 183.595  1.00  0.50           C  
ATOM   1062  C   GLU B 175     146.387 157.770 182.882  1.00  0.50           C  
ATOM   1063  O   GLU B 175     146.692 157.396 181.753  1.00  0.50           O  
ATOM   1064  CB  GLU B 175     143.923 158.044 183.344  1.00  0.50           C  
ATOM   1065  CG  GLU B 175     144.143 159.568 183.412  1.00  0.50           C  
ATOM   1066  CD  GLU B 175     142.846 160.340 183.566  1.00  0.50           C  
ATOM   1067  OE1 GLU B 175     141.763 159.705 183.455  1.00  0.50           O  
ATOM   1068  OE2 GLU B 175     142.946 161.560 183.828  1.00  0.50           O  
ATOM   1069  N   LYS B 176     147.136 158.678 183.564  1.00  0.52           N  
ATOM   1070  CA  LYS B 176     148.360 159.283 183.070  1.00  0.52           C  
ATOM   1071  C   LYS B 176     149.430 158.237 182.822  1.00  0.52           C  
ATOM   1072  O   LYS B 176     150.075 158.227 181.774  1.00  0.52           O  
ATOM   1073  CB  LYS B 176     148.878 160.367 184.042  1.00  0.52           C  
ATOM   1074  CG  LYS B 176     147.985 161.614 184.089  1.00  0.52           C  
ATOM   1075  CD  LYS B 176     148.535 162.640 185.087  1.00  0.52           C  
ATOM   1076  CE  LYS B 176     147.682 163.898 185.221  1.00  0.52           C  
ATOM   1077  NZ  LYS B 176     148.231 164.728 186.312  1.00  0.52           N  
ATOM   1078  N   THR B 177     149.562 157.284 183.773  1.00  0.60           N  
ATOM   1079  CA  THR B 177     150.403 156.090 183.667  1.00  0.60           C  
ATOM   1080  C   THR B 177     150.042 155.213 182.482  1.00  0.60           C  
ATOM   1081  O   THR B 177     150.911 154.788 181.723  1.00  0.60           O  
ATOM   1082  CB  THR B 177     150.395 155.245 184.938  1.00  0.60           C  
ATOM   1083  OG1 THR B 177     150.942 155.997 186.011  1.00  0.60           O  
ATOM   1084  CG2 THR B 177     151.261 153.979 184.828  1.00  0.60           C  
ATOM   1085  N   ILE B 178     148.733 154.952 182.262  1.00  0.48           N  
ATOM   1086  CA  ILE B 178     148.235 154.166 181.135  1.00  0.48           C  
ATOM   1087  C   ILE B 178     148.514 154.804 179.778  1.00  0.48           C  
ATOM   1088  O   ILE B 178     148.988 154.140 178.857  1.00  0.48           O  
ATOM   1089  CB  ILE B 178     146.728 153.895 181.248  1.00  0.48           C  
ATOM   1090  CG1 ILE B 178     146.401 153.020 182.482  1.00  0.48           C  
ATOM   1091  CG2 ILE B 178     146.171 153.224 179.966  1.00  0.48           C  
ATOM   1092  CD1 ILE B 178     144.905 152.979 182.837  1.00  0.48           C  
ATOM   1093  N   VAL B 179     148.231 156.116 179.616  1.00  0.44           N  
ATOM   1094  CA  VAL B 179     148.484 156.864 178.387  1.00  0.44           C  
ATOM   1095  C   VAL B 179     149.966 156.926 178.052  1.00  0.44           C  
ATOM   1096  O   VAL B 179     150.366 156.708 176.908  1.00  0.44           O  
ATOM   1097  CB  VAL B 179     147.847 158.252 178.413  1.00  0.44           C  
ATOM   1098  CG1 VAL B 179     148.218 159.073 177.158  1.00  0.44           C  
ATOM   1099  CG2 VAL B 179     146.311 158.104 178.497  1.00  0.44           C  
ATOM   1100  N   TYR B 180     150.819 157.159 179.073  1.00  0.44           N  
ATOM   1101  CA  TYR B 180     152.263 157.151 178.948  1.00  0.44           C  
ATOM   1102  C   TYR B 180     152.809 155.797 178.470  1.00  0.44           C  
ATOM   1103  O   TYR B 180     153.636 155.743 177.562  1.00  0.44           O  
ATOM   1104  CB  TYR B 180     152.889 157.596 180.297  1.00  0.44           C  
ATOM   1105  CG  TYR B 180     154.377 157.728 180.208  1.00  0.44           C  
ATOM   1106  CD1 TYR B 180     155.212 156.734 180.736  1.00  0.44           C  
ATOM   1107  CD2 TYR B 180     154.954 158.817 179.543  1.00  0.44           C  
ATOM   1108  CE1 TYR B 180     156.601 156.829 180.598  1.00  0.44           C  
ATOM   1109  CE2 TYR B 180     156.345 158.911 179.409  1.00  0.44           C  
ATOM   1110  CZ  TYR B 180     157.170 157.918 179.939  1.00  0.44           C  
ATOM   1111  OH  TYR B 180     158.569 158.005 179.820  1.00  0.44           O  
ATOM   1112  N   PHE B 181     152.300 154.676 179.035  1.00  0.41           N  
ATOM   1113  CA  PHE B 181     152.614 153.322 178.600  1.00  0.41           C  
ATOM   1114  C   PHE B 181     152.186 153.024 177.156  1.00  0.41           C  
ATOM   1115  O   PHE B 181     152.888 152.370 176.391  1.00  0.41           O  
ATOM   1116  CB  PHE B 181     152.014 152.292 179.593  1.00  0.41           C  
ATOM   1117  CG  PHE B 181     152.450 150.886 179.280  1.00  0.41           C  
ATOM   1118  CD1 PHE B 181     151.584 150.002 178.621  1.00  0.41           C  
ATOM   1119  CD2 PHE B 181     153.750 150.457 179.577  1.00  0.41           C  
ATOM   1120  CE1 PHE B 181     152.005 148.715 178.272  1.00  0.41           C  
ATOM   1121  CE2 PHE B 181     154.175 149.169 179.233  1.00  0.41           C  
ATOM   1122  CZ  PHE B 181     153.300 148.294 178.585  1.00  0.41           C  
ATOM   1123  N   LYS B 182     151.008 153.515 176.725  1.00  0.42           N  
ATOM   1124  CA  LYS B 182     150.582 153.402 175.338  1.00  0.42           C  
ATOM   1125  C   LYS B 182     151.456 154.134 174.331  1.00  0.42           C  
ATOM   1126  O   LYS B 182     151.733 153.624 173.245  1.00  0.42           O  
ATOM   1127  CB  LYS B 182     149.145 153.920 175.150  1.00  0.42           C  
ATOM   1128  CG  LYS B 182     148.093 153.036 175.823  1.00  0.42           C  
ATOM   1129  CD  LYS B 182     146.683 153.623 175.645  1.00  0.42           C  
ATOM   1130  CE  LYS B 182     145.591 152.771 176.301  1.00  0.42           C  
ATOM   1131  NZ  LYS B 182     144.258 153.411 176.183  1.00  0.42           N  
ATOM   1132  N   ALA B 183     151.886 155.369 174.669  1.00  0.49           N  
ATOM   1133  CA  ALA B 183     152.824 156.136 173.879  1.00  0.49           C  
ATOM   1134  C   ALA B 183     154.196 155.461 173.802  1.00  0.49           C  
ATOM   1135  O   ALA B 183     154.768 155.336 172.722  1.00  0.49           O  
ATOM   1136  CB  ALA B 183     152.937 157.581 174.422  1.00  0.49           C  
ATOM   1137  N   SER B 184     154.722 154.953 174.942  1.00  0.41           N  
ATOM   1138  CA  SER B 184     155.994 154.237 175.024  1.00  0.41           C  
ATOM   1139  C   SER B 184     156.022 152.930 174.250  1.00  0.41           C  
ATOM   1140  O   SER B 184     157.058 152.548 173.711  1.00  0.41           O  
ATOM   1141  CB  SER B 184     156.506 153.988 176.473  1.00  0.41           C  
ATOM   1142  OG  SER B 184     155.742 153.010 177.175  1.00  0.41           O  
ATOM   1143  N   LEU B 185     154.883 152.210 174.161  1.00  0.37           N  
ATOM   1144  CA  LEU B 185     154.750 151.065 173.282  1.00  0.37           C  
ATOM   1145  C   LEU B 185     154.791 151.379 171.781  1.00  0.37           C  
ATOM   1146  O   LEU B 185     155.546 150.775 171.023  1.00  0.37           O  
ATOM   1147  CB  LEU B 185     153.444 150.311 173.622  1.00  0.37           C  
ATOM   1148  CG  LEU B 185     153.216 148.994 172.850  1.00  0.37           C  
ATOM   1149  CD1 LEU B 185     154.369 147.995 173.044  1.00  0.37           C  
ATOM   1150  CD2 LEU B 185     151.879 148.355 173.255  1.00  0.37           C  
ATOM   1151  N   LYS B 186     153.999 152.370 171.306  1.00  0.47           N  
ATOM   1152  CA  LYS B 186     153.906 152.691 169.884  1.00  0.47           C  
ATOM   1153  C   LYS B 186     155.086 153.467 169.316  1.00  0.47           C  
ATOM   1154  O   LYS B 186     155.370 153.403 168.120  1.00  0.47           O  
ATOM   1155  CB  LYS B 186     152.651 153.539 169.584  1.00  0.47           C  
ATOM   1156  CG  LYS B 186     151.340 152.778 169.804  1.00  0.47           C  
ATOM   1157  CD  LYS B 186     150.117 153.650 169.475  1.00  0.47           C  
ATOM   1158  CE  LYS B 186     148.787 152.917 169.671  1.00  0.47           C  
ATOM   1159  NZ  LYS B 186     147.644 153.816 169.382  1.00  0.47           N  
ATOM   1160  N   THR B 187     155.783 154.240 170.173  1.00  0.48           N  
ATOM   1161  CA  THR B 187     156.877 155.136 169.793  1.00  0.48           C  
ATOM   1162  C   THR B 187     158.066 154.416 169.165  1.00  0.48           C  
ATOM   1163  O   THR B 187     158.641 154.893 168.191  1.00  0.48           O  
ATOM   1164  CB  THR B 187     157.304 156.089 170.924  1.00  0.48           C  
ATOM   1165  OG1 THR B 187     158.147 157.143 170.478  1.00  0.48           O  
ATOM   1166  CG2 THR B 187     158.016 155.354 172.063  1.00  0.48           C  
ATOM   1167  N   ASN B 188     158.426 153.209 169.674  1.00  0.37           N  
ATOM   1168  CA  ASN B 188     159.569 152.442 169.192  1.00  0.37           C  
ATOM   1169  C   ASN B 188     159.423 151.942 167.758  1.00  0.37           C  
ATOM   1170  O   ASN B 188     160.287 152.146 166.908  1.00  0.37           O  
ATOM   1171  CB  ASN B 188     159.807 151.203 170.095  1.00  0.37           C  
ATOM   1172  CG  ASN B 188     160.301 151.621 171.474  1.00  0.37           C  
ATOM   1173  OD1 ASN B 188     160.799 152.726 171.688  1.00  0.37           O  
ATOM   1174  ND2 ASN B 188     160.197 150.691 172.451  1.00  0.37           N  
ATOM   1175  N   GLU B 189     158.287 151.285 167.447  1.00  0.41           N  
ATOM   1176  CA  GLU B 189     158.078 150.663 166.157  1.00  0.41           C  
ATOM   1177  C   GLU B 189     157.693 151.623 165.047  1.00  0.41           C  
ATOM   1178  O   GLU B 189     157.976 151.396 163.871  1.00  0.41           O  
ATOM   1179  CB  GLU B 189     156.991 149.589 166.242  1.00  0.41           C  
ATOM   1180  CG  GLU B 189     157.378 148.361 167.091  1.00  0.41           C  
ATOM   1181  CD  GLU B 189     156.244 147.338 167.059  1.00  0.41           C  
ATOM   1182  OE1 GLU B 189     155.228 147.602 166.352  1.00  0.41           O  
ATOM   1183  OE2 GLU B 189     156.403 146.280 167.713  1.00  0.41           O  
ATOM   1184  N   ARG B 190     157.024 152.741 165.389  1.00  0.44           N  
ATOM   1185  CA  ARG B 190     156.502 153.676 164.414  1.00  0.44           C  
ATOM   1186  C   ARG B 190     157.552 154.355 163.539  1.00  0.44           C  
ATOM   1187  O   ARG B 190     157.363 154.502 162.335  1.00  0.44           O  
ATOM   1188  CB  ARG B 190     155.615 154.738 165.100  1.00  0.44           C  
ATOM   1189  CG  ARG B 190     154.903 155.677 164.107  1.00  0.44           C  
ATOM   1190  CD  ARG B 190     153.957 156.665 164.789  1.00  0.44           C  
ATOM   1191  NE  ARG B 190     153.400 157.560 163.707  1.00  0.44           N  
ATOM   1192  CZ  ARG B 190     152.565 158.583 163.949  1.00  0.44           C  
ATOM   1193  NH1 ARG B 190     152.070 159.300 162.941  1.00  0.44           N  
ATOM   1194  NH2 ARG B 190     152.175 158.893 165.183  1.00  0.44           N  
ATOM   1195  N   VAL B 191     158.684 154.784 164.135  1.00  0.40           N  
ATOM   1196  CA  VAL B 191     159.817 155.389 163.443  1.00  0.40           C  
ATOM   1197  C   VAL B 191     160.517 154.417 162.506  1.00  0.40           C  
ATOM   1198  O   VAL B 191     160.848 154.766 161.377  1.00  0.40           O  
ATOM   1199  CB  VAL B 191     160.781 156.055 164.416  1.00  0.40           C  
ATOM   1200  CG1 VAL B 191     161.984 156.672 163.669  1.00  0.40           C  
ATOM   1201  CG2 VAL B 191     160.018 157.154 165.191  1.00  0.40           C  
ATOM   1202  N   ILE B 192     160.701 153.145 162.927  1.00  0.36           N  
ATOM   1203  CA  ILE B 192     161.246 152.077 162.093  1.00  0.36           C  
ATOM   1204  C   ILE B 192     160.383 151.836 160.871  1.00  0.36           C  
ATOM   1205  O   ILE B 192     160.880 151.761 159.751  1.00  0.36           O  
ATOM   1206  CB  ILE B 192     161.430 150.791 162.887  1.00  0.36           C  
ATOM   1207  CG1 ILE B 192     162.563 150.985 163.920  1.00  0.36           C  
ATOM   1208  CG2 ILE B 192     161.707 149.583 161.954  1.00  0.36           C  
ATOM   1209  CD1 ILE B 192     162.653 149.833 164.925  1.00  0.36           C  
ATOM   1210  N   LYS B 193     159.044 151.793 161.055  1.00  0.41           N  
ATOM   1211  CA  LYS B 193     158.097 151.690 159.958  1.00  0.41           C  
ATOM   1212  C   LYS B 193     158.212 152.847 158.978  1.00  0.41           C  
ATOM   1213  O   LYS B 193     158.196 152.648 157.770  1.00  0.41           O  
ATOM   1214  CB  LYS B 193     156.639 151.567 160.458  1.00  0.41           C  
ATOM   1215  CG  LYS B 193     156.348 150.226 161.147  1.00  0.41           C  
ATOM   1216  CD  LYS B 193     154.898 150.144 161.656  1.00  0.41           C  
ATOM   1217  CE  LYS B 193     154.597 148.818 162.367  1.00  0.41           C  
ATOM   1218  NZ  LYS B 193     153.213 148.790 162.894  1.00  0.41           N  
ATOM   1219  N   LYS B 194     158.393 154.084 159.492  1.00  0.48           N  
ATOM   1220  CA  LYS B 194     158.686 155.251 158.679  1.00  0.48           C  
ATOM   1221  C   LYS B 194     159.981 155.131 157.900  1.00  0.48           C  
ATOM   1222  O   LYS B 194     160.036 155.498 156.736  1.00  0.48           O  
ATOM   1223  CB  LYS B 194     158.726 156.561 159.498  1.00  0.48           C  
ATOM   1224  CG  LYS B 194     157.356 156.955 160.054  1.00  0.48           C  
ATOM   1225  CD  LYS B 194     157.448 158.242 160.885  1.00  0.48           C  
ATOM   1226  CE  LYS B 194     156.101 158.678 161.453  1.00  0.48           C  
ATOM   1227  NZ  LYS B 194     156.256 159.898 162.276  1.00  0.48           N  
ATOM   1228  N   LEU B 195     161.052 154.598 158.520  1.00  0.37           N  
ATOM   1229  CA  LEU B 195     162.324 154.401 157.855  1.00  0.37           C  
ATOM   1230  C   LEU B 195     162.285 153.369 156.745  1.00  0.37           C  
ATOM   1231  O   LEU B 195     162.808 153.600 155.662  1.00  0.37           O  
ATOM   1232  CB  LEU B 195     163.421 154.003 158.857  1.00  0.37           C  
ATOM   1233  CG  LEU B 195     164.847 153.957 158.265  1.00  0.37           C  
ATOM   1234  CD1 LEU B 195     165.299 155.327 157.721  1.00  0.37           C  
ATOM   1235  CD2 LEU B 195     165.829 153.413 159.314  1.00  0.37           C  
ATOM   1236  N   THR B 196     161.626 152.220 156.988  1.00  0.37           N  
ATOM   1237  CA  THR B 196     161.366 151.184 155.988  1.00  0.37           C  
ATOM   1238  C   THR B 196     160.477 151.685 154.858  1.00  0.37           C  
ATOM   1239  O   THR B 196     160.658 151.353 153.691  1.00  0.37           O  
ATOM   1240  CB  THR B 196     160.822 149.899 156.587  1.00  0.37           C  
ATOM   1241  OG1 THR B 196     161.710 149.428 157.592  1.00  0.37           O  
ATOM   1242  CG2 THR B 196     160.730 148.774 155.543  1.00  0.37           C  
ATOM   1243  N   SER B 197     159.497 152.563 155.168  1.00  0.40           N  
ATOM   1244  CA  SER B 197     158.731 153.336 154.186  1.00  0.40           C  
ATOM   1245  C   SER B 197     159.585 154.279 153.345  1.00  0.40           C  
ATOM   1246  O   SER B 197     159.304 154.498 152.171  1.00  0.40           O  
ATOM   1247  CB  SER B 197     157.578 154.166 154.798  1.00  0.40           C  
ATOM   1248  OG  SER B 197     156.517 153.323 155.255  1.00  0.40           O  
ATOM   1249  N   SER B 198     160.672 154.832 153.931  1.00  0.60           N  
ATOM   1250  CA  SER B 198     161.648 155.705 153.272  1.00  0.60           C  
ATOM   1251  C   SER B 198     162.780 154.928 152.603  1.00  0.60           C  
ATOM   1252  O   SER B 198     163.717 155.522 152.057  1.00  0.60           O  
ATOM   1253  CB  SER B 198     162.432 156.649 154.230  1.00  0.60           C  
ATOM   1254  OG  SER B 198     161.602 157.549 154.961  1.00  0.60           O  
ATOM   1255  N   THR B 199     162.749 153.583 152.619  1.00  0.48           N  
ATOM   1256  CA  THR B 199     163.661 152.714 151.885  1.00  0.48           C  
ATOM   1257  C   THR B 199     162.919 151.762 150.950  1.00  0.48           C  
ATOM   1258  O   THR B 199     163.545 150.907 150.327  1.00  0.48           O  
ATOM   1259  CB  THR B 199     164.565 151.854 152.772  1.00  0.48           C  
ATOM   1260  OG1 THR B 199     163.837 151.041 153.680  1.00  0.48           O  
ATOM   1261  CG2 THR B 199     165.462 152.776 153.601  1.00  0.48           C  
ATOM   1262  N   SER B 200     161.578 151.906 150.782  1.00  0.49           N  
ATOM   1263  CA  SER B 200     160.757 150.977 150.002  1.00  0.49           C  
ATOM   1264  C   SER B 200     160.688 151.335 148.514  1.00  0.49           C  
ATOM   1265  O   SER B 200     161.538 152.025 147.978  1.00  0.49           O  
ATOM   1266  CB  SER B 200     159.309 150.833 150.592  1.00  0.49           C  
ATOM   1267  OG  SER B 200     158.474 151.972 150.339  1.00  0.49           O  
ATOM   1268  N   ASN B 201     159.623 150.912 147.796  1.00  0.43           N  
ATOM   1269  CA  ASN B 201     159.379 151.238 146.396  1.00  0.43           C  
ATOM   1270  C   ASN B 201     159.218 152.717 146.067  1.00  0.43           C  
ATOM   1271  O   ASN B 201     159.588 153.202 145.005  1.00  0.43           O  
ATOM   1272  CB  ASN B 201     158.115 150.492 145.924  1.00  0.43           C  
ATOM   1273  CG  ASN B 201     158.327 148.985 145.948  1.00  0.43           C  
ATOM   1274  OD1 ASN B 201     157.439 148.264 146.413  1.00  0.43           O  
ATOM   1275  ND2 ASN B 201     159.486 148.487 145.473  1.00  0.43           N  
ATOM   1276  N   ILE B 202     158.635 153.500 146.986  1.00  0.36           N  
ATOM   1277  CA  ILE B 202     158.352 154.894 146.709  1.00  0.36           C  
ATOM   1278  C   ILE B 202     159.533 155.791 146.967  1.00  0.36           C  
ATOM   1279  O   ILE B 202     159.543 156.936 146.528  1.00  0.36           O  
ATOM   1280  CB  ILE B 202     157.191 155.411 147.525  1.00  0.36           C  
ATOM   1281  CG1 ILE B 202     157.480 155.356 149.043  1.00  0.36           C  
ATOM   1282  CG2 ILE B 202     155.957 154.602 147.079  1.00  0.36           C  
ATOM   1283  CD1 ILE B 202     156.394 156.031 149.879  1.00  0.36           C  
ATOM   1284  N   LYS B 203     160.572 155.273 147.665  1.00  0.34           N  
ATOM   1285  CA  LYS B 203     161.717 156.039 148.116  1.00  0.34           C  
ATOM   1286  C   LYS B 203     162.572 156.537 146.998  1.00  0.34           C  
ATOM   1287  O   LYS B 203     163.471 157.339 147.246  1.00  0.34           O  
ATOM   1288  CB  LYS B 203     162.665 155.213 149.034  1.00  0.34           C  
ATOM   1289  CG  LYS B 203     163.571 154.159 148.345  1.00  0.34           C  
ATOM   1290  CD  LYS B 203     165.028 154.578 148.084  1.00  0.34           C  
ATOM   1291  CE  LYS B 203     165.870 153.444 147.487  1.00  0.34           C  
ATOM   1292  NZ  LYS B 203     167.132 154.012 146.968  1.00  0.34           N  
ATOM   1293  N   LYS B 204     162.351 156.021 145.762  1.00  0.42           N  
ATOM   1294  CA  LYS B 204     163.080 156.398 144.574  1.00  0.42           C  
ATOM   1295  C   LYS B 204     163.228 157.901 144.495  1.00  0.42           C  
ATOM   1296  O   LYS B 204     162.248 158.648 144.529  1.00  0.42           O  
ATOM   1297  CB  LYS B 204     162.509 155.824 143.252  1.00  0.42           C  
ATOM   1298  CG  LYS B 204     161.162 156.427 142.859  1.00  0.42           C  
ATOM   1299  CD  LYS B 204     160.602 155.815 141.584  1.00  0.42           C  
ATOM   1300  CE  LYS B 204     159.298 156.496 141.204  1.00  0.42           C  
ATOM   1301  NZ  LYS B 204     158.834 155.926 139.932  1.00  0.42           N  
ATOM   1302  N   TYR B 205     164.473 158.386 144.493  1.00  0.37           N  
ATOM   1303  CA  TYR B 205     164.729 159.805 144.565  1.00  0.37           C  
ATOM   1304  C   TYR B 205     164.608 160.413 143.162  1.00  0.37           C  
ATOM   1305  O   TYR B 205     163.787 159.982 142.353  1.00  0.37           O  
ATOM   1306  CB  TYR B 205     166.026 160.085 145.369  1.00  0.37           C  
ATOM   1307  CG  TYR B 205     165.800 159.750 146.833  1.00  0.37           C  
ATOM   1308  CD1 TYR B 205     165.013 160.597 147.630  1.00  0.37           C  
ATOM   1309  CD2 TYR B 205     166.326 158.586 147.424  1.00  0.37           C  
ATOM   1310  CE1 TYR B 205     164.763 160.297 148.975  1.00  0.37           C  
ATOM   1311  CE2 TYR B 205     166.069 158.286 148.774  1.00  0.37           C  
ATOM   1312  CZ  TYR B 205     165.298 159.149 149.555  1.00  0.37           C  
ATOM   1313  OH  TYR B 205     165.055 158.887 150.921  1.00  0.37           O  
ATOM   1314  N   LEU B 206     165.394 161.435 142.780  1.00  0.34           N  
ATOM   1315  CA  LEU B 206     165.447 161.848 141.378  1.00  0.34           C  
ATOM   1316  C   LEU B 206     166.404 160.962 140.572  1.00  0.34           C  
ATOM   1317  O   LEU B 206     167.515 161.372 140.236  1.00  0.34           O  
ATOM   1318  CB  LEU B 206     165.791 163.346 141.241  1.00  0.34           C  
ATOM   1319  CG  LEU B 206     165.573 163.919 139.824  1.00  0.34           C  
ATOM   1320  CD1 LEU B 206     164.108 163.882 139.369  1.00  0.34           C  
ATOM   1321  CD2 LEU B 206     165.996 165.389 139.721  1.00  0.34           C  
ATOM   1322  N   GLU B 207     165.946 159.736 140.263  1.00  0.41           N  
ATOM   1323  CA  GLU B 207     166.711 158.587 139.832  1.00  0.41           C  
ATOM   1324  C   GLU B 207     165.775 157.691 139.053  1.00  0.41           C  
ATOM   1325  O   GLU B 207     164.585 158.021 138.921  1.00  0.41           O  
ATOM   1326  CB  GLU B 207     167.339 157.835 141.060  1.00  0.41           C  
ATOM   1327  CG  GLU B 207     166.350 157.150 142.061  1.00  0.41           C  
ATOM   1328  CD  GLU B 207     166.909 156.669 143.424  1.00  0.41           C  
ATOM   1329  OE1 GLU B 207     166.160 155.979 144.170  1.00  0.41           O  
ATOM   1330  OE2 GLU B 207     168.013 157.080 143.844  1.00  0.41           O  
ATOM   1331  N   ASP B 208     166.278 156.575 138.495  1.00  0.37           N  
ATOM   1332  CA  ASP B 208     165.501 155.679 137.666  1.00  0.37           C  
ATOM   1333  C   ASP B 208     164.639 154.697 138.484  1.00  0.37           C  
ATOM   1334  O   ASP B 208     163.405 154.774 138.483  1.00  0.37           O  
ATOM   1335  CB  ASP B 208     166.487 154.951 136.705  1.00  0.37           C  
ATOM   1336  CG  ASP B 208     167.104 155.919 135.693  1.00  0.37           C  
ATOM   1337  OD1 ASP B 208     166.380 156.856 135.259  1.00  0.37           O  
ATOM   1338  OD2 ASP B 208     168.272 155.693 135.269  1.00  0.37           O  
ATOM   1339  N   GLU B 209     165.279 153.798 139.261  1.00  0.40           N  
ATOM   1340  CA  GLU B 209     164.643 152.665 139.923  1.00  0.40           C  
ATOM   1341  C   GLU B 209     164.972 152.648 141.411  1.00  0.40           C  
ATOM   1342  O   GLU B 209     166.076 153.000 141.828  1.00  0.40           O  
ATOM   1343  CB  GLU B 209     165.075 151.316 139.276  1.00  0.40           C  
ATOM   1344  CG  GLU B 209     164.611 151.145 137.801  1.00  0.40           C  
ATOM   1345  CD  GLU B 209     163.092 151.059 137.634  1.00  0.40           C  
ATOM   1346  OE1 GLU B 209     162.383 150.877 138.662  1.00  0.40           O  
ATOM   1347  OE2 GLU B 209     162.603 151.215 136.486  1.00  0.40           O  
ATOM   1348  N   ASP B 210     164.027 152.239 142.297  1.00  0.39           N  
ATOM   1349  CA  ASP B 210     164.282 152.115 143.725  1.00  0.39           C  
ATOM   1350  C   ASP B 210     165.213 150.933 144.022  1.00  0.39           C  
ATOM   1351  O   ASP B 210     165.981 150.938 144.992  1.00  0.39           O  
ATOM   1352  CB  ASP B 210     162.947 152.012 144.521  1.00  0.39           C  
ATOM   1353  CG  ASP B 210     162.094 150.865 144.013  1.00  0.39           C  
ATOM   1354  OD1 ASP B 210     161.460 151.065 142.950  1.00  0.39           O  
ATOM   1355  OD2 ASP B 210     162.026 149.816 144.699  1.00  0.39           O  
ATOM   1356  N   LEU B 211     165.165 149.899 143.151  1.00  0.44           N  
ATOM   1357  CA  LEU B 211     166.063 148.768 143.166  1.00  0.44           C  
ATOM   1358  C   LEU B 211     167.367 149.126 142.489  1.00  0.44           C  
ATOM   1359  O   LEU B 211     167.412 149.886 141.531  1.00  0.44           O  
ATOM   1360  CB  LEU B 211     165.490 147.505 142.472  1.00  0.44           C  
ATOM   1361  CG  LEU B 211     164.206 146.929 143.100  1.00  0.44           C  
ATOM   1362  CD1 LEU B 211     163.698 145.731 142.280  1.00  0.44           C  
ATOM   1363  CD2 LEU B 211     164.390 146.512 144.567  1.00  0.44           C  
ATOM   1364  N   LEU B 212     168.488 148.553 142.971  1.00  0.49           N  
ATOM   1365  CA  LEU B 212     169.801 148.918 142.476  1.00  0.49           C  
ATOM   1366  C   LEU B 212     170.378 147.875 141.541  1.00  0.49           C  
ATOM   1367  O   LEU B 212     171.156 148.174 140.642  1.00  0.49           O  
ATOM   1368  CB  LEU B 212     170.759 149.084 143.665  1.00  0.49           C  
ATOM   1369  CG  LEU B 212     170.366 150.215 144.636  1.00  0.49           C  
ATOM   1370  CD1 LEU B 212     171.293 150.176 145.859  1.00  0.49           C  
ATOM   1371  CD2 LEU B 212     170.413 151.601 143.967  1.00  0.49           C  
ATOM   1372  N   GLU B 213     169.949 146.605 141.684  1.00  0.45           N  
ATOM   1373  CA  GLU B 213     170.270 145.564 140.732  1.00  0.45           C  
ATOM   1374  C   GLU B 213     169.615 145.791 139.383  1.00  0.45           C  
ATOM   1375  O   GLU B 213     170.213 145.487 138.358  1.00  0.45           O  
ATOM   1376  CB  GLU B 213     169.989 144.163 141.291  1.00  0.45           C  
ATOM   1377  CG  GLU B 213     170.944 143.804 142.454  1.00  0.45           C  
ATOM   1378  CD  GLU B 213     170.645 142.433 143.056  1.00  0.45           C  
ATOM   1379  OE1 GLU B 213     169.656 141.791 142.618  1.00  0.45           O  
ATOM   1380  OE2 GLU B 213     171.405 142.034 143.971  1.00  0.45           O  
ATOM   1381  N   ASP B 214     168.411 146.420 139.362  1.00  0.45           N  
ATOM   1382  CA  ASP B 214     167.782 146.941 138.162  1.00  0.45           C  
ATOM   1383  C   ASP B 214     168.652 147.971 137.500  1.00  0.45           C  
ATOM   1384  O   ASP B 214     168.875 147.938 136.302  1.00  0.45           O  
ATOM   1385  CB  ASP B 214     166.414 147.596 138.439  1.00  0.45           C  
ATOM   1386  CG  ASP B 214     165.384 146.527 138.746  1.00  0.45           C  
ATOM   1387  OD1 ASP B 214     165.652 145.338 138.458  1.00  0.45           O  
ATOM   1388  OD2 ASP B 214     164.317 146.887 139.299  1.00  0.45           O  
ATOM   1389  N   THR B 215     169.245 148.880 138.288  1.00  0.44           N  
ATOM   1390  CA  THR B 215     170.123 149.882 137.725  1.00  0.44           C  
ATOM   1391  C   THR B 215     171.380 149.296 137.095  1.00  0.44           C  
ATOM   1392  O   THR B 215     171.670 149.538 135.930  1.00  0.44           O  
ATOM   1393  CB  THR B 215     170.457 150.954 138.736  1.00  0.44           C  
ATOM   1394  OG1 THR B 215     169.251 151.442 139.324  1.00  0.44           O  
ATOM   1395  CG2 THR B 215     171.134 152.141 138.056  1.00  0.44           C  
ATOM   1396  N   LEU B 216     172.107 148.401 137.805  1.00  0.40           N  
ATOM   1397  CA  LEU B 216     173.307 147.762 137.275  1.00  0.40           C  
ATOM   1398  C   LEU B 216     173.057 146.762 136.137  1.00  0.40           C  
ATOM   1399  O   LEU B 216     173.914 146.541 135.286  1.00  0.40           O  
ATOM   1400  CB  LEU B 216     174.148 147.118 138.406  1.00  0.40           C  
ATOM   1401  CG  LEU B 216     175.559 146.628 137.999  1.00  0.40           C  
ATOM   1402  CD1 LEU B 216     176.449 147.762 137.454  1.00  0.40           C  
ATOM   1403  CD2 LEU B 216     176.249 145.933 139.184  1.00  0.40           C  
ATOM   1404  N   ILE B 217     171.852 146.150 136.066  1.00  0.37           N  
ATOM   1405  CA  ILE B 217     171.446 145.310 134.942  1.00  0.37           C  
ATOM   1406  C   ILE B 217     171.018 146.138 133.719  1.00  0.37           C  
ATOM   1407  O   ILE B 217     170.949 145.618 132.606  1.00  0.37           O  
ATOM   1408  CB  ILE B 217     170.372 144.281 135.345  1.00  0.37           C  
ATOM   1409  CG1 ILE B 217     170.391 143.010 134.477  1.00  0.37           C  
ATOM   1410  CG2 ILE B 217     168.971 144.910 135.387  1.00  0.37           C  
ATOM   1411  CD1 ILE B 217     169.495 141.910 135.066  1.00  0.37           C  
ATOM   1412  N   GLU B 218     170.743 147.457 133.894  1.00  0.36           N  
ATOM   1413  CA  GLU B 218     170.159 148.307 132.870  1.00  0.36           C  
ATOM   1414  C   GLU B 218     171.109 149.308 132.208  1.00  0.36           C  
ATOM   1415  O   GLU B 218     170.963 149.661 131.038  1.00  0.36           O  
ATOM   1416  CB  GLU B 218     168.982 149.083 133.492  1.00  0.36           C  
ATOM   1417  CG  GLU B 218     168.198 149.952 132.486  1.00  0.36           C  
ATOM   1418  CD  GLU B 218     166.879 150.483 133.032  1.00  0.36           C  
ATOM   1419  OE1 GLU B 218     166.527 150.134 134.188  1.00  0.36           O  
ATOM   1420  OE2 GLU B 218     166.203 151.204 132.258  1.00  0.36           O  
ATOM   1421  N   THR B 219     172.144 149.774 132.917  1.00  0.41           N  
ATOM   1422  CA  THR B 219     173.015 150.841 132.466  1.00  0.41           C  
ATOM   1423  C   THR B 219     174.465 150.361 132.408  1.00  0.41           C  
ATOM   1424  O   THR B 219     174.810 149.224 132.715  1.00  0.41           O  
ATOM   1425  CB  THR B 219     172.931 152.038 133.411  1.00  0.41           C  
ATOM   1426  OG1 THR B 219     173.259 151.593 134.726  1.00  0.41           O  
ATOM   1427  CG2 THR B 219     171.521 152.637 133.574  1.00  0.41           C  
ATOM   1428  N   GLN B 220     175.379 151.244 131.952  1.00  0.38           N  
ATOM   1429  CA  GLN B 220     176.815 151.040 132.005  1.00  0.38           C  
ATOM   1430  C   GLN B 220     177.357 151.586 133.308  1.00  0.38           C  
ATOM   1431  O   GLN B 220     176.600 152.064 134.145  1.00  0.38           O  
ATOM   1432  CB  GLN B 220     177.519 151.772 130.842  1.00  0.38           C  
ATOM   1433  CG  GLN B 220     177.039 151.347 129.441  1.00  0.38           C  
ATOM   1434  CD  GLN B 220     177.409 149.888 129.193  1.00  0.38           C  
ATOM   1435  OE1 GLN B 220     178.562 149.501 129.382  1.00  0.38           O  
ATOM   1436  NE2 GLN B 220     176.429 149.059 128.771  1.00  0.38           N  
ATOM   1437  N   GLN B 221     178.694 151.556 133.512  1.00  0.36           N  
ATOM   1438  CA  GLN B 221     179.289 151.938 134.782  1.00  0.36           C  
ATOM   1439  C   GLN B 221     178.987 153.365 135.252  1.00  0.36           C  
ATOM   1440  O   GLN B 221     178.388 153.593 136.290  1.00  0.36           O  
ATOM   1441  CB  GLN B 221     180.827 151.764 134.692  1.00  0.36           C  
ATOM   1442  CG  GLN B 221     181.281 150.301 134.482  1.00  0.36           C  
ATOM   1443  CD  GLN B 221     182.797 150.230 134.290  1.00  0.36           C  
ATOM   1444  OE1 GLN B 221     183.438 151.174 133.831  1.00  0.36           O  
ATOM   1445  NE2 GLN B 221     183.396 149.065 134.628  1.00  0.36           N  
ATOM   1446  N   ALA B 222     179.368 154.395 134.474  1.00  0.36           N  
ATOM   1447  CA  ALA B 222     179.363 155.755 134.977  1.00  0.36           C  
ATOM   1448  C   ALA B 222     178.006 156.396 135.268  1.00  0.36           C  
ATOM   1449  O   ALA B 222     177.839 157.119 136.241  1.00  0.36           O  
ATOM   1450  CB  ALA B 222     180.150 156.642 134.008  1.00  0.36           C  
ATOM   1451  N   ILE B 223     177.013 156.137 134.393  1.00  0.36           N  
ATOM   1452  CA  ILE B 223     175.629 156.561 134.548  1.00  0.36           C  
ATOM   1453  C   ILE B 223     174.964 155.932 135.765  1.00  0.36           C  
ATOM   1454  O   ILE B 223     174.268 156.614 136.502  1.00  0.36           O  
ATOM   1455  CB  ILE B 223     174.840 156.321 133.264  1.00  0.36           C  
ATOM   1456  CG1 ILE B 223     175.375 157.253 132.147  1.00  0.36           C  
ATOM   1457  CG2 ILE B 223     173.322 156.528 133.494  1.00  0.36           C  
ATOM   1458  CD1 ILE B 223     174.813 156.914 130.762  1.00  0.36           C  
ATOM   1459  N   GLU B 224     175.208 154.621 136.019  1.00  0.41           N  
ATOM   1460  CA  GLU B 224     174.762 153.918 137.214  1.00  0.41           C  
ATOM   1461  C   GLU B 224     175.329 154.515 138.471  1.00  0.41           C  
ATOM   1462  O   GLU B 224     174.617 154.723 139.434  1.00  0.41           O  
ATOM   1463  CB  GLU B 224     175.234 152.447 137.204  1.00  0.41           C  
ATOM   1464  CG  GLU B 224     174.678 151.599 138.381  1.00  0.41           C  
ATOM   1465  CD  GLU B 224     175.646 151.110 139.466  1.00  0.41           C  
ATOM   1466  OE1 GLU B 224     176.886 151.170 139.254  1.00  0.41           O  
ATOM   1467  OE2 GLU B 224     175.120 150.580 140.479  1.00  0.41           O  
ATOM   1468  N   MET B 225     176.631 154.860 138.445  1.00  0.38           N  
ATOM   1469  CA  MET B 225     177.285 155.482 139.578  1.00  0.38           C  
ATOM   1470  C   MET B 225     176.735 156.864 139.941  1.00  0.38           C  
ATOM   1471  O   MET B 225     176.914 157.331 141.062  1.00  0.38           O  
ATOM   1472  CB  MET B 225     178.804 155.615 139.321  1.00  0.38           C  
ATOM   1473  CG  MET B 225     179.580 154.281 139.307  1.00  0.38           C  
ATOM   1474  SD  MET B 225     179.397 153.229 140.776  1.00  0.38           S  
ATOM   1475  CE  MET B 225     180.141 154.393 141.942  1.00  0.38           C  
ATOM   1476  N   ALA B 226     176.122 157.566 138.958  1.00  0.36           N  
ATOM   1477  CA  ALA B 226     175.334 158.765 139.167  1.00  0.36           C  
ATOM   1478  C   ALA B 226     173.936 158.559 139.770  1.00  0.36           C  
ATOM   1479  O   ALA B 226     173.514 159.410 140.554  1.00  0.36           O  
ATOM   1480  CB  ALA B 226     175.171 159.568 137.856  1.00  0.36           C  
ATOM   1481  N   ASP B 227     173.211 157.490 139.357  1.00  0.36           N  
ATOM   1482  CA  ASP B 227     171.928 157.046 139.894  1.00  0.36           C  
ATOM   1483  C   ASP B 227     172.071 156.425 141.327  1.00  0.36           C  
ATOM   1484  O   ASP B 227     173.213 156.296 141.836  1.00  0.36           O  
ATOM   1485  CB  ASP B 227     171.260 156.070 138.862  1.00  0.36           C  
ATOM   1486  CG  ASP B 227     169.740 156.141 138.855  1.00  0.36           C  
ATOM   1487  OD1 ASP B 227     169.061 155.092 139.039  1.00  0.36           O  
ATOM   1488  OD2 ASP B 227     169.231 157.251 138.550  1.00  0.36           O  
ATOM   1489  OXT ASP B 227     171.019 156.108 141.952  1.00  0.36           O  
TER    1490      ASP B 227                                                      
ATOM   1491  N   ASN C 137     165.451 193.084 208.058  1.00  0.32           N  
ATOM   1492  CA  ASN C 137     164.705 192.221 207.055  1.00  0.32           C  
ATOM   1493  C   ASN C 137     163.683 192.944 206.214  1.00  0.32           C  
ATOM   1494  O   ASN C 137     163.699 192.779 205.006  1.00  0.32           O  
ATOM   1495  CB  ASN C 137     164.042 190.976 207.704  1.00  0.32           C  
ATOM   1496  CG  ASN C 137     165.157 190.101 208.250  1.00  0.32           C  
ATOM   1497  OD1 ASN C 137     166.316 190.379 207.929  1.00  0.32           O  
ATOM   1498  ND2 ASN C 137     164.842 189.114 209.105  1.00  0.32           N  
ATOM   1499  N   ALA C 138     162.803 193.786 206.814  1.00  0.37           N  
ATOM   1500  CA  ALA C 138     161.818 194.554 206.078  1.00  0.37           C  
ATOM   1501  C   ALA C 138     162.452 195.478 205.047  1.00  0.37           C  
ATOM   1502  O   ALA C 138     162.125 195.392 203.872  1.00  0.37           O  
ATOM   1503  CB  ALA C 138     160.970 195.361 207.083  1.00  0.37           C  
ATOM   1504  N   GLU C 139     163.475 196.272 205.457  1.00  0.37           N  
ATOM   1505  CA  GLU C 139     164.208 197.144 204.559  1.00  0.37           C  
ATOM   1506  C   GLU C 139     164.855 196.395 203.408  1.00  0.37           C  
ATOM   1507  O   GLU C 139     164.637 196.716 202.252  1.00  0.37           O  
ATOM   1508  CB  GLU C 139     165.264 197.962 205.354  1.00  0.37           C  
ATOM   1509  CG  GLU C 139     164.640 198.938 206.383  1.00  0.37           C  
ATOM   1510  CD  GLU C 139     163.757 199.965 205.678  1.00  0.37           C  
ATOM   1511  OE1 GLU C 139     164.154 200.435 204.582  1.00  0.37           O  
ATOM   1512  OE2 GLU C 139     162.664 200.241 206.230  1.00  0.37           O  
ATOM   1513  N   LEU C 140     165.573 195.289 203.710  1.00  0.40           N  
ATOM   1514  CA  LEU C 140     166.224 194.447 202.720  1.00  0.40           C  
ATOM   1515  C   LEU C 140     165.257 193.807 201.732  1.00  0.40           C  
ATOM   1516  O   LEU C 140     165.530 193.741 200.545  1.00  0.40           O  
ATOM   1517  CB  LEU C 140     167.115 193.361 203.375  1.00  0.40           C  
ATOM   1518  CG  LEU C 140     168.325 193.887 204.178  1.00  0.40           C  
ATOM   1519  CD1 LEU C 140     169.003 192.721 204.918  1.00  0.40           C  
ATOM   1520  CD2 LEU C 140     169.351 194.596 203.273  1.00  0.40           C  
ATOM   1521  N   TYR C 141     164.080 193.331 202.195  1.00  0.38           N  
ATOM   1522  CA  TYR C 141     163.051 192.815 201.317  1.00  0.38           C  
ATOM   1523  C   TYR C 141     162.430 193.892 200.422  1.00  0.38           C  
ATOM   1524  O   TYR C 141     162.277 193.696 199.218  1.00  0.38           O  
ATOM   1525  CB  TYR C 141     161.974 192.093 202.162  1.00  0.38           C  
ATOM   1526  CG  TYR C 141     160.959 191.408 201.298  1.00  0.38           C  
ATOM   1527  CD1 TYR C 141     159.695 191.980 201.092  1.00  0.38           C  
ATOM   1528  CD2 TYR C 141     161.285 190.220 200.633  1.00  0.38           C  
ATOM   1529  CE1 TYR C 141     158.770 191.361 200.244  1.00  0.38           C  
ATOM   1530  CE2 TYR C 141     160.354 189.601 199.788  1.00  0.38           C  
ATOM   1531  CZ  TYR C 141     159.091 190.167 199.602  1.00  0.38           C  
ATOM   1532  OH  TYR C 141     158.140 189.543 198.775  1.00  0.38           O  
ATOM   1533  N   LEU C 142     162.084 195.069 200.991  1.00  0.41           N  
ATOM   1534  CA  LEU C 142     161.537 196.188 200.244  1.00  0.41           C  
ATOM   1535  C   LEU C 142     162.502 196.757 199.218  1.00  0.41           C  
ATOM   1536  O   LEU C 142     162.117 197.025 198.082  1.00  0.41           O  
ATOM   1537  CB  LEU C 142     161.078 197.330 201.179  1.00  0.41           C  
ATOM   1538  CG  LEU C 142     159.867 197.013 202.078  1.00  0.41           C  
ATOM   1539  CD1 LEU C 142     159.689 198.144 203.105  1.00  0.41           C  
ATOM   1540  CD2 LEU C 142     158.574 196.789 201.273  1.00  0.41           C  
ATOM   1541  N   THR C 143     163.791 196.930 199.581  1.00  0.42           N  
ATOM   1542  CA  THR C 143     164.852 197.326 198.661  1.00  0.42           C  
ATOM   1543  C   THR C 143     165.065 196.291 197.570  1.00  0.42           C  
ATOM   1544  O   THR C 143     165.105 196.654 196.399  1.00  0.42           O  
ATOM   1545  CB  THR C 143     166.194 197.679 199.320  1.00  0.42           C  
ATOM   1546  OG1 THR C 143     166.711 196.650 200.148  1.00  0.42           O  
ATOM   1547  CG2 THR C 143     166.005 198.913 200.213  1.00  0.42           C  
ATOM   1548  N   ALA C 144     165.107 194.978 197.913  1.00  0.51           N  
ATOM   1549  CA  ALA C 144     165.244 193.878 196.973  1.00  0.51           C  
ATOM   1550  C   ALA C 144     164.112 193.797 195.964  1.00  0.51           C  
ATOM   1551  O   ALA C 144     164.334 193.721 194.764  1.00  0.51           O  
ATOM   1552  CB  ALA C 144     165.329 192.528 197.724  1.00  0.51           C  
ATOM   1553  N   LEU C 145     162.843 193.874 196.413  1.00  0.50           N  
ATOM   1554  CA  LEU C 145     161.708 193.904 195.509  1.00  0.50           C  
ATOM   1555  C   LEU C 145     161.673 195.151 194.635  1.00  0.50           C  
ATOM   1556  O   LEU C 145     161.461 195.090 193.429  1.00  0.50           O  
ATOM   1557  CB  LEU C 145     160.394 193.708 196.285  1.00  0.50           C  
ATOM   1558  CG  LEU C 145     159.134 193.547 195.412  1.00  0.50           C  
ATOM   1559  CD1 LEU C 145     159.222 192.366 194.426  1.00  0.50           C  
ATOM   1560  CD2 LEU C 145     157.898 193.403 196.312  1.00  0.50           C  
ATOM   1561  N   ARG C 146     161.982 196.324 195.223  1.00  0.46           N  
ATOM   1562  CA  ARG C 146     162.128 197.561 194.488  1.00  0.46           C  
ATOM   1563  C   ARG C 146     163.235 197.523 193.433  1.00  0.46           C  
ATOM   1564  O   ARG C 146     163.071 198.035 192.328  1.00  0.46           O  
ATOM   1565  CB  ARG C 146     162.399 198.720 195.471  1.00  0.46           C  
ATOM   1566  CG  ARG C 146     162.442 200.111 194.822  1.00  0.46           C  
ATOM   1567  CD  ARG C 146     162.606 201.215 195.863  1.00  0.46           C  
ATOM   1568  NE  ARG C 146     162.658 202.507 195.095  1.00  0.46           N  
ATOM   1569  CZ  ARG C 146     162.804 203.713 195.667  1.00  0.46           C  
ATOM   1570  NH1 ARG C 146     162.846 204.818 194.923  1.00  0.46           N  
ATOM   1571  NH2 ARG C 146     162.931 203.844 196.983  1.00  0.46           N  
ATOM   1572  N   SER C 147     164.406 196.919 193.736  1.00  0.47           N  
ATOM   1573  CA  SER C 147     165.497 196.755 192.785  1.00  0.47           C  
ATOM   1574  C   SER C 147     165.169 195.746 191.694  1.00  0.47           C  
ATOM   1575  O   SER C 147     165.657 195.900 190.576  1.00  0.47           O  
ATOM   1576  CB  SER C 147     166.890 196.454 193.423  1.00  0.47           C  
ATOM   1577  OG  SER C 147     166.993 195.152 193.989  1.00  0.47           O  
ATOM   1578  N   ILE C 148     164.298 194.737 191.971  1.00  0.50           N  
ATOM   1579  CA  ILE C 148     163.699 193.836 190.982  1.00  0.50           C  
ATOM   1580  C   ILE C 148     162.798 194.572 190.012  1.00  0.50           C  
ATOM   1581  O   ILE C 148     162.989 194.455 188.804  1.00  0.50           O  
ATOM   1582  CB  ILE C 148     162.926 192.657 191.600  1.00  0.50           C  
ATOM   1583  CG1 ILE C 148     163.905 191.709 192.334  1.00  0.50           C  
ATOM   1584  CG2 ILE C 148     162.105 191.881 190.532  1.00  0.50           C  
ATOM   1585  CD1 ILE C 148     163.253 190.694 193.285  1.00  0.50           C  
ATOM   1586  N   ASP C 149     161.853 195.405 190.508  1.00  0.56           N  
ATOM   1587  CA  ASP C 149     160.978 196.212 189.673  1.00  0.56           C  
ATOM   1588  C   ASP C 149     161.786 197.182 188.816  1.00  0.56           C  
ATOM   1589  O   ASP C 149     161.654 197.264 187.601  1.00  0.56           O  
ATOM   1590  CB  ASP C 149     159.924 196.944 190.553  1.00  0.56           C  
ATOM   1591  CG  ASP C 149     158.926 195.967 191.167  1.00  0.56           C  
ATOM   1592  OD1 ASP C 149     158.822 194.818 190.666  1.00  0.56           O  
ATOM   1593  OD2 ASP C 149     158.241 196.385 192.137  1.00  0.56           O  
ATOM   1594  N   ARG C 150     162.774 197.872 189.417  1.00  0.53           N  
ATOM   1595  CA  ARG C 150     163.658 198.738 188.658  1.00  0.53           C  
ATOM   1596  C   ARG C 150     164.576 198.032 187.676  1.00  0.53           C  
ATOM   1597  O   ARG C 150     165.022 198.636 186.705  1.00  0.53           O  
ATOM   1598  CB  ARG C 150     164.521 199.635 189.575  1.00  0.53           C  
ATOM   1599  CG  ARG C 150     163.723 200.637 190.431  1.00  0.53           C  
ATOM   1600  CD  ARG C 150     162.614 201.363 189.666  1.00  0.53           C  
ATOM   1601  NE  ARG C 150     162.041 202.349 190.619  1.00  0.53           N  
ATOM   1602  CZ  ARG C 150     160.919 203.035 190.342  1.00  0.53           C  
ATOM   1603  NH1 ARG C 150     160.430 203.870 191.255  1.00  0.53           N  
ATOM   1604  NH2 ARG C 150     160.267 202.918 189.197  1.00  0.53           N  
ATOM   1605  N   LYS C 151     164.900 196.750 187.916  1.00  0.52           N  
ATOM   1606  CA  LYS C 151     165.627 195.923 186.981  1.00  0.52           C  
ATOM   1607  C   LYS C 151     164.787 195.405 185.818  1.00  0.52           C  
ATOM   1608  O   LYS C 151     165.308 195.133 184.740  1.00  0.52           O  
ATOM   1609  CB  LYS C 151     166.211 194.695 187.703  1.00  0.52           C  
ATOM   1610  CG  LYS C 151     167.106 193.781 186.850  1.00  0.52           C  
ATOM   1611  CD  LYS C 151     168.267 194.502 186.154  1.00  0.52           C  
ATOM   1612  CE  LYS C 151     169.256 193.525 185.525  1.00  0.52           C  
ATOM   1613  NZ  LYS C 151     170.436 194.267 185.040  1.00  0.52           N  
ATOM   1614  N   SER C 152     163.464 195.225 186.005  1.00  0.46           N  
ATOM   1615  CA  SER C 152     162.580 194.818 184.928  1.00  0.46           C  
ATOM   1616  C   SER C 152     162.024 195.995 184.130  1.00  0.46           C  
ATOM   1617  O   SER C 152     161.722 195.839 182.949  1.00  0.46           O  
ATOM   1618  CB  SER C 152     161.402 193.950 185.446  1.00  0.46           C  
ATOM   1619  OG  SER C 152     160.597 194.680 186.372  1.00  0.46           O  
ATOM   1620  N   GLU C 153     161.898 197.209 184.732  1.00  0.50           N  
ATOM   1621  CA  GLU C 153     161.515 198.425 184.022  1.00  0.50           C  
ATOM   1622  C   GLU C 153     162.588 198.905 183.054  1.00  0.50           C  
ATOM   1623  O   GLU C 153     162.365 199.057 181.854  1.00  0.50           O  
ATOM   1624  CB  GLU C 153     161.227 199.598 185.010  1.00  0.50           C  
ATOM   1625  CG  GLU C 153     159.944 199.461 185.880  1.00  0.50           C  
ATOM   1626  CD  GLU C 153     159.833 200.519 186.980  1.00  0.50           C  
ATOM   1627  OE1 GLU C 153     160.825 201.256 187.217  1.00  0.50           O  
ATOM   1628  OE2 GLU C 153     158.761 200.635 187.630  1.00  0.50           O  
ATOM   1629  N   GLN C 154     163.824 199.101 183.554  1.00  0.59           N  
ATOM   1630  CA  GLN C 154     164.962 199.389 182.713  1.00  0.59           C  
ATOM   1631  C   GLN C 154     165.577 198.056 182.323  1.00  0.59           C  
ATOM   1632  O   GLN C 154     166.342 197.464 183.082  1.00  0.59           O  
ATOM   1633  CB  GLN C 154     166.006 200.290 183.427  1.00  0.59           C  
ATOM   1634  CG  GLN C 154     167.208 200.707 182.538  1.00  0.59           C  
ATOM   1635  CD  GLN C 154     168.210 201.576 183.307  1.00  0.59           C  
ATOM   1636  OE1 GLN C 154     167.976 201.982 184.449  1.00  0.59           O  
ATOM   1637  NE2 GLN C 154     169.368 201.882 182.681  1.00  0.59           N  
ATOM   1638  N   ILE C 155     165.280 197.554 181.099  1.00  0.39           N  
ATOM   1639  CA  ILE C 155     165.646 196.201 180.685  1.00  0.39           C  
ATOM   1640  C   ILE C 155     167.102 196.050 180.262  1.00  0.39           C  
ATOM   1641  O   ILE C 155     167.538 194.980 179.837  1.00  0.39           O  
ATOM   1642  CB  ILE C 155     164.765 195.673 179.544  1.00  0.39           C  
ATOM   1643  CG1 ILE C 155     164.877 196.526 178.255  1.00  0.39           C  
ATOM   1644  CG2 ILE C 155     163.316 195.533 180.058  1.00  0.39           C  
ATOM   1645  CD1 ILE C 155     164.200 195.887 177.034  1.00  0.39           C  
ATOM   1646  N   GLU C 156     167.884 197.142 180.355  1.00  0.34           N  
ATOM   1647  CA  GLU C 156     169.323 197.159 180.199  1.00  0.34           C  
ATOM   1648  C   GLU C 156     170.036 196.323 181.251  1.00  0.34           C  
ATOM   1649  O   GLU C 156     169.627 196.191 182.415  1.00  0.34           O  
ATOM   1650  CB  GLU C 156     169.895 198.590 180.150  1.00  0.34           C  
ATOM   1651  CG  GLU C 156     169.387 199.424 178.952  1.00  0.34           C  
ATOM   1652  CD  GLU C 156     169.990 200.826 178.998  1.00  0.34           C  
ATOM   1653  OE1 GLU C 156     170.356 201.345 177.911  1.00  0.34           O  
ATOM   1654  OE2 GLU C 156     170.059 201.394 180.113  1.00  0.34           O  
ATOM   1655  N   SER C 157     171.139 195.678 180.858  1.00  0.42           N  
ATOM   1656  CA  SER C 157     171.774 194.728 181.727  1.00  0.42           C  
ATOM   1657  C   SER C 157     173.214 194.531 181.338  1.00  0.42           C  
ATOM   1658  O   SER C 157     173.606 194.817 180.207  1.00  0.42           O  
ATOM   1659  CB  SER C 157     171.026 193.359 181.729  1.00  0.42           C  
ATOM   1660  OG  SER C 157     170.956 192.721 180.452  1.00  0.42           O  
ATOM   1661  N   GLN C 158     174.044 194.070 182.295  1.00  0.39           N  
ATOM   1662  CA  GLN C 158     175.425 193.721 182.085  1.00  0.39           C  
ATOM   1663  C   GLN C 158     175.747 192.643 183.081  1.00  0.39           C  
ATOM   1664  O   GLN C 158     175.332 192.738 184.237  1.00  0.39           O  
ATOM   1665  CB  GLN C 158     176.427 194.874 182.354  1.00  0.39           C  
ATOM   1666  CG  GLN C 158     176.249 196.075 181.409  1.00  0.39           C  
ATOM   1667  CD  GLN C 158     177.241 197.197 181.693  1.00  0.39           C  
ATOM   1668  OE1 GLN C 158     177.167 197.897 182.705  1.00  0.39           O  
ATOM   1669  NE2 GLN C 158     178.198 197.403 180.758  1.00  0.39           N  
ATOM   1670  N   LEU C 159     176.512 191.619 182.658  1.00  0.34           N  
ATOM   1671  CA  LEU C 159     176.835 190.465 183.474  1.00  0.34           C  
ATOM   1672  C   LEU C 159     177.694 190.818 184.664  1.00  0.34           C  
ATOM   1673  O   LEU C 159     178.725 191.472 184.530  1.00  0.34           O  
ATOM   1674  CB  LEU C 159     177.509 189.358 182.633  1.00  0.34           C  
ATOM   1675  CG  LEU C 159     177.791 188.024 183.358  1.00  0.34           C  
ATOM   1676  CD1 LEU C 159     176.502 187.327 183.817  1.00  0.34           C  
ATOM   1677  CD2 LEU C 159     178.598 187.086 182.448  1.00  0.34           C  
ATOM   1678  N   HIS C 160     177.264 190.400 185.874  1.00  0.40           N  
ATOM   1679  CA  HIS C 160     177.813 190.896 187.126  1.00  0.40           C  
ATOM   1680  C   HIS C 160     177.698 192.410 187.239  1.00  0.40           C  
ATOM   1681  O   HIS C 160     178.697 193.122 187.335  1.00  0.40           O  
ATOM   1682  CB  HIS C 160     179.248 190.405 187.476  1.00  0.40           C  
ATOM   1683  CG  HIS C 160     179.337 188.981 187.940  1.00  0.40           C  
ATOM   1684  ND1 HIS C 160     178.915 188.663 189.213  1.00  0.40           N  
ATOM   1685  CD2 HIS C 160     179.787 187.870 187.309  1.00  0.40           C  
ATOM   1686  CE1 HIS C 160     179.106 187.375 189.335  1.00  0.40           C  
ATOM   1687  NE2 HIS C 160     179.638 186.830 188.213  1.00  0.40           N  
ATOM   1688  N   GLN C 161     176.456 192.944 187.186  1.00  0.51           N  
ATOM   1689  CA  GLN C 161     176.202 194.372 187.099  1.00  0.51           C  
ATOM   1690  C   GLN C 161     176.627 195.131 188.353  1.00  0.51           C  
ATOM   1691  O   GLN C 161     175.858 195.349 189.296  1.00  0.51           O  
ATOM   1692  CB  GLN C 161     174.717 194.657 186.768  1.00  0.51           C  
ATOM   1693  CG  GLN C 161     174.299 196.139 186.573  1.00  0.51           C  
ATOM   1694  CD  GLN C 161     174.752 196.732 185.240  1.00  0.51           C  
ATOM   1695  OE1 GLN C 161     174.020 196.592 184.257  1.00  0.51           O  
ATOM   1696  NE2 GLN C 161     175.926 197.399 185.188  1.00  0.51           N  
ATOM   1697  N   SER C 162     177.897 195.577 188.354  1.00  0.36           N  
ATOM   1698  CA  SER C 162     178.635 196.085 189.504  1.00  0.36           C  
ATOM   1699  C   SER C 162     178.059 197.323 190.169  1.00  0.36           C  
ATOM   1700  O   SER C 162     178.234 197.540 191.360  1.00  0.36           O  
ATOM   1701  CB  SER C 162     180.141 196.348 189.202  1.00  0.36           C  
ATOM   1702  OG  SER C 162     180.344 197.345 188.193  1.00  0.36           O  
ATOM   1703  N   THR C 163     177.303 198.125 189.390  1.00  0.45           N  
ATOM   1704  CA  THR C 163     176.616 199.371 189.745  1.00  0.45           C  
ATOM   1705  C   THR C 163     175.677 199.265 190.921  1.00  0.45           C  
ATOM   1706  O   THR C 163     175.398 200.248 191.601  1.00  0.45           O  
ATOM   1707  CB  THR C 163     175.799 199.962 188.586  1.00  0.45           C  
ATOM   1708  OG1 THR C 163     174.833 199.075 188.035  1.00  0.45           O  
ATOM   1709  CG2 THR C 163     176.747 200.311 187.440  1.00  0.45           C  
ATOM   1710  N   ARG C 164     175.175 198.054 191.209  1.00  0.41           N  
ATOM   1711  CA  ARG C 164     174.335 197.846 192.361  1.00  0.41           C  
ATOM   1712  C   ARG C 164     175.032 197.335 193.612  1.00  0.41           C  
ATOM   1713  O   ARG C 164     174.377 197.065 194.618  1.00  0.41           O  
ATOM   1714  CB  ARG C 164     173.321 196.773 192.019  1.00  0.41           C  
ATOM   1715  CG  ARG C 164     172.106 197.236 191.212  1.00  0.41           C  
ATOM   1716  CD  ARG C 164     171.061 198.221 191.687  1.00  0.41           C  
ATOM   1717  NE  ARG C 164     170.142 198.200 190.481  1.00  0.41           N  
ATOM   1718  CZ  ARG C 164     168.999 198.887 190.436  1.00  0.41           C  
ATOM   1719  NH1 ARG C 164     168.196 198.875 189.375  1.00  0.41           N  
ATOM   1720  NH2 ARG C 164     168.667 199.570 191.523  1.00  0.41           N  
ATOM   1721  N   ASN C 165     176.366 197.192 193.618  1.00  0.48           N  
ATOM   1722  CA  ASN C 165     177.097 196.829 194.822  1.00  0.48           C  
ATOM   1723  C   ASN C 165     176.743 195.456 195.415  1.00  0.48           C  
ATOM   1724  O   ASN C 165     176.918 194.422 194.793  1.00  0.48           O  
ATOM   1725  CB  ASN C 165     177.011 197.940 195.901  1.00  0.48           C  
ATOM   1726  CG  ASN C 165     177.494 199.272 195.345  1.00  0.48           C  
ATOM   1727  OD1 ASN C 165     178.478 199.350 194.611  1.00  0.48           O  
ATOM   1728  ND2 ASN C 165     176.814 200.368 195.753  1.00  0.48           N  
ATOM   1729  N   GLU C 166     176.216 195.417 196.657  1.00  0.41           N  
ATOM   1730  CA  GLU C 166     175.694 194.230 197.306  1.00  0.41           C  
ATOM   1731  C   GLU C 166     174.529 193.574 196.596  1.00  0.41           C  
ATOM   1732  O   GLU C 166     174.379 192.355 196.612  1.00  0.41           O  
ATOM   1733  CB  GLU C 166     175.278 194.578 198.738  1.00  0.41           C  
ATOM   1734  CG  GLU C 166     176.486 194.927 199.634  1.00  0.41           C  
ATOM   1735  CD  GLU C 166     176.051 195.307 201.047  1.00  0.41           C  
ATOM   1736  OE1 GLU C 166     174.818 195.390 201.288  1.00  0.41           O  
ATOM   1737  OE2 GLU C 166     176.957 195.531 201.884  1.00  0.41           O  
ATOM   1738  N   GLU C 167     173.707 194.358 195.875  1.00  0.44           N  
ATOM   1739  CA  GLU C 167     172.548 193.837 195.191  1.00  0.44           C  
ATOM   1740  C   GLU C 167     172.947 193.192 193.849  1.00  0.44           C  
ATOM   1741  O   GLU C 167     172.100 192.762 193.077  1.00  0.44           O  
ATOM   1742  CB  GLU C 167     171.531 194.988 194.933  1.00  0.44           C  
ATOM   1743  CG  GLU C 167     170.843 195.628 196.172  1.00  0.44           C  
ATOM   1744  CD  GLU C 167     169.928 196.795 195.775  1.00  0.44           C  
ATOM   1745  OE1 GLU C 167     169.828 197.089 194.554  1.00  0.44           O  
ATOM   1746  OE2 GLU C 167     169.317 197.419 196.679  1.00  0.44           O  
ATOM   1747  N   LEU C 168     174.262 193.083 193.528  1.00  0.55           N  
ATOM   1748  CA  LEU C 168     174.801 192.662 192.246  1.00  0.55           C  
ATOM   1749  C   LEU C 168     174.301 191.322 191.736  1.00  0.55           C  
ATOM   1750  O   LEU C 168     173.896 191.221 190.587  1.00  0.55           O  
ATOM   1751  CB  LEU C 168     176.343 192.629 192.341  1.00  0.55           C  
ATOM   1752  CG  LEU C 168     177.176 192.382 191.074  1.00  0.55           C  
ATOM   1753  CD1 LEU C 168     178.596 192.899 191.336  1.00  0.55           C  
ATOM   1754  CD2 LEU C 168     177.333 190.922 190.671  1.00  0.55           C  
ATOM   1755  N   ILE C 169     174.298 190.267 192.578  1.00  0.67           N  
ATOM   1756  CA  ILE C 169     174.057 188.882 192.180  1.00  0.67           C  
ATOM   1757  C   ILE C 169     172.589 188.578 192.026  1.00  0.67           C  
ATOM   1758  O   ILE C 169     172.146 188.054 191.002  1.00  0.67           O  
ATOM   1759  CB  ILE C 169     174.749 187.911 193.121  1.00  0.67           C  
ATOM   1760  CG1 ILE C 169     176.274 188.173 193.088  1.00  0.67           C  
ATOM   1761  CG2 ILE C 169     174.420 186.440 192.759  1.00  0.67           C  
ATOM   1762  CD1 ILE C 169     177.020 187.419 194.192  1.00  0.67           C  
ATOM   1763  N   GLU C 170     171.760 189.012 192.983  1.00  0.59           N  
ATOM   1764  CA  GLU C 170     170.322 188.984 192.868  1.00  0.59           C  
ATOM   1765  C   GLU C 170     169.853 189.800 191.686  1.00  0.59           C  
ATOM   1766  O   GLU C 170     168.992 189.380 190.917  1.00  0.59           O  
ATOM   1767  CB  GLU C 170     169.706 189.484 194.174  1.00  0.59           C  
ATOM   1768  CG  GLU C 170     169.881 188.475 195.332  1.00  0.59           C  
ATOM   1769  CD  GLU C 170     169.292 188.997 196.640  1.00  0.59           C  
ATOM   1770  OE1 GLU C 170     168.877 190.185 196.673  1.00  0.59           O  
ATOM   1771  OE2 GLU C 170     169.255 188.204 197.611  1.00  0.59           O  
ATOM   1772  N   LEU C 171     170.493 190.958 191.442  1.00  0.55           N  
ATOM   1773  CA  LEU C 171     170.289 191.655 190.197  1.00  0.55           C  
ATOM   1774  C   LEU C 171     170.700 190.905 188.940  1.00  0.55           C  
ATOM   1775  O   LEU C 171     170.016 190.914 187.922  1.00  0.55           O  
ATOM   1776  CB  LEU C 171     171.051 192.967 190.174  1.00  0.55           C  
ATOM   1777  CG  LEU C 171     170.671 193.896 189.026  1.00  0.55           C  
ATOM   1778  CD1 LEU C 171     169.390 194.591 189.455  1.00  0.55           C  
ATOM   1779  CD2 LEU C 171     171.792 194.888 188.919  1.00  0.55           C  
ATOM   1780  N   MET C 172     171.869 190.245 189.004  1.00  0.55           N  
ATOM   1781  CA  MET C 172     172.430 189.464 187.934  1.00  0.55           C  
ATOM   1782  C   MET C 172     171.532 188.316 187.529  1.00  0.55           C  
ATOM   1783  O   MET C 172     171.380 188.026 186.352  1.00  0.55           O  
ATOM   1784  CB  MET C 172     173.832 188.940 188.297  1.00  0.55           C  
ATOM   1785  CG  MET C 172     174.520 188.222 187.129  1.00  0.55           C  
ATOM   1786  SD  MET C 172     176.137 187.504 187.537  1.00  0.55           S  
ATOM   1787  CE  MET C 172     175.587 186.290 188.772  1.00  0.55           C  
ATOM   1788  N   GLU C 173     170.842 187.642 188.466  1.00  0.62           N  
ATOM   1789  CA  GLU C 173     169.978 186.563 188.056  1.00  0.62           C  
ATOM   1790  C   GLU C 173     168.718 187.012 187.318  1.00  0.62           C  
ATOM   1791  O   GLU C 173     168.181 186.317 186.466  1.00  0.62           O  
ATOM   1792  CB  GLU C 173     169.677 185.628 189.229  1.00  0.62           C  
ATOM   1793  CG  GLU C 173     170.965 184.931 189.771  1.00  0.62           C  
ATOM   1794  CD  GLU C 173     171.667 184.020 188.749  1.00  0.62           C  
ATOM   1795  OE1 GLU C 173     170.964 183.153 188.166  1.00  0.62           O  
ATOM   1796  OE2 GLU C 173     172.895 184.139 188.489  1.00  0.62           O  
ATOM   1797  N   LEU C 174     168.260 188.259 187.566  1.00  0.66           N  
ATOM   1798  CA  LEU C 174     167.164 188.859 186.831  1.00  0.66           C  
ATOM   1799  C   LEU C 174     167.426 189.024 185.341  1.00  0.66           C  
ATOM   1800  O   LEU C 174     166.536 188.808 184.526  1.00  0.66           O  
ATOM   1801  CB  LEU C 174     166.820 190.228 187.429  1.00  0.66           C  
ATOM   1802  CG  LEU C 174     166.254 190.177 188.856  1.00  0.66           C  
ATOM   1803  CD1 LEU C 174     166.439 191.537 189.534  1.00  0.66           C  
ATOM   1804  CD2 LEU C 174     164.767 189.801 188.845  1.00  0.66           C  
ATOM   1805  N   GLU C 175     168.661 189.388 184.928  1.00  0.50           N  
ATOM   1806  CA  GLU C 175     169.007 189.472 183.516  1.00  0.50           C  
ATOM   1807  C   GLU C 175     168.917 188.128 182.801  1.00  0.50           C  
ATOM   1808  O   GLU C 175     168.443 188.052 181.670  1.00  0.50           O  
ATOM   1809  CB  GLU C 175     170.385 190.124 183.266  1.00  0.50           C  
ATOM   1810  CG  GLU C 175     171.596 189.173 183.332  1.00  0.50           C  
ATOM   1811  CD  GLU C 175     172.912 189.911 183.488  1.00  0.50           C  
ATOM   1812  OE1 GLU C 175     172.903 191.167 183.379  1.00  0.50           O  
ATOM   1813  OE2 GLU C 175     173.920 189.215 183.751  1.00  0.50           O  
ATOM   1814  N   LYS C 176     169.331 187.024 183.481  1.00  0.52           N  
ATOM   1815  CA  LYS C 176     169.245 185.663 182.984  1.00  0.52           C  
ATOM   1816  C   LYS C 176     167.805 185.257 182.734  1.00  0.52           C  
ATOM   1817  O   LYS C 176     167.475 184.704 181.686  1.00  0.52           O  
ATOM   1818  CB  LYS C 176     169.925 184.671 183.955  1.00  0.52           C  
ATOM   1819  CG  LYS C 176     171.452 184.824 184.004  1.00  0.52           C  
ATOM   1820  CD  LYS C 176     172.067 183.835 185.002  1.00  0.52           C  
ATOM   1821  CE  LYS C 176     173.582 183.947 185.135  1.00  0.52           C  
ATOM   1822  NZ  LYS C 176     174.028 183.057 186.226  1.00  0.52           N  
ATOM   1823  N   THR C 177     166.912 185.618 183.685  1.00  0.60           N  
ATOM   1824  CA  THR C 177     165.458 185.486 183.578  1.00  0.60           C  
ATOM   1825  C   THR C 177     164.879 186.237 182.393  1.00  0.60           C  
ATOM   1826  O   THR C 177     164.078 185.696 181.633  1.00  0.60           O  
ATOM   1827  CB  THR C 177     164.729 185.913 184.849  1.00  0.60           C  
ATOM   1828  OG1 THR C 177     165.107 185.063 185.921  1.00  0.60           O  
ATOM   1829  CG2 THR C 177     163.200 185.795 184.737  1.00  0.60           C  
ATOM   1830  N   ILE C 178     165.307 187.502 182.175  1.00  0.48           N  
ATOM   1831  CA  ILE C 178     164.875 188.327 181.048  1.00  0.48           C  
ATOM   1832  C   ILE C 178     165.290 187.768 179.691  1.00  0.48           C  
ATOM   1833  O   ILE C 178     164.479 187.689 178.769  1.00  0.48           O  
ATOM   1834  CB  ILE C 178     165.393 189.768 181.163  1.00  0.48           C  
ATOM   1835  CG1 ILE C 178     164.796 190.487 182.396  1.00  0.48           C  
ATOM   1836  CG2 ILE C 178     165.091 190.586 179.882  1.00  0.48           C  
ATOM   1837  CD1 ILE C 178     165.508 191.803 182.754  1.00  0.48           C  
ATOM   1838  N   VAL C 179     166.569 187.357 179.529  1.00  0.44           N  
ATOM   1839  CA  VAL C 179     167.091 186.766 178.300  1.00  0.44           C  
ATOM   1840  C   VAL C 179     166.405 185.451 177.964  1.00  0.44           C  
ATOM   1841  O   VAL C 179     166.018 185.215 176.819  1.00  0.44           O  
ATOM   1842  CB  VAL C 179     168.612 186.625 178.328  1.00  0.44           C  
ATOM   1843  CG1 VAL C 179     169.138 185.895 177.071  1.00  0.44           C  
ATOM   1844  CG2 VAL C 179     169.251 188.029 178.413  1.00  0.44           C  
ATOM   1845  N   TYR C 180     166.180 184.595 178.984  1.00  0.44           N  
ATOM   1846  CA  TYR C 180     165.453 183.348 178.857  1.00  0.44           C  
ATOM   1847  C   TYR C 180     164.008 183.551 178.378  1.00  0.44           C  
ATOM   1848  O   TYR C 180     163.548 182.863 177.470  1.00  0.44           O  
ATOM   1849  CB  TYR C 180     165.525 182.582 180.205  1.00  0.44           C  
ATOM   1850  CG  TYR C 180     164.898 181.226 180.114  1.00  0.44           C  
ATOM   1851  CD1 TYR C 180     163.620 180.997 180.640  1.00  0.44           C  
ATOM   1852  CD2 TYR C 180     165.557 180.184 179.449  1.00  0.44           C  
ATOM   1853  CE1 TYR C 180     163.011 179.745 180.500  1.00  0.44           C  
ATOM   1854  CE2 TYR C 180     164.946 178.931 179.313  1.00  0.44           C  
ATOM   1855  CZ  TYR C 180     163.673 178.710 179.841  1.00  0.44           C  
ATOM   1856  OH  TYR C 180     163.052 177.454 179.720  1.00  0.44           O  
ATOM   1857  N   PHE C 181     163.290 184.552 178.944  1.00  0.41           N  
ATOM   1858  CA  PHE C 181     161.960 184.956 178.508  1.00  0.41           C  
ATOM   1859  C   PHE C 181     161.917 185.476 177.064  1.00  0.41           C  
ATOM   1860  O   PHE C 181     161.000 185.196 176.298  1.00  0.41           O  
ATOM   1861  CB  PHE C 181     161.367 185.988 179.502  1.00  0.41           C  
ATOM   1862  CG  PHE C 181     159.932 186.315 179.187  1.00  0.41           C  
ATOM   1863  CD1 PHE C 181     159.600 187.508 178.530  1.00  0.41           C  
ATOM   1864  CD2 PHE C 181     158.910 185.403 179.481  1.00  0.41           C  
ATOM   1865  CE1 PHE C 181     158.275 187.788 178.180  1.00  0.41           C  
ATOM   1866  CE2 PHE C 181     157.583 185.680 179.135  1.00  0.41           C  
ATOM   1867  CZ  PHE C 181     157.263 186.876 178.489  1.00  0.41           C  
ATOM   1868  N   LYS C 182     162.931 186.253 176.635  1.00  0.42           N  
ATOM   1869  CA  LYS C 182     163.047 186.680 175.249  1.00  0.42           C  
ATOM   1870  C   LYS C 182     163.246 185.558 174.240  1.00  0.42           C  
ATOM   1871  O   LYS C 182     162.667 185.574 173.154  1.00  0.42           O  
ATOM   1872  CB  LYS C 182     164.213 187.666 175.062  1.00  0.42           C  
ATOM   1873  CG  LYS C 182     163.974 189.019 175.736  1.00  0.42           C  
ATOM   1874  CD  LYS C 182     165.186 189.947 175.560  1.00  0.42           C  
ATOM   1875  CE  LYS C 182     164.993 191.318 176.218  1.00  0.42           C  
ATOM   1876  NZ  LYS C 182     166.214 192.153 176.102  1.00  0.42           N  
ATOM   1877  N   ALA C 183     164.100 184.568 174.579  1.00  0.49           N  
ATOM   1878  CA  ALA C 183     164.298 183.373 173.787  1.00  0.49           C  
ATOM   1879  C   ALA C 183     163.028 182.522 173.708  1.00  0.49           C  
ATOM   1880  O   ALA C 183     162.635 182.089 172.628  1.00  0.49           O  
ATOM   1881  CB  ALA C 183     165.493 182.553 174.331  1.00  0.49           C  
ATOM   1882  N   SER C 184     162.325 182.318 174.847  1.00  0.41           N  
ATOM   1883  CA  SER C 184     161.069 181.573 174.928  1.00  0.41           C  
ATOM   1884  C   SER C 184     159.923 182.203 174.153  1.00  0.41           C  
ATOM   1885  O   SER C 184     159.075 181.496 173.613  1.00  0.41           O  
ATOM   1886  CB  SER C 184     160.596 181.252 176.376  1.00  0.41           C  
ATOM   1887  OG  SER C 184     160.130 182.403 177.079  1.00  0.41           O  
ATOM   1888  N   LEU C 185     159.867 183.549 174.066  1.00  0.37           N  
ATOM   1889  CA  LEU C 185     158.943 184.237 173.187  1.00  0.37           C  
ATOM   1890  C   LEU C 185     159.196 184.045 171.685  1.00  0.37           C  
ATOM   1891  O   LEU C 185     158.296 183.694 170.927  1.00  0.37           O  
ATOM   1892  CB  LEU C 185     158.940 185.745 173.528  1.00  0.37           C  
ATOM   1893  CG  LEU C 185     157.912 186.599 172.756  1.00  0.37           C  
ATOM   1894  CD1 LEU C 185     156.471 186.097 172.948  1.00  0.37           C  
ATOM   1895  CD2 LEU C 185     158.023 188.076 173.163  1.00  0.37           C  
ATOM   1896  N   LYS C 186     160.450 184.238 171.212  1.00  0.47           N  
ATOM   1897  CA  LYS C 186     160.775 184.159 169.790  1.00  0.47           C  
ATOM   1898  C   LYS C 186     160.859 182.750 169.221  1.00  0.47           C  
ATOM   1899  O   LYS C 186     160.663 182.537 168.025  1.00  0.47           O  
ATOM   1900  CB  LYS C 186     162.137 184.823 169.491  1.00  0.47           C  
ATOM   1901  CG  LYS C 186     162.131 186.339 169.713  1.00  0.47           C  
ATOM   1902  CD  LYS C 186     163.498 186.963 169.384  1.00  0.47           C  
ATOM   1903  CE  LYS C 186     163.527 188.482 169.582  1.00  0.47           C  
ATOM   1904  NZ  LYS C 186     164.877 189.023 169.294  1.00  0.47           N  
ATOM   1905  N   THR C 187     161.181 181.760 170.077  1.00  0.48           N  
ATOM   1906  CA  THR C 187     161.411 180.365 169.696  1.00  0.48           C  
ATOM   1907  C   THR C 187     160.194 179.694 169.067  1.00  0.48           C  
ATOM   1908  O   THR C 187     160.321 178.959 168.092  1.00  0.48           O  
ATOM   1909  CB  THR C 187     162.023 179.518 170.827  1.00  0.48           C  
ATOM   1910  OG1 THR C 187     162.515 178.262 170.380  1.00  0.48           O  
ATOM   1911  CG2 THR C 187     161.030 179.267 171.965  1.00  0.48           C  
ATOM   1912  N   ASN C 188     158.968 179.984 169.574  1.00  0.37           N  
ATOM   1913  CA  ASN C 188     157.734 179.377 169.091  1.00  0.37           C  
ATOM   1914  C   ASN C 188     157.374 179.755 167.657  1.00  0.37           C  
ATOM   1915  O   ASN C 188     157.121 178.905 166.806  1.00  0.37           O  
ATOM   1916  CB  ASN C 188     156.541 179.789 169.994  1.00  0.37           C  
ATOM   1917  CG  ASN C 188     156.655 179.148 171.371  1.00  0.37           C  
ATOM   1918  OD1 ASN C 188     157.363 178.165 171.584  1.00  0.37           O  
ATOM   1919  ND2 ASN C 188     155.900 179.702 172.349  1.00  0.37           N  
ATOM   1920  N   GLU C 189     157.372 181.067 167.347  1.00  0.41           N  
ATOM   1921  CA  GLU C 189     156.939 181.559 166.057  1.00  0.41           C  
ATOM   1922  C   GLU C 189     157.963 181.416 164.948  1.00  0.41           C  
ATOM   1923  O   GLU C 189     157.626 181.286 163.771  1.00  0.41           O  
ATOM   1924  CB  GLU C 189     156.550 183.038 166.143  1.00  0.41           C  
ATOM   1925  CG  GLU C 189     155.291 183.313 166.990  1.00  0.41           C  
ATOM   1926  CD  GLU C 189     154.969 184.806 166.958  1.00  0.41           C  
ATOM   1927  OE1 GLU C 189     155.705 185.556 166.254  1.00  0.41           O  
ATOM   1928  OE2 GLU C 189     153.971 185.195 167.611  1.00  0.41           O  
ATOM   1929  N   ARG C 190     159.266 181.436 165.291  1.00  0.44           N  
ATOM   1930  CA  ARG C 190     160.337 181.423 164.316  1.00  0.44           C  
ATOM   1931  C   ARG C 190     160.402 180.176 163.439  1.00  0.44           C  
ATOM   1932  O   ARG C 190     160.625 180.268 162.235  1.00  0.44           O  
ATOM   1933  CB  ARG C 190     161.700 181.662 165.004  1.00  0.44           C  
ATOM   1934  CG  ARG C 190     162.870 181.814 164.013  1.00  0.44           C  
ATOM   1935  CD  ARG C 190     164.197 182.141 164.696  1.00  0.44           C  
ATOM   1936  NE  ARG C 190     165.251 182.181 163.615  1.00  0.44           N  
ATOM   1937  CZ  ARG C 190     166.554 182.395 163.860  1.00  0.44           C  
ATOM   1938  NH1 ARG C 190     167.423 182.469 162.853  1.00  0.44           N  
ATOM   1939  NH2 ARG C 190     167.015 182.576 165.095  1.00  0.44           N  
ATOM   1940  N   VAL C 191     160.209 178.980 164.034  1.00  0.40           N  
ATOM   1941  CA  VAL C 191     160.169 177.697 163.341  1.00  0.40           C  
ATOM   1942  C   VAL C 191     158.978 177.577 162.401  1.00  0.40           C  
ATOM   1943  O   VAL C 191     159.117 177.121 161.270  1.00  0.40           O  
ATOM   1944  CB  VAL C 191     160.264 176.529 164.314  1.00  0.40           C  
ATOM   1945  CG1 VAL C 191     160.199 175.179 163.566  1.00  0.40           C  
ATOM   1946  CG2 VAL C 191     161.596 176.641 165.089  1.00  0.40           C  
ATOM   1947  N   ILE C 192     157.783 178.051 162.824  1.00  0.38           N  
ATOM   1948  CA  ILE C 192     156.586 178.114 161.990  1.00  0.38           C  
ATOM   1949  C   ILE C 192     156.810 178.984 160.770  1.00  0.38           C  
ATOM   1950  O   ILE C 192     156.494 178.597 159.650  1.00  0.38           O  
ATOM   1951  CB  ILE C 192     155.379 178.596 162.783  1.00  0.38           C  
ATOM   1952  CG1 ILE C 192     154.980 177.516 163.815  1.00  0.38           C  
ATOM   1953  CG2 ILE C 192     154.194 178.959 161.849  1.00  0.38           C  
ATOM   1954  CD1 ILE C 192     153.935 178.013 164.819  1.00  0.38           C  
ATOM   1955  N   LYS C 193     157.444 180.164 160.955  1.00  0.44           N  
ATOM   1956  CA  LYS C 193     157.829 181.032 159.855  1.00  0.44           C  
ATOM   1957  C   LYS C 193     158.771 180.350 158.870  1.00  0.44           C  
ATOM   1958  O   LYS C 193     158.607 180.468 157.662  1.00  0.44           O  
ATOM   1959  CB  LYS C 193     158.445 182.360 160.358  1.00  0.44           C  
ATOM   1960  CG  LYS C 193     157.425 183.281 161.046  1.00  0.44           C  
ATOM   1961  CD  LYS C 193     158.075 184.579 161.559  1.00  0.44           C  
ATOM   1962  CE  LYS C 193     157.074 185.501 162.268  1.00  0.44           C  
ATOM   1963  NZ  LYS C 193     157.738 186.714 162.798  1.00  0.44           N  
ATOM   1964  N   LYS C 194     159.748 179.568 159.377  1.00  0.47           N  
ATOM   1965  CA  LYS C 194     160.618 178.730 158.566  1.00  0.47           C  
ATOM   1966  C   LYS C 194     159.888 177.656 157.774  1.00  0.47           C  
ATOM   1967  O   LYS C 194     160.243 177.385 156.633  1.00  0.47           O  
ATOM   1968  CB  LYS C 194     161.733 178.055 159.395  1.00  0.47           C  
ATOM   1969  CG  LYS C 194     162.754 179.050 159.955  1.00  0.47           C  
ATOM   1970  CD  LYS C 194     163.823 178.328 160.787  1.00  0.47           C  
ATOM   1971  CE  LYS C 194     164.873 179.276 161.359  1.00  0.47           C  
ATOM   1972  NZ  LYS C 194     165.852 178.529 162.181  1.00  0.47           N  
ATOM   1973  N   LEU C 195     158.863 177.016 158.372  1.00  0.42           N  
ATOM   1974  CA  LEU C 195     158.019 176.035 157.715  1.00  0.42           C  
ATOM   1975  C   LEU C 195     157.117 176.609 156.643  1.00  0.42           C  
ATOM   1976  O   LEU C 195     156.990 176.071 155.553  1.00  0.42           O  
ATOM   1977  CB  LEU C 195     157.158 175.278 158.744  1.00  0.42           C  
ATOM   1978  CG  LEU C 195     156.405 174.052 158.183  1.00  0.42           C  
ATOM   1979  CD1 LEU C 195     157.362 172.957 157.682  1.00  0.42           C  
ATOM   1980  CD2 LEU C 195     155.435 173.485 159.230  1.00  0.42           C  
ATOM   1981  N   THR C 196     156.484 177.764 156.899  1.00  0.39           N  
ATOM   1982  CA  THR C 196     155.726 178.478 155.881  1.00  0.39           C  
ATOM   1983  C   THR C 196     156.616 178.974 154.745  1.00  0.39           C  
ATOM   1984  O   THR C 196     156.241 178.950 153.577  1.00  0.39           O  
ATOM   1985  CB  THR C 196     154.885 179.589 156.471  1.00  0.39           C  
ATOM   1986  OG1 THR C 196     154.025 179.055 157.470  1.00  0.39           O  
ATOM   1987  CG2 THR C 196     153.966 180.228 155.423  1.00  0.39           C  
ATOM   1988  N   SER C 197     157.866 179.381 155.060  1.00  0.38           N  
ATOM   1989  CA  SER C 197     158.927 179.632 154.084  1.00  0.38           C  
ATOM   1990  C   SER C 197     159.324 178.402 153.266  1.00  0.38           C  
ATOM   1991  O   SER C 197     159.696 178.522 152.099  1.00  0.38           O  
ATOM   1992  CB  SER C 197     160.218 180.234 154.701  1.00  0.38           C  
ATOM   1993  OG  SER C 197     160.014 181.578 155.149  1.00  0.38           O  
ATOM   1994  N   SER C 198     159.260 177.175 153.841  1.00  0.59           N  
ATOM   1995  CA  SER C 198     159.562 175.922 153.140  1.00  0.59           C  
ATOM   1996  C   SER C 198     158.454 175.478 152.187  1.00  0.59           C  
ATOM   1997  O   SER C 198     158.727 174.732 151.246  1.00  0.59           O  
ATOM   1998  CB  SER C 198     160.049 174.735 154.041  1.00  0.59           C  
ATOM   1999  OG  SER C 198     159.020 174.141 154.823  1.00  0.59           O  
ATOM   2000  N   THR C 199     157.216 176.035 152.324  1.00  0.44           N  
ATOM   2001  CA  THR C 199     156.141 175.983 151.318  1.00  0.44           C  
ATOM   2002  C   THR C 199     156.598 176.621 150.022  1.00  0.44           C  
ATOM   2003  O   THR C 199     156.304 176.167 148.925  1.00  0.44           O  
ATOM   2004  CB  THR C 199     154.810 176.622 151.734  1.00  0.44           C  
ATOM   2005  OG1 THR C 199     154.259 175.960 152.863  1.00  0.44           O  
ATOM   2006  CG2 THR C 199     153.728 176.527 150.640  1.00  0.44           C  
ATOM   2007  N   SER C 200     157.407 177.691 150.099  1.00  0.48           N  
ATOM   2008  CA  SER C 200     157.760 178.478 148.931  1.00  0.48           C  
ATOM   2009  C   SER C 200     158.752 177.829 147.985  1.00  0.48           C  
ATOM   2010  O   SER C 200     158.933 178.276 146.853  1.00  0.48           O  
ATOM   2011  CB  SER C 200     158.419 179.808 149.328  1.00  0.48           C  
ATOM   2012  OG  SER C 200     157.596 180.537 150.232  1.00  0.48           O  
ATOM   2013  N   ASN C 201     159.454 176.768 148.420  1.00  0.43           N  
ATOM   2014  CA  ASN C 201     160.460 176.064 147.638  1.00  0.43           C  
ATOM   2015  C   ASN C 201     159.909 174.985 146.736  1.00  0.43           C  
ATOM   2016  O   ASN C 201     160.666 174.455 145.931  1.00  0.43           O  
ATOM   2017  CB  ASN C 201     161.542 175.421 148.526  1.00  0.43           C  
ATOM   2018  CG  ASN C 201     162.393 176.529 149.116  1.00  0.43           C  
ATOM   2019  OD1 ASN C 201     162.452 177.651 148.589  1.00  0.43           O  
ATOM   2020  ND2 ASN C 201     163.096 176.183 150.217  1.00  0.43           N  
ATOM   2021  N   ILE C 202     158.581 174.719 146.786  1.00  0.34           N  
ATOM   2022  CA  ILE C 202     157.898 173.741 145.940  1.00  0.34           C  
ATOM   2023  C   ILE C 202     158.148 174.047 144.425  1.00  0.34           C  
ATOM   2024  O   ILE C 202     158.456 173.155 143.655  1.00  0.34           O  
ATOM   2025  CB  ILE C 202     156.404 173.580 146.336  1.00  0.34           C  
ATOM   2026  CG1 ILE C 202     156.131 173.226 147.830  1.00  0.34           C  
ATOM   2027  CG2 ILE C 202     155.698 172.510 145.473  1.00  0.34           C  
ATOM   2028  CD1 ILE C 202     154.666 173.498 148.236  1.00  0.34           C  
ATOM   2029  N   LYS C 203     158.163 175.340 143.962  1.00  0.31           N  
ATOM   2030  CA  LYS C 203     158.324 175.685 142.532  1.00  0.31           C  
ATOM   2031  C   LYS C 203     159.707 175.762 142.027  1.00  0.31           C  
ATOM   2032  O   LYS C 203     159.951 175.978 140.847  1.00  0.31           O  
ATOM   2033  CB  LYS C 203     157.791 177.087 142.072  1.00  0.31           C  
ATOM   2034  CG  LYS C 203     158.437 178.450 142.409  1.00  0.31           C  
ATOM   2035  CD  LYS C 203     157.382 179.580 142.293  1.00  0.31           C  
ATOM   2036  CE  LYS C 203     156.516 179.554 141.015  1.00  0.31           C  
ATOM   2037  NZ  LYS C 203     155.573 180.691 140.992  1.00  0.31           N  
ATOM   2038  N   LYS C 204     160.670 175.699 142.935  1.00  0.35           N  
ATOM   2039  CA  LYS C 204     162.002 176.015 142.530  1.00  0.35           C  
ATOM   2040  C   LYS C 204     162.708 174.770 142.116  1.00  0.35           C  
ATOM   2041  O   LYS C 204     163.506 174.771 141.187  1.00  0.35           O  
ATOM   2042  CB  LYS C 204     162.727 176.704 143.680  1.00  0.35           C  
ATOM   2043  CG  LYS C 204     162.129 178.070 144.015  1.00  0.35           C  
ATOM   2044  CD  LYS C 204     162.952 178.719 145.130  1.00  0.35           C  
ATOM   2045  CE  LYS C 204     162.342 179.985 145.718  1.00  0.35           C  
ATOM   2046  NZ  LYS C 204     161.151 179.628 146.489  1.00  0.35           N  
ATOM   2047  N   TYR C 205     162.406 173.664 142.807  1.00  0.34           N  
ATOM   2048  CA  TYR C 205     163.111 172.461 142.530  1.00  0.34           C  
ATOM   2049  C   TYR C 205     162.351 171.300 143.135  1.00  0.34           C  
ATOM   2050  O   TYR C 205     161.810 171.415 144.226  1.00  0.34           O  
ATOM   2051  CB  TYR C 205     164.588 172.566 143.044  1.00  0.34           C  
ATOM   2052  CG  TYR C 205     164.714 172.836 144.514  1.00  0.34           C  
ATOM   2053  CD1 TYR C 205     164.749 174.151 144.990  1.00  0.34           C  
ATOM   2054  CD2 TYR C 205     164.823 171.783 145.433  1.00  0.34           C  
ATOM   2055  CE1 TYR C 205     164.748 174.410 146.366  1.00  0.34           C  
ATOM   2056  CE2 TYR C 205     164.874 172.043 146.807  1.00  0.34           C  
ATOM   2057  CZ  TYR C 205     164.800 173.354 147.276  1.00  0.34           C  
ATOM   2058  OH  TYR C 205     164.791 173.596 148.663  1.00  0.34           O  
ATOM   2059  N   LEU C 206     162.303 170.119 142.502  1.00  0.34           N  
ATOM   2060  CA  LEU C 206     162.853 169.758 141.202  1.00  0.34           C  
ATOM   2061  C   LEU C 206     161.752 169.351 140.291  1.00  0.34           C  
ATOM   2062  O   LEU C 206     161.664 168.212 139.824  1.00  0.34           O  
ATOM   2063  CB  LEU C 206     163.814 168.616 141.355  1.00  0.34           C  
ATOM   2064  CG  LEU C 206     164.945 169.021 142.289  1.00  0.34           C  
ATOM   2065  CD1 LEU C 206     165.335 167.740 142.969  1.00  0.34           C  
ATOM   2066  CD2 LEU C 206     166.133 169.656 141.571  1.00  0.34           C  
ATOM   2067  N   GLU C 207     160.886 170.323 140.074  1.00  0.42           N  
ATOM   2068  CA  GLU C 207     159.526 170.147 139.693  1.00  0.42           C  
ATOM   2069  C   GLU C 207     159.215 171.405 138.928  1.00  0.42           C  
ATOM   2070  O   GLU C 207     160.096 172.268 138.789  1.00  0.42           O  
ATOM   2071  CB  GLU C 207     158.608 170.009 140.945  1.00  0.42           C  
ATOM   2072  CG  GLU C 207     158.865 168.715 141.771  1.00  0.42           C  
ATOM   2073  CD  GLU C 207     158.165 168.607 143.134  1.00  0.42           C  
ATOM   2074  OE1 GLU C 207     157.545 169.599 143.604  1.00  0.42           O  
ATOM   2075  OE2 GLU C 207     158.412 167.561 143.797  1.00  0.42           O  
ATOM   2076  N   ASP C 208     157.988 171.526 138.406  1.00  0.40           N  
ATOM   2077  CA  ASP C 208     157.586 172.643 137.585  1.00  0.40           C  
ATOM   2078  C   ASP C 208     157.094 173.869 138.393  1.00  0.40           C  
ATOM   2079  O   ASP C 208     157.687 174.946 138.327  1.00  0.40           O  
ATOM   2080  CB  ASP C 208     156.487 172.145 136.603  1.00  0.40           C  
ATOM   2081  CG  ASP C 208     157.015 171.130 135.586  1.00  0.40           C  
ATOM   2082  OD1 ASP C 208     158.191 171.276 135.156  1.00  0.40           O  
ATOM   2083  OD2 ASP C 208     156.222 170.251 135.146  1.00  0.40           O  
ATOM   2084  N   GLU C 209     156.026 173.725 139.222  1.00  0.40           N  
ATOM   2085  CA  GLU C 209     155.334 174.844 139.888  1.00  0.40           C  
ATOM   2086  C   GLU C 209     155.043 174.583 141.385  1.00  0.40           C  
ATOM   2087  O   GLU C 209     154.896 173.450 141.824  1.00  0.40           O  
ATOM   2088  CB  GLU C 209     153.990 175.194 139.172  1.00  0.40           C  
ATOM   2089  CG  GLU C 209     154.139 175.753 137.725  1.00  0.40           C  
ATOM   2090  CD  GLU C 209     154.793 177.139 137.648  1.00  0.40           C  
ATOM   2091  OE1 GLU C 209     154.986 177.792 138.715  1.00  0.40           O  
ATOM   2092  OE2 GLU C 209     155.121 177.580 136.514  1.00  0.40           O  
ATOM   2093  N   ASP C 210     154.958 175.641 142.254  1.00  0.40           N  
ATOM   2094  CA  ASP C 210     154.752 175.534 143.707  1.00  0.40           C  
ATOM   2095  C   ASP C 210     153.330 175.231 143.989  1.00  0.40           C  
ATOM   2096  O   ASP C 210     152.939 174.546 144.937  1.00  0.40           O  
ATOM   2097  CB  ASP C 210     155.157 176.759 144.631  1.00  0.40           C  
ATOM   2098  CG  ASP C 210     154.734 178.191 144.303  1.00  0.40           C  
ATOM   2099  OD1 ASP C 210     154.313 178.482 143.175  1.00  0.40           O  
ATOM   2100  OD2 ASP C 210     154.991 179.053 145.210  1.00  0.40           O  
ATOM   2101  N   LEU C 211     152.525 175.799 143.111  1.00  0.46           N  
ATOM   2102  CA  LEU C 211     151.129 175.592 143.059  1.00  0.46           C  
ATOM   2103  C   LEU C 211     150.870 174.301 142.343  1.00  0.46           C  
ATOM   2104  O   LEU C 211     151.519 173.937 141.370  1.00  0.46           O  
ATOM   2105  CB  LEU C 211     150.429 176.748 142.337  1.00  0.46           C  
ATOM   2106  CG  LEU C 211     150.638 178.130 142.982  1.00  0.46           C  
ATOM   2107  CD1 LEU C 211     149.875 179.181 142.167  1.00  0.46           C  
ATOM   2108  CD2 LEU C 211     150.201 178.181 144.454  1.00  0.46           C  
ATOM   2109  N   LEU C 212     149.868 173.574 142.842  1.00  0.47           N  
ATOM   2110  CA  LEU C 212     149.569 172.257 142.349  1.00  0.47           C  
ATOM   2111  C   LEU C 212     148.383 172.289 141.414  1.00  0.47           C  
ATOM   2112  O   LEU C 212     148.250 171.476 140.507  1.00  0.47           O  
ATOM   2113  CB  LEU C 212     149.246 171.362 143.549  1.00  0.47           C  
ATOM   2114  CG  LEU C 212     150.428 171.150 144.516  1.00  0.47           C  
ATOM   2115  CD1 LEU C 212     149.937 170.369 145.742  1.00  0.47           C  
ATOM   2116  CD2 LEU C 212     151.611 170.423 143.851  1.00  0.47           C  
ATOM   2117  N   GLU C 213     147.509 173.307 141.565  1.00  0.45           N  
ATOM   2118  CA  GLU C 213     146.453 173.565 140.615  1.00  0.45           C  
ATOM   2119  C   GLU C 213     146.981 174.024 139.268  1.00  0.45           C  
ATOM   2120  O   GLU C 213     146.422 173.660 138.242  1.00  0.45           O  
ATOM   2121  CB  GLU C 213     145.382 174.509 141.176  1.00  0.45           C  
ATOM   2122  CG  GLU C 213     144.593 173.859 142.338  1.00  0.45           C  
ATOM   2123  CD  GLU C 213     143.555 174.802 142.941  1.00  0.45           C  
ATOM   2124  OE1 GLU C 213     143.492 175.980 142.504  1.00  0.45           O  
ATOM   2125  OE2 GLU C 213     142.830 174.342 143.855  1.00  0.45           O  
ATOM   2126  N   ASP C 214     148.127 174.755 139.252  1.00  0.45           N  
ATOM   2127  CA  ASP C 214     148.897 175.046 138.056  1.00  0.45           C  
ATOM   2128  C   ASP C 214     149.352 173.774 137.391  1.00  0.45           C  
ATOM   2129  O   ASP C 214     149.213 173.599 136.193  1.00  0.45           O  
ATOM   2130  CB  ASP C 214     150.155 175.899 138.335  1.00  0.45           C  
ATOM   2131  CG  ASP C 214     149.777 177.335 138.642  1.00  0.45           C  
ATOM   2132  OD1 ASP C 214     148.609 177.712 138.390  1.00  0.45           O  
ATOM   2133  OD2 ASP C 214     150.655 178.074 139.156  1.00  0.45           O  
ATOM   2134  N   THR C 215     149.841 172.802 138.177  1.00  0.44           N  
ATOM   2135  CA  THR C 215     150.272 171.540 137.612  1.00  0.44           C  
ATOM   2136  C   THR C 215     149.137 170.744 136.979  1.00  0.44           C  
ATOM   2137  O   THR C 215     149.203 170.374 135.814  1.00  0.44           O  
ATOM   2138  CB  THR C 215     151.036 170.715 138.622  1.00  0.44           C  
ATOM   2139  OG1 THR C 215     152.061 171.519 139.205  1.00  0.44           O  
ATOM   2140  CG2 THR C 215     151.725 169.535 137.941  1.00  0.44           C  
ATOM   2141  N   LEU C 216     147.998 170.560 137.687  1.00  0.43           N  
ATOM   2142  CA  LEU C 216     146.847 169.839 137.156  1.00  0.43           C  
ATOM   2143  C   LEU C 216     146.105 170.556 136.018  1.00  0.43           C  
ATOM   2144  O   LEU C 216     145.486 169.925 135.167  1.00  0.43           O  
ATOM   2145  CB  LEU C 216     145.868 169.430 138.285  1.00  0.43           C  
ATOM   2146  CG  LEU C 216     144.739 168.453 137.877  1.00  0.43           C  
ATOM   2147  CD1 LEU C 216     145.277 167.117 137.330  1.00  0.43           C  
ATOM   2148  CD2 LEU C 216     143.792 168.200 139.062  1.00  0.43           C  
ATOM   2149  N   ILE C 217     146.177 171.906 135.949  1.00  0.40           N  
ATOM   2150  CA  ILE C 217     145.653 172.678 134.825  1.00  0.40           C  
ATOM   2151  C   ILE C 217     146.584 172.637 133.602  1.00  0.40           C  
ATOM   2152  O   ILE C 217     146.169 172.956 132.490  1.00  0.40           O  
ATOM   2153  CB  ILE C 217     145.297 174.122 135.230  1.00  0.40           C  
ATOM   2154  CG1 ILE C 217     144.186 174.741 134.362  1.00  0.40           C  
ATOM   2155  CG2 ILE C 217     146.542 175.022 135.273  1.00  0.40           C  
ATOM   2156  CD1 ILE C 217     143.680 176.066 134.951  1.00  0.40           C  
ATOM   2157  N   GLU C 218     147.865 172.216 133.778  1.00  0.36           N  
ATOM   2158  CA  GLU C 218     148.894 172.299 132.756  1.00  0.36           C  
ATOM   2159  C   GLU C 218     149.288 170.978 132.093  1.00  0.36           C  
ATOM   2160  O   GLU C 218     149.667 170.929 130.923  1.00  0.36           O  
ATOM   2161  CB  GLU C 218     150.152 172.933 133.380  1.00  0.36           C  
ATOM   2162  CG  GLU C 218     151.298 173.182 132.376  1.00  0.36           C  
ATOM   2163  CD  GLU C 218     152.417 174.060 132.923  1.00  0.36           C  
ATOM   2164  OE1 GLU C 218     152.293 174.539 134.079  1.00  0.36           O  
ATOM   2165  OE2 GLU C 218     153.379 174.287 132.148  1.00  0.36           O  
ATOM   2166  N   THR C 219     149.174 169.847 132.800  1.00  0.42           N  
ATOM   2167  CA  THR C 219     149.664 168.560 132.348  1.00  0.42           C  
ATOM   2168  C   THR C 219     148.524 167.543 132.288  1.00  0.42           C  
ATOM   2169  O   THR C 219     147.366 167.811 132.595  1.00  0.42           O  
ATOM   2170  CB  THR C 219     150.742 168.034 133.293  1.00  0.42           C  
ATOM   2171  OG1 THR C 219     150.191 167.971 134.607  1.00  0.42           O  
ATOM   2172  CG2 THR C 219     151.965 168.956 133.458  1.00  0.42           C  
ATOM   2173  N   GLN C 220     148.833 166.311 131.831  1.00  0.38           N  
ATOM   2174  CA  GLN C 220     147.940 165.169 131.882  1.00  0.38           C  
ATOM   2175  C   GLN C 220     148.142 164.425 133.185  1.00  0.38           C  
ATOM   2176  O   GLN C 220     148.935 164.841 134.022  1.00  0.38           O  
ATOM   2177  CB  GLN C 220     148.224 164.194 130.718  1.00  0.38           C  
ATOM   2178  CG  GLN C 220     148.095 164.823 129.318  1.00  0.38           C  
ATOM   2179  CD  GLN C 220     146.647 165.231 129.070  1.00  0.38           C  
ATOM   2180  OE1 GLN C 220     145.736 164.425 129.258  1.00  0.38           O  
ATOM   2181  NE2 GLN C 220     146.418 166.495 128.648  1.00  0.38           N  
ATOM   2182  N   GLN C 221     147.448 163.282 133.388  1.00  0.36           N  
ATOM   2183  CA  GLN C 221     147.481 162.575 134.657  1.00  0.36           C  
ATOM   2184  C   GLN C 221     148.868 162.123 135.127  1.00  0.36           C  
ATOM   2185  O   GLN C 221     149.364 162.527 136.166  1.00  0.36           O  
ATOM   2186  CB  GLN C 221     146.563 161.329 134.565  1.00  0.36           C  
ATOM   2187  CG  GLN C 221     145.069 161.665 134.354  1.00  0.36           C  
ATOM   2188  CD  GLN C 221     144.250 160.387 134.160  1.00  0.36           C  
ATOM   2189  OE1 GLN C 221     144.749 159.361 133.700  1.00  0.36           O  
ATOM   2190  NE2 GLN C 221     142.942 160.449 134.498  1.00  0.36           N  
ATOM   2191  N   ALA C 222     149.571 161.280 134.348  1.00  0.37           N  
ATOM   2192  CA  ALA C 222     150.752 160.604 134.852  1.00  0.37           C  
ATOM   2193  C   ALA C 222     151.986 161.457 135.144  1.00  0.37           C  
ATOM   2194  O   ALA C 222     152.700 161.234 136.114  1.00  0.37           O  
ATOM   2195  CB  ALA C 222     151.127 159.480 133.883  1.00  0.37           C  
ATOM   2196  N   ILE C 223     152.256 162.449 134.272  1.00  0.37           N  
ATOM   2197  CA  ILE C 223     153.314 163.437 134.427  1.00  0.37           C  
ATOM   2198  C   ILE C 223     153.101 164.324 135.646  1.00  0.37           C  
ATOM   2199  O   ILE C 223     154.039 164.584 136.385  1.00  0.37           O  
ATOM   2200  CB  ILE C 223     153.500 164.243 133.145  1.00  0.37           C  
ATOM   2201  CG1 ILE C 223     154.040 163.316 132.027  1.00  0.37           C  
ATOM   2202  CG2 ILE C 223     154.438 165.453 133.377  1.00  0.37           C  
ATOM   2203  CD1 ILE C 223     154.028 163.974 130.643  1.00  0.37           C  
ATOM   2204  N   GLU C 224     151.843 164.770 135.899  1.00  0.40           N  
ATOM   2205  CA  GLU C 224     151.454 165.505 137.095  1.00  0.40           C  
ATOM   2206  C   GLU C 224     151.684 164.713 138.350  1.00  0.40           C  
ATOM   2207  O   GLU C 224     152.211 165.225 139.317  1.00  0.40           O  
ATOM   2208  CB  GLU C 224     149.945 165.831 137.084  1.00  0.40           C  
ATOM   2209  CG  GLU C 224     149.485 166.735 138.262  1.00  0.40           C  
ATOM   2210  CD  GLU C 224     148.575 166.138 139.344  1.00  0.40           C  
ATOM   2211  OE1 GLU C 224     148.010 165.034 139.128  1.00  0.40           O  
ATOM   2212  OE2 GLU C 224     148.373 166.857 140.357  1.00  0.40           O  
ATOM   2213  N   MET C 225     151.337 163.412 138.321  1.00  0.36           N  
ATOM   2214  CA  MET C 225     151.547 162.537 139.457  1.00  0.36           C  
ATOM   2215  C   MET C 225     153.018 162.310 139.812  1.00  0.36           C  
ATOM   2216  O   MET C 225     153.335 161.893 140.922  1.00  0.36           O  
ATOM   2217  CB  MET C 225     150.902 161.156 139.198  1.00  0.36           C  
ATOM   2218  CG  MET C 225     149.359 161.150 139.182  1.00  0.36           C  
ATOM   2219  SD  MET C 225     148.538 161.832 140.652  1.00  0.36           S  
ATOM   2220  CE  MET C 225     149.175 160.606 141.817  1.00  0.36           C  
ATOM   2221  N   ALA C 226     153.930 162.505 138.829  1.00  0.33           N  
ATOM   2222  CA  ALA C 226     155.362 162.583 139.037  1.00  0.33           C  
ATOM   2223  C   ALA C 226     155.894 163.895 139.630  1.00  0.33           C  
ATOM   2224  O   ALA C 226     156.850 163.822 140.402  1.00  0.33           O  
ATOM   2225  CB  ALA C 226     156.142 162.323 137.729  1.00  0.33           C  
ATOM   2226  N   ASP C 227     155.336 165.061 139.217  1.00  0.33           N  
ATOM   2227  CA  ASP C 227     155.570 166.396 139.767  1.00  0.33           C  
ATOM   2228  C   ASP C 227     154.836 166.571 141.141  1.00  0.33           C  
ATOM   2229  O   ASP C 227     154.247 165.585 141.649  1.00  0.33           O  
ATOM   2230  CB  ASP C 227     155.085 167.467 138.724  1.00  0.33           C  
ATOM   2231  CG  ASP C 227     155.896 168.757 138.725  1.00  0.33           C  
ATOM   2232  OD1 ASP C 227     155.309 169.867 138.868  1.00  0.33           O  
ATOM   2233  OD2 ASP C 227     157.119 168.655 138.447  1.00  0.33           O  
ATOM   2234  OXT ASP C 227     154.854 167.708 141.695  1.00  0.33           O  
TER    2235      ASP C 227                                                      
END   
