# Supplementary material for: A bacterial pan-genome makes gene essentiality strain-dependent and evolvable
Source: Nat Microbiol. 2022 Sep 12;7(10):1580–92. doi: 10.1038/s41564-022-01208-7 (PMC9519441; doi:10.1038/s41564-022-01208-7)
Supplement: Source Data Fig. 4 — Swiss models data, genetic interactions (a subset of Supplementary Data 11), growth curves data and RNA-seq data for the two transporters (taken from Supplementary Data 6). [file 41564_2022_1208_MOESM8_ESM.zip › Fig_4a_models/SP_0185_swissmodel/SP_0185/models/01/coords.js]

let model_01=`ATOM      1  N   THR A  17     -12.701  32.483 -23.985  1.00  0.49           N  
ATOM      2  CA  THR A  17     -12.251  31.756 -25.231  1.00  0.49           C  
ATOM      3  C   THR A  17     -10.877  32.247 -25.666  1.00  0.49           C  
ATOM      4  O   THR A  17     -10.490  33.346 -25.293  1.00  0.49           O  
ATOM      5  CB  THR A  17     -13.223  31.937 -26.414  1.00  0.49           C  
ATOM      6  OG1 THR A  17     -13.697  33.276 -26.504  1.00  0.49           O  
ATOM      7  CG2 THR A  17     -14.436  31.016 -26.238  1.00  0.49           C  
ATOM      8  N   LEU A  18     -10.060  31.498 -26.450  1.00  0.44           N  
ATOM      9  CA  LEU A  18     -10.300  30.161 -26.988  1.00  0.44           C  
ATOM     10  C   LEU A  18     -10.527  29.122 -25.911  1.00  0.44           C  
ATOM     11  O   LEU A  18     -11.545  28.449 -25.963  1.00  0.44           O  
ATOM     12  CB  LEU A  18      -9.160  29.675 -27.925  1.00  0.44           C  
ATOM     13  CG  LEU A  18      -9.344  28.247 -28.510  1.00  0.44           C  
ATOM     14  CD1 LEU A  18     -10.658  28.074 -29.291  1.00  0.44           C  
ATOM     15  CD2 LEU A  18      -8.142  27.843 -29.381  1.00  0.44           C  
ATOM     16  N   GLU A  19      -9.661  29.084 -24.874  1.00  0.48           N  
ATOM     17  CA  GLU A  19      -9.725  28.211 -23.701  1.00  0.48           C  
ATOM     18  C   GLU A  19     -10.520  26.897 -23.797  1.00  0.48           C  
ATOM     19  O   GLU A  19     -11.689  26.878 -23.416  1.00  0.48           O  
ATOM     20  CB  GLU A  19     -10.259  29.004 -22.499  1.00  0.48           C  
ATOM     21  CG  GLU A  19      -9.369  30.193 -22.077  1.00  0.48           C  
ATOM     22  CD  GLU A  19     -10.100  31.131 -21.121  1.00  0.48           C  
ATOM     23  OE1 GLU A  19     -11.361  31.083 -21.077  1.00  0.48           O  
ATOM     24  OE2 GLU A  19      -9.405  31.970 -20.503  1.00  0.48           O  
ATOM     25  N   PRO A  20      -9.949  25.786 -24.277  1.00  0.50           N  
ATOM     26  CA  PRO A  20     -10.674  24.531 -24.506  1.00  0.50           C  
ATOM     27  C   PRO A  20     -11.333  23.895 -23.293  1.00  0.50           C  
ATOM     28  O   PRO A  20     -12.119  22.972 -23.462  1.00  0.50           O  
ATOM     29  CB  PRO A  20      -9.595  23.594 -25.074  1.00  0.50           C  
ATOM     30  CG  PRO A  20      -8.633  24.527 -25.808  1.00  0.50           C  
ATOM     31  CD  PRO A  20      -8.642  25.783 -24.939  1.00  0.50           C  
ATOM     32  N   GLY A  21     -10.997  24.332 -22.070  1.00  0.55           N  
ATOM     33  CA  GLY A  21     -11.637  23.852 -20.865  1.00  0.55           C  
ATOM     34  C   GLY A  21     -11.127  24.617 -19.683  1.00  0.55           C  
ATOM     35  O   GLY A  21      -9.941  24.579 -19.354  1.00  0.55           O  
ATOM     36  N   THR A  22     -12.031  25.317 -18.985  1.00  0.65           N  
ATOM     37  CA  THR A  22     -11.676  26.291 -17.962  1.00  0.65           C  
ATOM     38  C   THR A  22     -12.188  25.803 -16.631  1.00  0.65           C  
ATOM     39  O   THR A  22     -13.357  25.467 -16.457  1.00  0.65           O  
ATOM     40  CB  THR A  22     -12.193  27.699 -18.254  1.00  0.65           C  
ATOM     41  OG1 THR A  22     -11.565  28.168 -19.436  1.00  0.65           O  
ATOM     42  CG2 THR A  22     -11.793  28.692 -17.154  1.00  0.65           C  
ATOM     43  N   TRP A  23     -11.294  25.728 -15.625  1.00  0.65           N  
ATOM     44  CA  TRP A  23     -11.651  25.308 -14.282  1.00  0.65           C  
ATOM     45  C   TRP A  23     -11.427  26.467 -13.354  1.00  0.65           C  
ATOM     46  O   TRP A  23     -10.351  27.058 -13.314  1.00  0.65           O  
ATOM     47  CB  TRP A  23     -10.818  24.114 -13.753  1.00  0.65           C  
ATOM     48  CG  TRP A  23     -11.211  23.586 -12.359  1.00  0.65           C  
ATOM     49  CD1 TRP A  23     -12.457  23.485 -11.800  1.00  0.65           C  
ATOM     50  CD2 TRP A  23     -10.273  23.168 -11.368  1.00  0.65           C  
ATOM     51  NE1 TRP A  23     -12.350  22.982 -10.535  1.00  0.65           N  
ATOM     52  CE2 TRP A  23     -11.046  22.736 -10.234  1.00  0.65           C  
ATOM     53  CE3 TRP A  23      -8.893  23.127 -11.324  1.00  0.65           C  
ATOM     54  CZ2 TRP A  23     -10.415  22.233  -9.124  1.00  0.65           C  
ATOM     55  CZ3 TRP A  23      -8.271  22.672 -10.163  1.00  0.65           C  
ATOM     56  CH2 TRP A  23      -9.023  22.211  -9.068  1.00  0.65           C  
ATOM     57  N   ILE A  24     -12.470  26.795 -12.590  1.00  0.77           N  
ATOM     58  CA  ILE A  24     -12.498  27.903 -11.673  1.00  0.77           C  
ATOM     59  C   ILE A  24     -12.799  27.334 -10.317  1.00  0.77           C  
ATOM     60  O   ILE A  24     -13.682  26.498 -10.139  1.00  0.77           O  
ATOM     61  CB  ILE A  24     -13.525  28.945 -12.112  1.00  0.77           C  
ATOM     62  CG1 ILE A  24     -13.004  29.566 -13.431  1.00  0.77           C  
ATOM     63  CG2 ILE A  24     -13.773  30.015 -11.022  1.00  0.77           C  
ATOM     64  CD1 ILE A  24     -13.874  30.636 -14.064  1.00  0.77           C  
ATOM     65  N   ASN A  25     -12.030  27.770  -9.311  1.00  0.76           N  
ATOM     66  CA  ASN A  25     -12.252  27.393  -7.948  1.00  0.76           C  
ATOM     67  C   ASN A  25     -12.479  28.662  -7.147  1.00  0.76           C  
ATOM     68  O   ASN A  25     -11.727  29.628  -7.248  1.00  0.76           O  
ATOM     69  CB  ASN A  25     -11.060  26.547  -7.435  1.00  0.76           C  
ATOM     70  CG  ASN A  25     -11.241  26.110  -5.991  1.00  0.76           C  
ATOM     71  OD1 ASN A  25     -10.299  26.099  -5.204  1.00  0.76           O  
ATOM     72  ND2 ASN A  25     -12.488  25.746  -5.619  1.00  0.76           N  
ATOM     73  N   LEU A  26     -13.555  28.674  -6.344  1.00  0.75           N  
ATOM     74  CA  LEU A  26     -13.912  29.785  -5.502  1.00  0.75           C  
ATOM     75  C   LEU A  26     -14.019  29.313  -4.058  1.00  0.75           C  
ATOM     76  O   LEU A  26     -14.759  28.385  -3.728  1.00  0.75           O  
ATOM     77  CB  LEU A  26     -15.241  30.382  -6.006  1.00  0.75           C  
ATOM     78  CG  LEU A  26     -15.664  31.698  -5.331  1.00  0.75           C  
ATOM     79  CD1 LEU A  26     -14.640  32.819  -5.566  1.00  0.75           C  
ATOM     80  CD2 LEU A  26     -17.040  32.120  -5.858  1.00  0.75           C  
ATOM     81  N   VAL A  27     -13.240  29.940  -3.154  1.00  0.75           N  
ATOM     82  CA  VAL A  27     -13.087  29.504  -1.774  1.00  0.75           C  
ATOM     83  C   VAL A  27     -13.539  30.619  -0.860  1.00  0.75           C  
ATOM     84  O   VAL A  27     -12.986  31.713  -0.908  1.00  0.75           O  
ATOM     85  CB  VAL A  27     -11.631  29.178  -1.433  1.00  0.75           C  
ATOM     86  CG1 VAL A  27     -11.476  28.778   0.052  1.00  0.75           C  
ATOM     87  CG2 VAL A  27     -11.129  28.043  -2.346  1.00  0.75           C  
ATOM     88  N   ASN A  28     -14.568  30.364  -0.016  1.00  0.66           N  
ATOM     89  CA  ASN A  28     -15.111  31.286   0.982  1.00  0.66           C  
ATOM     90  C   ASN A  28     -15.257  32.762   0.541  1.00  0.66           C  
ATOM     91  O   ASN A  28     -14.681  33.650   1.175  1.00  0.66           O  
ATOM     92  CB  ASN A  28     -14.329  31.124   2.319  1.00  0.66           C  
ATOM     93  CG  ASN A  28     -15.051  31.778   3.493  1.00  0.66           C  
ATOM     94  OD1 ASN A  28     -16.269  31.713   3.633  1.00  0.66           O  
ATOM     95  ND2 ASN A  28     -14.285  32.435   4.394  1.00  0.66           N  
ATOM     96  N   PRO A  29     -15.980  33.073  -0.531  1.00  0.72           N  
ATOM     97  CA  PRO A  29     -16.029  34.416  -1.091  1.00  0.72           C  
ATOM     98  C   PRO A  29     -16.885  35.358  -0.258  1.00  0.72           C  
ATOM     99  O   PRO A  29     -17.934  34.960   0.250  1.00  0.72           O  
ATOM    100  CB  PRO A  29     -16.674  34.179  -2.471  1.00  0.72           C  
ATOM    101  CG  PRO A  29     -17.618  32.996  -2.242  1.00  0.72           C  
ATOM    102  CD  PRO A  29     -16.831  32.134  -1.265  1.00  0.72           C  
ATOM    103  N   THR A  30     -16.502  36.649  -0.124  1.00  0.71           N  
ATOM    104  CA  THR A  30     -17.445  37.681   0.302  1.00  0.71           C  
ATOM    105  C   THR A  30     -18.469  37.956  -0.786  1.00  0.71           C  
ATOM    106  O   THR A  30     -18.422  37.413  -1.892  1.00  0.71           O  
ATOM    107  CB  THR A  30     -16.859  38.994   0.840  1.00  0.71           C  
ATOM    108  OG1 THR A  30     -16.558  39.974  -0.140  1.00  0.71           O  
ATOM    109  CG2 THR A  30     -15.584  38.749   1.632  1.00  0.71           C  
ATOM    110  N   GLN A  31     -19.477  38.805  -0.517  1.00  0.68           N  
ATOM    111  CA  GLN A  31     -20.526  39.033  -1.488  1.00  0.68           C  
ATOM    112  C   GLN A  31     -20.028  39.778  -2.725  1.00  0.68           C  
ATOM    113  O   GLN A  31     -20.590  39.610  -3.807  1.00  0.68           O  
ATOM    114  CB  GLN A  31     -21.749  39.713  -0.825  1.00  0.68           C  
ATOM    115  CG  GLN A  31     -23.009  39.828  -1.724  1.00  0.68           C  
ATOM    116  CD  GLN A  31     -23.468  38.482  -2.294  1.00  0.68           C  
ATOM    117  OE1 GLN A  31     -23.760  37.514  -1.585  1.00  0.68           O  
ATOM    118  NE2 GLN A  31     -23.562  38.408  -3.641  1.00  0.68           N  
ATOM    119  N   ASN A  32     -18.915  40.542  -2.611  1.00  0.71           N  
ATOM    120  CA  ASN A  32     -18.253  41.174  -3.744  1.00  0.71           C  
ATOM    121  C   ASN A  32     -17.755  40.165  -4.767  1.00  0.71           C  
ATOM    122  O   ASN A  32     -18.178  40.186  -5.922  1.00  0.71           O  
ATOM    123  CB  ASN A  32     -17.013  41.984  -3.288  1.00  0.71           C  
ATOM    124  CG  ASN A  32     -17.414  43.151  -2.399  1.00  0.71           C  
ATOM    125  OD1 ASN A  32     -18.571  43.565  -2.313  1.00  0.71           O  
ATOM    126  ND2 ASN A  32     -16.406  43.721  -1.702  1.00  0.71           N  
ATOM    127  N   GLU A  33     -16.921  39.191  -4.336  1.00  0.74           N  
ATOM    128  CA  GLU A  33     -16.442  38.130  -5.198  1.00  0.74           C  
ATOM    129  C   GLU A  33     -17.575  37.256  -5.714  1.00  0.74           C  
ATOM    130  O   GLU A  33     -17.648  36.954  -6.899  1.00  0.74           O  
ATOM    131  CB  GLU A  33     -15.341  37.241  -4.547  1.00  0.74           C  
ATOM    132  CG  GLU A  33     -15.001  37.513  -3.060  1.00  0.74           C  
ATOM    133  CD  GLU A  33     -14.189  38.780  -2.788  1.00  0.74           C  
ATOM    134  OE1 GLU A  33     -14.537  39.447  -1.775  1.00  0.74           O  
ATOM    135  OE2 GLU A  33     -13.237  39.076  -3.545  1.00  0.74           O  
ATOM    136  N   SER A  34     -18.547  36.876  -4.855  1.00  0.78           N  
ATOM    137  CA  SER A  34     -19.703  36.077  -5.274  1.00  0.78           C  
ATOM    138  C   SER A  34     -20.529  36.732  -6.369  1.00  0.78           C  
ATOM    139  O   SER A  34     -20.936  36.084  -7.330  1.00  0.78           O  
ATOM    140  CB  SER A  34     -20.703  35.800  -4.126  1.00  0.78           C  
ATOM    141  OG  SER A  34     -20.162  34.909  -3.149  1.00  0.78           O  
ATOM    142  N   LEU A  35     -20.792  38.049  -6.263  1.00  0.77           N  
ATOM    143  CA  LEU A  35     -21.470  38.813  -7.293  1.00  0.77           C  
ATOM    144  C   LEU A  35     -20.651  38.985  -8.569  1.00  0.77           C  
ATOM    145  O   LEU A  35     -21.163  38.794  -9.669  1.00  0.77           O  
ATOM    146  CB  LEU A  35     -21.900  40.179  -6.715  1.00  0.77           C  
ATOM    147  CG  LEU A  35     -22.705  41.100  -7.655  1.00  0.77           C  
ATOM    148  CD1 LEU A  35     -23.964  40.436  -8.238  1.00  0.77           C  
ATOM    149  CD2 LEU A  35     -23.087  42.385  -6.907  1.00  0.77           C  
ATOM    150  N   GLU A  36     -19.341  39.298  -8.469  1.00  0.75           N  
ATOM    151  CA  GLU A  36     -18.464  39.392  -9.631  1.00  0.75           C  
ATOM    152  C   GLU A  36     -18.345  38.082 -10.404  1.00  0.75           C  
ATOM    153  O   GLU A  36     -18.505  38.033 -11.622  1.00  0.75           O  
ATOM    154  CB  GLU A  36     -17.062  39.886  -9.208  1.00  0.75           C  
ATOM    155  CG  GLU A  36     -16.110  40.151 -10.402  1.00  0.75           C  
ATOM    156  CD  GLU A  36     -14.749  40.708  -9.985  1.00  0.75           C  
ATOM    157  OE1 GLU A  36     -14.565  41.021  -8.784  1.00  0.75           O  
ATOM    158  OE2 GLU A  36     -13.888  40.828 -10.894  1.00  0.75           O  
ATOM    159  N   ILE A  37     -18.157  36.953  -9.693  1.00  0.79           N  
ATOM    160  CA  ILE A  37     -18.167  35.613 -10.262  1.00  0.79           C  
ATOM    161  C   ILE A  37     -19.515  35.270 -10.905  1.00  0.79           C  
ATOM    162  O   ILE A  37     -19.565  34.768 -12.025  1.00  0.79           O  
ATOM    163  CB  ILE A  37     -17.770  34.603  -9.178  1.00  0.79           C  
ATOM    164  CG1 ILE A  37     -16.293  34.795  -8.720  1.00  0.79           C  
ATOM    165  CG2 ILE A  37     -18.049  33.140  -9.593  1.00  0.79           C  
ATOM    166  CD1 ILE A  37     -15.210  34.483  -9.759  1.00  0.79           C  
ATOM    167  N   ALA A  38     -20.656  35.584 -10.257  1.00  0.79           N  
ATOM    168  CA  ALA A  38     -21.981  35.356 -10.813  1.00  0.79           C  
ATOM    169  C   ALA A  38     -22.246  36.077 -12.124  1.00  0.79           C  
ATOM    170  O   ALA A  38     -22.697  35.482 -13.100  1.00  0.79           O  
ATOM    171  CB  ALA A  38     -23.014  35.824  -9.775  1.00  0.79           C  
ATOM    172  N   ASN A  39     -21.890  37.373 -12.180  1.00  0.74           N  
ATOM    173  CA  ASN A  39     -22.019  38.212 -13.355  1.00  0.74           C  
ATOM    174  C   ASN A  39     -21.138  37.746 -14.513  1.00  0.74           C  
ATOM    175  O   ASN A  39     -21.524  37.834 -15.672  1.00  0.74           O  
ATOM    176  CB  ASN A  39     -21.692  39.683 -12.994  1.00  0.74           C  
ATOM    177  CG  ASN A  39     -22.740  40.253 -12.041  1.00  0.74           C  
ATOM    178  OD1 ASN A  39     -23.840  39.740 -11.846  1.00  0.74           O  
ATOM    179  ND2 ASN A  39     -22.399  41.405 -11.419  1.00  0.74           N  
ATOM    180  N   THR A  40     -19.920  37.249 -14.229  1.00  0.77           N  
ATOM    181  CA  THR A  40     -19.028  36.662 -15.232  1.00  0.77           C  
ATOM    182  C   THR A  40     -19.503  35.345 -15.844  1.00  0.77           C  
ATOM    183  O   THR A  40     -19.281  35.101 -17.026  1.00  0.77           O  
ATOM    184  CB  THR A  40     -17.607  36.481 -14.700  1.00  0.77           C  
ATOM    185  OG1 THR A  40     -17.079  37.741 -14.312  1.00  0.77           O  
ATOM    186  CG2 THR A  40     -16.641  35.949 -15.771  1.00  0.77           C  
ATOM    187  N   PHE A  41     -20.131  34.428 -15.070  1.00  0.76           N  
ATOM    188  CA  PHE A  41     -20.425  33.078 -15.562  1.00  0.76           C  
ATOM    189  C   PHE A  41     -21.893  32.822 -15.842  1.00  0.76           C  
ATOM    190  O   PHE A  41     -22.264  31.669 -16.062  1.00  0.76           O  
ATOM    191  CB  PHE A  41     -19.911  31.981 -14.578  1.00  0.76           C  
ATOM    192  CG  PHE A  41     -18.429  32.151 -14.436  1.00  0.76           C  
ATOM    193  CD1 PHE A  41     -17.574  32.063 -15.548  1.00  0.76           C  
ATOM    194  CD2 PHE A  41     -17.904  32.570 -13.210  1.00  0.76           C  
ATOM    195  CE1 PHE A  41     -16.243  32.480 -15.451  1.00  0.76           C  
ATOM    196  CE2 PHE A  41     -16.595  33.045 -13.121  1.00  0.76           C  
ATOM    197  CZ  PHE A  41     -15.774  33.022 -14.249  1.00  0.76           C  
ATOM    198  N   ASP A  42     -22.748  33.867 -15.834  1.00  0.73           N  
ATOM    199  CA  ASP A  42     -24.173  33.786 -16.132  1.00  0.73           C  
ATOM    200  C   ASP A  42     -24.956  32.837 -15.221  1.00  0.73           C  
ATOM    201  O   ASP A  42     -25.816  32.067 -15.643  1.00  0.73           O  
ATOM    202  CB  ASP A  42     -24.406  33.482 -17.633  1.00  0.73           C  
ATOM    203  CG  ASP A  42     -23.878  34.638 -18.460  1.00  0.73           C  
ATOM    204  OD1 ASP A  42     -24.434  35.756 -18.305  1.00  0.73           O  
ATOM    205  OD2 ASP A  42     -22.924  34.425 -19.248  1.00  0.73           O  
ATOM    206  N   ILE A  43     -24.669  32.883 -13.904  1.00  0.74           N  
ATOM    207  CA  ILE A  43     -25.319  32.035 -12.913  1.00  0.74           C  
ATOM    208  C   ILE A  43     -25.718  32.914 -11.754  1.00  0.74           C  
ATOM    209  O   ILE A  43     -24.889  33.656 -11.234  1.00  0.74           O  
ATOM    210  CB  ILE A  43     -24.414  30.915 -12.383  1.00  0.74           C  
ATOM    211  CG1 ILE A  43     -23.731  30.189 -13.565  1.00  0.74           C  
ATOM    212  CG2 ILE A  43     -25.239  29.952 -11.497  1.00  0.74           C  
ATOM    213  CD1 ILE A  43     -23.307  28.746 -13.299  1.00  0.74           C  
ATOM    214  N   ASP A  44     -26.990  32.864 -11.304  1.00  0.69           N  
ATOM    215  CA  ASP A  44     -27.485  33.691 -10.223  1.00  0.69           C  
ATOM    216  C   ASP A  44     -26.703  33.569  -8.916  1.00  0.69           C  
ATOM    217  O   ASP A  44     -26.175  32.524  -8.534  1.00  0.69           O  
ATOM    218  CB  ASP A  44     -28.987  33.410  -9.934  1.00  0.69           C  
ATOM    219  CG  ASP A  44     -29.902  34.186 -10.870  1.00  0.69           C  
ATOM    220  OD1 ASP A  44     -29.414  34.703 -11.904  1.00  0.69           O  
ATOM    221  OD2 ASP A  44     -31.093  34.330 -10.496  1.00  0.69           O  
ATOM    222  N   ILE A  45     -26.633  34.677  -8.147  1.00  0.70           N  
ATOM    223  CA  ILE A  45     -25.980  34.702  -6.845  1.00  0.70           C  
ATOM    224  C   ILE A  45     -26.670  33.807  -5.826  1.00  0.70           C  
ATOM    225  O   ILE A  45     -26.050  33.352  -4.870  1.00  0.70           O  
ATOM    226  CB  ILE A  45     -25.827  36.108  -6.259  1.00  0.70           C  
ATOM    227  CG1 ILE A  45     -27.178  36.830  -6.034  1.00  0.70           C  
ATOM    228  CG2 ILE A  45     -24.882  36.914  -7.172  1.00  0.70           C  
ATOM    229  CD1 ILE A  45     -27.037  38.171  -5.303  1.00  0.70           C  
ATOM    230  N   ALA A  46     -27.980  33.535  -5.997  1.00  0.69           N  
ATOM    231  CA  ALA A  46     -28.704  32.537  -5.239  1.00  0.69           C  
ATOM    232  C   ALA A  46     -28.346  31.098  -5.617  1.00  0.69           C  
ATOM    233  O   ALA A  46     -28.086  30.274  -4.743  1.00  0.69           O  
ATOM    234  CB  ALA A  46     -30.211  32.800  -5.386  1.00  0.69           C  
ATOM    235  N   ASP A  47     -28.246  30.779  -6.924  1.00  0.71           N  
ATOM    236  CA  ASP A  47     -27.805  29.490  -7.428  1.00  0.71           C  
ATOM    237  C   ASP A  47     -26.379  29.165  -7.039  1.00  0.71           C  
ATOM    238  O   ASP A  47     -26.078  28.052  -6.620  1.00  0.71           O  
ATOM    239  CB  ASP A  47     -27.879  29.466  -8.965  1.00  0.71           C  
ATOM    240  CG  ASP A  47     -29.308  29.455  -9.455  1.00  0.71           C  
ATOM    241  OD1 ASP A  47     -30.234  29.225  -8.645  1.00  0.71           O  
ATOM    242  OD2 ASP A  47     -29.465  29.667 -10.685  1.00  0.71           O  
ATOM    243  N   LEU A  48     -25.458  30.148  -7.110  1.00  0.77           N  
ATOM    244  CA  LEU A  48     -24.108  29.986  -6.615  1.00  0.77           C  
ATOM    245  C   LEU A  48     -24.065  29.849  -5.100  1.00  0.77           C  
ATOM    246  O   LEU A  48     -23.173  29.204  -4.560  1.00  0.77           O  
ATOM    247  CB  LEU A  48     -23.180  31.142  -7.063  1.00  0.77           C  
ATOM    248  CG  LEU A  48     -22.871  31.186  -8.577  1.00  0.77           C  
ATOM    249  CD1 LEU A  48     -21.878  32.321  -8.855  1.00  0.77           C  
ATOM    250  CD2 LEU A  48     -22.302  29.862  -9.113  1.00  0.77           C  
ATOM    251  N   ARG A  49     -25.051  30.407  -4.367  1.00  0.66           N  
ATOM    252  CA  ARG A  49     -25.182  30.254  -2.928  1.00  0.66           C  
ATOM    253  C   ARG A  49     -25.481  28.834  -2.484  1.00  0.66           C  
ATOM    254  O   ARG A  49     -25.044  28.418  -1.418  1.00  0.66           O  
ATOM    255  CB  ARG A  49     -26.197  31.248  -2.311  1.00  0.66           C  
ATOM    256  CG  ARG A  49     -25.998  31.504  -0.799  1.00  0.66           C  
ATOM    257  CD  ARG A  49     -26.920  32.572  -0.190  1.00  0.66           C  
ATOM    258  NE  ARG A  49     -26.799  33.825  -1.011  1.00  0.66           N  
ATOM    259  CZ  ARG A  49     -25.806  34.722  -0.937  1.00  0.66           C  
ATOM    260  NH1 ARG A  49     -25.784  35.726  -1.809  1.00  0.66           N  
ATOM    261  NH2 ARG A  49     -24.836  34.657  -0.036  1.00  0.66           N  
ATOM    262  N   ALA A  50     -26.191  28.029  -3.295  1.00  0.76           N  
ATOM    263  CA  ALA A  50     -26.428  26.627  -2.994  1.00  0.76           C  
ATOM    264  C   ALA A  50     -25.156  25.756  -2.830  1.00  0.76           C  
ATOM    265  O   ALA A  50     -25.104  24.990  -1.873  1.00  0.76           O  
ATOM    266  CB  ALA A  50     -27.432  26.063  -4.020  1.00  0.76           C  
ATOM    267  N   PRO A  51     -24.092  25.845  -3.636  1.00  0.77           N  
ATOM    268  CA  PRO A  51     -22.753  25.341  -3.323  1.00  0.77           C  
ATOM    269  C   PRO A  51     -22.095  25.823  -2.040  1.00  0.77           C  
ATOM    270  O   PRO A  51     -21.118  25.218  -1.606  1.00  0.77           O  
ATOM    271  CB  PRO A  51     -21.905  25.841  -4.501  1.00  0.77           C  
ATOM    272  CG  PRO A  51     -22.862  25.893  -5.687  1.00  0.77           C  
ATOM    273  CD  PRO A  51     -24.216  26.170  -5.049  1.00  0.77           C  
ATOM    274  N   LEU A  52     -22.535  26.964  -1.483  1.00  0.68           N  
ATOM    275  CA  LEU A  52     -21.935  27.565  -0.310  1.00  0.68           C  
ATOM    276  C   LEU A  52     -22.752  27.270   0.931  1.00  0.68           C  
ATOM    277  O   LEU A  52     -22.291  27.503   2.045  1.00  0.68           O  
ATOM    278  CB  LEU A  52     -21.827  29.101  -0.493  1.00  0.68           C  
ATOM    279  CG  LEU A  52     -20.814  29.517  -1.576  1.00  0.68           C  
ATOM    280  CD1 LEU A  52     -21.210  30.825  -2.270  1.00  0.68           C  
ATOM    281  CD2 LEU A  52     -19.405  29.662  -0.994  1.00  0.68           C  
ATOM    282  N   ASP A  53     -23.954  26.675   0.792  1.00  0.62           N  
ATOM    283  CA  ASP A  53     -24.591  25.993   1.894  1.00  0.62           C  
ATOM    284  C   ASP A  53     -23.884  24.647   2.070  1.00  0.62           C  
ATOM    285  O   ASP A  53     -23.786  23.839   1.151  1.00  0.62           O  
ATOM    286  CB  ASP A  53     -26.112  25.838   1.663  1.00  0.62           C  
ATOM    287  CG  ASP A  53     -26.778  25.508   2.989  1.00  0.62           C  
ATOM    288  OD1 ASP A  53     -26.366  24.501   3.625  1.00  0.62           O  
ATOM    289  OD2 ASP A  53     -27.662  26.297   3.406  1.00  0.62           O  
ATOM    290  N   ALA A  54     -23.308  24.412   3.259  1.00  0.64           N  
ATOM    291  CA  ALA A  54     -22.349  23.347   3.448  1.00  0.64           C  
ATOM    292  C   ALA A  54     -22.956  22.126   4.126  1.00  0.64           C  
ATOM    293  O   ALA A  54     -22.297  21.103   4.266  1.00  0.64           O  
ATOM    294  CB  ALA A  54     -21.169  23.908   4.267  1.00  0.64           C  
ATOM    295  N   GLU A  55     -24.250  22.184   4.502  1.00  0.56           N  
ATOM    296  CA  GLU A  55     -24.962  21.042   5.064  1.00  0.56           C  
ATOM    297  C   GLU A  55     -25.920  20.486   4.013  1.00  0.56           C  
ATOM    298  O   GLU A  55     -26.683  19.541   4.229  1.00  0.56           O  
ATOM    299  CB  GLU A  55     -25.781  21.466   6.309  1.00  0.56           C  
ATOM    300  CG  GLU A  55     -24.948  22.082   7.467  1.00  0.56           C  
ATOM    301  CD  GLU A  55     -24.099  21.081   8.253  1.00  0.56           C  
ATOM    302  OE1 GLU A  55     -24.602  19.965   8.541  1.00  0.56           O  
ATOM    303  OE2 GLU A  55     -22.963  21.462   8.645  1.00  0.56           O  
ATOM    304  N   GLU A  56     -25.894  21.098   2.815  1.00  0.58           N  
ATOM    305  CA  GLU A  56     -26.625  20.713   1.629  1.00  0.58           C  
ATOM    306  C   GLU A  56     -26.261  19.319   1.112  1.00  0.58           C  
ATOM    307  O   GLU A  56     -25.119  18.875   1.140  1.00  0.58           O  
ATOM    308  CB  GLU A  56     -26.417  21.813   0.565  1.00  0.58           C  
ATOM    309  CG  GLU A  56     -27.085  21.627  -0.817  1.00  0.58           C  
ATOM    310  CD  GLU A  56     -28.596  21.456  -0.862  1.00  0.58           C  
ATOM    311  OE1 GLU A  56     -29.096  20.363  -0.480  1.00  0.58           O  
ATOM    312  OE2 GLU A  56     -29.268  22.282  -1.533  1.00  0.58           O  
ATOM    313  N   MET A  57     -27.262  18.556   0.633  1.00  0.60           N  
ATOM    314  CA  MET A  57     -27.121  17.130   0.389  1.00  0.60           C  
ATOM    315  C   MET A  57     -26.696  16.790  -1.030  1.00  0.60           C  
ATOM    316  O   MET A  57     -27.345  17.178  -2.008  1.00  0.60           O  
ATOM    317  CB  MET A  57     -28.444  16.384   0.708  1.00  0.60           C  
ATOM    318  CG  MET A  57     -28.381  14.847   0.564  1.00  0.60           C  
ATOM    319  SD  MET A  57     -29.925  13.987   0.989  1.00  0.60           S  
ATOM    320  CE  MET A  57     -29.718  14.009   2.793  1.00  0.60           C  
ATOM    321  N   SER A  58     -25.593  16.008  -1.140  1.00  0.71           N  
ATOM    322  CA  SER A  58     -25.046  15.393  -2.352  1.00  0.71           C  
ATOM    323  C   SER A  58     -26.063  14.882  -3.366  1.00  0.71           C  
ATOM    324  O   SER A  58     -26.889  14.011  -3.083  1.00  0.71           O  
ATOM    325  CB  SER A  58     -24.013  14.286  -2.006  1.00  0.71           C  
ATOM    326  OG  SER A  58     -23.172  13.907  -3.089  1.00  0.71           O  
ATOM    327  N   ARG A  59     -26.049  15.468  -4.579  1.00  0.62           N  
ATOM    328  CA  ARG A  59     -27.009  15.174  -5.622  1.00  0.62           C  
ATOM    329  C   ARG A  59     -26.532  15.746  -6.941  1.00  0.62           C  
ATOM    330  O   ARG A  59     -25.549  16.477  -7.000  1.00  0.62           O  
ATOM    331  CB  ARG A  59     -28.429  15.724  -5.327  1.00  0.62           C  
ATOM    332  CG  ARG A  59     -28.519  17.258  -5.396  1.00  0.62           C  
ATOM    333  CD  ARG A  59     -29.891  17.803  -5.014  1.00  0.62           C  
ATOM    334  NE  ARG A  59     -29.798  19.298  -5.074  1.00  0.62           N  
ATOM    335  CZ  ARG A  59     -29.408  20.029  -4.024  1.00  0.62           C  
ATOM    336  NH1 ARG A  59     -28.842  19.456  -2.969  1.00  0.62           N  
ATOM    337  NH2 ARG A  59     -29.630  21.341  -3.998  1.00  0.62           N  
ATOM    338  N   ILE A  60     -27.254  15.442  -8.035  1.00  0.69           N  
ATOM    339  CA  ILE A  60     -27.060  16.062  -9.336  1.00  0.69           C  
ATOM    340  C   ILE A  60     -28.382  16.675  -9.725  1.00  0.69           C  
ATOM    341  O   ILE A  60     -29.424  16.028  -9.591  1.00  0.69           O  
ATOM    342  CB  ILE A  60     -26.669  15.042 -10.395  1.00  0.69           C  
ATOM    343  CG1 ILE A  60     -25.328  14.380 -10.043  1.00  0.69           C  
ATOM    344  CG2 ILE A  60     -26.634  15.628 -11.828  1.00  0.69           C  
ATOM    345  CD1 ILE A  60     -25.321  12.950 -10.553  1.00  0.69           C  
ATOM    346  N   THR A  61     -28.373  17.935 -10.199  1.00  0.69           N  
ATOM    347  CA  THR A  61     -29.538  18.593 -10.784  1.00  0.69           C  
ATOM    348  C   THR A  61     -29.193  19.142 -12.152  1.00  0.69           C  
ATOM    349  O   THR A  61     -28.092  19.631 -12.404  1.00  0.69           O  
ATOM    350  CB  THR A  61     -30.211  19.691  -9.950  1.00  0.69           C  
ATOM    351  OG1 THR A  61     -29.348  20.766  -9.607  1.00  0.69           O  
ATOM    352  CG2 THR A  61     -30.697  19.069  -8.634  1.00  0.69           C  
ATOM    353  N   ILE A  62     -30.150  19.039 -13.095  1.00  0.65           N  
ATOM    354  CA  ILE A  62     -30.070  19.664 -14.406  1.00  0.65           C  
ATOM    355  C   ILE A  62     -30.904  20.914 -14.335  1.00  0.65           C  
ATOM    356  O   ILE A  62     -32.088  20.838 -14.022  1.00  0.65           O  
ATOM    357  CB  ILE A  62     -30.661  18.796 -15.527  1.00  0.65           C  
ATOM    358  CG1 ILE A  62     -29.875  17.475 -15.684  1.00  0.65           C  
ATOM    359  CG2 ILE A  62     -30.724  19.580 -16.867  1.00  0.65           C  
ATOM    360  CD1 ILE A  62     -30.603  16.446 -16.557  1.00  0.65           C  
ATOM    361  N   GLU A  63     -30.308  22.067 -14.669  1.00  0.63           N  
ATOM    362  CA  GLU A  63     -31.025  23.304 -14.848  1.00  0.63           C  
ATOM    363  C   GLU A  63     -30.719  23.732 -16.271  1.00  0.63           C  
ATOM    364  O   GLU A  63     -29.716  23.312 -16.856  1.00  0.63           O  
ATOM    365  CB  GLU A  63     -30.537  24.376 -13.846  1.00  0.63           C  
ATOM    366  CG  GLU A  63     -30.613  23.953 -12.352  1.00  0.63           C  
ATOM    367  CD  GLU A  63     -31.997  23.592 -11.810  1.00  0.63           C  
ATOM    368  OE1 GLU A  63     -33.029  24.037 -12.374  1.00  0.63           O  
ATOM    369  OE2 GLU A  63     -32.010  22.855 -10.780  1.00  0.63           O  
ATOM    370  N   ASP A  64     -31.558  24.560 -16.921  1.00  0.60           N  
ATOM    371  CA  ASP A  64     -31.203  25.067 -18.236  1.00  0.60           C  
ATOM    372  C   ASP A  64     -29.936  25.926 -18.178  1.00  0.60           C  
ATOM    373  O   ASP A  64     -29.766  26.786 -17.317  1.00  0.60           O  
ATOM    374  CB  ASP A  64     -32.368  25.823 -18.914  1.00  0.60           C  
ATOM    375  CG  ASP A  64     -33.471  24.864 -19.334  1.00  0.60           C  
ATOM    376  OD1 ASP A  64     -33.156  23.688 -19.650  1.00  0.60           O  
ATOM    377  OD2 ASP A  64     -34.643  25.317 -19.377  1.00  0.60           O  
ATOM    378  N   GLU A  65     -28.978  25.612 -19.072  1.00  0.61           N  
ATOM    379  CA  GLU A  65     -27.691  26.271 -19.189  1.00  0.61           C  
ATOM    380  C   GLU A  65     -26.717  26.024 -18.035  1.00  0.61           C  
ATOM    381  O   GLU A  65     -25.670  26.663 -17.980  1.00  0.61           O  
ATOM    382  CB  GLU A  65     -27.814  27.768 -19.584  1.00  0.61           C  
ATOM    383  CG  GLU A  65     -28.536  27.960 -20.946  1.00  0.61           C  
ATOM    384  CD  GLU A  65     -28.813  29.416 -21.328  1.00  0.61           C  
ATOM    385  OE1 GLU A  65     -28.590  30.326 -20.494  1.00  0.61           O  
ATOM    386  OE2 GLU A  65     -29.278  29.610 -22.482  1.00  0.61           O  
ATOM    387  N   TYR A  66     -26.964  25.041 -17.131  1.00  0.69           N  
ATOM    388  CA  TYR A  66     -25.932  24.510 -16.244  1.00  0.69           C  
ATOM    389  C   TYR A  66     -26.324  23.204 -15.556  1.00  0.69           C  
ATOM    390  O   TYR A  66     -27.480  22.864 -15.349  1.00  0.69           O  
ATOM    391  CB  TYR A  66     -25.355  25.509 -15.183  1.00  0.69           C  
ATOM    392  CG  TYR A  66     -26.396  26.103 -14.277  1.00  0.69           C  
ATOM    393  CD1 TYR A  66     -27.127  27.236 -14.674  1.00  0.69           C  
ATOM    394  CD2 TYR A  66     -26.655  25.531 -13.021  1.00  0.69           C  
ATOM    395  CE1 TYR A  66     -28.156  27.744 -13.866  1.00  0.69           C  
ATOM    396  CE2 TYR A  66     -27.680  26.037 -12.212  1.00  0.69           C  
ATOM    397  CZ  TYR A  66     -28.456  27.114 -12.653  1.00  0.69           C  
ATOM    398  OH  TYR A  66     -29.623  27.430 -11.935  1.00  0.69           O  
ATOM    399  N   THR A  67     -25.326  22.408 -15.142  1.00  0.75           N  
ATOM    400  CA  THR A  67     -25.550  21.234 -14.304  1.00  0.75           C  
ATOM    401  C   THR A  67     -24.894  21.483 -12.976  1.00  0.75           C  
ATOM    402  O   THR A  67     -23.728  21.862 -12.908  1.00  0.75           O  
ATOM    403  CB  THR A  67     -24.946  19.961 -14.881  1.00  0.75           C  
ATOM    404  OG1 THR A  67     -25.525  19.641 -16.142  1.00  0.75           O  
ATOM    405  CG2 THR A  67     -25.183  18.732 -13.994  1.00  0.75           C  
ATOM    406  N   LEU A  68     -25.633  21.267 -11.879  1.00  0.80           N  
ATOM    407  CA  LEU A  68     -25.130  21.406 -10.532  1.00  0.80           C  
ATOM    408  C   LEU A  68     -24.937  20.016  -9.967  1.00  0.80           C  
ATOM    409  O   LEU A  68     -25.784  19.132 -10.092  1.00  0.80           O  
ATOM    410  CB  LEU A  68     -26.102  22.238  -9.657  1.00  0.80           C  
ATOM    411  CG  LEU A  68     -25.817  22.257  -8.137  1.00  0.80           C  
ATOM    412  CD1 LEU A  68     -24.553  23.046  -7.770  1.00  0.80           C  
ATOM    413  CD2 LEU A  68     -27.023  22.828  -7.380  1.00  0.80           C  
ATOM    414  N   ILE A  69     -23.773  19.785  -9.341  1.00  0.80           N  
ATOM    415  CA  ILE A  69     -23.479  18.581  -8.596  1.00  0.80           C  
ATOM    416  C   ILE A  69     -23.072  19.024  -7.202  1.00  0.80           C  
ATOM    417  O   ILE A  69     -22.221  19.885  -7.036  1.00  0.80           O  
ATOM    418  CB  ILE A  69     -22.390  17.709  -9.234  1.00  0.80           C  
ATOM    419  CG1 ILE A  69     -22.585  17.624 -10.773  1.00  0.80           C  
ATOM    420  CG2 ILE A  69     -22.426  16.325  -8.552  1.00  0.80           C  
ATOM    421  CD1 ILE A  69     -21.677  16.616 -11.489  1.00  0.80           C  
ATOM    422  N   ILE A  70     -23.673  18.465  -6.146  1.00  0.77           N  
ATOM    423  CA  ILE A  70     -23.277  18.701  -4.761  1.00  0.77           C  
ATOM    424  C   ILE A  70     -22.592  17.419  -4.352  1.00  0.77           C  
ATOM    425  O   ILE A  70     -23.073  16.357  -4.734  1.00  0.77           O  
ATOM    426  CB  ILE A  70     -24.477  18.992  -3.858  1.00  0.77           C  
ATOM    427  CG1 ILE A  70     -25.176  20.320  -4.253  1.00  0.77           C  
ATOM    428  CG2 ILE A  70     -24.069  18.989  -2.365  1.00  0.77           C  
ATOM    429  CD1 ILE A  70     -24.468  21.580  -3.742  1.00  0.77           C  
ATOM    430  N   VAL A  71     -21.441  17.476  -3.641  1.00  0.79           N  
ATOM    431  CA  VAL A  71     -20.652  16.299  -3.282  1.00  0.79           C  
ATOM    432  C   VAL A  71     -19.983  16.517  -1.924  1.00  0.79           C  
ATOM    433  O   VAL A  71     -19.318  17.520  -1.680  1.00  0.79           O  
ATOM    434  CB  VAL A  71     -19.581  15.930  -4.327  1.00  0.79           C  
ATOM    435  CG1 VAL A  71     -18.802  14.670  -3.905  1.00  0.79           C  
ATOM    436  CG2 VAL A  71     -20.219  15.626  -5.696  1.00  0.79           C  
ATOM    437  N   ASP A  72     -20.113  15.565  -0.983  1.00  0.73           N  
ATOM    438  CA  ASP A  72     -19.521  15.644   0.341  1.00  0.73           C  
ATOM    439  C   ASP A  72     -18.002  15.363   0.349  1.00  0.73           C  
ATOM    440  O   ASP A  72     -17.520  14.550  -0.434  1.00  0.73           O  
ATOM    441  CB  ASP A  72     -20.267  14.643   1.252  1.00  0.73           C  
ATOM    442  CG  ASP A  72     -21.738  15.007   1.357  1.00  0.73           C  
ATOM    443  OD1 ASP A  72     -22.009  16.175   1.708  1.00  0.73           O  
ATOM    444  OD2 ASP A  72     -22.605  14.125   1.118  1.00  0.73           O  
ATOM    445  N   VAL A  73     -17.193  16.022   1.220  1.00  0.75           N  
ATOM    446  CA  VAL A  73     -15.721  15.945   1.193  1.00  0.75           C  
ATOM    447  C   VAL A  73     -15.216  15.925   2.622  1.00  0.75           C  
ATOM    448  O   VAL A  73     -15.786  16.687   3.388  1.00  0.75           O  
ATOM    449  CB  VAL A  73     -15.052  17.167   0.531  1.00  0.75           C  
ATOM    450  CG1 VAL A  73     -13.525  16.985   0.397  1.00  0.75           C  
ATOM    451  CG2 VAL A  73     -15.668  17.455  -0.846  1.00  0.75           C  
ATOM    452  N   PRO A  74     -14.241  15.190   3.136  1.00  0.69           N  
ATOM    453  CA  PRO A  74     -13.913  15.271   4.557  1.00  0.69           C  
ATOM    454  C   PRO A  74     -13.099  16.505   4.951  1.00  0.69           C  
ATOM    455  O   PRO A  74     -12.123  16.854   4.286  1.00  0.69           O  
ATOM    456  CB  PRO A  74     -13.120  13.979   4.798  1.00  0.69           C  
ATOM    457  CG  PRO A  74     -12.449  13.695   3.457  1.00  0.69           C  
ATOM    458  CD  PRO A  74     -13.516  14.121   2.450  1.00  0.69           C  
ATOM    459  N   VAL A  75     -13.465  17.139   6.085  1.00  0.62           N  
ATOM    460  CA  VAL A  75     -12.641  18.092   6.825  1.00  0.62           C  
ATOM    461  C   VAL A  75     -12.089  17.383   8.055  1.00  0.62           C  
ATOM    462  O   VAL A  75     -12.624  16.361   8.470  1.00  0.62           O  
ATOM    463  CB  VAL A  75     -13.367  19.378   7.246  1.00  0.62           C  
ATOM    464  CG1 VAL A  75     -14.002  20.034   6.003  1.00  0.62           C  
ATOM    465  CG2 VAL A  75     -14.431  19.143   8.340  1.00  0.62           C  
ATOM    466  N   THR A  76     -10.988  17.869   8.672  1.00  0.56           N  
ATOM    467  CA  THR A  76     -10.338  17.182   9.794  1.00  0.56           C  
ATOM    468  C   THR A  76     -10.574  17.824  11.146  1.00  0.56           C  
ATOM    469  O   THR A  76     -10.359  17.188  12.181  1.00  0.56           O  
ATOM    470  CB  THR A  76      -8.821  17.140   9.610  1.00  0.56           C  
ATOM    471  OG1 THR A  76      -8.297  18.420   9.255  1.00  0.56           O  
ATOM    472  CG2 THR A  76      -8.515  16.198   8.437  1.00  0.56           C  
ATOM    473  N   GLU A  77     -11.021  19.094  11.162  1.00  0.51           N  
ATOM    474  CA  GLU A  77     -11.106  19.936  12.338  1.00  0.51           C  
ATOM    475  C   GLU A  77     -12.240  20.927  12.118  1.00  0.51           C  
ATOM    476  O   GLU A  77     -12.682  21.139  10.989  1.00  0.51           O  
ATOM    477  CB  GLU A  77      -9.787  20.727  12.583  1.00  0.51           C  
ATOM    478  CG  GLU A  77      -8.576  19.832  12.949  1.00  0.51           C  
ATOM    479  CD  GLU A  77      -7.245  20.566  13.062  1.00  0.51           C  
ATOM    480  OE1 GLU A  77      -7.227  21.815  12.959  1.00  0.51           O  
ATOM    481  OE2 GLU A  77      -6.232  19.842  13.248  1.00  0.51           O  
ATOM    482  N   GLU A  78     -12.772  21.553  13.196  1.00  0.35           N  
ATOM    483  CA  GLU A  78     -13.802  22.583  13.079  1.00  0.35           C  
ATOM    484  C   GLU A  78     -13.215  23.925  12.660  1.00  0.35           C  
ATOM    485  O   GLU A  78     -12.004  24.102  12.583  1.00  0.35           O  
ATOM    486  CB  GLU A  78     -14.672  22.737  14.367  1.00  0.35           C  
ATOM    487  CG  GLU A  78     -14.057  23.613  15.481  1.00  0.35           C  
ATOM    488  CD  GLU A  78     -14.778  23.575  16.833  1.00  0.35           C  
ATOM    489  OE1 GLU A  78     -15.360  22.534  17.214  1.00  0.35           O  
ATOM    490  OE2 GLU A  78     -14.655  24.599  17.553  1.00  0.35           O  
ATOM    491  N   ARG A  79     -14.059  24.945  12.402  1.00  0.30           N  
ATOM    492  CA  ARG A  79     -13.625  26.261  11.949  1.00  0.30           C  
ATOM    493  C   ARG A  79     -12.747  27.038  12.942  1.00  0.30           C  
ATOM    494  O   ARG A  79     -12.113  28.026  12.584  1.00  0.30           O  
ATOM    495  CB  ARG A  79     -14.864  27.122  11.590  1.00  0.30           C  
ATOM    496  CG  ARG A  79     -15.684  26.573  10.400  1.00  0.30           C  
ATOM    497  CD  ARG A  79     -16.953  27.375  10.074  1.00  0.30           C  
ATOM    498  NE  ARG A  79     -16.523  28.769   9.695  1.00  0.30           N  
ATOM    499  CZ  ARG A  79     -16.163  29.147   8.458  1.00  0.30           C  
ATOM    500  NH1 ARG A  79     -15.745  30.387   8.240  1.00  0.30           N  
ATOM    501  NH2 ARG A  79     -16.220  28.357   7.399  1.00  0.30           N  
ATOM    502  N   ASN A  80     -12.670  26.584  14.211  1.00  0.36           N  
ATOM    503  CA  ASN A  80     -11.789  27.122  15.233  1.00  0.36           C  
ATOM    504  C   ASN A  80     -10.512  26.292  15.387  1.00  0.36           C  
ATOM    505  O   ASN A  80      -9.692  26.569  16.260  1.00  0.36           O  
ATOM    506  CB  ASN A  80     -12.488  27.108  16.619  1.00  0.36           C  
ATOM    507  CG  ASN A  80     -13.807  27.872  16.583  1.00  0.36           C  
ATOM    508  OD1 ASN A  80     -13.891  29.008  16.116  1.00  0.36           O  
ATOM    509  ND2 ASN A  80     -14.883  27.246  17.104  1.00  0.36           N  
ATOM    510  N   ASN A  81     -10.323  25.248  14.549  1.00  0.49           N  
ATOM    511  CA  ASN A  81      -9.224  24.288  14.591  1.00  0.49           C  
ATOM    512  C   ASN A  81      -9.270  23.366  15.808  1.00  0.49           C  
ATOM    513  O   ASN A  81      -8.265  23.020  16.424  1.00  0.49           O  
ATOM    514  CB  ASN A  81      -7.817  24.913  14.416  1.00  0.49           C  
ATOM    515  CG  ASN A  81      -7.844  25.956  13.308  1.00  0.49           C  
ATOM    516  OD1 ASN A  81      -8.181  25.713  12.151  1.00  0.49           O  
ATOM    517  ND2 ASN A  81      -7.497  27.216  13.667  1.00  0.49           N  
ATOM    518  N   ARG A  82     -10.477  22.914  16.194  1.00  0.41           N  
ATOM    519  CA  ARG A  82     -10.631  21.888  17.204  1.00  0.41           C  
ATOM    520  C   ARG A  82     -10.574  20.520  16.557  1.00  0.41           C  
ATOM    521  O   ARG A  82     -11.369  20.185  15.675  1.00  0.41           O  
ATOM    522  CB  ARG A  82     -11.959  22.025  17.978  1.00  0.41           C  
ATOM    523  CG  ARG A  82     -12.170  21.020  19.125  1.00  0.41           C  
ATOM    524  CD  ARG A  82     -13.545  21.203  19.767  1.00  0.41           C  
ATOM    525  NE  ARG A  82     -13.665  20.136  20.813  1.00  0.41           N  
ATOM    526  CZ  ARG A  82     -14.672  20.077  21.693  1.00  0.41           C  
ATOM    527  NH1 ARG A  82     -14.697  19.094  22.590  1.00  0.41           N  
ATOM    528  NH2 ARG A  82     -15.648  20.979  21.679  1.00  0.41           N  
ATOM    529  N   THR A  83      -9.613  19.692  16.996  1.00  0.33           N  
ATOM    530  CA  THR A  83      -9.451  18.313  16.570  1.00  0.33           C  
ATOM    531  C   THR A  83     -10.634  17.412  16.879  1.00  0.33           C  
ATOM    532  O   THR A  83     -11.353  17.599  17.859  1.00  0.33           O  
ATOM    533  CB  THR A  83      -8.156  17.676  17.061  1.00  0.33           C  
ATOM    534  OG1 THR A  83      -8.036  17.743  18.476  1.00  0.33           O  
ATOM    535  CG2 THR A  83      -6.971  18.456  16.482  1.00  0.33           C  
ATOM    536  N   TYR A  84     -10.870  16.428  15.980  1.00  0.49           N  
ATOM    537  CA  TYR A  84     -11.845  15.345  16.103  1.00  0.49           C  
ATOM    538  C   TYR A  84     -13.244  15.741  15.644  1.00  0.49           C  
ATOM    539  O   TYR A  84     -14.170  14.934  15.622  1.00  0.49           O  
ATOM    540  CB  TYR A  84     -11.848  14.615  17.481  1.00  0.49           C  
ATOM    541  CG  TYR A  84     -10.484  14.054  17.797  1.00  0.49           C  
ATOM    542  CD1 TYR A  84     -10.089  12.822  17.254  1.00  0.49           C  
ATOM    543  CD2 TYR A  84      -9.586  14.741  18.634  1.00  0.49           C  
ATOM    544  CE1 TYR A  84      -8.804  12.314  17.497  1.00  0.49           C  
ATOM    545  CE2 TYR A  84      -8.300  14.237  18.876  1.00  0.49           C  
ATOM    546  CZ  TYR A  84      -7.906  13.031  18.291  1.00  0.49           C  
ATOM    547  OH  TYR A  84      -6.612  12.516  18.492  1.00  0.49           O  
ATOM    548  N   TYR A  85     -13.395  16.970  15.116  1.00  0.45           N  
ATOM    549  CA  TYR A  85     -14.584  17.408  14.416  1.00  0.45           C  
ATOM    550  C   TYR A  85     -14.390  17.118  12.934  1.00  0.45           C  
ATOM    551  O   TYR A  85     -13.696  17.835  12.221  1.00  0.45           O  
ATOM    552  CB  TYR A  85     -14.816  18.915  14.672  1.00  0.45           C  
ATOM    553  CG  TYR A  85     -16.103  19.402  14.062  1.00  0.45           C  
ATOM    554  CD1 TYR A  85     -16.117  19.954  12.771  1.00  0.45           C  
ATOM    555  CD2 TYR A  85     -17.309  19.308  14.776  1.00  0.45           C  
ATOM    556  CE1 TYR A  85     -17.309  20.429  12.213  1.00  0.45           C  
ATOM    557  CE2 TYR A  85     -18.512  19.751  14.204  1.00  0.45           C  
ATOM    558  CZ  TYR A  85     -18.506  20.305  12.919  1.00  0.45           C  
ATOM    559  OH  TYR A  85     -19.700  20.709  12.297  1.00  0.45           O  
ATOM    560  N   VAL A  86     -14.979  16.013  12.446  1.00  0.59           N  
ATOM    561  CA  VAL A  86     -14.674  15.486  11.127  1.00  0.59           C  
ATOM    562  C   VAL A  86     -15.980  15.420  10.335  1.00  0.59           C  
ATOM    563  O   VAL A  86     -16.862  14.623  10.653  1.00  0.59           O  
ATOM    564  CB  VAL A  86     -13.984  14.114  11.233  1.00  0.59           C  
ATOM    565  CG1 VAL A  86     -13.229  13.790   9.938  1.00  0.59           C  
ATOM    566  CG2 VAL A  86     -12.933  14.129  12.363  1.00  0.59           C  
ATOM    567  N   THR A  87     -16.149  16.290   9.305  1.00  0.55           N  
ATOM    568  CA  THR A  87     -17.438  16.525   8.607  1.00  0.55           C  
ATOM    569  C   THR A  87     -17.260  16.957   7.133  1.00  0.55           C  
ATOM    570  O   THR A  87     -16.244  16.601   6.545  1.00  0.55           O  
ATOM    571  CB  THR A  87     -18.435  17.425   9.359  1.00  0.55           C  
ATOM    572  OG1 THR A  87     -17.796  18.140  10.399  1.00  0.55           O  
ATOM    573  CG2 THR A  87     -19.521  16.555  10.010  1.00  0.55           C  
ATOM    574  N   ILE A  88     -18.231  17.661   6.455  1.00  0.59           N  
ATOM    575  CA  ILE A  88     -18.443  17.619   4.987  1.00  0.59           C  
ATOM    576  C   ILE A  88     -18.950  18.927   4.289  1.00  0.59           C  
ATOM    577  O   ILE A  88     -19.589  19.693   5.002  1.00  0.59           O  
ATOM    578  CB  ILE A  88     -19.378  16.453   4.618  1.00  0.59           C  
ATOM    579  CG1 ILE A  88     -20.656  16.359   5.500  1.00  0.59           C  
ATOM    580  CG2 ILE A  88     -18.561  15.138   4.712  1.00  0.59           C  
ATOM    581  CD1 ILE A  88     -21.804  17.299   5.117  1.00  0.59           C  
ATOM    582  N   PRO A  89     -18.699  19.283   2.962  1.00  0.60           N  
ATOM    583  CA  PRO A  89     -19.316  20.539   2.458  1.00  0.60           C  
ATOM    584  C   PRO A  89     -19.615  20.915   0.956  1.00  0.60           C  
ATOM    585  O   PRO A  89     -20.360  21.878   0.822  1.00  0.60           O  
ATOM    586  CB  PRO A  89     -18.218  21.527   2.893  1.00  0.60           C  
ATOM    587  CG  PRO A  89     -16.949  20.814   2.426  1.00  0.60           C  
ATOM    588  CD  PRO A  89     -17.272  19.328   2.620  1.00  0.60           C  
ATOM    589  N   LEU A  90     -19.094  20.381  -0.200  1.00  0.74           N  
ATOM    590  CA  LEU A  90     -19.047  21.214  -1.447  1.00  0.74           C  
ATOM    591  C   LEU A  90     -20.131  21.112  -2.526  1.00  0.74           C  
ATOM    592  O   LEU A  90     -20.811  20.102  -2.698  1.00  0.74           O  
ATOM    593  CB  LEU A  90     -17.664  21.252  -2.198  1.00  0.74           C  
ATOM    594  CG  LEU A  90     -17.473  20.561  -3.591  1.00  0.74           C  
ATOM    595  CD1 LEU A  90     -16.536  21.377  -4.498  1.00  0.74           C  
ATOM    596  CD2 LEU A  90     -16.965  19.123  -3.510  1.00  0.74           C  
ATOM    597  N   GLY A  91     -20.225  22.175  -3.386  1.00  0.80           N  
ATOM    598  CA  GLY A  91     -20.897  22.145  -4.695  1.00  0.80           C  
ATOM    599  C   GLY A  91     -20.044  22.451  -5.926  1.00  0.80           C  
ATOM    600  O   GLY A  91     -19.092  23.229  -5.902  1.00  0.80           O  
ATOM    601  N   ILE A  92     -20.408  21.843  -7.075  1.00  0.82           N  
ATOM    602  CA  ILE A  92     -19.754  21.920  -8.378  1.00  0.82           C  
ATOM    603  C   ILE A  92     -20.770  22.355  -9.427  1.00  0.82           C  
ATOM    604  O   ILE A  92     -21.832  21.753  -9.550  1.00  0.82           O  
ATOM    605  CB  ILE A  92     -19.225  20.555  -8.850  1.00  0.82           C  
ATOM    606  CG1 ILE A  92     -18.294  19.907  -7.801  1.00  0.82           C  
ATOM    607  CG2 ILE A  92     -18.511  20.702 -10.220  1.00  0.82           C  
ATOM    608  CD1 ILE A  92     -17.980  18.433  -8.079  1.00  0.82           C  
ATOM    609  N   ILE A  93     -20.478  23.380 -10.251  1.00  0.81           N  
ATOM    610  CA  ILE A  93     -21.362  23.794 -11.335  1.00  0.81           C  
ATOM    611  C   ILE A  93     -20.639  23.622 -12.650  1.00  0.81           C  
ATOM    612  O   ILE A  93     -19.502  24.064 -12.795  1.00  0.81           O  
ATOM    613  CB  ILE A  93     -21.838  25.246 -11.275  1.00  0.81           C  
ATOM    614  CG1 ILE A  93     -22.345  25.675  -9.881  1.00  0.81           C  
ATOM    615  CG2 ILE A  93     -22.956  25.425 -12.326  1.00  0.81           C  
ATOM    616  CD1 ILE A  93     -21.237  26.264  -9.001  1.00  0.81           C  
ATOM    617  N   ILE A  94     -21.270  22.975 -13.656  1.00  0.78           N  
ATOM    618  CA  ILE A  94     -20.695  22.849 -14.989  1.00  0.78           C  
ATOM    619  C   ILE A  94     -21.627  23.337 -16.072  1.00  0.78           C  
ATOM    620  O   ILE A  94     -22.796  22.963 -16.161  1.00  0.78           O  
ATOM    621  CB  ILE A  94     -20.138  21.463 -15.301  1.00  0.78           C  
ATOM    622  CG1 ILE A  94     -21.173  20.315 -15.295  1.00  0.78           C  
ATOM    623  CG2 ILE A  94     -19.068  21.225 -14.233  1.00  0.78           C  
ATOM    624  CD1 ILE A  94     -20.538  18.915 -15.270  1.00  0.78           C  
ATOM    625  N   THR A  95     -21.109  24.220 -16.941  1.00  0.73           N  
ATOM    626  CA  THR A  95     -21.819  24.740 -18.100  1.00  0.73           C  
ATOM    627  C   THR A  95     -20.785  24.985 -19.159  1.00  0.73           C  
ATOM    628  O   THR A  95     -19.646  25.296 -18.831  1.00  0.73           O  
ATOM    629  CB  THR A  95     -22.616  26.013 -17.851  1.00  0.73           C  
ATOM    630  OG1 THR A  95     -23.254  26.449 -19.044  1.00  0.73           O  
ATOM    631  CG2 THR A  95     -21.766  27.163 -17.284  1.00  0.73           C  
ATOM    632  N   GLU A  96     -21.129  24.810 -20.454  1.00  0.63           N  
ATOM    633  CA  GLU A  96     -20.190  24.869 -21.568  1.00  0.63           C  
ATOM    634  C   GLU A  96     -18.862  24.153 -21.310  1.00  0.63           C  
ATOM    635  O   GLU A  96     -18.825  22.953 -21.034  1.00  0.63           O  
ATOM    636  CB  GLU A  96     -19.950  26.324 -22.018  1.00  0.63           C  
ATOM    637  CG  GLU A  96     -21.221  27.101 -22.427  1.00  0.63           C  
ATOM    638  CD  GLU A  96     -20.833  28.449 -23.032  1.00  0.63           C  
ATOM    639  OE1 GLU A  96     -19.786  29.006 -22.609  1.00  0.63           O  
ATOM    640  OE2 GLU A  96     -21.556  28.900 -23.955  1.00  0.63           O  
ATOM    641  N   GLU A  97     -17.743  24.896 -21.362  1.00  0.60           N  
ATOM    642  CA  GLU A  97     -16.426  24.427 -20.996  1.00  0.60           C  
ATOM    643  C   GLU A  97     -15.957  25.010 -19.668  1.00  0.60           C  
ATOM    644  O   GLU A  97     -14.791  24.920 -19.293  1.00  0.60           O  
ATOM    645  CB  GLU A  97     -15.435  24.769 -22.128  1.00  0.60           C  
ATOM    646  CG  GLU A  97     -15.712  24.095 -23.486  1.00  0.60           C  
ATOM    647  CD  GLU A  97     -15.946  22.614 -23.390  1.00  0.60           C  
ATOM    648  OE1 GLU A  97     -15.301  21.962 -22.528  1.00  0.60           O  
ATOM    649  OE2 GLU A  97     -16.825  22.059 -24.091  1.00  0.60           O  
ATOM    650  N   THR A  98     -16.886  25.581 -18.888  1.00  0.72           N  
ATOM    651  CA  THR A  98     -16.630  26.197 -17.600  1.00  0.72           C  
ATOM    652  C   THR A  98     -17.023  25.236 -16.507  1.00  0.72           C  
ATOM    653  O   THR A  98     -18.185  24.861 -16.341  1.00  0.72           O  
ATOM    654  CB  THR A  98     -17.402  27.499 -17.416  1.00  0.72           C  
ATOM    655  OG1 THR A  98     -16.846  28.501 -18.253  1.00  0.72           O  
ATOM    656  CG2 THR A  98     -17.300  28.033 -15.982  1.00  0.72           C  
ATOM    657  N   ILE A  99     -16.035  24.812 -15.702  1.00  0.76           N  
ATOM    658  CA  ILE A  99     -16.254  23.971 -14.545  1.00  0.76           C  
ATOM    659  C   ILE A  99     -15.956  24.844 -13.339  1.00  0.76           C  
ATOM    660  O   ILE A  99     -14.904  25.474 -13.256  1.00  0.76           O  
ATOM    661  CB  ILE A  99     -15.424  22.679 -14.551  1.00  0.76           C  
ATOM    662  CG1 ILE A  99     -15.884  21.714 -15.674  1.00  0.76           C  
ATOM    663  CG2 ILE A  99     -15.569  21.944 -13.198  1.00  0.76           C  
ATOM    664  CD1 ILE A  99     -15.336  22.029 -17.063  1.00  0.76           C  
ATOM    665  N   ILE A 100     -16.899  24.944 -12.382  1.00  0.81           N  
ATOM    666  CA  ILE A 100     -16.771  25.790 -11.204  1.00  0.81           C  
ATOM    667  C   ILE A 100     -16.874  24.933  -9.959  1.00  0.81           C  
ATOM    668  O   ILE A 100     -17.891  24.288  -9.718  1.00  0.81           O  
ATOM    669  CB  ILE A 100     -17.854  26.873 -11.139  1.00  0.81           C  
ATOM    670  CG1 ILE A 100     -17.811  27.751 -12.409  1.00  0.81           C  
ATOM    671  CG2 ILE A 100     -17.691  27.738  -9.867  1.00  0.81           C  
ATOM    672  CD1 ILE A 100     -19.014  28.686 -12.573  1.00  0.81           C  
ATOM    673  N   THR A 101     -15.839  24.924  -9.101  1.00  0.81           N  
ATOM    674  CA  THR A 101     -15.933  24.373  -7.752  1.00  0.81           C  
ATOM    675  C   THR A 101     -16.046  25.516  -6.781  1.00  0.81           C  
ATOM    676  O   THR A 101     -15.137  26.332  -6.645  1.00  0.81           O  
ATOM    677  CB  THR A 101     -14.759  23.501  -7.305  1.00  0.81           C  
ATOM    678  OG1 THR A 101     -13.516  23.939  -7.834  1.00  0.81           O  
ATOM    679  CG2 THR A 101     -14.984  22.088  -7.829  1.00  0.81           C  
ATOM    680  N   THR A 102     -17.168  25.603  -6.051  1.00  0.79           N  
ATOM    681  CA  THR A 102     -17.399  26.699  -5.119  1.00  0.79           C  
ATOM    682  C   THR A 102     -17.627  26.090  -3.763  1.00  0.79           C  
ATOM    683  O   THR A 102     -18.436  25.180  -3.605  1.00  0.79           O  
ATOM    684  CB  THR A 102     -18.580  27.593  -5.484  1.00  0.79           C  
ATOM    685  OG1 THR A 102     -18.339  28.237  -6.721  1.00  0.79           O  
ATOM    686  CG2 THR A 102     -18.758  28.729  -4.475  1.00  0.79           C  
ATOM    687  N   CYS A 103     -16.883  26.546  -2.736  1.00  0.75           N  
ATOM    688  CA  CYS A 103     -16.982  25.953  -1.417  1.00  0.75           C  
ATOM    689  C   CYS A 103     -16.733  26.985  -0.330  1.00  0.75           C  
ATOM    690  O   CYS A 103     -15.976  27.939  -0.505  1.00  0.75           O  
ATOM    691  CB  CYS A 103     -15.961  24.793  -1.261  1.00  0.75           C  
ATOM    692  SG  CYS A 103     -16.305  23.714   0.169  1.00  0.75           S  
ATOM    693  N   LEU A 104     -17.376  26.815   0.843  1.00  0.68           N  
ATOM    694  CA  LEU A 104     -17.270  27.740   1.959  1.00  0.68           C  
ATOM    695  C   LEU A 104     -16.244  27.267   2.992  1.00  0.68           C  
ATOM    696  O   LEU A 104     -15.877  27.983   3.924  1.00  0.68           O  
ATOM    697  CB  LEU A 104     -18.673  27.852   2.610  1.00  0.68           C  
ATOM    698  CG  LEU A 104     -18.910  29.120   3.454  1.00  0.68           C  
ATOM    699  CD1 LEU A 104     -18.972  30.381   2.581  1.00  0.68           C  
ATOM    700  CD2 LEU A 104     -20.208  29.007   4.264  1.00  0.68           C  
ATOM    701  N   GLU A 105     -15.714  26.046   2.790  1.00  0.61           N  
ATOM    702  CA  GLU A 105     -14.791  25.374   3.683  1.00  0.61           C  
ATOM    703  C   GLU A 105     -13.582  24.927   2.876  1.00  0.61           C  
ATOM    704  O   GLU A 105     -13.703  24.789   1.655  1.00  0.61           O  
ATOM    705  CB  GLU A 105     -15.481  24.149   4.343  1.00  0.61           C  
ATOM    706  CG  GLU A 105     -16.588  24.527   5.338  1.00  0.61           C  
ATOM    707  CD  GLU A 105     -16.119  25.364   6.507  1.00  0.61           C  
ATOM    708  OE1 GLU A 105     -14.907  25.555   6.775  1.00  0.61           O  
ATOM    709  OE2 GLU A 105     -17.055  25.852   7.196  1.00  0.61           O  
ATOM    710  N   PRO A 106     -12.388  24.715   3.433  1.00  0.68           N  
ATOM    711  CA  PRO A 106     -11.244  24.281   2.645  1.00  0.68           C  
ATOM    712  C   PRO A 106     -11.385  22.832   2.208  1.00  0.68           C  
ATOM    713  O   PRO A 106     -11.898  22.000   2.956  1.00  0.68           O  
ATOM    714  CB  PRO A 106     -10.070  24.469   3.616  1.00  0.68           C  
ATOM    715  CG  PRO A 106     -10.669  24.166   4.994  1.00  0.68           C  
ATOM    716  CD  PRO A 106     -12.114  24.671   4.877  1.00  0.68           C  
ATOM    717  N   LEU A 107     -10.952  22.499   0.980  1.00  0.69           N  
ATOM    718  CA  LEU A 107     -11.008  21.137   0.497  1.00  0.69           C  
ATOM    719  C   LEU A 107      -9.620  20.654   0.135  1.00  0.69           C  
ATOM    720  O   LEU A 107      -9.145  21.021  -0.940  1.00  0.69           O  
ATOM    721  CB  LEU A 107     -11.812  20.994  -0.810  1.00  0.69           C  
ATOM    722  CG  LEU A 107     -13.282  21.400  -0.779  1.00  0.69           C  
ATOM    723  CD1 LEU A 107     -13.930  20.887  -2.063  1.00  0.69           C  
ATOM    724  CD2 LEU A 107     -14.025  20.838   0.429  1.00  0.69           C  
ATOM    725  N   PRO A 108      -8.976  19.770   0.895  1.00  0.71           N  
ATOM    726  CA  PRO A 108      -7.621  19.310   0.602  1.00  0.71           C  
ATOM    727  C   PRO A 108      -7.490  18.647  -0.765  1.00  0.71           C  
ATOM    728  O   PRO A 108      -6.404  18.593  -1.324  1.00  0.71           O  
ATOM    729  CB  PRO A 108      -7.306  18.354   1.762  1.00  0.71           C  
ATOM    730  CG  PRO A 108      -8.124  18.897   2.938  1.00  0.71           C  
ATOM    731  CD  PRO A 108      -9.382  19.437   2.263  1.00  0.71           C  
ATOM    732  N   VAL A 109      -8.598  18.126  -1.329  1.00  0.77           N  
ATOM    733  CA  VAL A 109      -8.699  17.585  -2.677  1.00  0.77           C  
ATOM    734  C   VAL A 109      -8.413  18.628  -3.741  1.00  0.77           C  
ATOM    735  O   VAL A 109      -7.659  18.371  -4.681  1.00  0.77           O  
ATOM    736  CB  VAL A 109     -10.055  16.907  -2.960  1.00  0.77           C  
ATOM    737  CG1 VAL A 109     -11.231  17.632  -2.294  1.00  0.77           C  
ATOM    738  CG2 VAL A 109     -10.366  16.808  -4.467  1.00  0.77           C  
ATOM    739  N   LEU A 110      -8.975  19.850  -3.606  1.00  0.75           N  
ATOM    740  CA  LEU A 110      -8.734  20.933  -4.539  1.00  0.75           C  
ATOM    741  C   LEU A 110      -7.281  21.341  -4.486  1.00  0.75           C  
ATOM    742  O   LEU A 110      -6.623  21.448  -5.516  1.00  0.75           O  
ATOM    743  CB  LEU A 110      -9.608  22.167  -4.233  1.00  0.75           C  
ATOM    744  CG  LEU A 110     -11.128  21.938  -4.334  1.00  0.75           C  
ATOM    745  CD1 LEU A 110     -11.838  23.183  -3.786  1.00  0.75           C  
ATOM    746  CD2 LEU A 110     -11.630  21.602  -5.742  1.00  0.75           C  
ATOM    747  N   ASP A 111      -6.737  21.463  -3.262  1.00  0.69           N  
ATOM    748  CA  ASP A 111      -5.349  21.751  -2.985  1.00  0.69           C  
ATOM    749  C   ASP A 111      -4.400  20.691  -3.554  1.00  0.69           C  
ATOM    750  O   ASP A 111      -3.408  21.010  -4.202  1.00  0.69           O  
ATOM    751  CB  ASP A 111      -5.144  21.874  -1.454  1.00  0.69           C  
ATOM    752  CG  ASP A 111      -6.118  22.864  -0.827  1.00  0.69           C  
ATOM    753  OD1 ASP A 111      -6.517  23.833  -1.520  1.00  0.69           O  
ATOM    754  OD2 ASP A 111      -6.483  22.636   0.354  1.00  0.69           O  
ATOM    755  N   VAL A 112      -4.695  19.382  -3.394  1.00  0.75           N  
ATOM    756  CA  VAL A 112      -3.931  18.289  -4.002  1.00  0.75           C  
ATOM    757  C   VAL A 112      -3.971  18.328  -5.522  1.00  0.75           C  
ATOM    758  O   VAL A 112      -2.949  18.151  -6.185  1.00  0.75           O  
ATOM    759  CB  VAL A 112      -4.337  16.908  -3.478  1.00  0.75           C  
ATOM    760  CG1 VAL A 112      -3.715  15.755  -4.297  1.00  0.75           C  
ATOM    761  CG2 VAL A 112      -3.844  16.785  -2.024  1.00  0.75           C  
ATOM    762  N   PHE A 113      -5.139  18.607  -6.139  1.00  0.66           N  
ATOM    763  CA  PHE A 113      -5.237  18.838  -7.573  1.00  0.66           C  
ATOM    764  C   PHE A 113      -4.426  20.067  -8.003  1.00  0.66           C  
ATOM    765  O   PHE A 113      -3.686  20.019  -8.985  1.00  0.66           O  
ATOM    766  CB  PHE A 113      -6.734  18.923  -8.001  1.00  0.66           C  
ATOM    767  CG  PHE A 113      -6.949  18.879  -9.499  1.00  0.66           C  
ATOM    768  CD1 PHE A 113      -6.575  19.967 -10.302  1.00  0.66           C  
ATOM    769  CD2 PHE A 113      -7.579  17.784 -10.117  1.00  0.66           C  
ATOM    770  CE1 PHE A 113      -6.828  19.985 -11.674  1.00  0.66           C  
ATOM    771  CE2 PHE A 113      -7.867  17.812 -11.489  1.00  0.66           C  
ATOM    772  CZ  PHE A 113      -7.494  18.913 -12.263  1.00  0.66           C  
ATOM    773  N   ILE A 114      -4.499  21.184  -7.245  1.00  0.68           N  
ATOM    774  CA  ILE A 114      -3.693  22.377  -7.459  1.00  0.68           C  
ATOM    775  C   ILE A 114      -2.198  22.082  -7.381  1.00  0.68           C  
ATOM    776  O   ILE A 114      -1.454  22.450  -8.278  1.00  0.68           O  
ATOM    777  CB  ILE A 114      -4.093  23.537  -6.544  1.00  0.68           C  
ATOM    778  CG1 ILE A 114      -5.491  24.081  -6.933  1.00  0.68           C  
ATOM    779  CG2 ILE A 114      -3.040  24.670  -6.607  1.00  0.68           C  
ATOM    780  CD1 ILE A 114      -6.112  24.985  -5.861  1.00  0.68           C  
ATOM    781  N   ASN A 115      -1.717  21.334  -6.374  1.00  0.61           N  
ATOM    782  CA  ASN A 115      -0.335  20.876  -6.288  1.00  0.61           C  
ATOM    783  C   ASN A 115       0.087  19.960  -7.439  1.00  0.61           C  
ATOM    784  O   ASN A 115       1.189  20.069  -7.973  1.00  0.61           O  
ATOM    785  CB  ASN A 115      -0.050  20.200  -4.927  1.00  0.61           C  
ATOM    786  CG  ASN A 115       0.107  21.284  -3.868  1.00  0.61           C  
ATOM    787  OD1 ASN A 115       1.194  21.840  -3.717  1.00  0.61           O  
ATOM    788  ND2 ASN A 115      -0.963  21.619  -3.124  1.00  0.61           N  
ATOM    789  N   ARG A 116      -0.800  19.057  -7.910  1.00  0.56           N  
ATOM    790  CA  ARG A 116      -0.505  18.188  -9.043  1.00  0.56           C  
ATOM    791  C   ARG A 116      -0.444  18.955 -10.383  1.00  0.56           C  
ATOM    792  O   ARG A 116       0.162  18.448 -11.330  1.00  0.56           O  
ATOM    793  CB  ARG A 116      -1.432  16.922  -9.084  1.00  0.56           C  
ATOM    794  CG  ARG A 116      -1.165  15.924  -7.915  1.00  0.56           C  
ATOM    795  CD  ARG A 116      -2.016  14.629  -7.879  1.00  0.56           C  
ATOM    796  NE  ARG A 116      -1.741  13.929  -6.568  1.00  0.56           N  
ATOM    797  CZ  ARG A 116      -2.412  12.878  -6.060  1.00  0.56           C  
ATOM    798  NH1 ARG A 116      -2.304  12.600  -4.762  1.00  0.56           N  
ATOM    799  NH2 ARG A 116      -3.218  12.102  -6.770  1.00  0.56           N  
ATOM    800  N   ARG A 117      -0.982  20.209 -10.450  1.00  0.46           N  
ATOM    801  CA  ARG A 117      -0.776  21.158 -11.550  1.00  0.46           C  
ATOM    802  C   ARG A 117       0.303  22.217 -11.307  1.00  0.46           C  
ATOM    803  O   ARG A 117       0.547  23.061 -12.169  1.00  0.46           O  
ATOM    804  CB  ARG A 117      -2.079  21.900 -11.999  1.00  0.46           C  
ATOM    805  CG  ARG A 117      -2.625  22.983 -11.054  1.00  0.46           C  
ATOM    806  CD  ARG A 117      -3.828  23.774 -11.574  1.00  0.46           C  
ATOM    807  NE  ARG A 117      -4.181  24.802 -10.530  1.00  0.46           N  
ATOM    808  CZ  ARG A 117      -3.622  26.016 -10.426  1.00  0.46           C  
ATOM    809  NH1 ARG A 117      -3.997  26.827  -9.436  1.00  0.46           N  
ATOM    810  NH2 ARG A 117      -2.694  26.441 -11.276  1.00  0.46           N  
ATOM    811  N   LEU A 118       1.011  22.198 -10.157  1.00  0.50           N  
ATOM    812  CA  LEU A 118       2.166  23.063  -9.937  1.00  0.50           C  
ATOM    813  C   LEU A 118       3.448  22.405 -10.446  1.00  0.50           C  
ATOM    814  O   LEU A 118       4.482  23.052 -10.601  1.00  0.50           O  
ATOM    815  CB  LEU A 118       2.343  23.416  -8.435  1.00  0.50           C  
ATOM    816  CG  LEU A 118       1.252  24.331  -7.836  1.00  0.50           C  
ATOM    817  CD1 LEU A 118       1.430  24.447  -6.315  1.00  0.50           C  
ATOM    818  CD2 LEU A 118       1.215  25.728  -8.469  1.00  0.50           C  
ATOM    819  N   ARG A 119       3.399  21.095 -10.777  1.00  0.41           N  
ATOM    820  CA  ARG A 119       4.490  20.366 -11.405  1.00  0.41           C  
ATOM    821  C   ARG A 119       4.739  20.817 -12.840  1.00  0.41           C  
ATOM    822  O   ARG A 119       4.155  20.257 -13.765  1.00  0.41           O  
ATOM    823  CB  ARG A 119       4.192  18.841 -11.496  1.00  0.41           C  
ATOM    824  CG  ARG A 119       4.051  18.086 -10.161  1.00  0.41           C  
ATOM    825  CD  ARG A 119       3.869  16.563 -10.348  1.00  0.41           C  
ATOM    826  NE  ARG A 119       2.556  16.333 -11.049  1.00  0.41           N  
ATOM    827  CZ  ARG A 119       2.203  15.192 -11.669  1.00  0.41           C  
ATOM    828  NH1 ARG A 119       1.055  15.154 -12.343  1.00  0.41           N  
ATOM    829  NH2 ARG A 119       2.944  14.089 -11.661  1.00  0.41           N  
ATOM    830  N   ASN A 120       5.622  21.818 -13.060  1.00  0.39           N  
ATOM    831  CA  ASN A 120       5.907  22.370 -14.379  1.00  0.39           C  
ATOM    832  C   ASN A 120       4.663  22.891 -15.092  1.00  0.39           C  
ATOM    833  O   ASN A 120       4.173  22.238 -16.001  1.00  0.39           O  
ATOM    834  CB  ASN A 120       6.644  21.374 -15.318  1.00  0.39           C  
ATOM    835  CG  ASN A 120       7.966  20.944 -14.705  1.00  0.39           C  
ATOM    836  OD1 ASN A 120       8.685  21.742 -14.105  1.00  0.39           O  
ATOM    837  ND2 ASN A 120       8.321  19.649 -14.870  1.00  0.39           N  
ATOM    838  N   PHE A 121       4.096  24.051 -14.690  1.00  0.38           N  
ATOM    839  CA  PHE A 121       2.833  24.612 -15.188  1.00  0.38           C  
ATOM    840  C   PHE A 121       2.474  24.359 -16.671  1.00  0.38           C  
ATOM    841  O   PHE A 121       1.374  23.909 -16.985  1.00  0.38           O  
ATOM    842  CB  PHE A 121       2.803  26.132 -14.846  1.00  0.38           C  
ATOM    843  CG  PHE A 121       1.484  26.780 -15.183  1.00  0.38           C  
ATOM    844  CD1 PHE A 121       1.369  27.570 -16.337  1.00  0.38           C  
ATOM    845  CD2 PHE A 121       0.349  26.573 -14.379  1.00  0.38           C  
ATOM    846  CE1 PHE A 121       0.144  28.147 -16.689  1.00  0.38           C  
ATOM    847  CE2 PHE A 121      -0.881  27.151 -14.728  1.00  0.38           C  
ATOM    848  CZ  PHE A 121      -0.981  27.938 -15.884  1.00  0.38           C  
ATOM    849  N   TYR A 122       3.427  24.558 -17.607  1.00  0.33           N  
ATOM    850  CA  TYR A 122       3.257  24.349 -19.040  1.00  0.33           C  
ATOM    851  C   TYR A 122       3.341  22.878 -19.494  1.00  0.33           C  
ATOM    852  O   TYR A 122       3.588  22.588 -20.661  1.00  0.33           O  
ATOM    853  CB  TYR A 122       4.343  25.176 -19.788  1.00  0.33           C  
ATOM    854  CG  TYR A 122       4.053  26.653 -19.686  1.00  0.33           C  
ATOM    855  CD1 TYR A 122       3.171  27.239 -20.606  1.00  0.33           C  
ATOM    856  CD2 TYR A 122       4.642  27.465 -18.699  1.00  0.33           C  
ATOM    857  CE1 TYR A 122       2.861  28.604 -20.533  1.00  0.33           C  
ATOM    858  CE2 TYR A 122       4.329  28.833 -18.620  1.00  0.33           C  
ATOM    859  CZ  TYR A 122       3.433  29.397 -19.535  1.00  0.33           C  
ATOM    860  OH  TYR A 122       3.095  30.763 -19.466  1.00  0.33           O  
ATOM    861  N   THR A 123       3.098  21.922 -18.580  1.00  0.33           N  
ATOM    862  CA  THR A 123       3.136  20.477 -18.814  1.00  0.33           C  
ATOM    863  C   THR A 123       1.851  19.837 -18.312  1.00  0.33           C  
ATOM    864  O   THR A 123       1.475  18.739 -18.717  1.00  0.33           O  
ATOM    865  CB  THR A 123       4.300  19.830 -18.052  1.00  0.33           C  
ATOM    866  OG1 THR A 123       5.536  20.337 -18.534  1.00  0.33           O  
ATOM    867  CG2 THR A 123       4.381  18.304 -18.207  1.00  0.33           C  
ATOM    868  N   PHE A 124       1.117  20.508 -17.397  1.00  0.29           N  
ATOM    869  CA  PHE A 124      -0.067  19.957 -16.758  1.00  0.29           C  
ATOM    870  C   PHE A 124      -1.233  19.597 -17.696  1.00  0.29           C  
ATOM    871  O   PHE A 124      -1.600  20.323 -18.616  1.00  0.29           O  
ATOM    872  CB  PHE A 124      -0.540  20.896 -15.601  1.00  0.29           C  
ATOM    873  CG  PHE A 124      -1.814  20.414 -14.942  1.00  0.29           C  
ATOM    874  CD1 PHE A 124      -3.027  21.081 -15.191  1.00  0.29           C  
ATOM    875  CD2 PHE A 124      -1.833  19.235 -14.175  1.00  0.29           C  
ATOM    876  CE1 PHE A 124      -4.234  20.584 -14.685  1.00  0.29           C  
ATOM    877  CE2 PHE A 124      -3.041  18.725 -13.685  1.00  0.29           C  
ATOM    878  CZ  PHE A 124      -4.238  19.399 -13.940  1.00  0.29           C  
ATOM    879  N   MET A 125      -1.899  18.464 -17.389  1.00  0.30           N  
ATOM    880  CA  MET A 125      -3.150  18.078 -17.993  1.00  0.30           C  
ATOM    881  C   MET A 125      -3.884  17.123 -17.072  1.00  0.30           C  
ATOM    882  O   MET A 125      -3.378  16.691 -16.040  1.00  0.30           O  
ATOM    883  CB  MET A 125      -2.966  17.440 -19.390  1.00  0.30           C  
ATOM    884  CG  MET A 125      -2.171  16.119 -19.383  1.00  0.30           C  
ATOM    885  SD  MET A 125      -1.695  15.550 -21.041  1.00  0.30           S  
ATOM    886  CE  MET A 125      -0.350  16.754 -21.244  1.00  0.30           C  
ATOM    887  N   ARG A 126      -5.135  16.785 -17.419  1.00  0.31           N  
ATOM    888  CA  ARG A 126      -5.933  15.834 -16.682  1.00  0.31           C  
ATOM    889  C   ARG A 126      -6.932  15.280 -17.660  1.00  0.31           C  
ATOM    890  O   ARG A 126      -7.275  15.955 -18.626  1.00  0.31           O  
ATOM    891  CB  ARG A 126      -6.693  16.433 -15.462  1.00  0.31           C  
ATOM    892  CG  ARG A 126      -7.837  17.441 -15.750  1.00  0.31           C  
ATOM    893  CD  ARG A 126      -7.349  18.787 -16.303  1.00  0.31           C  
ATOM    894  NE  ARG A 126      -8.310  19.844 -15.859  1.00  0.31           N  
ATOM    895  CZ  ARG A 126      -8.068  21.156 -15.968  1.00  0.31           C  
ATOM    896  NH1 ARG A 126      -8.780  22.006 -15.236  1.00  0.31           N  
ATOM    897  NH2 ARG A 126      -7.144  21.636 -16.792  1.00  0.31           N  
ATOM    898  N   SER A 127      -7.439  14.050 -17.437  1.00  0.36           N  
ATOM    899  CA  SER A 127      -8.483  13.483 -18.286  1.00  0.36           C  
ATOM    900  C   SER A 127      -9.789  14.243 -18.210  1.00  0.36           C  
ATOM    901  O   SER A 127     -10.457  14.498 -19.206  1.00  0.36           O  
ATOM    902  CB  SER A 127      -8.805  11.997 -17.941  1.00  0.36           C  
ATOM    903  OG  SER A 127      -9.170  11.803 -16.564  1.00  0.36           O  
ATOM    904  N   ARG A 128     -10.190  14.611 -16.984  1.00  0.46           N  
ATOM    905  CA  ARG A 128     -11.512  15.111 -16.753  1.00  0.46           C  
ATOM    906  C   ARG A 128     -11.545  16.054 -15.567  1.00  0.46           C  
ATOM    907  O   ARG A 128     -10.852  15.876 -14.570  1.00  0.46           O  
ATOM    908  CB  ARG A 128     -12.433  13.892 -16.535  1.00  0.46           C  
ATOM    909  CG  ARG A 128     -13.930  14.193 -16.445  1.00  0.46           C  
ATOM    910  CD  ARG A 128     -14.459  14.851 -17.715  1.00  0.46           C  
ATOM    911  NE  ARG A 128     -15.903  15.080 -17.446  1.00  0.46           N  
ATOM    912  CZ  ARG A 128     -16.758  15.374 -18.421  1.00  0.46           C  
ATOM    913  NH1 ARG A 128     -18.059  15.328 -18.162  1.00  0.46           N  
ATOM    914  NH2 ARG A 128     -16.390  15.433 -19.692  1.00  0.46           N  
ATOM    915  N   PHE A 129     -12.382  17.103 -15.650  1.00  0.60           N  
ATOM    916  CA  PHE A 129     -12.518  18.135 -14.644  1.00  0.60           C  
ATOM    917  C   PHE A 129     -13.447  17.685 -13.519  1.00  0.60           C  
ATOM    918  O   PHE A 129     -13.462  18.250 -12.439  1.00  0.60           O  
ATOM    919  CB  PHE A 129     -13.099  19.419 -15.296  1.00  0.60           C  
ATOM    920  CG  PHE A 129     -12.208  20.067 -16.344  1.00  0.60           C  
ATOM    921  CD1 PHE A 129     -11.692  19.418 -17.492  1.00  0.60           C  
ATOM    922  CD2 PHE A 129     -11.966  21.443 -16.213  1.00  0.60           C  
ATOM    923  CE1 PHE A 129     -10.956  20.118 -18.453  1.00  0.60           C  
ATOM    924  CE2 PHE A 129     -11.223  22.145 -17.167  1.00  0.60           C  
ATOM    925  CZ  PHE A 129     -10.705  21.477 -18.279  1.00  0.60           C  
ATOM    926  N   ILE A 130     -14.242  16.626 -13.759  1.00  0.75           N  
ATOM    927  CA  ILE A 130     -15.194  16.071 -12.803  1.00  0.75           C  
ATOM    928  C   ILE A 130     -14.652  14.857 -12.088  1.00  0.75           C  
ATOM    929  O   ILE A 130     -14.599  14.810 -10.862  1.00  0.75           O  
ATOM    930  CB  ILE A 130     -16.502  15.672 -13.491  1.00  0.75           C  
ATOM    931  CG1 ILE A 130     -17.107  16.880 -14.235  1.00  0.75           C  
ATOM    932  CG2 ILE A 130     -17.507  15.109 -12.456  1.00  0.75           C  
ATOM    933  CD1 ILE A 130     -17.444  18.035 -13.291  1.00  0.75           C  
ATOM    934  N   PHE A 131     -14.224  13.823 -12.849  1.00  0.67           N  
ATOM    935  CA  PHE A 131     -13.789  12.548 -12.310  1.00  0.67           C  
ATOM    936  C   PHE A 131     -12.604  12.719 -11.384  1.00  0.67           C  
ATOM    937  O   PHE A 131     -12.583  12.164 -10.295  1.00  0.67           O  
ATOM    938  CB  PHE A 131     -13.477  11.572 -13.490  1.00  0.67           C  
ATOM    939  CG  PHE A 131     -12.614  10.394 -13.103  1.00  0.67           C  
ATOM    940  CD1 PHE A 131     -11.224  10.463 -13.310  1.00  0.67           C  
ATOM    941  CD2 PHE A 131     -13.151   9.277 -12.449  1.00  0.67           C  
ATOM    942  CE1 PHE A 131     -10.383   9.442 -12.856  1.00  0.67           C  
ATOM    943  CE2 PHE A 131     -12.307   8.253 -11.995  1.00  0.67           C  
ATOM    944  CZ  PHE A 131     -10.926   8.337 -12.194  1.00  0.67           C  
ATOM    945  N   GLN A 132     -11.609  13.531 -11.772  1.00  0.68           N  
ATOM    946  CA  GLN A 132     -10.441  13.738 -10.954  1.00  0.68           C  
ATOM    947  C   GLN A 132     -10.765  14.425  -9.629  1.00  0.68           C  
ATOM    948  O   GLN A 132     -10.288  13.991  -8.588  1.00  0.68           O  
ATOM    949  CB  GLN A 132      -9.378  14.503 -11.763  1.00  0.68           C  
ATOM    950  CG  GLN A 132      -8.931  13.799 -13.079  1.00  0.68           C  
ATOM    951  CD  GLN A 132      -7.983  12.614 -12.886  1.00  0.68           C  
ATOM    952  OE1 GLN A 132      -7.309  12.466 -11.865  1.00  0.68           O  
ATOM    953  NE2 GLN A 132      -7.869  11.747 -13.917  1.00  0.68           N  
ATOM    954  N   ILE A 133     -11.640  15.458  -9.601  1.00  0.77           N  
ATOM    955  CA  ILE A 133     -12.080  16.101  -8.364  1.00  0.77           C  
ATOM    956  C   ILE A 133     -12.797  15.109  -7.443  1.00  0.77           C  
ATOM    957  O   ILE A 133     -12.507  15.000  -6.254  1.00  0.77           O  
ATOM    958  CB  ILE A 133     -12.959  17.322  -8.684  1.00  0.77           C  
ATOM    959  CG1 ILE A 133     -12.118  18.405  -9.410  1.00  0.77           C  
ATOM    960  CG2 ILE A 133     -13.654  17.887  -7.419  1.00  0.77           C  
ATOM    961  CD1 ILE A 133     -12.918  19.664  -9.764  1.00  0.77           C  
ATOM    962  N   LEU A 134     -13.715  14.295  -7.989  1.00  0.78           N  
ATOM    963  CA  LEU A 134     -14.429  13.264  -7.249  1.00  0.78           C  
ATOM    964  C   LEU A 134     -13.558  12.102  -6.771  1.00  0.78           C  
ATOM    965  O   LEU A 134     -13.694  11.635  -5.643  1.00  0.78           O  
ATOM    966  CB  LEU A 134     -15.644  12.785  -8.083  1.00  0.78           C  
ATOM    967  CG  LEU A 134     -16.958  13.549  -7.784  1.00  0.78           C  
ATOM    968  CD1 LEU A 134     -16.791  15.072  -7.628  1.00  0.78           C  
ATOM    969  CD2 LEU A 134     -18.007  13.263  -8.868  1.00  0.78           C  
ATOM    970  N   TYR A 135     -12.612  11.627  -7.600  1.00  0.70           N  
ATOM    971  CA  TYR A 135     -11.619  10.625  -7.248  1.00  0.70           C  
ATOM    972  C   TYR A 135     -10.661  11.084  -6.139  1.00  0.70           C  
ATOM    973  O   TYR A 135     -10.412  10.377  -5.171  1.00  0.70           O  
ATOM    974  CB  TYR A 135     -10.840  10.267  -8.548  1.00  0.70           C  
ATOM    975  CG  TYR A 135      -9.752   9.258  -8.325  1.00  0.70           C  
ATOM    976  CD1 TYR A 135      -8.458   9.683  -7.986  1.00  0.70           C  
ATOM    977  CD2 TYR A 135     -10.036   7.888  -8.348  1.00  0.70           C  
ATOM    978  CE1 TYR A 135      -7.464   8.756  -7.646  1.00  0.70           C  
ATOM    979  CE2 TYR A 135      -9.044   6.955  -8.021  1.00  0.70           C  
ATOM    980  CZ  TYR A 135      -7.766   7.392  -7.660  1.00  0.70           C  
ATOM    981  OH  TYR A 135      -6.833   6.451  -7.201  1.00  0.70           O  
ATOM    982  N   ARG A 136     -10.120  12.320  -6.209  1.00  0.64           N  
ATOM    983  CA  ARG A 136      -9.213  12.830  -5.184  1.00  0.64           C  
ATOM    984  C   ARG A 136      -9.938  13.069  -3.866  1.00  0.64           C  
ATOM    985  O   ARG A 136      -9.369  13.017  -2.781  1.00  0.64           O  
ATOM    986  CB  ARG A 136      -8.580  14.172  -5.600  1.00  0.64           C  
ATOM    987  CG  ARG A 136      -7.642  14.165  -6.815  1.00  0.64           C  
ATOM    988  CD  ARG A 136      -6.350  13.366  -6.721  1.00  0.64           C  
ATOM    989  NE  ARG A 136      -5.574  13.752  -7.956  1.00  0.64           N  
ATOM    990  CZ  ARG A 136      -5.768  13.182  -9.150  1.00  0.64           C  
ATOM    991  NH1 ARG A 136      -5.213  13.693 -10.246  1.00  0.64           N  
ATOM    992  NH2 ARG A 136      -6.528  12.109  -9.296  1.00  0.64           N  
ATOM    993  N   ASN A 137     -11.250  13.336  -3.929  1.00  0.75           N  
ATOM    994  CA  ASN A 137     -12.102  13.367  -2.766  1.00  0.75           C  
ATOM    995  C   ASN A 137     -12.218  11.978  -2.115  1.00  0.75           C  
ATOM    996  O   ASN A 137     -12.066  11.824  -0.905  1.00  0.75           O  
ATOM    997  CB  ASN A 137     -13.444  13.957  -3.246  1.00  0.75           C  
ATOM    998  CG  ASN A 137     -14.473  14.053  -2.143  1.00  0.75           C  
ATOM    999  OD1 ASN A 137     -14.172  13.976  -0.957  1.00  0.75           O  
ATOM   1000  ND2 ASN A 137     -15.745  14.221  -2.555  1.00  0.75           N  
ATOM   1001  N   ALA A 138     -12.409  10.913  -2.915  1.00  0.75           N  
ATOM   1002  CA  ALA A 138     -12.374   9.541  -2.441  1.00  0.75           C  
ATOM   1003  C   ALA A 138     -11.020   9.154  -1.826  1.00  0.75           C  
ATOM   1004  O   ALA A 138     -10.966   8.567  -0.746  1.00  0.75           O  
ATOM   1005  CB  ALA A 138     -12.808   8.599  -3.576  1.00  0.75           C  
ATOM   1006  N   GLU A 139      -9.902   9.602  -2.435  1.00  0.67           N  
ATOM   1007  CA  GLU A 139      -8.541   9.520  -1.914  1.00  0.67           C  
ATOM   1008  C   GLU A 139      -8.398  10.130  -0.501  1.00  0.67           C  
ATOM   1009  O   GLU A 139      -7.779   9.552   0.397  1.00  0.67           O  
ATOM   1010  CB  GLU A 139      -7.596  10.178  -2.972  1.00  0.67           C  
ATOM   1011  CG  GLU A 139      -6.062  10.060  -2.757  1.00  0.67           C  
ATOM   1012  CD  GLU A 139      -5.190  10.691  -3.860  1.00  0.67           C  
ATOM   1013  OE1 GLU A 139      -3.974  10.920  -3.609  1.00  0.67           O  
ATOM   1014  OE2 GLU A 139      -5.670  10.992  -4.984  1.00  0.67           O  
ATOM   1015  N   LEU A 140      -9.046  11.284  -0.215  1.00  0.73           N  
ATOM   1016  CA  LEU A 140      -9.159  11.818   1.138  1.00  0.73           C  
ATOM   1017  C   LEU A 140      -9.937  10.935   2.105  1.00  0.73           C  
ATOM   1018  O   LEU A 140      -9.507  10.731   3.241  1.00  0.73           O  
ATOM   1019  CB  LEU A 140      -9.856  13.194   1.180  1.00  0.73           C  
ATOM   1020  CG  LEU A 140      -9.169  14.351   0.450  1.00  0.73           C  
ATOM   1021  CD1 LEU A 140     -10.130  15.545   0.527  1.00  0.73           C  
ATOM   1022  CD2 LEU A 140      -7.800  14.680   1.062  1.00  0.73           C  
ATOM   1023  N   TYR A 141     -11.088  10.360   1.686  1.00  0.72           N  
ATOM   1024  CA  TYR A 141     -11.872   9.440   2.499  1.00  0.72           C  
ATOM   1025  C   TYR A 141     -11.049   8.213   2.889  1.00  0.72           C  
ATOM   1026  O   TYR A 141     -11.061   7.805   4.049  1.00  0.72           O  
ATOM   1027  CB  TYR A 141     -13.192   8.995   1.795  1.00  0.72           C  
ATOM   1028  CG  TYR A 141     -14.307  10.013   1.918  1.00  0.72           C  
ATOM   1029  CD1 TYR A 141     -14.720  10.809   0.834  1.00  0.72           C  
ATOM   1030  CD2 TYR A 141     -15.018  10.116   3.125  1.00  0.72           C  
ATOM   1031  CE1 TYR A 141     -15.804  11.693   0.960  1.00  0.72           C  
ATOM   1032  CE2 TYR A 141     -16.108  10.991   3.254  1.00  0.72           C  
ATOM   1033  CZ  TYR A 141     -16.496  11.783   2.172  1.00  0.72           C  
ATOM   1034  OH  TYR A 141     -17.572  12.679   2.311  1.00  0.72           O  
ATOM   1035  N   LEU A 142     -10.246   7.648   1.962  1.00  0.68           N  
ATOM   1036  CA  LEU A 142      -9.297   6.579   2.253  1.00  0.68           C  
ATOM   1037  C   LEU A 142      -8.242   6.958   3.297  1.00  0.68           C  
ATOM   1038  O   LEU A 142      -7.978   6.217   4.245  1.00  0.68           O  
ATOM   1039  CB  LEU A 142      -8.547   6.145   0.966  1.00  0.68           C  
ATOM   1040  CG  LEU A 142      -9.426   5.555  -0.157  1.00  0.68           C  
ATOM   1041  CD1 LEU A 142      -8.595   5.375  -1.436  1.00  0.68           C  
ATOM   1042  CD2 LEU A 142     -10.088   4.226   0.236  1.00  0.68           C  
ATOM   1043  N   THR A 143      -7.638   8.159   3.188  1.00  0.70           N  
ATOM   1044  CA  THR A 143      -6.678   8.679   4.167  1.00  0.70           C  
ATOM   1045  C   THR A 143      -7.285   8.877   5.548  1.00  0.70           C  
ATOM   1046  O   THR A 143      -6.693   8.501   6.562  1.00  0.70           O  
ATOM   1047  CB  THR A 143      -6.010   9.972   3.705  1.00  0.70           C  
ATOM   1048  OG1 THR A 143      -5.186   9.702   2.579  1.00  0.70           O  
ATOM   1049  CG2 THR A 143      -5.052  10.543   4.762  1.00  0.70           C  
ATOM   1050  N   ALA A 144      -8.513   9.429   5.639  1.00  0.74           N  
ATOM   1051  CA  ALA A 144      -9.249   9.572   6.882  1.00  0.74           C  
ATOM   1052  C   ALA A 144      -9.587   8.229   7.530  1.00  0.74           C  
ATOM   1053  O   ALA A 144      -9.468   8.048   8.740  1.00  0.74           O  
ATOM   1054  CB  ALA A 144     -10.525  10.393   6.609  1.00  0.74           C  
ATOM   1055  N   LEU A 145      -9.970   7.238   6.707  1.00  0.72           N  
ATOM   1056  CA  LEU A 145     -10.246   5.866   7.091  1.00  0.72           C  
ATOM   1057  C   LEU A 145      -9.019   5.163   7.673  1.00  0.72           C  
ATOM   1058  O   LEU A 145      -9.085   4.513   8.714  1.00  0.72           O  
ATOM   1059  CB  LEU A 145     -10.875   5.177   5.851  1.00  0.72           C  
ATOM   1060  CG  LEU A 145     -11.579   3.817   6.022  1.00  0.72           C  
ATOM   1061  CD1 LEU A 145     -10.667   2.659   5.595  1.00  0.72           C  
ATOM   1062  CD2 LEU A 145     -12.171   3.603   7.418  1.00  0.72           C  
ATOM   1063  N   ARG A 146      -7.825   5.374   7.088  1.00  0.62           N  
ATOM   1064  CA  ARG A 146      -6.566   4.965   7.692  1.00  0.62           C  
ATOM   1065  C   ARG A 146      -6.290   5.610   9.053  1.00  0.62           C  
ATOM   1066  O   ARG A 146      -5.794   4.977   9.982  1.00  0.62           O  
ATOM   1067  CB  ARG A 146      -5.401   5.296   6.735  1.00  0.62           C  
ATOM   1068  CG  ARG A 146      -4.042   4.741   7.204  1.00  0.62           C  
ATOM   1069  CD  ARG A 146      -2.842   5.244   6.400  1.00  0.62           C  
ATOM   1070  NE  ARG A 146      -2.694   6.712   6.727  1.00  0.62           N  
ATOM   1071  CZ  ARG A 146      -1.939   7.542   5.989  1.00  0.62           C  
ATOM   1072  NH1 ARG A 146      -2.097   8.851   6.071  1.00  0.62           N  
ATOM   1073  NH2 ARG A 146      -1.001   7.118   5.164  1.00  0.62           N  
ATOM   1074  N   SER A 147      -6.621   6.903   9.234  1.00  0.74           N  
ATOM   1075  CA  SER A 147      -6.533   7.562  10.533  1.00  0.74           C  
ATOM   1076  C   SER A 147      -7.439   6.931  11.575  1.00  0.74           C  
ATOM   1077  O   SER A 147      -7.060   6.810  12.735  1.00  0.74           O  
ATOM   1078  CB  SER A 147      -6.803   9.083  10.463  1.00  0.74           C  
ATOM   1079  OG  SER A 147      -5.818   9.702   9.635  1.00  0.74           O  
ATOM   1080  N   ILE A 148      -8.646   6.469  11.191  1.00  0.74           N  
ATOM   1081  CA  ILE A 148      -9.523   5.679  12.050  1.00  0.74           C  
ATOM   1082  C   ILE A 148      -8.884   4.353  12.459  1.00  0.74           C  
ATOM   1083  O   ILE A 148      -8.897   4.011  13.639  1.00  0.74           O  
ATOM   1084  CB  ILE A 148     -10.886   5.466  11.390  1.00  0.74           C  
ATOM   1085  CG1 ILE A 148     -11.634   6.817  11.272  1.00  0.74           C  
ATOM   1086  CG2 ILE A 148     -11.745   4.433  12.158  1.00  0.74           C  
ATOM   1087  CD1 ILE A 148     -12.820   6.784  10.300  1.00  0.74           C  
ATOM   1088  N   ASP A 149      -8.236   3.623  11.522  1.00  0.70           N  
ATOM   1089  CA  ASP A 149      -7.532   2.370  11.769  1.00  0.70           C  
ATOM   1090  C   ASP A 149      -6.428   2.538  12.839  1.00  0.70           C  
ATOM   1091  O   ASP A 149      -6.329   1.774  13.797  1.00  0.70           O  
ATOM   1092  CB  ASP A 149      -6.994   1.868  10.396  1.00  0.70           C  
ATOM   1093  CG  ASP A 149      -6.707   0.372  10.364  1.00  0.70           C  
ATOM   1094  OD1 ASP A 149      -5.540  -0.064  10.494  1.00  0.70           O  
ATOM   1095  OD2 ASP A 149      -7.667  -0.406  10.235  1.00  0.70           O  
ATOM   1096  N   ARG A 150      -5.647   3.643  12.774  1.00  0.68           N  
ATOM   1097  CA  ARG A 150      -4.695   4.032  13.812  1.00  0.68           C  
ATOM   1098  C   ARG A 150      -5.316   4.319  15.190  1.00  0.68           C  
ATOM   1099  O   ARG A 150      -4.741   3.987  16.223  1.00  0.68           O  
ATOM   1100  CB  ARG A 150      -3.848   5.257  13.377  1.00  0.68           C  
ATOM   1101  CG  ARG A 150      -3.007   5.022  12.106  1.00  0.68           C  
ATOM   1102  CD  ARG A 150      -2.090   6.204  11.790  1.00  0.68           C  
ATOM   1103  NE  ARG A 150      -1.626   6.067  10.385  1.00  0.68           N  
ATOM   1104  CZ  ARG A 150      -0.517   5.436   9.997  1.00  0.68           C  
ATOM   1105  NH1 ARG A 150      -0.116   5.643   8.751  1.00  0.68           N  
ATOM   1106  NH2 ARG A 150       0.200   4.634  10.772  1.00  0.68           N  
ATOM   1107  N   LYS A 151      -6.510   4.945  15.261  1.00  0.73           N  
ATOM   1108  CA  LYS A 151      -7.247   5.110  16.512  1.00  0.73           C  
ATOM   1109  C   LYS A 151      -7.709   3.771  17.087  1.00  0.73           C  
ATOM   1110  O   LYS A 151      -7.573   3.506  18.278  1.00  0.73           O  
ATOM   1111  CB  LYS A 151      -8.465   6.048  16.334  1.00  0.73           C  
ATOM   1112  CG  LYS A 151      -8.117   7.479  15.883  1.00  0.73           C  
ATOM   1113  CD  LYS A 151      -9.406   8.232  15.542  1.00  0.73           C  
ATOM   1114  CE  LYS A 151      -9.269   9.564  14.824  1.00  0.73           C  
ATOM   1115  NZ  LYS A 151     -10.620  10.166  14.750  1.00  0.73           N  
ATOM   1116  N   SER A 152      -8.199   2.847  16.231  1.00  0.75           N  
ATOM   1117  CA  SER A 152      -8.538   1.483  16.632  1.00  0.75           C  
ATOM   1118  C   SER A 152      -7.360   0.733  17.224  1.00  0.75           C  
ATOM   1119  O   SER A 152      -7.490   0.098  18.266  1.00  0.75           O  
ATOM   1120  CB  SER A 152      -9.055   0.612  15.459  1.00  0.75           C  
ATOM   1121  OG  SER A 152     -10.268   1.146  14.928  1.00  0.75           O  
ATOM   1122  N   GLU A 153      -6.166   0.861  16.607  1.00  0.62           N  
ATOM   1123  CA  GLU A 153      -4.907   0.292  17.064  1.00  0.62           C  
ATOM   1124  C   GLU A 153      -4.532   0.689  18.489  1.00  0.62           C  
ATOM   1125  O   GLU A 153      -4.111  -0.146  19.288  1.00  0.62           O  
ATOM   1126  CB  GLU A 153      -3.791   0.711  16.069  1.00  0.62           C  
ATOM   1127  CG  GLU A 153      -2.347   0.288  16.445  1.00  0.62           C  
ATOM   1128  CD  GLU A 153      -1.625  -0.432  15.313  1.00  0.62           C  
ATOM   1129  OE1 GLU A 153      -0.496  -0.014  14.957  1.00  0.62           O  
ATOM   1130  OE2 GLU A 153      -2.197  -1.445  14.824  1.00  0.62           O  
ATOM   1131  N   GLN A 154      -4.720   1.967  18.886  1.00  0.69           N  
ATOM   1132  CA  GLN A 154      -4.472   2.387  20.259  1.00  0.69           C  
ATOM   1133  C   GLN A 154      -5.423   1.719  21.255  1.00  0.69           C  
ATOM   1134  O   GLN A 154      -4.992   1.179  22.276  1.00  0.69           O  
ATOM   1135  CB  GLN A 154      -4.519   3.940  20.354  1.00  0.69           C  
ATOM   1136  CG  GLN A 154      -4.257   4.560  21.759  1.00  0.69           C  
ATOM   1137  CD  GLN A 154      -5.523   4.528  22.624  1.00  0.69           C  
ATOM   1138  OE1 GLN A 154      -6.623   4.616  22.095  1.00  0.69           O  
ATOM   1139  NE2 GLN A 154      -5.384   4.372  23.958  1.00  0.69           N  
ATOM   1140  N   ILE A 155      -6.735   1.692  20.938  1.00  0.72           N  
ATOM   1141  CA  ILE A 155      -7.794   1.142  21.781  1.00  0.72           C  
ATOM   1142  C   ILE A 155      -7.658  -0.369  21.986  1.00  0.72           C  
ATOM   1143  O   ILE A 155      -7.921  -0.905  23.065  1.00  0.72           O  
ATOM   1144  CB  ILE A 155      -9.186   1.519  21.255  1.00  0.72           C  
ATOM   1145  CG1 ILE A 155      -9.369   3.058  21.310  1.00  0.72           C  
ATOM   1146  CG2 ILE A 155     -10.281   0.802  22.081  1.00  0.72           C  
ATOM   1147  CD1 ILE A 155     -10.648   3.585  20.647  1.00  0.72           C  
ATOM   1148  N   GLU A 156      -7.196  -1.112  20.957  1.00  0.65           N  
ATOM   1149  CA  GLU A 156      -7.059  -2.565  20.955  1.00  0.65           C  
ATOM   1150  C   GLU A 156      -6.318  -3.173  22.143  1.00  0.65           C  
ATOM   1151  O   GLU A 156      -6.732  -4.193  22.693  1.00  0.65           O  
ATOM   1152  CB  GLU A 156      -6.308  -3.029  19.685  1.00  0.65           C  
ATOM   1153  CG  GLU A 156      -7.204  -3.170  18.436  1.00  0.65           C  
ATOM   1154  CD  GLU A 156      -6.385  -3.502  17.204  1.00  0.65           C  
ATOM   1155  OE1 GLU A 156      -5.157  -3.758  17.333  1.00  0.65           O  
ATOM   1156  OE2 GLU A 156      -6.969  -3.515  16.092  1.00  0.65           O  
ATOM   1157  N   SER A 157      -5.212  -2.563  22.611  1.00  0.61           N  
ATOM   1158  CA  SER A 157      -4.437  -3.119  23.716  1.00  0.61           C  
ATOM   1159  C   SER A 157      -4.965  -2.699  25.078  1.00  0.61           C  
ATOM   1160  O   SER A 157      -4.555  -3.222  26.116  1.00  0.61           O  
ATOM   1161  CB  SER A 157      -2.930  -2.769  23.602  1.00  0.61           C  
ATOM   1162  OG  SER A 157      -2.683  -1.364  23.704  1.00  0.61           O  
ATOM   1163  N   GLN A 158      -5.948  -1.780  25.110  1.00  0.65           N  
ATOM   1164  CA  GLN A 158      -6.602  -1.349  26.328  1.00  0.65           C  
ATOM   1165  C   GLN A 158      -7.841  -2.187  26.610  1.00  0.65           C  
ATOM   1166  O   GLN A 158      -8.375  -2.205  27.715  1.00  0.65           O  
ATOM   1167  CB  GLN A 158      -6.984   0.141  26.207  1.00  0.65           C  
ATOM   1168  CG  GLN A 158      -5.817   1.065  25.772  1.00  0.65           C  
ATOM   1169  CD  GLN A 158      -4.603   0.957  26.688  1.00  0.65           C  
ATOM   1170  OE1 GLN A 158      -4.686   1.053  27.918  1.00  0.65           O  
ATOM   1171  NE2 GLN A 158      -3.412   0.748  26.085  1.00  0.65           N  
ATOM   1172  N   LEU A 159      -8.281  -2.964  25.604  1.00  0.66           N  
ATOM   1173  CA  LEU A 159      -9.526  -3.707  25.577  1.00  0.66           C  
ATOM   1174  C   LEU A 159      -9.735  -4.758  26.663  1.00  0.66           C  
ATOM   1175  O   LEU A 159     -10.790  -4.854  27.285  1.00  0.66           O  
ATOM   1176  CB  LEU A 159      -9.602  -4.423  24.217  1.00  0.66           C  
ATOM   1177  CG  LEU A 159     -11.014  -4.867  23.825  1.00  0.66           C  
ATOM   1178  CD1 LEU A 159     -11.650  -3.840  22.890  1.00  0.66           C  
ATOM   1179  CD2 LEU A 159     -10.955  -6.245  23.167  1.00  0.66           C  
ATOM   1180  N   HIS A 160      -8.704  -5.577  26.945  1.00  0.54           N  
ATOM   1181  CA  HIS A 160      -8.827  -6.709  27.854  1.00  0.54           C  
ATOM   1182  C   HIS A 160      -8.440  -6.343  29.276  1.00  0.54           C  
ATOM   1183  O   HIS A 160      -8.259  -7.204  30.131  1.00  0.54           O  
ATOM   1184  CB  HIS A 160      -7.948  -7.900  27.408  1.00  0.54           C  
ATOM   1185  CG  HIS A 160      -8.323  -8.441  26.064  1.00  0.54           C  
ATOM   1186  ND1 HIS A 160      -9.525  -9.103  25.927  1.00  0.54           N  
ATOM   1187  CD2 HIS A 160      -7.641  -8.454  24.890  1.00  0.54           C  
ATOM   1188  CE1 HIS A 160      -9.555  -9.511  24.676  1.00  0.54           C  
ATOM   1189  NE2 HIS A 160      -8.436  -9.146  24.004  1.00  0.54           N  
ATOM   1190  N   GLN A 161      -8.326  -5.037  29.586  1.00  0.56           N  
ATOM   1191  CA  GLN A 161      -7.954  -4.553  30.904  1.00  0.56           C  
ATOM   1192  C   GLN A 161      -9.185  -4.213  31.733  1.00  0.56           C  
ATOM   1193  O   GLN A 161      -9.079  -3.653  32.824  1.00  0.56           O  
ATOM   1194  CB  GLN A 161      -7.080  -3.283  30.777  1.00  0.56           C  
ATOM   1195  CG  GLN A 161      -5.742  -3.521  30.038  1.00  0.56           C  
ATOM   1196  CD  GLN A 161      -4.954  -2.216  29.920  1.00  0.56           C  
ATOM   1197  OE1 GLN A 161      -5.045  -1.318  30.758  1.00  0.56           O  
ATOM   1198  NE2 GLN A 161      -4.151  -2.077  28.845  1.00  0.56           N  
ATOM   1199  N   SER A 162     -10.379  -4.578  31.220  1.00  0.61           N  
ATOM   1200  CA  SER A 162     -11.684  -4.189  31.734  1.00  0.61           C  
ATOM   1201  C   SER A 162     -12.028  -2.752  31.409  1.00  0.61           C  
ATOM   1202  O   SER A 162     -11.357  -2.071  30.639  1.00  0.61           O  
ATOM   1203  CB  SER A 162     -11.922  -4.506  33.244  1.00  0.61           C  
ATOM   1204  OG  SER A 162     -13.314  -4.588  33.582  1.00  0.61           O  
ATOM   1205  N   THR A 163     -13.156  -2.278  31.952  1.00  0.64           N  
ATOM   1206  CA  THR A 163     -13.709  -0.958  31.700  1.00  0.64           C  
ATOM   1207  C   THR A 163     -12.791   0.203  32.043  1.00  0.64           C  
ATOM   1208  O   THR A 163     -12.071   0.227  33.042  1.00  0.64           O  
ATOM   1209  CB  THR A 163     -15.058  -0.762  32.384  1.00  0.64           C  
ATOM   1210  OG1 THR A 163     -15.711   0.439  31.997  1.00  0.64           O  
ATOM   1211  CG2 THR A 163     -14.930  -0.768  33.915  1.00  0.64           C  
ATOM   1212  N   ARG A 164     -12.829   1.233  31.188  1.00  0.60           N  
ATOM   1213  CA  ARG A 164     -12.262   2.515  31.490  1.00  0.60           C  
ATOM   1214  C   ARG A 164     -13.153   3.522  30.800  1.00  0.60           C  
ATOM   1215  O   ARG A 164     -13.429   3.407  29.607  1.00  0.60           O  
ATOM   1216  CB  ARG A 164     -10.803   2.594  30.978  1.00  0.60           C  
ATOM   1217  CG  ARG A 164     -10.042   3.902  31.299  1.00  0.60           C  
ATOM   1218  CD  ARG A 164      -8.604   3.996  30.746  1.00  0.60           C  
ATOM   1219  NE  ARG A 164      -7.875   2.773  31.207  1.00  0.60           N  
ATOM   1220  CZ  ARG A 164      -6.871   2.177  30.545  1.00  0.60           C  
ATOM   1221  NH1 ARG A 164      -6.291   1.113  31.095  1.00  0.60           N  
ATOM   1222  NH2 ARG A 164      -6.421   2.582  29.369  1.00  0.60           N  
ATOM   1223  N   ASN A 165     -13.638   4.543  31.539  1.00  0.66           N  
ATOM   1224  CA  ASN A 165     -14.604   5.511  31.033  1.00  0.66           C  
ATOM   1225  C   ASN A 165     -14.093   6.271  29.814  1.00  0.66           C  
ATOM   1226  O   ASN A 165     -14.804   6.409  28.827  1.00  0.66           O  
ATOM   1227  CB  ASN A 165     -15.026   6.515  32.141  1.00  0.66           C  
ATOM   1228  CG  ASN A 165     -15.817   5.794  33.230  1.00  0.66           C  
ATOM   1229  OD1 ASN A 165     -16.238   4.649  33.088  1.00  0.66           O  
ATOM   1230  ND2 ASN A 165     -16.038   6.478  34.375  1.00  0.66           N  
ATOM   1231  N   GLU A 166     -12.815   6.701  29.834  1.00  0.69           N  
ATOM   1232  CA  GLU A 166     -12.124   7.332  28.721  1.00  0.69           C  
ATOM   1233  C   GLU A 166     -12.145   6.516  27.420  1.00  0.69           C  
ATOM   1234  O   GLU A 166     -12.578   7.009  26.383  1.00  0.69           O  
ATOM   1235  CB  GLU A 166     -10.661   7.576  29.172  1.00  0.69           C  
ATOM   1236  CG  GLU A 166     -10.518   8.671  30.267  1.00  0.69           C  
ATOM   1237  CD  GLU A 166     -10.195  10.070  29.735  1.00  0.69           C  
ATOM   1238  OE1 GLU A 166      -9.923  10.214  28.521  1.00  0.69           O  
ATOM   1239  OE2 GLU A 166     -10.212  11.003  30.577  1.00  0.69           O  
ATOM   1240  N   GLU A 167     -11.782   5.210  27.459  1.00  0.72           N  
ATOM   1241  CA  GLU A 167     -11.776   4.332  26.292  1.00  0.72           C  
ATOM   1242  C   GLU A 167     -13.168   4.139  25.699  1.00  0.72           C  
ATOM   1243  O   GLU A 167     -13.382   4.217  24.494  1.00  0.72           O  
ATOM   1244  CB  GLU A 167     -11.249   2.915  26.654  1.00  0.72           C  
ATOM   1245  CG  GLU A 167      -9.937   2.850  27.470  1.00  0.72           C  
ATOM   1246  CD  GLU A 167      -8.651   3.254  26.763  1.00  0.72           C  
ATOM   1247  OE1 GLU A 167      -8.472   2.923  25.574  1.00  0.72           O  
ATOM   1248  OE2 GLU A 167      -7.777   3.802  27.492  1.00  0.72           O  
ATOM   1249  N   LEU A 168     -14.187   3.907  26.557  1.00  0.73           N  
ATOM   1250  CA  LEU A 168     -15.570   3.763  26.134  1.00  0.73           C  
ATOM   1251  C   LEU A 168     -16.142   5.047  25.547  1.00  0.73           C  
ATOM   1252  O   LEU A 168     -16.832   5.016  24.531  1.00  0.73           O  
ATOM   1253  CB  LEU A 168     -16.455   3.185  27.265  1.00  0.73           C  
ATOM   1254  CG  LEU A 168     -16.185   1.688  27.544  1.00  0.73           C  
ATOM   1255  CD1 LEU A 168     -16.809   1.263  28.879  1.00  0.73           C  
ATOM   1256  CD2 LEU A 168     -16.719   0.786  26.417  1.00  0.73           C  
ATOM   1257  N   ILE A 169     -15.822   6.223  26.123  1.00  0.69           N  
ATOM   1258  CA  ILE A 169     -16.155   7.509  25.517  1.00  0.69           C  
ATOM   1259  C   ILE A 169     -15.483   7.699  24.156  1.00  0.69           C  
ATOM   1260  O   ILE A 169     -16.163   8.044  23.189  1.00  0.69           O  
ATOM   1261  CB  ILE A 169     -15.873   8.673  26.470  1.00  0.69           C  
ATOM   1262  CG1 ILE A 169     -16.829   8.588  27.686  1.00  0.69           C  
ATOM   1263  CG2 ILE A 169     -16.041  10.035  25.756  1.00  0.69           C  
ATOM   1264  CD1 ILE A 169     -16.424   9.501  28.850  1.00  0.69           C  
ATOM   1265  N   GLU A 170     -14.173   7.388  24.008  1.00  0.74           N  
ATOM   1266  CA  GLU A 170     -13.492   7.422  22.716  1.00  0.74           C  
ATOM   1267  C   GLU A 170     -14.086   6.463  21.678  1.00  0.74           C  
ATOM   1268  O   GLU A 170     -14.322   6.826  20.527  1.00  0.74           O  
ATOM   1269  CB  GLU A 170     -11.963   7.192  22.847  1.00  0.74           C  
ATOM   1270  CG  GLU A 170     -11.225   7.513  21.517  1.00  0.74           C  
ATOM   1271  CD  GLU A 170      -9.695   7.527  21.554  1.00  0.74           C  
ATOM   1272  OE1 GLU A 170      -9.102   7.419  22.651  1.00  0.74           O  
ATOM   1273  OE2 GLU A 170      -9.124   7.691  20.438  1.00  0.74           O  
ATOM   1274  N   LEU A 171     -14.439   5.219  22.067  1.00  0.77           N  
ATOM   1275  CA  LEU A 171     -15.144   4.267  21.218  1.00  0.77           C  
ATOM   1276  C   LEU A 171     -16.492   4.770  20.714  1.00  0.77           C  
ATOM   1277  O   LEU A 171     -16.806   4.665  19.531  1.00  0.77           O  
ATOM   1278  CB  LEU A 171     -15.401   2.960  22.008  1.00  0.77           C  
ATOM   1279  CG  LEU A 171     -14.169   2.055  22.128  1.00  0.77           C  
ATOM   1280  CD1 LEU A 171     -14.353   1.020  23.240  1.00  0.77           C  
ATOM   1281  CD2 LEU A 171     -13.890   1.362  20.791  1.00  0.77           C  
ATOM   1282  N   MET A 172     -17.311   5.371  21.592  1.00  0.71           N  
ATOM   1283  CA  MET A 172     -18.572   5.992  21.222  1.00  0.71           C  
ATOM   1284  C   MET A 172     -18.400   7.224  20.333  1.00  0.71           C  
ATOM   1285  O   MET A 172     -19.147   7.440  19.379  1.00  0.71           O  
ATOM   1286  CB  MET A 172     -19.380   6.339  22.488  1.00  0.71           C  
ATOM   1287  CG  MET A 172     -19.863   5.084  23.245  1.00  0.71           C  
ATOM   1288  SD  MET A 172     -20.632   5.443  24.850  1.00  0.71           S  
ATOM   1289  CE  MET A 172     -22.127   6.195  24.157  1.00  0.71           C  
ATOM   1290  N   GLU A 173     -17.374   8.063  20.590  1.00  0.71           N  
ATOM   1291  CA  GLU A 173     -17.000   9.168  19.717  1.00  0.71           C  
ATOM   1292  C   GLU A 173     -16.581   8.700  18.324  1.00  0.71           C  
ATOM   1293  O   GLU A 173     -16.983   9.246  17.289  1.00  0.71           O  
ATOM   1294  CB  GLU A 173     -15.852   9.989  20.344  1.00  0.71           C  
ATOM   1295  CG  GLU A 173     -15.469  11.242  19.518  1.00  0.71           C  
ATOM   1296  CD  GLU A 173     -14.354  12.072  20.149  1.00  0.71           C  
ATOM   1297  OE1 GLU A 173     -14.031  11.859  21.341  1.00  0.71           O  
ATOM   1298  OE2 GLU A 173     -13.838  12.955  19.415  1.00  0.71           O  
ATOM   1299  N   LEU A 174     -15.799   7.606  18.260  1.00  0.77           N  
ATOM   1300  CA  LEU A 174     -15.500   6.919  17.024  1.00  0.77           C  
ATOM   1301  C   LEU A 174     -16.725   6.375  16.323  1.00  0.77           C  
ATOM   1302  O   LEU A 174     -16.875   6.575  15.123  1.00  0.77           O  
ATOM   1303  CB  LEU A 174     -14.508   5.757  17.234  1.00  0.77           C  
ATOM   1304  CG  LEU A 174     -13.050   6.190  17.380  1.00  0.77           C  
ATOM   1305  CD1 LEU A 174     -12.166   4.966  17.650  1.00  0.77           C  
ATOM   1306  CD2 LEU A 174     -12.586   6.885  16.099  1.00  0.77           C  
ATOM   1307  N   GLU A 175     -17.669   5.734  17.037  1.00  0.70           N  
ATOM   1308  CA  GLU A 175     -18.906   5.271  16.434  1.00  0.70           C  
ATOM   1309  C   GLU A 175     -19.725   6.399  15.827  1.00  0.70           C  
ATOM   1310  O   GLU A 175     -20.151   6.327  14.676  1.00  0.70           O  
ATOM   1311  CB  GLU A 175     -19.770   4.504  17.451  1.00  0.70           C  
ATOM   1312  CG  GLU A 175     -21.043   3.889  16.820  1.00  0.70           C  
ATOM   1313  CD  GLU A 175     -21.914   3.165  17.837  1.00  0.70           C  
ATOM   1314  OE1 GLU A 175     -22.994   2.679  17.407  1.00  0.70           O  
ATOM   1315  OE2 GLU A 175     -21.524   3.096  19.027  1.00  0.70           O  
ATOM   1316  N   LYS A 176     -19.888   7.528  16.543  1.00  0.65           N  
ATOM   1317  CA  LYS A 176     -20.578   8.679  15.993  1.00  0.65           C  
ATOM   1318  C   LYS A 176     -19.920   9.272  14.752  1.00  0.65           C  
ATOM   1319  O   LYS A 176     -20.581   9.533  13.747  1.00  0.65           O  
ATOM   1320  CB  LYS A 176     -20.795   9.761  17.074  1.00  0.65           C  
ATOM   1321  CG  LYS A 176     -21.749  10.871  16.598  1.00  0.65           C  
ATOM   1322  CD  LYS A 176     -22.639  11.414  17.726  1.00  0.65           C  
ATOM   1323  CE  LYS A 176     -22.051  12.523  18.591  1.00  0.65           C  
ATOM   1324  NZ  LYS A 176     -22.201  13.800  17.884  1.00  0.65           N  
ATOM   1325  N   THR A 177     -18.579   9.436  14.741  1.00  0.71           N  
ATOM   1326  CA  THR A 177     -17.863   9.850  13.531  1.00  0.71           C  
ATOM   1327  C   THR A 177     -17.978   8.852  12.382  1.00  0.71           C  
ATOM   1328  O   THR A 177     -18.183   9.255  11.239  1.00  0.71           O  
ATOM   1329  CB  THR A 177     -16.417  10.308  13.727  1.00  0.71           C  
ATOM   1330  OG1 THR A 177     -15.609   9.386  14.448  1.00  0.71           O  
ATOM   1331  CG2 THR A 177     -16.401  11.638  14.494  1.00  0.71           C  
ATOM   1332  N   ILE A 178     -17.942   7.529  12.648  1.00  0.74           N  
ATOM   1333  CA  ILE A 178     -18.206   6.482  11.656  1.00  0.74           C  
ATOM   1334  C   ILE A 178     -19.582   6.611  11.003  1.00  0.74           C  
ATOM   1335  O   ILE A 178     -19.695   6.563   9.777  1.00  0.74           O  
ATOM   1336  CB  ILE A 178     -18.048   5.082  12.272  1.00  0.74           C  
ATOM   1337  CG1 ILE A 178     -16.565   4.740  12.559  1.00  0.74           C  
ATOM   1338  CG2 ILE A 178     -18.691   3.963  11.418  1.00  0.74           C  
ATOM   1339  CD1 ILE A 178     -15.726   4.412  11.320  1.00  0.74           C  
ATOM   1340  N   VAL A 179     -20.672   6.830  11.772  1.00  0.70           N  
ATOM   1341  CA  VAL A 179     -22.005   7.012  11.197  1.00  0.70           C  
ATOM   1342  C   VAL A 179     -22.150   8.278  10.347  1.00  0.70           C  
ATOM   1343  O   VAL A 179     -22.737   8.239   9.264  1.00  0.70           O  
ATOM   1344  CB  VAL A 179     -23.131   6.928  12.219  1.00  0.70           C  
ATOM   1345  CG1 VAL A 179     -24.500   6.945  11.505  1.00  0.70           C  
ATOM   1346  CG2 VAL A 179     -23.023   5.613  13.016  1.00  0.70           C  
ATOM   1347  N   TYR A 180     -21.571   9.425  10.774  1.00  0.64           N  
ATOM   1348  CA  TYR A 180     -21.529  10.649   9.971  1.00  0.64           C  
ATOM   1349  C   TYR A 180     -20.844  10.439   8.623  1.00  0.64           C  
ATOM   1350  O   TYR A 180     -21.348  10.829   7.571  1.00  0.64           O  
ATOM   1351  CB  TYR A 180     -20.725  11.758  10.708  1.00  0.64           C  
ATOM   1352  CG  TYR A 180     -21.598  12.695  11.493  1.00  0.64           C  
ATOM   1353  CD1 TYR A 180     -22.099  12.341  12.755  1.00  0.64           C  
ATOM   1354  CD2 TYR A 180     -21.849  13.989  11.004  1.00  0.64           C  
ATOM   1355  CE1 TYR A 180     -22.769  13.282  13.547  1.00  0.64           C  
ATOM   1356  CE2 TYR A 180     -22.534  14.931  11.786  1.00  0.64           C  
ATOM   1357  CZ  TYR A 180     -22.966  14.579  13.069  1.00  0.64           C  
ATOM   1358  OH  TYR A 180     -23.582  15.525  13.904  1.00  0.64           O  
ATOM   1359  N   PHE A 181     -19.684   9.759   8.629  1.00  0.70           N  
ATOM   1360  CA  PHE A 181     -18.968   9.381   7.428  1.00  0.70           C  
ATOM   1361  C   PHE A 181     -19.751   8.433   6.550  1.00  0.70           C  
ATOM   1362  O   PHE A 181     -19.846   8.625   5.341  1.00  0.70           O  
ATOM   1363  CB  PHE A 181     -17.613   8.737   7.816  1.00  0.70           C  
ATOM   1364  CG  PHE A 181     -16.588   9.827   7.796  1.00  0.70           C  
ATOM   1365  CD1 PHE A 181     -16.562  10.832   8.775  1.00  0.70           C  
ATOM   1366  CD2 PHE A 181     -15.755   9.947   6.677  1.00  0.70           C  
ATOM   1367  CE1 PHE A 181     -15.760  11.961   8.606  1.00  0.70           C  
ATOM   1368  CE2 PHE A 181     -14.948  11.076   6.508  1.00  0.70           C  
ATOM   1369  CZ  PHE A 181     -14.960  12.090   7.467  1.00  0.70           C  
ATOM   1370  N   LYS A 182     -20.392   7.414   7.144  1.00  0.69           N  
ATOM   1371  CA  LYS A 182     -21.214   6.464   6.431  1.00  0.69           C  
ATOM   1372  C   LYS A 182     -22.372   7.092   5.674  1.00  0.69           C  
ATOM   1373  O   LYS A 182     -22.634   6.738   4.523  1.00  0.69           O  
ATOM   1374  CB  LYS A 182     -21.783   5.434   7.432  1.00  0.69           C  
ATOM   1375  CG  LYS A 182     -22.656   4.368   6.767  1.00  0.69           C  
ATOM   1376  CD  LYS A 182     -23.235   3.365   7.769  1.00  0.69           C  
ATOM   1377  CE  LYS A 182     -24.222   2.389   7.130  1.00  0.69           C  
ATOM   1378  NZ  LYS A 182     -23.595   1.764   5.971  1.00  0.69           N  
ATOM   1379  N   ALA A 183     -23.084   8.060   6.286  1.00  0.71           N  
ATOM   1380  CA  ALA A 183     -24.158   8.769   5.624  1.00  0.71           C  
ATOM   1381  C   ALA A 183     -23.671   9.559   4.408  1.00  0.71           C  
ATOM   1382  O   ALA A 183     -24.226   9.438   3.319  1.00  0.71           O  
ATOM   1383  CB  ALA A 183     -24.863   9.681   6.646  1.00  0.71           C  
ATOM   1384  N   SER A 184     -22.557  10.303   4.538  1.00  0.71           N  
ATOM   1385  CA  SER A 184     -21.930  11.022   3.432  1.00  0.71           C  
ATOM   1386  C   SER A 184     -21.368  10.142   2.324  1.00  0.71           C  
ATOM   1387  O   SER A 184     -21.407  10.471   1.140  1.00  0.71           O  
ATOM   1388  CB  SER A 184     -20.816  11.962   3.910  1.00  0.71           C  
ATOM   1389  OG  SER A 184     -21.376  13.095   4.571  1.00  0.71           O  
ATOM   1390  N   LEU A 185     -20.821   8.957   2.648  1.00  0.73           N  
ATOM   1391  CA  LEU A 185     -20.452   7.984   1.636  1.00  0.73           C  
ATOM   1392  C   LEU A 185     -21.659   7.477   0.838  1.00  0.73           C  
ATOM   1393  O   LEU A 185     -21.586   7.354  -0.381  1.00  0.73           O  
ATOM   1394  CB  LEU A 185     -19.651   6.822   2.261  1.00  0.73           C  
ATOM   1395  CG  LEU A 185     -18.287   7.209   2.869  1.00  0.73           C  
ATOM   1396  CD1 LEU A 185     -17.749   6.026   3.683  1.00  0.73           C  
ATOM   1397  CD2 LEU A 185     -17.276   7.633   1.794  1.00  0.73           C  
ATOM   1398  N   LYS A 186     -22.821   7.233   1.485  1.00  0.70           N  
ATOM   1399  CA  LYS A 186     -24.071   6.889   0.813  1.00  0.70           C  
ATOM   1400  C   LYS A 186     -24.618   7.963  -0.116  1.00  0.70           C  
ATOM   1401  O   LYS A 186     -25.061   7.683  -1.230  1.00  0.70           O  
ATOM   1402  CB  LYS A 186     -25.184   6.573   1.851  1.00  0.70           C  
ATOM   1403  CG  LYS A 186     -25.045   5.216   2.552  1.00  0.70           C  
ATOM   1404  CD  LYS A 186     -25.279   4.073   1.551  1.00  0.70           C  
ATOM   1405  CE  LYS A 186     -25.225   2.671   2.131  1.00  0.70           C  
ATOM   1406  NZ  LYS A 186     -25.206   1.729   1.027  1.00  0.70           N  
ATOM   1407  N   THR A 187     -24.600   9.237   0.304  1.00  0.69           N  
ATOM   1408  CA  THR A 187     -25.073  10.349  -0.507  1.00  0.69           C  
ATOM   1409  C   THR A 187     -24.187  10.530  -1.742  1.00  0.69           C  
ATOM   1410  O   THR A 187     -24.675  10.616  -2.870  1.00  0.69           O  
ATOM   1411  CB  THR A 187     -25.176  11.634   0.312  1.00  0.69           C  
ATOM   1412  OG1 THR A 187     -23.943  11.856   0.975  1.00  0.69           O  
ATOM   1413  CG2 THR A 187     -26.240  11.508   1.415  1.00  0.69           C  
ATOM   1414  N   ASN A 188     -22.846  10.475  -1.566  1.00  0.74           N  
ATOM   1415  CA  ASN A 188     -21.860  10.458  -2.640  1.00  0.74           C  
ATOM   1416  C   ASN A 188     -21.961   9.257  -3.575  1.00  0.74           C  
ATOM   1417  O   ASN A 188     -21.826   9.403  -4.790  1.00  0.74           O  
ATOM   1418  CB  ASN A 188     -20.414  10.531  -2.082  1.00  0.74           C  
ATOM   1419  CG  ASN A 188     -20.111  11.954  -1.631  1.00  0.74           C  
ATOM   1420  OD1 ASN A 188     -20.853  12.899  -1.910  1.00  0.74           O  
ATOM   1421  ND2 ASN A 188     -18.942  12.131  -0.974  1.00  0.74           N  
ATOM   1422  N   GLU A 189     -22.231   8.042  -3.057  1.00  0.74           N  
ATOM   1423  CA  GLU A 189     -22.402   6.827  -3.843  1.00  0.74           C  
ATOM   1424  C   GLU A 189     -23.500   6.966  -4.883  1.00  0.74           C  
ATOM   1425  O   GLU A 189     -23.341   6.632  -6.057  1.00  0.74           O  
ATOM   1426  CB  GLU A 189     -22.771   5.653  -2.895  1.00  0.74           C  
ATOM   1427  CG  GLU A 189     -22.809   4.244  -3.530  1.00  0.74           C  
ATOM   1428  CD  GLU A 189     -23.894   3.323  -2.966  1.00  0.74           C  
ATOM   1429  OE1 GLU A 189     -24.062   3.163  -1.724  1.00  0.74           O  
ATOM   1430  OE2 GLU A 189     -24.612   2.767  -3.845  1.00  0.74           O  
ATOM   1431  N   ARG A 190     -24.648   7.540  -4.488  1.00  0.66           N  
ATOM   1432  CA  ARG A 190     -25.766   7.696  -5.390  1.00  0.66           C  
ATOM   1433  C   ARG A 190     -25.641   8.897  -6.333  1.00  0.66           C  
ATOM   1434  O   ARG A 190     -26.274   8.907  -7.389  1.00  0.66           O  
ATOM   1435  CB  ARG A 190     -27.097   7.652  -4.600  1.00  0.66           C  
ATOM   1436  CG  ARG A 190     -27.315   6.350  -3.780  1.00  0.66           C  
ATOM   1437  CD  ARG A 190     -27.146   5.026  -4.534  1.00  0.66           C  
ATOM   1438  NE  ARG A 190     -27.834   3.964  -3.739  1.00  0.66           N  
ATOM   1439  CZ  ARG A 190     -27.726   2.653  -3.986  1.00  0.66           C  
ATOM   1440  NH1 ARG A 190     -28.357   1.801  -3.194  1.00  0.66           N  
ATOM   1441  NH2 ARG A 190     -26.958   2.163  -4.946  1.00  0.66           N  
ATOM   1442  N   VAL A 191     -24.760   9.892  -6.055  1.00  0.75           N  
ATOM   1443  CA  VAL A 191     -24.295  10.835  -7.080  1.00  0.75           C  
ATOM   1444  C   VAL A 191     -23.493  10.132  -8.148  1.00  0.75           C  
ATOM   1445  O   VAL A 191     -23.743  10.278  -9.343  1.00  0.75           O  
ATOM   1446  CB  VAL A 191     -23.426  11.957  -6.501  1.00  0.75           C  
ATOM   1447  CG1 VAL A 191     -22.499  12.651  -7.531  1.00  0.75           C  
ATOM   1448  CG2 VAL A 191     -24.372  13.005  -5.923  1.00  0.75           C  
ATOM   1449  N   ILE A 192     -22.531   9.285  -7.738  1.00  0.74           N  
ATOM   1450  CA  ILE A 192     -21.712   8.540  -8.676  1.00  0.74           C  
ATOM   1451  C   ILE A 192     -22.557   7.594  -9.514  1.00  0.74           C  
ATOM   1452  O   ILE A 192     -22.416   7.553 -10.731  1.00  0.74           O  
ATOM   1453  CB  ILE A 192     -20.567   7.814  -7.987  1.00  0.74           C  
ATOM   1454  CG1 ILE A 192     -19.621   8.811  -7.279  1.00  0.74           C  
ATOM   1455  CG2 ILE A 192     -19.774   7.021  -9.040  1.00  0.74           C  
ATOM   1456  CD1 ILE A 192     -18.725   8.132  -6.240  1.00  0.74           C  
ATOM   1457  N   LYS A 193     -23.532   6.888  -8.900  1.00  0.69           N  
ATOM   1458  CA  LYS A 193     -24.456   6.019  -9.612  1.00  0.69           C  
ATOM   1459  C   LYS A 193     -25.233   6.711 -10.722  1.00  0.69           C  
ATOM   1460  O   LYS A 193     -25.308   6.190 -11.829  1.00  0.69           O  
ATOM   1461  CB  LYS A 193     -25.468   5.386  -8.623  1.00  0.69           C  
ATOM   1462  CG  LYS A 193     -26.378   4.310  -9.249  1.00  0.69           C  
ATOM   1463  CD  LYS A 193     -27.411   3.762  -8.252  1.00  0.69           C  
ATOM   1464  CE  LYS A 193     -28.279   2.637  -8.824  1.00  0.69           C  
ATOM   1465  NZ  LYS A 193     -29.208   2.157  -7.779  1.00  0.69           N  
ATOM   1466  N   LYS A 194     -25.781   7.917 -10.478  1.00  0.64           N  
ATOM   1467  CA  LYS A 194     -26.418   8.714 -11.512  1.00  0.64           C  
ATOM   1468  C   LYS A 194     -25.470   9.188 -12.615  1.00  0.64           C  
ATOM   1469  O   LYS A 194     -25.813   9.148 -13.794  1.00  0.64           O  
ATOM   1470  CB  LYS A 194     -27.082   9.947 -10.875  1.00  0.64           C  
ATOM   1471  CG  LYS A 194     -28.411   9.684 -10.152  1.00  0.64           C  
ATOM   1472  CD  LYS A 194     -29.040  11.024  -9.739  1.00  0.64           C  
ATOM   1473  CE  LYS A 194     -30.447  10.914  -9.159  1.00  0.64           C  
ATOM   1474  NZ  LYS A 194     -31.007  12.254  -8.999  1.00  0.64           N  
ATOM   1475  N   LEU A 195     -24.243   9.646 -12.271  1.00  0.66           N  
ATOM   1476  CA  LEU A 195     -23.246  10.029 -13.263  1.00  0.66           C  
ATOM   1477  C   LEU A 195     -22.772   8.860 -14.119  1.00  0.66           C  
ATOM   1478  O   LEU A 195     -22.506   9.027 -15.303  1.00  0.66           O  
ATOM   1479  CB  LEU A 195     -21.990  10.704 -12.646  1.00  0.66           C  
ATOM   1480  CG  LEU A 195     -22.171  12.094 -12.015  1.00  0.66           C  
ATOM   1481  CD1 LEU A 195     -20.834  12.592 -11.440  1.00  0.66           C  
ATOM   1482  CD2 LEU A 195     -22.772  13.106 -13.006  1.00  0.66           C  
ATOM   1483  N   THR A 196     -22.612   7.662 -13.522  1.00  0.68           N  
ATOM   1484  CA  THR A 196     -22.310   6.418 -14.231  1.00  0.68           C  
ATOM   1485  C   THR A 196     -23.457   5.914 -15.094  1.00  0.68           C  
ATOM   1486  O   THR A 196     -23.242   5.466 -16.212  1.00  0.68           O  
ATOM   1487  CB  THR A 196     -21.936   5.269 -13.288  1.00  0.68           C  
ATOM   1488  OG1 THR A 196     -20.793   5.597 -12.519  1.00  0.68           O  
ATOM   1489  CG2 THR A 196     -21.551   3.973 -14.016  1.00  0.68           C  
ATOM   1490  N   SER A 197     -24.714   5.913 -14.590  1.00  0.65           N  
ATOM   1491  CA  SER A 197     -25.846   5.297 -15.287  1.00  0.65           C  
ATOM   1492  C   SER A 197     -26.425   6.089 -16.435  1.00  0.65           C  
ATOM   1493  O   SER A 197     -26.898   5.517 -17.415  1.00  0.65           O  
ATOM   1494  CB  SER A 197     -27.041   4.901 -14.357  1.00  0.65           C  
ATOM   1495  OG  SER A 197     -27.728   6.015 -13.775  1.00  0.65           O  
ATOM   1496  N   SER A 198     -26.462   7.424 -16.316  1.00  0.64           N  
ATOM   1497  CA  SER A 198     -27.213   8.263 -17.228  1.00  0.64           C  
ATOM   1498  C   SER A 198     -26.348   8.932 -18.266  1.00  0.64           C  
ATOM   1499  O   SER A 198     -25.256   9.414 -17.990  1.00  0.64           O  
ATOM   1500  CB  SER A 198     -27.979   9.372 -16.462  1.00  0.64           C  
ATOM   1501  OG  SER A 198     -28.899  10.083 -17.299  1.00  0.64           O  
ATOM   1502  N   THR A 199     -26.896   9.076 -19.491  1.00  0.54           N  
ATOM   1503  CA  THR A 199     -26.244   9.772 -20.597  1.00  0.54           C  
ATOM   1504  C   THR A 199     -26.539  11.259 -20.516  1.00  0.54           C  
ATOM   1505  O   THR A 199     -26.191  12.054 -21.388  1.00  0.54           O  
ATOM   1506  CB  THR A 199     -26.755   9.312 -21.965  1.00  0.54           C  
ATOM   1507  OG1 THR A 199     -28.175   9.405 -22.070  1.00  0.54           O  
ATOM   1508  CG2 THR A 199     -26.402   7.837 -22.185  1.00  0.54           C  
ATOM   1509  N   SER A 200     -27.211  11.675 -19.430  1.00  0.55           N  
ATOM   1510  CA  SER A 200     -27.523  13.047 -19.131  1.00  0.55           C  
ATOM   1511  C   SER A 200     -26.913  13.379 -17.773  1.00  0.55           C  
ATOM   1512  O   SER A 200     -27.205  12.728 -16.774  1.00  0.55           O  
ATOM   1513  CB  SER A 200     -29.050  13.270 -19.069  1.00  0.55           C  
ATOM   1514  OG  SER A 200     -29.365  14.664 -19.041  1.00  0.55           O  
ATOM   1515  N   ASN A 201     -26.050  14.403 -17.619  1.00  0.47           N  
ATOM   1516  CA  ASN A 201     -25.616  15.363 -18.615  1.00  0.47           C  
ATOM   1517  C   ASN A 201     -24.716  14.845 -19.740  1.00  0.47           C  
ATOM   1518  O   ASN A 201     -23.756  14.114 -19.517  1.00  0.47           O  
ATOM   1519  CB  ASN A 201     -25.069  16.670 -17.970  1.00  0.47           C  
ATOM   1520  CG  ASN A 201     -23.707  16.622 -17.269  1.00  0.47           C  
ATOM   1521  OD1 ASN A 201     -22.948  15.668 -17.092  1.00  0.47           O  
ATOM   1522  ND2 ASN A 201     -23.332  17.832 -16.799  1.00  0.47           N  
ATOM   1523  N   ILE A 202     -24.964  15.311 -20.989  1.00  0.40           N  
ATOM   1524  CA  ILE A 202     -24.206  14.957 -22.193  1.00  0.40           C  
ATOM   1525  C   ILE A 202     -22.782  15.492 -22.213  1.00  0.40           C  
ATOM   1526  O   ILE A 202     -22.033  15.349 -23.173  1.00  0.40           O  
ATOM   1527  CB  ILE A 202     -24.893  15.444 -23.470  1.00  0.40           C  
ATOM   1528  CG1 ILE A 202     -24.977  16.990 -23.580  1.00  0.40           C  
ATOM   1529  CG2 ILE A 202     -26.282  14.776 -23.563  1.00  0.40           C  
ATOM   1530  CD1 ILE A 202     -25.309  17.469 -24.999  1.00  0.40           C  
ATOM   1531  N   LYS A 203     -22.352  16.137 -21.113  1.00  0.41           N  
ATOM   1532  CA  LYS A 203     -20.991  16.572 -20.931  1.00  0.41           C  
ATOM   1533  C   LYS A 203     -20.115  15.373 -20.609  1.00  0.41           C  
ATOM   1534  O   LYS A 203     -18.897  15.440 -20.749  1.00  0.41           O  
ATOM   1535  CB  LYS A 203     -20.923  17.631 -19.790  1.00  0.41           C  
ATOM   1536  CG  LYS A 203     -19.567  18.323 -19.560  1.00  0.41           C  
ATOM   1537  CD  LYS A 203     -19.125  19.209 -20.723  1.00  0.41           C  
ATOM   1538  CE  LYS A 203     -17.718  19.755 -20.528  1.00  0.41           C  
ATOM   1539  NZ  LYS A 203     -17.474  20.700 -21.610  1.00  0.41           N  
ATOM   1540  N   LYS A 204     -20.692  14.245 -20.140  1.00  0.57           N  
ATOM   1541  CA  LYS A 204     -19.980  12.995 -19.945  1.00  0.57           C  
ATOM   1542  C   LYS A 204     -19.880  12.208 -21.240  1.00  0.57           C  
ATOM   1543  O   LYS A 204     -20.843  12.077 -21.988  1.00  0.57           O  
ATOM   1544  CB  LYS A 204     -20.678  12.105 -18.880  1.00  0.57           C  
ATOM   1545  CG  LYS A 204     -20.837  12.740 -17.485  1.00  0.57           C  
ATOM   1546  CD  LYS A 204     -19.555  12.723 -16.632  1.00  0.57           C  
ATOM   1547  CE  LYS A 204     -19.687  13.379 -15.252  1.00  0.57           C  
ATOM   1548  NZ  LYS A 204     -20.401  14.674 -15.344  1.00  0.57           N  
ATOM   1549  N   TYR A 205     -18.684  11.670 -21.531  1.00  0.56           N  
ATOM   1550  CA  TYR A 205     -18.530  10.633 -22.535  1.00  0.56           C  
ATOM   1551  C   TYR A 205     -18.713   9.258 -21.914  1.00  0.56           C  
ATOM   1552  O   TYR A 205     -18.750   9.120 -20.694  1.00  0.56           O  
ATOM   1553  CB  TYR A 205     -17.124  10.667 -23.172  1.00  0.56           C  
ATOM   1554  CG  TYR A 205     -16.896  11.940 -23.926  1.00  0.56           C  
ATOM   1555  CD1 TYR A 205     -17.650  12.235 -25.073  1.00  0.56           C  
ATOM   1556  CD2 TYR A 205     -15.878  12.821 -23.529  1.00  0.56           C  
ATOM   1557  CE1 TYR A 205     -17.377  13.386 -25.825  1.00  0.56           C  
ATOM   1558  CE2 TYR A 205     -15.599  13.969 -24.283  1.00  0.56           C  
ATOM   1559  CZ  TYR A 205     -16.345  14.244 -25.435  1.00  0.56           C  
ATOM   1560  OH  TYR A 205     -16.046  15.376 -26.217  1.00  0.56           O  
ATOM   1561  N   LEU A 206     -18.761   8.192 -22.741  1.00  0.58           N  
ATOM   1562  CA  LEU A 206     -18.803   6.807 -22.280  1.00  0.58           C  
ATOM   1563  C   LEU A 206     -17.590   6.464 -21.419  1.00  0.58           C  
ATOM   1564  O   LEU A 206     -17.697   5.897 -20.339  1.00  0.58           O  
ATOM   1565  CB  LEU A 206     -18.849   5.826 -23.482  1.00  0.58           C  
ATOM   1566  CG  LEU A 206     -20.124   5.919 -24.349  1.00  0.58           C  
ATOM   1567  CD1 LEU A 206     -19.972   5.069 -25.618  1.00  0.58           C  
ATOM   1568  CD2 LEU A 206     -21.373   5.490 -23.568  1.00  0.58           C  
ATOM   1569  N   GLU A 207     -16.392   6.914 -21.829  1.00  0.54           N  
ATOM   1570  CA  GLU A 207     -15.174   6.867 -21.053  1.00  0.54           C  
ATOM   1571  C   GLU A 207     -15.297   7.562 -19.695  1.00  0.54           C  
ATOM   1572  O   GLU A 207     -14.861   7.021 -18.682  1.00  0.54           O  
ATOM   1573  CB  GLU A 207     -13.990   7.491 -21.848  1.00  0.54           C  
ATOM   1574  CG  GLU A 207     -13.851   7.014 -23.322  1.00  0.54           C  
ATOM   1575  CD  GLU A 207     -14.650   7.859 -24.320  1.00  0.54           C  
ATOM   1576  OE1 GLU A 207     -14.008   8.607 -25.096  1.00  0.54           O  
ATOM   1577  OE2 GLU A 207     -15.905   7.766 -24.317  1.00  0.54           O  
ATOM   1578  N   ASP A 208     -15.946   8.751 -19.604  1.00  0.56           N  
ATOM   1579  CA  ASP A 208     -16.240   9.386 -18.328  1.00  0.56           C  
ATOM   1580  C   ASP A 208     -17.174   8.547 -17.455  1.00  0.56           C  
ATOM   1581  O   ASP A 208     -16.934   8.406 -16.257  1.00  0.56           O  
ATOM   1582  CB  ASP A 208     -16.922  10.774 -18.478  1.00  0.56           C  
ATOM   1583  CG  ASP A 208     -16.009  11.849 -19.002  1.00  0.56           C  
ATOM   1584  OD1 ASP A 208     -14.851  11.935 -18.540  1.00  0.56           O  
ATOM   1585  OD2 ASP A 208     -16.532  12.712 -19.760  1.00  0.56           O  
ATOM   1586  N   GLU A 209     -18.248   7.966 -18.034  1.00  0.60           N  
ATOM   1587  CA  GLU A 209     -19.228   7.123 -17.361  1.00  0.60           C  
ATOM   1588  C   GLU A 209     -18.571   5.863 -16.788  1.00  0.60           C  
ATOM   1589  O   GLU A 209     -18.727   5.553 -15.603  1.00  0.60           O  
ATOM   1590  CB  GLU A 209     -20.380   6.753 -18.345  1.00  0.60           C  
ATOM   1591  CG  GLU A 209     -21.267   7.945 -18.824  1.00  0.60           C  
ATOM   1592  CD  GLU A 209     -22.144   7.625 -20.045  1.00  0.60           C  
ATOM   1593  OE1 GLU A 209     -22.225   6.436 -20.444  1.00  0.60           O  
ATOM   1594  OE2 GLU A 209     -22.721   8.588 -20.615  1.00  0.60           O  
ATOM   1595  N   ASP A 210     -17.723   5.174 -17.586  1.00  0.60           N  
ATOM   1596  CA  ASP A 210     -16.893   4.053 -17.164  1.00  0.60           C  
ATOM   1597  C   ASP A 210     -15.901   4.416 -16.059  1.00  0.60           C  
ATOM   1598  O   ASP A 210     -15.784   3.712 -15.059  1.00  0.60           O  
ATOM   1599  CB  ASP A 210     -16.074   3.480 -18.352  1.00  0.60           C  
ATOM   1600  CG  ASP A 210     -16.918   2.688 -19.339  1.00  0.60           C  
ATOM   1601  OD1 ASP A 210     -18.124   2.467 -19.080  1.00  0.60           O  
ATOM   1602  OD2 ASP A 210     -16.309   2.243 -20.348  1.00  0.60           O  
ATOM   1603  N   LEU A 211     -15.197   5.570 -16.167  1.00  0.62           N  
ATOM   1604  CA  LEU A 211     -14.306   6.074 -15.124  1.00  0.62           C  
ATOM   1605  C   LEU A 211     -15.041   6.305 -13.810  1.00  0.62           C  
ATOM   1606  O   LEU A 211     -14.552   6.006 -12.725  1.00  0.62           O  
ATOM   1607  CB  LEU A 211     -13.633   7.413 -15.535  1.00  0.62           C  
ATOM   1608  CG  LEU A 211     -12.482   7.302 -16.555  1.00  0.62           C  
ATOM   1609  CD1 LEU A 211     -12.106   8.703 -17.068  1.00  0.62           C  
ATOM   1610  CD2 LEU A 211     -11.252   6.596 -15.959  1.00  0.62           C  
ATOM   1611  N   LEU A 212     -16.281   6.812 -13.869  1.00  0.64           N  
ATOM   1612  CA  LEU A 212     -17.141   6.915 -12.711  1.00  0.64           C  
ATOM   1613  C   LEU A 212     -17.580   5.564 -12.145  1.00  0.64           C  
ATOM   1614  O   LEU A 212     -17.771   5.464 -10.938  1.00  0.64           O  
ATOM   1615  CB  LEU A 212     -18.354   7.816 -13.010  1.00  0.64           C  
ATOM   1616  CG  LEU A 212     -17.982   9.296 -13.237  1.00  0.64           C  
ATOM   1617  CD1 LEU A 212     -18.961   9.893 -14.247  1.00  0.64           C  
ATOM   1618  CD2 LEU A 212     -17.902  10.108 -11.931  1.00  0.64           C  
ATOM   1619  N   GLU A 213     -17.709   4.466 -12.947  1.00  0.63           N  
ATOM   1620  CA  GLU A 213     -17.840   3.118 -12.369  1.00  0.63           C  
ATOM   1621  C   GLU A 213     -16.594   2.745 -11.547  1.00  0.63           C  
ATOM   1622  O   GLU A 213     -16.735   2.212 -10.443  1.00  0.63           O  
ATOM   1623  CB  GLU A 213     -18.290   1.921 -13.307  1.00  0.63           C  
ATOM   1624  CG  GLU A 213     -18.424   0.608 -12.449  1.00  0.63           C  
ATOM   1625  CD  GLU A 213     -18.971  -0.758 -12.889  1.00  0.63           C  
ATOM   1626  OE1 GLU A 213     -18.419  -1.451 -13.775  1.00  0.63           O  
ATOM   1627  OE2 GLU A 213     -19.767  -1.295 -12.061  1.00  0.63           O  
ATOM   1628  N   ASP A 214     -15.355   3.087 -11.988  1.00  0.64           N  
ATOM   1629  CA  ASP A 214     -14.165   2.914 -11.151  1.00  0.64           C  
ATOM   1630  C   ASP A 214     -14.269   3.675  -9.814  1.00  0.64           C  
ATOM   1631  O   ASP A 214     -14.003   3.125  -8.746  1.00  0.64           O  
ATOM   1632  CB  ASP A 214     -12.848   3.312 -11.827  1.00  0.64           C  
ATOM   1633  CG  ASP A 214     -12.498   2.465 -13.002  1.00  0.64           C  
ATOM   1634  OD1 ASP A 214     -12.552   1.208 -13.030  1.00  0.64           O  
ATOM   1635  OD2 ASP A 214     -11.980   3.157 -13.926  1.00  0.64           O  
ATOM   1636  N   THR A 215     -14.764   4.935  -9.826  1.00  0.69           N  
ATOM   1637  CA  THR A 215     -15.091   5.720  -8.624  1.00  0.69           C  
ATOM   1638  C   THR A 215     -16.183   5.096  -7.762  1.00  0.69           C  
ATOM   1639  O   THR A 215     -16.136   5.116  -6.534  1.00  0.69           O  
ATOM   1640  CB  THR A 215     -15.527   7.160  -8.918  1.00  0.69           C  
ATOM   1641  OG1 THR A 215     -14.751   7.709  -9.965  1.00  0.69           O  
ATOM   1642  CG2 THR A 215     -15.299   8.076  -7.705  1.00  0.69           C  
ATOM   1643  N   LEU A 216     -17.237   4.514  -8.368  1.00  0.71           N  
ATOM   1644  CA  LEU A 216     -18.304   3.831  -7.655  1.00  0.71           C  
ATOM   1645  C   LEU A 216     -17.838   2.605  -6.887  1.00  0.71           C  
ATOM   1646  O   LEU A 216     -18.176   2.415  -5.718  1.00  0.71           O  
ATOM   1647  CB  LEU A 216     -19.429   3.421  -8.637  1.00  0.71           C  
ATOM   1648  CG  LEU A 216     -20.753   2.959  -7.991  1.00  0.71           C  
ATOM   1649  CD1 LEU A 216     -21.308   3.959  -6.964  1.00  0.71           C  
ATOM   1650  CD2 LEU A 216     -21.797   2.711  -9.090  1.00  0.71           C  
ATOM   1651  N   ILE A 217     -16.997   1.751  -7.506  1.00  0.68           N  
ATOM   1652  CA  ILE A 217     -16.421   0.601  -6.826  1.00  0.68           C  
ATOM   1653  C   ILE A 217     -15.487   0.993  -5.684  1.00  0.68           C  
ATOM   1654  O   ILE A 217     -15.532   0.354  -4.636  1.00  0.68           O  
ATOM   1655  CB  ILE A 217     -15.838  -0.470  -7.753  1.00  0.68           C  
ATOM   1656  CG1 ILE A 217     -14.631   0.028  -8.575  1.00  0.68           C  
ATOM   1657  CG2 ILE A 217     -16.980  -0.992  -8.656  1.00  0.68           C  
ATOM   1658  CD1 ILE A 217     -14.063  -0.969  -9.594  1.00  0.68           C  
ATOM   1659  N   GLU A 218     -14.681   2.071  -5.827  1.00  0.68           N  
ATOM   1660  CA  GLU A 218     -13.905   2.685  -4.752  1.00  0.68           C  
ATOM   1661  C   GLU A 218     -14.752   3.245  -3.603  1.00  0.68           C  
ATOM   1662  O   GLU A 218     -14.543   2.936  -2.429  1.00  0.68           O  
ATOM   1663  CB  GLU A 218     -13.060   3.825  -5.368  1.00  0.68           C  
ATOM   1664  CG  GLU A 218     -12.123   4.564  -4.383  1.00  0.68           C  
ATOM   1665  CD  GLU A 218     -11.347   5.700  -5.049  1.00  0.68           C  
ATOM   1666  OE1 GLU A 218     -11.653   6.045  -6.219  1.00  0.68           O  
ATOM   1667  OE2 GLU A 218     -10.437   6.240  -4.369  1.00  0.68           O  
ATOM   1668  N   THR A 219     -15.811   4.020  -3.911  1.00  0.75           N  
ATOM   1669  CA  THR A 219     -16.765   4.538  -2.927  1.00  0.75           C  
ATOM   1670  C   THR A 219     -17.482   3.438  -2.171  1.00  0.75           C  
ATOM   1671  O   THR A 219     -17.616   3.504  -0.950  1.00  0.75           O  
ATOM   1672  CB  THR A 219     -17.772   5.493  -3.556  1.00  0.75           C  
ATOM   1673  OG1 THR A 219     -17.140   6.739  -3.811  1.00  0.75           O  
ATOM   1674  CG2 THR A 219     -18.962   5.802  -2.638  1.00  0.75           C  
ATOM   1675  N   GLN A 220     -17.902   2.345  -2.845  1.00  0.72           N  
ATOM   1676  CA  GLN A 220     -18.458   1.182  -2.166  1.00  0.72           C  
ATOM   1677  C   GLN A 220     -17.497   0.554  -1.155  1.00  0.72           C  
ATOM   1678  O   GLN A 220     -17.904   0.227  -0.048  1.00  0.72           O  
ATOM   1679  CB  GLN A 220     -18.953   0.100  -3.164  1.00  0.72           C  
ATOM   1680  CG  GLN A 220     -19.674  -1.111  -2.506  1.00  0.72           C  
ATOM   1681  CD  GLN A 220     -20.956  -0.684  -1.783  1.00  0.72           C  
ATOM   1682  OE1 GLN A 220     -21.669   0.208  -2.238  1.00  0.72           O  
ATOM   1683  NE2 GLN A 220     -21.289  -1.341  -0.650  1.00  0.72           N  
ATOM   1684  N   GLN A 221     -16.184   0.429  -1.458  1.00  0.71           N  
ATOM   1685  CA  GLN A 221     -15.176  -0.061  -0.516  1.00  0.71           C  
ATOM   1686  C   GLN A 221     -15.073   0.786   0.742  1.00  0.71           C  
ATOM   1687  O   GLN A 221     -14.944   0.269   1.850  1.00  0.71           O  
ATOM   1688  CB  GLN A 221     -13.756  -0.044  -1.134  1.00  0.71           C  
ATOM   1689  CG  GLN A 221     -13.539  -0.948  -2.359  1.00  0.71           C  
ATOM   1690  CD  GLN A 221     -12.216  -0.595  -3.036  1.00  0.71           C  
ATOM   1691  OE1 GLN A 221     -11.470   0.295  -2.636  1.00  0.71           O  
ATOM   1692  NE2 GLN A 221     -11.897  -1.331  -4.119  1.00  0.71           N  
ATOM   1693  N   ALA A 222     -15.152   2.122   0.595  1.00  0.76           N  
ATOM   1694  CA  ALA A 222     -15.194   3.041   1.707  1.00  0.76           C  
ATOM   1695  C   ALA A 222     -16.418   2.818   2.594  1.00  0.76           C  
ATOM   1696  O   ALA A 222     -16.310   2.808   3.821  1.00  0.76           O  
ATOM   1697  CB  ALA A 222     -15.133   4.484   1.169  1.00  0.76           C  
ATOM   1698  N   ILE A 223     -17.609   2.576   1.994  1.00  0.75           N  
ATOM   1699  CA  ILE A 223     -18.816   2.199   2.732  1.00  0.75           C  
ATOM   1700  C   ILE A 223     -18.645   0.877   3.458  1.00  0.75           C  
ATOM   1701  O   ILE A 223     -18.925   0.785   4.650  1.00  0.75           O  
ATOM   1702  CB  ILE A 223     -20.078   2.129   1.859  1.00  0.75           C  
ATOM   1703  CG1 ILE A 223     -20.314   3.488   1.172  1.00  0.75           C  
ATOM   1704  CG2 ILE A 223     -21.317   1.747   2.712  1.00  0.75           C  
ATOM   1705  CD1 ILE A 223     -21.506   3.525   0.216  1.00  0.75           C  
ATOM   1706  N   GLU A 224     -18.111  -0.164   2.780  1.00  0.70           N  
ATOM   1707  CA  GLU A 224     -17.889  -1.475   3.372  1.00  0.70           C  
ATOM   1708  C   GLU A 224     -16.941  -1.401   4.571  1.00  0.70           C  
ATOM   1709  O   GLU A 224     -17.226  -1.944   5.633  1.00  0.70           O  
ATOM   1710  CB  GLU A 224     -17.284  -2.479   2.343  1.00  0.70           C  
ATOM   1711  CG  GLU A 224     -18.036  -2.626   0.995  1.00  0.70           C  
ATOM   1712  CD  GLU A 224     -18.802  -3.914   0.709  1.00  0.70           C  
ATOM   1713  OE1 GLU A 224     -18.169  -5.003   0.683  1.00  0.70           O  
ATOM   1714  OE2 GLU A 224     -19.998  -3.777   0.342  1.00  0.70           O  
ATOM   1715  N   MET A 225     -15.805  -0.675   4.461  1.00  0.69           N  
ATOM   1716  CA  MET A 225     -14.882  -0.461   5.567  1.00  0.69           C  
ATOM   1717  C   MET A 225     -15.470   0.317   6.731  1.00  0.69           C  
ATOM   1718  O   MET A 225     -15.259  -0.047   7.885  1.00  0.69           O  
ATOM   1719  CB  MET A 225     -13.549   0.187   5.107  1.00  0.69           C  
ATOM   1720  CG  MET A 225     -12.631  -0.753   4.299  1.00  0.69           C  
ATOM   1721  SD  MET A 225     -12.232  -2.288   5.183  1.00  0.69           S  
ATOM   1722  CE  MET A 225     -13.329  -3.347   4.204  1.00  0.69           C  
ATOM   1723  N   ALA A 226     -16.262   1.378   6.479  1.00  0.76           N  
ATOM   1724  CA  ALA A 226     -16.952   2.105   7.529  1.00  0.76           C  
ATOM   1725  C   ALA A 226     -17.920   1.216   8.308  1.00  0.76           C  
ATOM   1726  O   ALA A 226     -17.938   1.217   9.540  1.00  0.76           O  
ATOM   1727  CB  ALA A 226     -17.678   3.315   6.902  1.00  0.76           C  
ATOM   1728  N   ASP A 227     -18.688   0.377   7.594  1.00  0.71           N  
ATOM   1729  CA  ASP A 227     -19.583  -0.609   8.170  1.00  0.71           C  
ATOM   1730  C   ASP A 227     -18.865  -1.716   8.933  1.00  0.71           C  
ATOM   1731  O   ASP A 227     -19.248  -2.076  10.048  1.00  0.71           O  
ATOM   1732  CB  ASP A 227     -20.469  -1.228   7.061  1.00  0.71           C  
ATOM   1733  CG  ASP A 227     -21.443  -0.208   6.540  1.00  0.71           C  
ATOM   1734  OD1 ASP A 227     -21.333   0.999   6.887  1.00  0.71           O  
ATOM   1735  OD2 ASP A 227     -22.401  -0.577   5.808  1.00  0.71           O  
ATOM   1736  N   ILE A 228     -17.761  -2.260   8.378  1.00  0.71           N  
ATOM   1737  CA  ILE A 228     -16.916  -3.230   9.059  1.00  0.71           C  
ATOM   1738  C   ILE A 228     -16.340  -2.668  10.348  1.00  0.71           C  
ATOM   1739  O   ILE A 228     -16.452  -3.287  11.405  1.00  0.71           O  
ATOM   1740  CB  ILE A 228     -15.789  -3.716   8.141  1.00  0.71           C  
ATOM   1741  CG1 ILE A 228     -16.312  -4.651   7.019  1.00  0.71           C  
ATOM   1742  CG2 ILE A 228     -14.641  -4.410   8.909  1.00  0.71           C  
ATOM   1743  CD1 ILE A 228     -16.870  -5.999   7.490  1.00  0.71           C  
ATOM   1744  N   TYR A 229     -15.767  -1.449  10.333  1.00  0.70           N  
ATOM   1745  CA  TYR A 229     -15.260  -0.823  11.539  1.00  0.70           C  
ATOM   1746  C   TYR A 229     -16.346  -0.464  12.541  1.00  0.70           C  
ATOM   1747  O   TYR A 229     -16.152  -0.666  13.733  1.00  0.70           O  
ATOM   1748  CB  TYR A 229     -14.325   0.373  11.244  1.00  0.70           C  
ATOM   1749  CG  TYR A 229     -13.076  -0.064  10.505  1.00  0.70           C  
ATOM   1750  CD1 TYR A 229     -12.302  -1.172  10.912  1.00  0.70           C  
ATOM   1751  CD2 TYR A 229     -12.624   0.693   9.413  1.00  0.70           C  
ATOM   1752  CE1 TYR A 229     -11.101  -1.484  10.265  1.00  0.70           C  
ATOM   1753  CE2 TYR A 229     -11.429   0.374   8.753  1.00  0.70           C  
ATOM   1754  CZ  TYR A 229     -10.662  -0.698   9.206  1.00  0.70           C  
ATOM   1755  OH  TYR A 229      -9.431  -0.999   8.620  1.00  0.70           O  
ATOM   1756  N   GLY A 230     -17.539   0.004  12.107  1.00  0.74           N  
ATOM   1757  CA  GLY A 230     -18.740   0.088  12.952  1.00  0.74           C  
ATOM   1758  C   GLY A 230     -19.048  -1.165  13.748  1.00  0.74           C  
ATOM   1759  O   GLY A 230     -19.207  -1.131  14.967  1.00  0.74           O  
ATOM   1760  N   ASN A 231     -19.069  -2.331  13.075  1.00  0.70           N  
ATOM   1761  CA  ASN A 231     -19.183  -3.631  13.721  1.00  0.70           C  
ATOM   1762  C   ASN A 231     -18.028  -3.946  14.678  1.00  0.70           C  
ATOM   1763  O   ASN A 231     -18.251  -4.449  15.778  1.00  0.70           O  
ATOM   1764  CB  ASN A 231     -19.298  -4.771  12.675  1.00  0.70           C  
ATOM   1765  CG  ASN A 231     -20.622  -4.673  11.926  1.00  0.70           C  
ATOM   1766  OD1 ASN A 231     -21.591  -4.059  12.368  1.00  0.70           O  
ATOM   1767  ND2 ASN A 231     -20.694  -5.343  10.751  1.00  0.70           N  
ATOM   1768  N   VAL A 232     -16.765  -3.623  14.315  1.00  0.74           N  
ATOM   1769  CA  VAL A 232     -15.612  -3.773  15.202  1.00  0.74           C  
ATOM   1770  C   VAL A 232     -15.749  -2.936  16.470  1.00  0.74           C  
ATOM   1771  O   VAL A 232     -15.538  -3.434  17.569  1.00  0.74           O  
ATOM   1772  CB  VAL A 232     -14.295  -3.427  14.498  1.00  0.74           C  
ATOM   1773  CG1 VAL A 232     -13.093  -3.425  15.466  1.00  0.74           C  
ATOM   1774  CG2 VAL A 232     -14.007  -4.440  13.373  1.00  0.74           C  
ATOM   1775  N   LEU A 233     -16.169  -1.656  16.385  1.00  0.73           N  
ATOM   1776  CA  LEU A 233     -16.365  -0.811  17.554  1.00  0.73           C  
ATOM   1777  C   LEU A 233     -17.461  -1.324  18.478  1.00  0.73           C  
ATOM   1778  O   LEU A 233     -17.295  -1.352  19.696  1.00  0.73           O  
ATOM   1779  CB  LEU A 233     -16.629   0.663  17.176  1.00  0.73           C  
ATOM   1780  CG  LEU A 233     -15.530   1.334  16.324  1.00  0.73           C  
ATOM   1781  CD1 LEU A 233     -15.953   2.781  16.064  1.00  0.73           C  
ATOM   1782  CD2 LEU A 233     -14.126   1.279  16.950  1.00  0.73           C  
ATOM   1783  N   HIS A 234     -18.581  -1.827  17.917  1.00  0.64           N  
ATOM   1784  CA  HIS A 234     -19.603  -2.518  18.690  1.00  0.64           C  
ATOM   1785  C   HIS A 234     -19.076  -3.770  19.393  1.00  0.64           C  
ATOM   1786  O   HIS A 234     -19.244  -3.949  20.595  1.00  0.64           O  
ATOM   1787  CB  HIS A 234     -20.784  -2.906  17.772  1.00  0.64           C  
ATOM   1788  CG  HIS A 234     -21.974  -3.367  18.543  1.00  0.64           C  
ATOM   1789  ND1 HIS A 234     -22.724  -2.389  19.148  1.00  0.64           N  
ATOM   1790  CD2 HIS A 234     -22.440  -4.602  18.867  1.00  0.64           C  
ATOM   1791  CE1 HIS A 234     -23.644  -3.041  19.832  1.00  0.64           C  
ATOM   1792  NE2 HIS A 234     -23.512  -4.380  19.699  1.00  0.64           N  
ATOM   1793  N   SER A 235     -18.316  -4.626  18.672  1.00  0.72           N  
ATOM   1794  CA  SER A 235     -17.642  -5.805  19.226  1.00  0.72           C  
ATOM   1795  C   SER A 235     -16.666  -5.451  20.349  1.00  0.72           C  
ATOM   1796  O   SER A 235     -16.607  -6.103  21.398  1.00  0.72           O  
ATOM   1797  CB  SER A 235     -16.898  -6.598  18.110  1.00  0.72           C  
ATOM   1798  OG  SER A 235     -16.148  -7.703  18.623  1.00  0.72           O  
ATOM   1799  N   MET A 236     -15.908  -4.345  20.186  1.00  0.68           N  
ATOM   1800  CA  MET A 236     -15.058  -3.813  21.229  1.00  0.68           C  
ATOM   1801  C   MET A 236     -15.820  -3.431  22.494  1.00  0.68           C  
ATOM   1802  O   MET A 236     -15.454  -3.896  23.571  1.00  0.68           O  
ATOM   1803  CB  MET A 236     -14.257  -2.576  20.742  1.00  0.68           C  
ATOM   1804  CG  MET A 236     -13.138  -2.888  19.728  1.00  0.68           C  
ATOM   1805  SD  MET A 236     -12.203  -1.411  19.227  1.00  0.68           S  
ATOM   1806  CE  MET A 236     -10.802  -2.284  18.481  1.00  0.68           C  
ATOM   1807  N   THR A 237     -16.931  -2.659  22.397  1.00  0.71           N  
ATOM   1808  CA  THR A 237     -17.786  -2.269  23.530  1.00  0.71           C  
ATOM   1809  C   THR A 237     -18.341  -3.460  24.269  1.00  0.71           C  
ATOM   1810  O   THR A 237     -18.216  -3.552  25.493  1.00  0.71           O  
ATOM   1811  CB  THR A 237     -18.961  -1.389  23.110  1.00  0.71           C  
ATOM   1812  OG1 THR A 237     -18.463  -0.149  22.634  1.00  0.71           O  
ATOM   1813  CG2 THR A 237     -19.909  -1.050  24.275  1.00  0.71           C  
ATOM   1814  N   GLU A 238     -18.872  -4.453  23.534  1.00  0.68           N  
ATOM   1815  CA  GLU A 238     -19.356  -5.692  24.105  1.00  0.68           C  
ATOM   1816  C   GLU A 238     -18.306  -6.483  24.851  1.00  0.68           C  
ATOM   1817  O   GLU A 238     -18.556  -7.001  25.938  1.00  0.68           O  
ATOM   1818  CB  GLU A 238     -20.058  -6.558  23.030  1.00  0.68           C  
ATOM   1819  CG  GLU A 238     -21.368  -5.895  22.534  1.00  0.68           C  
ATOM   1820  CD  GLU A 238     -22.211  -5.442  23.728  1.00  0.68           C  
ATOM   1821  OE1 GLU A 238     -22.633  -6.323  24.519  1.00  0.68           O  
ATOM   1822  OE2 GLU A 238     -22.317  -4.204  23.938  1.00  0.68           O  
ATOM   1823  N   THR A 239     -17.057  -6.540  24.345  1.00  0.66           N  
ATOM   1824  CA  THR A 239     -15.955  -7.119  25.116  1.00  0.66           C  
ATOM   1825  C   THR A 239     -15.716  -6.422  26.459  1.00  0.66           C  
ATOM   1826  O   THR A 239     -15.664  -7.104  27.479  1.00  0.66           O  
ATOM   1827  CB  THR A 239     -14.641  -7.229  24.359  1.00  0.66           C  
ATOM   1828  OG1 THR A 239     -14.809  -8.077  23.214  1.00  0.66           O  
ATOM   1829  CG2 THR A 239     -13.553  -7.877  25.234  1.00  0.66           C  
ATOM   1830  N   PHE A 240     -15.662  -5.064  26.565  1.00  0.60           N  
ATOM   1831  CA  PHE A 240     -15.506  -4.391  27.867  1.00  0.60           C  
ATOM   1832  C   PHE A 240     -16.643  -4.706  28.832  1.00  0.60           C  
ATOM   1833  O   PHE A 240     -16.410  -5.019  29.998  1.00  0.60           O  
ATOM   1834  CB  PHE A 240     -15.462  -2.830  27.821  1.00  0.60           C  
ATOM   1835  CG  PHE A 240     -14.300  -2.275  27.052  1.00  0.60           C  
ATOM   1836  CD1 PHE A 240     -14.431  -2.074  25.680  1.00  0.60           C  
ATOM   1837  CD2 PHE A 240     -13.108  -1.869  27.672  1.00  0.60           C  
ATOM   1838  CE1 PHE A 240     -13.360  -1.619  24.912  1.00  0.60           C  
ATOM   1839  CE2 PHE A 240     -12.084  -1.263  26.931  1.00  0.60           C  
ATOM   1840  CZ  PHE A 240     -12.194  -1.176  25.540  1.00  0.60           C  
ATOM   1841  N   ALA A 241     -17.904  -4.678  28.351  1.00  0.69           N  
ATOM   1842  CA  ALA A 241     -19.083  -5.003  29.133  1.00  0.69           C  
ATOM   1843  C   ALA A 241     -19.054  -6.432  29.666  1.00  0.69           C  
ATOM   1844  O   ALA A 241     -19.382  -6.705  30.820  1.00  0.69           O  
ATOM   1845  CB  ALA A 241     -20.341  -4.743  28.283  1.00  0.69           C  
ATOM   1846  N   SER A 242     -18.586  -7.383  28.845  1.00  0.68           N  
ATOM   1847  CA  SER A 242     -18.384  -8.760  29.264  1.00  0.68           C  
ATOM   1848  C   SER A 242     -17.220  -8.976  30.234  1.00  0.68           C  
ATOM   1849  O   SER A 242     -17.236  -9.872  31.073  1.00  0.68           O  
ATOM   1850  CB  SER A 242     -18.299  -9.700  28.041  1.00  0.68           C  
ATOM   1851  OG  SER A 242     -19.348 -10.669  28.096  1.00  0.68           O  
ATOM   1852  N   ILE A 243     -16.162  -8.135  30.202  1.00  0.61           N  
ATOM   1853  CA  ILE A 243     -15.167  -8.112  31.276  1.00  0.61           C  
ATOM   1854  C   ILE A 243     -15.728  -7.517  32.577  1.00  0.61           C  
ATOM   1855  O   ILE A 243     -15.464  -8.027  33.669  1.00  0.61           O  
ATOM   1856  CB  ILE A 243     -13.832  -7.467  30.892  1.00  0.61           C  
ATOM   1857  CG1 ILE A 243     -13.237  -8.020  29.570  1.00  0.61           C  
ATOM   1858  CG2 ILE A 243     -12.804  -7.690  32.024  1.00  0.61           C  
ATOM   1859  CD1 ILE A 243     -12.976  -9.533  29.533  1.00  0.61           C  
ATOM   1860  N   ILE A 244     -16.585  -6.460  32.517  1.00  0.63           N  
ATOM   1861  CA  ILE A 244     -17.304  -5.912  33.681  1.00  0.63           C  
ATOM   1862  C   ILE A 244     -18.120  -7.005  34.353  1.00  0.63           C  
ATOM   1863  O   ILE A 244     -18.043  -7.208  35.568  1.00  0.63           O  
ATOM   1864  CB  ILE A 244     -18.245  -4.744  33.312  1.00  0.63           C  
ATOM   1865  CG1 ILE A 244     -17.463  -3.506  32.818  1.00  0.63           C  
ATOM   1866  CG2 ILE A 244     -19.172  -4.329  34.483  1.00  0.63           C  
ATOM   1867  CD1 ILE A 244     -18.366  -2.400  32.247  1.00  0.63           C  
ATOM   1868  N   SER A 245     -18.838  -7.813  33.551  1.00  0.67           N  
ATOM   1869  CA  SER A 245     -19.677  -8.896  34.027  1.00  0.67           C  
ATOM   1870  C   SER A 245     -18.912 -10.104  34.561  1.00  0.67           C  
ATOM   1871  O   SER A 245     -19.513 -11.004  35.135  1.00  0.67           O  
ATOM   1872  CB  SER A 245     -20.759  -9.305  32.989  1.00  0.67           C  
ATOM   1873  OG  SER A 245     -20.213  -9.991  31.866  1.00  0.67           O  
ATOM   1874  N   ASN A 246     -17.563 -10.128  34.461  1.00  0.64           N  
ATOM   1875  CA  ASN A 246     -16.724 -11.111  35.129  1.00  0.64           C  
ATOM   1876  C   ASN A 246     -16.132 -10.545  36.431  1.00  0.64           C  
ATOM   1877  O   ASN A 246     -15.922 -11.263  37.407  1.00  0.64           O  
ATOM   1878  CB  ASN A 246     -15.611 -11.558  34.145  1.00  0.64           C  
ATOM   1879  CG  ASN A 246     -14.783 -12.708  34.711  1.00  0.64           C  
ATOM   1880  OD1 ASN A 246     -15.275 -13.583  35.423  1.00  0.64           O  
ATOM   1881  ND2 ASN A 246     -13.470 -12.729  34.388  1.00  0.64           N  
ATOM   1882  N   ASN A 247     -15.923  -9.213  36.539  1.00  0.64           N  
ATOM   1883  CA  ASN A 247     -15.539  -8.588  37.806  1.00  0.64           C  
ATOM   1884  C   ASN A 247     -16.693  -8.638  38.797  1.00  0.64           C  
ATOM   1885  O   ASN A 247     -16.497  -8.724  40.008  1.00  0.64           O  
ATOM   1886  CB  ASN A 247     -15.060  -7.120  37.632  1.00  0.64           C  
ATOM   1887  CG  ASN A 247     -13.651  -7.098  37.048  1.00  0.64           C  
ATOM   1888  OD1 ASN A 247     -12.926  -8.090  37.040  1.00  0.64           O  
ATOM   1889  ND2 ASN A 247     -13.201  -5.906  36.587  1.00  0.64           N  
ATOM   1890  N   GLN A 248     -17.925  -8.689  38.261  1.00  0.65           N  
ATOM   1891  CA  GLN A 248     -19.141  -9.030  38.960  1.00  0.65           C  
ATOM   1892  C   GLN A 248     -19.046 -10.368  39.681  1.00  0.65           C  
ATOM   1893  O   GLN A 248     -19.347 -10.487  40.868  1.00  0.65           O  
ATOM   1894  CB  GLN A 248     -20.229  -9.117  37.868  1.00  0.65           C  
ATOM   1895  CG  GLN A 248     -21.575  -9.720  38.297  1.00  0.65           C  
ATOM   1896  CD  GLN A 248     -22.726  -9.276  37.395  1.00  0.65           C  
ATOM   1897  OE1 GLN A 248     -23.686  -8.650  37.855  1.00  0.65           O  
ATOM   1898  NE2 GLN A 248     -22.660  -9.653  36.099  1.00  0.65           N  
ATOM   1899  N   ASN A 249     -18.549 -11.407  38.984  1.00  0.66           N  
ATOM   1900  CA  ASN A 249     -18.345 -12.716  39.559  1.00  0.66           C  
ATOM   1901  C   ASN A 249     -17.279 -12.723  40.644  1.00  0.66           C  
ATOM   1902  O   ASN A 249     -17.534 -13.192  41.748  1.00  0.66           O  
ATOM   1903  CB  ASN A 249     -17.937 -13.748  38.474  1.00  0.66           C  
ATOM   1904  CG  ASN A 249     -19.072 -13.989  37.485  1.00  0.66           C  
ATOM   1905  OD1 ASN A 249     -19.942 -13.161  37.238  1.00  0.66           O  
ATOM   1906  ND2 ASN A 249     -19.070 -15.191  36.874  1.00  0.66           N  
ATOM   1907  N   ASN A 250     -16.077 -12.154  40.395  1.00  0.65           N  
ATOM   1908  CA  ASN A 250     -14.990 -12.145  41.372  1.00  0.65           C  
ATOM   1909  C   ASN A 250     -15.324 -11.389  42.661  1.00  0.65           C  
ATOM   1910  O   ASN A 250     -14.975 -11.826  43.754  1.00  0.65           O  
ATOM   1911  CB  ASN A 250     -13.646 -11.648  40.766  1.00  0.65           C  
ATOM   1912  CG  ASN A 250     -12.962 -12.736  39.932  1.00  0.65           C  
ATOM   1913  OD1 ASN A 250     -13.105 -13.942  40.154  1.00  0.65           O  
ATOM   1914  ND2 ASN A 250     -12.118 -12.298  38.967  1.00  0.65           N  
ATOM   1915  N   ILE A 251     -16.052 -10.262  42.592  1.00  0.70           N  
ATOM   1916  CA  ILE A 251     -16.533  -9.569  43.780  1.00  0.70           C  
ATOM   1917  C   ILE A 251     -17.496 -10.400  44.614  1.00  0.70           C  
ATOM   1918  O   ILE A 251     -17.389 -10.462  45.842  1.00  0.70           O  
ATOM   1919  CB  ILE A 251     -17.132  -8.228  43.379  1.00  0.70           C  
ATOM   1920  CG1 ILE A 251     -15.974  -7.219  43.224  1.00  0.70           C  
ATOM   1921  CG2 ILE A 251     -18.212  -7.738  44.368  1.00  0.70           C  
ATOM   1922  CD1 ILE A 251     -16.381  -5.905  42.558  1.00  0.70           C  
ATOM   1923  N   MET A 252     -18.450 -11.107  43.977  1.00  0.70           N  
ATOM   1924  CA  MET A 252     -19.393 -11.917  44.720  1.00  0.70           C  
ATOM   1925  C   MET A 252     -18.769 -13.199  45.231  1.00  0.70           C  
ATOM   1926  O   MET A 252     -19.216 -13.745  46.236  1.00  0.70           O  
ATOM   1927  CB  MET A 252     -20.679 -12.200  43.915  1.00  0.70           C  
ATOM   1928  CG  MET A 252     -21.484 -10.925  43.612  1.00  0.70           C  
ATOM   1929  SD  MET A 252     -22.055 -10.001  45.077  1.00  0.70           S  
ATOM   1930  CE  MET A 252     -23.540 -10.994  45.386  1.00  0.70           C  
ATOM   1931  N   LYS A 253     -17.661 -13.670  44.617  1.00  0.70           N  
ATOM   1932  CA  LYS A 253     -16.810 -14.682  45.216  1.00  0.70           C  
ATOM   1933  C   LYS A 253     -16.224 -14.208  46.542  1.00  0.70           C  
ATOM   1934  O   LYS A 253     -16.380 -14.883  47.551  1.00  0.70           O  
ATOM   1935  CB  LYS A 253     -15.641 -15.073  44.273  1.00  0.70           C  
ATOM   1936  CG  LYS A 253     -16.068 -15.827  43.005  1.00  0.70           C  
ATOM   1937  CD  LYS A 253     -14.915 -16.072  42.017  1.00  0.70           C  
ATOM   1938  CE  LYS A 253     -14.002 -17.243  42.383  1.00  0.70           C  
ATOM   1939  NZ  LYS A 253     -12.832 -17.274  41.481  1.00  0.70           N  
ATOM   1940  N   THR A 254     -15.623 -12.997  46.608  1.00  0.73           N  
ATOM   1941  CA  THR A 254     -15.083 -12.430  47.855  1.00  0.73           C  
ATOM   1942  C   THR A 254     -16.142 -12.263  48.922  1.00  0.73           C  
ATOM   1943  O   THR A 254     -15.958 -12.658  50.072  1.00  0.73           O  
ATOM   1944  CB  THR A 254     -14.426 -11.060  47.656  1.00  0.73           C  
ATOM   1945  OG1 THR A 254     -13.296 -11.197  46.811  1.00  0.73           O  
ATOM   1946  CG2 THR A 254     -13.908 -10.434  48.967  1.00  0.73           C  
ATOM   1947  N   LEU A 255     -17.316 -11.707  48.560  1.00  0.72           N  
ATOM   1948  CA  LEU A 255     -18.422 -11.538  49.484  1.00  0.72           C  
ATOM   1949  C   LEU A 255     -18.980 -12.856  49.996  1.00  0.72           C  
ATOM   1950  O   LEU A 255     -19.188 -13.027  51.197  1.00  0.72           O  
ATOM   1951  CB  LEU A 255     -19.543 -10.706  48.825  1.00  0.72           C  
ATOM   1952  CG  LEU A 255     -20.808 -10.493  49.683  1.00  0.72           C  
ATOM   1953  CD1 LEU A 255     -20.529  -9.900  51.066  1.00  0.72           C  
ATOM   1954  CD2 LEU A 255     -21.807  -9.620  48.923  1.00  0.72           C  
ATOM   1955  N   ALA A 256     -19.180 -13.856  49.110  1.00  0.76           N  
ATOM   1956  CA  ALA A 256     -19.584 -15.184  49.520  1.00  0.76           C  
ATOM   1957  C   ALA A 256     -18.576 -15.823  50.461  1.00  0.76           C  
ATOM   1958  O   ALA A 256     -18.940 -16.292  51.532  1.00  0.76           O  
ATOM   1959  CB  ALA A 256     -19.786 -16.092  48.289  1.00  0.76           C  
ATOM   1960  N   LEU A 257     -17.271 -15.767  50.139  1.00  0.70           N  
ATOM   1961  CA  LEU A 257     -16.190 -16.287  50.961  1.00  0.70           C  
ATOM   1962  C   LEU A 257     -16.171 -15.725  52.380  1.00  0.70           C  
ATOM   1963  O   LEU A 257     -16.080 -16.487  53.336  1.00  0.70           O  
ATOM   1964  CB  LEU A 257     -14.820 -16.040  50.262  1.00  0.70           C  
ATOM   1965  CG  LEU A 257     -14.380 -17.088  49.209  1.00  0.70           C  
ATOM   1966  CD1 LEU A 257     -15.537 -17.830  48.524  1.00  0.70           C  
ATOM   1967  CD2 LEU A 257     -13.460 -16.433  48.167  1.00  0.70           C  
ATOM   1968  N   VAL A 258     -16.323 -14.400  52.575  1.00  0.75           N  
ATOM   1969  CA  VAL A 258     -16.439 -13.792  53.900  1.00  0.75           C  
ATOM   1970  C   VAL A 258     -17.665 -14.256  54.677  1.00  0.75           C  
ATOM   1971  O   VAL A 258     -17.566 -14.683  55.829  1.00  0.75           O  
ATOM   1972  CB  VAL A 258     -16.473 -12.272  53.760  1.00  0.75           C  
ATOM   1973  CG1 VAL A 258     -16.771 -11.570  55.102  1.00  0.75           C  
ATOM   1974  CG2 VAL A 258     -15.111 -11.807  53.212  1.00  0.75           C  
ATOM   1975  N   THR A 259     -18.850 -14.226  54.037  1.00  0.73           N  
ATOM   1976  CA  THR A 259     -20.128 -14.593  54.643  1.00  0.73           C  
ATOM   1977  C   THR A 259     -20.175 -16.048  55.059  1.00  0.73           C  
ATOM   1978  O   THR A 259     -20.633 -16.395  56.142  1.00  0.73           O  
ATOM   1979  CB  THR A 259     -21.280 -14.284  53.694  1.00  0.73           C  
ATOM   1980  OG1 THR A 259     -21.281 -12.893  53.409  1.00  0.73           O  
ATOM   1981  CG2 THR A 259     -22.650 -14.583  54.312  1.00  0.73           C  
ATOM   1982  N   ILE A 260     -19.671 -16.956  54.205  1.00  0.69           N  
ATOM   1983  CA  ILE A 260     -19.565 -18.380  54.483  1.00  0.69           C  
ATOM   1984  C   ILE A 260     -18.544 -18.706  55.558  1.00  0.69           C  
ATOM   1985  O   ILE A 260     -18.848 -19.449  56.491  1.00  0.69           O  
ATOM   1986  CB  ILE A 260     -19.271 -19.135  53.192  1.00  0.69           C  
ATOM   1987  CG1 ILE A 260     -20.448 -18.944  52.204  1.00  0.69           C  
ATOM   1988  CG2 ILE A 260     -19.019 -20.638  53.450  1.00  0.69           C  
ATOM   1989  CD1 ILE A 260     -20.047 -19.196  50.751  1.00  0.69           C  
ATOM   1990  N   VAL A 261     -17.317 -18.137  55.505  1.00  0.74           N  
ATOM   1991  CA  VAL A 261     -16.289 -18.389  56.511  1.00  0.74           C  
ATOM   1992  C   VAL A 261     -16.720 -17.953  57.907  1.00  0.74           C  
ATOM   1993  O   VAL A 261     -16.577 -18.709  58.867  1.00  0.74           O  
ATOM   1994  CB  VAL A 261     -14.941 -17.802  56.094  1.00  0.74           C  
ATOM   1995  CG1 VAL A 261     -13.884 -17.878  57.216  1.00  0.74           C  
ATOM   1996  CG2 VAL A 261     -14.429 -18.615  54.889  1.00  0.74           C  
ATOM   1997  N   MET A 262     -17.350 -16.771  58.064  1.00  0.68           N  
ATOM   1998  CA  MET A 262     -17.901 -16.355  59.345  1.00  0.68           C  
ATOM   1999  C   MET A 262     -19.403 -16.588  59.464  1.00  0.68           C  
ATOM   2000  O   MET A 262     -20.177 -15.688  59.778  1.00  0.68           O  
ATOM   2001  CB  MET A 262     -17.568 -14.884  59.656  1.00  0.68           C  
ATOM   2002  CG  MET A 262     -16.062 -14.648  59.861  1.00  0.68           C  
ATOM   2003  SD  MET A 262     -15.737 -13.156  60.834  1.00  0.68           S  
ATOM   2004  CE  MET A 262     -13.951 -13.162  60.547  1.00  0.68           C  
ATOM   2005  N   SER A 263     -19.834 -17.843  59.264  1.00  0.72           N  
ATOM   2006  CA  SER A 263     -21.209 -18.287  59.469  1.00  0.72           C  
ATOM   2007  C   SER A 263     -21.257 -19.257  60.636  1.00  0.72           C  
ATOM   2008  O   SER A 263     -21.841 -18.998  61.687  1.00  0.72           O  
ATOM   2009  CB  SER A 263     -21.767 -18.911  58.163  1.00  0.72           C  
ATOM   2010  OG  SER A 263     -23.106 -19.381  58.302  1.00  0.72           O  
ATOM   2011  N   ILE A 264     -20.564 -20.408  60.526  1.00  0.67           N  
ATOM   2012  CA  ILE A 264     -20.419 -21.339  61.639  1.00  0.67           C  
ATOM   2013  C   ILE A 264     -19.711 -20.719  62.857  1.00  0.67           C  
ATOM   2014  O   ILE A 264     -20.243 -20.870  63.958  1.00  0.67           O  
ATOM   2015  CB  ILE A 264     -19.780 -22.654  61.182  1.00  0.67           C  
ATOM   2016  CG1 ILE A 264     -20.701 -23.377  60.169  1.00  0.67           C  
ATOM   2017  CG2 ILE A 264     -19.473 -23.572  62.388  1.00  0.67           C  
ATOM   2018  CD1 ILE A 264     -19.976 -24.466  59.368  1.00  0.67           C  
ATOM   2019  N   PRO A 265     -18.598 -19.971  62.782  1.00  0.72           N  
ATOM   2020  CA  PRO A 265     -18.105 -19.162  63.893  1.00  0.72           C  
ATOM   2021  C   PRO A 265     -19.112 -18.223  64.537  1.00  0.72           C  
ATOM   2022  O   PRO A 265     -19.208 -18.215  65.760  1.00  0.72           O  
ATOM   2023  CB  PRO A 265     -16.886 -18.430  63.312  1.00  0.72           C  
ATOM   2024  CG  PRO A 265     -16.333 -19.433  62.298  1.00  0.72           C  
ATOM   2025  CD  PRO A 265     -17.599 -20.064  61.714  1.00  0.72           C  
ATOM   2026  N   THR A 266     -19.890 -17.430  63.770  1.00  0.72           N  
ATOM   2027  CA  THR A 266     -20.872 -16.496  64.324  1.00  0.72           C  
ATOM   2028  C   THR A 266     -21.986 -17.203  65.058  1.00  0.72           C  
ATOM   2029  O   THR A 266     -22.362 -16.777  66.145  1.00  0.72           O  
ATOM   2030  CB  THR A 266     -21.408 -15.458  63.346  1.00  0.72           C  
ATOM   2031  OG1 THR A 266     -21.882 -16.075  62.165  1.00  0.72           O  
ATOM   2032  CG2 THR A 266     -20.256 -14.518  62.957  1.00  0.72           C  
ATOM   2033  N   MET A 267     -22.467 -18.356  64.549  1.00  0.69           N  
ATOM   2034  CA  MET A 267     -23.360 -19.254  65.270  1.00  0.69           C  
ATOM   2035  C   MET A 267     -22.803 -19.718  66.611  1.00  0.69           C  
ATOM   2036  O   MET A 267     -23.496 -19.650  67.626  1.00  0.69           O  
ATOM   2037  CB  MET A 267     -23.694 -20.479  64.377  1.00  0.69           C  
ATOM   2038  CG  MET A 267     -24.692 -21.519  64.947  1.00  0.69           C  
ATOM   2039  SD  MET A 267     -24.051 -22.744  66.146  1.00  0.69           S  
ATOM   2040  CE  MET A 267     -22.807 -23.581  65.125  1.00  0.69           C  
ATOM   2041  N   VAL A 268     -21.520 -20.140  66.670  1.00  0.72           N  
ATOM   2042  CA  VAL A 268     -20.859 -20.573  67.896  1.00  0.72           C  
ATOM   2043  C   VAL A 268     -20.823 -19.466  68.936  1.00  0.72           C  
ATOM   2044  O   VAL A 268     -21.221 -19.651  70.085  1.00  0.72           O  
ATOM   2045  CB  VAL A 268     -19.432 -21.040  67.597  1.00  0.72           C  
ATOM   2046  CG1 VAL A 268     -18.594 -21.243  68.869  1.00  0.72           C  
ATOM   2047  CG2 VAL A 268     -19.467 -22.366  66.816  1.00  0.72           C  
ATOM   2048  N   PHE A 269     -20.412 -18.247  68.545  1.00  0.66           N  
ATOM   2049  CA  PHE A 269     -20.410 -17.106  69.440  1.00  0.66           C  
ATOM   2050  C   PHE A 269     -21.802 -16.711  69.909  1.00  0.66           C  
ATOM   2051  O   PHE A 269     -22.025 -16.485  71.092  1.00  0.66           O  
ATOM   2052  CB  PHE A 269     -19.776 -15.857  68.791  1.00  0.66           C  
ATOM   2053  CG  PHE A 269     -18.356 -16.061  68.350  1.00  0.66           C  
ATOM   2054  CD1 PHE A 269     -17.363 -16.370  69.284  1.00  0.66           C  
ATOM   2055  CD2 PHE A 269     -17.980 -15.899  67.010  1.00  0.66           C  
ATOM   2056  CE1 PHE A 269     -16.042 -16.611  68.890  1.00  0.66           C  
ATOM   2057  CE2 PHE A 269     -16.673 -16.170  66.597  1.00  0.66           C  
ATOM   2058  CZ  PHE A 269     -15.702 -16.535  67.535  1.00  0.66           C  
ATOM   2059  N   SER A 270     -22.794 -16.676  68.999  1.00  0.67           N  
ATOM   2060  CA  SER A 270     -24.185 -16.400  69.326  1.00  0.67           C  
ATOM   2061  C   SER A 270     -24.777 -17.407  70.286  1.00  0.67           C  
ATOM   2062  O   SER A 270     -25.483 -17.045  71.222  1.00  0.67           O  
ATOM   2063  CB  SER A 270     -25.063 -16.354  68.061  1.00  0.67           C  
ATOM   2064  OG  SER A 270     -24.670 -15.243  67.260  1.00  0.67           O  
ATOM   2065  N   ALA A 271     -24.468 -18.709  70.121  1.00  0.69           N  
ATOM   2066  CA  ALA A 271     -24.814 -19.727  71.094  1.00  0.69           C  
ATOM   2067  C   ALA A 271     -24.171 -19.511  72.460  1.00  0.69           C  
ATOM   2068  O   ALA A 271     -24.825 -19.609  73.494  1.00  0.69           O  
ATOM   2069  CB  ALA A 271     -24.416 -21.126  70.582  1.00  0.69           C  
ATOM   2070  N   TYR A 272     -22.871 -19.166  72.500  1.00  0.63           N  
ATOM   2071  CA  TYR A 272     -22.142 -18.994  73.743  1.00  0.63           C  
ATOM   2072  C   TYR A 272     -22.388 -17.657  74.431  1.00  0.63           C  
ATOM   2073  O   TYR A 272     -22.062 -17.491  75.605  1.00  0.63           O  
ATOM   2074  CB  TYR A 272     -20.635 -19.285  73.535  1.00  0.63           C  
ATOM   2075  CG  TYR A 272     -20.407 -20.769  73.679  1.00  0.63           C  
ATOM   2076  CD1 TYR A 272     -20.360 -21.327  74.965  1.00  0.63           C  
ATOM   2077  CD2 TYR A 272     -20.305 -21.626  72.571  1.00  0.63           C  
ATOM   2078  CE1 TYR A 272     -20.248 -22.712  75.142  1.00  0.63           C  
ATOM   2079  CE2 TYR A 272     -20.191 -23.012  72.743  1.00  0.63           C  
ATOM   2080  CZ  TYR A 272     -20.180 -23.555  74.030  1.00  0.63           C  
ATOM   2081  OH  TYR A 272     -20.103 -24.949  74.207  1.00  0.63           O  
ATOM   2082  N   GLY A 273     -23.002 -16.692  73.724  1.00  0.69           N  
ATOM   2083  CA  GLY A 273     -23.589 -15.479  74.283  1.00  0.69           C  
ATOM   2084  C   GLY A 273     -25.023 -15.618  74.738  1.00  0.69           C  
ATOM   2085  O   GLY A 273     -25.600 -14.669  75.257  1.00  0.69           O  
ATOM   2086  N   MET A 274     -25.679 -16.790  74.570  1.00  0.58           N  
ATOM   2087  CA  MET A 274     -27.004 -17.007  75.145  1.00  0.58           C  
ATOM   2088  C   MET A 274     -27.024 -16.915  76.674  1.00  0.58           C  
ATOM   2089  O   MET A 274     -26.089 -17.317  77.366  1.00  0.58           O  
ATOM   2090  CB  MET A 274     -27.674 -18.339  74.706  1.00  0.58           C  
ATOM   2091  CG  MET A 274     -28.085 -18.381  73.224  1.00  0.58           C  
ATOM   2092  SD  MET A 274     -29.194 -19.769  72.797  1.00  0.58           S  
ATOM   2093  CE  MET A 274     -28.013 -21.143  72.724  1.00  0.58           C  
ATOM   2094  N   ASN A 275     -28.095 -16.353  77.259  1.00  0.50           N  
ATOM   2095  CA  ASN A 275     -28.309 -16.277  78.692  1.00  0.50           C  
ATOM   2096  C   ASN A 275     -28.422 -17.646  79.374  1.00  0.50           C  
ATOM   2097  O   ASN A 275     -29.052 -18.558  78.863  1.00  0.50           O  
ATOM   2098  CB  ASN A 275     -29.555 -15.376  78.925  1.00  0.50           C  
ATOM   2099  CG  ASN A 275     -29.678 -14.837  80.342  1.00  0.50           C  
ATOM   2100  OD1 ASN A 275     -29.218 -15.415  81.324  1.00  0.50           O  
ATOM   2101  ND2 ASN A 275     -30.346 -13.668  80.466  1.00  0.50           N  
ATOM   2102  N   PHE A 276     -27.810 -17.834  80.562  1.00  0.56           N  
ATOM   2103  CA  PHE A 276     -28.057 -19.013  81.383  1.00  0.56           C  
ATOM   2104  C   PHE A 276     -28.006 -18.548  82.804  1.00  0.56           C  
ATOM   2105  O   PHE A 276     -26.966 -18.093  83.272  1.00  0.56           O  
ATOM   2106  CB  PHE A 276     -27.058 -20.198  81.215  1.00  0.56           C  
ATOM   2107  CG  PHE A 276     -27.182 -20.712  79.821  1.00  0.56           C  
ATOM   2108  CD1 PHE A 276     -28.129 -21.691  79.481  1.00  0.56           C  
ATOM   2109  CD2 PHE A 276     -26.466 -20.072  78.804  1.00  0.56           C  
ATOM   2110  CE1 PHE A 276     -28.375 -21.994  78.140  1.00  0.56           C  
ATOM   2111  CE2 PHE A 276     -26.774 -20.323  77.465  1.00  0.56           C  
ATOM   2112  CZ  PHE A 276     -27.744 -21.264  77.131  1.00  0.56           C  
ATOM   2113  N   LYS A 277     -29.130 -18.635  83.542  1.00  0.48           N  
ATOM   2114  CA  LYS A 277     -29.163 -18.088  84.886  1.00  0.48           C  
ATOM   2115  C   LYS A 277     -28.250 -18.848  85.827  1.00  0.48           C  
ATOM   2116  O   LYS A 277     -27.421 -18.284  86.539  1.00  0.48           O  
ATOM   2117  CB  LYS A 277     -30.593 -18.084  85.475  1.00  0.48           C  
ATOM   2118  CG  LYS A 277     -30.589 -17.530  86.907  1.00  0.48           C  
ATOM   2119  CD  LYS A 277     -31.974 -17.424  87.543  1.00  0.48           C  
ATOM   2120  CE  LYS A 277     -31.848 -16.842  88.952  1.00  0.48           C  
ATOM   2121  NZ  LYS A 277     -33.176 -16.501  89.492  1.00  0.48           N  
ATOM   2122  N   ASP A 278     -28.348 -20.180  85.784  1.00  0.43           N  
ATOM   2123  CA  ASP A 278     -27.748 -21.046  86.763  1.00  0.43           C  
ATOM   2124  C   ASP A 278     -26.392 -21.558  86.280  1.00  0.43           C  
ATOM   2125  O   ASP A 278     -25.800 -22.478  86.839  1.00  0.43           O  
ATOM   2126  CB  ASP A 278     -28.794 -22.139  87.064  1.00  0.43           C  
ATOM   2127  CG  ASP A 278     -30.006 -21.438  87.671  1.00  0.43           C  
ATOM   2128  OD1 ASP A 278     -29.947 -21.090  88.879  1.00  0.43           O  
ATOM   2129  OD2 ASP A 278     -30.967 -21.143  86.913  1.00  0.43           O  
ATOM   2130  N   ASN A 279     -25.836 -20.891  85.239  1.00  0.42           N  
ATOM   2131  CA  ASN A 279     -24.524 -21.135  84.662  1.00  0.42           C  
ATOM   2132  C   ASN A 279     -24.370 -22.511  84.020  1.00  0.42           C  
ATOM   2133  O   ASN A 279     -23.395 -23.214  84.266  1.00  0.42           O  
ATOM   2134  CB  ASN A 279     -23.371 -20.871  85.675  1.00  0.42           C  
ATOM   2135  CG  ASN A 279     -23.217 -19.379  85.917  1.00  0.42           C  
ATOM   2136  OD1 ASN A 279     -22.763 -18.668  85.024  1.00  0.42           O  
ATOM   2137  ND2 ASN A 279     -23.531 -18.892  87.135  1.00  0.42           N  
ATOM   2138  N   GLU A 280     -25.337 -22.907  83.171  1.00  0.49           N  
ATOM   2139  CA  GLU A 280     -25.444 -24.272  82.689  1.00  0.49           C  
ATOM   2140  C   GLU A 280     -25.072 -24.498  81.239  1.00  0.49           C  
ATOM   2141  O   GLU A 280     -25.145 -25.626  80.752  1.00  0.49           O  
ATOM   2142  CB  GLU A 280     -26.912 -24.721  82.801  1.00  0.49           C  
ATOM   2143  CG  GLU A 280     -27.480 -24.639  84.230  1.00  0.49           C  
ATOM   2144  CD  GLU A 280     -28.912 -25.148  84.231  1.00  0.49           C  
ATOM   2145  OE1 GLU A 280     -29.734 -24.540  83.501  1.00  0.49           O  
ATOM   2146  OE2 GLU A 280     -29.178 -26.156  84.933  1.00  0.49           O  
ATOM   2147  N   ILE A 281     -24.657 -23.468  80.471  1.00  0.62           N  
ATOM   2148  CA  ILE A 281     -24.214 -23.707  79.103  1.00  0.62           C  
ATOM   2149  C   ILE A 281     -22.968 -24.582  79.092  1.00  0.62           C  
ATOM   2150  O   ILE A 281     -22.023 -24.272  79.824  1.00  0.62           O  
ATOM   2151  CB  ILE A 281     -24.018 -22.442  78.288  1.00  0.62           C  
ATOM   2152  CG1 ILE A 281     -23.779 -22.712  76.788  1.00  0.62           C  
ATOM   2153  CG2 ILE A 281     -22.944 -21.531  78.896  1.00  0.62           C  
ATOM   2154  CD1 ILE A 281     -23.606 -21.420  75.998  1.00  0.62           C  
ATOM   2155  N   PRO A 282     -22.906 -25.697  78.359  1.00  0.66           N  
ATOM   2156  CA  PRO A 282     -21.819 -26.646  78.485  1.00  0.66           C  
ATOM   2157  C   PRO A 282     -20.459 -26.018  78.332  1.00  0.66           C  
ATOM   2158  O   PRO A 282     -20.248 -25.242  77.407  1.00  0.66           O  
ATOM   2159  CB  PRO A 282     -22.128 -27.725  77.443  1.00  0.66           C  
ATOM   2160  CG  PRO A 282     -23.654 -27.745  77.420  1.00  0.66           C  
ATOM   2161  CD  PRO A 282     -24.010 -26.269  77.593  1.00  0.66           C  
ATOM   2162  N   LEU A 283     -19.575 -26.301  79.293  1.00  0.66           N  
ATOM   2163  CA  LEU A 283     -18.234 -25.791  79.374  1.00  0.66           C  
ATOM   2164  C   LEU A 283     -18.135 -24.403  80.036  1.00  0.66           C  
ATOM   2165  O   LEU A 283     -17.046 -23.984  80.371  1.00  0.66           O  
ATOM   2166  CB  LEU A 283     -17.402 -25.830  78.043  1.00  0.66           C  
ATOM   2167  CG  LEU A 283     -17.605 -27.026  77.075  1.00  0.66           C  
ATOM   2168  CD1 LEU A 283     -16.773 -26.820  75.797  1.00  0.66           C  
ATOM   2169  CD2 LEU A 283     -17.315 -28.396  77.702  1.00  0.66           C  
ATOM   2170  N   ASN A 284     -19.182 -23.595  80.328  1.00  0.67           N  
ATOM   2171  CA  ASN A 284     -18.936 -22.218  80.820  1.00  0.67           C  
ATOM   2172  C   ASN A 284     -18.145 -22.095  82.122  1.00  0.67           C  
ATOM   2173  O   ASN A 284     -17.357 -21.170  82.314  1.00  0.67           O  
ATOM   2174  CB  ASN A 284     -20.149 -21.262  80.929  1.00  0.67           C  
ATOM   2175  CG  ASN A 284     -21.107 -21.651  82.043  1.00  0.67           C  
ATOM   2176  OD1 ASN A 284     -21.243 -22.816  82.400  1.00  0.67           O  
ATOM   2177  ND2 ASN A 284     -21.710 -20.634  82.695  1.00  0.67           N  
ATOM   2178  N   GLY A 285     -18.393 -23.043  83.042  1.00  0.66           N  
ATOM   2179  CA  GLY A 285     -17.666 -23.233  84.283  1.00  0.66           C  
ATOM   2180  C   GLY A 285     -16.464 -24.127  84.200  1.00  0.66           C  
ATOM   2181  O   GLY A 285     -15.882 -24.432  85.236  1.00  0.66           O  
ATOM   2182  N   GLU A 286     -16.093 -24.583  82.993  1.00  0.61           N  
ATOM   2183  CA  GLU A 286     -14.945 -25.425  82.732  1.00  0.61           C  
ATOM   2184  C   GLU A 286     -13.745 -24.527  82.445  1.00  0.61           C  
ATOM   2185  O   GLU A 286     -13.868 -23.621  81.615  1.00  0.61           O  
ATOM   2186  CB  GLU A 286     -15.240 -26.327  81.502  1.00  0.61           C  
ATOM   2187  CG  GLU A 286     -14.062 -27.009  80.784  1.00  0.61           C  
ATOM   2188  CD  GLU A 286     -13.268 -27.916  81.694  1.00  0.61           C  
ATOM   2189  OE1 GLU A 286     -12.052 -28.022  81.413  1.00  0.61           O  
ATOM   2190  OE2 GLU A 286     -13.823 -28.474  82.668  1.00  0.61           O  
ATOM   2191  N   PRO A 287     -12.571 -24.685  83.054  1.00  0.60           N  
ATOM   2192  CA  PRO A 287     -11.538 -23.657  82.987  1.00  0.60           C  
ATOM   2193  C   PRO A 287     -10.825 -23.594  81.642  1.00  0.60           C  
ATOM   2194  O   PRO A 287     -10.106 -22.637  81.369  1.00  0.60           O  
ATOM   2195  CB  PRO A 287     -10.591 -24.002  84.148  1.00  0.60           C  
ATOM   2196  CG  PRO A 287     -10.858 -25.478  84.447  1.00  0.60           C  
ATOM   2197  CD  PRO A 287     -12.353 -25.589  84.183  1.00  0.60           C  
ATOM   2198  N   ASN A 288     -11.001 -24.596  80.765  1.00  0.66           N  
ATOM   2199  CA  ASN A 288     -10.358 -24.638  79.464  1.00  0.66           C  
ATOM   2200  C   ASN A 288     -11.229 -24.005  78.371  1.00  0.66           C  
ATOM   2201  O   ASN A 288     -10.809 -23.792  77.234  1.00  0.66           O  
ATOM   2202  CB  ASN A 288     -10.151 -26.133  79.117  1.00  0.66           C  
ATOM   2203  CG  ASN A 288      -9.100 -26.733  80.050  1.00  0.66           C  
ATOM   2204  OD1 ASN A 288      -7.918 -26.406  79.945  1.00  0.66           O  
ATOM   2205  ND2 ASN A 288      -9.503 -27.629  80.973  1.00  0.66           N  
ATOM   2206  N   ALA A 289     -12.492 -23.699  78.703  1.00  0.70           N  
ATOM   2207  CA  ALA A 289     -13.594 -23.583  77.776  1.00  0.70           C  
ATOM   2208  C   ALA A 289     -13.582 -22.497  76.722  1.00  0.70           C  
ATOM   2209  O   ALA A 289     -13.869 -22.767  75.557  1.00  0.70           O  
ATOM   2210  CB  ALA A 289     -14.834 -23.402  78.620  1.00  0.70           C  
ATOM   2211  N   PHE A 290     -13.221 -21.243  77.079  1.00  0.64           N  
ATOM   2212  CA  PHE A 290     -13.124 -20.147  76.119  1.00  0.64           C  
ATOM   2213  C   PHE A 290     -12.112 -20.501  75.039  1.00  0.64           C  
ATOM   2214  O   PHE A 290     -12.372 -20.396  73.844  1.00  0.64           O  
ATOM   2215  CB  PHE A 290     -12.727 -18.823  76.852  1.00  0.64           C  
ATOM   2216  CG  PHE A 290     -12.296 -17.712  75.916  1.00  0.64           C  
ATOM   2217  CD1 PHE A 290     -10.937 -17.600  75.574  1.00  0.64           C  
ATOM   2218  CD2 PHE A 290     -13.210 -16.817  75.340  1.00  0.64           C  
ATOM   2219  CE1 PHE A 290     -10.501 -16.628  74.669  1.00  0.64           C  
ATOM   2220  CE2 PHE A 290     -12.772 -15.806  74.473  1.00  0.64           C  
ATOM   2221  CZ  PHE A 290     -11.416 -15.716  74.132  1.00  0.64           C  
ATOM   2222  N   TRP A 291     -10.946 -21.010  75.465  1.00  0.64           N  
ATOM   2223  CA  TRP A 291      -9.892 -21.452  74.587  1.00  0.64           C  
ATOM   2224  C   TRP A 291     -10.270 -22.649  73.724  1.00  0.64           C  
ATOM   2225  O   TRP A 291      -9.920 -22.690  72.548  1.00  0.64           O  
ATOM   2226  CB  TRP A 291      -8.584 -21.652  75.384  1.00  0.64           C  
ATOM   2227  CG  TRP A 291      -8.057 -20.327  75.928  1.00  0.64           C  
ATOM   2228  CD1 TRP A 291      -8.085 -19.820  77.201  1.00  0.64           C  
ATOM   2229  CD2 TRP A 291      -7.508 -19.296  75.089  1.00  0.64           C  
ATOM   2230  NE1 TRP A 291      -7.586 -18.535  77.207  1.00  0.64           N  
ATOM   2231  CE2 TRP A 291      -7.215 -18.194  75.927  1.00  0.64           C  
ATOM   2232  CE3 TRP A 291      -7.264 -19.239  73.718  1.00  0.64           C  
ATOM   2233  CZ2 TRP A 291      -6.667 -17.032  75.405  1.00  0.64           C  
ATOM   2234  CZ3 TRP A 291      -6.720 -18.060  73.192  1.00  0.64           C  
ATOM   2235  CH2 TRP A 291      -6.420 -16.970  74.025  1.00  0.64           C  
ATOM   2236  N   LEU A 292     -11.043 -23.629  74.245  1.00  0.71           N  
ATOM   2237  CA  LEU A 292     -11.605 -24.695  73.425  1.00  0.71           C  
ATOM   2238  C   LEU A 292     -12.559 -24.195  72.341  1.00  0.71           C  
ATOM   2239  O   LEU A 292     -12.489 -24.628  71.195  1.00  0.71           O  
ATOM   2240  CB  LEU A 292     -12.344 -25.771  74.267  1.00  0.71           C  
ATOM   2241  CG  LEU A 292     -11.463 -26.612  75.218  1.00  0.71           C  
ATOM   2242  CD1 LEU A 292     -12.259 -27.837  75.696  1.00  0.71           C  
ATOM   2243  CD2 LEU A 292     -10.135 -27.052  74.580  1.00  0.71           C  
ATOM   2244  N   ILE A 293     -13.455 -23.238  72.656  1.00  0.73           N  
ATOM   2245  CA  ILE A 293     -14.341 -22.606  71.679  1.00  0.73           C  
ATOM   2246  C   ILE A 293     -13.592 -21.775  70.650  1.00  0.73           C  
ATOM   2247  O   ILE A 293     -13.875 -21.855  69.454  1.00  0.73           O  
ATOM   2248  CB  ILE A 293     -15.487 -21.836  72.344  1.00  0.73           C  
ATOM   2249  CG1 ILE A 293     -16.462 -22.799  73.074  1.00  0.73           C  
ATOM   2250  CG2 ILE A 293     -16.252 -20.964  71.322  1.00  0.73           C  
ATOM   2251  CD1 ILE A 293     -16.919 -24.030  72.281  1.00  0.73           C  
ATOM   2252  N   VAL A 294     -12.566 -21.005  71.062  1.00  0.73           N  
ATOM   2253  CA  VAL A 294     -11.664 -20.304  70.154  1.00  0.73           C  
ATOM   2254  C   VAL A 294     -10.927 -21.267  69.224  1.00  0.73           C  
ATOM   2255  O   VAL A 294     -10.842 -21.039  68.018  1.00  0.73           O  
ATOM   2256  CB  VAL A 294     -10.689 -19.433  70.946  1.00  0.73           C  
ATOM   2257  CG1 VAL A 294      -9.551 -18.868  70.073  1.00  0.73           C  
ATOM   2258  CG2 VAL A 294     -11.471 -18.263  71.572  1.00  0.73           C  
ATOM   2259  N   PHE A 295     -10.432 -22.407  69.748  1.00  0.73           N  
ATOM   2260  CA  PHE A 295      -9.848 -23.476  68.955  1.00  0.73           C  
ATOM   2261  C   PHE A 295     -10.820 -24.093  67.942  1.00  0.73           C  
ATOM   2262  O   PHE A 295     -10.487 -24.237  66.766  1.00  0.73           O  
ATOM   2263  CB  PHE A 295      -9.281 -24.562  69.916  1.00  0.73           C  
ATOM   2264  CG  PHE A 295      -8.592 -25.671  69.169  1.00  0.73           C  
ATOM   2265  CD1 PHE A 295      -9.250 -26.894  68.961  1.00  0.73           C  
ATOM   2266  CD2 PHE A 295      -7.326 -25.468  68.600  1.00  0.73           C  
ATOM   2267  CE1 PHE A 295      -8.657 -27.898  68.185  1.00  0.73           C  
ATOM   2268  CE2 PHE A 295      -6.727 -26.472  67.827  1.00  0.73           C  
ATOM   2269  CZ  PHE A 295      -7.394 -27.685  67.619  1.00  0.73           C  
ATOM   2270  N   ILE A 296     -12.064 -24.430  68.350  1.00  0.75           N  
ATOM   2271  CA  ILE A 296     -13.083 -24.958  67.447  1.00  0.75           C  
ATOM   2272  C   ILE A 296     -13.460 -23.948  66.368  1.00  0.75           C  
ATOM   2273  O   ILE A 296     -13.509 -24.279  65.184  1.00  0.75           O  
ATOM   2274  CB  ILE A 296     -14.324 -25.435  68.213  1.00  0.75           C  
ATOM   2275  CG1 ILE A 296     -13.986 -26.672  69.088  1.00  0.75           C  
ATOM   2276  CG2 ILE A 296     -15.476 -25.775  67.236  1.00  0.75           C  
ATOM   2277  CD1 ILE A 296     -15.101 -27.075  70.065  1.00  0.75           C  
ATOM   2278  N   ALA A 297     -13.676 -22.667  66.731  1.00  0.78           N  
ATOM   2279  CA  ALA A 297     -13.973 -21.603  65.793  1.00  0.78           C  
ATOM   2280  C   ALA A 297     -12.852 -21.364  64.781  1.00  0.78           C  
ATOM   2281  O   ALA A 297     -13.102 -21.243  63.582  1.00  0.78           O  
ATOM   2282  CB  ALA A 297     -14.307 -20.317  66.578  1.00  0.78           C  
ATOM   2283  N   PHE A 298     -11.577 -21.357  65.224  1.00  0.75           N  
ATOM   2284  CA  PHE A 298     -10.432 -21.274  64.332  1.00  0.75           C  
ATOM   2285  C   PHE A 298     -10.321 -22.480  63.402  1.00  0.75           C  
ATOM   2286  O   PHE A 298     -10.124 -22.325  62.200  1.00  0.75           O  
ATOM   2287  CB  PHE A 298      -9.125 -21.070  65.148  1.00  0.75           C  
ATOM   2288  CG  PHE A 298      -7.944 -20.786  64.254  1.00  0.75           C  
ATOM   2289  CD1 PHE A 298      -6.876 -21.696  64.177  1.00  0.75           C  
ATOM   2290  CD2 PHE A 298      -7.911 -19.629  63.456  1.00  0.75           C  
ATOM   2291  CE1 PHE A 298      -5.797 -21.457  63.317  1.00  0.75           C  
ATOM   2292  CE2 PHE A 298      -6.836 -19.391  62.589  1.00  0.75           C  
ATOM   2293  CZ  PHE A 298      -5.780 -20.307  62.519  1.00  0.75           C  
ATOM   2294  N   ALA A 299     -10.513 -23.710  63.917  1.00  0.79           N  
ATOM   2295  CA  ALA A 299     -10.529 -24.920  63.117  1.00  0.79           C  
ATOM   2296  C   ALA A 299     -11.620 -24.935  62.040  1.00  0.79           C  
ATOM   2297  O   ALA A 299     -11.371 -25.315  60.898  1.00  0.79           O  
ATOM   2298  CB  ALA A 299     -10.649 -26.144  64.043  1.00  0.79           C  
ATOM   2299  N   MET A 300     -12.845 -24.459  62.352  1.00  0.75           N  
ATOM   2300  CA  MET A 300     -13.902 -24.262  61.367  1.00  0.75           C  
ATOM   2301  C   MET A 300     -13.522 -23.272  60.272  1.00  0.75           C  
ATOM   2302  O   MET A 300     -13.723 -23.531  59.086  1.00  0.75           O  
ATOM   2303  CB  MET A 300     -15.195 -23.747  62.047  1.00  0.75           C  
ATOM   2304  CG  MET A 300     -15.873 -24.776  62.969  1.00  0.75           C  
ATOM   2305  SD  MET A 300     -16.583 -26.200  62.098  1.00  0.75           S  
ATOM   2306  CE  MET A 300     -17.195 -26.937  63.639  1.00  0.75           C  
ATOM   2307  N   SER A 301     -12.910 -22.128  60.645  1.00  0.76           N  
ATOM   2308  CA  SER A 301     -12.399 -21.145  59.699  1.00  0.76           C  
ATOM   2309  C   SER A 301     -11.314 -21.701  58.800  1.00  0.76           C  
ATOM   2310  O   SER A 301     -11.358 -21.503  57.590  1.00  0.76           O  
ATOM   2311  CB  SER A 301     -11.831 -19.888  60.402  1.00  0.76           C  
ATOM   2312  OG  SER A 301     -12.877 -19.182  61.067  1.00  0.76           O  
ATOM   2313  N   VAL A 302     -10.342 -22.458  59.353  1.00  0.76           N  
ATOM   2314  CA  VAL A 302      -9.291 -23.134  58.595  1.00  0.76           C  
ATOM   2315  C   VAL A 302      -9.845 -24.176  57.621  1.00  0.76           C  
ATOM   2316  O   VAL A 302      -9.447 -24.242  56.460  1.00  0.76           O  
ATOM   2317  CB  VAL A 302      -8.243 -23.746  59.531  1.00  0.76           C  
ATOM   2318  CG1 VAL A 302      -7.207 -24.600  58.771  1.00  0.76           C  
ATOM   2319  CG2 VAL A 302      -7.499 -22.614  60.268  1.00  0.76           C  
ATOM   2320  N   SER A 303     -10.829 -24.998  58.039  1.00  0.76           N  
ATOM   2321  CA  SER A 303     -11.500 -25.958  57.164  1.00  0.76           C  
ATOM   2322  C   SER A 303     -12.242 -25.298  56.020  1.00  0.76           C  
ATOM   2323  O   SER A 303     -12.153 -25.724  54.868  1.00  0.76           O  
ATOM   2324  CB  SER A 303     -12.525 -26.826  57.938  1.00  0.76           C  
ATOM   2325  OG  SER A 303     -11.847 -27.730  58.809  1.00  0.76           O  
ATOM   2326  N   LEU A 304     -12.983 -24.205  56.295  1.00  0.75           N  
ATOM   2327  CA  LEU A 304     -13.634 -23.435  55.250  1.00  0.75           C  
ATOM   2328  C   LEU A 304     -12.667 -22.716  54.322  1.00  0.75           C  
ATOM   2329  O   LEU A 304     -12.849 -22.749  53.109  1.00  0.75           O  
ATOM   2330  CB  LEU A 304     -14.707 -22.465  55.798  1.00  0.75           C  
ATOM   2331  CG  LEU A 304     -15.980 -23.166  56.323  1.00  0.75           C  
ATOM   2332  CD1 LEU A 304     -16.904 -22.145  56.998  1.00  0.75           C  
ATOM   2333  CD2 LEU A 304     -16.742 -23.903  55.206  1.00  0.75           C  
ATOM   2334  N   THR A 305     -11.576 -22.092  54.821  1.00  0.73           N  
ATOM   2335  CA  THR A 305     -10.548 -21.536  53.939  1.00  0.73           C  
ATOM   2336  C   THR A 305      -9.862 -22.583  53.086  1.00  0.73           C  
ATOM   2337  O   THR A 305      -9.650 -22.344  51.907  1.00  0.73           O  
ATOM   2338  CB  THR A 305      -9.480 -20.662  54.589  1.00  0.73           C  
ATOM   2339  OG1 THR A 305      -8.789 -21.352  55.616  1.00  0.73           O  
ATOM   2340  CG2 THR A 305     -10.121 -19.418  55.220  1.00  0.73           C  
ATOM   2341  N   LEU A 306      -9.557 -23.790  53.605  1.00  0.73           N  
ATOM   2342  CA  LEU A 306      -9.067 -24.897  52.792  1.00  0.73           C  
ATOM   2343  C   LEU A 306     -10.017 -25.337  51.673  1.00  0.73           C  
ATOM   2344  O   LEU A 306      -9.598 -25.511  50.530  1.00  0.73           O  
ATOM   2345  CB  LEU A 306      -8.714 -26.104  53.694  1.00  0.73           C  
ATOM   2346  CG  LEU A 306      -8.099 -27.320  52.962  1.00  0.73           C  
ATOM   2347  CD1 LEU A 306      -6.802 -26.962  52.214  1.00  0.73           C  
ATOM   2348  CD2 LEU A 306      -7.866 -28.481  53.942  1.00  0.73           C  
ATOM   2349  N   TYR A 307     -11.334 -25.454  51.948  1.00  0.67           N  
ATOM   2350  CA  TYR A 307     -12.355 -25.751  50.947  1.00  0.67           C  
ATOM   2351  C   TYR A 307     -12.416 -24.695  49.835  1.00  0.67           C  
ATOM   2352  O   TYR A 307     -12.677 -24.993  48.674  1.00  0.67           O  
ATOM   2353  CB  TYR A 307     -13.729 -25.920  51.665  1.00  0.67           C  
ATOM   2354  CG  TYR A 307     -14.834 -26.321  50.722  1.00  0.67           C  
ATOM   2355  CD1 TYR A 307     -15.744 -25.358  50.257  1.00  0.67           C  
ATOM   2356  CD2 TYR A 307     -14.946 -27.644  50.264  1.00  0.67           C  
ATOM   2357  CE1 TYR A 307     -16.737 -25.705  49.330  1.00  0.67           C  
ATOM   2358  CE2 TYR A 307     -15.946 -27.997  49.344  1.00  0.67           C  
ATOM   2359  CZ  TYR A 307     -16.836 -27.023  48.874  1.00  0.67           C  
ATOM   2360  OH  TYR A 307     -17.833 -27.368  47.940  1.00  0.67           O  
ATOM   2361  N   LEU A 308     -12.159 -23.423  50.184  1.00  0.67           N  
ATOM   2362  CA  LEU A 308     -12.158 -22.317  49.247  1.00  0.67           C  
ATOM   2363  C   LEU A 308     -10.796 -22.061  48.588  1.00  0.67           C  
ATOM   2364  O   LEU A 308     -10.714 -21.322  47.609  1.00  0.67           O  
ATOM   2365  CB  LEU A 308     -12.650 -21.053  50.000  1.00  0.67           C  
ATOM   2366  CG  LEU A 308     -14.082 -21.183  50.583  1.00  0.67           C  
ATOM   2367  CD1 LEU A 308     -14.370 -20.082  51.619  1.00  0.67           C  
ATOM   2368  CD2 LEU A 308     -15.154 -21.258  49.485  1.00  0.67           C  
ATOM   2369  N   ILE A 309      -9.693 -22.679  49.074  1.00  0.70           N  
ATOM   2370  CA  ILE A 309      -8.430 -22.810  48.345  1.00  0.70           C  
ATOM   2371  C   ILE A 309      -8.578 -23.801  47.198  1.00  0.70           C  
ATOM   2372  O   ILE A 309      -8.169 -23.547  46.066  1.00  0.70           O  
ATOM   2373  CB  ILE A 309      -7.291 -23.256  49.280  1.00  0.70           C  
ATOM   2374  CG1 ILE A 309      -6.884 -22.109  50.235  1.00  0.70           C  
ATOM   2375  CG2 ILE A 309      -6.049 -23.746  48.494  1.00  0.70           C  
ATOM   2376  CD1 ILE A 309      -5.974 -22.573  51.381  1.00  0.70           C  
ATOM   2377  N   HIS A 310      -9.187 -24.976  47.451  1.00  0.60           N  
ATOM   2378  CA  HIS A 310      -9.500 -25.903  46.385  1.00  0.60           C  
ATOM   2379  C   HIS A 310     -10.784 -26.651  46.722  1.00  0.60           C  
ATOM   2380  O   HIS A 310     -10.840 -27.356  47.725  1.00  0.60           O  
ATOM   2381  CB  HIS A 310      -8.357 -26.890  46.092  1.00  0.60           C  
ATOM   2382  CG  HIS A 310      -8.597 -27.706  44.856  1.00  0.60           C  
ATOM   2383  ND1 HIS A 310      -8.774 -27.070  43.638  1.00  0.60           N  
ATOM   2384  CD2 HIS A 310      -8.686 -29.052  44.699  1.00  0.60           C  
ATOM   2385  CE1 HIS A 310      -8.955 -28.041  42.768  1.00  0.60           C  
ATOM   2386  NE2 HIS A 310      -8.914 -29.261  43.356  1.00  0.60           N  
ATOM   2387  N   LYS A 311     -11.878 -26.575  45.932  1.00  0.58           N  
ATOM   2388  CA  LYS A 311     -12.041 -25.946  44.628  1.00  0.58           C  
ATOM   2389  C   LYS A 311     -11.718 -24.454  44.577  1.00  0.58           C  
ATOM   2390  O   LYS A 311     -12.181 -23.665  45.391  1.00  0.58           O  
ATOM   2391  CB  LYS A 311     -13.484 -26.173  44.108  1.00  0.58           C  
ATOM   2392  CG  LYS A 311     -13.743 -25.611  42.699  1.00  0.58           C  
ATOM   2393  CD  LYS A 311     -15.154 -25.909  42.167  1.00  0.58           C  
ATOM   2394  CE  LYS A 311     -15.445 -25.150  40.868  1.00  0.58           C  
ATOM   2395  NZ  LYS A 311     -16.853 -25.349  40.460  1.00  0.58           N  
ATOM   2396  N   LYS A 312     -10.871 -24.057  43.601  1.00  0.58           N  
ATOM   2397  CA  LYS A 312     -10.271 -22.739  43.523  1.00  0.58           C  
ATOM   2398  C   LYS A 312     -11.223 -21.546  43.494  1.00  0.58           C  
ATOM   2399  O   LYS A 312     -12.007 -21.336  42.562  1.00  0.58           O  
ATOM   2400  CB  LYS A 312      -9.309 -22.675  42.315  1.00  0.58           C  
ATOM   2401  CG  LYS A 312      -8.444 -21.406  42.291  1.00  0.58           C  
ATOM   2402  CD  LYS A 312      -7.448 -21.396  41.125  1.00  0.58           C  
ATOM   2403  CE  LYS A 312      -6.604 -20.122  41.110  1.00  0.58           C  
ATOM   2404  NZ  LYS A 312      -5.651 -20.170  39.980  1.00  0.58           N  
ATOM   2405  N   TRP A 313     -11.125 -20.709  44.535  1.00  0.55           N  
ATOM   2406  CA  TRP A 313     -11.991 -19.583  44.773  1.00  0.55           C  
ATOM   2407  C   TRP A 313     -11.119 -18.443  45.237  1.00  0.55           C  
ATOM   2408  O   TRP A 313     -11.098 -17.378  44.611  1.00  0.55           O  
ATOM   2409  CB  TRP A 313     -13.076 -19.943  45.824  1.00  0.55           C  
ATOM   2410  CG  TRP A 313     -14.498 -19.714  45.342  1.00  0.55           C  
ATOM   2411  CD1 TRP A 313     -15.210 -18.551  45.307  1.00  0.55           C  
ATOM   2412  CD2 TRP A 313     -15.379 -20.738  44.851  1.00  0.55           C  
ATOM   2413  NE1 TRP A 313     -16.476 -18.775  44.812  1.00  0.55           N  
ATOM   2414  CE2 TRP A 313     -16.599 -20.111  44.524  1.00  0.55           C  
ATOM   2415  CE3 TRP A 313     -15.217 -22.110  44.700  1.00  0.55           C  
ATOM   2416  CZ2 TRP A 313     -17.672 -20.840  44.038  1.00  0.55           C  
ATOM   2417  CZ3 TRP A 313     -16.320 -22.856  44.261  1.00  0.55           C  
ATOM   2418  CH2 TRP A 313     -17.533 -22.232  43.935  1.00  0.55           C  
ATOM   2419  N   PHE A 314     -10.381 -18.705  46.329  1.00  0.61           N  
ATOM   2420  CA  PHE A 314      -9.181 -18.013  46.739  1.00  0.61           C  
ATOM   2421  C   PHE A 314      -7.954 -18.757  46.115  1.00  0.61           C  
ATOM   2422  O   PHE A 314      -8.161 -19.779  45.399  1.00  0.61           O  
ATOM   2423  CB  PHE A 314      -9.172 -18.013  48.300  1.00  0.61           C  
ATOM   2424  CG  PHE A 314      -8.106 -17.161  48.942  1.00  0.61           C  
ATOM   2425  CD1 PHE A 314      -7.112 -17.756  49.737  1.00  0.61           C  
ATOM   2426  CD2 PHE A 314      -8.129 -15.761  48.821  1.00  0.61           C  
ATOM   2427  CE1 PHE A 314      -6.147 -16.973  50.383  1.00  0.61           C  
ATOM   2428  CE2 PHE A 314      -7.163 -14.973  49.463  1.00  0.61           C  
ATOM   2429  CZ  PHE A 314      -6.168 -15.581  50.240  1.00  0.61           C  
ATOM   2430  OXT PHE A 314      -6.804 -18.284  46.309  1.00  0.61           O  
TER    2431      PHE A 314                                                      
ATOM   2432  N   THR B  17     -65.198  20.129 -20.476  1.00  0.47           N  
ATOM   2433  CA  THR B  17     -63.855  19.491 -20.714  1.00  0.47           C  
ATOM   2434  C   THR B  17     -63.388  19.864 -22.102  1.00  0.47           C  
ATOM   2435  O   THR B  17     -63.477  21.044 -22.418  1.00  0.47           O  
ATOM   2436  CB  THR B  17     -63.873  17.980 -20.459  1.00  0.47           C  
ATOM   2437  OG1 THR B  17     -64.895  17.339 -21.212  1.00  0.47           O  
ATOM   2438  CG2 THR B  17     -64.166  17.714 -18.975  1.00  0.47           C  
ATOM   2439  N   LEU B  18     -62.884  18.911 -22.926  1.00  0.47           N  
ATOM   2440  CA  LEU B  18     -62.109  19.146 -24.149  1.00  0.47           C  
ATOM   2441  C   LEU B  18     -60.695  19.601 -23.807  1.00  0.47           C  
ATOM   2442  O   LEU B  18     -59.991  20.203 -24.613  1.00  0.47           O  
ATOM   2443  CB  LEU B  18     -62.711  20.126 -25.201  1.00  0.47           C  
ATOM   2444  CG  LEU B  18     -64.160  19.868 -25.658  1.00  0.47           C  
ATOM   2445  CD1 LEU B  18     -64.610  21.015 -26.578  1.00  0.47           C  
ATOM   2446  CD2 LEU B  18     -64.331  18.520 -26.374  1.00  0.47           C  
ATOM   2447  N   GLU B  19     -60.250  19.332 -22.566  1.00  0.53           N  
ATOM   2448  CA  GLU B  19     -58.984  19.786 -22.052  1.00  0.53           C  
ATOM   2449  C   GLU B  19     -57.825  18.938 -22.581  1.00  0.53           C  
ATOM   2450  O   GLU B  19     -58.032  17.773 -22.919  1.00  0.53           O  
ATOM   2451  CB  GLU B  19     -59.010  19.779 -20.501  1.00  0.53           C  
ATOM   2452  CG  GLU B  19     -59.981  20.828 -19.904  1.00  0.53           C  
ATOM   2453  CD  GLU B  19     -60.064  20.744 -18.385  1.00  0.53           C  
ATOM   2454  OE1 GLU B  19     -59.289  21.445 -17.690  1.00  0.53           O  
ATOM   2455  OE2 GLU B  19     -60.939  19.975 -17.906  1.00  0.53           O  
ATOM   2456  N   PRO B  20     -56.588  19.449 -22.665  1.00  0.58           N  
ATOM   2457  CA  PRO B  20     -55.396  18.647 -22.955  1.00  0.58           C  
ATOM   2458  C   PRO B  20     -55.167  17.552 -21.938  1.00  0.58           C  
ATOM   2459  O   PRO B  20     -54.584  16.518 -22.252  1.00  0.58           O  
ATOM   2460  CB  PRO B  20     -54.239  19.661 -22.893  1.00  0.58           C  
ATOM   2461  CG  PRO B  20     -54.886  21.011 -23.210  1.00  0.58           C  
ATOM   2462  CD  PRO B  20     -56.295  20.881 -22.631  1.00  0.58           C  
ATOM   2463  N   GLY B  21     -55.589  17.811 -20.698  1.00  0.62           N  
ATOM   2464  CA  GLY B  21     -55.713  16.821 -19.668  1.00  0.62           C  
ATOM   2465  C   GLY B  21     -56.234  17.506 -18.450  1.00  0.62           C  
ATOM   2466  O   GLY B  21     -56.110  18.719 -18.326  1.00  0.62           O  
ATOM   2467  N   THR B  22     -56.808  16.759 -17.499  1.00  0.70           N  
ATOM   2468  CA  THR B  22     -57.414  17.340 -16.301  1.00  0.70           C  
ATOM   2469  C   THR B  22     -56.840  16.617 -15.103  1.00  0.70           C  
ATOM   2470  O   THR B  22     -56.978  15.399 -14.977  1.00  0.70           O  
ATOM   2471  CB  THR B  22     -58.940  17.291 -16.221  1.00  0.70           C  
ATOM   2472  OG1 THR B  22     -59.508  17.713 -17.450  1.00  0.70           O  
ATOM   2473  CG2 THR B  22     -59.473  18.253 -15.149  1.00  0.70           C  
ATOM   2474  N   TRP B  23     -56.154  17.331 -14.179  1.00  0.67           N  
ATOM   2475  CA  TRP B  23     -55.731  16.750 -12.906  1.00  0.67           C  
ATOM   2476  C   TRP B  23     -56.755  17.096 -11.841  1.00  0.67           C  
ATOM   2477  O   TRP B  23     -57.094  18.261 -11.637  1.00  0.67           O  
ATOM   2478  CB  TRP B  23     -54.316  17.197 -12.396  1.00  0.67           C  
ATOM   2479  CG  TRP B  23     -53.845  16.532 -11.085  1.00  0.67           C  
ATOM   2480  CD1 TRP B  23     -54.196  15.297 -10.604  1.00  0.67           C  
ATOM   2481  CD2 TRP B  23     -53.056  17.137 -10.024  1.00  0.67           C  
ATOM   2482  NE1 TRP B  23     -53.745  15.112  -9.316  1.00  0.67           N  
ATOM   2483  CE2 TRP B  23     -53.027  16.228  -8.960  1.00  0.67           C  
ATOM   2484  CE3 TRP B  23     -52.412  18.376  -9.930  1.00  0.67           C  
ATOM   2485  CZ2 TRP B  23     -52.370  16.519  -7.768  1.00  0.67           C  
ATOM   2486  CZ3 TRP B  23     -51.744  18.670  -8.722  1.00  0.67           C  
ATOM   2487  CH2 TRP B  23     -51.730  17.762  -7.657  1.00  0.67           C  
ATOM   2488  N   ILE B  24     -57.275  16.068 -11.148  1.00  0.75           N  
ATOM   2489  CA  ILE B  24     -58.313  16.199 -10.150  1.00  0.75           C  
ATOM   2490  C   ILE B  24     -57.848  15.600  -8.838  1.00  0.75           C  
ATOM   2491  O   ILE B  24     -57.429  14.445  -8.757  1.00  0.75           O  
ATOM   2492  CB  ILE B  24     -59.583  15.501 -10.625  1.00  0.75           C  
ATOM   2493  CG1 ILE B  24     -60.075  16.173 -11.934  1.00  0.75           C  
ATOM   2494  CG2 ILE B  24     -60.663  15.509  -9.521  1.00  0.75           C  
ATOM   2495  CD1 ILE B  24     -61.170  15.425 -12.693  1.00  0.75           C  
ATOM   2496  N   ASN B  25     -57.938  16.388  -7.753  1.00  0.74           N  
ATOM   2497  CA  ASN B  25     -57.629  15.961  -6.409  1.00  0.74           C  
ATOM   2498  C   ASN B  25     -58.905  15.782  -5.599  1.00  0.74           C  
ATOM   2499  O   ASN B  25     -59.846  16.562  -5.716  1.00  0.74           O  
ATOM   2500  CB  ASN B  25     -56.687  16.978  -5.711  1.00  0.74           C  
ATOM   2501  CG  ASN B  25     -57.249  18.402  -5.657  1.00  0.74           C  
ATOM   2502  OD1 ASN B  25     -57.354  19.097  -6.668  1.00  0.74           O  
ATOM   2503  ND2 ASN B  25     -57.599  18.873  -4.437  1.00  0.74           N  
ATOM   2504  N   LEU B  26     -58.968  14.743  -4.749  1.00  0.73           N  
ATOM   2505  CA  LEU B  26     -60.134  14.488  -3.930  1.00  0.73           C  
ATOM   2506  C   LEU B  26     -59.729  14.026  -2.532  1.00  0.73           C  
ATOM   2507  O   LEU B  26     -58.876  13.160  -2.347  1.00  0.73           O  
ATOM   2508  CB  LEU B  26     -61.024  13.447  -4.642  1.00  0.73           C  
ATOM   2509  CG  LEU B  26     -62.415  13.218  -4.028  1.00  0.73           C  
ATOM   2510  CD1 LEU B  26     -63.273  14.495  -4.030  1.00  0.73           C  
ATOM   2511  CD2 LEU B  26     -63.131  12.106  -4.802  1.00  0.73           C  
ATOM   2512  N   VAL B  27     -60.316  14.640  -1.485  1.00  0.73           N  
ATOM   2513  CA  VAL B  27     -59.855  14.505  -0.108  1.00  0.73           C  
ATOM   2514  C   VAL B  27     -61.028  14.117   0.766  1.00  0.73           C  
ATOM   2515  O   VAL B  27     -61.980  14.882   0.864  1.00  0.73           O  
ATOM   2516  CB  VAL B  27     -59.284  15.826   0.422  1.00  0.73           C  
ATOM   2517  CG1 VAL B  27     -58.810  15.686   1.886  1.00  0.73           C  
ATOM   2518  CG2 VAL B  27     -58.117  16.289  -0.474  1.00  0.73           C  
ATOM   2519  N   ASN B  28     -60.987  12.926   1.414  1.00  0.65           N  
ATOM   2520  CA  ASN B  28     -62.011  12.414   2.330  1.00  0.65           C  
ATOM   2521  C   ASN B  28     -63.471  12.626   1.878  1.00  0.65           C  
ATOM   2522  O   ASN B  28     -64.206  13.355   2.547  1.00  0.65           O  
ATOM   2523  CB  ASN B  28     -61.740  12.959   3.765  1.00  0.65           C  
ATOM   2524  CG  ASN B  28     -62.611  12.281   4.822  1.00  0.65           C  
ATOM   2525  OD1 ASN B  28     -63.168  11.204   4.620  1.00  0.65           O  
ATOM   2526  ND2 ASN B  28     -62.737  12.917   6.006  1.00  0.65           N  
ATOM   2527  N   PRO B  29     -63.949  12.076   0.767  1.00  0.68           N  
ATOM   2528  CA  PRO B  29     -65.134  12.641   0.142  1.00  0.68           C  
ATOM   2529  C   PRO B  29     -66.411  12.040   0.705  1.00  0.68           C  
ATOM   2530  O   PRO B  29     -66.552  10.819   0.824  1.00  0.68           O  
ATOM   2531  CB  PRO B  29     -64.941  12.303  -1.342  1.00  0.68           C  
ATOM   2532  CG  PRO B  29     -64.148  10.994  -1.321  1.00  0.68           C  
ATOM   2533  CD  PRO B  29     -63.190  11.225  -0.156  1.00  0.68           C  
ATOM   2534  N   THR B  30     -67.382  12.902   1.063  1.00  0.67           N  
ATOM   2535  CA  THR B  30     -68.716  12.496   1.499  1.00  0.67           C  
ATOM   2536  C   THR B  30     -69.453  11.776   0.386  1.00  0.67           C  
ATOM   2537  O   THR B  30     -69.389  12.175  -0.772  1.00  0.67           O  
ATOM   2538  CB  THR B  30     -69.563  13.674   1.978  1.00  0.67           C  
ATOM   2539  OG1 THR B  30     -68.944  14.284   3.098  1.00  0.67           O  
ATOM   2540  CG2 THR B  30     -70.953  13.237   2.471  1.00  0.67           C  
ATOM   2541  N   GLN B  31     -70.208  10.694   0.693  1.00  0.65           N  
ATOM   2542  CA  GLN B  31     -70.733   9.740  -0.279  1.00  0.65           C  
ATOM   2543  C   GLN B  31     -71.528  10.332  -1.455  1.00  0.65           C  
ATOM   2544  O   GLN B  31     -71.423   9.839  -2.576  1.00  0.65           O  
ATOM   2545  CB  GLN B  31     -71.539   8.642   0.469  1.00  0.65           C  
ATOM   2546  CG  GLN B  31     -71.905   7.374  -0.349  1.00  0.65           C  
ATOM   2547  CD  GLN B  31     -70.691   6.585  -0.846  1.00  0.65           C  
ATOM   2548  OE1 GLN B  31     -70.000   5.858  -0.131  1.00  0.65           O  
ATOM   2549  NE2 GLN B  31     -70.424   6.682  -2.165  1.00  0.65           N  
ATOM   2550  N   ASN B  32     -72.294  11.425  -1.240  1.00  0.65           N  
ATOM   2551  CA  ASN B  32     -72.967  12.192  -2.287  1.00  0.65           C  
ATOM   2552  C   ASN B  32     -72.014  12.801  -3.318  1.00  0.65           C  
ATOM   2553  O   ASN B  32     -72.191  12.655  -4.523  1.00  0.65           O  
ATOM   2554  CB  ASN B  32     -73.728  13.395  -1.656  1.00  0.65           C  
ATOM   2555  CG  ASN B  32     -74.830  12.939  -0.709  1.00  0.65           C  
ATOM   2556  OD1 ASN B  32     -75.165  11.765  -0.587  1.00  0.65           O  
ATOM   2557  ND2 ASN B  32     -75.414  13.915   0.023  1.00  0.65           N  
ATOM   2558  N   GLU B  33     -70.945  13.465  -2.840  1.00  0.70           N  
ATOM   2559  CA  GLU B  33     -69.906  14.090  -3.634  1.00  0.70           C  
ATOM   2560  C   GLU B  33     -69.087  13.032  -4.356  1.00  0.70           C  
ATOM   2561  O   GLU B  33     -68.806  13.106  -5.547  1.00  0.70           O  
ATOM   2562  CB  GLU B  33     -69.042  14.938  -2.675  1.00  0.70           C  
ATOM   2563  CG  GLU B  33     -68.327  16.154  -3.302  1.00  0.70           C  
ATOM   2564  CD  GLU B  33     -67.607  16.977  -2.230  1.00  0.70           C  
ATOM   2565  OE1 GLU B  33     -67.674  16.583  -1.032  1.00  0.70           O  
ATOM   2566  OE2 GLU B  33     -66.986  18.003  -2.603  1.00  0.70           O  
ATOM   2567  N   SER B  34     -68.773  11.924  -3.653  1.00  0.75           N  
ATOM   2568  CA  SER B  34     -68.139  10.739  -4.217  1.00  0.75           C  
ATOM   2569  C   SER B  34     -68.930  10.121  -5.355  1.00  0.75           C  
ATOM   2570  O   SER B  34     -68.377   9.694  -6.364  1.00  0.75           O  
ATOM   2571  CB  SER B  34     -67.931   9.632  -3.154  1.00  0.75           C  
ATOM   2572  OG  SER B  34     -67.342  10.200  -1.993  1.00  0.75           O  
ATOM   2573  N   LEU B  35     -70.271  10.064  -5.237  1.00  0.74           N  
ATOM   2574  CA  LEU B  35     -71.155   9.637  -6.307  1.00  0.74           C  
ATOM   2575  C   LEU B  35     -71.131  10.564  -7.517  1.00  0.74           C  
ATOM   2576  O   LEU B  35     -71.086  10.108  -8.659  1.00  0.74           O  
ATOM   2577  CB  LEU B  35     -72.599   9.472  -5.775  1.00  0.74           C  
ATOM   2578  CG  LEU B  35     -73.626   8.930  -6.791  1.00  0.74           C  
ATOM   2579  CD1 LEU B  35     -73.251   7.543  -7.340  1.00  0.74           C  
ATOM   2580  CD2 LEU B  35     -75.026   8.914  -6.159  1.00  0.74           C  
ATOM   2581  N   GLU B  36     -71.098  11.896  -7.301  1.00  0.73           N  
ATOM   2582  CA  GLU B  36     -70.937  12.873  -8.364  1.00  0.73           C  
ATOM   2583  C   GLU B  36     -69.632  12.679  -9.128  1.00  0.73           C  
ATOM   2584  O   GLU B  36     -69.619  12.614 -10.355  1.00  0.73           O  
ATOM   2585  CB  GLU B  36     -71.017  14.299  -7.773  1.00  0.73           C  
ATOM   2586  CG  GLU B  36     -70.953  15.426  -8.828  1.00  0.73           C  
ATOM   2587  CD  GLU B  36     -71.116  16.821  -8.222  1.00  0.73           C  
ATOM   2588  OE1 GLU B  36     -70.936  17.790  -9.003  1.00  0.73           O  
ATOM   2589  OE2 GLU B  36     -71.433  16.924  -7.012  1.00  0.73           O  
ATOM   2590  N   ILE B  37     -68.527  12.451  -8.394  1.00  0.78           N  
ATOM   2591  CA  ILE B  37     -67.217  12.076  -8.907  1.00  0.78           C  
ATOM   2592  C   ILE B  37     -67.235  10.783  -9.730  1.00  0.78           C  
ATOM   2593  O   ILE B  37     -66.637  10.699 -10.801  1.00  0.78           O  
ATOM   2594  CB  ILE B  37     -66.252  11.964  -7.721  1.00  0.78           C  
ATOM   2595  CG1 ILE B  37     -65.959  13.346  -7.076  1.00  0.78           C  
ATOM   2596  CG2 ILE B  37     -64.950  11.231  -8.094  1.00  0.78           C  
ATOM   2597  CD1 ILE B  37     -65.168  14.334  -7.940  1.00  0.78           C  
ATOM   2598  N   ALA B  38     -67.946   9.730  -9.279  1.00  0.77           N  
ATOM   2599  CA  ALA B  38     -68.083   8.502 -10.044  1.00  0.77           C  
ATOM   2600  C   ALA B  38     -68.798   8.703 -11.380  1.00  0.77           C  
ATOM   2601  O   ALA B  38     -68.325   8.275 -12.432  1.00  0.77           O  
ATOM   2602  CB  ALA B  38     -68.825   7.455  -9.187  1.00  0.77           C  
ATOM   2603  N   ASN B  39     -69.922   9.447 -11.360  1.00  0.72           N  
ATOM   2604  CA  ASN B  39     -70.701   9.791 -12.538  1.00  0.72           C  
ATOM   2605  C   ASN B  39     -69.951  10.655 -13.543  1.00  0.72           C  
ATOM   2606  O   ASN B  39     -70.091  10.486 -14.749  1.00  0.72           O  
ATOM   2607  CB  ASN B  39     -71.995  10.551 -12.147  1.00  0.72           C  
ATOM   2608  CG  ASN B  39     -72.966   9.639 -11.410  1.00  0.72           C  
ATOM   2609  OD1 ASN B  39     -72.875   8.413 -11.394  1.00  0.72           O  
ATOM   2610  ND2 ASN B  39     -73.993  10.267 -10.791  1.00  0.72           N  
ATOM   2611  N   THR B  40     -69.153  11.635 -13.083  1.00  0.76           N  
ATOM   2612  CA  THR B  40     -68.373  12.478 -13.981  1.00  0.76           C  
ATOM   2613  C   THR B  40     -67.183  11.797 -14.636  1.00  0.76           C  
ATOM   2614  O   THR B  40     -66.814  12.185 -15.742  1.00  0.76           O  
ATOM   2615  CB  THR B  40     -67.900  13.785 -13.351  1.00  0.76           C  
ATOM   2616  OG1 THR B  40     -67.234  13.555 -12.124  1.00  0.76           O  
ATOM   2617  CG2 THR B  40     -69.102  14.688 -13.039  1.00  0.76           C  
ATOM   2618  N   PHE B  41     -66.522  10.802 -13.997  1.00  0.75           N  
ATOM   2619  CA  PHE B  41     -65.276  10.256 -14.537  1.00  0.75           C  
ATOM   2620  C   PHE B  41     -65.404   8.866 -15.137  1.00  0.75           C  
ATOM   2621  O   PHE B  41     -64.424   8.361 -15.680  1.00  0.75           O  
ATOM   2622  CB  PHE B  41     -64.180  10.134 -13.434  1.00  0.75           C  
ATOM   2623  CG  PHE B  41     -63.833  11.405 -12.707  1.00  0.75           C  
ATOM   2624  CD1 PHE B  41     -64.194  12.687 -13.153  1.00  0.75           C  
ATOM   2625  CD2 PHE B  41     -63.175  11.288 -11.469  1.00  0.75           C  
ATOM   2626  CE1 PHE B  41     -64.070  13.791 -12.306  1.00  0.75           C  
ATOM   2627  CE2 PHE B  41     -62.943  12.412 -10.671  1.00  0.75           C  
ATOM   2628  CZ  PHE B  41     -63.467  13.646 -11.058  1.00  0.75           C  
ATOM   2629  N   ASP B  42     -66.585   8.218 -15.053  1.00  0.73           N  
ATOM   2630  CA  ASP B  42     -66.834   6.901 -15.622  1.00  0.73           C  
ATOM   2631  C   ASP B  42     -65.993   5.777 -14.975  1.00  0.73           C  
ATOM   2632  O   ASP B  42     -65.428   4.901 -15.624  1.00  0.73           O  
ATOM   2633  CB  ASP B  42     -66.734   6.965 -17.181  1.00  0.73           C  
ATOM   2634  CG  ASP B  42     -67.820   6.181 -17.904  1.00  0.73           C  
ATOM   2635  OD1 ASP B  42     -67.680   5.997 -19.140  1.00  0.73           O  
ATOM   2636  OD2 ASP B  42     -68.836   5.822 -17.255  1.00  0.73           O  
ATOM   2637  N   ILE B  43     -65.895   5.775 -13.624  1.00  0.72           N  
ATOM   2638  CA  ILE B  43     -65.294   4.686 -12.854  1.00  0.72           C  
ATOM   2639  C   ILE B  43     -66.229   4.441 -11.689  1.00  0.72           C  
ATOM   2640  O   ILE B  43     -66.644   5.388 -11.017  1.00  0.72           O  
ATOM   2641  CB  ILE B  43     -63.883   4.934 -12.277  1.00  0.72           C  
ATOM   2642  CG1 ILE B  43     -62.845   5.362 -13.337  1.00  0.72           C  
ATOM   2643  CG2 ILE B  43     -63.366   3.659 -11.568  1.00  0.72           C  
ATOM   2644  CD1 ILE B  43     -62.579   6.866 -13.303  1.00  0.72           C  
ATOM   2645  N   ASP B  44     -66.594   3.170 -11.410  1.00  0.68           N  
ATOM   2646  CA  ASP B  44     -67.520   2.810 -10.357  1.00  0.68           C  
ATOM   2647  C   ASP B  44     -67.149   3.305  -8.964  1.00  0.68           C  
ATOM   2648  O   ASP B  44     -65.995   3.432  -8.553  1.00  0.68           O  
ATOM   2649  CB  ASP B  44     -67.764   1.273 -10.279  1.00  0.68           C  
ATOM   2650  CG  ASP B  44     -68.901   0.812 -11.179  1.00  0.68           C  
ATOM   2651  OD1 ASP B  44     -69.400   1.632 -11.984  1.00  0.68           O  
ATOM   2652  OD2 ASP B  44     -69.338  -0.350 -10.987  1.00  0.68           O  
ATOM   2653  N   ILE B  45     -68.189   3.566  -8.154  1.00  0.69           N  
ATOM   2654  CA  ILE B  45     -68.063   4.026  -6.783  1.00  0.69           C  
ATOM   2655  C   ILE B  45     -67.503   2.947  -5.859  1.00  0.69           C  
ATOM   2656  O   ILE B  45     -67.002   3.212  -4.767  1.00  0.69           O  
ATOM   2657  CB  ILE B  45     -69.420   4.531  -6.294  1.00  0.69           C  
ATOM   2658  CG1 ILE B  45     -69.330   5.358  -4.998  1.00  0.69           C  
ATOM   2659  CG2 ILE B  45     -70.434   3.376  -6.138  1.00  0.69           C  
ATOM   2660  CD1 ILE B  45     -68.550   6.658  -5.170  1.00  0.69           C  
ATOM   2661  N   ALA B  46     -67.561   1.672  -6.288  1.00  0.65           N  
ATOM   2662  CA  ALA B  46     -66.839   0.588  -5.663  1.00  0.65           C  
ATOM   2663  C   ALA B  46     -65.328   0.667  -5.874  1.00  0.65           C  
ATOM   2664  O   ALA B  46     -64.556   0.639  -4.917  1.00  0.65           O  
ATOM   2665  CB  ALA B  46     -67.376  -0.729  -6.242  1.00  0.65           C  
ATOM   2666  N   ASP B  47     -64.874   0.846  -7.127  1.00  0.67           N  
ATOM   2667  CA  ASP B  47     -63.475   0.941  -7.498  1.00  0.67           C  
ATOM   2668  C   ASP B  47     -62.811   2.195  -6.959  1.00  0.67           C  
ATOM   2669  O   ASP B  47     -61.693   2.169  -6.452  1.00  0.67           O  
ATOM   2670  CB  ASP B  47     -63.335   0.875  -9.028  1.00  0.67           C  
ATOM   2671  CG  ASP B  47     -63.972  -0.405  -9.537  1.00  0.67           C  
ATOM   2672  OD1 ASP B  47     -63.864  -1.443  -8.839  1.00  0.67           O  
ATOM   2673  OD2 ASP B  47     -64.637  -0.315 -10.596  1.00  0.67           O  
ATOM   2674  N   LEU B  48     -63.537   3.334  -6.966  1.00  0.72           N  
ATOM   2675  CA  LEU B  48     -63.109   4.565  -6.326  1.00  0.72           C  
ATOM   2676  C   LEU B  48     -63.061   4.470  -4.803  1.00  0.72           C  
ATOM   2677  O   LEU B  48     -62.529   5.361  -4.150  1.00  0.72           O  
ATOM   2678  CB  LEU B  48     -63.997   5.769  -6.729  1.00  0.72           C  
ATOM   2679  CG  LEU B  48     -64.002   6.111  -8.235  1.00  0.72           C  
ATOM   2680  CD1 LEU B  48     -64.884   7.340  -8.474  1.00  0.72           C  
ATOM   2681  CD2 LEU B  48     -62.593   6.359  -8.795  1.00  0.72           C  
ATOM   2682  N   ARG B  49     -63.571   3.375  -4.199  1.00  0.61           N  
ATOM   2683  CA  ARG B  49     -63.428   3.109  -2.783  1.00  0.61           C  
ATOM   2684  C   ARG B  49     -62.163   2.313  -2.452  1.00  0.61           C  
ATOM   2685  O   ARG B  49     -61.718   2.290  -1.311  1.00  0.61           O  
ATOM   2686  CB  ARG B  49     -64.704   2.392  -2.279  1.00  0.61           C  
ATOM   2687  CG  ARG B  49     -64.989   2.479  -0.766  1.00  0.61           C  
ATOM   2688  CD  ARG B  49     -66.211   1.660  -0.326  1.00  0.61           C  
ATOM   2689  NE  ARG B  49     -67.372   2.055  -1.199  1.00  0.61           N  
ATOM   2690  CZ  ARG B  49     -68.227   3.057  -0.955  1.00  0.61           C  
ATOM   2691  NH1 ARG B  49     -69.206   3.306  -1.823  1.00  0.61           N  
ATOM   2692  NH2 ARG B  49     -68.152   3.827   0.122  1.00  0.61           N  
ATOM   2693  N   ALA B  50     -61.483   1.687  -3.434  1.00  0.72           N  
ATOM   2694  CA  ALA B  50     -60.177   1.086  -3.212  1.00  0.72           C  
ATOM   2695  C   ALA B  50     -59.045   2.090  -2.921  1.00  0.72           C  
ATOM   2696  O   ALA B  50     -58.286   1.850  -1.987  1.00  0.72           O  
ATOM   2697  CB  ALA B  50     -59.855   0.089  -4.342  1.00  0.72           C  
ATOM   2698  N   PRO B  51     -58.900   3.258  -3.567  1.00  0.73           N  
ATOM   2699  CA  PRO B  51     -58.016   4.326  -3.099  1.00  0.73           C  
ATOM   2700  C   PRO B  51     -58.417   4.928  -1.755  1.00  0.73           C  
ATOM   2701  O   PRO B  51     -57.693   5.782  -1.250  1.00  0.73           O  
ATOM   2702  CB  PRO B  51     -58.133   5.403  -4.201  1.00  0.73           C  
ATOM   2703  CG  PRO B  51     -58.526   4.641  -5.466  1.00  0.73           C  
ATOM   2704  CD  PRO B  51     -59.413   3.537  -4.906  1.00  0.73           C  
ATOM   2705  N   LEU B  52     -59.576   4.540  -1.176  1.00  0.65           N  
ATOM   2706  CA  LEU B  52     -60.084   5.101   0.055  1.00  0.65           C  
ATOM   2707  C   LEU B  52     -59.794   4.232   1.267  1.00  0.65           C  
ATOM   2708  O   LEU B  52     -60.127   4.605   2.389  1.00  0.65           O  
ATOM   2709  CB  LEU B  52     -61.626   5.294   0.016  1.00  0.65           C  
ATOM   2710  CG  LEU B  52     -62.149   6.348  -0.979  1.00  0.65           C  
ATOM   2711  CD1 LEU B  52     -63.672   6.514  -0.885  1.00  0.65           C  
ATOM   2712  CD2 LEU B  52     -61.505   7.731  -0.876  1.00  0.65           C  
ATOM   2713  N   ASP B  53     -59.143   3.068   1.098  1.00  0.61           N  
ATOM   2714  CA  ASP B  53     -58.651   2.308   2.231  1.00  0.61           C  
ATOM   2715  C   ASP B  53     -57.218   2.767   2.498  1.00  0.61           C  
ATOM   2716  O   ASP B  53     -56.363   2.782   1.616  1.00  0.61           O  
ATOM   2717  CB  ASP B  53     -58.787   0.776   2.016  1.00  0.61           C  
ATOM   2718  CG  ASP B  53     -58.591   0.003   3.317  1.00  0.61           C  
ATOM   2719  OD1 ASP B  53     -57.602   0.290   4.044  1.00  0.61           O  
ATOM   2720  OD2 ASP B  53     -59.445  -0.867   3.617  1.00  0.61           O  
ATOM   2721  N   ALA B  54     -56.945   3.201   3.744  1.00  0.63           N  
ATOM   2722  CA  ALA B  54     -55.691   3.806   4.145  1.00  0.63           C  
ATOM   2723  C   ALA B  54     -54.593   2.777   4.381  1.00  0.63           C  
ATOM   2724  O   ALA B  54     -53.411   3.104   4.393  1.00  0.63           O  
ATOM   2725  CB  ALA B  54     -55.917   4.634   5.432  1.00  0.63           C  
ATOM   2726  N   GLU B  55     -54.963   1.489   4.541  1.00  0.59           N  
ATOM   2727  CA  GLU B  55     -54.027   0.418   4.836  1.00  0.59           C  
ATOM   2728  C   GLU B  55     -53.876  -0.507   3.633  1.00  0.59           C  
ATOM   2729  O   GLU B  55     -53.256  -1.573   3.701  1.00  0.59           O  
ATOM   2730  CB  GLU B  55     -54.558  -0.384   6.046  1.00  0.59           C  
ATOM   2731  CG  GLU B  55     -54.599   0.430   7.370  1.00  0.59           C  
ATOM   2732  CD  GLU B  55     -53.314   0.364   8.192  1.00  0.59           C  
ATOM   2733  OE1 GLU B  55     -52.904  -0.787   8.505  1.00  0.59           O  
ATOM   2734  OE2 GLU B  55     -52.781   1.422   8.584  1.00  0.59           O  
ATOM   2735  N   GLU B  56     -54.450  -0.102   2.485  1.00  0.58           N  
ATOM   2736  CA  GLU B  56     -54.291  -0.717   1.182  1.00  0.58           C  
ATOM   2737  C   GLU B  56     -52.859  -0.661   0.674  1.00  0.58           C  
ATOM   2738  O   GLU B  56     -52.142   0.318   0.849  1.00  0.58           O  
ATOM   2739  CB  GLU B  56     -55.261  -0.015   0.203  1.00  0.58           C  
ATOM   2740  CG  GLU B  56     -55.262  -0.436  -1.284  1.00  0.58           C  
ATOM   2741  CD  GLU B  56     -55.595  -1.895  -1.522  1.00  0.58           C  
ATOM   2742  OE1 GLU B  56     -54.754  -2.759  -1.162  1.00  0.58           O  
ATOM   2743  OE2 GLU B  56     -56.576  -2.182  -2.258  1.00  0.58           O  
ATOM   2744  N   MET B  57     -52.382  -1.737   0.027  1.00  0.58           N  
ATOM   2745  CA  MET B  57     -50.973  -1.853  -0.300  1.00  0.58           C  
ATOM   2746  C   MET B  57     -50.624  -1.354  -1.688  1.00  0.58           C  
ATOM   2747  O   MET B  57     -51.192  -1.782  -2.698  1.00  0.58           O  
ATOM   2748  CB  MET B  57     -50.448  -3.299  -0.139  1.00  0.58           C  
ATOM   2749  CG  MET B  57     -50.467  -3.806   1.319  1.00  0.58           C  
ATOM   2750  SD  MET B  57     -49.481  -2.836   2.512  1.00  0.58           S  
ATOM   2751  CE  MET B  57     -47.820  -3.099   1.823  1.00  0.58           C  
ATOM   2752  N   SER B  58     -49.637  -0.428  -1.729  1.00  0.69           N  
ATOM   2753  CA  SER B  58     -48.914   0.086  -2.891  1.00  0.69           C  
ATOM   2754  C   SER B  58     -48.660  -0.897  -4.045  1.00  0.69           C  
ATOM   2755  O   SER B  58     -48.053  -1.958  -3.914  1.00  0.69           O  
ATOM   2756  CB  SER B  58     -47.738   1.012  -2.464  1.00  0.69           C  
ATOM   2757  OG  SER B  58     -46.905   1.479  -3.525  1.00  0.69           O  
ATOM   2758  N   ARG B  59     -49.225  -0.591  -5.233  1.00  0.61           N  
ATOM   2759  CA  ARG B  59     -49.267  -1.514  -6.357  1.00  0.61           C  
ATOM   2760  C   ARG B  59     -49.691  -0.836  -7.649  1.00  0.61           C  
ATOM   2761  O   ARG B  59     -50.080   0.327  -7.670  1.00  0.61           O  
ATOM   2762  CB  ARG B  59     -50.182  -2.746  -6.128  1.00  0.61           C  
ATOM   2763  CG  ARG B  59     -51.684  -2.423  -6.074  1.00  0.61           C  
ATOM   2764  CD  ARG B  59     -52.555  -3.676  -6.083  1.00  0.61           C  
ATOM   2765  NE  ARG B  59     -53.959  -3.186  -5.917  1.00  0.61           N  
ATOM   2766  CZ  ARG B  59     -54.542  -3.087  -4.712  1.00  0.61           C  
ATOM   2767  NH1 ARG B  59     -53.847  -3.227  -3.591  1.00  0.61           N  
ATOM   2768  NH2 ARG B  59     -55.839  -2.828  -4.633  1.00  0.61           N  
ATOM   2769  N   ILE B  60     -49.656  -1.582  -8.774  1.00  0.67           N  
ATOM   2770  CA  ILE B  60     -50.200  -1.148 -10.050  1.00  0.67           C  
ATOM   2771  C   ILE B  60     -51.167  -2.215 -10.530  1.00  0.67           C  
ATOM   2772  O   ILE B  60     -50.835  -3.399 -10.527  1.00  0.67           O  
ATOM   2773  CB  ILE B  60     -49.123  -0.901 -11.103  1.00  0.67           C  
ATOM   2774  CG1 ILE B  60     -48.154   0.200 -10.614  1.00  0.67           C  
ATOM   2775  CG2 ILE B  60     -49.758  -0.520 -12.464  1.00  0.67           C  
ATOM   2776  CD1 ILE B  60     -46.971   0.407 -11.555  1.00  0.67           C  
ATOM   2777  N   THR B  61     -52.383  -1.805 -10.942  1.00  0.65           N  
ATOM   2778  CA  THR B  61     -53.410  -2.662 -11.528  1.00  0.65           C  
ATOM   2779  C   THR B  61     -53.733  -2.105 -12.908  1.00  0.65           C  
ATOM   2780  O   THR B  61     -53.856  -0.895 -13.083  1.00  0.65           O  
ATOM   2781  CB  THR B  61     -54.691  -2.734 -10.697  1.00  0.65           C  
ATOM   2782  OG1 THR B  61     -54.474  -3.385  -9.454  1.00  0.65           O  
ATOM   2783  CG2 THR B  61     -55.780  -3.555 -11.386  1.00  0.65           C  
ATOM   2784  N   ILE B  62     -53.840  -2.978 -13.937  1.00  0.55           N  
ATOM   2785  CA  ILE B  62     -53.843  -2.612 -15.355  1.00  0.55           C  
ATOM   2786  C   ILE B  62     -55.200  -2.691 -16.051  1.00  0.55           C  
ATOM   2787  O   ILE B  62     -55.257  -2.738 -17.276  1.00  0.55           O  
ATOM   2788  CB  ILE B  62     -52.924  -3.558 -16.141  1.00  0.55           C  
ATOM   2789  CG1 ILE B  62     -53.364  -5.044 -16.017  1.00  0.55           C  
ATOM   2790  CG2 ILE B  62     -51.465  -3.342 -15.687  1.00  0.55           C  
ATOM   2791  CD1 ILE B  62     -52.706  -5.954 -17.060  1.00  0.55           C  
ATOM   2792  N   GLU B  63     -56.304  -2.787 -15.293  1.00  0.52           N  
ATOM   2793  CA  GLU B  63     -57.642  -3.087 -15.783  1.00  0.52           C  
ATOM   2794  C   GLU B  63     -58.200  -2.253 -16.939  1.00  0.52           C  
ATOM   2795  O   GLU B  63     -57.760  -1.145 -17.249  1.00  0.52           O  
ATOM   2796  CB  GLU B  63     -58.619  -3.153 -14.585  1.00  0.52           C  
ATOM   2797  CG  GLU B  63     -58.380  -4.429 -13.735  1.00  0.52           C  
ATOM   2798  CD  GLU B  63     -58.970  -4.396 -12.327  1.00  0.52           C  
ATOM   2799  OE1 GLU B  63     -59.527  -3.350 -11.916  1.00  0.52           O  
ATOM   2800  OE2 GLU B  63     -58.788  -5.433 -11.629  1.00  0.52           O  
ATOM   2801  N   ASP B  64     -59.205  -2.802 -17.652  1.00  0.53           N  
ATOM   2802  CA  ASP B  64     -59.848  -2.117 -18.752  1.00  0.53           C  
ATOM   2803  C   ASP B  64     -60.471  -0.783 -18.331  1.00  0.53           C  
ATOM   2804  O   ASP B  64     -61.056  -0.638 -17.259  1.00  0.53           O  
ATOM   2805  CB  ASP B  64     -60.900  -3.016 -19.453  1.00  0.53           C  
ATOM   2806  CG  ASP B  64     -60.260  -4.270 -20.032  1.00  0.53           C  
ATOM   2807  OD1 ASP B  64     -59.111  -4.175 -20.533  1.00  0.53           O  
ATOM   2808  OD2 ASP B  64     -60.917  -5.340 -19.979  1.00  0.53           O  
ATOM   2809  N   GLU B  65     -60.281   0.241 -19.184  1.00  0.59           N  
ATOM   2810  CA  GLU B  65     -60.842   1.573 -19.052  1.00  0.59           C  
ATOM   2811  C   GLU B  65     -60.228   2.451 -17.948  1.00  0.59           C  
ATOM   2812  O   GLU B  65     -60.472   3.656 -17.935  1.00  0.59           O  
ATOM   2813  CB  GLU B  65     -62.398   1.538 -19.078  1.00  0.59           C  
ATOM   2814  CG  GLU B  65     -62.937   0.897 -20.392  1.00  0.59           C  
ATOM   2815  CD  GLU B  65     -64.421   0.518 -20.398  1.00  0.59           C  
ATOM   2816  OE1 GLU B  65     -65.043   0.445 -19.314  1.00  0.59           O  
ATOM   2817  OE2 GLU B  65     -64.918   0.244 -21.524  1.00  0.59           O  
ATOM   2818  N   TYR B  66     -59.351   1.925 -17.054  1.00  0.66           N  
ATOM   2819  CA  TYR B  66     -58.527   2.738 -16.157  1.00  0.66           C  
ATOM   2820  C   TYR B  66     -57.305   2.000 -15.582  1.00  0.66           C  
ATOM   2821  O   TYR B  66     -57.331   0.813 -15.285  1.00  0.66           O  
ATOM   2822  CB  TYR B  66     -59.350   3.396 -14.994  1.00  0.66           C  
ATOM   2823  CG  TYR B  66     -59.783   2.400 -13.942  1.00  0.66           C  
ATOM   2824  CD1 TYR B  66     -60.921   1.592 -14.106  1.00  0.66           C  
ATOM   2825  CD2 TYR B  66     -58.974   2.205 -12.812  1.00  0.66           C  
ATOM   2826  CE1 TYR B  66     -61.208   0.566 -13.186  1.00  0.66           C  
ATOM   2827  CE2 TYR B  66     -59.271   1.200 -11.889  1.00  0.66           C  
ATOM   2828  CZ  TYR B  66     -60.375   0.373 -12.076  1.00  0.66           C  
ATOM   2829  OH  TYR B  66     -60.604  -0.617 -11.098  1.00  0.66           O  
ATOM   2830  N   THR B  67     -56.204   2.730 -15.317  1.00  0.73           N  
ATOM   2831  CA  THR B  67     -55.036   2.202 -14.610  1.00  0.73           C  
ATOM   2832  C   THR B  67     -55.127   2.659 -13.167  1.00  0.73           C  
ATOM   2833  O   THR B  67     -55.435   3.817 -12.882  1.00  0.73           O  
ATOM   2834  CB  THR B  67     -53.687   2.673 -15.165  1.00  0.73           C  
ATOM   2835  OG1 THR B  67     -53.534   2.326 -16.533  1.00  0.73           O  
ATOM   2836  CG2 THR B  67     -52.495   2.039 -14.428  1.00  0.73           C  
ATOM   2837  N   LEU B  68     -54.855   1.762 -12.201  1.00  0.78           N  
ATOM   2838  CA  LEU B  68     -54.870   2.078 -10.782  1.00  0.78           C  
ATOM   2839  C   LEU B  68     -53.470   1.947 -10.238  1.00  0.78           C  
ATOM   2840  O   LEU B  68     -52.798   0.936 -10.425  1.00  0.78           O  
ATOM   2841  CB  LEU B  68     -55.846   1.140 -10.027  1.00  0.78           C  
ATOM   2842  CG  LEU B  68     -55.699   0.978  -8.494  1.00  0.78           C  
ATOM   2843  CD1 LEU B  68     -55.845   2.291  -7.715  1.00  0.78           C  
ATOM   2844  CD2 LEU B  68     -56.748  -0.021  -7.984  1.00  0.78           C  
ATOM   2845  N   ILE B  69     -52.995   2.998  -9.552  1.00  0.78           N  
ATOM   2846  CA  ILE B  69     -51.689   3.039  -8.932  1.00  0.78           C  
ATOM   2847  C   ILE B  69     -51.940   3.366  -7.465  1.00  0.78           C  
ATOM   2848  O   ILE B  69     -52.462   4.421  -7.130  1.00  0.78           O  
ATOM   2849  CB  ILE B  69     -50.783   4.073  -9.617  1.00  0.78           C  
ATOM   2850  CG1 ILE B  69     -50.590   3.731 -11.121  1.00  0.78           C  
ATOM   2851  CG2 ILE B  69     -49.437   4.179  -8.869  1.00  0.78           C  
ATOM   2852  CD1 ILE B  69     -49.699   4.714 -11.897  1.00  0.78           C  
ATOM   2853  N   ILE B  70     -51.603   2.471  -6.522  1.00  0.77           N  
ATOM   2854  CA  ILE B  70     -51.687   2.755  -5.087  1.00  0.77           C  
ATOM   2855  C   ILE B  70     -50.271   3.108  -4.670  1.00  0.77           C  
ATOM   2856  O   ILE B  70     -49.346   2.447  -5.131  1.00  0.77           O  
ATOM   2857  CB  ILE B  70     -52.215   1.571  -4.272  1.00  0.77           C  
ATOM   2858  CG1 ILE B  70     -53.644   1.137  -4.691  1.00  0.77           C  
ATOM   2859  CG2 ILE B  70     -52.172   1.870  -2.756  1.00  0.77           C  
ATOM   2860  CD1 ILE B  70     -54.769   2.074  -4.226  1.00  0.77           C  
ATOM   2861  N   VAL B  71     -50.047   4.162  -3.846  1.00  0.77           N  
ATOM   2862  CA  VAL B  71     -48.704   4.629  -3.494  1.00  0.77           C  
ATOM   2863  C   VAL B  71     -48.701   5.129  -2.062  1.00  0.77           C  
ATOM   2864  O   VAL B  71     -49.466   6.004  -1.667  1.00  0.77           O  
ATOM   2865  CB  VAL B  71     -48.142   5.713  -4.440  1.00  0.77           C  
ATOM   2866  CG1 VAL B  71     -46.971   6.525  -3.838  1.00  0.77           C  
ATOM   2867  CG2 VAL B  71     -47.634   5.029  -5.722  1.00  0.77           C  
ATOM   2868  N   ASP B  72     -47.789   4.609  -1.226  1.00  0.73           N  
ATOM   2869  CA  ASP B  72     -47.721   4.984   0.166  1.00  0.73           C  
ATOM   2870  C   ASP B  72     -46.961   6.301   0.357  1.00  0.73           C  
ATOM   2871  O   ASP B  72     -45.818   6.466  -0.064  1.00  0.73           O  
ATOM   2872  CB  ASP B  72     -47.020   3.885   0.993  1.00  0.73           C  
ATOM   2873  CG  ASP B  72     -47.629   2.507   0.806  1.00  0.73           C  
ATOM   2874  OD1 ASP B  72     -48.864   2.377   0.935  1.00  0.73           O  
ATOM   2875  OD2 ASP B  72     -46.843   1.560   0.545  1.00  0.73           O  
ATOM   2876  N   VAL B  73     -47.549   7.300   1.027  1.00  0.75           N  
ATOM   2877  CA  VAL B  73     -46.998   8.648   1.135  1.00  0.75           C  
ATOM   2878  C   VAL B  73     -46.905   8.984   2.607  1.00  0.75           C  
ATOM   2879  O   VAL B  73     -47.592   8.302   3.346  1.00  0.75           O  
ATOM   2880  CB  VAL B  73     -47.875   9.665   0.419  1.00  0.75           C  
ATOM   2881  CG1 VAL B  73     -48.050   9.236  -1.043  1.00  0.75           C  
ATOM   2882  CG2 VAL B  73     -49.272   9.791   1.046  1.00  0.75           C  
ATOM   2883  N   PRO B  74     -46.159   9.913   3.168  1.00  0.74           N  
ATOM   2884  CA  PRO B  74     -46.092  10.042   4.620  1.00  0.74           C  
ATOM   2885  C   PRO B  74     -46.998  11.153   5.164  1.00  0.74           C  
ATOM   2886  O   PRO B  74     -47.242  12.157   4.496  1.00  0.74           O  
ATOM   2887  CB  PRO B  74     -44.608  10.326   4.848  1.00  0.74           C  
ATOM   2888  CG  PRO B  74     -44.178  11.130   3.625  1.00  0.74           C  
ATOM   2889  CD  PRO B  74     -45.059  10.595   2.496  1.00  0.74           C  
ATOM   2890  N   VAL B  75     -47.526  10.954   6.386  1.00  0.67           N  
ATOM   2891  CA  VAL B  75     -48.483  11.795   7.098  1.00  0.67           C  
ATOM   2892  C   VAL B  75     -47.863  12.239   8.417  1.00  0.67           C  
ATOM   2893  O   VAL B  75     -47.231  11.455   9.108  1.00  0.67           O  
ATOM   2894  CB  VAL B  75     -49.776  11.008   7.334  1.00  0.67           C  
ATOM   2895  CG1 VAL B  75     -50.665  11.543   8.472  1.00  0.67           C  
ATOM   2896  CG2 VAL B  75     -50.595  10.964   6.031  1.00  0.67           C  
ATOM   2897  N   THR B  76     -47.977  13.540   8.774  1.00  0.59           N  
ATOM   2898  CA  THR B  76     -47.184  14.182   9.845  1.00  0.59           C  
ATOM   2899  C   THR B  76     -47.786  14.229  11.238  1.00  0.59           C  
ATOM   2900  O   THR B  76     -47.094  14.011  12.221  1.00  0.59           O  
ATOM   2901  CB  THR B  76     -46.875  15.640   9.525  1.00  0.59           C  
ATOM   2902  OG1 THR B  76     -46.143  15.728   8.314  1.00  0.59           O  
ATOM   2903  CG2 THR B  76     -45.994  16.309  10.602  1.00  0.59           C  
ATOM   2904  N   GLU B  77     -49.088  14.529  11.347  1.00  0.52           N  
ATOM   2905  CA  GLU B  77     -49.956  14.609  12.518  1.00  0.52           C  
ATOM   2906  C   GLU B  77     -49.448  14.502  13.964  1.00  0.52           C  
ATOM   2907  O   GLU B  77     -48.959  13.475  14.394  1.00  0.52           O  
ATOM   2908  CB  GLU B  77     -51.234  13.817  12.295  1.00  0.52           C  
ATOM   2909  CG  GLU B  77     -51.946  14.226  10.984  1.00  0.52           C  
ATOM   2910  CD  GLU B  77     -53.262  13.505  10.742  1.00  0.52           C  
ATOM   2911  OE1 GLU B  77     -53.707  12.729  11.619  1.00  0.52           O  
ATOM   2912  OE2 GLU B  77     -53.828  13.768   9.648  1.00  0.52           O  
ATOM   2913  N   GLU B  78     -49.486  15.595  14.758  1.00  0.49           N  
ATOM   2914  CA  GLU B  78     -49.001  15.601  16.140  1.00  0.49           C  
ATOM   2915  C   GLU B  78     -50.022  15.211  17.222  1.00  0.49           C  
ATOM   2916  O   GLU B  78     -51.228  15.418  17.110  1.00  0.49           O  
ATOM   2917  CB  GLU B  78     -48.381  16.974  16.497  1.00  0.49           C  
ATOM   2918  CG  GLU B  78     -49.342  18.194  16.536  1.00  0.49           C  
ATOM   2919  CD  GLU B  78     -48.601  19.505  16.829  1.00  0.49           C  
ATOM   2920  OE1 GLU B  78     -47.365  19.464  17.066  1.00  0.49           O  
ATOM   2921  OE2 GLU B  78     -49.282  20.562  16.808  1.00  0.49           O  
ATOM   2922  N   ARG B  79     -49.537  14.618  18.340  1.00  0.34           N  
ATOM   2923  CA  ARG B  79     -50.322  14.428  19.544  1.00  0.34           C  
ATOM   2924  C   ARG B  79     -50.096  15.591  20.494  1.00  0.34           C  
ATOM   2925  O   ARG B  79     -49.037  16.212  20.497  1.00  0.34           O  
ATOM   2926  CB  ARG B  79     -49.933  13.136  20.325  1.00  0.34           C  
ATOM   2927  CG  ARG B  79     -50.064  11.825  19.522  1.00  0.34           C  
ATOM   2928  CD  ARG B  79     -50.043  10.533  20.370  1.00  0.34           C  
ATOM   2929  NE  ARG B  79     -48.710  10.421  21.058  1.00  0.34           N  
ATOM   2930  CZ  ARG B  79     -48.341   9.448  21.908  1.00  0.34           C  
ATOM   2931  NH1 ARG B  79     -47.091   9.397  22.367  1.00  0.34           N  
ATOM   2932  NH2 ARG B  79     -49.209   8.559  22.365  1.00  0.34           N  
ATOM   2933  N   ASN B  80     -51.066  15.855  21.397  1.00  0.25           N  
ATOM   2934  CA  ASN B  80     -51.078  16.975  22.339  1.00  0.25           C  
ATOM   2935  C   ASN B  80     -49.854  17.086  23.262  1.00  0.25           C  
ATOM   2936  O   ASN B  80     -49.567  18.141  23.821  1.00  0.25           O  
ATOM   2937  CB  ASN B  80     -52.349  16.903  23.236  1.00  0.25           C  
ATOM   2938  CG  ASN B  80     -53.613  16.926  22.380  1.00  0.25           C  
ATOM   2939  OD1 ASN B  80     -53.618  17.356  21.231  1.00  0.25           O  
ATOM   2940  ND2 ASN B  80     -54.736  16.415  22.931  1.00  0.25           N  
ATOM   2941  N   ASN B  81     -49.073  15.997  23.404  1.00  0.50           N  
ATOM   2942  CA  ASN B  81     -47.898  15.938  24.255  1.00  0.50           C  
ATOM   2943  C   ASN B  81     -46.624  16.294  23.484  1.00  0.50           C  
ATOM   2944  O   ASN B  81     -45.530  16.198  24.028  1.00  0.50           O  
ATOM   2945  CB  ASN B  81     -47.718  14.501  24.825  1.00  0.50           C  
ATOM   2946  CG  ASN B  81     -48.925  14.095  25.665  1.00  0.50           C  
ATOM   2947  OD1 ASN B  81     -49.671  14.911  26.201  1.00  0.50           O  
ATOM   2948  ND2 ASN B  81     -49.152  12.766  25.791  1.00  0.50           N  
ATOM   2949  N   ARG B  82     -46.752  16.687  22.192  1.00  0.38           N  
ATOM   2950  CA  ARG B  82     -45.689  17.048  21.254  1.00  0.38           C  
ATOM   2951  C   ARG B  82     -45.038  15.824  20.625  1.00  0.38           C  
ATOM   2952  O   ARG B  82     -44.031  15.899  19.923  1.00  0.38           O  
ATOM   2953  CB  ARG B  82     -44.608  18.013  21.811  1.00  0.38           C  
ATOM   2954  CG  ARG B  82     -45.175  19.317  22.403  1.00  0.38           C  
ATOM   2955  CD  ARG B  82     -44.084  20.162  23.056  1.00  0.38           C  
ATOM   2956  NE  ARG B  82     -44.761  21.374  23.611  1.00  0.38           N  
ATOM   2957  CZ  ARG B  82     -44.120  22.368  24.238  1.00  0.38           C  
ATOM   2958  NH1 ARG B  82     -44.813  23.408  24.692  1.00  0.38           N  
ATOM   2959  NH2 ARG B  82     -42.803  22.337  24.418  1.00  0.38           N  
ATOM   2960  N   THR B  83     -45.649  14.640  20.813  1.00  0.40           N  
ATOM   2961  CA  THR B  83     -45.257  13.432  20.100  1.00  0.40           C  
ATOM   2962  C   THR B  83     -45.795  13.473  18.695  1.00  0.40           C  
ATOM   2963  O   THR B  83     -47.003  13.436  18.480  1.00  0.40           O  
ATOM   2964  CB  THR B  83     -45.812  12.138  20.658  1.00  0.40           C  
ATOM   2965  OG1 THR B  83     -45.516  11.970  22.027  1.00  0.40           O  
ATOM   2966  CG2 THR B  83     -45.196  10.917  19.980  1.00  0.40           C  
ATOM   2967  N   TYR B  84     -44.920  13.517  17.688  1.00  0.52           N  
ATOM   2968  CA  TYR B  84     -45.343  13.488  16.300  1.00  0.52           C  
ATOM   2969  C   TYR B  84     -45.672  12.065  15.852  1.00  0.52           C  
ATOM   2970  O   TYR B  84     -44.825  11.177  15.919  1.00  0.52           O  
ATOM   2971  CB  TYR B  84     -44.238  14.064  15.384  1.00  0.52           C  
ATOM   2972  CG  TYR B  84     -43.933  15.499  15.734  1.00  0.52           C  
ATOM   2973  CD1 TYR B  84     -44.583  16.545  15.057  1.00  0.52           C  
ATOM   2974  CD2 TYR B  84     -42.979  15.820  16.719  1.00  0.52           C  
ATOM   2975  CE1 TYR B  84     -44.246  17.883  15.318  1.00  0.52           C  
ATOM   2976  CE2 TYR B  84     -42.636  17.154  16.972  1.00  0.52           C  
ATOM   2977  CZ  TYR B  84     -43.261  18.177  16.262  1.00  0.52           C  
ATOM   2978  OH  TYR B  84     -42.870  19.504  16.533  1.00  0.52           O  
ATOM   2979  N   TYR B  85     -46.912  11.811  15.395  1.00  0.47           N  
ATOM   2980  CA  TYR B  85     -47.386  10.490  15.047  1.00  0.47           C  
ATOM   2981  C   TYR B  85     -47.358  10.354  13.527  1.00  0.47           C  
ATOM   2982  O   TYR B  85     -48.253  10.801  12.820  1.00  0.47           O  
ATOM   2983  CB  TYR B  85     -48.811  10.320  15.646  1.00  0.47           C  
ATOM   2984  CG  TYR B  85     -49.383   8.948  15.429  1.00  0.47           C  
ATOM   2985  CD1 TYR B  85     -50.354   8.754  14.436  1.00  0.47           C  
ATOM   2986  CD2 TYR B  85     -48.957   7.851  16.196  1.00  0.47           C  
ATOM   2987  CE1 TYR B  85     -50.881   7.479  14.196  1.00  0.47           C  
ATOM   2988  CE2 TYR B  85     -49.486   6.570  15.958  1.00  0.47           C  
ATOM   2989  CZ  TYR B  85     -50.445   6.388  14.953  1.00  0.47           C  
ATOM   2990  OH  TYR B  85     -50.986   5.115  14.684  1.00  0.47           O  
ATOM   2991  N   VAL B  86     -46.288   9.743  12.981  1.00  0.64           N  
ATOM   2992  CA  VAL B  86     -46.002   9.795  11.554  1.00  0.64           C  
ATOM   2993  C   VAL B  86     -46.322   8.467  10.835  1.00  0.64           C  
ATOM   2994  O   VAL B  86     -45.793   7.407  11.169  1.00  0.64           O  
ATOM   2995  CB  VAL B  86     -44.561  10.274  11.337  1.00  0.64           C  
ATOM   2996  CG1 VAL B  86     -44.194  10.367   9.846  1.00  0.64           C  
ATOM   2997  CG2 VAL B  86     -44.388  11.673  11.973  1.00  0.64           C  
ATOM   2998  N   THR B  87     -47.231   8.498   9.825  1.00  0.62           N  
ATOM   2999  CA  THR B  87     -47.910   7.320   9.229  1.00  0.62           C  
ATOM   3000  C   THR B  87     -48.086   7.446   7.705  1.00  0.62           C  
ATOM   3001  O   THR B  87     -47.422   8.281   7.099  1.00  0.62           O  
ATOM   3002  CB  THR B  87     -49.237   6.948   9.904  1.00  0.62           C  
ATOM   3003  OG1 THR B  87     -49.861   8.093  10.463  1.00  0.62           O  
ATOM   3004  CG2 THR B  87     -48.947   5.958  11.044  1.00  0.62           C  
ATOM   3005  N   ILE B  88     -48.882   6.567   7.011  1.00  0.64           N  
ATOM   3006  CA  ILE B  88     -48.842   6.358   5.547  1.00  0.64           C  
ATOM   3007  C   ILE B  88     -50.226   6.037   4.868  1.00  0.64           C  
ATOM   3008  O   ILE B  88     -50.950   5.244   5.459  1.00  0.64           O  
ATOM   3009  CB  ILE B  88     -47.821   5.257   5.178  1.00  0.64           C  
ATOM   3010  CG1 ILE B  88     -47.946   3.953   6.016  1.00  0.64           C  
ATOM   3011  CG2 ILE B  88     -46.379   5.795   5.354  1.00  0.64           C  
ATOM   3012  CD1 ILE B  88     -48.823   2.854   5.410  1.00  0.64           C  
ATOM   3013  N   PRO B  89     -50.667   6.616   3.683  1.00  0.64           N  
ATOM   3014  CA  PRO B  89     -52.019   6.247   3.142  1.00  0.64           C  
ATOM   3015  C   PRO B  89     -52.533   6.265   1.642  1.00  0.64           C  
ATOM   3016  O   PRO B  89     -53.675   5.847   1.485  1.00  0.64           O  
ATOM   3017  CB  PRO B  89     -52.835   7.384   3.770  1.00  0.64           C  
ATOM   3018  CG  PRO B  89     -51.981   8.609   3.455  1.00  0.64           C  
ATOM   3019  CD  PRO B  89     -50.600   8.083   3.800  1.00  0.64           C  
ATOM   3020  N   LEU B  90     -51.919   6.777   0.529  1.00  0.72           N  
ATOM   3021  CA  LEU B  90     -52.693   7.189  -0.691  1.00  0.72           C  
ATOM   3022  C   LEU B  90     -52.976   6.190  -1.851  1.00  0.72           C  
ATOM   3023  O   LEU B  90     -52.223   5.260  -2.132  1.00  0.72           O  
ATOM   3024  CB  LEU B  90     -52.159   8.560  -1.268  1.00  0.72           C  
ATOM   3025  CG  LEU B  90     -52.099   8.811  -2.810  1.00  0.72           C  
ATOM   3026  CD1 LEU B  90     -51.966  10.294  -3.165  1.00  0.72           C  
ATOM   3027  CD2 LEU B  90     -50.949   8.070  -3.507  1.00  0.72           C  
ATOM   3028  N   GLY B  91     -54.077   6.412  -2.641  1.00  0.77           N  
ATOM   3029  CA  GLY B  91     -54.262   5.823  -3.983  1.00  0.77           C  
ATOM   3030  C   GLY B  91     -54.529   6.788  -5.150  1.00  0.77           C  
ATOM   3031  O   GLY B  91     -55.012   7.906  -4.982  1.00  0.77           O  
ATOM   3032  N   ILE B  92     -54.219   6.359  -6.401  1.00  0.79           N  
ATOM   3033  CA  ILE B  92     -54.328   7.136  -7.644  1.00  0.79           C  
ATOM   3034  C   ILE B  92     -55.074   6.348  -8.732  1.00  0.79           C  
ATOM   3035  O   ILE B  92     -54.821   5.163  -8.950  1.00  0.79           O  
ATOM   3036  CB  ILE B  92     -52.952   7.503  -8.246  1.00  0.79           C  
ATOM   3037  CG1 ILE B  92     -51.975   8.063  -7.183  1.00  0.79           C  
ATOM   3038  CG2 ILE B  92     -53.116   8.484  -9.436  1.00  0.79           C  
ATOM   3039  CD1 ILE B  92     -50.552   8.301  -7.708  1.00  0.79           C  
ATOM   3040  N   ILE B  93     -55.987   6.998  -9.487  1.00  0.79           N  
ATOM   3041  CA  ILE B  93     -56.627   6.440 -10.680  1.00  0.79           C  
ATOM   3042  C   ILE B  93     -56.232   7.303 -11.875  1.00  0.79           C  
ATOM   3043  O   ILE B  93     -56.120   8.524 -11.779  1.00  0.79           O  
ATOM   3044  CB  ILE B  93     -58.161   6.381 -10.560  1.00  0.79           C  
ATOM   3045  CG1 ILE B  93     -58.619   5.460  -9.404  1.00  0.79           C  
ATOM   3046  CG2 ILE B  93     -58.844   5.965 -11.888  1.00  0.79           C  
ATOM   3047  CD1 ILE B  93     -58.475   3.966  -9.701  1.00  0.79           C  
ATOM   3048  N   ILE B  94     -55.985   6.698 -13.052  1.00  0.76           N  
ATOM   3049  CA  ILE B  94     -55.698   7.429 -14.279  1.00  0.76           C  
ATOM   3050  C   ILE B  94     -56.367   6.726 -15.451  1.00  0.76           C  
ATOM   3051  O   ILE B  94     -56.340   5.505 -15.587  1.00  0.76           O  
ATOM   3052  CB  ILE B  94     -54.192   7.648 -14.534  1.00  0.76           C  
ATOM   3053  CG1 ILE B  94     -53.888   8.228 -15.943  1.00  0.76           C  
ATOM   3054  CG2 ILE B  94     -53.395   6.347 -14.316  1.00  0.76           C  
ATOM   3055  CD1 ILE B  94     -52.398   8.423 -16.226  1.00  0.76           C  
ATOM   3056  N   THR B  95     -56.995   7.500 -16.355  1.00  0.72           N  
ATOM   3057  CA  THR B  95     -57.516   7.009 -17.624  1.00  0.72           C  
ATOM   3058  C   THR B  95     -57.447   8.176 -18.576  1.00  0.72           C  
ATOM   3059  O   THR B  95     -57.242   9.293 -18.124  1.00  0.72           O  
ATOM   3060  CB  THR B  95     -58.918   6.422 -17.579  1.00  0.72           C  
ATOM   3061  OG1 THR B  95     -59.244   5.834 -18.831  1.00  0.72           O  
ATOM   3062  CG2 THR B  95     -60.002   7.448 -17.218  1.00  0.72           C  
ATOM   3063  N   GLU B  96     -57.553   7.959 -19.906  1.00  0.62           N  
ATOM   3064  CA  GLU B  96     -57.455   8.983 -20.949  1.00  0.62           C  
ATOM   3065  C   GLU B  96     -56.502  10.164 -20.695  1.00  0.62           C  
ATOM   3066  O   GLU B  96     -55.278   9.988 -20.667  1.00  0.62           O  
ATOM   3067  CB  GLU B  96     -58.856   9.370 -21.469  1.00  0.62           C  
ATOM   3068  CG  GLU B  96     -59.593   8.126 -22.032  1.00  0.62           C  
ATOM   3069  CD  GLU B  96     -60.884   8.453 -22.781  1.00  0.62           C  
ATOM   3070  OE1 GLU B  96     -61.858   8.892 -22.127  1.00  0.62           O  
ATOM   3071  OE2 GLU B  96     -60.904   8.208 -24.016  1.00  0.62           O  
ATOM   3072  N   GLU B  97     -57.026  11.383 -20.506  1.00  0.64           N  
ATOM   3073  CA  GLU B  97     -56.280  12.595 -20.232  1.00  0.64           C  
ATOM   3074  C   GLU B  97     -56.366  12.982 -18.746  1.00  0.64           C  
ATOM   3075  O   GLU B  97     -55.754  13.936 -18.252  1.00  0.64           O  
ATOM   3076  CB  GLU B  97     -56.877  13.695 -21.145  1.00  0.64           C  
ATOM   3077  CG  GLU B  97     -58.226  14.353 -20.712  1.00  0.64           C  
ATOM   3078  CD  GLU B  97     -59.476  13.473 -20.681  1.00  0.64           C  
ATOM   3079  OE1 GLU B  97     -60.469  13.841 -21.357  1.00  0.64           O  
ATOM   3080  OE2 GLU B  97     -59.465  12.458 -19.934  1.00  0.64           O  
ATOM   3081  N   THR B  98     -57.117  12.173 -17.987  1.00  0.73           N  
ATOM   3082  CA  THR B  98     -57.631  12.414 -16.648  1.00  0.73           C  
ATOM   3083  C   THR B  98     -56.805  11.704 -15.585  1.00  0.73           C  
ATOM   3084  O   THR B  98     -56.608  10.488 -15.605  1.00  0.73           O  
ATOM   3085  CB  THR B  98     -59.081  11.925 -16.544  1.00  0.73           C  
ATOM   3086  OG1 THR B  98     -59.974  12.796 -17.234  1.00  0.73           O  
ATOM   3087  CG2 THR B  98     -59.596  11.845 -15.103  1.00  0.73           C  
ATOM   3088  N   ILE B  99     -56.309  12.459 -14.581  1.00  0.76           N  
ATOM   3089  CA  ILE B  99     -55.559  11.928 -13.446  1.00  0.76           C  
ATOM   3090  C   ILE B  99     -56.332  12.255 -12.191  1.00  0.76           C  
ATOM   3091  O   ILE B  99     -56.766  13.386 -11.981  1.00  0.76           O  
ATOM   3092  CB  ILE B  99     -54.145  12.499 -13.343  1.00  0.76           C  
ATOM   3093  CG1 ILE B  99     -53.333  12.072 -14.581  1.00  0.76           C  
ATOM   3094  CG2 ILE B  99     -53.434  12.024 -12.049  1.00  0.76           C  
ATOM   3095  CD1 ILE B  99     -51.985  12.783 -14.675  1.00  0.76           C  
ATOM   3096  N   ILE B 100     -56.553  11.242 -11.337  1.00  0.78           N  
ATOM   3097  CA  ILE B 100     -57.409  11.323 -10.175  1.00  0.78           C  
ATOM   3098  C   ILE B 100     -56.597  10.904  -8.961  1.00  0.78           C  
ATOM   3099  O   ILE B 100     -56.183   9.752  -8.838  1.00  0.78           O  
ATOM   3100  CB  ILE B 100     -58.595  10.372 -10.356  1.00  0.78           C  
ATOM   3101  CG1 ILE B 100     -59.402  10.699 -11.636  1.00  0.78           C  
ATOM   3102  CG2 ILE B 100     -59.513  10.373  -9.116  1.00  0.78           C  
ATOM   3103  CD1 ILE B 100     -60.276   9.537 -12.120  1.00  0.78           C  
ATOM   3104  N   THR B 101     -56.356  11.819  -8.008  1.00  0.79           N  
ATOM   3105  CA  THR B 101     -55.695  11.498  -6.742  1.00  0.79           C  
ATOM   3106  C   THR B 101     -56.710  11.568  -5.632  1.00  0.79           C  
ATOM   3107  O   THR B 101     -57.240  12.632  -5.323  1.00  0.79           O  
ATOM   3108  CB  THR B 101     -54.538  12.411  -6.325  1.00  0.79           C  
ATOM   3109  OG1 THR B 101     -54.625  13.709  -6.897  1.00  0.79           O  
ATOM   3110  CG2 THR B 101     -53.215  11.795  -6.784  1.00  0.79           C  
ATOM   3111  N   THR B 102     -56.986  10.425  -4.977  1.00  0.78           N  
ATOM   3112  CA  THR B 102     -58.069  10.335  -4.001  1.00  0.78           C  
ATOM   3113  C   THR B 102     -57.551   9.731  -2.706  1.00  0.78           C  
ATOM   3114  O   THR B 102     -56.913   8.684  -2.715  1.00  0.78           O  
ATOM   3115  CB  THR B 102     -59.254   9.518  -4.506  1.00  0.78           C  
ATOM   3116  OG1 THR B 102     -59.742  10.047  -5.730  1.00  0.78           O  
ATOM   3117  CG2 THR B 102     -60.429   9.622  -3.537  1.00  0.78           C  
ATOM   3118  N   CYS B 103     -57.781  10.379  -1.538  1.00  0.73           N  
ATOM   3119  CA  CYS B 103     -57.217   9.905  -0.275  1.00  0.73           C  
ATOM   3120  C   CYS B 103     -58.112  10.232   0.921  1.00  0.73           C  
ATOM   3121  O   CYS B 103     -58.924  11.152   0.868  1.00  0.73           O  
ATOM   3122  CB  CYS B 103     -55.829  10.573  -0.055  1.00  0.73           C  
ATOM   3123  SG  CYS B 103     -54.795   9.785   1.229  1.00  0.73           S  
ATOM   3124  N   LEU B 104     -57.996   9.489   2.046  1.00  0.67           N  
ATOM   3125  CA  LEU B 104     -58.751   9.760   3.268  1.00  0.67           C  
ATOM   3126  C   LEU B 104     -58.033  10.707   4.203  1.00  0.67           C  
ATOM   3127  O   LEU B 104     -58.648  11.415   4.997  1.00  0.67           O  
ATOM   3128  CB  LEU B 104     -58.977   8.435   4.042  1.00  0.67           C  
ATOM   3129  CG  LEU B 104     -60.326   7.759   3.755  1.00  0.67           C  
ATOM   3130  CD1 LEU B 104     -61.476   8.468   4.456  1.00  0.67           C  
ATOM   3131  CD2 LEU B 104     -60.654   7.705   2.281  1.00  0.67           C  
ATOM   3132  N   GLU B 105     -56.704  10.752   4.100  1.00  0.64           N  
ATOM   3133  CA  GLU B 105     -55.836  11.449   5.008  1.00  0.64           C  
ATOM   3134  C   GLU B 105     -55.206  12.563   4.213  1.00  0.64           C  
ATOM   3135  O   GLU B 105     -55.134  12.467   2.981  1.00  0.64           O  
ATOM   3136  CB  GLU B 105     -54.769  10.477   5.548  1.00  0.64           C  
ATOM   3137  CG  GLU B 105     -55.390   9.333   6.384  1.00  0.64           C  
ATOM   3138  CD  GLU B 105     -54.357   8.371   6.962  1.00  0.64           C  
ATOM   3139  OE1 GLU B 105     -54.809   7.355   7.547  1.00  0.64           O  
ATOM   3140  OE2 GLU B 105     -53.136   8.623   6.807  1.00  0.64           O  
ATOM   3141  N   PRO B 106     -54.788  13.665   4.807  1.00  0.70           N  
ATOM   3142  CA  PRO B 106     -54.335  14.795   4.029  1.00  0.70           C  
ATOM   3143  C   PRO B 106     -52.926  14.515   3.568  1.00  0.70           C  
ATOM   3144  O   PRO B 106     -52.077  14.090   4.349  1.00  0.70           O  
ATOM   3145  CB  PRO B 106     -54.429  15.958   5.026  1.00  0.70           C  
ATOM   3146  CG  PRO B 106     -54.174  15.317   6.398  1.00  0.70           C  
ATOM   3147  CD  PRO B 106     -54.747  13.905   6.251  1.00  0.70           C  
ATOM   3148  N   LEU B 107     -52.638  14.747   2.284  1.00  0.70           N  
ATOM   3149  CA  LEU B 107     -51.326  14.475   1.762  1.00  0.70           C  
ATOM   3150  C   LEU B 107     -50.645  15.807   1.519  1.00  0.70           C  
ATOM   3151  O   LEU B 107     -50.941  16.443   0.506  1.00  0.70           O  
ATOM   3152  CB  LEU B 107     -51.409  13.667   0.447  1.00  0.70           C  
ATOM   3153  CG  LEU B 107     -50.055  13.471  -0.265  1.00  0.70           C  
ATOM   3154  CD1 LEU B 107     -48.886  13.082   0.653  1.00  0.70           C  
ATOM   3155  CD2 LEU B 107     -50.166  12.556  -1.483  1.00  0.70           C  
ATOM   3156  N   PRO B 108     -49.699  16.272   2.344  1.00  0.69           N  
ATOM   3157  CA  PRO B 108     -49.255  17.659   2.276  1.00  0.69           C  
ATOM   3158  C   PRO B 108     -48.410  17.888   1.035  1.00  0.69           C  
ATOM   3159  O   PRO B 108     -48.270  19.022   0.602  1.00  0.69           O  
ATOM   3160  CB  PRO B 108     -48.497  17.886   3.599  1.00  0.69           C  
ATOM   3161  CG  PRO B 108     -48.121  16.494   4.110  1.00  0.69           C  
ATOM   3162  CD  PRO B 108     -49.240  15.607   3.570  1.00  0.69           C  
ATOM   3163  N   VAL B 109     -47.860  16.825   0.416  1.00  0.76           N  
ATOM   3164  CA  VAL B 109     -47.236  16.848  -0.905  1.00  0.76           C  
ATOM   3165  C   VAL B 109     -48.145  17.253  -2.024  1.00  0.76           C  
ATOM   3166  O   VAL B 109     -47.768  17.994  -2.929  1.00  0.76           O  
ATOM   3167  CB  VAL B 109     -46.700  15.466  -1.241  1.00  0.76           C  
ATOM   3168  CG1 VAL B 109     -46.648  15.086  -2.737  1.00  0.76           C  
ATOM   3169  CG2 VAL B 109     -45.306  15.461  -0.640  1.00  0.76           C  
ATOM   3170  N   LEU B 110     -49.383  16.745  -2.005  1.00  0.74           N  
ATOM   3171  CA  LEU B 110     -50.353  16.984  -3.035  1.00  0.74           C  
ATOM   3172  C   LEU B 110     -50.744  18.443  -2.985  1.00  0.74           C  
ATOM   3173  O   LEU B 110     -50.766  19.127  -4.004  1.00  0.74           O  
ATOM   3174  CB  LEU B 110     -51.509  15.992  -2.791  1.00  0.74           C  
ATOM   3175  CG  LEU B 110     -52.563  15.873  -3.897  1.00  0.74           C  
ATOM   3176  CD1 LEU B 110     -53.347  14.563  -3.752  1.00  0.74           C  
ATOM   3177  CD2 LEU B 110     -53.539  17.044  -3.872  1.00  0.74           C  
ATOM   3178  N   ASP B 111     -50.934  18.952  -1.760  1.00  0.68           N  
ATOM   3179  CA  ASP B 111     -51.139  20.340  -1.434  1.00  0.68           C  
ATOM   3180  C   ASP B 111     -49.937  21.223  -1.824  1.00  0.68           C  
ATOM   3181  O   ASP B 111     -50.099  22.296  -2.404  1.00  0.68           O  
ATOM   3182  CB  ASP B 111     -51.487  20.433   0.072  1.00  0.68           C  
ATOM   3183  CG  ASP B 111     -52.670  19.535   0.433  1.00  0.68           C  
ATOM   3184  OD1 ASP B 111     -53.547  19.299  -0.438  1.00  0.68           O  
ATOM   3185  OD2 ASP B 111     -52.687  19.059   1.596  1.00  0.68           O  
ATOM   3186  N   VAL B 112     -48.674  20.770  -1.601  1.00  0.72           N  
ATOM   3187  CA  VAL B 112     -47.475  21.420  -2.145  1.00  0.72           C  
ATOM   3188  C   VAL B 112     -47.512  21.483  -3.666  1.00  0.72           C  
ATOM   3189  O   VAL B 112     -47.266  22.536  -4.243  1.00  0.72           O  
ATOM   3190  CB  VAL B 112     -46.143  20.777  -1.709  1.00  0.72           C  
ATOM   3191  CG1 VAL B 112     -44.924  21.337  -2.484  1.00  0.72           C  
ATOM   3192  CG2 VAL B 112     -45.893  21.036  -0.212  1.00  0.72           C  
ATOM   3193  N   PHE B 113     -47.866  20.390  -4.373  1.00  0.66           N  
ATOM   3194  CA  PHE B 113     -48.008  20.389  -5.820  1.00  0.66           C  
ATOM   3195  C   PHE B 113     -49.156  21.274  -6.320  1.00  0.66           C  
ATOM   3196  O   PHE B 113     -49.009  21.968  -7.323  1.00  0.66           O  
ATOM   3197  CB  PHE B 113     -48.034  18.936  -6.390  1.00  0.66           C  
ATOM   3198  CG  PHE B 113     -47.833  18.828  -7.893  1.00  0.66           C  
ATOM   3199  CD1 PHE B 113     -47.035  19.729  -8.629  1.00  0.66           C  
ATOM   3200  CD2 PHE B 113     -48.442  17.767  -8.586  1.00  0.66           C  
ATOM   3201  CE1 PHE B 113     -46.924  19.621 -10.021  1.00  0.66           C  
ATOM   3202  CE2 PHE B 113     -48.334  17.653  -9.978  1.00  0.66           C  
ATOM   3203  CZ  PHE B 113     -47.590  18.594 -10.697  1.00  0.66           C  
ATOM   3204  N   ILE B 114     -50.305  21.334  -5.607  1.00  0.64           N  
ATOM   3205  CA  ILE B 114     -51.387  22.279  -5.873  1.00  0.64           C  
ATOM   3206  C   ILE B 114     -50.921  23.727  -5.782  1.00  0.64           C  
ATOM   3207  O   ILE B 114     -51.186  24.518  -6.679  1.00  0.64           O  
ATOM   3208  CB  ILE B 114     -52.574  22.064  -4.921  1.00  0.64           C  
ATOM   3209  CG1 ILE B 114     -53.328  20.759  -5.260  1.00  0.64           C  
ATOM   3210  CG2 ILE B 114     -53.554  23.266  -4.924  1.00  0.64           C  
ATOM   3211  CD1 ILE B 114     -54.355  20.369  -4.188  1.00  0.64           C  
ATOM   3212  N   ASN B 115     -50.185  24.088  -4.714  1.00  0.54           N  
ATOM   3213  CA  ASN B 115     -49.645  25.426  -4.517  1.00  0.54           C  
ATOM   3214  C   ASN B 115     -48.513  25.765  -5.485  1.00  0.54           C  
ATOM   3215  O   ASN B 115     -48.359  26.897  -5.933  1.00  0.54           O  
ATOM   3216  CB  ASN B 115     -49.156  25.614  -3.055  1.00  0.54           C  
ATOM   3217  CG  ASN B 115     -50.339  25.566  -2.091  1.00  0.54           C  
ATOM   3218  OD1 ASN B 115     -51.483  25.851  -2.436  1.00  0.54           O  
ATOM   3219  ND2 ASN B 115     -50.063  25.234  -0.808  1.00  0.54           N  
ATOM   3220  N   ARG B 116     -47.659  24.776  -5.809  1.00  0.53           N  
ATOM   3221  CA  ARG B 116     -46.564  24.895  -6.751  1.00  0.53           C  
ATOM   3222  C   ARG B 116     -46.993  25.125  -8.193  1.00  0.53           C  
ATOM   3223  O   ARG B 116     -46.336  25.854  -8.937  1.00  0.53           O  
ATOM   3224  CB  ARG B 116     -45.690  23.615  -6.673  1.00  0.53           C  
ATOM   3225  CG  ARG B 116     -44.439  23.579  -7.577  1.00  0.53           C  
ATOM   3226  CD  ARG B 116     -43.413  24.672  -7.264  1.00  0.53           C  
ATOM   3227  NE  ARG B 116     -42.271  24.481  -8.221  1.00  0.53           N  
ATOM   3228  CZ  ARG B 116     -41.098  25.125  -8.127  1.00  0.53           C  
ATOM   3229  NH1 ARG B 116     -40.144  24.893  -9.027  1.00  0.53           N  
ATOM   3230  NH2 ARG B 116     -40.859  25.994  -7.151  1.00  0.53           N  
ATOM   3231  N   ARG B 117     -48.074  24.467  -8.651  1.00  0.50           N  
ATOM   3232  CA  ARG B 117     -48.567  24.643 -10.000  1.00  0.50           C  
ATOM   3233  C   ARG B 117     -49.337  25.952 -10.196  1.00  0.50           C  
ATOM   3234  O   ARG B 117     -50.258  26.301  -9.468  1.00  0.50           O  
ATOM   3235  CB  ARG B 117     -49.417  23.433 -10.471  1.00  0.50           C  
ATOM   3236  CG  ARG B 117     -50.798  23.333  -9.796  1.00  0.50           C  
ATOM   3237  CD  ARG B 117     -51.630  22.125 -10.216  1.00  0.50           C  
ATOM   3238  NE  ARG B 117     -52.940  22.200  -9.475  1.00  0.50           N  
ATOM   3239  CZ  ARG B 117     -53.959  22.996  -9.823  1.00  0.50           C  
ATOM   3240  NH1 ARG B 117     -55.028  23.083  -9.034  1.00  0.50           N  
ATOM   3241  NH2 ARG B 117     -53.931  23.710 -10.943  1.00  0.50           N  
ATOM   3242  N   LEU B 118     -49.003  26.720 -11.249  1.00  0.36           N  
ATOM   3243  CA  LEU B 118     -49.704  27.962 -11.539  1.00  0.36           C  
ATOM   3244  C   LEU B 118     -51.024  27.731 -12.281  1.00  0.36           C  
ATOM   3245  O   LEU B 118     -51.870  28.613 -12.393  1.00  0.36           O  
ATOM   3246  CB  LEU B 118     -48.794  28.882 -12.393  1.00  0.36           C  
ATOM   3247  CG  LEU B 118     -47.462  29.282 -11.716  1.00  0.36           C  
ATOM   3248  CD1 LEU B 118     -46.558  30.036 -12.705  1.00  0.36           C  
ATOM   3249  CD2 LEU B 118     -47.689  30.124 -10.449  1.00  0.36           C  
ATOM   3250  N   ARG B 119     -51.218  26.514 -12.827  1.00  0.37           N  
ATOM   3251  CA  ARG B 119     -52.379  26.127 -13.607  1.00  0.37           C  
ATOM   3252  C   ARG B 119     -52.404  24.606 -13.714  1.00  0.37           C  
ATOM   3253  O   ARG B 119     -51.594  23.926 -13.091  1.00  0.37           O  
ATOM   3254  CB  ARG B 119     -52.452  26.843 -14.982  1.00  0.37           C  
ATOM   3255  CG  ARG B 119     -51.209  26.662 -15.873  1.00  0.37           C  
ATOM   3256  CD  ARG B 119     -51.282  27.491 -17.161  1.00  0.37           C  
ATOM   3257  NE  ARG B 119     -50.085  27.118 -17.983  1.00  0.37           N  
ATOM   3258  CZ  ARG B 119     -49.951  27.404 -19.286  1.00  0.37           C  
ATOM   3259  NH1 ARG B 119     -48.971  26.838 -19.985  1.00  0.37           N  
ATOM   3260  NH2 ARG B 119     -50.783  28.233 -19.904  1.00  0.37           N  
ATOM   3261  N   ASN B 120     -53.371  24.001 -14.433  1.00  0.47           N  
ATOM   3262  CA  ASN B 120     -53.522  22.555 -14.583  1.00  0.47           C  
ATOM   3263  C   ASN B 120     -52.912  22.023 -15.880  1.00  0.47           C  
ATOM   3264  O   ASN B 120     -53.194  20.908 -16.295  1.00  0.47           O  
ATOM   3265  CB  ASN B 120     -55.025  22.136 -14.474  1.00  0.47           C  
ATOM   3266  CG  ASN B 120     -55.934  22.826 -15.503  1.00  0.47           C  
ATOM   3267  OD1 ASN B 120     -55.716  23.991 -15.844  1.00  0.47           O  
ATOM   3268  ND2 ASN B 120     -56.978  22.107 -15.973  1.00  0.47           N  
ATOM   3269  N   PHE B 121     -52.065  22.828 -16.548  1.00  0.44           N  
ATOM   3270  CA  PHE B 121     -51.478  22.538 -17.849  1.00  0.44           C  
ATOM   3271  C   PHE B 121     -50.622  21.267 -17.944  1.00  0.44           C  
ATOM   3272  O   PHE B 121     -49.818  20.957 -17.073  1.00  0.44           O  
ATOM   3273  CB  PHE B 121     -50.671  23.781 -18.317  1.00  0.44           C  
ATOM   3274  CG  PHE B 121     -50.196  23.693 -19.740  1.00  0.44           C  
ATOM   3275  CD1 PHE B 121     -51.089  23.855 -20.812  1.00  0.44           C  
ATOM   3276  CD2 PHE B 121     -48.847  23.415 -20.011  1.00  0.44           C  
ATOM   3277  CE1 PHE B 121     -50.644  23.712 -22.134  1.00  0.44           C  
ATOM   3278  CE2 PHE B 121     -48.397  23.278 -21.329  1.00  0.44           C  
ATOM   3279  CZ  PHE B 121     -49.297  23.421 -22.391  1.00  0.44           C  
ATOM   3280  N   TYR B 122     -50.764  20.523 -19.056  1.00  0.42           N  
ATOM   3281  CA  TYR B 122     -50.102  19.252 -19.292  1.00  0.42           C  
ATOM   3282  C   TYR B 122     -48.765  19.400 -20.009  1.00  0.42           C  
ATOM   3283  O   TYR B 122     -48.656  19.370 -21.233  1.00  0.42           O  
ATOM   3284  CB  TYR B 122     -51.046  18.281 -20.059  1.00  0.42           C  
ATOM   3285  CG  TYR B 122     -51.904  17.525 -19.062  1.00  0.42           C  
ATOM   3286  CD1 TYR B 122     -52.767  18.188 -18.174  1.00  0.42           C  
ATOM   3287  CD2 TYR B 122     -51.768  16.135 -18.920  1.00  0.42           C  
ATOM   3288  CE1 TYR B 122     -53.467  17.493 -17.182  1.00  0.42           C  
ATOM   3289  CE2 TYR B 122     -52.493  15.432 -17.945  1.00  0.42           C  
ATOM   3290  CZ  TYR B 122     -53.357  16.109 -17.087  1.00  0.42           C  
ATOM   3291  OH  TYR B 122     -54.083  15.404 -16.108  1.00  0.42           O  
ATOM   3292  N   THR B 123     -47.681  19.509 -19.221  1.00  0.47           N  
ATOM   3293  CA  THR B 123     -46.311  19.630 -19.714  1.00  0.47           C  
ATOM   3294  C   THR B 123     -45.643  18.274 -19.655  1.00  0.47           C  
ATOM   3295  O   THR B 123     -45.445  17.736 -18.571  1.00  0.47           O  
ATOM   3296  CB  THR B 123     -45.458  20.586 -18.885  1.00  0.47           C  
ATOM   3297  OG1 THR B 123     -46.059  21.870 -18.818  1.00  0.47           O  
ATOM   3298  CG2 THR B 123     -44.093  20.799 -19.549  1.00  0.47           C  
ATOM   3299  N   PHE B 124     -45.286  17.684 -20.822  1.00  0.55           N  
ATOM   3300  CA  PHE B 124     -44.783  16.315 -20.963  1.00  0.55           C  
ATOM   3301  C   PHE B 124     -45.805  15.249 -20.544  1.00  0.55           C  
ATOM   3302  O   PHE B 124     -45.461  14.188 -20.037  1.00  0.55           O  
ATOM   3303  CB  PHE B 124     -43.398  16.059 -20.288  1.00  0.55           C  
ATOM   3304  CG  PHE B 124     -42.263  16.833 -20.911  1.00  0.55           C  
ATOM   3305  CD1 PHE B 124     -41.683  16.384 -22.107  1.00  0.55           C  
ATOM   3306  CD2 PHE B 124     -41.702  17.954 -20.270  1.00  0.55           C  
ATOM   3307  CE1 PHE B 124     -40.583  17.049 -22.666  1.00  0.55           C  
ATOM   3308  CE2 PHE B 124     -40.599  18.620 -20.822  1.00  0.55           C  
ATOM   3309  CZ  PHE B 124     -40.041  18.168 -22.023  1.00  0.55           C  
ATOM   3310  N   MET B 125     -47.104  15.485 -20.831  1.00  0.57           N  
ATOM   3311  CA  MET B 125     -48.176  14.519 -20.654  1.00  0.57           C  
ATOM   3312  C   MET B 125     -48.497  14.014 -19.241  1.00  0.57           C  
ATOM   3313  O   MET B 125     -47.996  14.463 -18.215  1.00  0.57           O  
ATOM   3314  CB  MET B 125     -48.011  13.347 -21.666  1.00  0.57           C  
ATOM   3315  CG  MET B 125     -48.328  13.768 -23.112  1.00  0.57           C  
ATOM   3316  SD  MET B 125     -50.047  14.319 -23.373  1.00  0.57           S  
ATOM   3317  CE  MET B 125     -50.875  12.759 -22.952  1.00  0.57           C  
ATOM   3318  N   ARG B 126     -49.467  13.077 -19.174  1.00  0.61           N  
ATOM   3319  CA  ARG B 126     -50.038  12.521 -17.964  1.00  0.61           C  
ATOM   3320  C   ARG B 126     -49.036  11.785 -17.078  1.00  0.61           C  
ATOM   3321  O   ARG B 126     -49.070  11.884 -15.853  1.00  0.61           O  
ATOM   3322  CB  ARG B 126     -51.272  11.650 -18.347  1.00  0.61           C  
ATOM   3323  CG  ARG B 126     -50.960  10.371 -19.155  1.00  0.61           C  
ATOM   3324  CD  ARG B 126     -52.200   9.685 -19.757  1.00  0.61           C  
ATOM   3325  NE  ARG B 126     -51.829   8.258 -20.070  1.00  0.61           N  
ATOM   3326  CZ  ARG B 126     -52.738   7.315 -20.354  1.00  0.61           C  
ATOM   3327  NH1 ARG B 126     -52.351   6.045 -20.452  1.00  0.61           N  
ATOM   3328  NH2 ARG B 126     -54.024   7.594 -20.524  1.00  0.61           N  
ATOM   3329  N   SER B 127     -48.081  11.059 -17.681  1.00  0.67           N  
ATOM   3330  CA  SER B 127     -47.000  10.375 -16.987  1.00  0.67           C  
ATOM   3331  C   SER B 127     -46.080  11.317 -16.226  1.00  0.67           C  
ATOM   3332  O   SER B 127     -45.691  11.039 -15.094  1.00  0.67           O  
ATOM   3333  CB  SER B 127     -46.185   9.503 -17.954  1.00  0.67           C  
ATOM   3334  OG  SER B 127     -47.024   8.510 -18.543  1.00  0.67           O  
ATOM   3335  N   ARG B 128     -45.765  12.505 -16.777  1.00  0.62           N  
ATOM   3336  CA  ARG B 128     -45.045  13.545 -16.069  1.00  0.62           C  
ATOM   3337  C   ARG B 128     -45.773  14.091 -14.843  1.00  0.62           C  
ATOM   3338  O   ARG B 128     -45.160  14.368 -13.812  1.00  0.62           O  
ATOM   3339  CB  ARG B 128     -44.695  14.694 -17.034  1.00  0.62           C  
ATOM   3340  CG  ARG B 128     -43.864  15.843 -16.432  1.00  0.62           C  
ATOM   3341  CD  ARG B 128     -42.461  15.409 -16.020  1.00  0.62           C  
ATOM   3342  NE  ARG B 128     -41.777  16.659 -15.569  1.00  0.62           N  
ATOM   3343  CZ  ARG B 128     -40.564  16.704 -15.005  1.00  0.62           C  
ATOM   3344  NH1 ARG B 128     -40.039  17.887 -14.699  1.00  0.62           N  
ATOM   3345  NH2 ARG B 128     -39.874  15.605 -14.735  1.00  0.62           N  
ATOM   3346  N   PHE B 129     -47.107  14.248 -14.904  1.00  0.70           N  
ATOM   3347  CA  PHE B 129     -47.930  14.537 -13.737  1.00  0.70           C  
ATOM   3348  C   PHE B 129     -47.952  13.405 -12.706  1.00  0.70           C  
ATOM   3349  O   PHE B 129     -47.841  13.674 -11.511  1.00  0.70           O  
ATOM   3350  CB  PHE B 129     -49.359  14.992 -14.143  1.00  0.70           C  
ATOM   3351  CG  PHE B 129     -49.536  16.480 -14.371  1.00  0.70           C  
ATOM   3352  CD1 PHE B 129     -48.526  17.459 -14.231  1.00  0.70           C  
ATOM   3353  CD2 PHE B 129     -50.842  16.913 -14.654  1.00  0.70           C  
ATOM   3354  CE1 PHE B 129     -48.832  18.822 -14.346  1.00  0.70           C  
ATOM   3355  CE2 PHE B 129     -51.144  18.271 -14.776  1.00  0.70           C  
ATOM   3356  CZ  PHE B 129     -50.139  19.223 -14.621  1.00  0.70           C  
ATOM   3357  N   ILE B 130     -47.999  12.113 -13.118  1.00  0.76           N  
ATOM   3358  CA  ILE B 130     -47.766  10.980 -12.213  1.00  0.76           C  
ATOM   3359  C   ILE B 130     -46.399  11.090 -11.540  1.00  0.76           C  
ATOM   3360  O   ILE B 130     -46.272  10.964 -10.321  1.00  0.76           O  
ATOM   3361  CB  ILE B 130     -47.862   9.626 -12.936  1.00  0.76           C  
ATOM   3362  CG1 ILE B 130     -49.307   9.342 -13.409  1.00  0.76           C  
ATOM   3363  CG2 ILE B 130     -47.356   8.466 -12.038  1.00  0.76           C  
ATOM   3364  CD1 ILE B 130     -49.387   8.119 -14.336  1.00  0.76           C  
ATOM   3365  N   PHE B 131     -45.344  11.411 -12.318  1.00  0.74           N  
ATOM   3366  CA  PHE B 131     -44.011  11.655 -11.808  1.00  0.74           C  
ATOM   3367  C   PHE B 131     -43.948  12.805 -10.807  1.00  0.74           C  
ATOM   3368  O   PHE B 131     -43.352  12.646  -9.752  1.00  0.74           O  
ATOM   3369  CB  PHE B 131     -43.027  11.897 -12.994  1.00  0.74           C  
ATOM   3370  CG  PHE B 131     -41.659  12.322 -12.531  1.00  0.74           C  
ATOM   3371  CD1 PHE B 131     -41.333  13.689 -12.448  1.00  0.74           C  
ATOM   3372  CD2 PHE B 131     -40.742  11.375 -12.061  1.00  0.74           C  
ATOM   3373  CE1 PHE B 131     -40.109  14.098 -11.904  1.00  0.74           C  
ATOM   3374  CE2 PHE B 131     -39.500  11.787 -11.565  1.00  0.74           C  
ATOM   3375  CZ  PHE B 131     -39.183  13.142 -11.484  1.00  0.74           C  
ATOM   3376  N   GLN B 132     -44.548  13.982 -11.073  1.00  0.73           N  
ATOM   3377  CA  GLN B 132     -44.475  15.103 -10.144  1.00  0.73           C  
ATOM   3378  C   GLN B 132     -45.145  14.815  -8.812  1.00  0.73           C  
ATOM   3379  O   GLN B 132     -44.604  15.149  -7.760  1.00  0.73           O  
ATOM   3380  CB  GLN B 132     -45.014  16.418 -10.753  1.00  0.73           C  
ATOM   3381  CG  GLN B 132     -44.051  17.099 -11.757  1.00  0.73           C  
ATOM   3382  CD  GLN B 132     -42.806  17.669 -11.071  1.00  0.73           C  
ATOM   3383  OE1 GLN B 132     -42.859  18.570 -10.231  1.00  0.73           O  
ATOM   3384  NE2 GLN B 132     -41.614  17.152 -11.450  1.00  0.73           N  
ATOM   3385  N   ILE B 133     -46.301  14.117  -8.820  1.00  0.77           N  
ATOM   3386  CA  ILE B 133     -46.943  13.628  -7.608  1.00  0.77           C  
ATOM   3387  C   ILE B 133     -46.016  12.677  -6.840  1.00  0.77           C  
ATOM   3388  O   ILE B 133     -45.752  12.853  -5.652  1.00  0.77           O  
ATOM   3389  CB  ILE B 133     -48.270  12.941  -7.977  1.00  0.77           C  
ATOM   3390  CG1 ILE B 133     -49.280  13.959  -8.571  1.00  0.77           C  
ATOM   3391  CG2 ILE B 133     -48.892  12.212  -6.763  1.00  0.77           C  
ATOM   3392  CD1 ILE B 133     -50.484  13.307  -9.267  1.00  0.77           C  
ATOM   3393  N   LEU B 134     -45.427  11.672  -7.516  1.00  0.78           N  
ATOM   3394  CA  LEU B 134     -44.496  10.721  -6.923  1.00  0.78           C  
ATOM   3395  C   LEU B 134     -43.156  11.296  -6.457  1.00  0.78           C  
ATOM   3396  O   LEU B 134     -42.668  10.940  -5.385  1.00  0.78           O  
ATOM   3397  CB  LEU B 134     -44.310   9.503  -7.862  1.00  0.78           C  
ATOM   3398  CG  LEU B 134     -45.228   8.299  -7.534  1.00  0.78           C  
ATOM   3399  CD1 LEU B 134     -46.696   8.684  -7.277  1.00  0.78           C  
ATOM   3400  CD2 LEU B 134     -45.161   7.254  -8.657  1.00  0.78           C  
ATOM   3401  N   TYR B 135     -42.538  12.215  -7.225  1.00  0.75           N  
ATOM   3402  CA  TYR B 135     -41.297  12.897  -6.885  1.00  0.75           C  
ATOM   3403  C   TYR B 135     -41.431  13.732  -5.620  1.00  0.75           C  
ATOM   3404  O   TYR B 135     -40.638  13.634  -4.686  1.00  0.75           O  
ATOM   3405  CB  TYR B 135     -40.867  13.810  -8.073  1.00  0.75           C  
ATOM   3406  CG  TYR B 135     -39.436  14.245  -7.907  1.00  0.75           C  
ATOM   3407  CD1 TYR B 135     -39.094  15.489  -7.341  1.00  0.75           C  
ATOM   3408  CD2 TYR B 135     -38.418  13.336  -8.220  1.00  0.75           C  
ATOM   3409  CE1 TYR B 135     -37.752  15.788  -7.051  1.00  0.75           C  
ATOM   3410  CE2 TYR B 135     -37.086  13.630  -7.922  1.00  0.75           C  
ATOM   3411  CZ  TYR B 135     -36.753  14.840  -7.311  1.00  0.75           C  
ATOM   3412  OH  TYR B 135     -35.423  15.033  -6.889  1.00  0.75           O  
ATOM   3413  N   ARG B 136     -42.512  14.527  -5.520  1.00  0.69           N  
ATOM   3414  CA  ARG B 136     -42.830  15.255  -4.312  1.00  0.69           C  
ATOM   3415  C   ARG B 136     -43.134  14.338  -3.131  1.00  0.69           C  
ATOM   3416  O   ARG B 136     -42.729  14.614  -2.004  1.00  0.69           O  
ATOM   3417  CB  ARG B 136     -43.972  16.261  -4.578  1.00  0.69           C  
ATOM   3418  CG  ARG B 136     -43.634  17.389  -5.578  1.00  0.69           C  
ATOM   3419  CD  ARG B 136     -42.453  18.243  -5.126  1.00  0.69           C  
ATOM   3420  NE  ARG B 136     -42.250  19.353  -6.106  1.00  0.69           N  
ATOM   3421  CZ  ARG B 136     -41.249  20.233  -5.955  1.00  0.69           C  
ATOM   3422  NH1 ARG B 136     -41.047  21.152  -6.896  1.00  0.69           N  
ATOM   3423  NH2 ARG B 136     -40.432  20.205  -4.909  1.00  0.69           N  
ATOM   3424  N   ASN B 137     -43.801  13.182  -3.345  1.00  0.75           N  
ATOM   3425  CA  ASN B 137     -44.002  12.192  -2.294  1.00  0.75           C  
ATOM   3426  C   ASN B 137     -42.689  11.651  -1.725  1.00  0.75           C  
ATOM   3427  O   ASN B 137     -42.522  11.561  -0.510  1.00  0.75           O  
ATOM   3428  CB  ASN B 137     -44.885  11.024  -2.801  1.00  0.75           C  
ATOM   3429  CG  ASN B 137     -46.351  11.430  -2.788  1.00  0.75           C  
ATOM   3430  OD1 ASN B 137     -46.830  12.021  -1.825  1.00  0.75           O  
ATOM   3431  ND2 ASN B 137     -47.109  11.063  -3.842  1.00  0.75           N  
ATOM   3432  N   ALA B 138     -41.702  11.345  -2.591  1.00  0.79           N  
ATOM   3433  CA  ALA B 138     -40.349  10.994  -2.200  1.00  0.79           C  
ATOM   3434  C   ALA B 138     -39.616  12.106  -1.429  1.00  0.79           C  
ATOM   3435  O   ALA B 138     -38.990  11.857  -0.399  1.00  0.79           O  
ATOM   3436  CB  ALA B 138     -39.563  10.571  -3.458  1.00  0.79           C  
ATOM   3437  N   GLU B 139     -39.741  13.375  -1.872  1.00  0.69           N  
ATOM   3438  CA  GLU B 139     -39.185  14.557  -1.221  1.00  0.69           C  
ATOM   3439  C   GLU B 139     -39.705  14.778   0.202  1.00  0.69           C  
ATOM   3440  O   GLU B 139     -38.969  15.127   1.126  1.00  0.69           O  
ATOM   3441  CB  GLU B 139     -39.478  15.797  -2.100  1.00  0.69           C  
ATOM   3442  CG  GLU B 139     -38.680  17.081  -1.747  1.00  0.69           C  
ATOM   3443  CD  GLU B 139     -39.098  18.265  -2.615  1.00  0.69           C  
ATOM   3444  OE1 GLU B 139     -38.396  19.307  -2.627  1.00  0.69           O  
ATOM   3445  OE2 GLU B 139     -40.151  18.167  -3.298  1.00  0.69           O  
ATOM   3446  N   LEU B 140     -41.003  14.529   0.447  1.00  0.75           N  
ATOM   3447  CA  LEU B 140     -41.563  14.548   1.786  1.00  0.75           C  
ATOM   3448  C   LEU B 140     -41.017  13.476   2.722  1.00  0.75           C  
ATOM   3449  O   LEU B 140     -40.720  13.763   3.881  1.00  0.75           O  
ATOM   3450  CB  LEU B 140     -43.092  14.483   1.716  1.00  0.75           C  
ATOM   3451  CG  LEU B 140     -43.847  14.770   3.029  1.00  0.75           C  
ATOM   3452  CD1 LEU B 140     -43.698  16.222   3.506  1.00  0.75           C  
ATOM   3453  CD2 LEU B 140     -45.330  14.432   2.845  1.00  0.75           C  
ATOM   3454  N   TYR B 141     -40.799  12.226   2.242  1.00  0.76           N  
ATOM   3455  CA  TYR B 141     -40.093  11.207   3.016  1.00  0.76           C  
ATOM   3456  C   TYR B 141     -38.682  11.668   3.359  1.00  0.76           C  
ATOM   3457  O   TYR B 141     -38.243  11.553   4.498  1.00  0.76           O  
ATOM   3458  CB  TYR B 141     -39.938   9.858   2.248  1.00  0.76           C  
ATOM   3459  CG  TYR B 141     -41.152   8.968   2.287  1.00  0.76           C  
ATOM   3460  CD1 TYR B 141     -41.407   8.159   3.409  1.00  0.76           C  
ATOM   3461  CD2 TYR B 141     -41.961   8.808   1.150  1.00  0.76           C  
ATOM   3462  CE1 TYR B 141     -42.459   7.231   3.402  1.00  0.76           C  
ATOM   3463  CE2 TYR B 141     -43.018   7.888   1.140  1.00  0.76           C  
ATOM   3464  CZ  TYR B 141     -43.272   7.110   2.273  1.00  0.76           C  
ATOM   3465  OH  TYR B 141     -44.345   6.202   2.281  1.00  0.76           O  
ATOM   3466  N   LEU B 142     -37.961  12.256   2.386  1.00  0.72           N  
ATOM   3467  CA  LEU B 142     -36.621  12.782   2.565  1.00  0.72           C  
ATOM   3468  C   LEU B 142     -36.518  13.885   3.617  1.00  0.72           C  
ATOM   3469  O   LEU B 142     -35.672  13.840   4.510  1.00  0.72           O  
ATOM   3470  CB  LEU B 142     -36.151  13.319   1.192  1.00  0.72           C  
ATOM   3471  CG  LEU B 142     -34.738  13.923   1.129  1.00  0.72           C  
ATOM   3472  CD1 LEU B 142     -33.661  12.856   1.370  1.00  0.72           C  
ATOM   3473  CD2 LEU B 142     -34.550  14.614  -0.231  1.00  0.72           C  
ATOM   3474  N   THR B 143     -37.410  14.893   3.585  1.00  0.73           N  
ATOM   3475  CA  THR B 143     -37.465  15.949   4.599  1.00  0.73           C  
ATOM   3476  C   THR B 143     -37.890  15.436   5.963  1.00  0.73           C  
ATOM   3477  O   THR B 143     -37.328  15.825   6.990  1.00  0.73           O  
ATOM   3478  CB  THR B 143     -38.294  17.149   4.160  1.00  0.73           C  
ATOM   3479  OG1 THR B 143     -37.640  17.774   3.065  1.00  0.73           O  
ATOM   3480  CG2 THR B 143     -38.396  18.227   5.252  1.00  0.73           C  
ATOM   3481  N   ALA B 144     -38.859  14.500   6.029  1.00  0.77           N  
ATOM   3482  CA  ALA B 144     -39.220  13.815   7.256  1.00  0.77           C  
ATOM   3483  C   ALA B 144     -38.080  12.983   7.855  1.00  0.77           C  
ATOM   3484  O   ALA B 144     -37.835  13.041   9.059  1.00  0.77           O  
ATOM   3485  CB  ALA B 144     -40.476  12.955   7.022  1.00  0.77           C  
ATOM   3486  N   LEU B 145     -37.303  12.247   7.029  1.00  0.74           N  
ATOM   3487  CA  LEU B 145     -36.080  11.568   7.433  1.00  0.74           C  
ATOM   3488  C   LEU B 145     -35.015  12.513   7.977  1.00  0.74           C  
ATOM   3489  O   LEU B 145     -34.415  12.233   9.009  1.00  0.74           O  
ATOM   3490  CB  LEU B 145     -35.463  10.737   6.275  1.00  0.74           C  
ATOM   3491  CG  LEU B 145     -36.152   9.390   5.959  1.00  0.74           C  
ATOM   3492  CD1 LEU B 145     -35.372   8.660   4.853  1.00  0.74           C  
ATOM   3493  CD2 LEU B 145     -36.280   8.475   7.188  1.00  0.74           C  
ATOM   3494  N   ARG B 146     -34.797  13.694   7.358  1.00  0.67           N  
ATOM   3495  CA  ARG B 146     -33.928  14.726   7.914  1.00  0.67           C  
ATOM   3496  C   ARG B 146     -34.394  15.222   9.289  1.00  0.67           C  
ATOM   3497  O   ARG B 146     -33.599  15.500  10.183  1.00  0.67           O  
ATOM   3498  CB  ARG B 146     -33.809  15.950   6.964  1.00  0.67           C  
ATOM   3499  CG  ARG B 146     -33.102  15.674   5.619  1.00  0.67           C  
ATOM   3500  CD  ARG B 146     -33.137  16.893   4.686  1.00  0.67           C  
ATOM   3501  NE  ARG B 146     -32.481  16.519   3.393  1.00  0.67           N  
ATOM   3502  CZ  ARG B 146     -32.312  17.370   2.369  1.00  0.67           C  
ATOM   3503  NH1 ARG B 146     -31.677  16.964   1.275  1.00  0.67           N  
ATOM   3504  NH2 ARG B 146     -32.759  18.622   2.409  1.00  0.67           N  
ATOM   3505  N   SER B 147     -35.716  15.349   9.509  1.00  0.74           N  
ATOM   3506  CA  SER B 147     -36.272  15.584  10.839  1.00  0.74           C  
ATOM   3507  C   SER B 147     -36.042  14.450  11.821  1.00  0.74           C  
ATOM   3508  O   SER B 147     -35.728  14.704  12.981  1.00  0.74           O  
ATOM   3509  CB  SER B 147     -37.786  15.900  10.806  1.00  0.74           C  
ATOM   3510  OG  SER B 147     -38.009  17.175  10.203  1.00  0.74           O  
ATOM   3511  N   ILE B 148     -36.182  13.176  11.401  1.00  0.74           N  
ATOM   3512  CA  ILE B 148     -35.858  12.006  12.214  1.00  0.74           C  
ATOM   3513  C   ILE B 148     -34.386  11.961  12.603  1.00  0.74           C  
ATOM   3514  O   ILE B 148     -34.065  11.738  13.766  1.00  0.74           O  
ATOM   3515  CB  ILE B 148     -36.316  10.706  11.541  1.00  0.74           C  
ATOM   3516  CG1 ILE B 148     -37.864  10.639  11.590  1.00  0.74           C  
ATOM   3517  CG2 ILE B 148     -35.677   9.464  12.210  1.00  0.74           C  
ATOM   3518  CD1 ILE B 148     -38.482   9.477  10.801  1.00  0.74           C  
ATOM   3519  N   ASP B 149     -33.464  12.247  11.667  1.00  0.71           N  
ATOM   3520  CA  ASP B 149     -32.035  12.354  11.898  1.00  0.71           C  
ATOM   3521  C   ASP B 149     -31.664  13.400  12.961  1.00  0.71           C  
ATOM   3522  O   ASP B 149     -30.982  13.105  13.941  1.00  0.71           O  
ATOM   3523  CB  ASP B 149     -31.433  12.685  10.512  1.00  0.71           C  
ATOM   3524  CG  ASP B 149     -29.920  12.637  10.469  1.00  0.71           C  
ATOM   3525  OD1 ASP B 149     -29.352  11.597  10.880  1.00  0.71           O  
ATOM   3526  OD2 ASP B 149     -29.334  13.618   9.951  1.00  0.71           O  
ATOM   3527  N   ARG B 150     -32.211  14.634  12.862  1.00  0.68           N  
ATOM   3528  CA  ARG B 150     -32.026  15.655  13.884  1.00  0.68           C  
ATOM   3529  C   ARG B 150     -32.582  15.266  15.251  1.00  0.68           C  
ATOM   3530  O   ARG B 150     -31.939  15.468  16.275  1.00  0.68           O  
ATOM   3531  CB  ARG B 150     -32.659  17.004  13.457  1.00  0.68           C  
ATOM   3532  CG  ARG B 150     -31.940  17.657  12.259  1.00  0.68           C  
ATOM   3533  CD  ARG B 150     -32.379  19.098  11.970  1.00  0.68           C  
ATOM   3534  NE  ARG B 150     -33.844  19.089  11.633  1.00  0.68           N  
ATOM   3535  CZ  ARG B 150     -34.342  18.946  10.397  1.00  0.68           C  
ATOM   3536  NH1 ARG B 150     -35.658  18.997  10.208  1.00  0.68           N  
ATOM   3537  NH2 ARG B 150     -33.559  18.744   9.346  1.00  0.68           N  
ATOM   3538  N   LYS B 151     -33.784  14.660  15.301  1.00  0.72           N  
ATOM   3539  CA  LYS B 151     -34.362  14.126  16.526  1.00  0.72           C  
ATOM   3540  C   LYS B 151     -33.551  12.976  17.126  1.00  0.72           C  
ATOM   3541  O   LYS B 151     -33.428  12.852  18.340  1.00  0.72           O  
ATOM   3542  CB  LYS B 151     -35.844  13.724  16.299  1.00  0.72           C  
ATOM   3543  CG  LYS B 151     -36.753  14.941  16.035  1.00  0.72           C  
ATOM   3544  CD  LYS B 151     -38.187  14.561  15.614  1.00  0.72           C  
ATOM   3545  CE  LYS B 151     -39.038  15.786  15.253  1.00  0.72           C  
ATOM   3546  NZ  LYS B 151     -40.423  15.398  14.892  1.00  0.72           N  
ATOM   3547  N   SER B 152     -32.945  12.113  16.290  1.00  0.75           N  
ATOM   3548  CA  SER B 152     -32.040  11.054  16.725  1.00  0.75           C  
ATOM   3549  C   SER B 152     -30.777  11.578  17.408  1.00  0.75           C  
ATOM   3550  O   SER B 152     -30.429  11.164  18.513  1.00  0.75           O  
ATOM   3551  CB  SER B 152     -31.642  10.178  15.509  1.00  0.75           C  
ATOM   3552  OG  SER B 152     -31.088   8.926  15.910  1.00  0.75           O  
ATOM   3553  N   GLU B 153     -30.113  12.589  16.805  1.00  0.67           N  
ATOM   3554  CA  GLU B 153     -28.950  13.261  17.374  1.00  0.67           C  
ATOM   3555  C   GLU B 153     -29.255  14.026  18.661  1.00  0.67           C  
ATOM   3556  O   GLU B 153     -28.451  14.118  19.581  1.00  0.67           O  
ATOM   3557  CB  GLU B 153     -28.256  14.144  16.313  1.00  0.67           C  
ATOM   3558  CG  GLU B 153     -26.737  13.868  16.200  1.00  0.67           C  
ATOM   3559  CD  GLU B 153     -25.839  14.795  17.019  1.00  0.67           C  
ATOM   3560  OE1 GLU B 153     -26.014  16.037  16.948  1.00  0.67           O  
ATOM   3561  OE2 GLU B 153     -24.849  14.284  17.620  1.00  0.67           O  
ATOM   3562  N   GLN B 154     -30.484  14.550  18.813  1.00  0.71           N  
ATOM   3563  CA  GLN B 154     -30.953  15.131  20.061  1.00  0.71           C  
ATOM   3564  C   GLN B 154     -31.013  14.154  21.235  1.00  0.71           C  
ATOM   3565  O   GLN B 154     -30.715  14.527  22.369  1.00  0.71           O  
ATOM   3566  CB  GLN B 154     -32.311  15.838  19.842  1.00  0.71           C  
ATOM   3567  CG  GLN B 154     -32.130  17.157  19.053  1.00  0.71           C  
ATOM   3568  CD  GLN B 154     -33.449  17.822  18.661  1.00  0.71           C  
ATOM   3569  OE1 GLN B 154     -34.507  17.218  18.493  1.00  0.71           O  
ATOM   3570  NE2 GLN B 154     -33.382  19.163  18.474  1.00  0.71           N  
ATOM   3571  N   ILE B 155     -31.345  12.865  20.997  1.00  0.72           N  
ATOM   3572  CA  ILE B 155     -31.328  11.840  22.035  1.00  0.72           C  
ATOM   3573  C   ILE B 155     -29.887  11.522  22.471  1.00  0.72           C  
ATOM   3574  O   ILE B 155     -29.633  11.120  23.603  1.00  0.72           O  
ATOM   3575  CB  ILE B 155     -32.138  10.592  21.642  1.00  0.72           C  
ATOM   3576  CG1 ILE B 155     -33.624  10.983  21.405  1.00  0.72           C  
ATOM   3577  CG2 ILE B 155     -32.043   9.518  22.752  1.00  0.72           C  
ATOM   3578  CD1 ILE B 155     -34.506   9.873  20.814  1.00  0.72           C  
ATOM   3579  N   GLU B 156     -28.885  11.767  21.601  1.00  0.65           N  
ATOM   3580  CA  GLU B 156     -27.470  11.408  21.725  1.00  0.65           C  
ATOM   3581  C   GLU B 156     -26.722  11.919  22.964  1.00  0.65           C  
ATOM   3582  O   GLU B 156     -25.767  11.300  23.418  1.00  0.65           O  
ATOM   3583  CB  GLU B 156     -26.673  11.848  20.472  1.00  0.65           C  
ATOM   3584  CG  GLU B 156     -25.292  11.170  20.299  1.00  0.65           C  
ATOM   3585  CD  GLU B 156     -25.361   9.820  19.592  1.00  0.65           C  
ATOM   3586  OE1 GLU B 156     -25.335   9.806  18.336  1.00  0.65           O  
ATOM   3587  OE2 GLU B 156     -25.370   8.791  20.309  1.00  0.65           O  
ATOM   3588  N   SER B 157     -27.092  13.067  23.573  1.00  0.61           N  
ATOM   3589  CA  SER B 157     -26.481  13.483  24.844  1.00  0.61           C  
ATOM   3590  C   SER B 157     -27.411  13.386  26.037  1.00  0.61           C  
ATOM   3591  O   SER B 157     -27.003  13.603  27.178  1.00  0.61           O  
ATOM   3592  CB  SER B 157     -25.863  14.903  24.803  1.00  0.61           C  
ATOM   3593  OG  SER B 157     -26.833  15.909  24.505  1.00  0.61           O  
ATOM   3594  N   GLN B 158     -28.679  12.985  25.823  1.00  0.63           N  
ATOM   3595  CA  GLN B 158     -29.549  12.481  26.866  1.00  0.63           C  
ATOM   3596  C   GLN B 158     -29.108  11.061  27.213  1.00  0.63           C  
ATOM   3597  O   GLN B 158     -28.803  10.761  28.361  1.00  0.63           O  
ATOM   3598  CB  GLN B 158     -31.019  12.582  26.385  1.00  0.63           C  
ATOM   3599  CG  GLN B 158     -31.451  14.029  26.014  1.00  0.63           C  
ATOM   3600  CD  GLN B 158     -32.837  14.084  25.360  1.00  0.63           C  
ATOM   3601  OE1 GLN B 158     -33.149  13.331  24.444  1.00  0.63           O  
ATOM   3602  NE2 GLN B 158     -33.694  15.037  25.792  1.00  0.63           N  
ATOM   3603  N   LEU B 159     -28.874  10.225  26.179  1.00  0.66           N  
ATOM   3604  CA  LEU B 159     -28.208   8.927  26.196  1.00  0.66           C  
ATOM   3605  C   LEU B 159     -27.119   8.667  27.245  1.00  0.66           C  
ATOM   3606  O   LEU B 159     -27.049   7.589  27.834  1.00  0.66           O  
ATOM   3607  CB  LEU B 159     -27.671   8.690  24.774  1.00  0.66           C  
ATOM   3608  CG  LEU B 159     -26.554   7.696  24.523  1.00  0.66           C  
ATOM   3609  CD1 LEU B 159     -26.705   7.317  23.080  1.00  0.66           C  
ATOM   3610  CD2 LEU B 159     -25.214   8.340  24.629  1.00  0.66           C  
ATOM   3611  N   HIS B 160     -26.212   9.634  27.523  1.00  0.52           N  
ATOM   3612  CA  HIS B 160     -25.121   9.457  28.472  1.00  0.52           C  
ATOM   3613  C   HIS B 160     -25.555   9.442  29.925  1.00  0.52           C  
ATOM   3614  O   HIS B 160     -24.770   9.098  30.805  1.00  0.52           O  
ATOM   3615  CB  HIS B 160     -24.025  10.543  28.328  1.00  0.52           C  
ATOM   3616  CG  HIS B 160     -23.329  10.481  27.006  1.00  0.52           C  
ATOM   3617  ND1 HIS B 160     -23.776  11.308  26.002  1.00  0.52           N  
ATOM   3618  CD2 HIS B 160     -22.386   9.625  26.526  1.00  0.52           C  
ATOM   3619  CE1 HIS B 160     -23.112  10.941  24.926  1.00  0.52           C  
ATOM   3620  NE2 HIS B 160     -22.253   9.925  25.187  1.00  0.52           N  
ATOM   3621  N   GLN B 161     -26.808   9.811  30.242  1.00  0.56           N  
ATOM   3622  CA  GLN B 161     -27.262   9.888  31.612  1.00  0.56           C  
ATOM   3623  C   GLN B 161     -27.559   8.552  32.291  1.00  0.56           C  
ATOM   3624  O   GLN B 161     -27.710   8.531  33.518  1.00  0.56           O  
ATOM   3625  CB  GLN B 161     -28.547  10.731  31.695  1.00  0.56           C  
ATOM   3626  CG  GLN B 161     -28.354  12.234  31.416  1.00  0.56           C  
ATOM   3627  CD  GLN B 161     -29.580  13.003  31.908  1.00  0.56           C  
ATOM   3628  OE1 GLN B 161     -30.281  12.587  32.839  1.00  0.56           O  
ATOM   3629  NE2 GLN B 161     -29.817  14.184  31.296  1.00  0.56           N  
ATOM   3630  N   SER B 162     -27.672   7.450  31.512  1.00  0.58           N  
ATOM   3631  CA  SER B 162     -28.022   6.082  31.915  1.00  0.58           C  
ATOM   3632  C   SER B 162     -29.470   5.806  31.550  1.00  0.58           C  
ATOM   3633  O   SER B 162     -30.145   6.674  31.017  1.00  0.58           O  
ATOM   3634  CB  SER B 162     -27.717   5.705  33.397  1.00  0.58           C  
ATOM   3635  OG  SER B 162     -27.820   4.308  33.658  1.00  0.58           O  
ATOM   3636  N   THR B 163     -30.013   4.594  31.802  1.00  0.61           N  
ATOM   3637  CA  THR B 163     -31.401   4.242  31.460  1.00  0.61           C  
ATOM   3638  C   THR B 163     -32.436   5.217  31.999  1.00  0.61           C  
ATOM   3639  O   THR B 163     -32.477   5.551  33.186  1.00  0.61           O  
ATOM   3640  CB  THR B 163     -31.807   2.830  31.893  1.00  0.61           C  
ATOM   3641  OG1 THR B 163     -31.063   1.884  31.144  1.00  0.61           O  
ATOM   3642  CG2 THR B 163     -33.287   2.489  31.651  1.00  0.61           C  
ATOM   3643  N   ARG B 164     -33.299   5.713  31.099  1.00  0.58           N  
ATOM   3644  CA  ARG B 164     -34.418   6.572  31.395  1.00  0.58           C  
ATOM   3645  C   ARG B 164     -35.598   6.026  30.611  1.00  0.58           C  
ATOM   3646  O   ARG B 164     -35.505   5.781  29.410  1.00  0.58           O  
ATOM   3647  CB  ARG B 164     -34.133   8.021  30.936  1.00  0.58           C  
ATOM   3648  CG  ARG B 164     -32.952   8.711  31.647  1.00  0.58           C  
ATOM   3649  CD  ARG B 164     -33.227   9.080  33.100  1.00  0.58           C  
ATOM   3650  NE  ARG B 164     -31.980   9.711  33.630  1.00  0.58           N  
ATOM   3651  CZ  ARG B 164     -30.987   9.025  34.204  1.00  0.58           C  
ATOM   3652  NH1 ARG B 164     -29.949   9.696  34.692  1.00  0.58           N  
ATOM   3653  NH2 ARG B 164     -30.973   7.700  34.288  1.00  0.58           N  
ATOM   3654  N   ASN B 165     -36.749   5.788  31.270  1.00  0.65           N  
ATOM   3655  CA  ASN B 165     -37.920   5.184  30.643  1.00  0.65           C  
ATOM   3656  C   ASN B 165     -38.510   6.040  29.528  1.00  0.65           C  
ATOM   3657  O   ASN B 165     -38.925   5.529  28.492  1.00  0.65           O  
ATOM   3658  CB  ASN B 165     -39.011   4.845  31.696  1.00  0.65           C  
ATOM   3659  CG  ASN B 165     -38.504   3.744  32.625  1.00  0.65           C  
ATOM   3660  OD1 ASN B 165     -37.443   3.153  32.431  1.00  0.65           O  
ATOM   3661  ND2 ASN B 165     -39.284   3.445  33.689  1.00  0.65           N  
ATOM   3662  N   GLU B 166     -38.531   7.374  29.709  1.00  0.68           N  
ATOM   3663  CA  GLU B 166     -38.999   8.329  28.722  1.00  0.68           C  
ATOM   3664  C   GLU B 166     -38.160   8.321  27.450  1.00  0.68           C  
ATOM   3665  O   GLU B 166     -38.689   8.118  26.362  1.00  0.68           O  
ATOM   3666  CB  GLU B 166     -39.007   9.727  29.382  1.00  0.68           C  
ATOM   3667  CG  GLU B 166     -39.901   9.776  30.646  1.00  0.68           C  
ATOM   3668  CD  GLU B 166     -39.569  10.975  31.529  1.00  0.68           C  
ATOM   3669  OE1 GLU B 166     -40.028  12.098  31.213  1.00  0.68           O  
ATOM   3670  OE2 GLU B 166     -38.854  10.744  32.540  1.00  0.68           O  
ATOM   3671  N   GLU B 167     -36.813   8.391  27.579  1.00  0.72           N  
ATOM   3672  CA  GLU B 167     -35.874   8.274  26.475  1.00  0.72           C  
ATOM   3673  C   GLU B 167     -35.992   6.932  25.768  1.00  0.72           C  
ATOM   3674  O   GLU B 167     -36.022   6.854  24.544  1.00  0.72           O  
ATOM   3675  CB  GLU B 167     -34.416   8.429  26.974  1.00  0.72           C  
ATOM   3676  CG  GLU B 167     -34.085   9.802  27.619  1.00  0.72           C  
ATOM   3677  CD  GLU B 167     -32.700   9.822  28.265  1.00  0.72           C  
ATOM   3678  OE1 GLU B 167     -31.953   8.825  28.110  1.00  0.72           O  
ATOM   3679  OE2 GLU B 167     -32.406  10.822  28.972  1.00  0.72           O  
ATOM   3680  N   LEU B 168     -36.140   5.818  26.522  1.00  0.73           N  
ATOM   3681  CA  LEU B 168     -36.391   4.508  25.945  1.00  0.73           C  
ATOM   3682  C   LEU B 168     -37.654   4.476  25.093  1.00  0.73           C  
ATOM   3683  O   LEU B 168     -37.631   4.020  23.954  1.00  0.73           O  
ATOM   3684  CB  LEU B 168     -36.501   3.443  27.069  1.00  0.73           C  
ATOM   3685  CG  LEU B 168     -36.852   2.008  26.611  1.00  0.73           C  
ATOM   3686  CD1 LEU B 168     -35.772   1.400  25.701  1.00  0.73           C  
ATOM   3687  CD2 LEU B 168     -37.138   1.111  27.826  1.00  0.73           C  
ATOM   3688  N   ILE B 169     -38.782   5.024  25.584  1.00  0.69           N  
ATOM   3689  CA  ILE B 169     -40.019   5.100  24.818  1.00  0.69           C  
ATOM   3690  C   ILE B 169     -39.893   5.982  23.577  1.00  0.69           C  
ATOM   3691  O   ILE B 169     -40.368   5.604  22.511  1.00  0.69           O  
ATOM   3692  CB  ILE B 169     -41.229   5.409  25.700  1.00  0.69           C  
ATOM   3693  CG1 ILE B 169     -41.483   4.181  26.619  1.00  0.69           C  
ATOM   3694  CG2 ILE B 169     -42.470   5.704  24.827  1.00  0.69           C  
ATOM   3695  CD1 ILE B 169     -42.603   4.355  27.654  1.00  0.69           C  
ATOM   3696  N   GLU B 170     -39.176   7.124  23.645  1.00  0.73           N  
ATOM   3697  CA  GLU B 170     -38.827   7.931  22.481  1.00  0.73           C  
ATOM   3698  C   GLU B 170     -38.010   7.174  21.426  1.00  0.73           C  
ATOM   3699  O   GLU B 170     -38.307   7.242  20.232  1.00  0.73           O  
ATOM   3700  CB  GLU B 170     -38.046   9.197  22.909  1.00  0.73           C  
ATOM   3701  CG  GLU B 170     -38.879  10.223  23.723  1.00  0.73           C  
ATOM   3702  CD  GLU B 170     -38.045  11.415  24.196  1.00  0.73           C  
ATOM   3703  OE1 GLU B 170     -36.795  11.353  24.082  1.00  0.73           O  
ATOM   3704  OE2 GLU B 170     -38.667  12.402  24.669  1.00  0.73           O  
ATOM   3705  N   LEU B 171     -36.998   6.365  21.827  1.00  0.77           N  
ATOM   3706  CA  LEU B 171     -36.285   5.476  20.912  1.00  0.77           C  
ATOM   3707  C   LEU B 171     -37.215   4.459  20.245  1.00  0.77           C  
ATOM   3708  O   LEU B 171     -37.196   4.282  19.028  1.00  0.77           O  
ATOM   3709  CB  LEU B 171     -35.168   4.671  21.634  1.00  0.77           C  
ATOM   3710  CG  LEU B 171     -34.021   5.483  22.266  1.00  0.77           C  
ATOM   3711  CD1 LEU B 171     -33.201   4.556  23.169  1.00  0.77           C  
ATOM   3712  CD2 LEU B 171     -33.093   6.132  21.235  1.00  0.77           C  
ATOM   3713  N   MET B 172     -38.100   3.810  21.030  1.00  0.72           N  
ATOM   3714  CA  MET B 172     -39.084   2.854  20.548  1.00  0.72           C  
ATOM   3715  C   MET B 172     -40.139   3.467  19.619  1.00  0.72           C  
ATOM   3716  O   MET B 172     -40.452   2.914  18.566  1.00  0.72           O  
ATOM   3717  CB  MET B 172     -39.767   2.139  21.742  1.00  0.72           C  
ATOM   3718  CG  MET B 172     -38.810   1.298  22.624  1.00  0.72           C  
ATOM   3719  SD  MET B 172     -37.866  -0.006  21.782  1.00  0.72           S  
ATOM   3720  CE  MET B 172     -39.316  -0.984  21.319  1.00  0.72           C  
ATOM   3721  N   GLU B 173     -40.687   4.666  19.941  1.00  0.70           N  
ATOM   3722  CA  GLU B 173     -41.574   5.426  19.063  1.00  0.70           C  
ATOM   3723  C   GLU B 173     -40.884   5.792  17.736  1.00  0.70           C  
ATOM   3724  O   GLU B 173     -41.472   5.669  16.663  1.00  0.70           O  
ATOM   3725  CB  GLU B 173     -42.197   6.694  19.753  1.00  0.70           C  
ATOM   3726  CG  GLU B 173     -43.314   6.408  20.818  1.00  0.70           C  
ATOM   3727  CD  GLU B 173     -44.096   7.635  21.336  1.00  0.70           C  
ATOM   3728  OE1 GLU B 173     -43.546   8.762  21.318  1.00  0.70           O  
ATOM   3729  OE2 GLU B 173     -45.282   7.475  21.758  1.00  0.70           O  
ATOM   3730  N   LEU B 174     -39.591   6.191  17.746  1.00  0.77           N  
ATOM   3731  CA  LEU B 174     -38.808   6.343  16.521  1.00  0.77           C  
ATOM   3732  C   LEU B 174     -38.587   5.048  15.730  1.00  0.77           C  
ATOM   3733  O   LEU B 174     -38.750   5.042  14.509  1.00  0.77           O  
ATOM   3734  CB  LEU B 174     -37.436   7.003  16.806  1.00  0.77           C  
ATOM   3735  CG  LEU B 174     -37.492   8.517  17.096  1.00  0.77           C  
ATOM   3736  CD1 LEU B 174     -36.136   9.001  17.629  1.00  0.77           C  
ATOM   3737  CD2 LEU B 174     -37.875   9.323  15.844  1.00  0.77           C  
ATOM   3738  N   GLU B 175     -38.252   3.913  16.391  1.00  0.71           N  
ATOM   3739  CA  GLU B 175     -38.106   2.596  15.767  1.00  0.71           C  
ATOM   3740  C   GLU B 175     -39.391   2.137  15.077  1.00  0.71           C  
ATOM   3741  O   GLU B 175     -39.372   1.716  13.920  1.00  0.71           O  
ATOM   3742  CB  GLU B 175     -37.599   1.543  16.800  1.00  0.71           C  
ATOM   3743  CG  GLU B 175     -37.311   0.113  16.240  1.00  0.71           C  
ATOM   3744  CD  GLU B 175     -36.526  -0.807  17.192  1.00  0.71           C  
ATOM   3745  OE1 GLU B 175     -35.918  -0.289  18.163  1.00  0.71           O  
ATOM   3746  OE2 GLU B 175     -36.492  -2.044  16.929  1.00  0.71           O  
ATOM   3747  N   LYS B 176     -40.560   2.328  15.727  1.00  0.67           N  
ATOM   3748  CA  LYS B 176     -41.876   2.100  15.148  1.00  0.67           C  
ATOM   3749  C   LYS B 176     -42.127   2.877  13.852  1.00  0.67           C  
ATOM   3750  O   LYS B 176     -42.512   2.309  12.829  1.00  0.67           O  
ATOM   3751  CB  LYS B 176     -42.935   2.508  16.213  1.00  0.67           C  
ATOM   3752  CG  LYS B 176     -44.405   2.568  15.753  1.00  0.67           C  
ATOM   3753  CD  LYS B 176     -44.983   1.205  15.352  1.00  0.67           C  
ATOM   3754  CE  LYS B 176     -45.733   0.468  16.455  1.00  0.67           C  
ATOM   3755  NZ  LYS B 176     -47.023   1.130  16.696  1.00  0.67           N  
ATOM   3756  N   THR B 177     -41.855   4.199  13.840  1.00  0.75           N  
ATOM   3757  CA  THR B 177     -41.999   5.054  12.658  1.00  0.75           C  
ATOM   3758  C   THR B 177     -41.079   4.630  11.532  1.00  0.75           C  
ATOM   3759  O   THR B 177     -41.472   4.550  10.370  1.00  0.75           O  
ATOM   3760  CB  THR B 177     -41.739   6.519  12.982  1.00  0.75           C  
ATOM   3761  OG1 THR B 177     -42.680   6.950  13.952  1.00  0.75           O  
ATOM   3762  CG2 THR B 177     -41.932   7.433  11.762  1.00  0.75           C  
ATOM   3763  N   ILE B 178     -39.816   4.297  11.850  1.00  0.76           N  
ATOM   3764  CA  ILE B 178     -38.836   3.790  10.899  1.00  0.76           C  
ATOM   3765  C   ILE B 178     -39.210   2.447  10.276  1.00  0.76           C  
ATOM   3766  O   ILE B 178     -39.067   2.265   9.068  1.00  0.76           O  
ATOM   3767  CB  ILE B 178     -37.449   3.816  11.529  1.00  0.76           C  
ATOM   3768  CG1 ILE B 178     -37.003   5.295  11.636  1.00  0.76           C  
ATOM   3769  CG2 ILE B 178     -36.418   2.986  10.735  1.00  0.76           C  
ATOM   3770  CD1 ILE B 178     -35.848   5.492  12.611  1.00  0.76           C  
ATOM   3771  N   VAL B 179     -39.759   1.482  11.045  1.00  0.73           N  
ATOM   3772  CA  VAL B 179     -40.294   0.237  10.496  1.00  0.73           C  
ATOM   3773  C   VAL B 179     -41.453   0.473   9.529  1.00  0.73           C  
ATOM   3774  O   VAL B 179     -41.483  -0.088   8.432  1.00  0.73           O  
ATOM   3775  CB  VAL B 179     -40.702  -0.718  11.619  1.00  0.73           C  
ATOM   3776  CG1 VAL B 179     -41.580  -1.882  11.112  1.00  0.73           C  
ATOM   3777  CG2 VAL B 179     -39.429  -1.289  12.277  1.00  0.73           C  
ATOM   3778  N   TYR B 180     -42.406   1.368   9.876  1.00  0.68           N  
ATOM   3779  CA  TYR B 180     -43.479   1.776   8.976  1.00  0.68           C  
ATOM   3780  C   TYR B 180     -42.962   2.457   7.709  1.00  0.68           C  
ATOM   3781  O   TYR B 180     -43.380   2.132   6.600  1.00  0.68           O  
ATOM   3782  CB  TYR B 180     -44.465   2.750   9.679  1.00  0.68           C  
ATOM   3783  CG  TYR B 180     -45.411   2.133  10.681  1.00  0.68           C  
ATOM   3784  CD1 TYR B 180     -45.456   0.768  11.039  1.00  0.68           C  
ATOM   3785  CD2 TYR B 180     -46.323   3.015  11.286  1.00  0.68           C  
ATOM   3786  CE1 TYR B 180     -46.383   0.312  11.993  1.00  0.68           C  
ATOM   3787  CE2 TYR B 180     -47.243   2.562  12.236  1.00  0.68           C  
ATOM   3788  CZ  TYR B 180     -47.272   1.212  12.583  1.00  0.68           C  
ATOM   3789  OH  TYR B 180     -48.117   0.799  13.627  1.00  0.68           O  
ATOM   3790  N   PHE B 181     -41.988   3.382   7.834  1.00  0.74           N  
ATOM   3791  CA  PHE B 181     -41.340   4.027   6.702  1.00  0.74           C  
ATOM   3792  C   PHE B 181     -40.626   3.043   5.787  1.00  0.74           C  
ATOM   3793  O   PHE B 181     -40.796   3.097   4.572  1.00  0.74           O  
ATOM   3794  CB  PHE B 181     -40.320   5.101   7.188  1.00  0.74           C  
ATOM   3795  CG  PHE B 181     -40.894   6.497   7.230  1.00  0.74           C  
ATOM   3796  CD1 PHE B 181     -42.238   6.763   7.549  1.00  0.74           C  
ATOM   3797  CD2 PHE B 181     -40.049   7.582   6.926  1.00  0.74           C  
ATOM   3798  CE1 PHE B 181     -42.735   8.071   7.506  1.00  0.74           C  
ATOM   3799  CE2 PHE B 181     -40.536   8.896   6.915  1.00  0.74           C  
ATOM   3800  CZ  PHE B 181     -41.885   9.138   7.194  1.00  0.74           C  
ATOM   3801  N   LYS B 182     -39.853   2.079   6.331  1.00  0.71           N  
ATOM   3802  CA  LYS B 182     -39.211   1.049   5.529  1.00  0.71           C  
ATOM   3803  C   LYS B 182     -40.190   0.184   4.761  1.00  0.71           C  
ATOM   3804  O   LYS B 182     -39.976  -0.086   3.580  1.00  0.71           O  
ATOM   3805  CB  LYS B 182     -38.296   0.131   6.380  1.00  0.71           C  
ATOM   3806  CG  LYS B 182     -37.497  -0.895   5.543  1.00  0.71           C  
ATOM   3807  CD  LYS B 182     -36.496  -1.716   6.375  1.00  0.71           C  
ATOM   3808  CE  LYS B 182     -35.629  -2.736   5.597  1.00  0.71           C  
ATOM   3809  NZ  LYS B 182     -34.915  -2.174   4.438  1.00  0.71           N  
ATOM   3810  N   ALA B 183     -41.309  -0.237   5.388  1.00  0.73           N  
ATOM   3811  CA  ALA B 183     -42.308  -1.036   4.715  1.00  0.73           C  
ATOM   3812  C   ALA B 183     -42.910  -0.330   3.505  1.00  0.73           C  
ATOM   3813  O   ALA B 183     -42.861  -0.825   2.382  1.00  0.73           O  
ATOM   3814  CB  ALA B 183     -43.394  -1.412   5.741  1.00  0.73           C  
ATOM   3815  N   SER B 184     -43.378   0.910   3.697  1.00  0.72           N  
ATOM   3816  CA  SER B 184     -43.952   1.748   2.660  1.00  0.72           C  
ATOM   3817  C   SER B 184     -42.979   2.135   1.563  1.00  0.72           C  
ATOM   3818  O   SER B 184     -43.276   2.065   0.372  1.00  0.72           O  
ATOM   3819  CB  SER B 184     -44.491   3.030   3.306  1.00  0.72           C  
ATOM   3820  OG  SER B 184     -45.520   2.698   4.237  1.00  0.72           O  
ATOM   3821  N   LEU B 185     -41.735   2.518   1.920  1.00  0.74           N  
ATOM   3822  CA  LEU B 185     -40.695   2.842   0.958  1.00  0.74           C  
ATOM   3823  C   LEU B 185     -40.311   1.654   0.094  1.00  0.74           C  
ATOM   3824  O   LEU B 185     -40.120   1.790  -1.115  1.00  0.74           O  
ATOM   3825  CB  LEU B 185     -39.420   3.385   1.643  1.00  0.74           C  
ATOM   3826  CG  LEU B 185     -39.512   4.823   2.187  1.00  0.74           C  
ATOM   3827  CD1 LEU B 185     -38.279   5.115   3.056  1.00  0.74           C  
ATOM   3828  CD2 LEU B 185     -39.607   5.849   1.051  1.00  0.74           C  
ATOM   3829  N   LYS B 186     -40.233   0.443   0.683  1.00  0.71           N  
ATOM   3830  CA  LYS B 186     -40.001  -0.788  -0.047  1.00  0.71           C  
ATOM   3831  C   LYS B 186     -41.097  -1.089  -1.064  1.00  0.71           C  
ATOM   3832  O   LYS B 186     -40.829  -1.449  -2.212  1.00  0.71           O  
ATOM   3833  CB  LYS B 186     -39.913  -1.979   0.941  1.00  0.71           C  
ATOM   3834  CG  LYS B 186     -39.664  -3.353   0.295  1.00  0.71           C  
ATOM   3835  CD  LYS B 186     -38.290  -3.424  -0.380  1.00  0.71           C  
ATOM   3836  CE  LYS B 186     -38.042  -4.727  -1.129  1.00  0.71           C  
ATOM   3837  NZ  LYS B 186     -36.619  -4.795  -1.452  1.00  0.71           N  
ATOM   3838  N   THR B 187     -42.377  -0.920  -0.677  1.00  0.69           N  
ATOM   3839  CA  THR B 187     -43.515  -1.136  -1.572  1.00  0.69           C  
ATOM   3840  C   THR B 187     -43.503  -0.155  -2.723  1.00  0.69           C  
ATOM   3841  O   THR B 187     -43.613  -0.529  -3.892  1.00  0.69           O  
ATOM   3842  CB  THR B 187     -44.867  -1.113  -0.873  1.00  0.69           C  
ATOM   3843  OG1 THR B 187     -44.790  -1.833   0.343  1.00  0.69           O  
ATOM   3844  CG2 THR B 187     -45.912  -1.851  -1.712  1.00  0.69           C  
ATOM   3845  N   ASN B 188     -43.234   1.132  -2.424  1.00  0.72           N  
ATOM   3846  CA  ASN B 188     -43.059   2.170  -3.423  1.00  0.72           C  
ATOM   3847  C   ASN B 188     -41.910   1.924  -4.382  1.00  0.72           C  
ATOM   3848  O   ASN B 188     -42.054   2.150  -5.580  1.00  0.72           O  
ATOM   3849  CB  ASN B 188     -42.823   3.536  -2.763  1.00  0.72           C  
ATOM   3850  CG  ASN B 188     -44.102   3.967  -2.070  1.00  0.72           C  
ATOM   3851  OD1 ASN B 188     -45.223   3.615  -2.448  1.00  0.72           O  
ATOM   3852  ND2 ASN B 188     -43.915   4.821  -1.046  1.00  0.72           N  
ATOM   3853  N   GLU B 189     -40.757   1.407  -3.899  1.00  0.73           N  
ATOM   3854  CA  GLU B 189     -39.610   1.046  -4.724  1.00  0.73           C  
ATOM   3855  C   GLU B 189     -40.005   0.096  -5.845  1.00  0.73           C  
ATOM   3856  O   GLU B 189     -39.643   0.259  -7.008  1.00  0.73           O  
ATOM   3857  CB  GLU B 189     -38.515   0.352  -3.859  1.00  0.73           C  
ATOM   3858  CG  GLU B 189     -37.176   0.094  -4.603  1.00  0.73           C  
ATOM   3859  CD  GLU B 189     -36.439  -1.204  -4.275  1.00  0.73           C  
ATOM   3860  OE1 GLU B 189     -36.956  -2.104  -3.562  1.00  0.73           O  
ATOM   3861  OE2 GLU B 189     -35.353  -1.388  -4.891  1.00  0.73           O  
ATOM   3862  N   ARG B 190     -40.834  -0.908  -5.525  1.00  0.64           N  
ATOM   3863  CA  ARG B 190     -41.316  -1.852  -6.500  1.00  0.64           C  
ATOM   3864  C   ARG B 190     -42.426  -1.344  -7.425  1.00  0.64           C  
ATOM   3865  O   ARG B 190     -42.509  -1.776  -8.573  1.00  0.64           O  
ATOM   3866  CB  ARG B 190     -41.722  -3.150  -5.785  1.00  0.64           C  
ATOM   3867  CG  ARG B 190     -40.588  -3.829  -4.967  1.00  0.64           C  
ATOM   3868  CD  ARG B 190     -39.204  -3.878  -5.645  1.00  0.64           C  
ATOM   3869  NE  ARG B 190     -38.416  -4.990  -5.011  1.00  0.64           N  
ATOM   3870  CZ  ARG B 190     -37.079  -5.047  -5.034  1.00  0.64           C  
ATOM   3871  NH1 ARG B 190     -36.466  -6.142  -4.598  1.00  0.64           N  
ATOM   3872  NH2 ARG B 190     -36.320  -4.065  -5.493  1.00  0.64           N  
ATOM   3873  N   VAL B 191     -43.273  -0.376  -7.004  1.00  0.74           N  
ATOM   3874  CA  VAL B 191     -44.172   0.344  -7.912  1.00  0.74           C  
ATOM   3875  C   VAL B 191     -43.389   1.142  -8.936  1.00  0.74           C  
ATOM   3876  O   VAL B 191     -43.664   1.102 -10.135  1.00  0.74           O  
ATOM   3877  CB  VAL B 191     -45.123   1.275  -7.162  1.00  0.74           C  
ATOM   3878  CG1 VAL B 191     -45.826   2.292  -8.092  1.00  0.74           C  
ATOM   3879  CG2 VAL B 191     -46.175   0.394  -6.475  1.00  0.74           C  
ATOM   3880  N   ILE B 192     -42.336   1.848  -8.483  1.00  0.73           N  
ATOM   3881  CA  ILE B 192     -41.438   2.596  -9.349  1.00  0.73           C  
ATOM   3882  C   ILE B 192     -40.691   1.670 -10.287  1.00  0.73           C  
ATOM   3883  O   ILE B 192     -40.619   1.928 -11.483  1.00  0.73           O  
ATOM   3884  CB  ILE B 192     -40.470   3.484  -8.579  1.00  0.73           C  
ATOM   3885  CG1 ILE B 192     -41.219   4.509  -7.703  1.00  0.73           C  
ATOM   3886  CG2 ILE B 192     -39.556   4.233  -9.566  1.00  0.73           C  
ATOM   3887  CD1 ILE B 192     -40.368   4.986  -6.525  1.00  0.73           C  
ATOM   3888  N   LYS B 193     -40.205   0.508  -9.791  1.00  0.70           N  
ATOM   3889  CA  LYS B 193     -39.579  -0.522 -10.606  1.00  0.70           C  
ATOM   3890  C   LYS B 193     -40.462  -0.978 -11.764  1.00  0.70           C  
ATOM   3891  O   LYS B 193     -39.974  -1.077 -12.884  1.00  0.70           O  
ATOM   3892  CB  LYS B 193     -39.188  -1.736  -9.718  1.00  0.70           C  
ATOM   3893  CG  LYS B 193     -38.539  -2.946 -10.422  1.00  0.70           C  
ATOM   3894  CD  LYS B 193     -37.096  -2.724 -10.913  1.00  0.70           C  
ATOM   3895  CE  LYS B 193     -36.518  -3.991 -11.564  1.00  0.70           C  
ATOM   3896  NZ  LYS B 193     -35.124  -3.777 -12.022  1.00  0.70           N  
ATOM   3897  N   LYS B 194     -41.777  -1.199 -11.541  1.00  0.64           N  
ATOM   3898  CA  LYS B 194     -42.740  -1.485 -12.596  1.00  0.64           C  
ATOM   3899  C   LYS B 194     -42.948  -0.351 -13.604  1.00  0.64           C  
ATOM   3900  O   LYS B 194     -43.015  -0.591 -14.806  1.00  0.64           O  
ATOM   3901  CB  LYS B 194     -44.122  -1.815 -11.984  1.00  0.64           C  
ATOM   3902  CG  LYS B 194     -44.218  -3.166 -11.263  1.00  0.64           C  
ATOM   3903  CD  LYS B 194     -45.643  -3.416 -10.731  1.00  0.64           C  
ATOM   3904  CE  LYS B 194     -45.791  -4.811 -10.119  1.00  0.64           C  
ATOM   3905  NZ  LYS B 194     -47.189  -5.097  -9.766  1.00  0.64           N  
ATOM   3906  N   LEU B 195     -43.059   0.918 -13.152  1.00  0.67           N  
ATOM   3907  CA  LEU B 195     -43.198   2.075 -14.037  1.00  0.67           C  
ATOM   3908  C   LEU B 195     -41.944   2.351 -14.858  1.00  0.67           C  
ATOM   3909  O   LEU B 195     -42.018   2.790 -16.000  1.00  0.67           O  
ATOM   3910  CB  LEU B 195     -43.613   3.372 -13.297  1.00  0.67           C  
ATOM   3911  CG  LEU B 195     -44.979   3.322 -12.584  1.00  0.67           C  
ATOM   3912  CD1 LEU B 195     -45.201   4.581 -11.731  1.00  0.67           C  
ATOM   3913  CD2 LEU B 195     -46.148   3.164 -13.570  1.00  0.67           C  
ATOM   3914  N   THR B 196     -40.752   2.103 -14.284  1.00  0.68           N  
ATOM   3915  CA  THR B 196     -39.476   2.068 -14.993  1.00  0.68           C  
ATOM   3916  C   THR B 196     -39.368   0.914 -15.982  1.00  0.68           C  
ATOM   3917  O   THR B 196     -38.830   1.076 -17.071  1.00  0.68           O  
ATOM   3918  CB  THR B 196     -38.295   1.957 -14.024  1.00  0.68           C  
ATOM   3919  OG1 THR B 196     -38.263   3.054 -13.123  1.00  0.68           O  
ATOM   3920  CG2 THR B 196     -36.916   1.932 -14.696  1.00  0.68           C  
ATOM   3921  N   SER B 197     -39.816  -0.314 -15.632  1.00  0.65           N  
ATOM   3922  CA  SER B 197     -39.595  -1.487 -16.479  1.00  0.65           C  
ATOM   3923  C   SER B 197     -40.628  -1.756 -17.556  1.00  0.65           C  
ATOM   3924  O   SER B 197     -40.280  -2.193 -18.649  1.00  0.65           O  
ATOM   3925  CB  SER B 197     -39.415  -2.812 -15.678  1.00  0.65           C  
ATOM   3926  OG  SER B 197     -40.582  -3.199 -14.946  1.00  0.65           O  
ATOM   3927  N   SER B 198     -41.926  -1.560 -17.268  1.00  0.65           N  
ATOM   3928  CA  SER B 198     -42.991  -2.056 -18.125  1.00  0.65           C  
ATOM   3929  C   SER B 198     -43.522  -0.984 -19.051  1.00  0.65           C  
ATOM   3930  O   SER B 198     -44.181  -0.033 -18.626  1.00  0.65           O  
ATOM   3931  CB  SER B 198     -44.162  -2.637 -17.289  1.00  0.65           C  
ATOM   3932  OG  SER B 198     -45.138  -3.290 -18.109  1.00  0.65           O  
ATOM   3933  N   THR B 199     -43.255  -1.142 -20.369  1.00  0.56           N  
ATOM   3934  CA  THR B 199     -43.719  -0.253 -21.434  1.00  0.56           C  
ATOM   3935  C   THR B 199     -45.220  -0.050 -21.411  1.00  0.56           C  
ATOM   3936  O   THR B 199     -46.002  -0.990 -21.558  1.00  0.56           O  
ATOM   3937  CB  THR B 199     -43.382  -0.762 -22.832  1.00  0.56           C  
ATOM   3938  OG1 THR B 199     -42.004  -1.106 -22.930  1.00  0.56           O  
ATOM   3939  CG2 THR B 199     -43.669   0.295 -23.911  1.00  0.56           C  
ATOM   3940  N   SER B 200     -45.680   1.199 -21.233  1.00  0.59           N  
ATOM   3941  CA  SER B 200     -47.089   1.460 -20.976  1.00  0.59           C  
ATOM   3942  C   SER B 200     -47.632   2.489 -21.942  1.00  0.59           C  
ATOM   3943  O   SER B 200     -46.900   3.137 -22.681  1.00  0.59           O  
ATOM   3944  CB  SER B 200     -47.385   1.822 -19.491  1.00  0.59           C  
ATOM   3945  OG  SER B 200     -46.946   3.134 -19.125  1.00  0.59           O  
ATOM   3946  N   ASN B 201     -48.971   2.627 -22.030  1.00  0.57           N  
ATOM   3947  CA  ASN B 201     -49.581   3.551 -22.970  1.00  0.57           C  
ATOM   3948  C   ASN B 201     -49.548   4.994 -22.450  1.00  0.57           C  
ATOM   3949  O   ASN B 201     -49.860   5.264 -21.288  1.00  0.57           O  
ATOM   3950  CB  ASN B 201     -51.054   3.163 -23.267  1.00  0.57           C  
ATOM   3951  CG  ASN B 201     -51.102   1.893 -24.111  1.00  0.57           C  
ATOM   3952  OD1 ASN B 201     -50.486   1.815 -25.176  1.00  0.57           O  
ATOM   3953  ND2 ASN B 201     -51.878   0.880 -23.662  1.00  0.57           N  
ATOM   3954  N   ILE B 202     -49.242   6.020 -23.267  1.00  0.38           N  
ATOM   3955  CA  ILE B 202     -48.862   6.068 -24.671  1.00  0.38           C  
ATOM   3956  C   ILE B 202     -47.516   5.407 -24.975  1.00  0.38           C  
ATOM   3957  O   ILE B 202     -46.514   5.678 -24.329  1.00  0.38           O  
ATOM   3958  CB  ILE B 202     -48.835   7.536 -25.116  1.00  0.38           C  
ATOM   3959  CG1 ILE B 202     -50.226   8.198 -24.941  1.00  0.38           C  
ATOM   3960  CG2 ILE B 202     -48.326   7.704 -26.567  1.00  0.38           C  
ATOM   3961  CD1 ILE B 202     -50.205   9.719 -25.137  1.00  0.38           C  
ATOM   3962  N   LYS B 203     -47.449   4.563 -26.031  1.00  0.34           N  
ATOM   3963  CA  LYS B 203     -46.261   3.814 -26.436  1.00  0.34           C  
ATOM   3964  C   LYS B 203     -45.041   4.632 -26.867  1.00  0.34           C  
ATOM   3965  O   LYS B 203     -43.994   4.081 -27.187  1.00  0.34           O  
ATOM   3966  CB  LYS B 203     -46.605   2.916 -27.650  1.00  0.34           C  
ATOM   3967  CG  LYS B 203     -47.715   1.884 -27.412  1.00  0.34           C  
ATOM   3968  CD  LYS B 203     -47.991   1.116 -28.714  1.00  0.34           C  
ATOM   3969  CE  LYS B 203     -49.026   0.002 -28.566  1.00  0.34           C  
ATOM   3970  NZ  LYS B 203     -49.224  -0.661 -29.875  1.00  0.34           N  
ATOM   3971  N   LYS B 204     -45.159   5.967 -26.915  1.00  0.29           N  
ATOM   3972  CA  LYS B 204     -44.088   6.865 -27.279  1.00  0.29           C  
ATOM   3973  C   LYS B 204     -43.349   7.360 -26.051  1.00  0.29           C  
ATOM   3974  O   LYS B 204     -42.384   8.103 -26.179  1.00  0.29           O  
ATOM   3975  CB  LYS B 204     -44.671   8.133 -27.961  1.00  0.29           C  
ATOM   3976  CG  LYS B 204     -45.389   7.882 -29.296  1.00  0.29           C  
ATOM   3977  CD  LYS B 204     -45.963   9.188 -29.880  1.00  0.29           C  
ATOM   3978  CE  LYS B 204     -46.560   9.021 -31.282  1.00  0.29           C  
ATOM   3979  NZ  LYS B 204     -47.085  10.315 -31.784  1.00  0.29           N  
ATOM   3980  N   TYR B 205     -43.793   6.985 -24.834  1.00  0.51           N  
ATOM   3981  CA  TYR B 205     -43.088   7.317 -23.613  1.00  0.51           C  
ATOM   3982  C   TYR B 205     -41.709   6.683 -23.512  1.00  0.51           C  
ATOM   3983  O   TYR B 205     -41.462   5.587 -24.006  1.00  0.51           O  
ATOM   3984  CB  TYR B 205     -43.909   6.960 -22.343  1.00  0.51           C  
ATOM   3985  CG  TYR B 205     -45.210   7.718 -22.223  1.00  0.51           C  
ATOM   3986  CD1 TYR B 205     -45.398   9.022 -22.725  1.00  0.51           C  
ATOM   3987  CD2 TYR B 205     -46.266   7.112 -21.524  1.00  0.51           C  
ATOM   3988  CE1 TYR B 205     -46.625   9.683 -22.565  1.00  0.51           C  
ATOM   3989  CE2 TYR B 205     -47.490   7.772 -21.361  1.00  0.51           C  
ATOM   3990  CZ  TYR B 205     -47.670   9.053 -21.890  1.00  0.51           C  
ATOM   3991  OH  TYR B 205     -48.913   9.694 -21.755  1.00  0.51           O  
ATOM   3992  N   LEU B 206     -40.787   7.405 -22.857  1.00  0.61           N  
ATOM   3993  CA  LEU B 206     -39.414   6.983 -22.679  1.00  0.61           C  
ATOM   3994  C   LEU B 206     -38.814   7.883 -21.620  1.00  0.61           C  
ATOM   3995  O   LEU B 206     -38.342   7.427 -20.583  1.00  0.61           O  
ATOM   3996  CB  LEU B 206     -38.617   7.116 -24.003  1.00  0.61           C  
ATOM   3997  CG  LEU B 206     -37.146   6.658 -23.942  1.00  0.61           C  
ATOM   3998  CD1 LEU B 206     -37.029   5.156 -23.635  1.00  0.61           C  
ATOM   3999  CD2 LEU B 206     -36.438   7.011 -25.260  1.00  0.61           C  
ATOM   4000  N   GLU B 207     -38.936   9.216 -21.789  1.00  0.59           N  
ATOM   4001  CA  GLU B 207     -38.509  10.237 -20.849  1.00  0.59           C  
ATOM   4002  C   GLU B 207     -39.154  10.060 -19.483  1.00  0.59           C  
ATOM   4003  O   GLU B 207     -38.517  10.194 -18.443  1.00  0.59           O  
ATOM   4004  CB  GLU B 207     -38.855  11.651 -21.400  1.00  0.59           C  
ATOM   4005  CG  GLU B 207     -38.075  12.050 -22.684  1.00  0.59           C  
ATOM   4006  CD  GLU B 207     -38.578  11.421 -23.987  1.00  0.59           C  
ATOM   4007  OE1 GLU B 207     -39.578  10.657 -23.949  1.00  0.59           O  
ATOM   4008  OE2 GLU B 207     -37.955  11.715 -25.038  1.00  0.59           O  
ATOM   4009  N   ASP B 208     -40.446   9.690 -19.449  1.00  0.61           N  
ATOM   4010  CA  ASP B 208     -41.137   9.294 -18.242  1.00  0.61           C  
ATOM   4011  C   ASP B 208     -40.539   8.069 -17.546  1.00  0.61           C  
ATOM   4012  O   ASP B 208     -40.366   8.062 -16.330  1.00  0.61           O  
ATOM   4013  CB  ASP B 208     -42.608   9.017 -18.583  1.00  0.61           C  
ATOM   4014  CG  ASP B 208     -43.215  10.299 -19.102  1.00  0.61           C  
ATOM   4015  OD1 ASP B 208     -43.349  11.251 -18.292  1.00  0.61           O  
ATOM   4016  OD2 ASP B 208     -43.589  10.317 -20.298  1.00  0.61           O  
ATOM   4017  N   GLU B 209     -40.160   7.015 -18.297  1.00  0.64           N  
ATOM   4018  CA  GLU B 209     -39.521   5.819 -17.777  1.00  0.64           C  
ATOM   4019  C   GLU B 209     -38.157   6.130 -17.149  1.00  0.64           C  
ATOM   4020  O   GLU B 209     -37.871   5.696 -16.029  1.00  0.64           O  
ATOM   4021  CB  GLU B 209     -39.436   4.740 -18.893  1.00  0.64           C  
ATOM   4022  CG  GLU B 209     -40.836   4.286 -19.410  1.00  0.64           C  
ATOM   4023  CD  GLU B 209     -40.813   3.323 -20.604  1.00  0.64           C  
ATOM   4024  OE1 GLU B 209     -39.722   3.085 -21.177  1.00  0.64           O  
ATOM   4025  OE2 GLU B 209     -41.921   2.832 -20.961  1.00  0.64           O  
ATOM   4026  N   ASP B 210     -37.338   6.986 -17.808  1.00  0.64           N  
ATOM   4027  CA  ASP B 210     -36.105   7.555 -17.270  1.00  0.64           C  
ATOM   4028  C   ASP B 210     -36.326   8.363 -15.990  1.00  0.64           C  
ATOM   4029  O   ASP B 210     -35.657   8.162 -14.979  1.00  0.64           O  
ATOM   4030  CB  ASP B 210     -35.454   8.522 -18.298  1.00  0.64           C  
ATOM   4031  CG  ASP B 210     -34.908   7.825 -19.533  1.00  0.64           C  
ATOM   4032  OD1 ASP B 210     -34.866   6.573 -19.569  1.00  0.64           O  
ATOM   4033  OD2 ASP B 210     -34.491   8.577 -20.454  1.00  0.64           O  
ATOM   4034  N   LEU B 211     -37.336   9.260 -15.966  1.00  0.66           N  
ATOM   4035  CA  LEU B 211     -37.706  10.023 -14.783  1.00  0.66           C  
ATOM   4036  C   LEU B 211     -38.109   9.140 -13.610  1.00  0.66           C  
ATOM   4037  O   LEU B 211     -37.687   9.335 -12.471  1.00  0.66           O  
ATOM   4038  CB  LEU B 211     -38.898  10.958 -15.111  1.00  0.66           C  
ATOM   4039  CG  LEU B 211     -38.541  12.208 -15.929  1.00  0.66           C  
ATOM   4040  CD1 LEU B 211     -39.837  12.834 -16.471  1.00  0.66           C  
ATOM   4041  CD2 LEU B 211     -37.708  13.195 -15.097  1.00  0.66           C  
ATOM   4042  N   LEU B 212     -38.908   8.088 -13.861  1.00  0.71           N  
ATOM   4043  CA  LEU B 212     -39.213   7.080 -12.866  1.00  0.71           C  
ATOM   4044  C   LEU B 212     -37.952   6.338 -12.391  1.00  0.71           C  
ATOM   4045  O   LEU B 212     -37.832   6.045 -11.206  1.00  0.71           O  
ATOM   4046  CB  LEU B 212     -40.353   6.127 -13.331  1.00  0.71           C  
ATOM   4047  CG  LEU B 212     -41.809   6.604 -13.042  1.00  0.71           C  
ATOM   4048  CD1 LEU B 212     -42.119   6.673 -11.539  1.00  0.71           C  
ATOM   4049  CD2 LEU B 212     -42.233   7.906 -13.737  1.00  0.71           C  
ATOM   4050  N   GLU B 213     -36.944   6.070 -13.259  1.00  0.66           N  
ATOM   4051  CA  GLU B 213     -35.648   5.547 -12.814  1.00  0.66           C  
ATOM   4052  C   GLU B 213     -34.871   6.447 -11.833  1.00  0.66           C  
ATOM   4053  O   GLU B 213     -34.358   5.954 -10.825  1.00  0.66           O  
ATOM   4054  CB  GLU B 213     -34.703   5.081 -13.959  1.00  0.66           C  
ATOM   4055  CG  GLU B 213     -33.899   3.810 -13.541  1.00  0.66           C  
ATOM   4056  CD  GLU B 213     -32.381   3.771 -13.760  1.00  0.66           C  
ATOM   4057  OE1 GLU B 213     -31.758   4.786 -14.149  1.00  0.66           O  
ATOM   4058  OE2 GLU B 213     -31.825   2.673 -13.469  1.00  0.66           O  
ATOM   4059  N   ASP B 214     -34.831   7.795 -12.021  1.00  0.66           N  
ATOM   4060  CA  ASP B 214     -34.279   8.723 -11.027  1.00  0.66           C  
ATOM   4061  C   ASP B 214     -34.973   8.575  -9.670  1.00  0.66           C  
ATOM   4062  O   ASP B 214     -34.331   8.412  -8.630  1.00  0.66           O  
ATOM   4063  CB  ASP B 214     -34.452  10.210 -11.452  1.00  0.66           C  
ATOM   4064  CG  ASP B 214     -33.320  10.735 -12.316  1.00  0.66           C  
ATOM   4065  OD1 ASP B 214     -32.172  10.797 -11.798  1.00  0.66           O  
ATOM   4066  OD2 ASP B 214     -33.599  11.180 -13.455  1.00  0.66           O  
ATOM   4067  N   THR B 215     -36.323   8.536  -9.666  1.00  0.73           N  
ATOM   4068  CA  THR B 215     -37.129   8.307  -8.466  1.00  0.73           C  
ATOM   4069  C   THR B 215     -36.865   6.955  -7.835  1.00  0.73           C  
ATOM   4070  O   THR B 215     -36.876   6.814  -6.615  1.00  0.73           O  
ATOM   4071  CB  THR B 215     -38.630   8.456  -8.684  1.00  0.73           C  
ATOM   4072  OG1 THR B 215     -38.901   9.732  -9.229  1.00  0.73           O  
ATOM   4073  CG2 THR B 215     -39.429   8.424  -7.373  1.00  0.73           C  
ATOM   4074  N   LEU B 216     -36.591   5.895  -8.627  1.00  0.73           N  
ATOM   4075  CA  LEU B 216     -36.219   4.588  -8.104  1.00  0.73           C  
ATOM   4076  C   LEU B 216     -34.952   4.647  -7.274  1.00  0.73           C  
ATOM   4077  O   LEU B 216     -34.906   4.183  -6.137  1.00  0.73           O  
ATOM   4078  CB  LEU B 216     -35.997   3.577  -9.264  1.00  0.73           C  
ATOM   4079  CG  LEU B 216     -35.726   2.114  -8.851  1.00  0.73           C  
ATOM   4080  CD1 LEU B 216     -36.846   1.537  -7.980  1.00  0.73           C  
ATOM   4081  CD2 LEU B 216     -35.515   1.244 -10.100  1.00  0.73           C  
ATOM   4082  N   ILE B 217     -33.908   5.309  -7.805  1.00  0.70           N  
ATOM   4083  CA  ILE B 217     -32.639   5.518  -7.132  1.00  0.70           C  
ATOM   4084  C   ILE B 217     -32.783   6.395  -5.890  1.00  0.70           C  
ATOM   4085  O   ILE B 217     -32.225   6.093  -4.835  1.00  0.70           O  
ATOM   4086  CB  ILE B 217     -31.598   6.043  -8.126  1.00  0.70           C  
ATOM   4087  CG1 ILE B 217     -31.396   4.987  -9.249  1.00  0.70           C  
ATOM   4088  CG2 ILE B 217     -30.271   6.393  -7.409  1.00  0.70           C  
ATOM   4089  CD1 ILE B 217     -30.479   5.426 -10.397  1.00  0.70           C  
ATOM   4090  N   GLU B 218     -33.577   7.483  -5.960  1.00  0.69           N  
ATOM   4091  CA  GLU B 218     -33.893   8.324  -4.815  1.00  0.69           C  
ATOM   4092  C   GLU B 218     -34.715   7.618  -3.724  1.00  0.69           C  
ATOM   4093  O   GLU B 218     -34.419   7.738  -2.536  1.00  0.69           O  
ATOM   4094  CB  GLU B 218     -34.510   9.672  -5.272  1.00  0.69           C  
ATOM   4095  CG  GLU B 218     -33.488  10.525  -6.067  1.00  0.69           C  
ATOM   4096  CD  GLU B 218     -33.917  11.949  -6.431  1.00  0.69           C  
ATOM   4097  OE1 GLU B 218     -35.002  12.444  -6.059  1.00  0.69           O  
ATOM   4098  OE2 GLU B 218     -33.088  12.595  -7.132  1.00  0.69           O  
ATOM   4099  N   THR B 219     -35.724   6.791  -4.084  1.00  0.76           N  
ATOM   4100  CA  THR B 219     -36.435   5.923  -3.134  1.00  0.76           C  
ATOM   4101  C   THR B 219     -35.515   4.909  -2.489  1.00  0.76           C  
ATOM   4102  O   THR B 219     -35.567   4.717  -1.278  1.00  0.76           O  
ATOM   4103  CB  THR B 219     -37.627   5.181  -3.730  1.00  0.76           C  
ATOM   4104  OG1 THR B 219     -38.613   6.117  -4.142  1.00  0.76           O  
ATOM   4105  CG2 THR B 219     -38.326   4.286  -2.694  1.00  0.76           C  
ATOM   4106  N   GLN B 220     -34.590   4.276  -3.251  1.00  0.73           N  
ATOM   4107  CA  GLN B 220     -33.571   3.392  -2.694  1.00  0.73           C  
ATOM   4108  C   GLN B 220     -32.703   4.085  -1.644  1.00  0.73           C  
ATOM   4109  O   GLN B 220     -32.489   3.543  -0.563  1.00  0.73           O  
ATOM   4110  CB  GLN B 220     -32.670   2.773  -3.801  1.00  0.73           C  
ATOM   4111  CG  GLN B 220     -33.405   1.697  -4.637  1.00  0.73           C  
ATOM   4112  CD  GLN B 220     -32.580   1.139  -5.800  1.00  0.73           C  
ATOM   4113  OE1 GLN B 220     -31.594   1.698  -6.297  1.00  0.73           O  
ATOM   4114  NE2 GLN B 220     -33.018  -0.053  -6.276  1.00  0.73           N  
ATOM   4115  N   GLN B 221     -32.274   5.343  -1.896  1.00  0.73           N  
ATOM   4116  CA  GLN B 221     -31.536   6.161  -0.942  1.00  0.73           C  
ATOM   4117  C   GLN B 221     -32.295   6.388   0.364  1.00  0.73           C  
ATOM   4118  O   GLN B 221     -31.751   6.282   1.463  1.00  0.73           O  
ATOM   4119  CB  GLN B 221     -31.196   7.543  -1.572  1.00  0.73           C  
ATOM   4120  CG  GLN B 221     -29.699   7.930  -1.465  1.00  0.73           C  
ATOM   4121  CD  GLN B 221     -29.439   9.326  -0.891  1.00  0.73           C  
ATOM   4122  OE1 GLN B 221     -29.839   9.669   0.219  1.00  0.73           O  
ATOM   4123  NE2 GLN B 221     -28.713  10.172  -1.663  1.00  0.73           N  
ATOM   4124  N   ALA B 222     -33.612   6.661   0.270  1.00  0.78           N  
ATOM   4125  CA  ALA B 222     -34.489   6.776   1.414  1.00  0.78           C  
ATOM   4126  C   ALA B 222     -34.605   5.498   2.246  1.00  0.78           C  
ATOM   4127  O   ALA B 222     -34.584   5.557   3.474  1.00  0.78           O  
ATOM   4128  CB  ALA B 222     -35.882   7.259   0.965  1.00  0.78           C  
ATOM   4129  N   ILE B 223     -34.691   4.301   1.610  1.00  0.77           N  
ATOM   4130  CA  ILE B 223     -34.640   3.021   2.324  1.00  0.77           C  
ATOM   4131  C   ILE B 223     -33.306   2.853   3.044  1.00  0.77           C  
ATOM   4132  O   ILE B 223     -33.273   2.544   4.231  1.00  0.77           O  
ATOM   4133  CB  ILE B 223     -34.879   1.787   1.437  1.00  0.77           C  
ATOM   4134  CG1 ILE B 223     -36.158   1.936   0.583  1.00  0.77           C  
ATOM   4135  CG2 ILE B 223     -34.994   0.529   2.332  1.00  0.77           C  
ATOM   4136  CD1 ILE B 223     -36.398   0.795  -0.416  1.00  0.77           C  
ATOM   4137  N   GLU B 224     -32.173   3.146   2.367  1.00  0.70           N  
ATOM   4138  CA  GLU B 224     -30.840   3.072   2.946  1.00  0.70           C  
ATOM   4139  C   GLU B 224     -30.670   3.971   4.167  1.00  0.70           C  
ATOM   4140  O   GLU B 224     -30.190   3.525   5.204  1.00  0.70           O  
ATOM   4141  CB  GLU B 224     -29.760   3.407   1.878  1.00  0.70           C  
ATOM   4142  CG  GLU B 224     -29.718   2.346   0.783  1.00  0.70           C  
ATOM   4143  CD  GLU B 224     -28.756   2.665  -0.334  1.00  0.70           C  
ATOM   4144  OE1 GLU B 224     -27.758   1.922  -0.393  1.00  0.70           O  
ATOM   4145  OE2 GLU B 224     -28.930   3.546  -1.214  1.00  0.70           O  
ATOM   4146  N   MET B 225     -31.116   5.242   4.117  1.00  0.71           N  
ATOM   4147  CA  MET B 225     -31.108   6.134   5.267  1.00  0.71           C  
ATOM   4148  C   MET B 225     -32.015   5.675   6.404  1.00  0.71           C  
ATOM   4149  O   MET B 225     -31.622   5.701   7.570  1.00  0.71           O  
ATOM   4150  CB  MET B 225     -31.412   7.594   4.842  1.00  0.71           C  
ATOM   4151  CG  MET B 225     -30.261   8.243   4.044  1.00  0.71           C  
ATOM   4152  SD  MET B 225     -28.701   8.343   4.979  1.00  0.71           S  
ATOM   4153  CE  MET B 225     -27.765   9.095   3.624  1.00  0.71           C  
ATOM   4154  N   ALA B 226     -33.233   5.175   6.105  1.00  0.78           N  
ATOM   4155  CA  ALA B 226     -34.125   4.611   7.103  1.00  0.78           C  
ATOM   4156  C   ALA B 226     -33.535   3.397   7.828  1.00  0.78           C  
ATOM   4157  O   ALA B 226     -33.571   3.316   9.059  1.00  0.78           O  
ATOM   4158  CB  ALA B 226     -35.472   4.255   6.439  1.00  0.78           C  
ATOM   4159  N   ASP B 227     -32.903   2.471   7.081  1.00  0.73           N  
ATOM   4160  CA  ASP B 227     -32.183   1.326   7.606  1.00  0.73           C  
ATOM   4161  C   ASP B 227     -31.018   1.741   8.505  1.00  0.73           C  
ATOM   4162  O   ASP B 227     -30.805   1.185   9.585  1.00  0.73           O  
ATOM   4163  CB  ASP B 227     -31.657   0.439   6.442  1.00  0.73           C  
ATOM   4164  CG  ASP B 227     -32.778  -0.267   5.706  1.00  0.73           C  
ATOM   4165  OD1 ASP B 227     -33.976  -0.012   5.972  1.00  0.73           O  
ATOM   4166  OD2 ASP B 227     -32.480  -1.149   4.860  1.00  0.73           O  
ATOM   4167  N   ILE B 228     -30.250   2.781   8.115  1.00  0.72           N  
ATOM   4168  CA  ILE B 228     -29.188   3.338   8.943  1.00  0.72           C  
ATOM   4169  C   ILE B 228     -29.701   3.888  10.259  1.00  0.72           C  
ATOM   4170  O   ILE B 228     -29.168   3.560  11.316  1.00  0.72           O  
ATOM   4171  CB  ILE B 228     -28.398   4.417   8.200  1.00  0.72           C  
ATOM   4172  CG1 ILE B 228     -27.640   3.752   7.034  1.00  0.72           C  
ATOM   4173  CG2 ILE B 228     -27.409   5.162   9.133  1.00  0.72           C  
ATOM   4174  CD1 ILE B 228     -27.008   4.742   6.046  1.00  0.72           C  
ATOM   4175  N   TYR B 229     -30.785   4.687  10.253  1.00  0.72           N  
ATOM   4176  CA  TYR B 229     -31.359   5.237  11.469  1.00  0.72           C  
ATOM   4177  C   TYR B 229     -31.881   4.155  12.409  1.00  0.72           C  
ATOM   4178  O   TYR B 229     -31.695   4.244  13.620  1.00  0.72           O  
ATOM   4179  CB  TYR B 229     -32.461   6.288  11.169  1.00  0.72           C  
ATOM   4180  CG  TYR B 229     -31.974   7.428  10.291  1.00  0.72           C  
ATOM   4181  CD1 TYR B 229     -30.666   7.964  10.325  1.00  0.72           C  
ATOM   4182  CD2 TYR B 229     -32.878   7.967   9.359  1.00  0.72           C  
ATOM   4183  CE1 TYR B 229     -30.282   8.980   9.443  1.00  0.72           C  
ATOM   4184  CE2 TYR B 229     -32.486   8.972   8.469  1.00  0.72           C  
ATOM   4185  CZ  TYR B 229     -31.217   9.510   8.581  1.00  0.72           C  
ATOM   4186  OH  TYR B 229     -30.839  10.673   7.837  1.00  0.72           O  
ATOM   4187  N   GLY B 230     -32.484   3.069  11.872  1.00  0.75           N  
ATOM   4188  CA  GLY B 230     -32.877   1.911  12.676  1.00  0.75           C  
ATOM   4189  C   GLY B 230     -31.720   1.173  13.312  1.00  0.75           C  
ATOM   4190  O   GLY B 230     -31.778   0.804  14.482  1.00  0.75           O  
ATOM   4191  N   ASN B 231     -30.597   0.997  12.586  1.00  0.71           N  
ATOM   4192  CA  ASN B 231     -29.368   0.448  13.150  1.00  0.71           C  
ATOM   4193  C   ASN B 231     -28.779   1.325  14.250  1.00  0.71           C  
ATOM   4194  O   ASN B 231     -28.386   0.839  15.306  1.00  0.71           O  
ATOM   4195  CB  ASN B 231     -28.273   0.264  12.068  1.00  0.71           C  
ATOM   4196  CG  ASN B 231     -28.659  -0.831  11.083  1.00  0.71           C  
ATOM   4197  OD1 ASN B 231     -29.535  -1.663  11.308  1.00  0.71           O  
ATOM   4198  ND2 ASN B 231     -27.939  -0.861   9.938  1.00  0.71           N  
ATOM   4199  N   VAL B 232     -28.735   2.660  14.047  1.00  0.74           N  
ATOM   4200  CA  VAL B 232     -28.261   3.590  15.067  1.00  0.74           C  
ATOM   4201  C   VAL B 232     -29.135   3.556  16.313  1.00  0.74           C  
ATOM   4202  O   VAL B 232     -28.625   3.423  17.420  1.00  0.74           O  
ATOM   4203  CB  VAL B 232     -28.142   5.014  14.529  1.00  0.74           C  
ATOM   4204  CG1 VAL B 232     -27.681   5.992  15.629  1.00  0.74           C  
ATOM   4205  CG2 VAL B 232     -27.097   5.038  13.400  1.00  0.74           C  
ATOM   4206  N   LEU B 233     -30.479   3.568  16.173  1.00  0.74           N  
ATOM   4207  CA  LEU B 233     -31.418   3.443  17.282  1.00  0.74           C  
ATOM   4208  C   LEU B 233     -31.241   2.178  18.095  1.00  0.74           C  
ATOM   4209  O   LEU B 233     -31.235   2.218  19.323  1.00  0.74           O  
ATOM   4210  CB  LEU B 233     -32.865   3.472  16.744  1.00  0.74           C  
ATOM   4211  CG  LEU B 233     -33.418   4.892  16.561  1.00  0.74           C  
ATOM   4212  CD1 LEU B 233     -34.605   4.854  15.609  1.00  0.74           C  
ATOM   4213  CD2 LEU B 233     -33.843   5.486  17.905  1.00  0.74           C  
ATOM   4214  N   HIS B 234     -31.026   1.030  17.427  1.00  0.64           N  
ATOM   4215  CA  HIS B 234     -30.703  -0.215  18.093  1.00  0.64           C  
ATOM   4216  C   HIS B 234     -29.416  -0.123  18.929  1.00  0.64           C  
ATOM   4217  O   HIS B 234     -29.424  -0.460  20.112  1.00  0.64           O  
ATOM   4218  CB  HIS B 234     -30.685  -1.344  17.038  1.00  0.64           C  
ATOM   4219  CG  HIS B 234     -30.345  -2.667  17.619  1.00  0.64           C  
ATOM   4220  ND1 HIS B 234     -29.016  -3.021  17.624  1.00  0.64           N  
ATOM   4221  CD2 HIS B 234     -31.062  -3.474  18.439  1.00  0.64           C  
ATOM   4222  CE1 HIS B 234     -28.937  -4.034  18.470  1.00  0.64           C  
ATOM   4223  NE2 HIS B 234     -30.150  -4.347  18.981  1.00  0.64           N  
ATOM   4224  N   SER B 235     -28.332   0.483  18.388  1.00  0.72           N  
ATOM   4225  CA  SER B 235     -27.111   0.787  19.146  1.00  0.72           C  
ATOM   4226  C   SER B 235     -27.346   1.682  20.366  1.00  0.72           C  
ATOM   4227  O   SER B 235     -26.833   1.410  21.455  1.00  0.72           O  
ATOM   4228  CB  SER B 235     -26.002   1.427  18.256  1.00  0.72           C  
ATOM   4229  OG  SER B 235     -24.878   1.866  19.024  1.00  0.72           O  
ATOM   4230  N   MET B 236     -28.174   2.749  20.255  1.00  0.67           N  
ATOM   4231  CA  MET B 236     -28.522   3.569  21.410  1.00  0.67           C  
ATOM   4232  C   MET B 236     -29.220   2.755  22.502  1.00  0.67           C  
ATOM   4233  O   MET B 236     -28.827   2.767  23.666  1.00  0.67           O  
ATOM   4234  CB  MET B 236     -29.450   4.765  21.048  1.00  0.67           C  
ATOM   4235  CG  MET B 236     -28.985   5.630  19.865  1.00  0.67           C  
ATOM   4236  SD  MET B 236     -30.044   7.067  19.535  1.00  0.67           S  
ATOM   4237  CE  MET B 236     -29.141   8.187  20.634  1.00  0.67           C  
ATOM   4238  N   THR B 237     -30.232   1.948  22.123  1.00  0.69           N  
ATOM   4239  CA  THR B 237     -30.974   1.072  23.032  1.00  0.69           C  
ATOM   4240  C   THR B 237     -30.092   0.048  23.731  1.00  0.69           C  
ATOM   4241  O   THR B 237     -30.120  -0.074  24.958  1.00  0.69           O  
ATOM   4242  CB  THR B 237     -32.087   0.329  22.293  1.00  0.69           C  
ATOM   4243  OG1 THR B 237     -33.019   1.262  21.767  1.00  0.69           O  
ATOM   4244  CG2 THR B 237     -32.889  -0.599  23.216  1.00  0.69           C  
ATOM   4245  N   GLU B 238     -29.232  -0.670  22.974  1.00  0.67           N  
ATOM   4246  CA  GLU B 238     -28.289  -1.650  23.490  1.00  0.67           C  
ATOM   4247  C   GLU B 238     -27.257  -1.033  24.425  1.00  0.67           C  
ATOM   4248  O   GLU B 238     -27.043  -1.496  25.545  1.00  0.67           O  
ATOM   4249  CB  GLU B 238     -27.613  -2.354  22.288  1.00  0.67           C  
ATOM   4250  CG  GLU B 238     -26.728  -3.590  22.605  1.00  0.67           C  
ATOM   4251  CD  GLU B 238     -26.221  -4.260  21.325  1.00  0.67           C  
ATOM   4252  OE1 GLU B 238     -26.497  -3.729  20.219  1.00  0.67           O  
ATOM   4253  OE2 GLU B 238     -25.505  -5.290  21.419  1.00  0.67           O  
ATOM   4254  N   THR B 239     -26.664   0.118  24.040  1.00  0.65           N  
ATOM   4255  CA  THR B 239     -25.686   0.837  24.857  1.00  0.65           C  
ATOM   4256  C   THR B 239     -26.193   1.276  26.232  1.00  0.65           C  
ATOM   4257  O   THR B 239     -25.483   1.093  27.218  1.00  0.65           O  
ATOM   4258  CB  THR B 239     -25.043   2.018  24.130  1.00  0.65           C  
ATOM   4259  OG1 THR B 239     -24.320   1.551  22.992  1.00  0.65           O  
ATOM   4260  CG2 THR B 239     -24.007   2.743  25.003  1.00  0.65           C  
ATOM   4261  N   PHE B 240     -27.420   1.833  26.422  1.00  0.58           N  
ATOM   4262  CA  PHE B 240     -27.862   2.223  27.776  1.00  0.58           C  
ATOM   4263  C   PHE B 240     -28.147   0.977  28.603  1.00  0.58           C  
ATOM   4264  O   PHE B 240     -27.753   0.851  29.755  1.00  0.58           O  
ATOM   4265  CB  PHE B 240     -29.151   3.122  27.889  1.00  0.58           C  
ATOM   4266  CG  PHE B 240     -29.298   4.272  26.935  1.00  0.58           C  
ATOM   4267  CD1 PHE B 240     -28.282   4.645  26.062  1.00  0.58           C  
ATOM   4268  CD2 PHE B 240     -30.564   4.864  26.766  1.00  0.58           C  
ATOM   4269  CE1 PHE B 240     -28.592   5.383  24.940  1.00  0.58           C  
ATOM   4270  CE2 PHE B 240     -30.836   5.687  25.677  1.00  0.58           C  
ATOM   4271  CZ  PHE B 240     -29.836   5.964  24.764  1.00  0.58           C  
ATOM   4272  N   ALA B 241     -28.828  -0.012  28.003  1.00  0.67           N  
ATOM   4273  CA  ALA B 241     -29.272  -1.222  28.658  1.00  0.67           C  
ATOM   4274  C   ALA B 241     -28.077  -2.011  29.181  1.00  0.67           C  
ATOM   4275  O   ALA B 241     -28.035  -2.436  30.330  1.00  0.67           O  
ATOM   4276  CB  ALA B 241     -30.165  -2.002  27.671  1.00  0.67           C  
ATOM   4277  N   SER B 242     -27.011  -2.102  28.371  1.00  0.68           N  
ATOM   4278  CA  SER B 242     -25.725  -2.628  28.799  1.00  0.68           C  
ATOM   4279  C   SER B 242     -24.904  -1.742  29.738  1.00  0.68           C  
ATOM   4280  O   SER B 242     -24.162  -2.271  30.562  1.00  0.68           O  
ATOM   4281  CB  SER B 242     -24.848  -3.064  27.602  1.00  0.68           C  
ATOM   4282  OG  SER B 242     -25.484  -4.145  26.918  1.00  0.68           O  
ATOM   4283  N   ILE B 243     -24.993  -0.384  29.713  1.00  0.60           N  
ATOM   4284  CA  ILE B 243     -24.207   0.468  30.621  1.00  0.60           C  
ATOM   4285  C   ILE B 243     -24.711   0.422  32.068  1.00  0.60           C  
ATOM   4286  O   ILE B 243     -23.985   0.709  33.024  1.00  0.60           O  
ATOM   4287  CB  ILE B 243     -24.029   1.911  30.110  1.00  0.60           C  
ATOM   4288  CG1 ILE B 243     -22.678   2.515  30.567  1.00  0.60           C  
ATOM   4289  CG2 ILE B 243     -25.199   2.837  30.510  1.00  0.60           C  
ATOM   4290  CD1 ILE B 243     -22.303   3.808  29.827  1.00  0.60           C  
ATOM   4291  N   ILE B 244     -25.961  -0.043  32.278  1.00  0.60           N  
ATOM   4292  CA  ILE B 244     -26.557  -0.327  33.579  1.00  0.60           C  
ATOM   4293  C   ILE B 244     -25.775  -1.344  34.407  1.00  0.60           C  
ATOM   4294  O   ILE B 244     -25.678  -1.220  35.632  1.00  0.60           O  
ATOM   4295  CB  ILE B 244     -28.013  -0.761  33.408  1.00  0.60           C  
ATOM   4296  CG1 ILE B 244     -28.908   0.430  33.006  1.00  0.60           C  
ATOM   4297  CG2 ILE B 244     -28.600  -1.435  34.662  1.00  0.60           C  
ATOM   4298  CD1 ILE B 244     -29.094   1.483  34.106  1.00  0.60           C  
ATOM   4299  N   SER B 245     -25.149  -2.353  33.765  1.00  0.62           N  
ATOM   4300  CA  SER B 245     -24.375  -3.393  34.437  1.00  0.62           C  
ATOM   4301  C   SER B 245     -23.152  -2.859  35.178  1.00  0.62           C  
ATOM   4302  O   SER B 245     -22.740  -3.377  36.212  1.00  0.62           O  
ATOM   4303  CB  SER B 245     -24.008  -4.576  33.501  1.00  0.62           C  
ATOM   4304  OG  SER B 245     -22.996  -4.236  32.549  1.00  0.62           O  
ATOM   4305  N   ASN B 246     -22.573  -1.732  34.723  1.00  0.61           N  
ATOM   4306  CA  ASN B 246     -21.540  -1.028  35.460  1.00  0.61           C  
ATOM   4307  C   ASN B 246     -22.036  -0.470  36.807  1.00  0.61           C  
ATOM   4308  O   ASN B 246     -21.350  -0.550  37.826  1.00  0.61           O  
ATOM   4309  CB  ASN B 246     -20.926   0.066  34.555  1.00  0.61           C  
ATOM   4310  CG  ASN B 246     -19.605   0.556  35.133  1.00  0.61           C  
ATOM   4311  OD1 ASN B 246     -18.606  -0.163  35.141  1.00  0.61           O  
ATOM   4312  ND2 ASN B 246     -19.584   1.808  35.637  1.00  0.61           N  
ATOM   4313  N   ASN B 247     -23.279   0.068  36.868  1.00  0.63           N  
ATOM   4314  CA  ASN B 247     -23.903   0.470  38.122  1.00  0.63           C  
ATOM   4315  C   ASN B 247     -24.123  -0.722  39.031  1.00  0.63           C  
ATOM   4316  O   ASN B 247     -23.857  -0.659  40.227  1.00  0.63           O  
ATOM   4317  CB  ASN B 247     -25.274   1.169  37.914  1.00  0.63           C  
ATOM   4318  CG  ASN B 247     -25.072   2.533  37.274  1.00  0.63           C  
ATOM   4319  OD1 ASN B 247     -24.221   3.313  37.696  1.00  0.63           O  
ATOM   4320  ND2 ASN B 247     -25.901   2.869  36.261  1.00  0.63           N  
ATOM   4321  N   GLN B 248     -24.564  -1.858  38.455  1.00  0.64           N  
ATOM   4322  CA  GLN B 248     -24.789  -3.116  39.143  1.00  0.64           C  
ATOM   4323  C   GLN B 248     -23.507  -3.612  39.821  1.00  0.64           C  
ATOM   4324  O   GLN B 248     -23.510  -3.981  40.995  1.00  0.64           O  
ATOM   4325  CB  GLN B 248     -25.353  -4.116  38.096  1.00  0.64           C  
ATOM   4326  CG  GLN B 248     -25.731  -5.532  38.569  1.00  0.64           C  
ATOM   4327  CD  GLN B 248     -26.402  -6.314  37.432  1.00  0.64           C  
ATOM   4328  OE1 GLN B 248     -26.954  -5.741  36.496  1.00  0.64           O  
ATOM   4329  NE2 GLN B 248     -26.372  -7.661  37.505  1.00  0.64           N  
ATOM   4330  N   ASN B 249     -22.362  -3.507  39.109  1.00  0.66           N  
ATOM   4331  CA  ASN B 249     -21.010  -3.763  39.594  1.00  0.66           C  
ATOM   4332  C   ASN B 249     -20.547  -2.931  40.786  1.00  0.66           C  
ATOM   4333  O   ASN B 249     -19.981  -3.461  41.742  1.00  0.66           O  
ATOM   4334  CB  ASN B 249     -19.991  -3.580  38.436  1.00  0.66           C  
ATOM   4335  CG  ASN B 249     -19.622  -4.938  37.861  1.00  0.66           C  
ATOM   4336  OD1 ASN B 249     -20.469  -5.800  37.648  1.00  0.66           O  
ATOM   4337  ND2 ASN B 249     -18.314  -5.148  37.594  1.00  0.66           N  
ATOM   4338  N   ASN B 250     -20.778  -1.606  40.789  1.00  0.66           N  
ATOM   4339  CA  ASN B 250     -20.332  -0.764  41.887  1.00  0.66           C  
ATOM   4340  C   ASN B 250     -21.187  -0.931  43.142  1.00  0.66           C  
ATOM   4341  O   ASN B 250     -20.724  -0.683  44.254  1.00  0.66           O  
ATOM   4342  CB  ASN B 250     -20.265   0.719  41.440  1.00  0.66           C  
ATOM   4343  CG  ASN B 250     -19.060   0.923  40.523  1.00  0.66           C  
ATOM   4344  OD1 ASN B 250     -18.050   0.216  40.580  1.00  0.66           O  
ATOM   4345  ND2 ASN B 250     -19.132   1.967  39.666  1.00  0.66           N  
ATOM   4346  N   ILE B 251     -22.434  -1.430  43.030  1.00  0.69           N  
ATOM   4347  CA  ILE B 251     -23.213  -1.815  44.203  1.00  0.69           C  
ATOM   4348  C   ILE B 251     -22.611  -3.002  44.935  1.00  0.69           C  
ATOM   4349  O   ILE B 251     -22.501  -3.014  46.162  1.00  0.69           O  
ATOM   4350  CB  ILE B 251     -24.666  -2.112  43.874  1.00  0.69           C  
ATOM   4351  CG1 ILE B 251     -25.316  -0.864  43.243  1.00  0.69           C  
ATOM   4352  CG2 ILE B 251     -25.396  -2.548  45.164  1.00  0.69           C  
ATOM   4353  CD1 ILE B 251     -26.772  -1.093  42.860  1.00  0.69           C  
ATOM   4354  N   MET B 252     -22.162  -4.032  44.193  1.00  0.68           N  
ATOM   4355  CA  MET B 252     -21.508  -5.188  44.770  1.00  0.68           C  
ATOM   4356  C   MET B 252     -20.191  -4.833  45.438  1.00  0.68           C  
ATOM   4357  O   MET B 252     -19.859  -5.388  46.481  1.00  0.68           O  
ATOM   4358  CB  MET B 252     -21.328  -6.315  43.738  1.00  0.68           C  
ATOM   4359  CG  MET B 252     -22.672  -6.829  43.195  1.00  0.68           C  
ATOM   4360  SD  MET B 252     -22.562  -8.140  41.941  1.00  0.68           S  
ATOM   4361  CE  MET B 252     -21.781  -7.035  40.756  1.00  0.68           C  
ATOM   4362  N   LYS B 253     -19.438  -3.845  44.898  1.00  0.69           N  
ATOM   4363  CA  LYS B 253     -18.293  -3.268  45.588  1.00  0.69           C  
ATOM   4364  C   LYS B 253     -18.645  -2.671  46.946  1.00  0.69           C  
ATOM   4365  O   LYS B 253     -17.983  -2.971  47.935  1.00  0.69           O  
ATOM   4366  CB  LYS B 253     -17.612  -2.146  44.762  1.00  0.69           C  
ATOM   4367  CG  LYS B 253     -16.709  -2.642  43.626  1.00  0.69           C  
ATOM   4368  CD  LYS B 253     -15.869  -1.496  43.040  1.00  0.69           C  
ATOM   4369  CE  LYS B 253     -14.630  -1.953  42.270  1.00  0.69           C  
ATOM   4370  NZ  LYS B 253     -13.868  -0.764  41.823  1.00  0.69           N  
ATOM   4371  N   THR B 254     -19.724  -1.865  47.044  1.00  0.73           N  
ATOM   4372  CA  THR B 254     -20.212  -1.319  48.316  1.00  0.73           C  
ATOM   4373  C   THR B 254     -20.644  -2.402  49.284  1.00  0.73           C  
ATOM   4374  O   THR B 254     -20.271  -2.409  50.456  1.00  0.73           O  
ATOM   4375  CB  THR B 254     -21.404  -0.380  48.117  1.00  0.73           C  
ATOM   4376  OG1 THR B 254     -20.997   0.755  47.371  1.00  0.73           O  
ATOM   4377  CG2 THR B 254     -21.979   0.164  49.435  1.00  0.73           C  
ATOM   4378  N   LEU B 255     -21.424  -3.389  48.811  1.00  0.73           N  
ATOM   4379  CA  LEU B 255     -21.913  -4.481  49.627  1.00  0.73           C  
ATOM   4380  C   LEU B 255     -20.805  -5.388  50.152  1.00  0.73           C  
ATOM   4381  O   LEU B 255     -20.758  -5.733  51.336  1.00  0.73           O  
ATOM   4382  CB  LEU B 255     -22.906  -5.302  48.781  1.00  0.73           C  
ATOM   4383  CG  LEU B 255     -23.587  -6.472  49.511  1.00  0.73           C  
ATOM   4384  CD1 LEU B 255     -24.600  -6.017  50.569  1.00  0.73           C  
ATOM   4385  CD2 LEU B 255     -24.267  -7.370  48.474  1.00  0.73           C  
ATOM   4386  N   ALA B 256     -19.847  -5.754  49.273  1.00  0.75           N  
ATOM   4387  CA  ALA B 256     -18.668  -6.509  49.627  1.00  0.75           C  
ATOM   4388  C   ALA B 256     -17.773  -5.756  50.598  1.00  0.75           C  
ATOM   4389  O   ALA B 256     -17.338  -6.325  51.595  1.00  0.75           O  
ATOM   4390  CB  ALA B 256     -17.896  -6.950  48.365  1.00  0.75           C  
ATOM   4391  N   LEU B 257     -17.547  -4.440  50.381  1.00  0.70           N  
ATOM   4392  CA  LEU B 257     -16.807  -3.577  51.289  1.00  0.70           C  
ATOM   4393  C   LEU B 257     -17.395  -3.504  52.688  1.00  0.70           C  
ATOM   4394  O   LEU B 257     -16.687  -3.699  53.671  1.00  0.70           O  
ATOM   4395  CB  LEU B 257     -16.692  -2.150  50.684  1.00  0.70           C  
ATOM   4396  CG  LEU B 257     -15.900  -1.103  51.504  1.00  0.70           C  
ATOM   4397  CD1 LEU B 257     -15.156  -0.137  50.566  1.00  0.70           C  
ATOM   4398  CD2 LEU B 257     -16.782  -0.296  52.472  1.00  0.70           C  
ATOM   4399  N   VAL B 258     -18.715  -3.283  52.841  1.00  0.74           N  
ATOM   4400  CA  VAL B 258     -19.344  -3.216  54.155  1.00  0.74           C  
ATOM   4401  C   VAL B 258     -19.250  -4.531  54.906  1.00  0.74           C  
ATOM   4402  O   VAL B 258     -18.867  -4.584  56.074  1.00  0.74           O  
ATOM   4403  CB  VAL B 258     -20.807  -2.809  54.012  1.00  0.74           C  
ATOM   4404  CG1 VAL B 258     -21.576  -2.965  55.338  1.00  0.74           C  
ATOM   4405  CG2 VAL B 258     -20.875  -1.344  53.549  1.00  0.74           C  
ATOM   4406  N   THR B 259     -19.559  -5.637  54.208  1.00  0.72           N  
ATOM   4407  CA  THR B 259     -19.547  -6.974  54.787  1.00  0.72           C  
ATOM   4408  C   THR B 259     -18.156  -7.429  55.173  1.00  0.72           C  
ATOM   4409  O   THR B 259     -17.953  -8.002  56.239  1.00  0.72           O  
ATOM   4410  CB  THR B 259     -20.170  -8.028  53.893  1.00  0.72           C  
ATOM   4411  OG1 THR B 259     -21.398  -7.540  53.351  1.00  0.72           O  
ATOM   4412  CG2 THR B 259     -20.497  -9.290  54.708  1.00  0.72           C  
ATOM   4413  N   ILE B 260     -17.129  -7.176  54.326  1.00  0.69           N  
ATOM   4414  CA  ILE B 260     -15.750  -7.501  54.671  1.00  0.69           C  
ATOM   4415  C   ILE B 260     -15.160  -6.640  55.780  1.00  0.69           C  
ATOM   4416  O   ILE B 260     -14.542  -7.170  56.702  1.00  0.69           O  
ATOM   4417  CB  ILE B 260     -14.828  -7.614  53.450  1.00  0.69           C  
ATOM   4418  CG1 ILE B 260     -13.601  -8.506  53.754  1.00  0.69           C  
ATOM   4419  CG2 ILE B 260     -14.385  -6.246  52.893  1.00  0.69           C  
ATOM   4420  CD1 ILE B 260     -12.892  -9.002  52.487  1.00  0.69           C  
ATOM   4421  N   VAL B 261     -15.367  -5.299  55.767  1.00  0.73           N  
ATOM   4422  CA  VAL B 261     -14.806  -4.390  56.765  1.00  0.73           C  
ATOM   4423  C   VAL B 261     -15.329  -4.676  58.163  1.00  0.73           C  
ATOM   4424  O   VAL B 261     -14.558  -4.788  59.116  1.00  0.73           O  
ATOM   4425  CB  VAL B 261     -15.026  -2.919  56.393  1.00  0.73           C  
ATOM   4426  CG1 VAL B 261     -14.626  -1.954  57.529  1.00  0.73           C  
ATOM   4427  CG2 VAL B 261     -14.178  -2.581  55.148  1.00  0.73           C  
ATOM   4428  N   MET B 262     -16.649  -4.891  58.323  1.00  0.68           N  
ATOM   4429  CA  MET B 262     -17.204  -5.263  59.609  1.00  0.68           C  
ATOM   4430  C   MET B 262     -17.469  -6.763  59.674  1.00  0.68           C  
ATOM   4431  O   MET B 262     -18.559  -7.258  59.950  1.00  0.68           O  
ATOM   4432  CB  MET B 262     -18.441  -4.420  59.959  1.00  0.68           C  
ATOM   4433  CG  MET B 262     -18.854  -4.559  61.436  1.00  0.68           C  
ATOM   4434  SD  MET B 262     -20.495  -3.905  61.813  1.00  0.68           S  
ATOM   4435  CE  MET B 262     -21.484  -5.134  60.919  1.00  0.68           C  
ATOM   4436  N   SER B 263     -16.401  -7.539  59.462  1.00  0.72           N  
ATOM   4437  CA  SER B 263     -16.401  -8.985  59.585  1.00  0.72           C  
ATOM   4438  C   SER B 263     -15.673  -9.355  60.860  1.00  0.72           C  
ATOM   4439  O   SER B 263     -16.275  -9.757  61.856  1.00  0.72           O  
ATOM   4440  CB  SER B 263     -15.743  -9.616  58.334  1.00  0.72           C  
ATOM   4441  OG  SER B 263     -15.665 -11.035  58.410  1.00  0.72           O  
ATOM   4442  N   ILE B 264     -14.340  -9.145  60.897  1.00  0.67           N  
ATOM   4443  CA  ILE B 264     -13.519  -9.346  62.085  1.00  0.67           C  
ATOM   4444  C   ILE B 264     -13.964  -8.513  63.292  1.00  0.67           C  
ATOM   4445  O   ILE B 264     -14.082  -9.122  64.355  1.00  0.67           O  
ATOM   4446  CB  ILE B 264     -12.028  -9.158  61.776  1.00  0.67           C  
ATOM   4447  CG1 ILE B 264     -11.546 -10.249  60.793  1.00  0.67           C  
ATOM   4448  CG2 ILE B 264     -11.175  -9.180  63.067  1.00  0.67           C  
ATOM   4449  CD1 ILE B 264     -10.185  -9.943  60.157  1.00  0.67           C  
ATOM   4450  N   PRO B 265     -14.289  -7.209  63.264  1.00  0.72           N  
ATOM   4451  CA  PRO B 265     -14.923  -6.515  64.385  1.00  0.72           C  
ATOM   4452  C   PRO B 265     -16.139  -7.201  64.972  1.00  0.72           C  
ATOM   4453  O   PRO B 265     -16.205  -7.344  66.188  1.00  0.72           O  
ATOM   4454  CB  PRO B 265     -15.212  -5.107  63.851  1.00  0.72           C  
ATOM   4455  CG  PRO B 265     -14.070  -4.881  62.859  1.00  0.72           C  
ATOM   4456  CD  PRO B 265     -13.865  -6.260  62.230  1.00  0.72           C  
ATOM   4457  N   THR B 266     -17.087  -7.686  64.144  1.00  0.71           N  
ATOM   4458  CA  THR B 266     -18.242  -8.448  64.612  1.00  0.71           C  
ATOM   4459  C   THR B 266     -17.830  -9.719  65.304  1.00  0.71           C  
ATOM   4460  O   THR B 266     -18.284  -9.998  66.405  1.00  0.71           O  
ATOM   4461  CB  THR B 266     -19.200  -8.819  63.490  1.00  0.71           C  
ATOM   4462  OG1 THR B 266     -19.698  -7.629  62.907  1.00  0.71           O  
ATOM   4463  CG2 THR B 266     -20.427  -9.594  63.998  1.00  0.71           C  
ATOM   4464  N   MET B 267     -16.892 -10.497  64.732  1.00  0.68           N  
ATOM   4465  CA  MET B 267     -16.356 -11.684  65.380  1.00  0.68           C  
ATOM   4466  C   MET B 267     -15.684 -11.405  66.721  1.00  0.68           C  
ATOM   4467  O   MET B 267     -15.922 -12.114  67.697  1.00  0.68           O  
ATOM   4468  CB  MET B 267     -15.351 -12.372  64.430  1.00  0.68           C  
ATOM   4469  CG  MET B 267     -14.626 -13.602  65.011  1.00  0.68           C  
ATOM   4470  SD  MET B 267     -13.493 -14.430  63.861  1.00  0.68           S  
ATOM   4471  CE  MET B 267     -12.214 -13.145  63.962  1.00  0.68           C  
ATOM   4472  N   VAL B 268     -14.868 -10.336  66.814  1.00  0.72           N  
ATOM   4473  CA  VAL B 268     -14.195  -9.904  68.034  1.00  0.72           C  
ATOM   4474  C   VAL B 268     -15.202  -9.563  69.120  1.00  0.72           C  
ATOM   4475  O   VAL B 268     -15.120 -10.048  70.247  1.00  0.72           O  
ATOM   4476  CB  VAL B 268     -13.316  -8.684  67.730  1.00  0.72           C  
ATOM   4477  CG1 VAL B 268     -12.833  -7.961  68.997  1.00  0.72           C  
ATOM   4478  CG2 VAL B 268     -12.083  -9.112  66.910  1.00  0.72           C  
ATOM   4479  N   PHE B 269     -16.232  -8.767  68.781  1.00  0.65           N  
ATOM   4480  CA  PHE B 269     -17.296  -8.411  69.697  1.00  0.65           C  
ATOM   4481  C   PHE B 269     -18.118  -9.608  70.129  1.00  0.65           C  
ATOM   4482  O   PHE B 269     -18.359  -9.813  71.314  1.00  0.65           O  
ATOM   4483  CB  PHE B 269     -18.231  -7.346  69.068  1.00  0.65           C  
ATOM   4484  CG  PHE B 269     -17.557  -6.017  68.824  1.00  0.65           C  
ATOM   4485  CD1 PHE B 269     -16.715  -5.457  69.791  1.00  0.65           C  
ATOM   4486  CD2 PHE B 269     -17.787  -5.283  67.647  1.00  0.65           C  
ATOM   4487  CE1 PHE B 269     -16.094  -4.219  69.606  1.00  0.65           C  
ATOM   4488  CE2 PHE B 269     -17.155  -4.050  67.440  1.00  0.65           C  
ATOM   4489  CZ  PHE B 269     -16.310  -3.515  68.419  1.00  0.65           C  
ATOM   4490  N   SER B 270     -18.494 -10.485  69.185  1.00  0.70           N  
ATOM   4491  CA  SER B 270     -19.192 -11.726  69.464  1.00  0.70           C  
ATOM   4492  C   SER B 270     -18.420 -12.665  70.388  1.00  0.70           C  
ATOM   4493  O   SER B 270     -18.990 -13.252  71.302  1.00  0.70           O  
ATOM   4494  CB  SER B 270     -19.561 -12.458  68.155  1.00  0.70           C  
ATOM   4495  OG  SER B 270     -20.405 -11.641  67.347  1.00  0.70           O  
ATOM   4496  N   ALA B 271     -17.085 -12.795  70.225  1.00  0.70           N  
ATOM   4497  CA  ALA B 271     -16.219 -13.538  71.128  1.00  0.70           C  
ATOM   4498  C   ALA B 271     -16.190 -13.016  72.567  1.00  0.70           C  
ATOM   4499  O   ALA B 271     -16.167 -13.786  73.526  1.00  0.70           O  
ATOM   4500  CB  ALA B 271     -14.788 -13.594  70.558  1.00  0.70           C  
ATOM   4501  N   TYR B 272     -16.231 -11.686  72.755  1.00  0.64           N  
ATOM   4502  CA  TYR B 272     -16.191 -11.062  74.069  1.00  0.64           C  
ATOM   4503  C   TYR B 272     -17.581 -10.821  74.645  1.00  0.64           C  
ATOM   4504  O   TYR B 272     -17.726 -10.331  75.765  1.00  0.64           O  
ATOM   4505  CB  TYR B 272     -15.394  -9.734  73.985  1.00  0.64           C  
ATOM   4506  CG  TYR B 272     -13.927 -10.054  74.033  1.00  0.64           C  
ATOM   4507  CD1 TYR B 272     -13.379 -10.499  75.244  1.00  0.64           C  
ATOM   4508  CD2 TYR B 272     -13.095  -9.965  72.903  1.00  0.64           C  
ATOM   4509  CE1 TYR B 272     -12.030 -10.863  75.325  1.00  0.64           C  
ATOM   4510  CE2 TYR B 272     -11.738 -10.314  72.987  1.00  0.64           C  
ATOM   4511  CZ  TYR B 272     -11.208 -10.763  74.201  1.00  0.64           C  
ATOM   4512  OH  TYR B 272      -9.847 -11.116  74.304  1.00  0.64           O  
ATOM   4513  N   GLY B 273     -18.636 -11.229  73.915  1.00  0.71           N  
ATOM   4514  CA  GLY B 273     -19.989 -11.408  74.433  1.00  0.71           C  
ATOM   4515  C   GLY B 273     -20.266 -12.807  74.934  1.00  0.71           C  
ATOM   4516  O   GLY B 273     -21.372 -13.113  75.361  1.00  0.71           O  
ATOM   4517  N   MET B 274     -19.291 -13.736  74.861  1.00  0.62           N  
ATOM   4518  CA  MET B 274     -19.474 -15.087  75.369  1.00  0.62           C  
ATOM   4519  C   MET B 274     -19.515 -15.219  76.897  1.00  0.62           C  
ATOM   4520  O   MET B 274     -18.777 -14.564  77.629  1.00  0.62           O  
ATOM   4521  CB  MET B 274     -18.427 -16.066  74.790  1.00  0.62           C  
ATOM   4522  CG  MET B 274     -18.517 -16.219  73.260  1.00  0.62           C  
ATOM   4523  SD  MET B 274     -17.600 -17.654  72.610  1.00  0.62           S  
ATOM   4524  CE  MET B 274     -15.902 -17.105  72.939  1.00  0.62           C  
ATOM   4525  N   ASN B 275     -20.368 -16.132  77.406  1.00  0.52           N  
ATOM   4526  CA  ASN B 275     -20.705 -16.275  78.817  1.00  0.52           C  
ATOM   4527  C   ASN B 275     -19.871 -17.310  79.577  1.00  0.52           C  
ATOM   4528  O   ASN B 275     -20.359 -17.996  80.477  1.00  0.52           O  
ATOM   4529  CB  ASN B 275     -22.224 -16.598  78.951  1.00  0.52           C  
ATOM   4530  CG  ASN B 275     -23.019 -15.323  78.694  1.00  0.52           C  
ATOM   4531  OD1 ASN B 275     -22.486 -14.218  78.723  1.00  0.52           O  
ATOM   4532  ND2 ASN B 275     -24.345 -15.444  78.482  1.00  0.52           N  
ATOM   4533  N   PHE B 276     -18.565 -17.436  79.260  1.00  0.56           N  
ATOM   4534  CA  PHE B 276     -17.607 -18.134  80.115  1.00  0.56           C  
ATOM   4535  C   PHE B 276     -17.268 -17.305  81.345  1.00  0.56           C  
ATOM   4536  O   PHE B 276     -17.444 -16.090  81.367  1.00  0.56           O  
ATOM   4537  CB  PHE B 276     -16.279 -18.546  79.417  1.00  0.56           C  
ATOM   4538  CG  PHE B 276     -16.564 -19.361  78.201  1.00  0.56           C  
ATOM   4539  CD1 PHE B 276     -16.794 -20.739  78.293  1.00  0.56           C  
ATOM   4540  CD2 PHE B 276     -16.668 -18.741  76.951  1.00  0.56           C  
ATOM   4541  CE1 PHE B 276     -17.236 -21.463  77.178  1.00  0.56           C  
ATOM   4542  CE2 PHE B 276     -17.072 -19.465  75.832  1.00  0.56           C  
ATOM   4543  CZ  PHE B 276     -17.376 -20.816  75.954  1.00  0.56           C  
ATOM   4544  N   LYS B 277     -16.792 -17.955  82.419  1.00  0.59           N  
ATOM   4545  CA  LYS B 277     -16.367 -17.265  83.623  1.00  0.59           C  
ATOM   4546  C   LYS B 277     -15.101 -16.406  83.472  1.00  0.59           C  
ATOM   4547  O   LYS B 277     -14.417 -16.390  82.444  1.00  0.59           O  
ATOM   4548  CB  LYS B 277     -16.183 -18.277  84.778  1.00  0.59           C  
ATOM   4549  CG  LYS B 277     -17.482 -18.972  85.214  1.00  0.59           C  
ATOM   4550  CD  LYS B 277     -17.198 -19.950  86.361  1.00  0.59           C  
ATOM   4551  CE  LYS B 277     -18.434 -20.697  86.851  1.00  0.59           C  
ATOM   4552  NZ  LYS B 277     -18.007 -21.742  87.804  1.00  0.59           N  
ATOM   4553  N   ASP B 278     -14.795 -15.627  84.525  1.00  0.53           N  
ATOM   4554  CA  ASP B 278     -13.552 -14.937  84.746  1.00  0.53           C  
ATOM   4555  C   ASP B 278     -12.604 -15.823  85.579  1.00  0.53           C  
ATOM   4556  O   ASP B 278     -12.981 -16.411  86.589  1.00  0.53           O  
ATOM   4557  CB  ASP B 278     -13.863 -13.578  85.440  1.00  0.53           C  
ATOM   4558  CG  ASP B 278     -14.596 -13.725  86.773  1.00  0.53           C  
ATOM   4559  OD1 ASP B 278     -15.688 -14.355  86.782  1.00  0.53           O  
ATOM   4560  OD2 ASP B 278     -14.075 -13.182  87.778  1.00  0.53           O  
ATOM   4561  N   ASN B 279     -11.322 -16.025  85.212  1.00  0.47           N  
ATOM   4562  CA  ASN B 279     -10.511 -15.380  84.192  1.00  0.47           C  
ATOM   4563  C   ASN B 279     -10.362 -16.236  82.931  1.00  0.47           C  
ATOM   4564  O   ASN B 279      -9.425 -16.040  82.158  1.00  0.47           O  
ATOM   4565  CB  ASN B 279      -9.082 -15.079  84.733  1.00  0.47           C  
ATOM   4566  CG  ASN B 279      -9.114 -13.977  85.784  1.00  0.47           C  
ATOM   4567  OD1 ASN B 279      -9.503 -12.844  85.509  1.00  0.47           O  
ATOM   4568  ND2 ASN B 279      -8.628 -14.268  87.013  1.00  0.47           N  
ATOM   4569  N   GLU B 280     -11.261 -17.212  82.676  1.00  0.46           N  
ATOM   4570  CA  GLU B 280     -11.267 -18.031  81.472  1.00  0.46           C  
ATOM   4571  C   GLU B 280     -11.429 -17.206  80.204  1.00  0.46           C  
ATOM   4572  O   GLU B 280     -10.723 -17.408  79.216  1.00  0.46           O  
ATOM   4573  CB  GLU B 280     -12.411 -19.077  81.487  1.00  0.46           C  
ATOM   4574  CG  GLU B 280     -12.266 -20.198  82.545  1.00  0.46           C  
ATOM   4575  CD  GLU B 280     -12.659 -19.842  83.977  1.00  0.46           C  
ATOM   4576  OE1 GLU B 280     -12.918 -18.648  84.255  1.00  0.46           O  
ATOM   4577  OE2 GLU B 280     -12.723 -20.785  84.808  1.00  0.46           O  
ATOM   4578  N   ILE B 281     -12.348 -16.216  80.221  1.00  0.62           N  
ATOM   4579  CA  ILE B 281     -12.339 -15.117  79.261  1.00  0.62           C  
ATOM   4580  C   ILE B 281     -11.084 -14.259  79.498  1.00  0.62           C  
ATOM   4581  O   ILE B 281     -10.972 -13.661  80.568  1.00  0.62           O  
ATOM   4582  CB  ILE B 281     -13.563 -14.201  79.379  1.00  0.62           C  
ATOM   4583  CG1 ILE B 281     -14.920 -14.932  79.266  1.00  0.62           C  
ATOM   4584  CG2 ILE B 281     -13.470 -13.012  78.392  1.00  0.62           C  
ATOM   4585  CD1 ILE B 281     -15.285 -15.456  77.877  1.00  0.62           C  
ATOM   4586  N   PRO B 282     -10.106 -14.129  78.606  1.00  0.68           N  
ATOM   4587  CA  PRO B 282      -8.935 -13.302  78.848  1.00  0.68           C  
ATOM   4588  C   PRO B 282      -9.307 -11.831  78.857  1.00  0.68           C  
ATOM   4589  O   PRO B 282     -10.300 -11.440  78.251  1.00  0.68           O  
ATOM   4590  CB  PRO B 282      -8.006 -13.662  77.679  1.00  0.68           C  
ATOM   4591  CG  PRO B 282      -8.970 -13.968  76.532  1.00  0.68           C  
ATOM   4592  CD  PRO B 282     -10.137 -14.652  77.246  1.00  0.68           C  
ATOM   4593  N   LEU B 283      -8.545 -10.998  79.587  1.00  0.69           N  
ATOM   4594  CA  LEU B 283      -8.729  -9.558  79.654  1.00  0.69           C  
ATOM   4595  C   LEU B 283     -10.017  -9.057  80.340  1.00  0.69           C  
ATOM   4596  O   LEU B 283     -10.096  -7.904  80.731  1.00  0.69           O  
ATOM   4597  CB  LEU B 283      -8.571  -8.880  78.256  1.00  0.69           C  
ATOM   4598  CG  LEU B 283      -7.288  -9.206  77.455  1.00  0.69           C  
ATOM   4599  CD1 LEU B 283      -7.329  -8.528  76.075  1.00  0.69           C  
ATOM   4600  CD2 LEU B 283      -6.005  -8.802  78.193  1.00  0.69           C  
ATOM   4601  N   ASN B 284     -11.072  -9.863  80.568  1.00  0.66           N  
ATOM   4602  CA  ASN B 284     -12.381  -9.363  80.995  1.00  0.66           C  
ATOM   4603  C   ASN B 284     -12.444  -8.549  82.285  1.00  0.66           C  
ATOM   4604  O   ASN B 284     -13.172  -7.565  82.347  1.00  0.66           O  
ATOM   4605  CB  ASN B 284     -13.469 -10.475  81.024  1.00  0.66           C  
ATOM   4606  CG  ASN B 284     -13.179 -11.584  82.038  1.00  0.66           C  
ATOM   4607  OD1 ASN B 284     -12.074 -11.719  82.562  1.00  0.66           O  
ATOM   4608  ND2 ASN B 284     -14.216 -12.389  82.355  1.00  0.66           N  
ATOM   4609  N   GLY B 285     -11.685  -8.943  83.323  1.00  0.67           N  
ATOM   4610  CA  GLY B 285     -11.517  -8.190  84.563  1.00  0.67           C  
ATOM   4611  C   GLY B 285     -10.456  -7.112  84.530  1.00  0.67           C  
ATOM   4612  O   GLY B 285     -10.307  -6.356  85.483  1.00  0.67           O  
ATOM   4613  N   GLU B 286      -9.682  -6.998  83.434  1.00  0.60           N  
ATOM   4614  CA  GLU B 286      -8.624  -6.011  83.281  1.00  0.60           C  
ATOM   4615  C   GLU B 286      -9.226  -4.656  82.902  1.00  0.60           C  
ATOM   4616  O   GLU B 286      -9.897  -4.584  81.870  1.00  0.60           O  
ATOM   4617  CB  GLU B 286      -7.600  -6.506  82.215  1.00  0.60           C  
ATOM   4618  CG  GLU B 286      -6.569  -5.494  81.662  1.00  0.60           C  
ATOM   4619  CD  GLU B 286      -5.857  -4.725  82.754  1.00  0.60           C  
ATOM   4620  OE1 GLU B 286      -6.002  -3.473  82.735  1.00  0.60           O  
ATOM   4621  OE2 GLU B 286      -5.200  -5.350  83.615  1.00  0.60           O  
ATOM   4622  N   PRO B 287      -9.079  -3.556  83.651  1.00  0.61           N  
ATOM   4623  CA  PRO B 287      -9.774  -2.298  83.374  1.00  0.61           C  
ATOM   4624  C   PRO B 287      -9.361  -1.654  82.064  1.00  0.61           C  
ATOM   4625  O   PRO B 287     -10.121  -0.863  81.512  1.00  0.61           O  
ATOM   4626  CB  PRO B 287      -9.484  -1.425  84.608  1.00  0.61           C  
ATOM   4627  CG  PRO B 287      -8.209  -2.014  85.214  1.00  0.61           C  
ATOM   4628  CD  PRO B 287      -8.361  -3.506  84.929  1.00  0.61           C  
ATOM   4629  N   ASN B 288      -8.179  -1.975  81.515  1.00  0.66           N  
ATOM   4630  CA  ASN B 288      -7.787  -1.478  80.210  1.00  0.66           C  
ATOM   4631  C   ASN B 288      -8.433  -2.248  79.049  1.00  0.66           C  
ATOM   4632  O   ASN B 288      -8.421  -1.799  77.905  1.00  0.66           O  
ATOM   4633  CB  ASN B 288      -6.248  -1.536  80.078  1.00  0.66           C  
ATOM   4634  CG  ASN B 288      -5.613  -0.537  81.043  1.00  0.66           C  
ATOM   4635  OD1 ASN B 288      -5.586   0.663  80.770  1.00  0.66           O  
ATOM   4636  ND2 ASN B 288      -5.084  -1.018  82.188  1.00  0.66           N  
ATOM   4637  N   ALA B 289      -9.029  -3.430  79.298  1.00  0.72           N  
ATOM   4638  CA  ALA B 289      -9.408  -4.385  78.275  1.00  0.72           C  
ATOM   4639  C   ALA B 289     -10.405  -3.955  77.218  1.00  0.72           C  
ATOM   4640  O   ALA B 289     -10.221  -4.267  76.044  1.00  0.72           O  
ATOM   4641  CB  ALA B 289      -9.936  -5.634  78.954  1.00  0.72           C  
ATOM   4642  N   PHE B 290     -11.471  -3.205  77.576  1.00  0.65           N  
ATOM   4643  CA  PHE B 290     -12.438  -2.703  76.611  1.00  0.65           C  
ATOM   4644  C   PHE B 290     -11.750  -1.833  75.578  1.00  0.65           C  
ATOM   4645  O   PHE B 290     -11.939  -2.004  74.383  1.00  0.65           O  
ATOM   4646  CB  PHE B 290     -13.568  -1.923  77.348  1.00  0.65           C  
ATOM   4647  CG  PHE B 290     -14.490  -1.158  76.420  1.00  0.65           C  
ATOM   4648  CD1 PHE B 290     -14.195   0.179  76.102  1.00  0.65           C  
ATOM   4649  CD2 PHE B 290     -15.624  -1.750  75.845  1.00  0.65           C  
ATOM   4650  CE1 PHE B 290     -15.037   0.919  75.265  1.00  0.65           C  
ATOM   4651  CE2 PHE B 290     -16.483  -1.010  75.022  1.00  0.65           C  
ATOM   4652  CZ  PHE B 290     -16.191   0.329  74.735  1.00  0.65           C  
ATOM   4653  N   TRP B 291     -10.871  -0.936  76.031  1.00  0.64           N  
ATOM   4654  CA  TRP B 291     -10.046  -0.098  75.198  1.00  0.64           C  
ATOM   4655  C   TRP B 291      -9.038  -0.875  74.357  1.00  0.64           C  
ATOM   4656  O   TRP B 291      -8.863  -0.578  73.179  1.00  0.64           O  
ATOM   4657  CB  TRP B 291      -9.383   0.998  76.060  1.00  0.64           C  
ATOM   4658  CG  TRP B 291     -10.398   1.764  76.901  1.00  0.64           C  
ATOM   4659  CD1 TRP B 291     -10.633   1.686  78.249  1.00  0.64           C  
ATOM   4660  CD2 TRP B 291     -11.358   2.690  76.366  1.00  0.64           C  
ATOM   4661  NE1 TRP B 291     -11.670   2.525  78.591  1.00  0.64           N  
ATOM   4662  CE2 TRP B 291     -12.120   3.168  77.464  1.00  0.64           C  
ATOM   4663  CE3 TRP B 291     -11.615   3.135  75.072  1.00  0.64           C  
ATOM   4664  CZ2 TRP B 291     -13.114   4.112  77.275  1.00  0.64           C  
ATOM   4665  CZ3 TRP B 291     -12.644   4.068  74.883  1.00  0.64           C  
ATOM   4666  CH2 TRP B 291     -13.385   4.554  75.973  1.00  0.64           C  
ATOM   4667  N   LEU B 292      -8.391  -1.932  74.900  1.00  0.72           N  
ATOM   4668  CA  LEU B 292      -7.546  -2.822  74.109  1.00  0.72           C  
ATOM   4669  C   LEU B 292      -8.283  -3.527  72.970  1.00  0.72           C  
ATOM   4670  O   LEU B 292      -7.841  -3.516  71.824  1.00  0.72           O  
ATOM   4671  CB  LEU B 292      -6.915  -3.933  74.993  1.00  0.72           C  
ATOM   4672  CG  LEU B 292      -5.919  -3.447  76.065  1.00  0.72           C  
ATOM   4673  CD1 LEU B 292      -5.492  -4.615  76.968  1.00  0.72           C  
ATOM   4674  CD2 LEU B 292      -4.675  -2.787  75.452  1.00  0.72           C  
ATOM   4675  N   ILE B 293      -9.454  -4.131  73.242  1.00  0.73           N  
ATOM   4676  CA  ILE B 293     -10.260  -4.812  72.236  1.00  0.73           C  
ATOM   4677  C   ILE B 293     -10.892  -3.842  71.237  1.00  0.73           C  
ATOM   4678  O   ILE B 293     -10.934  -4.107  70.035  1.00  0.73           O  
ATOM   4679  CB  ILE B 293     -11.249  -5.769  72.896  1.00  0.73           C  
ATOM   4680  CG1 ILE B 293     -10.515  -6.863  73.724  1.00  0.73           C  
ATOM   4681  CG2 ILE B 293     -12.170  -6.430  71.854  1.00  0.73           C  
ATOM   4682  CD1 ILE B 293      -9.390  -7.617  73.014  1.00  0.73           C  
ATOM   4683  N   VAL B 294     -11.329  -2.645  71.689  1.00  0.73           N  
ATOM   4684  CA  VAL B 294     -11.747  -1.532  70.837  1.00  0.73           C  
ATOM   4685  C   VAL B 294     -10.636  -1.097  69.894  1.00  0.73           C  
ATOM   4686  O   VAL B 294     -10.862  -0.919  68.699  1.00  0.73           O  
ATOM   4687  CB  VAL B 294     -12.217  -0.353  71.696  1.00  0.73           C  
ATOM   4688  CG1 VAL B 294     -12.230   1.008  70.965  1.00  0.73           C  
ATOM   4689  CG2 VAL B 294     -13.623  -0.670  72.237  1.00  0.73           C  
ATOM   4690  N   PHE B 295      -9.384  -0.975  70.385  1.00  0.72           N  
ATOM   4691  CA  PHE B 295      -8.228  -0.718  69.546  1.00  0.72           C  
ATOM   4692  C   PHE B 295      -7.957  -1.826  68.526  1.00  0.72           C  
ATOM   4693  O   PHE B 295      -7.701  -1.534  67.360  1.00  0.72           O  
ATOM   4694  CB  PHE B 295      -6.973  -0.413  70.409  1.00  0.72           C  
ATOM   4695  CG  PHE B 295      -5.825   0.024  69.535  1.00  0.72           C  
ATOM   4696  CD1 PHE B 295      -4.779  -0.868  69.245  1.00  0.72           C  
ATOM   4697  CD2 PHE B 295      -5.847   1.279  68.905  1.00  0.72           C  
ATOM   4698  CE1 PHE B 295      -3.780  -0.519  68.328  1.00  0.72           C  
ATOM   4699  CE2 PHE B 295      -4.848   1.632  67.989  1.00  0.72           C  
ATOM   4700  CZ  PHE B 295      -3.816   0.731  67.697  1.00  0.72           C  
ATOM   4701  N   ILE B 296      -8.060  -3.122  68.904  1.00  0.75           N  
ATOM   4702  CA  ILE B 296      -7.959  -4.231  67.954  1.00  0.75           C  
ATOM   4703  C   ILE B 296      -9.011  -4.129  66.859  1.00  0.75           C  
ATOM   4704  O   ILE B 296      -8.692  -4.180  65.674  1.00  0.75           O  
ATOM   4705  CB  ILE B 296      -8.092  -5.596  68.646  1.00  0.75           C  
ATOM   4706  CG1 ILE B 296      -6.883  -5.863  69.574  1.00  0.75           C  
ATOM   4707  CG2 ILE B 296      -8.240  -6.751  67.621  1.00  0.75           C  
ATOM   4708  CD1 ILE B 296      -7.026  -7.143  70.404  1.00  0.75           C  
ATOM   4709  N   ALA B 297     -10.292  -3.911  67.216  1.00  0.78           N  
ATOM   4710  CA  ALA B 297     -11.361  -3.757  66.251  1.00  0.78           C  
ATOM   4711  C   ALA B 297     -11.177  -2.547  65.335  1.00  0.78           C  
ATOM   4712  O   ALA B 297     -11.350  -2.643  64.122  1.00  0.78           O  
ATOM   4713  CB  ALA B 297     -12.714  -3.705  66.988  1.00  0.78           C  
ATOM   4714  N   PHE B 298     -10.758  -1.389  65.886  1.00  0.75           N  
ATOM   4715  CA  PHE B 298     -10.428  -0.199  65.120  1.00  0.75           C  
ATOM   4716  C   PHE B 298      -9.257  -0.416  64.160  1.00  0.75           C  
ATOM   4717  O   PHE B 298      -9.349  -0.099  62.977  1.00  0.75           O  
ATOM   4718  CB  PHE B 298     -10.125   0.963  66.107  1.00  0.75           C  
ATOM   4719  CG  PHE B 298      -9.860   2.271  65.406  1.00  0.75           C  
ATOM   4720  CD1 PHE B 298      -8.548   2.764  65.308  1.00  0.75           C  
ATOM   4721  CD2 PHE B 298     -10.907   2.997  64.816  1.00  0.75           C  
ATOM   4722  CE1 PHE B 298      -8.284   3.959  64.627  1.00  0.75           C  
ATOM   4723  CE2 PHE B 298     -10.648   4.194  64.134  1.00  0.75           C  
ATOM   4724  CZ  PHE B 298      -9.336   4.673  64.038  1.00  0.75           C  
ATOM   4725  N   ALA B 299      -8.147  -1.020  64.623  1.00  0.79           N  
ATOM   4726  CA  ALA B 299      -7.002  -1.340  63.792  1.00  0.79           C  
ATOM   4727  C   ALA B 299      -7.314  -2.332  62.670  1.00  0.79           C  
ATOM   4728  O   ALA B 299      -6.875  -2.157  61.535  1.00  0.79           O  
ATOM   4729  CB  ALA B 299      -5.843  -1.839  64.675  1.00  0.79           C  
ATOM   4730  N   MET B 300      -8.128  -3.378  62.937  1.00  0.76           N  
ATOM   4731  CA  MET B 300      -8.636  -4.280  61.910  1.00  0.76           C  
ATOM   4732  C   MET B 300      -9.487  -3.571  60.856  1.00  0.76           C  
ATOM   4733  O   MET B 300      -9.301  -3.775  59.656  1.00  0.76           O  
ATOM   4734  CB  MET B 300      -9.476  -5.418  62.546  1.00  0.76           C  
ATOM   4735  CG  MET B 300      -8.660  -6.396  63.416  1.00  0.76           C  
ATOM   4736  SD  MET B 300      -7.568  -7.516  62.503  1.00  0.76           S  
ATOM   4737  CE  MET B 300      -6.966  -8.276  64.040  1.00  0.76           C  
ATOM   4738  N   SER B 301     -10.404  -2.671  61.276  1.00  0.76           N  
ATOM   4739  CA  SER B 301     -11.211  -1.846  60.381  1.00  0.76           C  
ATOM   4740  C   SER B 301     -10.372  -0.927  59.519  1.00  0.76           C  
ATOM   4741  O   SER B 301     -10.588  -0.836  58.314  1.00  0.76           O  
ATOM   4742  CB  SER B 301     -12.224  -0.954  61.148  1.00  0.76           C  
ATOM   4743  OG  SER B 301     -13.242  -1.755  61.746  1.00  0.76           O  
ATOM   4744  N   VAL B 302      -9.356  -0.254  60.102  1.00  0.76           N  
ATOM   4745  CA  VAL B 302      -8.423   0.592  59.365  1.00  0.76           C  
ATOM   4746  C   VAL B 302      -7.608  -0.204  58.352  1.00  0.76           C  
ATOM   4747  O   VAL B 302      -7.484   0.185  57.195  1.00  0.76           O  
ATOM   4748  CB  VAL B 302      -7.505   1.379  60.303  1.00  0.76           C  
ATOM   4749  CG1 VAL B 302      -6.411   2.135  59.520  1.00  0.76           C  
ATOM   4750  CG2 VAL B 302      -8.327   2.407  61.108  1.00  0.76           C  
ATOM   4751  N   SER B 303      -7.076  -1.385  58.722  1.00  0.76           N  
ATOM   4752  CA  SER B 303      -6.350  -2.254  57.795  1.00  0.76           C  
ATOM   4753  C   SER B 303      -7.184  -2.706  56.606  1.00  0.76           C  
ATOM   4754  O   SER B 303      -6.731  -2.691  55.463  1.00  0.76           O  
ATOM   4755  CB  SER B 303      -5.798  -3.519  58.500  1.00  0.76           C  
ATOM   4756  OG  SER B 303      -4.735  -3.161  59.382  1.00  0.76           O  
ATOM   4757  N   LEU B 304      -8.455  -3.091  56.835  1.00  0.74           N  
ATOM   4758  CA  LEU B 304      -9.383  -3.420  55.769  1.00  0.74           C  
ATOM   4759  C   LEU B 304      -9.783  -2.243  54.890  1.00  0.74           C  
ATOM   4760  O   LEU B 304      -9.866  -2.390  53.673  1.00  0.74           O  
ATOM   4761  CB  LEU B 304     -10.620  -4.165  56.317  1.00  0.74           C  
ATOM   4762  CG  LEU B 304     -10.289  -5.567  56.877  1.00  0.74           C  
ATOM   4763  CD1 LEU B 304     -11.520  -6.165  57.566  1.00  0.74           C  
ATOM   4764  CD2 LEU B 304      -9.782  -6.526  55.785  1.00  0.74           C  
ATOM   4765  N   THR B 305     -10.009  -1.029  55.441  1.00  0.72           N  
ATOM   4766  CA  THR B 305     -10.222   0.152  54.598  1.00  0.72           C  
ATOM   4767  C   THR B 305      -8.996   0.516  53.774  1.00  0.72           C  
ATOM   4768  O   THR B 305      -9.113   0.767  52.579  1.00  0.72           O  
ATOM   4769  CB  THR B 305     -10.761   1.395  55.301  1.00  0.72           C  
ATOM   4770  OG1 THR B 305      -9.912   1.832  56.351  1.00  0.72           O  
ATOM   4771  CG2 THR B 305     -12.131   1.079  55.919  1.00  0.72           C  
ATOM   4772  N   LEU B 306      -7.771   0.459  54.342  1.00  0.72           N  
ATOM   4773  CA  LEU B 306      -6.524   0.622  53.599  1.00  0.72           C  
ATOM   4774  C   LEU B 306      -6.351  -0.366  52.440  1.00  0.72           C  
ATOM   4775  O   LEU B 306      -5.908   0.013  51.357  1.00  0.72           O  
ATOM   4776  CB  LEU B 306      -5.286   0.493  54.528  1.00  0.72           C  
ATOM   4777  CG  LEU B 306      -5.122   1.617  55.573  1.00  0.72           C  
ATOM   4778  CD1 LEU B 306      -4.017   1.241  56.574  1.00  0.72           C  
ATOM   4779  CD2 LEU B 306      -4.830   2.980  54.929  1.00  0.72           C  
ATOM   4780  N   TYR B 307      -6.744  -1.645  52.630  1.00  0.68           N  
ATOM   4781  CA  TYR B 307      -6.758  -2.666  51.592  1.00  0.68           C  
ATOM   4782  C   TYR B 307      -7.736  -2.381  50.443  1.00  0.68           C  
ATOM   4783  O   TYR B 307      -7.555  -2.874  49.336  1.00  0.68           O  
ATOM   4784  CB  TYR B 307      -7.063  -4.051  52.243  1.00  0.68           C  
ATOM   4785  CG  TYR B 307      -6.895  -5.196  51.274  1.00  0.68           C  
ATOM   4786  CD1 TYR B 307      -8.016  -5.751  50.631  1.00  0.68           C  
ATOM   4787  CD2 TYR B 307      -5.616  -5.678  50.947  1.00  0.68           C  
ATOM   4788  CE1 TYR B 307      -7.859  -6.747  49.658  1.00  0.68           C  
ATOM   4789  CE2 TYR B 307      -5.459  -6.682  49.979  1.00  0.68           C  
ATOM   4790  CZ  TYR B 307      -6.583  -7.210  49.332  1.00  0.68           C  
ATOM   4791  OH  TYR B 307      -6.436  -8.205  48.345  1.00  0.68           O  
ATOM   4792  N   LEU B 308      -8.807  -1.599  50.675  1.00  0.67           N  
ATOM   4793  CA  LEU B 308      -9.793  -1.323  49.645  1.00  0.67           C  
ATOM   4794  C   LEU B 308      -9.625   0.040  48.982  1.00  0.67           C  
ATOM   4795  O   LEU B 308      -9.956   0.173  47.803  1.00  0.67           O  
ATOM   4796  CB  LEU B 308     -11.210  -1.487  50.248  1.00  0.67           C  
ATOM   4797  CG  LEU B 308     -11.564  -2.963  50.553  1.00  0.67           C  
ATOM   4798  CD1 LEU B 308     -12.787  -3.073  51.472  1.00  0.67           C  
ATOM   4799  CD2 LEU B 308     -11.791  -3.774  49.267  1.00  0.67           C  
ATOM   4800  N   ILE B 309      -9.033   1.055  49.662  1.00  0.69           N  
ATOM   4801  CA  ILE B 309      -8.681   2.340  49.043  1.00  0.69           C  
ATOM   4802  C   ILE B 309      -7.646   2.144  47.938  1.00  0.69           C  
ATOM   4803  O   ILE B 309      -7.764   2.620  46.807  1.00  0.69           O  
ATOM   4804  CB  ILE B 309      -8.094   3.320  50.078  1.00  0.69           C  
ATOM   4805  CG1 ILE B 309      -9.176   3.759  51.094  1.00  0.69           C  
ATOM   4806  CG2 ILE B 309      -7.481   4.570  49.392  1.00  0.69           C  
ATOM   4807  CD1 ILE B 309      -8.607   4.481  52.325  1.00  0.69           C  
ATOM   4808  N   HIS B 310      -6.593   1.365  48.246  1.00  0.59           N  
ATOM   4809  CA  HIS B 310      -5.545   1.031  47.307  1.00  0.59           C  
ATOM   4810  C   HIS B 310      -5.807  -0.340  46.749  1.00  0.59           C  
ATOM   4811  O   HIS B 310      -6.062  -1.271  47.497  1.00  0.59           O  
ATOM   4812  CB  HIS B 310      -4.151   0.991  47.966  1.00  0.59           C  
ATOM   4813  CG  HIS B 310      -3.646   2.351  48.304  1.00  0.59           C  
ATOM   4814  ND1 HIS B 310      -3.094   3.121  47.299  1.00  0.59           N  
ATOM   4815  CD2 HIS B 310      -3.649   3.032  49.477  1.00  0.59           C  
ATOM   4816  CE1 HIS B 310      -2.771   4.259  47.879  1.00  0.59           C  
ATOM   4817  NE2 HIS B 310      -3.085   4.259  49.198  1.00  0.59           N  
ATOM   4818  N   LYS B 311      -5.713  -0.497  45.414  1.00  0.48           N  
ATOM   4819  CA  LYS B 311      -5.946  -1.758  44.725  1.00  0.48           C  
ATOM   4820  C   LYS B 311      -7.396  -2.268  44.718  1.00  0.48           C  
ATOM   4821  O   LYS B 311      -7.640  -3.457  44.881  1.00  0.48           O  
ATOM   4822  CB  LYS B 311      -4.975  -2.888  45.179  1.00  0.48           C  
ATOM   4823  CG  LYS B 311      -3.492  -2.546  44.968  1.00  0.48           C  
ATOM   4824  CD  LYS B 311      -2.562  -3.663  45.464  1.00  0.48           C  
ATOM   4825  CE  LYS B 311      -1.092  -3.371  45.155  1.00  0.48           C  
ATOM   4826  NZ  LYS B 311      -0.245  -4.471  45.659  1.00  0.48           N  
ATOM   4827  N   LYS B 312      -8.463  -1.479  44.493  1.00  0.53           N  
ATOM   4828  CA  LYS B 312      -8.656  -0.169  43.890  1.00  0.53           C  
ATOM   4829  C   LYS B 312     -10.163   0.085  44.005  1.00  0.53           C  
ATOM   4830  O   LYS B 312     -10.830   0.435  43.030  1.00  0.53           O  
ATOM   4831  CB  LYS B 312      -8.392  -0.082  42.343  1.00  0.53           C  
ATOM   4832  CG  LYS B 312      -7.038  -0.511  41.761  1.00  0.53           C  
ATOM   4833  CD  LYS B 312      -6.986  -0.289  40.237  1.00  0.53           C  
ATOM   4834  CE  LYS B 312      -5.681  -0.776  39.599  1.00  0.53           C  
ATOM   4835  NZ  LYS B 312      -5.696  -0.519  38.141  1.00  0.53           N  
ATOM   4836  N   TRP B 313     -10.798  -0.243  45.146  1.00  0.53           N  
ATOM   4837  CA  TRP B 313     -12.251  -0.302  45.186  1.00  0.53           C  
ATOM   4838  C   TRP B 313     -12.879   1.076  45.304  1.00  0.53           C  
ATOM   4839  O   TRP B 313     -13.692   1.415  44.439  1.00  0.53           O  
ATOM   4840  CB  TRP B 313     -12.776  -1.235  46.315  1.00  0.53           C  
ATOM   4841  CG  TRP B 313     -13.216  -2.655  45.926  1.00  0.53           C  
ATOM   4842  CD1 TRP B 313     -14.328  -3.309  46.389  1.00  0.53           C  
ATOM   4843  CD2 TRP B 313     -12.497  -3.616  45.119  1.00  0.53           C  
ATOM   4844  NE1 TRP B 313     -14.346  -4.609  45.932  1.00  0.53           N  
ATOM   4845  CE2 TRP B 313     -13.225  -4.831  45.175  1.00  0.53           C  
ATOM   4846  CE3 TRP B 313     -11.308  -3.546  44.403  1.00  0.53           C  
ATOM   4847  CZ2 TRP B 313     -12.755  -5.974  44.543  1.00  0.53           C  
ATOM   4848  CZ3 TRP B 313     -10.823  -4.704  43.781  1.00  0.53           C  
ATOM   4849  CH2 TRP B 313     -11.535  -5.907  43.855  1.00  0.53           C  
ATOM   4850  N   PHE B 314     -12.456   1.839  46.330  1.00  0.53           N  
ATOM   4851  CA  PHE B 314     -12.820   3.190  46.705  1.00  0.53           C  
ATOM   4852  C   PHE B 314     -12.279   3.336  48.155  1.00  0.53           C  
ATOM   4853  O   PHE B 314     -12.443   2.367  48.950  1.00  0.53           O  
ATOM   4854  CB  PHE B 314     -14.347   3.498  46.667  1.00  0.53           C  
ATOM   4855  CG  PHE B 314     -14.622   4.972  46.846  1.00  0.53           C  
ATOM   4856  CD1 PHE B 314     -15.223   5.450  48.021  1.00  0.53           C  
ATOM   4857  CD2 PHE B 314     -14.279   5.890  45.839  1.00  0.53           C  
ATOM   4858  CE1 PHE B 314     -15.475   6.818  48.193  1.00  0.53           C  
ATOM   4859  CE2 PHE B 314     -14.521   7.261  46.007  1.00  0.53           C  
ATOM   4860  CZ  PHE B 314     -15.120   7.725  47.186  1.00  0.53           C  
ATOM   4861  OXT PHE B 314     -11.664   4.389  48.466  1.00  0.53           O  
TER    4862      PHE B 314                                                      
ATOM   4863  N   THR C  17     -59.668 -33.286 -25.633  1.00  0.45           N  
ATOM   4864  CA  THR C  17     -59.737 -32.797 -27.071  1.00  0.45           C  
ATOM   4865  C   THR C  17     -60.245 -31.390 -27.298  1.00  0.45           C  
ATOM   4866  O   THR C  17     -59.451 -30.519 -27.603  1.00  0.45           O  
ATOM   4867  CB  THR C  17     -60.469 -33.743 -28.042  1.00  0.45           C  
ATOM   4868  OG1 THR C  17     -60.064 -35.086 -27.837  1.00  0.45           O  
ATOM   4869  CG2 THR C  17     -60.086 -33.394 -29.491  1.00  0.45           C  
ATOM   4870  N   LEU C  18     -61.570 -31.105 -27.212  1.00  0.41           N  
ATOM   4871  CA  LEU C  18     -62.091 -29.773 -27.528  1.00  0.41           C  
ATOM   4872  C   LEU C  18     -61.641 -28.641 -26.600  1.00  0.41           C  
ATOM   4873  O   LEU C  18     -61.387 -27.528 -27.050  1.00  0.41           O  
ATOM   4874  CB  LEU C  18     -63.644 -29.799 -27.596  1.00  0.41           C  
ATOM   4875  CG  LEU C  18     -64.306 -28.472 -28.050  1.00  0.41           C  
ATOM   4876  CD1 LEU C  18     -63.892 -28.051 -29.470  1.00  0.41           C  
ATOM   4877  CD2 LEU C  18     -65.836 -28.544 -27.938  1.00  0.41           C  
ATOM   4878  N   GLU C  19     -61.566 -28.908 -25.281  1.00  0.51           N  
ATOM   4879  CA  GLU C  19     -61.266 -27.931 -24.247  1.00  0.51           C  
ATOM   4880  C   GLU C  19     -59.956 -27.141 -24.420  1.00  0.51           C  
ATOM   4881  O   GLU C  19     -58.898 -27.757 -24.558  1.00  0.51           O  
ATOM   4882  CB  GLU C  19     -61.240 -28.666 -22.886  1.00  0.51           C  
ATOM   4883  CG  GLU C  19     -61.161 -27.762 -21.630  1.00  0.51           C  
ATOM   4884  CD  GLU C  19     -62.278 -26.729 -21.564  1.00  0.51           C  
ATOM   4885  OE1 GLU C  19     -61.951 -25.526 -21.383  1.00  0.51           O  
ATOM   4886  OE2 GLU C  19     -63.461 -27.129 -21.706  1.00  0.51           O  
ATOM   4887  N   PRO C  20     -59.940 -25.802 -24.406  1.00  0.50           N  
ATOM   4888  CA  PRO C  20     -58.711 -25.024 -24.537  1.00  0.50           C  
ATOM   4889  C   PRO C  20     -57.741 -25.151 -23.380  1.00  0.50           C  
ATOM   4890  O   PRO C  20     -56.545 -24.909 -23.558  1.00  0.50           O  
ATOM   4891  CB  PRO C  20     -59.206 -23.571 -24.616  1.00  0.50           C  
ATOM   4892  CG  PRO C  20     -60.588 -23.673 -25.258  1.00  0.50           C  
ATOM   4893  CD  PRO C  20     -61.126 -24.990 -24.703  1.00  0.50           C  
ATOM   4894  N   GLY C  21     -58.231 -25.438 -22.161  1.00  0.57           N  
ATOM   4895  CA  GLY C  21     -57.359 -25.496 -21.001  1.00  0.57           C  
ATOM   4896  C   GLY C  21     -58.017 -26.128 -19.812  1.00  0.57           C  
ATOM   4897  O   GLY C  21     -58.789 -25.506 -19.085  1.00  0.57           O  
ATOM   4898  N   THR C  22     -57.678 -27.399 -19.550  1.00  0.67           N  
ATOM   4899  CA  THR C  22     -58.279 -28.195 -18.490  1.00  0.67           C  
ATOM   4900  C   THR C  22     -57.502 -28.002 -17.210  1.00  0.67           C  
ATOM   4901  O   THR C  22     -56.299 -28.237 -17.171  1.00  0.67           O  
ATOM   4902  CB  THR C  22     -58.281 -29.696 -18.784  1.00  0.67           C  
ATOM   4903  OG1 THR C  22     -58.983 -29.966 -19.986  1.00  0.67           O  
ATOM   4904  CG2 THR C  22     -59.013 -30.477 -17.683  1.00  0.67           C  
ATOM   4905  N   TRP C  23     -58.163 -27.601 -16.104  1.00  0.67           N  
ATOM   4906  CA  TRP C  23     -57.527 -27.537 -14.796  1.00  0.67           C  
ATOM   4907  C   TRP C  23     -58.187 -28.546 -13.874  1.00  0.67           C  
ATOM   4908  O   TRP C  23     -59.405 -28.557 -13.704  1.00  0.67           O  
ATOM   4909  CB  TRP C  23     -57.561 -26.119 -14.147  1.00  0.67           C  
ATOM   4910  CG  TRP C  23     -56.996 -26.018 -12.728  1.00  0.67           C  
ATOM   4911  CD1 TRP C  23     -55.996 -26.737 -12.126  1.00  0.67           C  
ATOM   4912  CD2 TRP C  23     -57.602 -25.257 -11.647  1.00  0.67           C  
ATOM   4913  NE1 TRP C  23     -55.960 -26.508 -10.763  1.00  0.67           N  
ATOM   4914  CE2 TRP C  23     -56.941 -25.584 -10.483  1.00  0.67           C  
ATOM   4915  CE3 TRP C  23     -58.681 -24.368 -11.658  1.00  0.67           C  
ATOM   4916  CZ2 TRP C  23     -57.310 -25.048  -9.245  1.00  0.67           C  
ATOM   4917  CZ3 TRP C  23     -59.048 -23.805 -10.421  1.00  0.67           C  
ATOM   4918  CH2 TRP C  23     -58.376 -24.133  -9.240  1.00  0.67           C  
ATOM   4919  N   ILE C  24     -57.367 -29.419 -13.263  1.00  0.77           N  
ATOM   4920  CA  ILE C  24     -57.794 -30.453 -12.341  1.00  0.77           C  
ATOM   4921  C   ILE C  24     -57.100 -30.230 -11.014  1.00  0.77           C  
ATOM   4922  O   ILE C  24     -55.907 -29.943 -10.949  1.00  0.77           O  
ATOM   4923  CB  ILE C  24     -57.510 -31.852 -12.896  1.00  0.77           C  
ATOM   4924  CG1 ILE C  24     -58.328 -32.050 -14.200  1.00  0.77           C  
ATOM   4925  CG2 ILE C  24     -57.844 -32.935 -11.854  1.00  0.77           C  
ATOM   4926  CD1 ILE C  24     -58.190 -33.383 -14.936  1.00  0.77           C  
ATOM   4927  N   ASN C  25     -57.859 -30.339  -9.910  1.00  0.76           N  
ATOM   4928  CA  ASN C  25     -57.380 -30.129  -8.566  1.00  0.76           C  
ATOM   4929  C   ASN C  25     -57.646 -31.392  -7.762  1.00  0.76           C  
ATOM   4930  O   ASN C  25     -58.773 -31.879  -7.718  1.00  0.76           O  
ATOM   4931  CB  ASN C  25     -58.110 -28.899  -7.968  1.00  0.76           C  
ATOM   4932  CG  ASN C  25     -57.493 -28.443  -6.654  1.00  0.76           C  
ATOM   4933  OD1 ASN C  25     -56.567 -29.028  -6.101  1.00  0.76           O  
ATOM   4934  ND2 ASN C  25     -58.002 -27.313  -6.121  1.00  0.76           N  
ATOM   4935  N   LEU C  26     -56.604 -31.948  -7.120  1.00  0.75           N  
ATOM   4936  CA  LEU C  26     -56.716 -33.142  -6.307  1.00  0.75           C  
ATOM   4937  C   LEU C  26     -56.252 -32.838  -4.895  1.00  0.75           C  
ATOM   4938  O   LEU C  26     -55.072 -32.586  -4.642  1.00  0.75           O
[truncated: 584,668 more chars]
