# Supplementary material for: A bacterial pan-genome makes gene essentiality strain-dependent and evolvable
Source: Nat Microbiol. 2022 Sep 12;7(10):1580–92. doi: 10.1038/s41564-022-01208-7 (PMC9519441; doi:10.1038/s41564-022-01208-7)
Supplement: Source Data Fig. 4 — Swiss models data, genetic interactions (a subset of Supplementary Data 11), growth curves data and RNA-seq data for the two transporters (taken from Supplementary Data 6). [file 41564_2022_1208_MOESM8_ESM.zip › Fig_4a_models/SP_0185_swissmodel/SP_0185/models/01/info.json]

{"creation_date":"2021-05-24","ligands":[{"description":"UNDECYL-MALTOSIDE","name":["UMQ"],"number":"1","included":false,"model_binding_residues":[],"reason":{"bound":true,"relevant":true,"conserved_residues":false,"sterically_valid":false}},{"description":"UNDECYL-MALTOSIDE","name":["UMQ"],"number":"2","included":false,"model_binding_residues":[],"reason":{"bound":true,"relevant":true,"conserved_residues":false,"sterically_valid":false}},{"description":"UNDECYL-MALTOSIDE","name":["UMQ"],"number":"10","included":false,"model_binding_residues":[],"reason":{"bound":true,"relevant":true,"conserved_residues":false,"sterically_valid":false}},{"description":"UNDECYL-MALTOSIDE","name":["UMQ"],"number":"11","included":false,"model_binding_residues":[],"reason":{"bound":true,"relevant":true,"conserved_residues":false,"sterically_valid":false}},{"description":"UNDECYL-MALTOSIDE","name":["UMQ"],"number":"15","included":false,"model_binding_residues":[],"reason":{"bound":true,"relevant":true,"conserved_residues":false,"sterically_valid":false}},{"description":"UNDECYL-MALTOSIDE","name":["UMQ"],"number":"19","included":false,"model_binding_residues":[],"reason":{"bound":true,"relevant":true,"conserved_residues":false,"sterically_valid":false}},{"description":"UNDECYL-MALTOSIDE","name":["UMQ"],"number":"30","included":false,"model_binding_residues":[],"reason":{"bound":true,"relevant":true,"conserved_residues":false,"sterically_valid":false}},{"description":"UNDECYL-MALTOSIDE","name":["UMQ"],"number":"31","included":false,"model_binding_residues":[],"reason":{"bound":true,"relevant":true,"conserved_residues":false,"sterically_valid":false}},{"description":"MAGNESIUM ION","name":["MG"],"number":"3","included":false,"model_binding_residues":[],"reason":{"bound":false,"relevant":false,"conserved_residues":false,"sterically_valid":false}},{"description":"MAGNESIUM ION","name":["MG"],"number":"4","included":false,"model_binding_residues":[],"reason":{"bound":false,"relevant":false,"conserved_residues":false,"sterically_valid":false}},{"description":"MAGNESIUM ION","name":["MG"],"number":"5","included":false,"model_binding_residues":[],"reason":{"bound":true,"relevant":true,"conserved_residues":false,"sterically_valid":false}},{"description":"MAGNESIUM ION","name":["MG"],"number":"6","included":false,"model_binding_residues":[],"reason":{"bound":false,"relevant":false,"conserved_residues":false,"sterically_valid":false}},{"description":"MAGNESIUM ION","name":["MG"],"number":"7","included":false,"model_binding_residues":[],"reason":{"bound":false,"relevant":false,"conserved_residues":false,"sterically_valid":false}},{"description":"MAGNESIUM ION","name":["MG"],"number":"8","included":false,"model_binding_residues":[],"reason":{"bound":false,"relevant":false,"conserved_residues":false,"sterically_valid":false}},{"description":"MAGNESIUM ION","name":["MG"],"number":"9","included":false,"model_binding_residues":[],"reason":{"bound":true,"relevant":true,"conserved_residues":false,"sterically_valid":false}},{"description":"MAGNESIUM ION","name":["MG"],"number":"12","included":false,"model_binding_residues":[],"reason":{"bound":false,"relevant":false,"conserved_residues":false,"sterically_valid":false}},{"description":"MAGNESIUM ION","name":["MG"],"number":"13","included":false,"model_binding_residues":[],"reason":{"bound":false,"relevant":true,"conserved_residues":true,"sterically_valid":false}},{"description":"MAGNESIUM ION","name":["MG"],"number":"14","included":false,"model_binding_residues":[],"reason":{"bound":false,"relevant":false,"conserved_residues":false,"sterically_valid":false}},{"description":"MAGNESIUM ION","name":["MG"],"number":"16","included":false,"model_binding_residues":[],"reason":{"bound":false,"relevant":false,"conserved_residues":false,"sterically_valid":false}},{"description":"MAGNESIUM ION","name":["MG"],"number":"17","included":false,"model_binding_residues":[],"reason":{"bound":true,"relevant":true,"conserved_residues":false,"sterically_valid":false}},{"description":"MAGNESIUM ION","name":["MG"],"number":"18","included":false,"model_binding_residues":[],"reason":{"bound":false,"relevant":false,"conserved_residues":false,"sterically_valid":false}},{"description":"MAGNESIUM ION","name":["MG"],"number":"20","included":false,"model_binding_residues":[],"reason":{"bound":true,"relevant":true,"conserved_residues":false,"sterically_valid":false}},{"description":"MAGNESIUM ION","name":["MG"],"number":"21","included":false,"model_binding_residues":[],"reason":{"bound":true,"relevant":true,"conserved_residues":false,"sterically_valid":false}},{"description":"MAGNESIUM ION","name":["MG"],"number":"22","included":false,"model_binding_residues":[],"reason":{"bound":false,"relevant":true,"conserved_residues":true,"sterically_valid":false}},{"description":"MAGNESIUM ION","name":["MG"],"number":"23","included":false,"model_binding_residues":[],"reason":{"bound":true,"relevant":true,"conserved_residues":false,"sterically_valid":false}},{"description":"MAGNESIUM ION","name":["MG"],"number":"24","included":false,"model_binding_residues":[],"reason":{"bound":false,"relevant":false,"conserved_residues":false,"sterically_valid":false}},{"description":"MAGNESIUM ION","name":["MG"],"number":"25","included":false,"model_binding_residues":[],"reason":{"bound":true,"relevant":true,"conserved_residues":false,"sterically_valid":false}},{"description":"MAGNESIUM ION","name":["MG"],"number":"26","included":false,"model_binding_residues":[],"reason":{"bound":false,"relevant":false,"conserved_residues":false,"sterically_valid":false}},{"description":"MAGNESIUM ION","name":["MG"],"number":"27","included":false,"model_binding_residues":[],"reason":{"bound":true,"relevant":true,"conserved_residues":false,"sterically_valid":false}},{"description":"MAGNESIUM ION","name":["MG"],"number":"28","included":false,"model_binding_residues":[],"reason":{"bound":true,"relevant":true,"conserved_residues":false,"sterically_valid":false}},{"description":"MAGNESIUM ION","name":["MG"],"number":"29","included":false,"model_binding_residues":[],"reason":{"bound":true,"relevant":true,"conserved_residues":false,"sterically_valid":false}},{"description":"MAGNESIUM ION","name":["MG"],"number":"32","included":false,"model_binding_residues":[],"reason":{"bound":false,"relevant":false,"conserved_residues":false,"sterically_valid":false}},{"description":"MAGNESIUM ION","name":["MG"],"number":"33","included":false,"model_binding_residues":[],"reason":{"bound":true,"relevant":true,"conserved_residues":false,"sterically_valid":false}},{"description":"MAGNESIUM ION","name":["MG"],"number":"34","included":false,"model_binding_residues":[],"reason":{"bound":true,"relevant":true,"conserved_residues":false,"sterically_valid":false}},{"description":"MAGNESIUM ION","name":["MG"],"number":"35","included":false,"model_binding_residues":[],"reason":{"bound":true,"relevant":true,"conserved_residues":false,"sterically_valid":false}},{"description":"MAGNESIUM ION","name":["MG"],"number":"36","included":false,"model_binding_residues":[],"reason":{"bound":true,"relevant":true,"conserved_residues":false,"sterically_valid":false}},{"description":"MAGNESIUM ION","name":["MG"],"number":"37","included":false,"model_binding_residues":[],"reason":{"bound":false,"relevant":false,"conserved_residues":false,"sterically_valid":false}},{"description":"MAGNESIUM ION","name":["MG"],"number":"38","included":true,"model_binding_residues":["E.142","E.145","E.225","_.38"],"reason":{"bound":true,"relevant":true,"conserved_residues":true,"sterically_valid":true}},{"description":"MAGNESIUM ION","name":["MG"],"number":"39","included":false,"model_binding_residues":[],"reason":{"bound":true,"relevant":true,"conserved_residues":false,"sterically_valid":false}},{"description":"MAGNESIUM ION","name":["MG"],"number":"40","included":false,"model_binding_residues":[],"reason":{"bound":true,"relevant":true,"conserved_residues":false,"sterically_valid":false}}],"mod_engine":"PROMOD3","pred_lddt":0.6517265741,"mdlchain_butpl_map":{"A":"4ev6.1.A","B":"4ev6.1.B","C":"4ev6.1.C","D":"4ev6.1.D","E":"4ev6.1.E","L_38":"4ev6.1.L_38"},"mdl_smtl_map":{"A":"A","B":"B","C":"C","D":"D","E":"E"},"tpl_info":{"4ev6.1.A":{"origin":"reference database","label_asym_id":"A","label_smtl_id":"A","entity_type":"polymer","entity_id":"1"},"4ev6.1.B":{"origin":"reference database","label_asym_id":"B","label_smtl_id":"B","entity_type":"polymer","entity_id":"1"},"4ev6.1.C":{"origin":"reference database","label_asym_id":"C","label_smtl_id":"C","entity_type":"polymer","entity_id":"1"},"4ev6.1.D":{"origin":"reference database","label_asym_id":"D","label_smtl_id":"D","entity_type":"polymer","entity_id":"1"},"4ev6.1.E":{"origin":"reference database","label_asym_id":"E","label_smtl_id":"E","entity_type":"polymer","entity_id":"1"},"4ev6.1.L_38":{"origin":"reference database","label_asym_id":"QA","label_smtl_id":"38","entity_type":"non-polymer","entity_id":"3"}},"major_issues":null,"oligo":{"based_on":"prediction","state":"homo-pentamer","state_bu":"homo-pentamer","state_tpl":"homo-pentamer","qs_prediction":"0.536","qs_conserved":"conserved","chains_to_mdl":5,"res_to_mdl":1450},"modified_template":false,"residue_range":[{"chain_name":"A","residue_from":"17","residue_to":"314"},{"chain_name":"B","residue_from":"17","residue_to":"314"},{"chain_name":"C","residue_from":"17","residue_to":"314"},{"chain_name":"D","residue_from":"17","residue_to":"314"},{"chain_name":"E","residue_from":"17","residue_to":"314"}],"chain_subprj_list":null,"templates":["346a1a5311ed349119ef21e8c3c94f4b61e86143"],"aln_map":{"A":[["target","MKQVFLSTTTEFKEIDTLEPGTWINLVNPTQNESLEIANTFDIDIADLRAPLDAEEMSRITIEDEYTLIIVDVPVTEERNNRTYYVTIPLGIIITEETIITTCLEPLPVLDVFINRRLRNFYT----FMRSRFIFQILYRNAELYLTALRSIDRKSEQIESQLHQSTRNEELIELMELEKTIVYFKASLKTNERVIKKLTSSTSNIKKYLEDEDLLEDTLIETQQAIEMADIYGNVLHSMTETFASIISNNQNNIMKTLALVTIVMSIPTMVFSAYGMNFKDNEIPLNGEPNAFWLIVFIAFAMSVSLTLYLIHKKWF",0],["pdb_id=4ev6, chain=E, assembly_id=1, offset=45.A atoms","----------------EDYRLIWIDCYDPKDEELYKLSKKIGISVSDLQIGLDEQEIPRVEEDEDFYLIIYKAPLFEE-----DITTTSLGIYIKNNLLLTIHSDKIKAIGRLHKLISTKKPRIVFERGIGFLLYHILNEITRSYSRILMNLEDELEELEDKLLAGYDREVMEKILGLRKTLVYFHKSLIANRDVLVLLKRKYLPI-TTKEDRENFEDLYYDTLQLIDMSATYREVLTSMMDITLSLENIKMNQIMKILTMVTTIFAVPMWITGIYGMNFSY--LPLANNPQGFWLVMALMVVIIMIFVYIFRRSGWI",21]],"B":[["target","MKQVFLSTTTEFKEIDTLEPGTWINLVNPTQNESLEIANTFDIDIADLRAPLDAEEMSRITIEDEYTLIIVDVPVTEERNNRTYYVTIPLGIIITEETIITTCLEPLPVLDVFINRRLRNFYT----FMRSRFIFQILYRNAELYLTALRSIDRKSEQIESQLHQSTRNEELIELMELEKTIVYFKASLKTNERVIKKLTSSTSNIKKYLEDEDLLEDTLIETQQAIEMADIYGNVLHSMTETFASIISNNQNNIMKTLALVTIVMSIPTMVFSAYGMNFKDNEIPLNGEPNAFWLIVFIAFAMSVSLTLYLIHKKWF",0],["pdb_id=4ev6, chain=E, assembly_id=1, offset=45.B atoms","----------------EDYRLIWIDCYDPKDEELYKLSKKIGISVSDLQIGLDEQEIPRVEEDEDFYLIIYKAPLFEE-----DITTTSLGIYIKNNLLLTIHSDKIKAIGRLHKLISTKKPRIVFERGIGFLLYHILNEITRSYSRILMNLEDELEELEDKLLAGYDREVMEKILGLRKTLVYFHKSLIANRDVLVLLKRKYLPI-TTKEDRENFEDLYYDTLQLIDMSATYREVLTSMMDITLSLENIKMNQIMKILTMVTTIFAVPMWITGIYGMNFSY--LPLANNPQGFWLVMALMVVIIMIFVYIFRRSGWI",20]],"C":[["target","MKQVFLSTTTEFKEIDTLEPGTWINLVNPTQNESLEIANTFDIDIADLRAPLDAEEMSRITIEDEYTLIIVDVPVTEERNNRTYYVTIPLGIIITEETIITTCLEPLPVLDVFINRRLRNFYT----FMRSRFIFQILYRNAELYLTALRSIDRKSEQIESQLHQSTRNEELIELMELEKTIVYFKASLKTNERVIKKLTSSTSNIKKYLEDEDLLEDTLIETQQAIEMADIYGNVLHSMTETFASIISNNQNNIMKTLALVTIVMSIPTMVFSAYGMNFKDNEIPLNGEPNAFWLIVFIAFAMSVSLTLYLIHKKWF",0],["pdb_id=4ev6, chain=E, assembly_id=1, offset=45.C atoms","----------------EDYRLIWIDCYDPKDEELYKLSKKIGISVSDLQIGLDEQEIPRVEEDEDFYLIIYKAPLFEE-----DITTTSLGIYIKNNLLLTIHSDKIKAIGRLHKLISTKKPRIVFERGIGFLLYHILNEITRSYSRILMNLEDELEELEDKLLAGYDREVMEKILGLRKTLVYFHKSLIANRDVLVLLKRKYLPI-TTKEDRENFEDLYYDTLQLIDMSATYREVLTSMMDITLSLENIKMNQIMKILTMVTTIFAVPMWITGIYGMNFSY--LPLANNPQGFWLVMALMVVIIMIFVYIFRRSGWI",20]],"D":[["target","MKQVFLSTTTEFKEIDTLEPGTWINLVNPTQNESLEIANTFDIDIADLRAPLDAEEMSRITIEDEYTLIIVDVPVTEERNNRTYYVTIPLGIIITEETIITTCLEPLPVLDVFINRRLRNFYT----FMRSRFIFQILYRNAELYLTALRSIDRKSEQIESQLHQSTRNEELIELMELEKTIVYFKASLKTNERVIKKLTSSTSNIKKYLEDEDLLEDTLIETQQAIEMADIYGNVLHSMTETFASIISNNQNNIMKTLALVTIVMSIPTMVFSAYGMNFKDNEIPLNGEPNAFWLIVFIAFAMSVSLTLYLIHKKWF",0],["pdb_id=4ev6, chain=E, assembly_id=1, offset=45.D atoms","----------------EDYRLIWIDCYDPKDEELYKLSKKIGISVSDLQIGLDEQEIPRVEEDEDFYLIIYKAPLFEE-----DITTTSLGIYIKNNLLLTIHSDKIKAIGRLHKLISTKKPRIVFERGIGFLLYHILNEITRSYSRILMNLEDELEELEDKLLAGYDREVMEKILGLRKTLVYFHKSLIANRDVLVLLKRKYLPI-TTKEDRENFEDLYYDTLQLIDMSATYREVLTSMMDITLSLENIKMNQIMKILTMVTTIFAVPMWITGIYGMNFSY--LPLANNPQGFWLVMALMVVIIMIFVYIFRRSGWI",20]],"E":[["target","MKQVFLSTTTEFKEIDTLEPGTWINLVNPTQNESLEIANTFDIDIADLRAPLDAEEMSRITIEDEYTLIIVDVPVTEERNNRTYYVTIPLGIIITEETIITTCLEPLPVLDVFINRRLRNFYT----FMRSRFIFQILYRNAELYLTALRSIDRKSEQIESQLHQSTRNEELIELMELEKTIVYFKASLKTNERVIKKLTSSTSNIKKYLEDEDLLEDTLIETQQAIEMADIYGNVLHSMTETFASIISNNQNNIMKTLALVTIVMSIPTMVFSAYGMNFKDNEIPLNGEPNAFWLIVFIAFAMSVSLTLYLIHKKWF",0],["pdb_id=4ev6, chain=E, assembly_id=1, offset=45 atoms","----------------EDYRLIWIDCYDPKDEELYKLSKKIGISVSDLQIGLDEQEIPRVEEDEDFYLIIYKAPLFEE-----DITTTSLGIYIKNNLLLTIHSDKIKAIGRLHKLISTKKPRIVFERGIGFLLYHILNEITRSYSRILMNLEDELEELEDKLLAGYDREVMEKILGLRKTLVYFHKSLIANRDVLVLLKRKYLPI-TTKEDRENFEDLYYDTLQLIDMSATYREVLTSMMDITLSLENIKMNQIMKILTMVTTIFAVPMWITGIYGMNFSY--LPLANNPQGFWLVMALMVVIIMIFVYIFRRSGWI",23]]},"plip":{"MG":[{"id":"MG:_:38","name":"MG","position":38,"ligtype":"ION","chains":{},"numInteractions":0,"composite":false,"hetid":"MG","members":["MG:_:38"],"excluded":false}]},"qmean_values":{"global_scores":{"qmean4_norm_score":0.6841923389,"qmean4_z_score":-2.2688953097,"qmean6_norm_score":0.682554946,"qmean6_z_score":-1.9900207519,"interaction_norm_score":-0.0240261531,"interaction_z_score":0.8594624428,"cbeta_norm_score":-0.0076658972,"cbeta_z_score":-1.3500291962,"packing_norm_score":-0.481141686,"packing_z_score":2.513761977,"torsion_norm_score":-0.010639388,"torsion_z_score":-2.8418342061,"ss_agreement_norm_score":0.7158110213,"ss_agreement_z_score":1.1053884167,"acc_agreement_norm_score":0.6006711409,"acc_agreement_z_score":-1.0473675816,"avg_local_score":0.6611485916,"avg_local_score_error":0.053},"local_scores":{"A":[null,null,null,null,null,null,null,null,null,null,null,null,null,null,null,null,0.4913239657,0.4353599638,0.48308951,0.4972203155,0.5459616831,0.6462764464,0.6512967014,0.7664917329,0.7556956371,0.7489391475,0.7452676005,0.6635198418,0.7241155603,0.7092715134,0.6839765885,0.7132421725,0.7404745023,0.7808431,0.7738214691,0.750624255,0.7929578159,0.7890967551,0.7372510853,0.7745199998,0.7571367073,0.7348995732,0.7441384952,0.6907161339,0.7029783824,0.6921599249,0.7111378311,0.7670803098,0.6644535926,0.7579935856,0.7660077386,0.6848019294,0.6227434592,0.6365944069,0.5615585888,0.5846878774,0.5990771674,0.7061791224,0.6157601666,0.6910542418,0.6916443773,0.6489021132,0.6277686505,0.5962760853,0.6105310919,0.6875636954,0.7527981499,0.7952280353,0.7974191253,0.7741017816,0.7948762034,0.7330696317,0.7483775703,0.6879374743,0.6169093791,0.5561249094,0.5103731433,0.3542602119,0.2982486236,0.3589787921,0.4851046611,0.4058281918,0.3252024756,0.4864786586,0.4538847125,0.5893068511,0.5542816024,0.5887609313,0.6021227034,0.7366065445,0.799731755,0.8164439558,0.8098574474,0.7792832878,0.7293726198,0.6313859153,0.6040498036,0.7233021067,0.7598410746,0.8090496381,0.8143526898,0.788693893,0.7541680306,0.6751775436,0.6146595029,0.6838313035,0.6900252748,0.7140447607,0.774393252,0.7467104935,0.6907799803,0.7524669767,0.662669492,0.6778189052,0.6097526932,0.5599288544,0.4616621654,0.5000680551,0.4144929387,0.3921765336,0.3814015411,0.332776854,0.3281220784,0.2897954433,0.3034168741,0.3106964848,0.3561792934,0.4647187072,0.6047053597,0.7486379745,0.6728766512,0.6811877417,0.7732964364,0.7828534382,0.7049854249,0.6403035906,0.7500818494,0.7489539084,0.6741114722,0.7285410133,0.7191261956,0.6809854411,0.7009501306,0.7443700193,0.7157906245,0.6232134954,0.7380426257,0.744557108,0.700044854,0.6772608108,0.7273265637,0.7480458413,0.6164953571,0.6877569333,0.7227486507,0.6451909768,0.6117646826,0.6475333812,0.6640195583,0.5418818631,0.5637807554,0.6052561491,0.6405496329,0.6032012198,0.6601673079,0.6911494841,0.7204413037,0.7323589874,0.6885170831,0.7371106686,0.7710772061,0.7080885012,0.7064132109,0.7663061938,0.6994991428,0.6523217701,0.7078925878,0.7416901081,0.7048616103,0.6377652781,0.7013737475,0.6907577007,0.7094932167,0.7115679654,0.7262499271,0.7042422499,0.6928207178,0.7394246235,0.7386950455,0.6629690313,0.7454495408,0.7392143337,0.689261553,0.6383486272,0.6581690912,0.6755348167,0.6455893769,0.6449705834,0.5373430875,0.5518803366,0.4665621686,0.4010922804,0.4052228549,0.5745797492,0.5551963994,0.5811125385,0.5400546016,0.5574603704,0.5987305066,0.6001566325,0.6150685797,0.6425432889,0.626686154,0.6436889005,0.6921182446,0.7102326291,0.6801764476,0.6752697438,0.7475158805,0.72419862,0.714692023,0.764931547,0.7500740145,0.7046840379,0.6935625394,0.762004578,0.7105811006,0.7091893748,0.6954493266,0.7397313028,0.6982647231,0.7373374705,0.7339567923,0.6429122429,0.7179651998,0.6767138221,0.7131867666,0.6825320799,0.6638169664,0.5966146373,0.6900186774,0.6793330802,0.6080653591,0.6262939366,0.6720124882,0.6404852164,0.635875835,0.6541590283,0.6644688889,0.6481104842,0.7001007884,0.6996062896,0.6959413544,0.7278605505,0.7242218696,0.7646007787,0.704609776,0.7450950111,0.7294824826,0.6907871172,0.7373824966,0.6766226345,0.7232678831,0.6747193257,0.7213076872,0.7180377781,0.6901833976,0.7202111057,0.6560931386,0.670799362,0.6923178324,0.6296390863,0.6935191199,0.5824685797,0.5043718639,0.5641825463,0.4769147421,0.4284177264,0.4221396088,0.4850963678,0.6246338077,0.6561664823,0.6648927875,0.6708072149,0.6552360362,0.6073887666,0.599154841,0.6563497596,0.7028650707,0.6412578448,0.6384717254,0.711139579,0.7339264375,0.7279769497,0.72729059,0.750192354,0.7791271105,0.7468045226,0.790711104,0.7510175903,0.7623128195,0.7580104625,0.7576709968,0.7497432086,0.7265521218,0.731252619,0.6697417673,0.671654095,0.7005546771,0.5964682684,0.578670258,0.5814980927,0.5493056333,0.6131763115],"B":[null,null,null,null,null,null,null,null,null,null,null,null,null,null,null,null,0.4667016603,0.4662105798,0.5333863073,0.575935083,0.6232888096,0.6966053826,0.6685498122,0.7483500798,0.7378735625,0.7290545837,0.7262661378,0.6498148799,0.6784504533,0.6734527167,0.6501881427,0.6544180284,0.7021923759,0.7490814117,0.7435046705,0.7279572162,0.7775219851,0.7650633804,0.7201518367,0.7603904439,0.7497184297,0.7327412948,0.7247764758,0.6800195256,0.6853139927,0.6522566064,0.6711370391,0.7175766555,0.6111984266,0.721041166,0.72636408,0.6546931118,0.6060880979,0.6300949998,0.5898843478,0.5794999784,0.5813486876,0.6854239051,0.6063600951,0.6695557582,0.6452030661,0.5473684245,0.5153502435,0.5316712148,0.5931679592,0.6565337573,0.7252483121,0.7796188105,0.7813811003,0.7700982835,0.7743203436,0.7302586084,0.7518503489,0.7388567823,0.6737802963,0.5934151268,0.5213886675,0.485785669,0.337912119,0.2548116263,0.4983442267,0.3810846922,0.3988186541,0.5209875912,0.465752438,0.6414915182,0.6211422852,0.637079515,0.6367561158,0.7157073596,0.7713083568,0.7944170071,0.7943545752,0.7634935442,0.716497492,0.6153172537,0.6391709155,0.7301719008,0.7644535569,0.7841870219,0.7938242259,0.7757856693,0.7314050435,0.66685603,0.6426230644,0.7044980391,0.6952105143,0.6895011455,0.7598528631,0.7440060954,0.6792823111,0.7231027765,0.6599435935,0.6426190571,0.540245207,0.5289073667,0.4969392398,0.3588295151,0.3656413874,0.4691210228,0.4448858614,0.422583079,0.4670223895,0.5466479695,0.5653917937,0.6149555234,0.6730884349,0.6154989558,0.7018330976,0.7602908494,0.7403037592,0.7333927059,0.7673899901,0.7811898043,0.7469627132,0.6932049091,0.750043532,0.7864256535,0.6922282686,0.7518257303,0.7628650556,0.7238080068,0.7284865841,0.7718715211,0.7447768206,0.6657549536,0.7426428379,0.7432244045,0.7137691158,0.6817291488,0.7188041098,0.7466480598,0.6713936181,0.7052132897,0.7208451483,0.6492399417,0.6116905632,0.6269826196,0.6577125416,0.5249478461,0.5616537275,0.5805116954,0.6129843838,0.5848315045,0.6531142936,0.6775327501,0.717177942,0.7273334959,0.6926577088,0.7291461541,0.7726666847,0.7200513156,0.7040791488,0.7711099671,0.7056730321,0.6692861471,0.7502695111,0.7590407043,0.728126287,0.6758587581,0.7404302663,0.7054095198,0.7269266936,0.7218013626,0.7432899625,0.7129891646,0.6918019661,0.7222688196,0.7326045239,0.6443859286,0.7408976984,0.7321510142,0.6960835441,0.6391139237,0.6660509227,0.6783800536,0.6529797729,0.6472440591,0.564250174,0.5914774732,0.5685495703,0.3800869448,0.3369030002,0.2917203257,0.5052798046,0.6137569316,0.5850293237,0.6122719035,0.6362463686,0.6357392318,0.658775816,0.705567533,0.6636643531,0.657947161,0.7304353283,0.7256396922,0.6999758734,0.6943874759,0.7643477053,0.7288039169,0.730507591,0.7842272552,0.7667633945,0.7024534879,0.7112928934,0.783104235,0.7259149265,0.7220371999,0.7201617233,0.7544532604,0.7069884131,0.7417320655,0.7350959817,0.6432795292,0.7198388315,0.6673466698,0.6889291876,0.671784722,0.6489806285,0.5768491758,0.673863496,0.6794575662,0.6039238646,0.599373164,0.6168374629,0.6130679175,0.630388917,0.6393028195,0.6644988254,0.6584388643,0.6904392224,0.6827151774,0.6872090578,0.7336417858,0.7295324293,0.7506527075,0.699881079,0.7413893842,0.722579191,0.6876858336,0.7262079884,0.6784402279,0.7188498698,0.6720095011,0.7243008338,0.7127028657,0.6833213692,0.7220129179,0.6488153905,0.6967276172,0.697398947,0.6385050722,0.7058731772,0.6247106229,0.5152271126,0.5587806956,0.5873210529,0.5267721908,0.4746674765,0.4575012984,0.6186574015,0.6758642567,0.687072251,0.6626483459,0.6673655026,0.6042429564,0.6091825766,0.6624060076,0.7235406079,0.6522712522,0.6373891527,0.7194528784,0.7327123641,0.7315143081,0.7247526851,0.7476955044,0.7759547896,0.7452249426,0.7948218655,0.7554850258,0.7628954327,0.7645616751,0.7558902521,0.7435978137,0.7237931797,0.7162259325,0.6823422175,0.6658152648,0.6910300473,0.5919971091,0.4805111525,0.5268061852,0.5345604973,0.5280572473],"C":[null,null,null,null,null,null,null,null,null,null,null,null,null,null,null,null,0.4492020267,0.4121338667,0.5100272847,0.500954375,0.5676292465,0.6685813663,0.6707551589,0.7748132934,0.7601360218,0.7519953313,0.7410958542,0.6838170258,0.7178634379,0.7024236871,0.6791447474,0.7031464775,0.7449474423,0.7762195831,0.7559941588,0.739910644,0.7805355293,0.7797075392,0.7160961875,0.7512070786,0.7423792037,0.7219947093,0.7279147529,0.6887285041,0.7200731915,0.6761729738,0.6979835286,0.7632652915,0.6667443807,0.7411246339,0.7619709247,0.6955325772,0.613633458,0.6261566042,0.5787190458,0.5745257404,0.6040911116,0.7031863375,0.6233324291,0.6933096408,0.6512687025,0.5983899155,0.5721814392,0.5467650878,0.5430738408,0.6339273989,0.7482123704,0.7908890024,0.7993856217,0.7735173919,0.7885587548,0.7130849931,0.7436443654,0.7072235365,0.5988868559,0.5548442088,0.485031113,0.4577983229,0.2900702453,0.2405461114,0.4114730203,0.3625495338,0.3332675386,0.4477058828,0.4266508431,0.6199820054,0.5884046781,0.597392847,0.6166543063,0.7242634607,0.792402271,0.809570628,0.802381083,0.7674138198,0.7062990131,0.5655669215,0.548027207,0.7092279953,0.7580141835,0.8064372596,0.8229120906,0.7922014943,0.7607735611,0.6819944093,0.6311517083,0.6794406364,0.6732936156,0.6959628659,0.7506302858,0.7422229406,0.6950518151,0.7366474263,0.6678107867,0.6855901265,0.6367561539,0.575714085,0.4957196361,0.5212732785,0.4384328883,0.408150938,0.315129529,0.2906280821,0.3063189269,0.2734574162,0.283722972,0.3161143835,0.3041402837,0.4801945227,0.6477225559,0.7357402805,0.7098895387,0.7052448542,0.7561992772,0.7760288157,0.7438785213,0.6636190812,0.7352587995,0.7660393717,0.679539228,0.7309975005,0.728832075,0.6894818294,0.6953455185,0.7259044816,0.7007347673,0.619924963,0.7390356183,0.7466213851,0.7078003607,0.6898159816,0.7513149681,0.7693055202,0.6900902999,0.7243587008,0.738817763,0.6943231772,0.7005296832,0.6656761301,0.6599436034,0.5483969549,0.5841246328,0.5809506971,0.5951124122,0.5633953068,0.628143982,0.6487501045,0.7030018412,0.713253558,0.6748883047,0.7173248182,0.7612347539,0.696961847,0.6895383517,0.768743374,0.693598827,0.6529468712,0.7350765861,0.7462392782,0.7149247811,0.6623646622,0.7107551558,0.6807133132,0.7209350693,0.6997942175,0.7440577113,0.7065590356,0.7040863675,0.7262325292,0.7333079674,0.6582664798,0.7459601586,0.738202125,0.6983059753,0.6281808621,0.6617446391,0.6788697375,0.6528294282,0.6432886596,0.5547946542,0.5432507396,0.4749679305,0.4078902158,0.4119365036,0.5721445631,0.5558544372,0.5942032506,0.5455772235,0.589573279,0.6172005039,0.6138303941,0.6230350475,0.6621280162,0.6529337899,0.6498467298,0.6979133658,0.7219712058,0.6828992038,0.6830102435,0.7486543637,0.7126349679,0.7085147254,0.7627504065,0.7509434248,0.698114437,0.6962727083,0.7741680396,0.7172729074,0.7222645849,0.7218870528,0.7504301127,0.7009712589,0.745228983,0.7339604592,0.6370099789,0.718946197,0.6763006278,0.6912128455,0.679954635,0.6569776916,0.5913559671,0.6848820221,0.6744610157,0.6082412209,0.5931471004,0.6538432394,0.6245899235,0.6279344807,0.6337316288,0.6390965207,0.6528888456,0.6758612149,0.6653302147,0.6781829679,0.7279697024,0.7086605837,0.7510532223,0.6979395228,0.7428536382,0.7248270782,0.6897147369,0.7312498151,0.6706013799,0.7156669803,0.664648714,0.7143341025,0.7143125175,0.6605372113,0.7217286566,0.655598684,0.6942583866,0.689714372,0.6235766179,0.6878109118,0.5785740621,0.4759048503,0.5441593228,0.5282776271,0.3986474424,0.3483941459,0.4538808449,0.5611094457,0.6416859878,0.677738813,0.6471631402,0.6942292527,0.6129278203,0.6214111533,0.6515721719,0.7135982448,0.6565669469,0.6375896701,0.7128000266,0.7405148404,0.7326080574,0.727340304,0.7479475916,0.7732348677,0.7361732473,0.7893268107,0.746612807,0.7545208118,0.7584740317,0.7670760019,0.7523653454,0.7487818548,0.7492740591,0.7018830038,0.6942416093,0.6989706069,0.6083762069,0.6180929928,0.5724397268,0.5423105287,0.6004319086],"D":[null,null,null,null,null,null,null,null,null,null,null,null,null,null,null,null,0.4645016457,0.3598705849,0.4575847824,0.4975893587,0.5750460145,0.6688877077,0.6896510512,0.7566189791,0.757625421,0.7526683874,0.7390063722,0.6790813847,0.717646543,0.7030796049,0.6821941037,0.7082553271,0.732086256,0.7766413035,0.7663505588,0.7364730132,0.7707339556,0.7783572846,0.7204004056,0.7380920724,0.7463832274,0.7503094229,0.7526500668,0.7113121242,0.7129500438,0.7026505965,0.704617986,0.7466404398,0.6312462595,0.7363327752,0.7281353049,0.658918469,0.6118088909,0.6476183007,0.5529689874,0.5619378938,0.5957919943,0.6976481981,0.6180026884,0.6865161992,0.697875843,0.6288452198,0.597522463,0.5940369796,0.5769870061,0.6603559979,0.7349788506,0.7864586857,0.794812005,0.7727728514,0.7788972887,0.720148407,0.7449502552,0.7159394064,0.6380799676,0.5588138441,0.5160486219,0.4608610327,0.32429649,0.2909648048,0.473880664,0.4815577,0.3849383549,0.5029143582,0.4630685328,0.5864565305,0.5604885605,0.58022613,0.6261420591,0.7057322112,0.7817360469,0.7988375981,0.800143479,0.7627740603,0.7242469827,0.6256670861,0.6044994702,0.7055399251,0.7526608862,0.7937788981,0.811607939,0.781396253,0.7387596634,0.6724231576,0.6409870814,0.7142334117,0.700877633,0.7151064027,0.7794197632,0.7518216217,0.7092598328,0.7530388875,0.6575364037,0.6628473988,0.6097416829,0.5630068466,0.4648737348,0.5205162783,0.4287772602,0.3996660564,0.3503804394,0.3520363328,0.3505461679,0.3108367124,0.3383767503,0.345852819,0.3366351329,0.5185126748,0.6353364694,0.7319898071,0.671946056,0.6988692295,0.7588587064,0.7673890426,0.7083384747,0.6199677011,0.7411158521,0.752912866,0.6784375687,0.7276780127,0.7247480817,0.6921339652,0.6932807863,0.7408991638,0.7066034465,0.6039713715,0.7156249501,0.7351129294,0.6780526524,0.666074538,0.7222407114,0.73464379,0.6371663153,0.6952157845,0.725969465,0.6436497806,0.641490734,0.6501947574,0.6775980843,0.5375807816,0.5546754091,0.5995726435,0.6336024841,0.6044047918,0.6548907394,0.6932927043,0.7287110026,0.7354730378,0.6814748636,0.7310405793,0.7699850092,0.7051041565,0.6933998061,0.7574238319,0.6991434206,0.6552141614,0.7145952679,0.7461343676,0.7177042158,0.6520756918,0.7222486307,0.6987229305,0.7230386028,0.7321577875,0.7501630139,0.7152203628,0.6981459182,0.7378868036,0.7366233169,0.6609459639,0.7350995924,0.7333985565,0.6886078682,0.6313547845,0.6629127127,0.6746166617,0.6439431401,0.6364231219,0.5720398537,0.5946809607,0.5213166909,0.5134254042,0.411456381,0.3944540707,0.4871282654,0.5774307663,0.5407689928,0.5614640666,0.5999590107,0.6124014083,0.6291843588,0.6538684668,0.6394876966,0.6485879786,0.7030606663,0.7262968809,0.6907041495,0.6807956554,0.7559493635,0.7300549438,0.7133399814,0.7768694788,0.7561500159,0.6990678648,0.688693071,0.7493422326,0.7010370552,0.7039804754,0.7027168097,0.7479018633,0.6857348507,0.734736352,0.7473578731,0.640904371,0.7175910788,0.6804931318,0.7161231933,0.6764696314,0.6536906223,0.5862614237,0.6820341242,0.6804481266,0.6002398366,0.6093522224,0.6646395551,0.6332879362,0.6149501135,0.6475248717,0.668925471,0.6555127798,0.6906834886,0.7033327451,0.6982158203,0.7337382608,0.7234385104,0.7627275133,0.7088487455,0.741465008,0.7225771562,0.6913072016,0.7283343099,0.6654885968,0.7175974091,0.6725047137,0.7151915281,0.7136998597,0.6884588016,0.7275573404,0.6562521848,0.6812291007,0.7075512885,0.644138791,0.7034514979,0.5944177492,0.4938552408,0.5734231452,0.5893425647,0.5250177654,0.4446918307,0.4542801818,0.6108237452,0.6652533701,0.6860719303,0.6710043465,0.6593273026,0.6199506976,0.637424896,0.6748004667,0.7223526902,0.6667930089,0.6464017098,0.7199624678,0.7453568624,0.7364633327,0.732980846,0.7520456021,0.7786614435,0.7406181381,0.7921737722,0.7529898163,0.7611567641,0.7559541185,0.7526824124,0.7442085599,0.7289625758,0.7290487245,0.677594824,0.6781417706,0.6920522113,0.5686160387,0.5323043104,0.5923616908,0.5412332639,0.6281670539],"E":[null,null,null,null,null,null,null,null,null,null,null,null,null,null,null,null,0.4783665115,0.4007434403,0.4917468254,0.5171485978,0.5819676618,0.6785742582,0.686436043,0.7790330925,0.7673689373,0.7572125321,0.7572947549,0.686962455,0.7198991545,0.7042111253,0.6662309248,0.6850879565,0.7341474075,0.7747205339,0.7502135428,0.7364109962,0.7798632069,0.7781737351,0.7172126433,0.7570533109,0.7524882044,0.7343901744,0.7534083257,0.690409245,0.686757067,0.6509680005,0.6766226619,0.7621129955,0.652434726,0.7196617303,0.7559899795,0.6886715754,0.6096779029,0.6598688709,0.5838093718,0.5660808851,0.5907419462,0.6844830279,0.6101005098,0.6564501158,0.6175201494,0.5269400684,0.4998183243,0.520688102,0.5475212354,0.6520829701,0.7298046507,0.7859771691,0.7866018715,0.7623911446,0.787214334,0.7229111579,0.7552778485,0.7294595945,0.639532832,0.5856458154,0.5294412228,0.4679534375,0.3227369117,0.2642434874,0.4759006497,0.3994537509,0.3397886132,0.4608459805,0.4659204524,0.6563321455,0.5972803719,0.6255291005,0.6317595262,0.7306306411,0.7946666741,0.8088996638,0.8113306078,0.7763552701,0.7219504215,0.5849356746,0.6063502875,0.7298043251,0.7768279481,0.8106111454,0.8251245829,0.7891249649,0.7636662476,0.6851385227,0.654950693,0.715048361,0.7036291476,0.7138823992,0.7712900349,0.7409450921,0.6895230897,0.730764654,0.6508939986,0.6498439458,0.6032262597,0.582040723,0.4953241557,0.4939678773,0.4002579892,0.4252449395,0.3865689583,0.3998946867,0.425886315,0.4467646186,0.5892963382,0.631278665,0.6966263197,0.6603535348,0.7251642934,0.7785523327,0.7494238846,0.745616783,0.771715222,0.7796626466,0.7694810235,0.6920432923,0.7501308859,0.7903324194,0.7037792251,0.746497923,0.7621640774,0.719423774,0.7431444362,0.7695575314,0.738506912,0.65326896,0.7391905958,0.7310433878,0.6886002811,0.6403277975,0.6852922097,0.728259924,0.6549446338,0.6817186474,0.7175920535,0.6829746858,0.6887278039,0.6673796471,0.6854453421,0.5603275266,0.5480291339,0.5481327205,0.605377412,0.5898507633,0.6465408018,0.6633728936,0.7013616929,0.7345708413,0.6795059524,0.7235105996,0.7792699048,0.7134575956,0.699527813,0.7759647413,0.7061788856,0.660171362,0.7405727785,0.7524136291,0.7238538562,0.676485512,0.7174008333,0.6854962796,0.7208685791,0.715421355,0.7417926699,0.7020243221,0.6954754454,0.7174567855,0.7276616453,0.6418922925,0.7394210615,0.7336145518,0.6758671783,0.6294895949,0.6863730873,0.6807343029,0.6510940621,0.6468698323,0.5730581108,0.6209218252,0.4781359061,0.4198936991,0.4390011969,0.6373705294,0.574801926,0.6174446321,0.5891898801,0.6259207029,0.6295349681,0.629058147,0.6552660464,0.6993957653,0.6618647989,0.6593749308,0.7326880865,0.7273973254,0.694326089,0.6908373367,0.7575603655,0.7184287414,0.7103017716,0.7709012755,0.7610471775,0.692527889,0.6959825382,0.7724270296,0.703057458,0.7166970149,0.7159662642,0.7544921764,0.6968797575,0.7426835008,0.7372424825,0.6367973325,0.7198524155,0.6761773429,0.6911728404,0.6726365914,0.6427673378,0.5829218888,0.6822151173,0.6642545964,0.5954967899,0.5861957428,0.6291631427,0.6020162945,0.6056961366,0.6036599574,0.6256635021,0.6442235409,0.6753141989,0.6773280745,0.6802263634,0.7245291423,0.7048119035,0.7607940018,0.7021517629,0.7399497542,0.7282590046,0.689684411,0.726409209,0.6614781039,0.7010451832,0.664342164,0.7078021431,0.7096262994,0.664860562,0.7183853613,0.6436492032,0.6770859888,0.7007368134,0.6372641098,0.7056690928,0.6029512098,0.5153660958,0.5621818321,0.5568038584,0.5283667422,0.4820503715,0.4912516613,0.6287231173,0.6759345765,0.6842423454,0.6904759312,0.706113418,0.6363144062,0.6438307132,0.6823163906,0.7182965618,0.6596251144,0.6457758698,0.7334634596,0.7391356491,0.7267403487,0.7357356111,0.7405036288,0.7658866997,0.7495535508,0.7932475606,0.7492295534,0.7645103043,0.7674762827,0.7767596487,0.7492487987,0.745035971,0.7482567234,0.6724518726,0.6769899696,0.6938755502,0.6200968388,0.5711615182,0.5572592124,0.5470827496,0.5850821303]},"qmean_version":"4.2.0","local_scores_qmeanbrane":{"A":[null,null,null,null,null,null,null,null,null,null,null,null,null,null,null,null,0.5233023283,0.4271680897,0.4513395525,0.4653564907,0.655501597,0.7167528055,0.8538932097,0.8732910974,0.8941673678,0.8434585499,0.8014952151,0.7728620453,0.8422183725,0.8485105082,0.7417611463,0.8004204707,0.7574303483,0.8371212956,0.7626929152,0.7511076572,0.7865209456,0.8398097918,0.7847347606,0.8013896673,0.7860325068,0.8027067827,0.765907726,0.7546185231,0.7017725163,0.7484970153,0.7689858403,0.7861619311,0.6821740061,0.7813352128,0.8353190441,0.7155303937,0.6640895376,0.6397933124,0.5799867915,0.6246916999,0.6692958731,0.7949134957,0.7683123055,0.8188063899,0.8464452685,0.7397576377,0.7403801757,0.6846273045,0.7026200926,0.824873066,0.8832617344,0.9039875715,0.871589879,0.7851031674,0.8012222362,0.7575819485,0.7806399121,0.7783411756,0.6760188424,0.6224045351,0.5568530654,0.5331551963,0.5346426535,0.5535241114,0.5144644944,0.4234447838,0.5104754622,0.490966676,0.4903814906,0.6591693597,0.677115331,0.6391349586,0.6719696099,0.7343285525,0.8979050477,0.9088042932,0.92256656,0.8859495605,0.8521694308,0.714130175,0.6802318192,0.8357815641,0.8742745333,0.9164726379,0.9184460812,0.859259894,0.8007220529,0.7179367439,0.6775217673,0.7747754508,0.7740345052,0.8250005904,0.8247472543,0.8072621151,0.7927623256,0.805220545,0.752064116,0.732673698,0.7421779015,0.6388900056,0.6038036535,0.5913273817,0.5209725146,0.4797784709,0.3859474165,0.2239215203,0.4680322244,0.3802121888,0.4437729451,0.5461769484,0.5741410255,0.6736534614,0.8017973712,0.8347475454,0.7611591292,0.7434815412,0.8182982882,0.8385758988,0.7927706364,0.7523603828,0.8136730778,0.8578125834,0.7853265721,0.8222917848,0.8349326239,0.8408812407,0.8433569059,0.8718868044,0.8661313431,0.7770050695,0.8823487357,0.8401053456,0.8515823903,0.762345635,0.8056955701,0.8768467582,0.7726179163,0.7546679688,0.7776521999,0.7555014402,0.7828630155,0.6951796777,0.7293180605,0.6729136933,0.5962789245,0.6909426447,0.7213522925,0.6998102941,0.7584536583,0.7637907139,0.7690879717,0.80814937,0.8028259444,0.8041695032,0.8683604545,0.856715587,0.7983781472,0.8644255832,0.8184332585,0.8221452941,0.8308539727,0.8495078627,0.879077115,0.7947412607,0.8184760084,0.8364562349,0.8643284421,0.8194073454,0.8463854178,0.8222854361,0.7836765481,0.80104284,0.7987927394,0.7596090539,0.8555078349,0.817961239,0.7962478011,0.7745433453,0.7697774321,0.7403146977,0.755838143,0.719121911,0.6299703172,0.6667209509,0.6867388237,0.5698059464,0.6654640867,0.6444969299,0.5352551869,0.5749350007,0.6193411615,0.6751083181,0.6741648406,0.6943160973,0.7062546418,0.7612435648,0.7427792328,0.7753840411,0.799750038,0.8233617088,0.8110598064,0.7887190476,0.8456559399,0.8225812191,0.8198572634,0.9137713596,0.8913822571,0.8499990365,0.897160797,0.9209304683,0.8712220298,0.8558406677,0.8623858599,0.9362302733,0.8280072179,0.8728242875,0.8590441019,0.8310112398,0.8679985586,0.8383022892,0.835530454,0.7880685099,0.8085076298,0.7260769313,0.7953436072,0.7976631526,0.6947206252,0.6874186461,0.7618397727,0.7075845607,0.7030485773,0.7083071547,0.7407683242,0.7449177214,0.7791364958,0.8146628169,0.7726284411,0.9342025519,0.9572463625,0.992654124,0.9061068986,0.9421811202,0.9425472915,0.8948016344,0.8972947977,0.861714682,0.8596165662,0.8478430635,0.9170166822,0.8410499768,0.8388961911,0.8853699175,0.855326398,0.8333169406,0.8873927916,0.8129915641,0.8758902783,0.8283087892,0.8132859955,0.7881648182,0.6859764314,0.6910568974,0.7046950399,0.6902615693,0.8037885128,0.8618549862,0.7694995476,0.7713502624,0.7205583004,0.6517366716,0.7115205094,0.8158707066,0.8603563776,0.8668321334,0.9186188207,0.9152160088,0.898496998,0.9447243318,0.9234414805,0.9369726582,0.9735754058,0.9373182785,0.9940088189,0.9206740333,0.9471913255,0.9430188857,0.9293451562,0.8541519744,0.8558439565,0.7637557842,0.6888205285,0.7216488284,0.6526824395,0.5792937743,0.5766174226,0.5728630665,0.5568228116,0.6461181697],"B":[null,null,null,null,null,null,null,null,null,null,null,null,null,null,null,null,0.530016019,0.4410173836,0.6103425891,0.6772052444,0.7735338278,0.7935368363,0.8292563671,0.8530772208,0.8789589569,0.8140829408,0.7828532835,0.7347520831,0.794929811,0.7948033958,0.676621073,0.7464733405,0.7077317342,0.7835969225,0.7168779696,0.7209092435,0.7473307973,0.7955832745,0.7550263372,0.7676659337,0.7412840655,0.771162193,0.7210543659,0.7016728322,0.6478648355,0.6681817587,0.692680575,0.7161597104,0.6122966857,0.7312065539,0.7904974137,0.6830867406,0.6448119206,0.6577735602,0.6117213533,0.6141817801,0.6379837468,0.7650641179,0.745126742,0.7908760791,0.8082883997,0.6592094532,0.6331307666,0.6211514262,0.662284151,0.7226002236,0.8257986482,0.8465775456,0.8361618929,0.7654611072,0.8091319941,0.7701636665,0.8099337806,0.8227696605,0.7299808854,0.6472922735,0.506059544,0.4630436122,0.4087267067,0.4443484329,0.465198055,0.3846799602,0.5645012361,0.5166248378,0.5520487211,0.7326457455,0.7742150801,0.699291172,0.6944324168,0.7327125851,0.8538169555,0.85801643,0.8638089905,0.8364394354,0.7820311672,0.6766290386,0.6997485225,0.816402382,0.8535294601,0.8794820357,0.8845601714,0.825406387,0.7866440357,0.685518493,0.6646127347,0.7553112382,0.7576969061,0.7888098901,0.7995273598,0.7825052498,0.75570565,0.7473727899,0.7103140376,0.6909614092,0.6913983645,0.6035344427,0.5761316007,0.4125325594,0.4804500766,0.6586273323,0.5558594079,0.5882234039,0.6161646013,0.5372952795,0.5879154196,0.6573067225,0.759980874,0.6621799192,0.7640021294,0.8335928034,0.8032116412,0.7729241285,0.8337142406,0.8502615481,0.8160340052,0.7539830267,0.8224547495,0.8751527841,0.7992453569,0.8312306684,0.8619096516,0.8679088004,0.8679349157,0.8909793639,0.8920927976,0.7955414913,0.8935762415,0.8515871894,0.8572272518,0.770201025,0.8054576636,0.8776470173,0.7734020995,0.7488534639,0.7516108953,0.7314016444,0.6899899168,0.6234034066,0.6756879289,0.5901902046,0.5474148016,0.6131956155,0.6779925684,0.6622974702,0.7422519789,0.7419474035,0.7505318371,0.8009699217,0.8004238901,0.7908834913,0.8688407478,0.8679461483,0.8031027119,0.8778467327,0.8308584451,0.8448928475,0.8607993714,0.8798545228,0.9052311973,0.8371245914,0.8595788398,0.8473906526,0.8648229972,0.8317365208,0.8554197281,0.8198766869,0.7815392252,0.8060145521,0.8035993667,0.7577283834,0.8486112997,0.8199576015,0.7979112802,0.769577126,0.7631011232,0.7435686128,0.7529785772,0.7212503224,0.6275354621,0.6609032888,0.6341980489,0.5453568729,0.5630544515,0.5444394254,0.4864546956,0.5265543193,0.5762837672,0.6525577974,0.6502900573,0.6746982369,0.7258174976,0.7758893673,0.7485954896,0.7953573026,0.8288254374,0.8476639592,0.8410678443,0.8102741199,0.8675247896,0.8396254798,0.8362619513,0.9321250642,0.9051938185,0.8610814091,0.9152028272,0.9391932368,0.8842442604,0.8702313298,0.8770127064,0.9471070241,0.8384456725,0.8790582128,0.8656915706,0.8417995392,0.8762028314,0.8347921737,0.8372089347,0.784272757,0.7935907863,0.6830562518,0.7739543816,0.7756498408,0.6647731468,0.638611349,0.7281395361,0.6749734914,0.6633045462,0.6889159872,0.7317367316,0.739381426,0.7831331142,0.8193337167,0.7768848054,0.9386843524,0.9641284007,0.994717025,0.9047542522,0.9394569084,0.9402901586,0.8950364369,0.902111987,0.8657762628,0.8806462866,0.869189882,0.9349120826,0.860610076,0.8626386866,0.9029307756,0.8720353799,0.8433664056,0.8957055134,0.824038172,0.8811635784,0.8202711114,0.7946092903,0.7697583471,0.6839327145,0.6873725311,0.7073712227,0.7729854268,0.8097813521,0.9151609195,0.8119409441,0.7820333271,0.7096785974,0.6389187421,0.6858396618,0.8129370859,0.8630330381,0.8389294027,0.9290362852,0.9006362386,0.8944923395,0.9357492375,0.923995408,0.9364707434,0.979749881,0.9606862311,1.0,0.946625613,0.9723828565,0.9796010029,0.9637455307,0.8840542788,0.8911092044,0.7871954482,0.6869188957,0.6854669706,0.5964883364,0.4472547683,0.4704166784,0.4680068095,0.5152534828,0.5787886553],"C":[null,null,null,null,null,null,null,null,null,null,null,null,null,null,null,null,0.4315536829,0.3581198954,0.4783783522,0.4864453445,0.6659506639,0.7331902212,0.8775641782,0.875825955,0.890646988,0.8392493366,0.7995347978,0.7571886667,0.8362968982,0.8339420309,0.7291882815,0.7896536668,0.7474353784,0.8331770477,0.7556241195,0.7374783449,0.7671224662,0.8194037253,0.7588568433,0.7690446142,0.7446877735,0.7762783141,0.7521190457,0.7549156884,0.716306285,0.7613776196,0.7653077018,0.7877529098,0.6870894766,0.7820603334,0.8317259498,0.7268367634,0.6817456573,0.6661344911,0.643866753,0.6662875338,0.7193348085,0.8196090015,0.799822925,0.8372219652,0.8506213123,0.7232558162,0.6913735239,0.5958424433,0.5999301703,0.7199363532,0.8464167892,0.8928772632,0.8726395999,0.8034065242,0.8239149826,0.7691633818,0.7761705153,0.765964338,0.6570918686,0.5271001892,0.4103434605,0.444184101,0.4360660295,0.487068266,0.4513252718,0.3598813761,0.5353128134,0.4359695719,0.5089504593,0.6603325857,0.7083915173,0.6625310654,0.68169373,0.7369704634,0.8801541254,0.8909985627,0.899095184,0.8426835771,0.7511458586,0.6220023038,0.6237207606,0.7837658039,0.8508725377,0.9045972598,0.9126389401,0.8572567808,0.8032245185,0.6952718666,0.6529266185,0.7276474221,0.7377695895,0.7644921979,0.7819560164,0.7817628294,0.7555657114,0.7564602993,0.7177541263,0.7124442084,0.7164474538,0.5990060261,0.5461712914,0.5622538766,0.4653740766,0.3770703962,0.1684980067,0.1438803861,0.2443214454,0.1652715346,0.3225406188,0.4959500581,0.5482375066,0.6414387104,0.7729759226,0.7980236006,0.7728670549,0.7498509036,0.8106077707,0.8298673537,0.7950980956,0.7342323314,0.7916213,0.844300931,0.7610882076,0.7807173748,0.8054819762,0.8029972446,0.8085808753,0.8493225841,0.8402942662,0.7470521667,0.8758365637,0.8431709399,0.8491482935,0.7706374431,0.8254390643,0.900298217,0.7940250214,0.7706009136,0.7806876887,0.7577983697,0.7773372566,0.648991735,0.7038316001,0.6298349303,0.5264779063,0.5825419938,0.6339037674,0.6086990181,0.6711229525,0.6992879286,0.7148782731,0.7503345124,0.759372202,0.7769055128,0.8461281901,0.8331469596,0.7772062524,0.8548803622,0.8064251402,0.8060322889,0.8134871135,0.8450184651,0.8731729275,0.7899105308,0.8215066384,0.8319079899,0.8634303584,0.8280276689,0.8437214595,0.8236331263,0.8063030899,0.818306343,0.8057756647,0.7717362273,0.8721736953,0.8262830409,0.8039666166,0.7780919906,0.7774394261,0.7565197486,0.7696047178,0.7194720952,0.6330718897,0.6564618495,0.6698093794,0.5400126612,0.6307469337,0.6396686708,0.5336805227,0.5911129468,0.6368588622,0.6893827854,0.6854026487,0.7125480851,0.7317807872,0.7764596713,0.7533203721,0.7926894367,0.8118642284,0.8382433453,0.8281637325,0.7928099401,0.8481090707,0.8248751342,0.8170437036,0.9026865073,0.8805525923,0.8414558282,0.8832334931,0.9097414303,0.859087178,0.8488100148,0.8513081706,0.9245754415,0.8196031498,0.871237215,0.8513921322,0.8214902753,0.8685884014,0.8318833965,0.8200226474,0.7856727311,0.7978208673,0.6795695671,0.7673736295,0.782889608,0.682101535,0.6328192648,0.7253006571,0.6942009624,0.6804716279,0.703589101,0.7259123445,0.7395902913,0.7887821508,0.8197532462,0.7743542539,0.9504457778,0.9702100617,0.9981673855,0.9120980904,0.9333811058,0.93594214,0.8910149768,0.8936741036,0.8497656813,0.8641456326,0.8533177704,0.9219581687,0.8555695749,0.8612389872,0.9041054606,0.8806278919,0.8537093642,0.8983335754,0.8354767559,0.8963657474,0.8176351496,0.7811072726,0.7437521671,0.7049463951,0.6214699295,0.6261419149,0.6297483738,0.7499943273,0.8524981579,0.7974176657,0.7872956662,0.7226989589,0.6503440725,0.6953244327,0.8080095607,0.8720786534,0.8635804667,0.9063979789,0.9096454035,0.9014540748,0.9426719889,0.9189774578,0.9326464709,0.9706428446,0.9310703251,0.9890788117,0.9205687875,0.944993343,0.9552424568,0.9561289229,0.8970325509,0.9258954954,0.8575824487,0.8171479399,0.7721428307,0.7130477529,0.6933404854,0.5970226209,0.5232577365,0.613385606,0.7070154427],"D":[null,null,null,null,null,null,null,null,null,null,null,null,null,null,null,null,0.4772296741,0.3724968899,0.4812261347,0.5090607779,0.7144744585,0.7974531212,0.9086589151,0.9047415238,0.9108119742,0.8663920203,0.8226074779,0.7739424962,0.8518634756,0.8555410183,0.744045685,0.8090407195,0.7602573867,0.8420274257,0.7717023153,0.7591437434,0.7881001054,0.8375068527,0.7887722012,0.8134347754,0.8048970805,0.818242821,0.7723780262,0.7572586021,0.698557285,0.7404812645,0.7546557818,0.7644915566,0.6681210602,0.7496267486,0.7727984401,0.6915461816,0.6530411135,0.6299757607,0.5792312577,0.6000257741,0.630495939,0.7755603569,0.7493172388,0.7956654427,0.8348400312,0.7247579412,0.7311131062,0.6693291425,0.6896688704,0.8029288911,0.8699334431,0.8794502505,0.8422220536,0.7637495423,0.7923758182,0.7454984396,0.7714600127,0.7735003442,0.6759814954,0.5826557433,0.4775807795,0.4655331184,0.512049878,0.5770497723,0.6111529814,0.5473985603,0.5967892546,0.4978171307,0.515067776,0.6596735533,0.6637844995,0.6407367369,0.6611104106,0.7175072177,0.857127018,0.8813903499,0.9108036378,0.8843212049,0.8583874633,0.7094559511,0.6916237927,0.8616960394,0.8927993553,0.9276254884,0.9229416895,0.8553692091,0.7939741505,0.7021799061,0.6718151424,0.7810409337,0.7859826016,0.8336383469,0.8264414785,0.8153105579,0.796863379,0.7847236485,0.7341283397,0.7209208605,0.7120400972,0.612607983,0.5872222882,0.5604861029,0.5023683641,0.4670671137,0.3667972835,0.4611668828,0.5173788667,0.476568933,0.5284901501,0.5972672317,0.6229566368,0.6724010157,0.7369164302,0.8151122186,0.7781619341,0.7647745925,0.8314880139,0.8406244822,0.8096330068,0.7544770624,0.8143493102,0.8651103555,0.7882548228,0.8190521188,0.8327227161,0.8455465813,0.8299713925,0.8528437297,0.8581063873,0.7643015808,0.8557417435,0.8306616312,0.8453350839,0.7591346416,0.8052640822,0.8822675244,0.7790131467,0.7728454514,0.7889557688,0.7539095279,0.7724459603,0.6918049368,0.7131339472,0.6477549337,0.5792639158,0.6831243063,0.7202153788,0.7126831424,0.7837767551,0.7825626659,0.7861457488,0.827963693,0.8321776657,0.815449308,0.8817334891,0.8771443817,0.8109941476,0.8706085462,0.8265276172,0.8306312734,0.8380985864,0.8591139067,0.8819791359,0.7999006336,0.8286167818,0.8435973925,0.8611044103,0.8281391783,0.8563292478,0.8240906694,0.7838995824,0.8051243417,0.8030801729,0.7558847534,0.8445878749,0.8110754406,0.78595745,0.7598533478,0.7485438536,0.7267369202,0.7284047994,0.7061122689,0.6379254672,0.6676101228,0.6289638184,0.6365943225,0.6595375305,0.6072450849,0.5357449123,0.5878834525,0.6361857352,0.6830140907,0.6701002083,0.698466279,0.7221005152,0.765520309,0.7460683114,0.7977442938,0.8194381929,0.8401210831,0.8400248255,0.8129183413,0.8645862357,0.8437122293,0.8422300477,0.9302460387,0.9075102051,0.8649285041,0.9096065162,0.9345244109,0.8851686829,0.8620459005,0.8668846261,0.9415534318,0.8330212185,0.8670226144,0.8588083464,0.831843189,0.8634559106,0.831955784,0.8385267955,0.7845421505,0.7975216045,0.7071061181,0.7804716959,0.7765061526,0.6727009288,0.6693770465,0.7386166691,0.6748953396,0.6757670062,0.6981095595,0.7324312718,0.7414875158,0.7796200003,0.8220934501,0.7910429993,0.9615043401,0.9662524078,1.0,0.9196126015,0.9114242818,0.9222410883,0.8826171081,0.8873613484,0.8253159749,0.8547590917,0.8538324427,0.9168279059,0.8431119133,0.8549089848,0.902228281,0.8732872344,0.851742506,0.9067766393,0.846980031,0.90049973,0.8481767127,0.8158325269,0.7933520037,0.6781510092,0.6621883957,0.6590104093,0.7388343269,0.7816685219,0.85191251,0.7738065842,0.7595399716,0.6847892703,0.6352311006,0.6986160163,0.8113991228,0.8601795888,0.8657548091,0.9077684973,0.9051353674,0.8982521249,0.9443642521,0.9189408946,0.9348029554,0.9754626904,0.9439125745,0.9947893831,0.9277712034,0.9529536668,0.9597334182,0.9501253746,0.875014168,0.8961513889,0.8086491769,0.7327217391,0.750534496,0.6961957832,0.5954472759,0.5724867106,0.591317642,0.5937883034,0.6980619859],"E":[null,null,null,null,null,null,null,null,null,null,null,null,null,null,null,null,0.5069878836,0.4038625009,0.5130125711,0.5581524781,0.7303369003,0.7862638832,0.8951610787,0.884389067,0.8933154943,0.8509199922,0.8115952808,0.7722342802,0.8474971082,0.8472244965,0.7345584657,0.7850732738,0.7531057216,0.8356873141,0.7470945445,0.7351168828,0.7721842946,0.8266698181,0.7573273728,0.772918338,0.7552478913,0.7725168656,0.7516335295,0.7511126173,0.6975856031,0.7470918919,0.7455217536,0.7741703584,0.6811935866,0.7549323825,0.8044536567,0.7212235547,0.6893226998,0.6841113591,0.6505286338,0.660774871,0.7118316018,0.8053532082,0.7710772139,0.7862876528,0.756827472,0.5969094459,0.5865770504,0.5555302793,0.6195697225,0.7048226596,0.8073310917,0.8576146841,0.8528948287,0.7921337121,0.8247787378,0.7720846376,0.790677414,0.7995591535,0.6887696322,0.62651149,0.5095296496,0.4873361031,0.4631178085,0.5019093137,0.5237482183,0.4297695606,0.552539198,0.5120164933,0.578307565,0.729793266,0.7358862886,0.6913917153,0.7067493932,0.7507624084,0.8808619142,0.8940671386,0.9019361808,0.856168652,0.7852048999,0.6581446455,0.6714125143,0.8213802336,0.8783771852,0.9159595686,0.9220506764,0.8693932757,0.8210117306,0.717122017,0.6820752751,0.7706472148,0.7719942522,0.7959275579,0.8060172145,0.7933200095,0.7610683901,0.7582237273,0.7152738577,0.6964708365,0.690387969,0.6107615849,0.5815756794,0.5084009195,0.4738988665,0.5750084101,0.5002002307,0.5681955487,0.6569250469,0.6198525611,0.6628007252,0.6966133581,0.8029539812,0.715102095,0.8133049475,0.8582662496,0.8176178847,0.7993801908,0.8475086125,0.8464933134,0.8066643319,0.746733203,0.8020440375,0.8477923152,0.7767238658,0.8041694495,0.8201682565,0.8372397108,0.850851343,0.8802334178,0.8640215414,0.7703376515,0.8844472127,0.8287394625,0.8191644428,0.7150048449,0.7758905644,0.8345198403,0.7255991722,0.7102371624,0.7345536876,0.7169491442,0.7059308286,0.6474835798,0.6699356238,0.5371900694,0.4865169733,0.5887018528,0.6704398199,0.6410935005,0.7385675478,0.7469783925,0.7565932855,0.8057084462,0.8104265552,0.810470285,0.8692163527,0.8717002995,0.8111888693,0.8755359747,0.8253213092,0.8411446758,0.8453615483,0.8670415752,0.9017315348,0.8218342157,0.8395880087,0.8407920286,0.8699009165,0.8319469323,0.8405261119,0.814496593,0.7913565868,0.8057598562,0.7967072699,0.7523901797,0.8525866118,0.8205546455,0.7960265956,0.7654584002,0.7772662248,0.7477319022,0.7454403767,0.7144946576,0.6486783762,0.6824802799,0.6395371543,0.6220218995,0.70901887,0.6897942335,0.5957739919,0.6245867885,0.6616314391,0.7247562676,0.6955506881,0.7130287479,0.7412650283,0.7819941848,0.7525839138,0.796684781,0.82062284,0.8386465985,0.8284748318,0.7997993675,0.8498282617,0.823549931,0.8209016975,0.9022845211,0.8765569198,0.8387777953,0.8849284511,0.9120607282,0.8636028684,0.8509326816,0.8409287539,0.9332284983,0.8233720322,0.8600451436,0.8462476528,0.8169772648,0.8638698723,0.8271509702,0.8332701726,0.7903713109,0.8210060911,0.7325479102,0.8006354875,0.8030056107,0.7048410407,0.6754841526,0.749814311,0.7218499841,0.6939894138,0.7061671245,0.7312618467,0.739714184,0.7761705611,0.8129374965,0.7727172083,0.9303028788,0.9550867754,0.9863757173,0.8997408448,0.9142403078,0.9069090605,0.8567868412,0.8760885442,0.8071586319,0.8175756015,0.8245851117,0.8973867896,0.8262540155,0.8311925716,0.894561072,0.8668407803,0.8401230255,0.8960513854,0.833195105,0.8882694696,0.8376824179,0.8072977383,0.7644590807,0.6650429446,0.685443064,0.6825929817,0.68612281,0.8065073362,0.9051776928,0.823180533,0.8063181628,0.7225304503,0.649614926,0.7158342329,0.8425724299,0.8933324434,0.8892402487,0.9330196562,0.919071374,0.8986473939,0.9397757122,0.9063835196,0.9225492059,0.9630808203,0.9304259647,0.9904184027,0.9240675773,0.9527479576,0.9731209402,0.9704026788,0.8886511678,0.9222287842,0.8380202798,0.7502380151,0.733992265,0.6598891804,0.5425238867,0.4860152389,0.4566469074,0.5879807656,0.6622865798]}},"membrane":{"is_transmem":true,"mem_param":{"axis":[0.0133,-0.0139,-0.9998],"width":26.9815,"energy":-123143.25,"plane_one_center":[-28.5892,-9.2939,76.8936],"plane_two_center":[-28.2311,-9.6702,49.9171],"radius":28.8741},"transfer":{"biounit_is_transmem":true,"coverage":1.0}}}
