# Supplementary material for: A bacterial pan-genome makes gene essentiality strain-dependent and evolvable
Source: Nat Microbiol. 2022 Sep 12;7(10):1580–92. doi: 10.1038/s41564-022-01208-7 (PMC9519441; doi:10.1038/s41564-022-01208-7)
Supplement: Source Data Fig. 4 — Swiss models data, genetic interactions (a subset of Supplementary Data 11), growth curves data and RNA-seq data for the two transporters (taken from Supplementary Data 6). [file 41564_2022_1208_MOESM8_ESM.zip › Fig_4a_models/SP_0185_swissmodel/SP_0185/models/01/model.pdb]

TITLE     SWISS-MODEL SERVER (https://swissmodel.expasy.org)
TITLE    2 SP_0185
EXPDTA    THEORETICAL MODEL (SWISS-MODEL SERVER)
AUTHOR    SWISS-MODEL SERVER (SEE REFERENCE IN JRNL Records)
REVDAT   1   24-MAY-21 1MOD    1       04:30
JRNL        AUTH   A.WATERHOUSE,M.BERTONI,S.BIENERT,G.STUDER,G.TAURIELLO,
JRNL        AUTH 2 R.GUMIENNY,F.T.HEER,T.A.P.DE BEER,C.REMPFER,L.BORDOLI,
JRNL        AUTH 3 R.LEPORE,T.SCHWEDE
JRNL        TITL   SWISS-MODEL: HOMOLOGY MODELLING OF PROTEIN STRUCTURES AND
JRNL        TITL 2 COMPLEXES
JRNL        REF    NUCLEIC.ACIDS.RES..           V.  46 W296  2018
JRNL        PMID   29788355
JRNL        DOI    10.1093/nar/gky427
REMARK   1
REMARK   1 REFERENCE 1
REMARK   1  AUTH   S.BIENERT,A.WATERHOUSE,T.A.P.DE BEER,G.TAURIELLO,G.STUDER,
REMARK   1  AUTH 2 L.BORDOLI,T.SCHWEDE
REMARK   1  TITL   THE SWISS-MODEL REPOSITORY - NEW FEATURES AND FUNCTIONALITY
REMARK   1  REF    NUCLEIC.ACIDS.RES..           V.  45       2017
REMARK   1  REFN                   ISSN 0305-1048
REMARK   1  PMID   27899672
REMARK   1  DOI    10.1093/nar/gkw1132
REMARK   1
REMARK   1 REFERENCE 2
REMARK   1  AUTH   N.GUEX,M.C.PEITSCH,T.SCHWEDE
REMARK   1  TITL   AUTOMATED COMPARATIVE PROTEIN STRUCTURE MODELING WITH
REMARK   1  TITL 2 SWISS-MODEL AND SWISS-PDBVIEWER: A HISTORICAL PERSPECTIVE
REMARK   1  REF    ELECTROPHORESIS               V.  30       2009
REMARK   1  REFN                   ISSN 0173-0835
REMARK   1  PMID   19517507
REMARK   1  DOI    10.1002/elps.200900140
REMARK   1
REMARK   1 REFERENCE 3
REMARK   1  AUTH   G.STUDER,G.TAURIELLO,S.BIENERT,M.BIASINI,N.JOHNER,T.SCHWEDE
REMARK   1  TITL   PROMOD3 - A VERSATILE HOMOLOGY MODELLING TOOLBOX
REMARK   1  REF    PLOS COMP. BIOL.              V.  17       2021
REMARK   1  REFN                   ISSN 
REMARK   1  PMID   33507980
REMARK   1  DOI    https://doi.org/10.1371/journal.pcbi.1008667
REMARK   1
REMARK   1 REFERENCE 4
REMARK   1  AUTH   G.STUDER,C.REMPFER,A.WATERHOUSE,R.GUMIENNY,J.HAAS,T.SCHWEDE
REMARK   1  TITL   QMEANDISCO - DISTANCE CONSTRAINTS APPLIED ON MODEL QUALITY 
REMARK   1  TITL 2 ESTIMATION
REMARK   1  REF    BIOINFORMATICS                V.  36       2020
REMARK   1  REFN                   ISSN 
REMARK   1  PMID   31697312
REMARK   1  DOI    https://doi.org/10.1093/bioinformatics/btz828
REMARK   1
REMARK   1 REFERENCE 5
REMARK   1  AUTH   P.BENKERT,M.BIASINI,T.SCHWEDE
REMARK   1  TITL   TOWARD THE ESTIMATION OF THE ABSOLUTE QUALITY OF INDIVIDUAL
REMARK   1  TITL 2 PROTEIN STRUCTURE MODELS
REMARK   1  REF    BIOINFORMATICS                V.  27       2011
REMARK   1  REFN                   ISSN 1367-4803
REMARK   1  PMID   21134891
REMARK   1  DOI    10.1093/bioinformatics/btq662
REMARK   1
REMARK   1 REFERENCE 6
REMARK   1  AUTH   M.BERTONI,F.KIEFER,M.BIASINI,L.BORDOLI,T.SCHWEDE
REMARK   1  TITL   MODELING PROTEIN QUATERNARY STRUCTURE OF HOMO- AND
REMARK   1  TITL 2 HETERO-OLIGOMERS BEYOND BINARY INTERACTIONS BY HOMOLOGY
REMARK   1  REF    SCI.REP.                      V.   7       2017
REMARK   1  REFN                   ISSN
REMARK   1  PMID   28874689
REMARK   1  DOI    10.1038/s41598-017-09654-8
REMARK   1
REMARK   1 DISCLAIMER
REMARK   1 The SWISS-MODEL SERVER produces theoretical models for proteins.
REMARK   1 The results of any theoretical modelling procedure is
REMARK   1 NON-EXPERIMENTAL and MUST be considered with care. These models may
REMARK   1 contain significant errors. This is especially true for automated
REMARK   1 modeling since there is no human intervention during model
REMARK   1 building. Please read the header section and the logfile carefully
REMARK   1 to know what templates and alignments were used during the model
REMARK   1 building process. All information by the SWISS-MODEL SERVER is
REMARK   1 provided "AS-IS", without any warranty, expressed or implied.
REMARK   2
REMARK   2 COPYRIGHT NOTICE
REMARK   2 This SWISS-MODEL protein model is copyright. It is produced by the
REMARK   2 SWISS-MODEL server, developed by the Computational Structural
REMARK   2 Biology Group at the SIB Swiss Institute of Bioinformatics at the
REMARK   2 Biozentrum, University of Basel (https://swissmodel.expasy.org). This
REMARK   2 model is licensed under the CC BY-SA 4.0 Creative Commons
REMARK   2 Attribution-ShareAlike 4.0 International License
REMARK   2 (https://creativecommons.org/licenses/by-sa/4.0/legalcode), i.e. you
REMARK   2 can copy and redistribute the model in any medium or format,
REMARK   2 transform and build upon the model for any purpose, even
REMARK   2 commercially, under the following terms:
REMARK   2 Attribution - You must give appropriate credit, provide a link to
REMARK   2 the license, and indicate if changes were made. You may do so in any
REMARK   2 reasonable manner, but not in any way that suggests the licensor
REMARK   2 endorses you or your use. When you publish, patent or distribute
REMARK   2 results that were fully or partially based on the model, please cite
REMARK   2 the corresponding papers mentioned under JRNL.
REMARK   2 ShareAlike - If you remix, transform, or build upon the material,
REMARK   2 you must distribute your contributions under the same license as the
REMARK   2 original.
REMARK   2 No additional restrictions - you may not apply legal terms or
REMARK   2 technological measures that legally restrict others from doing
REMARK   2 anything the license permits.
REMARK   2 Find a human-readable summary of (and not a substitute for) the
REMARK   2 CC BY-SA 4.0 license at this link:
REMARK   2 https://creativecommons.org/licenses/by-sa/4.0/
REMARK   3 
REMARK   3 MODEL INFORMATION
REMARK   3  ENGIN   PROMOD3
REMARK   3  VERSN   3.2.0
REMARK   3  OSTAT   homo-pentamer
REMARK   3  OSRSN   PREDICTION
REMARK   3  QSPRD   0.536
REMARK   3  GMQE    0.65
REMARK   3  QMNV    4.2.0
REMARK   3  QMN4    -2.27
REMARK   3  MODT    FALSE
REMARK   3 
REMARK   3 MODEL LIGAND 1
REMARK   3  NAME    MG
REMARK   3  BIND    E.142
REMARK   3  BIND 2  E.145
REMARK   3  BIND 3  E.225
REMARK   3  BIND 4  _.38
REMARK   3 
REMARK   3 TEMPLATE 1
REMARK   3  PDBID   4ev6
REMARK   3  CHAIN   E
REMARK   3  MMCIF   E
REMARK   3  PDBV    2021-05-14
REMARK   3  SMTLE   4ev6.1.E
REMARK   3  SMTLV   2021-05-19
REMARK   3  MTHD    X-RAY DIFFRACTION 3.20 A
REMARK   3  FOUND   HHblits
REMARK   3  GMQE    0.71
REMARK   3  SIM     0.34
REMARK   3  SID     26.55
REMARK   3  OSTAT   homo-pentamer
REMARK   3  LIGND   UMQ
REMARK   3  LIGND 2 UMQ
REMARK   3  LIGND 3 UMQ
REMARK   3  LIGND 4 UMQ
REMARK   3  LIGND 5 UMQ
REMARK   3  LIGND 6 UMQ
REMARK   3  LIGND 7 UMQ
REMARK   3  LIGND 8 UMQ
REMARK   3  LIGND 9 MG
REMARK   3  LIGND 10 MG
REMARK   3  LIGND 11 MG
REMARK   3  LIGND 12 MG
REMARK   3  LIGND 13 MG
REMARK   3  LIGND 14 MG
REMARK   3  LIGND 15 MG
REMARK   3  LIGND 16 MG
REMARK   3  LIGND 17 MG
REMARK   3  LIGND 18 MG
REMARK   3  LIGND 19 MG
REMARK   3  LIGND 20 MG
REMARK   3  LIGND 21 MG
REMARK   3  LIGND 22 MG
REMARK   3  LIGND 23 MG
REMARK   3  LIGND 24 MG
REMARK   3  LIGND 25 MG
REMARK   3  LIGND 26 MG
REMARK   3  LIGND 27 MG
REMARK   3  LIGND 28 MG
REMARK   3  LIGND 29 MG
REMARK   3  LIGND 30 MG
REMARK   3  LIGND 31 MG
REMARK   3  LIGND 32 MG
REMARK   3  LIGND 33 MG
REMARK   3  LIGND 34 MG
REMARK   3  LIGND 35 MG
REMARK   3  LIGND 36 MG
REMARK   3  ALN E TRG MKQVFLSTTTEFKEIDTLEPGTWINLVNPTQNESLEIANTFDIDIADLRAPLDAEEMS
REMARK   3  ALN E TRG RITIEDEYTLIIVDVPVTEERNNRTYYVTIPLGIIITEETIITTCLEPLPVLDVFINR
REMARK   3  ALN E TRG RLRNFYT----FMRSRFIFQILYRNAELYLTALRSIDRKSEQIESQLHQSTRNEELIE
REMARK   3  ALN E TRG LMELEKTIVYFKASLKTNERVIKKLTSSTSNIKKYLEDEDLLEDTLIETQQAIEMADI
REMARK   3  ALN E TRG YGNVLHSMTETFASIISNNQNNIMKTLALVTIVMSIPTMVFSAYGMNFKDNEIPLNGE
REMARK   3  ALN E TRG PNAFWLIVFIAFAMSVSLTLYLIHKKWF
REMARK   3  ALN E TPL ----------------EDYRLIWIDCYDPKDEELYKLSKKIGISVSDLQIGLDEQEIP
REMARK   3  ALN E TPL RVEEDEDFYLIIYKAPLFEE-----DITTTSLGIYIKNNLLLTIHSDKIKAIGRLHKL
REMARK   3  ALN E TPL ISTKKPRIVFERGIGFLLYHILNEITRSYSRILMNLEDELEELEDKLLAGYDREVMEK
REMARK   3  ALN E TPL ILGLRKTLVYFHKSLIANRDVLVLLKRKYLPI-TTKEDRENFEDLYYDTLQLIDMSAT
REMARK   3  ALN E TPL YREVLTSMMDITLSLENIKMNQIMKILTMVTTIFAVPMWITGIYGMNFSY--LPLANN
REMARK   3  ALN E TPL PQGFWLVMALMVVIIMIFVYIFRRSGWI
REMARK   3  ALN E OFF 45
ATOM      1  N   THR A  17      16.381  -4.961 -25.931  1.00  0.49           N  
ATOM      2  CA  THR A  17      15.919  -5.738 -27.141  1.00  0.49           C  
ATOM      3  C   THR A  17      16.973  -6.757 -27.553  1.00  0.49           C  
ATOM      4  O   THR A  17      18.133  -6.591 -27.203  1.00  0.49           O  
ATOM      5  CB  THR A  17      15.624  -4.835 -28.356  1.00  0.49           C  
ATOM      6  OG1 THR A  17      16.602  -3.811 -28.499  1.00  0.49           O  
ATOM      7  CG2 THR A  17      14.256  -4.163 -28.186  1.00  0.49           C  
ATOM      8  N   LEU A  18      16.664  -7.854 -28.291  1.00  0.44           N  
ATOM      9  CA  LEU A  18      15.355  -8.265 -28.795  1.00  0.44           C  
ATOM     10  C   LEU A  18      14.342  -8.491 -27.694  1.00  0.44           C  
ATOM     11  O   LEU A  18      13.280  -7.890 -27.754  1.00  0.44           O  
ATOM     12  CB  LEU A  18      15.425  -9.536 -29.685  1.00  0.44           C  
ATOM     13  CG  LEU A  18      14.060 -10.040 -30.232  1.00  0.44           C  
ATOM     14  CD1 LEU A  18      13.300  -8.977 -31.044  1.00  0.44           C  
ATOM     15  CD2 LEU A  18      14.231 -11.327 -31.057  1.00  0.44           C  
ATOM     16  N   GLU A  19      14.714  -9.240 -26.633  1.00  0.48           N  
ATOM     17  CA  GLU A  19      13.924  -9.533 -25.437  1.00  0.48           C  
ATOM     18  C   GLU A  19      12.391  -9.422 -25.515  1.00  0.48           C  
ATOM     19  O   GLU A  19      11.850  -8.374 -25.166  1.00  0.48           O  
ATOM     20  CB  GLU A  19      14.406  -8.653 -24.274  1.00  0.48           C  
ATOM     21  CG  GLU A  19      15.875  -8.892 -23.864  1.00  0.48           C  
ATOM     22  CD  GLU A  19      16.394  -7.780 -22.957  1.00  0.48           C  
ATOM     23  OE1 GLU A  19      15.781  -6.677 -22.946  1.00  0.48           O  
ATOM     24  OE2 GLU A  19      17.466  -7.997 -22.345  1.00  0.48           O  
ATOM     25  N   PRO A  20      11.652 -10.451 -25.946  1.00  0.50           N  
ATOM     26  CA  PRO A  20      10.202 -10.381 -26.157  1.00  0.50           C  
ATOM     27  C   PRO A  20       9.354 -10.034 -24.944  1.00  0.50           C  
ATOM     28  O   PRO A  20       8.173  -9.758 -25.107  1.00  0.50           O  
ATOM     29  CB  PRO A  20       9.847 -11.787 -26.666  1.00  0.50           C  
ATOM     30  CG  PRO A  20      11.104 -12.251 -27.401  1.00  0.50           C  
ATOM     31  CD  PRO A  20      12.232 -11.642 -26.571  1.00  0.50           C  
ATOM     32  N   GLY A  21       9.913 -10.090 -23.726  1.00  0.55           N  
ATOM     33  CA  GLY A  21       9.212  -9.690 -22.525  1.00  0.55           C  
ATOM     34  C   GLY A  21      10.142  -9.754 -21.353  1.00  0.55           C  
ATOM     35  O   GLY A  21      10.650 -10.816 -20.990  1.00  0.55           O  
ATOM     36  N   THR A  22      10.367  -8.605 -20.701  1.00  0.65           N  
ATOM     37  CA  THR A  22      11.411  -8.442 -19.699  1.00  0.65           C  
ATOM     38  C   THR A  22      10.763  -8.155 -18.368  1.00  0.65           C  
ATOM     39  O   THR A  22       9.936  -7.259 -18.217  1.00  0.65           O  
ATOM     40  CB  THR A  22      12.428  -7.356 -20.047  1.00  0.65           C  
ATOM     41  OG1 THR A  22      13.113  -7.749 -21.225  1.00  0.65           O  
ATOM     42  CG2 THR A  22      13.510  -7.222 -18.967  1.00  0.65           C  
ATOM     43  N   TRP A  23      11.115  -8.948 -17.336  1.00  0.65           N  
ATOM     44  CA  TRP A  23      10.598  -8.768 -15.992  1.00  0.65           C  
ATOM     45  C   TRP A  23      11.746  -8.409 -15.093  1.00  0.65           C  
ATOM     46  O   TRP A  23      12.761  -9.099 -15.041  1.00  0.65           O  
ATOM     47  CB  TRP A  23       9.918 -10.030 -15.404  1.00  0.65           C  
ATOM     48  CG  TRP A  23       9.289  -9.865 -14.006  1.00  0.65           C  
ATOM     49  CD1 TRP A  23       8.643  -8.779 -13.479  1.00  0.65           C  
ATOM     50  CD2 TRP A  23       9.356 -10.852 -12.978  1.00  0.65           C  
ATOM     51  NE1 TRP A  23       8.261  -9.053 -12.197  1.00  0.65           N  
ATOM     52  CE2 TRP A  23       8.637 -10.315 -11.853  1.00  0.65           C  
ATOM     53  CE3 TRP A  23       9.945 -12.099 -12.894  1.00  0.65           C  
ATOM     54  CZ2 TRP A  23       8.490 -11.062 -10.711  1.00  0.65           C  
ATOM     55  CZ3 TRP A  23       9.837 -12.814 -11.703  1.00  0.65           C  
ATOM     56  CH2 TRP A  23       9.101 -12.311 -10.616  1.00  0.65           C  
ATOM     57  N   ILE A  24      11.577  -7.302 -14.368  1.00  0.77           N  
ATOM     58  CA  ILE A  24      12.565  -6.741 -13.486  1.00  0.77           C  
ATOM     59  C   ILE A  24      11.941  -6.678 -12.122  1.00  0.77           C  
ATOM     60  O   ILE A  24      10.799  -6.262 -11.944  1.00  0.77           O  
ATOM     61  CB  ILE A  24      13.023  -5.371 -13.984  1.00  0.77           C  
ATOM     62  CG1 ILE A  24      13.794  -5.605 -15.306  1.00  0.77           C  
ATOM     63  CG2 ILE A  24      13.880  -4.625 -12.934  1.00  0.77           C  
ATOM     64  CD1 ILE A  24      14.345  -4.371 -15.995  1.00  0.77           C  
ATOM     65  N   ASN A  25      12.692  -7.128 -11.109  1.00  0.76           N  
ATOM     66  CA  ASN A  25      12.275  -7.048  -9.742  1.00  0.76           C  
ATOM     67  C   ASN A  25      13.315  -6.242  -8.986  1.00  0.76           C  
ATOM     68  O   ASN A  25      14.515  -6.479  -9.095  1.00  0.76           O  
ATOM     69  CB  ASN A  25      12.068  -8.473  -9.171  1.00  0.76           C  
ATOM     70  CG  ASN A  25      11.617  -8.454  -7.720  1.00  0.76           C  
ATOM     71  OD1 ASN A  25      12.045  -9.269  -6.907  1.00  0.76           O  
ATOM     72  ND2 ASN A  25      10.733  -7.493  -7.372  1.00  0.76           N  
ATOM     73  N   LEU A  26      12.850  -5.247  -8.214  1.00  0.75           N  
ATOM     74  CA  LEU A  26      13.691  -4.394  -7.416  1.00  0.75           C  
ATOM     75  C   LEU A  26      13.243  -4.457  -5.962  1.00  0.75           C  
ATOM     76  O   LEU A  26      12.085  -4.204  -5.625  1.00  0.75           O  
ATOM     77  CB  LEU A  26      13.615  -2.959  -7.974  1.00  0.75           C  
ATOM     78  CG  LEU A  26      14.606  -1.962  -7.351  1.00  0.75           C  
ATOM     79  CD1 LEU A  26      16.066  -2.377  -7.591  1.00  0.75           C  
ATOM     80  CD2 LEU A  26      14.352  -0.565  -7.928  1.00  0.75           C  
ATOM     81  N   VAL A  27      14.167  -4.833  -5.056  1.00  0.75           N  
ATOM     82  CA  VAL A  27      13.867  -5.114  -3.660  1.00  0.75           C  
ATOM     83  C   VAL A  27      14.670  -4.172  -2.792  1.00  0.75           C  
ATOM     84  O   VAL A  27      15.895  -4.173  -2.858  1.00  0.75           O  
ATOM     85  CB  VAL A  27      14.241  -6.546  -3.269  1.00  0.75           C  
ATOM     86  CG1 VAL A  27      13.975  -6.808  -1.769  1.00  0.75           C  
ATOM     87  CG2 VAL A  27      13.443  -7.541  -4.133  1.00  0.75           C  
ATOM     88  N   ASN A  28      13.989  -3.338  -1.970  1.00  0.66           N  
ATOM     89  CA  ASN A  28      14.579  -2.399  -1.015  1.00  0.66           C  
ATOM     90  C   ASN A  28      15.823  -1.619  -1.504  1.00  0.66           C  
ATOM     91  O   ASN A  28      16.884  -1.707  -0.881  1.00  0.66           O  
ATOM     92  CB  ASN A  28      14.808  -3.119   0.347  1.00  0.66           C  
ATOM     93  CG  ASN A  28      15.081  -2.135   1.481  1.00  0.66           C  
ATOM     94  OD1 ASN A  28      14.473  -1.073   1.589  1.00  0.66           O  
ATOM     95  ND2 ASN A  28      16.026  -2.486   2.382  1.00  0.66           N  
ATOM     96  N   PRO A  29      15.757  -0.875  -2.605  1.00  0.72           N  
ATOM     97  CA  PRO A  29      16.924  -0.246  -3.206  1.00  0.72           C  
ATOM     98  C   PRO A  29      17.389   0.975  -2.425  1.00  0.72           C  
ATOM     99  O   PRO A  29      16.566   1.749  -1.935  1.00  0.72           O  
ATOM    100  CB  PRO A  29      16.402   0.169  -4.595  1.00  0.72           C  
ATOM    101  CG  PRO A  29      14.923   0.485  -4.357  1.00  0.72           C  
ATOM    102  CD  PRO A  29      14.524  -0.569  -3.333  1.00  0.72           C  
ATOM    103  N   THR A  30      18.715   1.222  -2.320  1.00  0.71           N  
ATOM    104  CA  THR A  30      19.214   2.545  -1.951  1.00  0.71           C  
ATOM    105  C   THR A  30      18.980   3.540  -3.075  1.00  0.71           C  
ATOM    106  O   THR A  30      18.502   3.211  -4.162  1.00  0.71           O  
ATOM    107  CB  THR A  30      20.658   2.636  -1.437  1.00  0.71           C  
ATOM    108  OG1 THR A  30      21.654   2.774  -2.437  1.00  0.71           O  
ATOM    109  CG2 THR A  30      21.028   1.420  -0.603  1.00  0.71           C  
ATOM    110  N   GLN A  31      19.285   4.833  -2.859  1.00  0.68           N  
ATOM    111  CA  GLN A  31      19.000   5.833  -3.865  1.00  0.68           C  
ATOM    112  C   GLN A  31      19.871   5.679  -5.110  1.00  0.68           C  
ATOM    113  O   GLN A  31      19.452   6.063  -6.201  1.00  0.68           O  
ATOM    114  CB  GLN A  31      19.061   7.256  -3.257  1.00  0.68           C  
ATOM    115  CG  GLN A  31      18.581   8.396  -4.194  1.00  0.68           C  
ATOM    116  CD  GLN A  31      17.165   8.176  -4.735  1.00  0.68           C  
ATOM    117  OE1 GLN A  31      16.180   8.025  -4.006  1.00  0.68           O  
ATOM    118  NE2 GLN A  31      17.037   8.174  -6.082  1.00  0.68           N  
ATOM    119  N   ASN A  32      21.058   5.037  -4.988  1.00  0.71           N  
ATOM    120  CA  ASN A  32      21.905   4.689  -6.121  1.00  0.71           C  
ATOM    121  C   ASN A  32      21.216   3.750  -7.099  1.00  0.71           C  
ATOM    122  O   ASN A  32      21.027   4.092  -8.265  1.00  0.71           O  
ATOM    123  CB  ASN A  32      23.195   3.967  -5.655  1.00  0.71           C  
ATOM    124  CG  ASN A  32      24.066   4.886  -4.813  1.00  0.71           C  
ATOM    125  OD1 ASN A  32      23.913   6.107  -4.772  1.00  0.71           O  
ATOM    126  ND2 ASN A  32      25.041   4.272  -4.106  1.00  0.71           N  
ATOM    127  N   GLU A  33      20.731   2.583  -6.616  1.00  0.74           N  
ATOM    128  CA  GLU A  33      19.990   1.643  -7.432  1.00  0.74           C  
ATOM    129  C   GLU A  33      18.691   2.239  -7.953  1.00  0.74           C  
ATOM    130  O   GLU A  33      18.371   2.122  -9.130  1.00  0.74           O  
ATOM    131  CB  GLU A  33      19.705   0.285  -6.725  1.00  0.74           C  
ATOM    132  CG  GLU A  33      20.123   0.162  -5.238  1.00  0.74           C  
ATOM    133  CD  GLU A  33      21.624   0.021  -4.982  1.00  0.74           C  
ATOM    134  OE1 GLU A  33      22.076   0.672  -3.999  1.00  0.74           O  
ATOM    135  OE2 GLU A  33      22.308  -0.722  -5.720  1.00  0.74           O  
ATOM    136  N   SER A  34      17.924   2.966  -7.110  1.00  0.78           N  
ATOM    137  CA  SER A  34      16.683   3.619  -7.537  1.00  0.78           C  
ATOM    138  C   SER A  34      16.877   4.609  -8.673  1.00  0.78           C  
ATOM    139  O   SER A  34      16.101   4.643  -9.625  1.00  0.78           O  
ATOM    140  CB  SER A  34      15.999   4.429  -6.409  1.00  0.78           C  
ATOM    141  OG  SER A  34      15.464   3.582  -5.391  1.00  0.78           O  
ATOM    142  N   LEU A  35      17.934   5.443  -8.614  1.00  0.77           N  
ATOM    143  CA  LEU A  35      18.293   6.353  -9.685  1.00  0.77           C  
ATOM    144  C   LEU A  35      18.799   5.652 -10.942  1.00  0.77           C  
ATOM    145  O   LEU A  35      18.381   5.980 -12.050  1.00  0.77           O  
ATOM    146  CB  LEU A  35      19.325   7.376  -9.160  1.00  0.77           C  
ATOM    147  CG  LEU A  35      19.768   8.474 -10.149  1.00  0.77           C  
ATOM    148  CD1 LEU A  35      18.598   9.273 -10.747  1.00  0.77           C  
ATOM    149  CD2 LEU A  35      20.751   9.423  -9.451  1.00  0.77           C  
ATOM    150  N   GLU A  36      19.673   4.630 -10.816  1.00  0.75           N  
ATOM    151  CA  GLU A  36      20.137   3.847 -11.955  1.00  0.75           C  
ATOM    152  C   GLU A  36      19.012   3.119 -12.685  1.00  0.75           C  
ATOM    153  O   GLU A  36      18.878   3.193 -13.905  1.00  0.75           O  
ATOM    154  CB  GLU A  36      21.218   2.836 -11.509  1.00  0.75           C  
ATOM    155  CG  GLU A  36      21.868   2.062 -12.683  1.00  0.75           C  
ATOM    156  CD  GLU A  36      22.987   1.117 -12.246  1.00  0.75           C  
ATOM    157  OE1 GLU A  36      23.366   1.140 -11.050  1.00  0.75           O  
ATOM    158  OE2 GLU A  36      23.470   0.369 -13.134  1.00  0.75           O  
ATOM    159  N   ILE A  37      18.100   2.468 -11.936  1.00  0.79           N  
ATOM    160  CA  ILE A  37      16.893   1.850 -12.464  1.00  0.79           C  
ATOM    161  C   ILE A  37      15.968   2.872 -13.134  1.00  0.79           C  
ATOM    162  O   ILE A  37      15.482   2.647 -14.239  1.00  0.79           O  
ATOM    163  CB  ILE A  37      16.188   1.081 -11.340  1.00  0.79           C  
ATOM    164  CG1 ILE A  37      17.034  -0.131 -10.847  1.00  0.79           C  
ATOM    165  CG2 ILE A  37      14.751   0.653 -11.718  1.00  0.79           C  
ATOM    166  CD1 ILE A  37      17.232  -1.277 -11.846  1.00  0.79           C  
ATOM    167  N   ALA A  38      15.741   4.055 -12.527  1.00  0.79           N  
ATOM    168  CA  ALA A  38      14.930   5.112 -13.112  1.00  0.79           C  
ATOM    169  C   ALA A  38      15.434   5.624 -14.451  1.00  0.79           C  
ATOM    170  O   ALA A  38      14.685   5.719 -15.421  1.00  0.79           O  
ATOM    171  CB  ALA A  38      14.894   6.284 -12.118  1.00  0.79           C  
ATOM    172  N   ASN A  39      16.750   5.890 -14.536  1.00  0.74           N  
ATOM    173  CA  ASN A  39      17.422   6.339 -15.739  1.00  0.74           C  
ATOM    174  C   ASN A  39      17.389   5.299 -16.858  1.00  0.74           C  
ATOM    175  O   ASN A  39      17.276   5.639 -18.029  1.00  0.74           O  
ATOM    176  CB  ASN A  39      18.887   6.726 -15.413  1.00  0.74           C  
ATOM    177  CG  ASN A  39      18.934   7.954 -14.507  1.00  0.74           C  
ATOM    178  OD1 ASN A  39      17.982   8.710 -14.327  1.00  0.74           O  
ATOM    179  ND2 ASN A  39      20.125   8.195 -13.911  1.00  0.74           N  
ATOM    180  N   THR A  40      17.501   4.000 -16.525  1.00  0.77           N  
ATOM    181  CA  THR A  40      17.368   2.901 -17.485  1.00  0.77           C  
ATOM    182  C   THR A  40      15.970   2.706 -18.070  1.00  0.77           C  
ATOM    183  O   THR A  40      15.836   2.353 -19.238  1.00  0.77           O  
ATOM    184  CB  THR A  40      17.857   1.573 -16.909  1.00  0.77           C  
ATOM    185  OG1 THR A  40      19.225   1.687 -16.545  1.00  0.77           O  
ATOM    186  CG2 THR A  40      17.805   0.431 -17.936  1.00  0.77           C  
ATOM    187  N   PHE A  41      14.879   2.881 -17.287  1.00  0.76           N  
ATOM    188  CA  PHE A  41      13.535   2.514 -17.746  1.00  0.76           C  
ATOM    189  C   PHE A  41      12.638   3.696 -18.059  1.00  0.76           C  
ATOM    190  O   PHE A  41      11.440   3.497 -18.254  1.00  0.76           O  
ATOM    191  CB  PHE A  41      12.804   1.598 -16.716  1.00  0.76           C  
ATOM    192  CG  PHE A  41      13.628   0.359 -16.538  1.00  0.76           C  
ATOM    193  CD1 PHE A  41      13.921  -0.485 -17.623  1.00  0.76           C  
ATOM    194  CD2 PHE A  41      14.257   0.128 -15.311  1.00  0.76           C  
ATOM    195  CE1 PHE A  41      14.897  -1.479 -17.502  1.00  0.76           C  
ATOM    196  CE2 PHE A  41      15.275  -0.821 -15.200  1.00  0.76           C  
ATOM    197  CZ  PHE A  41      15.609  -1.606 -16.304  1.00  0.76           C  
ATOM    198  N   ASP A  42      13.183   4.931 -18.106  1.00  0.73           N  
ATOM    199  CA  ASP A  42      12.462   6.153 -18.440  1.00  0.73           C  
ATOM    200  C   ASP A  42      11.274   6.456 -17.523  1.00  0.73           C  
ATOM    201  O   ASP A  42      10.192   6.859 -17.946  1.00  0.73           O  
ATOM    202  CB  ASP A  42      12.064   6.166 -19.937  1.00  0.73           C  
ATOM    203  CG  ASP A  42      13.321   6.186 -20.784  1.00  0.73           C  
ATOM    204  OD1 ASP A  42      14.069   7.193 -20.678  1.00  0.73           O  
ATOM    205  OD2 ASP A  42      13.552   5.209 -21.538  1.00  0.73           O  
ATOM    206  N   ILE A  43      11.464   6.272 -16.201  1.00  0.74           N  
ATOM    207  CA  ILE A  43      10.428   6.506 -15.203  1.00  0.74           C  
ATOM    208  C   ILE A  43      11.047   7.303 -14.083  1.00  0.74           C  
ATOM    209  O   ILE A  43      12.092   6.919 -13.562  1.00  0.74           O  
ATOM    210  CB  ILE A  43       9.846   5.213 -14.615  1.00  0.74           C  
ATOM    211  CG1 ILE A  43       9.491   4.231 -15.755  1.00  0.74           C  
ATOM    212  CG2 ILE A  43       8.627   5.547 -13.724  1.00  0.74           C  
ATOM    213  CD1 ILE A  43       8.401   3.211 -15.435  1.00  0.74           C  
ATOM    214  N   ASP A  44      10.433   8.431 -13.667  1.00  0.69           N  
ATOM    215  CA  ASP A  44      10.962   9.287 -12.625  1.00  0.69           C  
ATOM    216  C   ASP A  44      11.226   8.585 -11.294  1.00  0.69           C  
ATOM    217  O   ASP A  44      10.539   7.657 -10.866  1.00  0.69           O  
ATOM    218  CB  ASP A  44      10.036  10.510 -12.369  1.00  0.69           C  
ATOM    219  CG  ASP A  44      10.300  11.641 -13.353  1.00  0.69           C  
ATOM    220  OD1 ASP A  44      10.967  11.400 -14.388  1.00  0.69           O  
ATOM    221  OD2 ASP A  44       9.894  12.781 -13.017  1.00  0.69           O  
ATOM    222  N   ILE A  45      12.256   9.053 -10.557  1.00  0.70           N  
ATOM    223  CA  ILE A  45      12.593   8.532  -9.239  1.00  0.70           C  
ATOM    224  C   ILE A  45      11.497   8.781  -8.213  1.00  0.70           C  
ATOM    225  O   ILE A  45      11.385   8.060  -7.227  1.00  0.70           O  
ATOM    226  CB  ILE A  45      13.924   9.053  -8.691  1.00  0.70           C  
ATOM    227  CG1 ILE A  45      13.959  10.592  -8.525  1.00  0.70           C  
ATOM    228  CG2 ILE A  45      15.057   8.541  -9.601  1.00  0.70           C  
ATOM    229  CD1 ILE A  45      15.229  11.101  -7.831  1.00  0.70           C  
ATOM    230  N   ALA A  46      10.659   9.819  -8.411  1.00  0.69           N  
ATOM    231  CA  ALA A  46       9.452  10.043  -7.644  1.00  0.69           C  
ATOM    232  C   ALA A  46       8.326   9.059  -7.969  1.00  0.69           C  
ATOM    233  O   ALA A  46       7.722   8.488  -7.064  1.00  0.69           O  
ATOM    234  CB  ALA A  46       9.002  11.499  -7.841  1.00  0.69           C  
ATOM    235  N   ASP A  47       8.068   8.776  -9.262  1.00  0.71           N  
ATOM    236  CA  ASP A  47       7.111   7.781  -9.715  1.00  0.71           C  
ATOM    237  C   ASP A  47       7.473   6.378  -9.277  1.00  0.71           C  
ATOM    238  O   ASP A  47       6.623   5.623  -8.817  1.00  0.71           O  
ATOM    239  CB  ASP A  47       7.035   7.777 -11.252  1.00  0.71           C  
ATOM    240  CG  ASP A  47       6.371   9.027 -11.781  1.00  0.71           C  
ATOM    241  OD1 ASP A  47       5.758   9.779 -10.990  1.00  0.71           O  
ATOM    242  OD2 ASP A  47       6.471   9.216 -13.021  1.00  0.71           O  
ATOM    243  N   LEU A  48       8.765   5.999  -9.352  1.00  0.77           N  
ATOM    244  CA  LEU A  48       9.239   4.741  -8.815  1.00  0.77           C  
ATOM    245  C   LEU A  48       9.158   4.699  -7.296  1.00  0.77           C  
ATOM    246  O   LEU A  48       8.994   3.633  -6.713  1.00  0.77           O  
ATOM    247  CB  LEU A  48      10.683   4.419  -9.272  1.00  0.77           C  
ATOM    248  CG  LEU A  48      10.841   4.106 -10.778  1.00  0.77           C  
ATOM    249  CD1 LEU A  48      12.298   3.723 -11.062  1.00  0.77           C  
ATOM    250  CD2 LEU A  48       9.910   2.980 -11.258  1.00  0.77           C  
ATOM    251  N   ARG A  49       9.219   5.858  -6.608  1.00  0.66           N  
ATOM    252  CA  ARG A  49       9.044   5.960  -5.169  1.00  0.66           C  
ATOM    253  C   ARG A  49       7.649   5.602  -4.691  1.00  0.66           C  
ATOM    254  O   ARG A  49       7.491   5.065  -3.602  1.00  0.66           O  
ATOM    255  CB  ARG A  49       9.480   7.338  -4.611  1.00  0.66           C  
ATOM    256  CG  ARG A  49       9.819   7.334  -3.102  1.00  0.66           C  
ATOM    257  CD  ARG A  49      10.363   8.661  -2.551  1.00  0.66           C  
ATOM    258  NE  ARG A  49      11.523   9.088  -3.406  1.00  0.66           N  
ATOM    259  CZ  ARG A  49      12.773   8.612  -3.331  1.00  0.66           C  
ATOM    260  NH1 ARG A  49      13.666   9.013  -4.232  1.00  0.66           N  
ATOM    261  NH2 ARG A  49      13.168   7.752  -2.402  1.00  0.66           N  
ATOM    262  N   ALA A  50       6.598   5.840  -5.497  1.00  0.76           N  
ATOM    263  CA  ALA A  50       5.246   5.429  -5.161  1.00  0.76           C  
ATOM    264  C   ALA A  50       5.047   3.908  -4.936  1.00  0.76           C  
ATOM    265  O   ALA A  50       4.402   3.552  -3.955  1.00  0.76           O  
ATOM    266  CB  ALA A  50       4.273   6.030  -6.197  1.00  0.76           C  
ATOM    267  N   PRO A  51       5.597   2.969  -5.714  1.00  0.77           N  
ATOM    268  CA  PRO A  51       5.758   1.560  -5.349  1.00  0.77           C  
ATOM    269  C   PRO A  51       6.504   1.241  -4.064  1.00  0.77           C  
ATOM    270  O   PRO A  51       6.413   0.113  -3.585  1.00  0.77           O  
ATOM    271  CB  PRO A  51       6.571   0.985  -6.518  1.00  0.77           C  
ATOM    272  CG  PRO A  51       6.167   1.816  -7.731  1.00  0.77           C  
ATOM    273  CD  PRO A  51       5.810   3.173  -7.139  1.00  0.77           C  
ATOM    274  N   LEU A  52       7.330   2.170  -3.554  1.00  0.68           N  
ATOM    275  CA  LEU A  52       8.154   1.951  -2.383  1.00  0.68           C  
ATOM    276  C   LEU A  52       7.539   2.594  -1.157  1.00  0.68           C  
ATOM    277  O   LEU A  52       7.971   2.330  -0.038  1.00  0.68           O  
ATOM    278  CB  LEU A  52       9.570   2.542  -2.609  1.00  0.68           C  
ATOM    279  CG  LEU A  52      10.384   1.786  -3.676  1.00  0.68           C  
ATOM    280  CD1 LEU A  52      11.361   2.704  -4.419  1.00  0.68           C  
ATOM    281  CD2 LEU A  52      11.159   0.618  -3.060  1.00  0.68           C  
ATOM    282  N   ASP A  53       6.462   3.391  -1.311  1.00  0.62           N  
ATOM    283  CA  ASP A  53       5.582   3.692  -0.207  1.00  0.62           C  
ATOM    284  C   ASP A  53       4.704   2.461   0.029  1.00  0.62           C  
ATOM    285  O   ASP A  53       4.015   1.973  -0.863  1.00  0.62           O  
ATOM    286  CB  ASP A  53       4.752   4.969  -0.475  1.00  0.62           C  
ATOM    287  CG  ASP A  53       4.175   5.464   0.841  1.00  0.62           C  
ATOM    288  OD1 ASP A  53       3.472   4.666   1.518  1.00  0.62           O  
ATOM    289  OD2 ASP A  53       4.484   6.624   1.210  1.00  0.62           O  
ATOM    290  N   ALA A  54       4.772   1.886   1.240  1.00  0.64           N  
ATOM    291  CA  ALA A  54       4.260   0.558   1.487  1.00  0.64           C  
ATOM    292  C   ALA A  54       2.906   0.573   2.184  1.00  0.64           C  
ATOM    293  O   ALA A  54       2.294  -0.472   2.373  1.00  0.64           O  
ATOM    294  CB  ALA A  54       5.306  -0.209   2.321  1.00  0.64           C  
ATOM    295  N   GLU A  55       2.377   1.767   2.522  1.00  0.56           N  
ATOM    296  CA  GLU A  55       1.045   1.907   3.099  1.00  0.56           C  
ATOM    297  C   GLU A  55       0.100   2.469   2.039  1.00  0.56           C  
ATOM    298  O   GLU A  55      -1.084   2.730   2.262  1.00  0.56           O  
ATOM    299  CB  GLU A  55       1.070   2.876   4.307  1.00  0.56           C  
ATOM    300  CG  GLU A  55       2.013   2.456   5.469  1.00  0.56           C  
ATOM    301  CD  GLU A  55       1.516   1.277   6.308  1.00  0.56           C  
ATOM    302  OE1 GLU A  55       0.297   1.232   6.615  1.00  0.56           O  
ATOM    303  OE2 GLU A  55       2.375   0.452   6.719  1.00  0.56           O  
ATOM    304  N   GLU A  56       0.641   2.677   0.824  1.00  0.58           N  
ATOM    305  CA  GLU A  56      -0.050   3.109  -0.370  1.00  0.58           C  
ATOM    306  C   GLU A  56      -1.136   2.135  -0.834  1.00  0.58           C  
ATOM    307  O   GLU A  56      -1.014   0.917  -0.761  1.00  0.58           O  
ATOM    308  CB  GLU A  56       1.009   3.380  -1.460  1.00  0.58           C  
ATOM    309  CG  GLU A  56       0.522   3.838  -2.854  1.00  0.58           C  
ATOM    310  CD  GLU A  56      -0.316   5.106  -2.935  1.00  0.58           C  
ATOM    311  OE1 GLU A  56      -1.511   5.072  -2.535  1.00  0.58           O  
ATOM    312  OE2 GLU A  56       0.107   6.053  -3.649  1.00  0.58           O  
ATOM    313  N   MET A  57      -2.276   2.664  -1.318  1.00  0.60           N  
ATOM    314  CA  MET A  57      -3.487   1.884  -1.515  1.00  0.60           C  
ATOM    315  C   MET A  57      -3.618   1.297  -2.911  1.00  0.60           C  
ATOM    316  O   MET A  57      -3.580   2.014  -3.917  1.00  0.60           O  
ATOM    317  CB  MET A  57      -4.746   2.738  -1.210  1.00  0.60           C  
ATOM    318  CG  MET A  57      -6.090   1.982  -1.306  1.00  0.60           C  
ATOM    319  SD  MET A  57      -7.550   2.986  -0.898  1.00  0.60           S  
ATOM    320  CE  MET A  57      -7.411   2.880   0.909  1.00  0.60           C  
ATOM    321  N   SER A  58      -3.817  -0.043  -2.967  1.00  0.71           N  
ATOM    322  CA  SER A  58      -4.135  -0.855  -4.144  1.00  0.71           C  
ATOM    323  C   SER A  58      -5.066  -0.218  -5.170  1.00  0.71           C  
ATOM    324  O   SER A  58      -6.212   0.135  -4.884  1.00  0.71           O  
ATOM    325  CB  SER A  58      -4.650  -2.263  -3.737  1.00  0.71           C  
ATOM    326  OG  SER A  58      -4.622  -3.225  -4.784  1.00  0.71           O  
ATOM    327  N   ARG A  59      -4.554  -0.012  -6.399  1.00  0.62           N  
ATOM    328  CA  ARG A  59      -5.266   0.671  -7.459  1.00  0.62           C  
ATOM    329  C   ARG A  59      -4.559   0.453  -8.781  1.00  0.62           C  
ATOM    330  O   ARG A  59      -3.463  -0.094  -8.835  1.00  0.62           O  
ATOM    331  CB  ARG A  59      -5.414   2.196  -7.220  1.00  0.62           C  
ATOM    332  CG  ARG A  59      -4.088   2.967  -7.337  1.00  0.62           C  
ATOM    333  CD  ARG A  59      -4.218   4.451  -7.010  1.00  0.62           C  
ATOM    334  NE  ARG A  59      -2.844   5.041  -7.112  1.00  0.62           N  
ATOM    335  CZ  ARG A  59      -2.001   5.064  -6.074  1.00  0.62           C  
ATOM    336  NH1 ARG A  59      -2.240   4.341  -4.987  1.00  0.62           N  
ATOM    337  NH2 ARG A  59      -0.931   5.856  -6.094  1.00  0.62           N  
ATOM    338  N   ILE A  60      -5.172   0.918  -9.885  1.00  0.69           N  
ATOM    339  CA  ILE A  60      -4.550   0.975 -11.198  1.00  0.69           C  
ATOM    340  C   ILE A  60      -4.608   2.416 -11.642  1.00  0.69           C  
ATOM    341  O   ILE A  60      -5.654   3.057 -11.517  1.00  0.69           O  
ATOM    342  CB  ILE A  60      -5.298   0.125 -12.215  1.00  0.69           C  
ATOM    343  CG1 ILE A  60      -5.276  -1.356 -11.806  1.00  0.69           C  
ATOM    344  CG2 ILE A  60      -4.780   0.304 -13.663  1.00  0.69           C  
ATOM    345  CD1 ILE A  60      -6.555  -2.027 -12.272  1.00  0.69           C  
ATOM    346  N   THR A  61      -3.487   2.959 -12.153  1.00  0.69           N  
ATOM    347  CA  THR A  61      -3.436   4.273 -12.789  1.00  0.69           C  
ATOM    348  C   THR A  61      -2.810   4.161 -14.163  1.00  0.69           C  
ATOM    349  O   THR A  61      -1.879   3.391 -14.399  1.00  0.69           O  
ATOM    350  CB  THR A  61      -2.750   5.400 -12.007  1.00  0.69           C  
ATOM    351  OG1 THR A  61      -1.396   5.130 -11.673  1.00  0.69           O  
ATOM    352  CG2 THR A  61      -3.506   5.603 -10.687  1.00  0.69           C  
ATOM    353  N   ILE A  62      -3.348   4.931 -15.129  1.00  0.65           N  
ATOM    354  CA  ILE A  62      -2.774   5.092 -16.455  1.00  0.65           C  
ATOM    355  C   ILE A  62      -2.036   6.403 -16.445  1.00  0.65           C  
ATOM    356  O   ILE A  62      -2.635   7.436 -16.162  1.00  0.65           O  
ATOM    357  CB  ILE A  62      -3.831   5.184 -17.565  1.00  0.65           C  
ATOM    358  CG1 ILE A  62      -4.655   3.880 -17.661  1.00  0.65           C  
ATOM    359  CG2 ILE A  62      -3.180   5.543 -18.929  1.00  0.65           C  
ATOM    360  CD1 ILE A  62      -5.915   4.031 -18.522  1.00  0.65           C  
ATOM    361  N   GLU A  63      -0.743   6.380 -16.796  1.00  0.63           N  
ATOM    362  CA  GLU A  63       0.033   7.571 -17.032  1.00  0.63           C  
ATOM    363  C   GLU A  63       0.533   7.438 -18.458  1.00  0.63           C  
ATOM    364  O   GLU A  63       0.604   6.332 -19.003  1.00  0.63           O  
ATOM    365  CB  GLU A  63       1.224   7.659 -16.050  1.00  0.63           C  
ATOM    366  CG  GLU A  63       0.834   7.593 -14.546  1.00  0.63           C  
ATOM    367  CD  GLU A  63      -0.107   8.684 -14.032  1.00  0.63           C  
ATOM    368  OE1 GLU A  63      -0.185   9.783 -14.638  1.00  0.63           O  
ATOM    369  OE2 GLU A  63      -0.755   8.402 -12.981  1.00  0.63           O  
ATOM    370  N   ASP A  64       0.882   8.535 -19.156  1.00  0.60           N  
ATOM    371  CA  ASP A  64       1.476   8.397 -20.475  1.00  0.60           C  
ATOM    372  C   ASP A  64       2.816   7.659 -20.408  1.00  0.60           C  
ATOM    373  O   ASP A  64       3.672   7.929 -19.569  1.00  0.60           O  
ATOM    374  CB  ASP A  64       1.613   9.751 -21.208  1.00  0.60           C  
ATOM    375  CG  ASP A  64       0.252  10.285 -21.629  1.00  0.60           C  
ATOM    376  OD1 ASP A  64      -0.658   9.460 -21.901  1.00  0.60           O  
ATOM    377  OD2 ASP A  64       0.125  11.532 -21.718  1.00  0.60           O  
ATOM    378  N   GLU A  65       2.957   6.629 -21.265  1.00  0.61           N  
ATOM    379  CA  GLU A  65       4.125   5.775 -21.367  1.00  0.61           C  
ATOM    380  C   GLU A  65       4.363   4.839 -20.179  1.00  0.61           C  
ATOM    381  O   GLU A  65       5.407   4.197 -20.114  1.00  0.61           O  
ATOM    382  CB  GLU A  65       5.399   6.546 -21.810  1.00  0.61           C  
ATOM    383  CG  GLU A  65       5.224   7.224 -23.196  1.00  0.61           C  
ATOM    384  CD  GLU A  65       6.391   8.115 -23.629  1.00  0.61           C  
ATOM    385  OE1 GLU A  65       7.315   8.359 -22.817  1.00  0.61           O  
ATOM    386  OE2 GLU A  65       6.337   8.573 -24.801  1.00  0.61           O  
ATOM    387  N   TYR A  66       3.387   4.650 -19.253  1.00  0.69           N  
ATOM    388  CA  TYR A  66       3.394   3.524 -18.323  1.00  0.69           C  
ATOM    389  C   TYR A  66       2.062   3.309 -17.607  1.00  0.69           C  
ATOM    390  O   TYR A  66       1.238   4.194 -17.422  1.00  0.69           O  
ATOM    391  CB  TYR A  66       4.561   3.502 -17.276  1.00  0.69           C  
ATOM    392  CG  TYR A  66       4.632   4.733 -16.418  1.00  0.69           C  
ATOM    393  CD1 TYR A  66       5.306   5.881 -16.869  1.00  0.69           C  
ATOM    394  CD2 TYR A  66       4.023   4.753 -15.153  1.00  0.69           C  
ATOM    395  CE1 TYR A  66       5.304   7.058 -16.105  1.00  0.69           C  
ATOM    396  CE2 TYR A  66       4.021   5.926 -14.388  1.00  0.69           C  
ATOM    397  CZ  TYR A  66       4.624   7.087 -14.882  1.00  0.69           C  
ATOM    398  OH  TYR A  66       4.387   8.298 -14.207  1.00  0.69           O  
ATOM    399  N   THR A  67       1.810   2.076 -17.142  1.00  0.75           N  
ATOM    400  CA  THR A  67       0.674   1.777 -16.275  1.00  0.75           C  
ATOM    401  C   THR A  67       1.211   1.356 -14.938  1.00  0.75           C  
ATOM    402  O   THR A  67       2.078   0.490 -14.849  1.00  0.75           O  
ATOM    403  CB  THR A  67      -0.196   0.642 -16.797  1.00  0.75           C  
ATOM    404  OG1 THR A  67      -0.762   0.965 -18.063  1.00  0.75           O  
ATOM    405  CG2 THR A  67      -1.386   0.331 -15.880  1.00  0.75           C  
ATOM    406  N   LEU A  68       0.700   1.959 -13.856  1.00  0.80           N  
ATOM    407  CA  LEU A  68       1.071   1.625 -12.500  1.00  0.80           C  
ATOM    408  C   LEU A  68      -0.073   0.846 -11.888  1.00  0.80           C  
ATOM    409  O   LEU A  68      -1.246   1.197 -12.010  1.00  0.80           O  
ATOM    410  CB  LEU A  68       1.385   2.900 -11.678  1.00  0.80           C  
ATOM    411  CG  LEU A  68       1.553   2.713 -10.151  1.00  0.80           C  
ATOM    412  CD1 LEU A  68       2.834   1.957  -9.774  1.00  0.80           C  
ATOM    413  CD2 LEU A  68       1.527   4.075  -9.446  1.00  0.80           C  
ATOM    414  N   ILE A  69       0.257  -0.272 -11.224  1.00  0.80           N  
ATOM    415  CA  ILE A  69      -0.673  -1.049 -10.435  1.00  0.80           C  
ATOM    416  C   ILE A  69      -0.074  -1.159  -9.044  1.00  0.80           C  
ATOM    417  O   ILE A  69       1.082  -1.522  -8.881  1.00  0.80           O  
ATOM    418  CB  ILE A  69      -0.966  -2.438 -11.016  1.00  0.80           C  
ATOM    419  CG1 ILE A  69      -1.152  -2.362 -12.557  1.00  0.80           C  
ATOM    420  CG2 ILE A  69      -2.207  -3.006 -10.294  1.00  0.80           C  
ATOM    421  CD1 ILE A  69      -1.650  -3.654 -13.217  1.00  0.80           C  
ATOM    422  N   ILE A  70      -0.829  -0.835  -7.989  1.00  0.77           N  
ATOM    423  CA  ILE A  70      -0.420  -1.029  -6.601  1.00  0.77           C  
ATOM    424  C   ILE A  70      -1.247  -2.203  -6.135  1.00  0.77           C  
ATOM    425  O   ILE A  70      -2.417  -2.269  -6.498  1.00  0.77           O  
ATOM    426  CB  ILE A  70      -0.691   0.207  -5.741  1.00  0.77           C  
ATOM    427  CG1 ILE A  70       0.171   1.415  -6.195  1.00  0.77           C  
ATOM    428  CG2 ILE A  70      -0.487  -0.101  -4.238  1.00  0.77           C  
ATOM    429  CD1 ILE A  70       1.622   1.373  -5.703  1.00  0.77           C  
ATOM    430  N   VAL A  71      -0.665  -3.176  -5.395  1.00  0.79           N  
ATOM    431  CA  VAL A  71      -1.352  -4.397  -4.979  1.00  0.79           C  
ATOM    432  C   VAL A  71      -0.835  -4.843  -3.610  1.00  0.79           C  
ATOM    433  O   VAL A  71       0.364  -4.973  -3.378  1.00  0.79           O  
ATOM    434  CB  VAL A  71      -1.211  -5.558  -5.983  1.00  0.79           C  
ATOM    435  CG1 VAL A  71      -1.975  -6.806  -5.502  1.00  0.79           C  
ATOM    436  CG2 VAL A  71      -1.790  -5.179  -7.359  1.00  0.79           C  
ATOM    437  N   ASP A  72      -1.729  -5.121  -2.645  1.00  0.73           N  
ATOM    438  CA  ASP A  72      -1.372  -5.563  -1.308  1.00  0.73           C  
ATOM    439  C   ASP A  72      -0.935  -7.043  -1.250  1.00  0.73           C  
ATOM    440  O   ASP A  72      -1.453  -7.870  -1.994  1.00  0.73           O  
ATOM    441  CB  ASP A  72      -2.589  -5.315  -0.388  1.00  0.73           C  
ATOM    442  CG  ASP A  72      -2.929  -3.836  -0.335  1.00  0.73           C  
ATOM    443  OD1 ASP A  72      -2.006  -3.053  -0.027  1.00  0.73           O  
ATOM    444  OD2 ASP A  72      -4.111  -3.471  -0.571  1.00  0.73           O  
ATOM    445  N   VAL A  73       0.031  -7.433  -0.377  1.00  0.75           N  
ATOM    446  CA  VAL A  73       0.629  -8.781  -0.361  1.00  0.75           C  
ATOM    447  C   VAL A  73       0.860  -9.185   1.081  1.00  0.75           C  
ATOM    448  O   VAL A  73       1.292  -8.304   1.808  1.00  0.75           O  
ATOM    449  CB  VAL A  73       2.012  -8.850  -1.041  1.00  0.75           C  
ATOM    450  CG1 VAL A  73       2.539 -10.298  -1.127  1.00  0.75           C  
ATOM    451  CG2 VAL A  73       1.970  -8.224  -2.442  1.00  0.75           C  
ATOM    452  N   PRO A  74       0.653 -10.367   1.644  1.00  0.69           N  
ATOM    453  CA  PRO A  74       0.894 -10.568   3.070  1.00  0.69           C  
ATOM    454  C   PRO A  74       2.369 -10.721   3.450  1.00  0.69           C  
ATOM    455  O   PRO A  74       3.112 -11.459   2.802  1.00  0.69           O  
ATOM    456  CB  PRO A  74       0.105 -11.849   3.372  1.00  0.69           C  
ATOM    457  CG  PRO A  74       0.136 -12.627   2.059  1.00  0.69           C  
ATOM    458  CD  PRO A  74       0.019 -11.522   1.011  1.00  0.69           C  
ATOM    459  N   VAL A  75       2.784 -10.065   4.554  1.00  0.62           N  
ATOM    460  CA  VAL A  75       4.017 -10.340   5.287  1.00  0.62           C  
ATOM    461  C   VAL A  75       3.653 -11.106   6.553  1.00  0.62           C  
ATOM    462  O   VAL A  75       2.505 -11.075   6.983  1.00  0.62           O  
ATOM    463  CB  VAL A  75       4.841  -9.096   5.649  1.00  0.62           C  
ATOM    464  CG1 VAL A  75       5.121  -8.281   4.370  1.00  0.62           C  
ATOM    465  CG2 VAL A  75       4.166  -8.212   6.720  1.00  0.62           C  
ATOM    466  N   THR A  76       4.593 -11.844   7.185  1.00  0.56           N  
ATOM    467  CA  THR A  76       4.291 -12.691   8.345  1.00  0.56           C  
ATOM    468  C   THR A  76       4.776 -12.138   9.670  1.00  0.56           C  
ATOM    469  O   THR A  76       4.321 -12.578  10.729  1.00  0.56           O  
ATOM    470  CB  THR A  76       4.938 -14.068   8.204  1.00  0.56           C  
ATOM    471  OG1 THR A  76       6.311 -13.971   7.825  1.00  0.56           O  
ATOM    472  CG2 THR A  76       4.220 -14.812   7.069  1.00  0.56           C  
ATOM    473  N   GLU A  77       5.706 -11.166   9.635  1.00  0.51           N  
ATOM    474  CA  GLU A  77       6.435 -10.664  10.783  1.00  0.51           C  
ATOM    475  C   GLU A  77       6.802  -9.214  10.502  1.00  0.51           C  
ATOM    476  O   GLU A  77       6.775  -8.768   9.355  1.00  0.51           O  
ATOM    477  CB  GLU A  77       7.741 -11.473  11.040  1.00  0.51           C  
ATOM    478  CG  GLU A  77       7.496 -12.943  11.466  1.00  0.51           C  
ATOM    479  CD  GLU A  77       8.755 -13.793  11.594  1.00  0.51           C  
ATOM    480  OE1 GLU A  77       9.875 -13.249  11.454  1.00  0.51           O  
ATOM    481  OE2 GLU A  77       8.571 -15.016  11.829  1.00  0.51           O  
ATOM    482  N   GLU A  78       7.135  -8.416  11.545  1.00  0.35           N  
ATOM    483  CA  GLU A  78       7.585  -7.037  11.369  1.00  0.35           C  
ATOM    484  C   GLU A  78       9.041  -6.970  10.926  1.00  0.35           C  
ATOM    485  O   GLU A  78       9.746  -7.972  10.878  1.00  0.35           O  
ATOM    486  CB  GLU A  78       7.347  -6.143  12.627  1.00  0.35           C  
ATOM    487  CG  GLU A  78       8.422  -6.252  13.731  1.00  0.35           C  
ATOM    488  CD  GLU A  78       8.081  -5.575  15.063  1.00  0.35           C  
ATOM    489  OE1 GLU A  78       6.895  -5.512  15.459  1.00  0.35           O  
ATOM    490  OE2 GLU A  78       9.060  -5.195  15.755  1.00  0.35           O  
ATOM    491  N   ARG A  79       9.565  -5.766  10.615  1.00  0.30           N  
ATOM    492  CA  ARG A  79      10.928  -5.576  10.134  1.00  0.30           C  
ATOM    493  C   ARG A  79      12.033  -5.969  11.128  1.00  0.30           C  
ATOM    494  O   ARG A  79      13.195  -6.101  10.758  1.00  0.30           O  
ATOM    495  CB  ARG A  79      11.130  -4.096   9.716  1.00  0.30           C  
ATOM    496  CG  ARG A  79      10.252  -3.659   8.521  1.00  0.30           C  
ATOM    497  CD  ARG A  79      10.388  -2.178   8.136  1.00  0.30           C  
ATOM    498  NE  ARG A  79      11.820  -1.946   7.727  1.00  0.30           N  
ATOM    499  CZ  ARG A  79      12.302  -2.143   6.490  1.00  0.30           C  
ATOM    500  NH1 ARG A  79      13.594  -1.963   6.246  1.00  0.30           N  
ATOM    501  NH2 ARG A  79      11.557  -2.490   5.454  1.00  0.30           N  
ATOM    502  N   ASN A  80      11.681  -6.194  12.411  1.00  0.36           N  
ATOM    503  CA  ASN A  80      12.574  -6.697  13.441  1.00  0.36           C  
ATOM    504  C   ASN A  80      12.414  -8.205  13.655  1.00  0.36           C  
ATOM    505  O   ASN A  80      13.045  -8.777  14.541  1.00  0.36           O  
ATOM    506  CB  ASN A  80      12.265  -6.028  14.807  1.00  0.36           C  
ATOM    507  CG  ASN A  80      12.348  -4.508  14.711  1.00  0.36           C  
ATOM    508  OD1 ASN A  80      13.316  -3.938  14.208  1.00  0.36           O  
ATOM    509  ND2 ASN A  80      11.310  -3.812  15.221  1.00  0.36           N  
ATOM    510  N   ASN A  81      11.557  -8.877  12.854  1.00  0.49           N  
ATOM    511  CA  ASN A  81      11.199 -10.289  12.955  1.00  0.49           C  
ATOM    512  C   ASN A  81      10.374 -10.618  14.197  1.00  0.49           C  
ATOM    513  O   ASN A  81      10.529 -11.646  14.851  1.00  0.49           O  
ATOM    514  CB  ASN A  81      12.391 -11.267  12.800  1.00  0.49           C  
ATOM    515  CG  ASN A  81      13.293 -10.814  11.661  1.00  0.49           C  
ATOM    516  OD1 ASN A  81      12.907 -10.667  10.503  1.00  0.49           O  
ATOM    517  ND2 ASN A  81      14.578 -10.540  11.992  1.00  0.49           N  
ATOM    518  N   ARG A  82       9.430  -9.731  14.563  1.00  0.41           N  
ATOM    519  CA  ARG A  82       8.460 -10.019  15.599  1.00  0.41           C  
ATOM    520  C   ARG A  82       7.256 -10.713  14.995  1.00  0.41           C  
ATOM    521  O   ARG A  82       6.586 -10.190  14.102  1.00  0.41           O  
ATOM    522  CB  ARG A  82       7.992  -8.744  16.332  1.00  0.41           C  
ATOM    523  CG  ARG A  82       7.017  -8.967  17.502  1.00  0.41           C  
ATOM    524  CD  ARG A  82       6.566  -7.634  18.100  1.00  0.41           C  
ATOM    525  NE  ARG A  82       5.576  -7.969  19.174  1.00  0.41           N  
ATOM    526  CZ  ARG A  82       5.080  -7.065  20.027  1.00  0.41           C  
ATOM    527  NH1 ARG A  82       4.205  -7.453  20.952  1.00  0.41           N  
ATOM    528  NH2 ARG A  82       5.442  -5.788  19.959  1.00  0.41           N  
ATOM    529  N   THR A  83       6.960 -11.927  15.485  1.00  0.33           N  
ATOM    530  CA  THR A  83       5.798 -12.711  15.105  1.00  0.33           C  
ATOM    531  C   THR A  83       4.463 -12.052  15.409  1.00  0.33           C  
ATOM    532  O   THR A  83       4.318 -11.289  16.362  1.00  0.33           O  
ATOM    533  CB  THR A  83       5.823 -14.134  15.651  1.00  0.33           C  
ATOM    534  OG1 THR A  83       5.957 -14.157  17.066  1.00  0.33           O  
ATOM    535  CG2 THR A  83       7.047 -14.860  15.082  1.00  0.33           C  
ATOM    536  N   TYR A  84       3.466 -12.321  14.533  1.00  0.49           N  
ATOM    537  CA  TYR A  84       2.061 -11.937  14.662  1.00  0.49           C  
ATOM    538  C   TYR A  84       1.774 -10.528  14.153  1.00  0.49           C  
ATOM    539  O   TYR A  84       0.635 -10.069  14.129  1.00  0.49           O  
ATOM    540  CB  TYR A  84       1.428 -12.211  16.060  1.00  0.49           C  
ATOM    541  CG  TYR A  84       1.550 -13.668  16.431  1.00  0.49           C  
ATOM    542  CD1 TYR A  84       0.623 -14.598  15.936  1.00  0.49           C  
ATOM    543  CD2 TYR A  84       2.581 -14.126  17.271  1.00  0.49           C  
ATOM    544  CE1 TYR A  84       0.755 -15.963  16.230  1.00  0.49           C  
ATOM    545  CE2 TYR A  84       2.718 -15.491  17.564  1.00  0.49           C  
ATOM    546  CZ  TYR A  84       1.812 -16.409  17.026  1.00  0.49           C  
ATOM    547  OH  TYR A  84       1.942 -17.788  17.278  1.00  0.49           O  
ATOM    548  N   TYR A  85       2.794  -9.859  13.584  1.00  0.45           N  
ATOM    549  CA  TYR A  85       2.636  -8.628  12.839  1.00  0.45           C  
ATOM    550  C   TYR A  85       2.444  -8.988  11.372  1.00  0.45           C  
ATOM    551  O   TYR A  85       3.388  -9.310  10.657  1.00  0.45           O  
ATOM    552  CB  TYR A  85       3.879  -7.730  13.043  1.00  0.45           C  
ATOM    553  CG  TYR A  85       3.721  -6.386  12.383  1.00  0.45           C  
ATOM    554  CD1 TYR A  85       4.189  -6.174  11.076  1.00  0.45           C  
ATOM    555  CD2 TYR A  85       3.102  -5.327  13.066  1.00  0.45           C  
ATOM    556  CE1 TYR A  85       4.065  -4.918  10.471  1.00  0.45           C  
ATOM    557  CE2 TYR A  85       2.944  -4.076  12.448  1.00  0.45           C  
ATOM    558  CZ  TYR A  85       3.422  -3.880  11.148  1.00  0.45           C  
ATOM    559  OH  TYR A  85       3.233  -2.657  10.481  1.00  0.45           O  
ATOM    560  N   VAL A  86       1.186  -8.981  10.901  1.00  0.59           N  
ATOM    561  CA  VAL A  86       0.835  -9.542   9.608  1.00  0.59           C  
ATOM    562  C   VAL A  86       0.174  -8.438   8.782  1.00  0.59           C  
ATOM    563  O   VAL A  86      -0.931  -8.000   9.099  1.00  0.59           O  
ATOM    564  CB  VAL A  86      -0.074 -10.773   9.774  1.00  0.59           C  
ATOM    565  CG1 VAL A  86      -0.040 -11.642   8.510  1.00  0.59           C  
ATOM    566  CG2 VAL A  86       0.431 -11.659  10.931  1.00  0.59           C  
ATOM    567  N   THR A  87       0.858  -7.934   7.722  1.00  0.55           N  
ATOM    568  CA  THR A  87       0.474  -6.705   6.982  1.00  0.55           C  
ATOM    569  C   THR A  87       0.919  -6.725   5.501  1.00  0.55           C  
ATOM    570  O   THR A  87       1.053  -7.814   4.953  1.00  0.55           O  
ATOM    571  CB  THR A  87       0.836  -5.381   7.679  1.00  0.55           C  
ATOM    572  OG1 THR A  87       1.778  -5.588   8.714  1.00  0.55           O  
ATOM    573  CG2 THR A  87      -0.422  -4.781   8.325  1.00  0.55           C  
ATOM    574  N   ILE A  88       1.097  -5.567   4.776  1.00  0.59           N  
ATOM    575  CA  ILE A  88       0.943  -5.453   3.304  1.00  0.59           C  
ATOM    576  C   ILE A  88       1.870  -4.437   2.554  1.00  0.59           C  
ATOM    577  O   ILE A  88       2.273  -3.494   3.226  1.00  0.59           O  
ATOM    578  CB  ILE A  88      -0.525  -5.161   2.945  1.00  0.59           C  
ATOM    579  CG1 ILE A  88      -1.175  -4.031   3.794  1.00  0.59           C  
ATOM    580  CG2 ILE A  88      -1.326  -6.480   3.101  1.00  0.59           C  
ATOM    581  CD1 ILE A  88      -0.862  -2.597   3.351  1.00  0.59           C  
ATOM    582  N   PRO A  89       2.282  -4.550   1.224  1.00  0.60           N  
ATOM    583  CA  PRO A  89       3.115  -3.452   0.666  1.00  0.60           C  
ATOM    584  C   PRO A  89       3.293  -3.073  -0.854  1.00  0.60           C  
ATOM    585  O   PRO A  89       3.813  -1.979  -1.038  1.00  0.60           O  
ATOM    586  CB  PRO A  89       4.499  -3.968   1.101  1.00  0.60           C  
ATOM    587  CG  PRO A  89       4.432  -5.439   0.691  1.00  0.60           C  
ATOM    588  CD  PRO A  89       2.963  -5.815   0.921  1.00  0.60           C  
ATOM    589  N   LEU A  90       3.037  -3.823  -1.979  1.00  0.74           N  
ATOM    590  CA  LEU A  90       3.783  -3.536  -3.249  1.00  0.74           C  
ATOM    591  C   LEU A  90       3.186  -2.657  -4.354  1.00  0.74           C  
ATOM    592  O   LEU A  90       1.975  -2.515  -4.514  1.00  0.74           O  
ATOM    593  CB  LEU A  90       4.432  -4.780  -3.962  1.00  0.74           C  
ATOM    594  CG  LEU A  90       3.883  -5.316  -5.328  1.00  0.74           C  
ATOM    595  CD1 LEU A  90       5.022  -5.817  -6.233  1.00  0.74           C  
ATOM    596  CD2 LEU A  90       2.832  -6.415  -5.190  1.00  0.74           C  
ATOM    597  N   GLY A  91       4.079  -2.126  -5.247  1.00  0.80           N  
ATOM    598  CA  GLY A  91       3.729  -1.591  -6.573  1.00  0.80           C  
ATOM    599  C   GLY A  91       4.371  -2.260  -7.789  1.00  0.80           C  
ATOM    600  O   GLY A  91       5.496  -2.756  -7.762  1.00  0.80           O  
ATOM    601  N   ILE A  92       3.647  -2.254  -8.929  1.00  0.82           N  
ATOM    602  CA  ILE A  92       3.994  -2.852 -10.215  1.00  0.82           C  
ATOM    603  C   ILE A  92       3.907  -1.790 -11.304  1.00  0.82           C  
ATOM    604  O   ILE A  92       2.887  -1.120 -11.438  1.00  0.82           O  
ATOM    605  CB  ILE A  92       3.009  -3.958 -10.631  1.00  0.82           C  
ATOM    606  CG1 ILE A  92       2.868  -5.041  -9.537  1.00  0.82           C  
ATOM    607  CG2 ILE A  92       3.444  -4.581 -11.984  1.00  0.82           C  
ATOM    608  CD1 ILE A  92       1.692  -5.997  -9.762  1.00  0.82           C  
ATOM    609  N   ILE A  93       4.941  -1.618 -12.150  1.00  0.81           N  
ATOM    610  CA  ILE A  93       4.894  -0.685 -13.270  1.00  0.81           C  
ATOM    611  C   ILE A  93       5.049  -1.457 -14.559  1.00  0.81           C  
ATOM    612  O   ILE A  93       5.956  -2.277 -14.685  1.00  0.81           O  
ATOM    613  CB  ILE A  93       5.974   0.398 -13.267  1.00  0.81           C  
ATOM    614  CG1 ILE A  93       6.147   1.097 -11.901  1.00  0.81           C  
ATOM    615  CG2 ILE A  93       5.613   1.435 -14.353  1.00  0.81           C  
ATOM    616  CD1 ILE A  93       7.186   0.409 -11.008  1.00  0.81           C  
ATOM    617  N   ILE A  94       4.173  -1.226 -15.562  1.00  0.78           N  
ATOM    618  CA  ILE A  94       4.301  -1.846 -16.874  1.00  0.78           C  
ATOM    619  C   ILE A  94       4.299  -0.836 -17.997  1.00  0.78           C  
ATOM    620  O   ILE A  94       3.435   0.033 -18.107  1.00  0.78           O  
ATOM    621  CB  ILE A  94       3.314  -2.981 -17.129  1.00  0.78           C  
ATOM    622  CG1 ILE A  94       1.822  -2.577 -17.117  1.00  0.78           C  
ATOM    623  CG2 ILE A  94       3.601  -4.001 -16.025  1.00  0.78           C  
ATOM    624  CD1 ILE A  94       0.861  -3.775 -17.032  1.00  0.78           C  
ATOM    625  N   THR A  95       5.308  -0.932 -18.877  1.00  0.73           N  
ATOM    626  CA  THR A  95       5.434  -0.109 -20.070  1.00  0.73           C  
ATOM    627  C   THR A  95       6.106  -0.960 -21.107  1.00  0.73           C  
ATOM    628  O   THR A  95       6.903  -1.822 -20.757  1.00  0.73           O  
ATOM    629  CB  THR A  95       6.212   1.186 -19.882  1.00  0.73           C  
ATOM    630  OG1 THR A  95       6.295   1.907 -21.104  1.00  0.73           O  
ATOM    631  CG2 THR A  95       7.630   0.970 -19.326  1.00  0.73           C  
ATOM    632  N   GLU A  96       5.776  -0.782 -22.405  1.00  0.63           N  
ATOM    633  CA  GLU A  96       6.237  -1.635 -23.494  1.00  0.63           C  
ATOM    634  C   GLU A  96       6.204  -3.132 -23.178  1.00  0.63           C  
ATOM    635  O   GLU A  96       5.155  -3.697 -22.865  1.00  0.63           O  
ATOM    636  CB  GLU A  96       7.637  -1.208 -23.981  1.00  0.63           C  
ATOM    637  CG  GLU A  96       7.748   0.260 -24.448  1.00  0.63           C  
ATOM    638  CD  GLU A  96       9.117   0.500 -25.082  1.00  0.63           C  
ATOM    639  OE1 GLU A  96      10.094  -0.165 -24.647  1.00  0.63           O  
ATOM    640  OE2 GLU A  96       9.179   1.313 -26.038  1.00  0.63           O  
ATOM    641  N   GLU A  97       7.372  -3.795 -23.222  1.00  0.60           N  
ATOM    642  CA  GLU A  97       7.555  -5.167 -22.805  1.00  0.60           C  
ATOM    643  C   GLU A  97       8.306  -5.271 -21.483  1.00  0.60           C  
ATOM    644  O   GLU A  97       8.759  -6.337 -21.073  1.00  0.60           O  
ATOM    645  CB  GLU A  97       8.293  -5.939 -23.919  1.00  0.60           C  
ATOM    646  CG  GLU A  97       7.547  -6.049 -25.264  1.00  0.60           C  
ATOM    647  CD  GLU A  97       6.122  -6.506 -25.130  1.00  0.60           C  
ATOM    648  OE1 GLU A  97       5.845  -7.343 -24.231  1.00  0.60           O  
ATOM    649  OE2 GLU A  97       5.219  -6.000 -25.838  1.00  0.60           O  
ATOM    650  N   THR A  98       8.406  -4.155 -20.747  1.00  0.72           N  
ATOM    651  CA  THR A  98       9.090  -4.056 -19.471  1.00  0.72           C  
ATOM    652  C   THR A  98       8.070  -4.098 -18.361  1.00  0.72           C  
ATOM    653  O   THR A  98       7.212  -3.226 -18.216  1.00  0.72           O  
ATOM    654  CB  THR A  98       9.903  -2.772 -19.348  1.00  0.72           C  
ATOM    655  OG1 THR A  98      11.036  -2.847 -20.199  1.00  0.72           O  
ATOM    656  CG2 THR A  98      10.446  -2.567 -17.928  1.00  0.72           C  
ATOM    657  N   ILE A  99       8.151  -5.139 -17.517  1.00  0.76           N  
ATOM    658  CA  ILE A  99       7.319  -5.280 -16.341  1.00  0.76           C  
ATOM    659  C   ILE A  99       8.249  -5.105 -15.154  1.00  0.76           C  
ATOM    660  O   ILE A  99       9.288  -5.755 -15.061  1.00  0.76           O  
ATOM    661  CB  ILE A  99       6.542  -6.604 -16.286  1.00  0.76           C  
ATOM    662  CG1 ILE A  99       5.458  -6.673 -17.391  1.00  0.76           C  
ATOM    663  CG2 ILE A  99       5.841  -6.755 -14.916  1.00  0.76           C  
ATOM    664  CD1 ILE A  99       5.967  -7.072 -18.774  1.00  0.76           C  
ATOM    665  N   ILE A 100       7.925  -4.183 -14.227  1.00  0.81           N  
ATOM    666  CA  ILE A 100       8.754  -3.870 -13.072  1.00  0.81           C  
ATOM    667  C   ILE A 100       7.961  -4.117 -11.805  1.00  0.81           C  
ATOM    668  O   ILE A 100       6.929  -3.493 -11.573  1.00  0.81           O  
ATOM    669  CB  ILE A 100       9.230  -2.412 -13.070  1.00  0.81           C  
ATOM    670  CG1 ILE A 100      10.014  -2.103 -14.364  1.00  0.81           C  
ATOM    671  CG2 ILE A 100      10.093  -2.118 -11.820  1.00  0.81           C  
ATOM    672  CD1 ILE A 100      10.301  -0.614 -14.589  1.00  0.81           C  
ATOM    673  N   THR A 101       8.434  -5.011 -10.919  1.00  0.81           N  
ATOM    674  CA  THR A 101       7.919  -5.125  -9.557  1.00  0.81           C  
ATOM    675  C   THR A 101       8.901  -4.471  -8.624  1.00  0.81           C  
ATOM    676  O   THR A 101      10.042  -4.907  -8.488  1.00  0.81           O  
ATOM    677  CB  THR A 101       7.680  -6.548  -9.052  1.00  0.81           C  
ATOM    678  OG1 THR A 101       8.625  -7.478  -9.559  1.00  0.81           O  
ATOM    679  CG2 THR A 101       6.310  -7.006  -9.539  1.00  0.81           C  
ATOM    680  N   THR A 102       8.481  -3.403  -7.929  1.00  0.79           N  
ATOM    681  CA  THR A 102       9.367  -2.666  -7.037  1.00  0.79           C  
ATOM    682  C   THR A 102       8.740  -2.687  -5.670  1.00  0.79           C  
ATOM    683  O   THR A 102       7.565  -2.371  -5.507  1.00  0.79           O  
ATOM    684  CB  THR A 102       9.624  -1.224  -7.461  1.00  0.79           C  
ATOM    685  OG1 THR A 102      10.290  -1.195  -8.710  1.00  0.79           O  
ATOM    686  CG2 THR A 102      10.571  -0.513  -6.492  1.00  0.79           C  
ATOM    687  N   CYS A 103       9.498  -3.105  -4.637  1.00  0.75           N  
ATOM    688  CA  CYS A 103       8.943  -3.234  -3.304  1.00  0.75           C  
ATOM    689  C   CYS A 103       9.992  -2.948  -2.242  1.00  0.75           C  
ATOM    690  O   CYS A 103      11.182  -3.198  -2.424  1.00  0.75           O  
ATOM    691  CB  CYS A 103       8.374  -4.662  -3.085  1.00  0.75           C  
ATOM    692  SG  CYS A 103       7.276  -4.788  -1.633  1.00  0.75           S  
ATOM    693  N   LEU A 104       9.566  -2.407  -1.083  1.00  0.68           N  
ATOM    694  CA  LEU A 104      10.454  -2.041   0.008  1.00  0.68           C  
ATOM    695  C   LEU A 104      10.512  -3.129   1.082  1.00  0.68           C  
ATOM    696  O   LEU A 104      11.330  -3.097   2.002  1.00  0.68           O  
ATOM    697  CB  LEU A 104       9.928  -0.715   0.616  1.00  0.68           C  
ATOM    698  CG  LEU A 104      10.964   0.102   1.415  1.00  0.68           C  
ATOM    699  CD1 LEU A 104      12.047   0.694   0.503  1.00  0.68           C  
ATOM    700  CD2 LEU A 104      10.287   1.239   2.192  1.00  0.68           C  
ATOM    701  N   GLU A 105       9.660  -4.161   0.932  1.00  0.61           N  
ATOM    702  CA  GLU A 105       9.492  -5.253   1.870  1.00  0.61           C  
ATOM    703  C   GLU A 105       9.629  -6.564   1.110  1.00  0.61           C  
ATOM    704  O   GLU A 105       9.434  -6.565  -0.109  1.00  0.61           O  
ATOM    705  CB  GLU A 105       8.097  -5.167   2.547  1.00  0.61           C  
ATOM    706  CG  GLU A 105       7.947  -3.971   3.499  1.00  0.61           C  
ATOM    707  CD  GLU A 105       8.922  -3.966   4.655  1.00  0.61           C  
ATOM    708  OE1 GLU A 105       9.645  -4.950   4.951  1.00  0.61           O  
ATOM    709  OE2 GLU A 105       8.943  -2.885   5.303  1.00  0.61           O  
ATOM    710  N   PRO A 106       9.988  -7.702   1.706  1.00  0.68           N  
ATOM    711  CA  PRO A 106      10.108  -8.948   0.963  1.00  0.68           C  
ATOM    712  C   PRO A 106       8.746  -9.494   0.566  1.00  0.68           C  
ATOM    713  O   PRO A 106       7.783  -9.384   1.325  1.00  0.68           O  
ATOM    714  CB  PRO A 106      10.821  -9.872   1.960  1.00  0.68           C  
ATOM    715  CG  PRO A 106      10.299  -9.423   3.330  1.00  0.68           C  
ATOM    716  CD  PRO A 106      10.094  -7.911   3.158  1.00  0.68           C  
ATOM    717  N   LEU A 107       8.628 -10.077  -0.639  1.00  0.69           N  
ATOM    718  CA  LEU A 107       7.381 -10.661  -1.082  1.00  0.69           C  
ATOM    719  C   LEU A 107       7.574 -12.130  -1.391  1.00  0.69           C  
ATOM    720  O   LEU A 107       8.101 -12.429  -2.463  1.00  0.69           O  
ATOM    721  CB  LEU A 107       6.871 -10.060  -2.406  1.00  0.69           C  
ATOM    722  CG  LEU A 107       6.568  -8.565  -2.428  1.00  0.69           C  
ATOM    723  CD1 LEU A 107       5.799  -8.268  -3.713  1.00  0.69           C  
ATOM    724  CD2 LEU A 107       5.748  -8.110  -1.224  1.00  0.69           C  
ATOM    725  N   PRO A 108       7.088 -13.075  -0.587  1.00  0.71           N  
ATOM    726  CA  PRO A 108       7.287 -14.502  -0.829  1.00  0.71           C  
ATOM    727  C   PRO A 108       6.736 -14.970  -2.171  1.00  0.71           C  
ATOM    728  O   PRO A 108       7.172 -15.984  -2.698  1.00  0.71           O  
ATOM    729  CB  PRO A 108       6.594 -15.170   0.368  1.00  0.71           C  
ATOM    730  CG  PRO A 108       6.725 -14.151   1.504  1.00  0.71           C  
ATOM    731  CD  PRO A 108       6.627 -12.811   0.779  1.00  0.71           C  
ATOM    732  N   VAL A 109       5.762 -14.240  -2.749  1.00  0.77           N  
ATOM    733  CA  VAL A 109       5.215 -14.446  -4.083  1.00  0.77           C  
ATOM    734  C   VAL A 109       6.259 -14.270  -5.169  1.00  0.77           C  
ATOM    735  O   VAL A 109       6.358 -15.094  -6.080  1.00  0.77           O  
ATOM    736  CB  VAL A 109       3.992 -13.555  -4.383  1.00  0.77           C  
ATOM    737  CG1 VAL A 109       4.116 -12.153  -3.772  1.00  0.77           C  
ATOM    738  CG2 VAL A 109       3.742 -13.380  -5.894  1.00  0.77           C  
ATOM    739  N   LEU A 110       7.096 -13.212  -5.087  1.00  0.75           N  
ATOM    740  CA  LEU A 110       8.157 -12.973  -6.045  1.00  0.75           C  
ATOM    741  C   LEU A 110       9.179 -14.081  -5.964  1.00  0.75           C  
ATOM    742  O   LEU A 110       9.558 -14.659  -6.978  1.00  0.75           O  
ATOM    743  CB  LEU A 110       8.866 -11.624  -5.800  1.00  0.75           C  
ATOM    744  CG  LEU A 110       7.972 -10.377  -5.936  1.00  0.75           C  
ATOM    745  CD1 LEU A 110       8.769  -9.161  -5.446  1.00  0.75           C  
ATOM    746  CD2 LEU A 110       7.425 -10.135  -7.347  1.00  0.75           C  
ATOM    747  N   ASP A 111       9.552 -14.464  -4.730  1.00  0.69           N  
ATOM    748  CA  ASP A 111      10.441 -15.560  -4.423  1.00  0.69           C  
ATOM    749  C   ASP A 111       9.917 -16.907  -4.934  1.00  0.69           C  
ATOM    750  O   ASP A 111      10.642 -17.672  -5.563  1.00  0.69           O  
ATOM    751  CB  ASP A 111      10.665 -15.629  -2.891  1.00  0.69           C  
ATOM    752  CG  ASP A 111      11.116 -14.289  -2.322  1.00  0.69           C  
ATOM    753  OD1 ASP A 111      11.789 -13.523  -3.054  1.00  0.69           O  
ATOM    754  OD2 ASP A 111      10.764 -14.022  -1.145  1.00  0.69           O  
ATOM    755  N   VAL A 112       8.619 -17.230  -4.743  1.00  0.75           N  
ATOM    756  CA  VAL A 112       7.982 -18.428  -5.296  1.00  0.75           C  
ATOM    757  C   VAL A 112       7.977 -18.432  -6.817  1.00  0.75           C  
ATOM    758  O   VAL A 112       8.272 -19.449  -7.446  1.00  0.75           O  
ATOM    759  CB  VAL A 112       6.574 -18.670  -4.742  1.00  0.75           C  
ATOM    760  CG1 VAL A 112       5.816 -19.777  -5.509  1.00  0.75           C  
ATOM    761  CG2 VAL A 112       6.708 -19.109  -3.272  1.00  0.75           C  
ATOM    762  N   PHE A 113       7.688 -17.289  -7.474  1.00  0.66           N  
ATOM    763  CA  PHE A 113       7.829 -17.152  -8.917  1.00  0.66           C  
ATOM    764  C   PHE A 113       9.286 -17.336  -9.361  1.00  0.66           C  
ATOM    765  O   PHE A 113       9.564 -18.055 -10.320  1.00  0.66           O  
ATOM    766  CB  PHE A 113       7.221 -15.796  -9.388  1.00  0.66           C  
ATOM    767  CG  PHE A 113       7.063 -15.681 -10.890  1.00  0.66           C  
ATOM    768  CD1 PHE A 113       8.191 -15.554 -11.714  1.00  0.66           C  
ATOM    769  CD2 PHE A 113       5.793 -15.638 -11.492  1.00  0.66           C  
ATOM    770  CE1 PHE A 113       8.073 -15.372 -13.093  1.00  0.66           C  
ATOM    771  CE2 PHE A 113       5.668 -15.421 -12.871  1.00  0.66           C  
ATOM    772  CZ  PHE A 113       6.807 -15.286 -13.667  1.00  0.66           C  
ATOM    773  N   ILE A 114      10.259 -16.737  -8.639  1.00  0.68           N  
ATOM    774  CA  ILE A 114      11.685 -16.924  -8.866  1.00  0.68           C  
ATOM    775  C   ILE A 114      12.100 -18.387  -8.738  1.00  0.68           C  
ATOM    776  O   ILE A 114      12.752 -18.918  -9.625  1.00  0.68           O  
ATOM    777  CB  ILE A 114      12.551 -16.009  -7.998  1.00  0.68           C  
ATOM    778  CG1 ILE A 114      12.398 -14.532  -8.442  1.00  0.68           C  
ATOM    779  CG2 ILE A 114      14.037 -16.437  -8.066  1.00  0.68           C  
ATOM    780  CD1 ILE A 114      12.938 -13.529  -7.415  1.00  0.68           C  
ATOM    781  N   ASN A 115      11.665 -19.115  -7.696  1.00  0.61           N  
ATOM    782  CA  ASN A 115      11.884 -20.551  -7.559  1.00  0.61           C  
ATOM    783  C   ASN A 115      11.241 -21.385  -8.669  1.00  0.61           C  
ATOM    784  O   ASN A 115      11.830 -22.338  -9.176  1.00  0.61           O  
ATOM    785  CB  ASN A 115      11.429 -21.058  -6.171  1.00  0.61           C  
ATOM    786  CG  ASN A 115      12.482 -20.668  -5.141  1.00  0.61           C  
ATOM    787  OD1 ASN A 115      13.472 -21.379  -4.976  1.00  0.61           O  
ATOM    788  ND2 ASN A 115      12.307 -19.534  -4.437  1.00  0.61           N  
ATOM    789  N   ARG A 116      10.028 -21.021  -9.137  1.00  0.56           N  
ATOM    790  CA  ARG A 116       9.371 -21.719 -10.235  1.00  0.56           C  
ATOM    791  C   ARG A 116      10.063 -21.478 -11.595  1.00  0.56           C  
ATOM    792  O   ARG A 116       9.872 -22.284 -12.510  1.00  0.56           O  
ATOM    793  CB  ARG A 116       7.822 -21.467 -10.264  1.00  0.56           C  
ATOM    794  CG  ARG A 116       7.069 -22.111  -9.058  1.00  0.56           C  
ATOM    795  CD  ARG A 116       5.530 -21.937  -9.007  1.00  0.56           C  
ATOM    796  NE  ARG A 116       5.049 -22.448  -7.669  1.00  0.56           N  
ATOM    797  CZ  ARG A 116       3.816 -22.305  -7.148  1.00  0.56           C  
ATOM    798  NH1 ARG A 116       3.636 -22.478  -5.840  1.00  0.56           N  
ATOM    799  NH2 ARG A 116       2.749 -21.965  -7.856  1.00  0.56           N  
ATOM    800  N   ARG A 117      10.937 -20.435 -11.715  1.00  0.46           N  
ATOM    801  CA  ARG A 117      11.860 -20.231 -12.837  1.00  0.46           C  
ATOM    802  C   ARG A 117      13.296 -20.705 -12.596  1.00  0.46           C  
ATOM    803  O   ARG A 117      14.147 -20.574 -13.476  1.00  0.46           O  
ATOM    804  CB  ARG A 117      11.925 -18.752 -13.344  1.00  0.46           C  
ATOM    805  CG  ARG A 117      12.657 -17.740 -12.447  1.00  0.46           C  
ATOM    806  CD  ARG A 117      12.811 -16.330 -13.024  1.00  0.46           C  
ATOM    807  NE  ARG A 117      13.582 -15.511 -12.021  1.00  0.46           N  
ATOM    808  CZ  ARG A 117      14.919 -15.457 -11.938  1.00  0.46           C  
ATOM    809  NH1 ARG A 117      15.486 -14.718 -10.984  1.00  0.46           N  
ATOM    810  NH2 ARG A 117      15.706 -16.124 -12.775  1.00  0.46           N  
ATOM    811  N   LEU A 118      13.616 -21.301 -11.427  1.00  0.50           N  
ATOM    812  CA  LEU A 118      14.913 -21.931 -11.201  1.00  0.50           C  
ATOM    813  C   LEU A 118      14.900 -23.390 -11.654  1.00  0.50           C  
ATOM    814  O   LEU A 118      15.943 -24.025 -11.800  1.00  0.50           O  
ATOM    815  CB  LEU A 118      15.330 -21.872  -9.706  1.00  0.50           C  
ATOM    816  CG  LEU A 118      15.660 -20.463  -9.165  1.00  0.50           C  
ATOM    817  CD1 LEU A 118      15.866 -20.511  -7.644  1.00  0.50           C  
ATOM    818  CD2 LEU A 118      16.880 -19.823  -9.840  1.00  0.50           C  
ATOM    819  N   ARG A 119      13.705 -23.951 -11.947  1.00  0.41           N  
ATOM    820  CA  ARG A 119      13.540 -25.277 -12.523  1.00  0.41           C  
ATOM    821  C   ARG A 119      14.034 -25.350 -13.963  1.00  0.41           C  
ATOM    822  O   ARG A 119      13.258 -25.118 -14.887  1.00  0.41           O  
ATOM    823  CB  ARG A 119      12.044 -25.704 -12.576  1.00  0.41           C  
ATOM    824  CG  ARG A 119      11.326 -25.869 -11.223  1.00  0.41           C  
ATOM    825  CD  ARG A 119       9.884 -26.402 -11.370  1.00  0.41           C  
ATOM    826  NE  ARG A 119       9.074 -25.362 -12.099  1.00  0.41           N  
ATOM    827  CZ  ARG A 119       7.888 -25.587 -12.694  1.00  0.41           C  
ATOM    828  NH1 ARG A 119       7.325 -24.607 -13.398  1.00  0.41           N  
ATOM    829  NH2 ARG A 119       7.240 -26.746 -12.633  1.00  0.41           N  
ATOM    830  N   ASN A 120      15.324 -25.693 -14.189  1.00  0.39           N  
ATOM    831  CA  ASN A 120      15.926 -25.748 -15.515  1.00  0.39           C  
ATOM    832  C   ASN A 120      15.817 -24.431 -16.278  1.00  0.39           C  
ATOM    833  O   ASN A 120      15.000 -24.324 -17.180  1.00  0.39           O  
ATOM    834  CB  ASN A 120      15.358 -26.891 -16.403  1.00  0.39           C  
ATOM    835  CG  ASN A 120      15.582 -28.240 -15.741  1.00  0.39           C  
ATOM    836  OD1 ASN A 120      16.627 -28.497 -15.146  1.00  0.39           O  
ATOM    837  ND2 ASN A 120      14.586 -29.148 -15.857  1.00  0.39           N  
ATOM    838  N   PHE A 121      16.600 -23.386 -15.926  1.00  0.38           N  
ATOM    839  CA  PHE A 121      16.521 -22.026 -16.476  1.00  0.38           C  
ATOM    840  C   PHE A 121      16.112 -21.877 -17.960  1.00  0.38           C  
ATOM    841  O   PHE A 121      15.209 -21.112 -18.290  1.00  0.38           O  
ATOM    842  CB  PHE A 121      17.868 -21.299 -16.180  1.00  0.38           C  
ATOM    843  CG  PHE A 121      17.844 -19.844 -16.573  1.00  0.38           C  
ATOM    844  CD1 PHE A 121      18.480 -19.428 -17.753  1.00  0.38           C  
ATOM    845  CD2 PHE A 121      17.157 -18.895 -15.795  1.00  0.38           C  
ATOM    846  CE1 PHE A 121      18.434 -18.089 -18.156  1.00  0.38           C  
ATOM    847  CE2 PHE A 121      17.111 -17.551 -16.195  1.00  0.38           C  
ATOM    848  CZ  PHE A 121      17.750 -17.150 -17.376  1.00  0.38           C  
ATOM    849  N   TYR A 122      16.708 -22.672 -18.875  1.00  0.33           N  
ATOM    850  CA  TYR A 122      16.424 -22.670 -20.305  1.00  0.33           C  
ATOM    851  C   TYR A 122      15.144 -23.427 -20.712  1.00  0.33           C  
ATOM    852  O   TYR A 122      14.981 -23.823 -21.863  1.00  0.33           O  
ATOM    853  CB  TYR A 122      17.642 -23.293 -21.047  1.00  0.33           C  
ATOM    854  CG  TYR A 122      18.829 -22.363 -20.997  1.00  0.33           C  
ATOM    855  CD1 TYR A 122      18.939 -21.347 -21.959  1.00  0.33           C  
ATOM    856  CD2 TYR A 122      19.834 -22.483 -20.019  1.00  0.33           C  
ATOM    857  CE1 TYR A 122      20.017 -20.451 -21.935  1.00  0.33           C  
ATOM    858  CE2 TYR A 122      20.913 -21.583 -19.990  1.00  0.33           C  
ATOM    859  CZ  TYR A 122      20.997 -20.564 -20.946  1.00  0.33           C  
ATOM    860  OH  TYR A 122      22.063 -19.643 -20.928  1.00  0.33           O  
ATOM    861  N   THR A 123      14.195 -23.607 -19.777  1.00  0.33           N  
ATOM    862  CA  THR A 123      12.920 -24.303 -19.966  1.00  0.33           C  
ATOM    863  C   THR A 123      11.775 -23.428 -19.481  1.00  0.33           C  
ATOM    864  O   THR A 123      10.620 -23.605 -19.863  1.00  0.33           O  
ATOM    865  CB  THR A 123      12.881 -25.604 -19.153  1.00  0.33           C  
ATOM    866  OG1 THR A 123      13.886 -26.495 -19.616  1.00  0.33           O  
ATOM    867  CG2 THR A 123      11.555 -26.372 -19.260  1.00  0.33           C  
ATOM    868  N   PHE A 124      12.054 -22.436 -18.607  1.00  0.29           N  
ATOM    869  CA  PHE A 124      11.036 -21.605 -17.985  1.00  0.29           C  
ATOM    870  C   PHE A 124      10.174 -20.764 -18.943  1.00  0.29           C  
ATOM    871  O   PHE A 124      10.642 -20.144 -19.895  1.00  0.29           O  
ATOM    872  CB  PHE A 124      11.676 -20.715 -16.870  1.00  0.29           C  
ATOM    873  CG  PHE A 124      10.678 -19.772 -16.232  1.00  0.29           C  
ATOM    874  CD1 PHE A 124      10.720 -18.399 -16.535  1.00  0.29           C  
ATOM    875  CD2 PHE A 124       9.630 -20.259 -15.431  1.00  0.29           C  
ATOM    876  CE1 PHE A 124       9.738 -17.529 -16.047  1.00  0.29           C  
ATOM    877  CE2 PHE A 124       8.635 -19.394 -14.960  1.00  0.29           C  
ATOM    878  CZ  PHE A 124       8.691 -18.032 -15.268  1.00  0.29           C  
ATOM    879  N   MET A 125       8.867 -20.671 -18.621  1.00  0.30           N  
ATOM    880  CA  MET A 125       7.948 -19.754 -19.248  1.00  0.30           C  
ATOM    881  C   MET A 125       6.777 -19.496 -18.319  1.00  0.30           C  
ATOM    882  O   MET A 125       6.636 -20.103 -17.261  1.00  0.30           O  
ATOM    883  CB  MET A 125       7.442 -20.260 -20.619  1.00  0.30           C  
ATOM    884  CG  MET A 125       6.625 -21.565 -20.551  1.00  0.30           C  
ATOM    885  SD  MET A 125       6.309 -22.309 -22.177  1.00  0.30           S  
ATOM    886  CE  MET A 125       7.989 -22.972 -22.379  1.00  0.30           C  
ATOM    887  N   ARG A 126       5.904 -18.547 -18.690  1.00  0.31           N  
ATOM    888  CA  ARG A 126       4.706 -18.238 -17.947  1.00  0.31           C  
ATOM    889  C   ARG A 126       3.746 -17.635 -18.935  1.00  0.31           C  
ATOM    890  O   ARG A 126       4.178 -17.061 -19.930  1.00  0.31           O  
ATOM    891  CB  ARG A 126       4.913 -17.243 -16.767  1.00  0.31           C  
ATOM    892  CG  ARG A 126       5.290 -15.779 -17.117  1.00  0.31           C  
ATOM    893  CD  ARG A 126       6.703 -15.626 -17.696  1.00  0.31           C  
ATOM    894  NE  ARG A 126       7.217 -14.275 -17.311  1.00  0.31           N  
ATOM    895  CZ  ARG A 126       8.494 -13.902 -17.453  1.00  0.31           C  
ATOM    896  NH1 ARG A 126       8.940 -12.856 -16.766  1.00  0.31           N  
ATOM    897  NH2 ARG A 126       9.329 -14.540 -18.265  1.00  0.31           N  
ATOM    898  N   SER A 127       2.423 -17.730 -18.690  1.00  0.36           N  
ATOM    899  CA  SER A 127       1.433 -17.089 -19.550  1.00  0.36           C  
ATOM    900  C   SER A 127       1.520 -15.578 -19.533  1.00  0.36           C  
ATOM    901  O   SER A 127       1.431 -14.906 -20.554  1.00  0.36           O  
ATOM    902  CB  SER A 127      -0.033 -17.460 -19.169  1.00  0.36           C  
ATOM    903  OG  SER A 127      -0.352 -17.170 -17.798  1.00  0.36           O  
ATOM    904  N   ARG A 128       1.684 -15.008 -18.330  1.00  0.46           N  
ATOM    905  CA  ARG A 128       1.535 -13.595 -18.151  1.00  0.46           C  
ATOM    906  C   ARG A 128       2.377 -13.094 -16.995  1.00  0.46           C  
ATOM    907  O   ARG A 128       2.547 -13.754 -15.974  1.00  0.46           O  
ATOM    908  CB  ARG A 128       0.034 -13.316 -17.922  1.00  0.46           C  
ATOM    909  CG  ARG A 128      -0.374 -11.843 -17.882  1.00  0.46           C  
ATOM    910  CD  ARG A 128      -0.045 -11.123 -19.185  1.00  0.46           C  
ATOM    911  NE  ARG A 128      -0.490  -9.722 -18.963  1.00  0.46           N  
ATOM    912  CZ  ARG A 128      -0.630  -8.864 -19.970  1.00  0.46           C  
ATOM    913  NH1 ARG A 128      -1.256  -7.716 -19.746  1.00  0.46           N  
ATOM    914  NH2 ARG A 128      -0.429  -9.214 -21.232  1.00  0.46           N  
ATOM    915  N   PHE A 129       2.932 -11.877 -17.132  1.00  0.60           N  
ATOM    916  CA  PHE A 129       3.805 -11.251 -16.162  1.00  0.60           C  
ATOM    917  C   PHE A 129       3.000 -10.583 -15.050  1.00  0.60           C  
ATOM    918  O   PHE A 129       3.512 -10.273 -13.988  1.00  0.60           O  
ATOM    919  CB  PHE A 129       4.678 -10.178 -16.868  1.00  0.60           C  
ATOM    920  CG  PHE A 129       5.644 -10.719 -17.910  1.00  0.60           C  
ATOM    921  CD1 PHE A 129       5.283 -11.516 -19.023  1.00  0.60           C  
ATOM    922  CD2 PHE A 129       6.982 -10.308 -17.814  1.00  0.60           C  
ATOM    923  CE1 PHE A 129       6.226 -11.892 -19.984  1.00  0.60           C  
ATOM    924  CE2 PHE A 129       7.931 -10.689 -18.767  1.00  0.60           C  
ATOM    925  CZ  PHE A 129       7.554 -11.495 -19.844  1.00  0.60           C  
ATOM    926  N   ILE A 130       1.692 -10.363 -15.280  1.00  0.75           N  
ATOM    927  CA  ILE A 130       0.780  -9.728 -14.334  1.00  0.75           C  
ATOM    928  C   ILE A 130      -0.047 -10.733 -13.569  1.00  0.75           C  
ATOM    929  O   ILE A 130      -0.047 -10.754 -12.341  1.00  0.75           O  
ATOM    930  CB  ILE A 130      -0.178  -8.769 -15.046  1.00  0.75           C  
ATOM    931  CG1 ILE A 130       0.615  -7.713 -15.842  1.00  0.75           C  
ATOM    932  CG2 ILE A 130      -1.120  -8.089 -14.023  1.00  0.75           C  
ATOM    933  CD1 ILE A 130       1.505  -6.854 -14.943  1.00  0.75           C  
ATOM    934  N   PHE A 131      -0.786 -11.611 -14.286  1.00  0.67           N  
ATOM    935  CA  PHE A 131      -1.718 -12.554 -13.697  1.00  0.67           C  
ATOM    936  C   PHE A 131      -1.016 -13.497 -12.744  1.00  0.67           C  
ATOM    937  O   PHE A 131      -1.486 -13.725 -11.639  1.00  0.67           O  
ATOM    938  CB  PHE A 131      -2.464 -13.318 -14.838  1.00  0.67           C  
ATOM    939  CG  PHE A 131      -3.118 -14.605 -14.393  1.00  0.67           C  
ATOM    940  CD1 PHE A 131      -2.430 -15.820 -14.563  1.00  0.67           C  
ATOM    941  CD2 PHE A 131      -4.347 -14.606 -13.720  1.00  0.67           C  
ATOM    942  CE1 PHE A 131      -2.953 -17.014 -14.056  1.00  0.67           C  
ATOM    943  CE2 PHE A 131      -4.872 -15.804 -13.213  1.00  0.67           C  
ATOM    944  CZ  PHE A 131      -4.175 -17.004 -13.376  1.00  0.67           C  
ATOM    945  N   GLN A 132       0.153 -14.032 -13.129  1.00  0.68           N  
ATOM    946  CA  GLN A 132       0.878 -14.948 -12.286  1.00  0.68           C  
ATOM    947  C   GLN A 132       1.363 -14.298 -10.991  1.00  0.68           C  
ATOM    948  O   GLN A 132       1.207 -14.880  -9.925  1.00  0.68           O  
ATOM    949  CB  GLN A 132       2.030 -15.581 -13.088  1.00  0.68           C  
ATOM    950  CG  GLN A 132       1.586 -16.347 -14.369  1.00  0.68           C  
ATOM    951  CD  GLN A 132       0.961 -17.721 -14.114  1.00  0.68           C  
ATOM    952  OE1 GLN A 132       1.149 -18.349 -13.071  1.00  0.68           O  
ATOM    953  NE2 GLN A 132       0.225 -18.254 -15.115  1.00  0.68           N  
ATOM    954  N   ILE A 133       1.888 -13.051 -11.019  1.00  0.77           N  
ATOM    955  CA  ILE A 133       2.280 -12.320  -9.814  1.00  0.77           C  
ATOM    956  C   ILE A 133       1.084 -12.095  -8.884  1.00  0.77           C  
ATOM    957  O   ILE A 133       1.135 -12.357  -7.685  1.00  0.77           O  
ATOM    958  CB  ILE A 133       2.966 -10.998 -10.195  1.00  0.77           C  
ATOM    959  CG1 ILE A 133       4.302 -11.285 -10.929  1.00  0.77           C  
ATOM    960  CG2 ILE A 133       3.173 -10.074  -8.967  1.00  0.77           C  
ATOM    961  CD1 ILE A 133       5.057 -10.017 -11.343  1.00  0.77           C  
ATOM    962  N   LEU A 134      -0.065 -11.665  -9.430  1.00  0.78           N  
ATOM    963  CA  LEU A 134      -1.297 -11.466  -8.680  1.00  0.78           C  
ATOM    964  C   LEU A 134      -1.932 -12.750  -8.143  1.00  0.78           C  
ATOM    965  O   LEU A 134      -2.394 -12.796  -7.006  1.00  0.78           O  
ATOM    966  CB  LEU A 134      -2.286 -10.632  -9.532  1.00  0.78           C  
ATOM    967  CG  LEU A 134      -2.195  -9.104  -9.293  1.00  0.78           C  
ATOM    968  CD1 LEU A 134      -0.760  -8.559  -9.178  1.00  0.78           C  
ATOM    969  CD2 LEU A 134      -2.941  -8.340 -10.396  1.00  0.78           C  
ATOM    970  N   TYR A 135      -1.939 -13.839  -8.931  1.00  0.70           N  
ATOM    971  CA  TYR A 135      -2.378 -15.164  -8.522  1.00  0.70           C  
ATOM    972  C   TYR A 135      -1.519 -15.767  -7.401  1.00  0.70           C  
ATOM    973  O   TYR A 135      -2.023 -16.272  -6.406  1.00  0.70           O  
ATOM    974  CB  TYR A 135      -2.363 -16.069  -9.789  1.00  0.70           C  
ATOM    975  CG  TYR A 135      -2.767 -17.486  -9.505  1.00  0.70           C  
ATOM    976  CD1 TYR A 135      -1.797 -18.435  -9.144  1.00  0.70           C  
ATOM    977  CD2 TYR A 135      -4.117 -17.853  -9.495  1.00  0.70           C  
ATOM    978  CE1 TYR A 135      -2.169 -19.726  -8.749  1.00  0.70           C  
ATOM    979  CE2 TYR A 135      -4.495 -19.146  -9.113  1.00  0.70           C  
ATOM    980  CZ  TYR A 135      -3.522 -20.074  -8.730  1.00  0.70           C  
ATOM    981  OH  TYR A 135      -3.932 -21.314  -8.217  1.00  0.70           O  
ATOM    982  N   ARG A 136      -0.173 -15.694  -7.493  1.00  0.64           N  
ATOM    983  CA  ARG A 136       0.707 -16.232  -6.459  1.00  0.64           C  
ATOM    984  C   ARG A 136       0.610 -15.428  -5.170  1.00  0.64           C  
ATOM    985  O   ARG A 136       0.837 -15.917  -4.068  1.00  0.64           O  
ATOM    986  CB  ARG A 136       2.184 -16.206  -6.898  1.00  0.64           C  
ATOM    987  CG  ARG A 136       2.585 -17.091  -8.086  1.00  0.64           C  
ATOM    988  CD  ARG A 136       2.459 -18.600  -7.932  1.00  0.64           C  
ATOM    989  NE  ARG A 136       3.137 -19.165  -9.156  1.00  0.64           N  
ATOM    990  CZ  ARG A 136       2.524 -19.295 -10.337  1.00  0.64           C  
ATOM    991  NH1 ARG A 136       3.215 -19.601 -11.432  1.00  0.64           N  
ATOM    992  NH2 ARG A 136       1.221 -19.108 -10.472  1.00  0.64           N  
ATOM    993  N   ASN A 137       0.254 -14.140  -5.277  1.00  0.75           N  
ATOM    994  CA  ASN A 137      -0.088 -13.323  -4.139  1.00  0.75           C  
ATOM    995  C   ASN A 137      -1.369 -13.822  -3.450  1.00  0.75           C  
ATOM    996  O   ASN A 137      -1.421 -13.981  -2.232  1.00  0.75           O  
ATOM    997  CB  ASN A 137      -0.176 -11.878  -4.674  1.00  0.75           C  
ATOM    998  CG  ASN A 137      -0.541 -10.876  -3.603  1.00  0.75           C  
ATOM    999  OD1 ASN A 137      -0.456 -11.133  -2.407  1.00  0.75           O  
ATOM   1000  ND2 ASN A 137      -0.973  -9.682  -4.055  1.00  0.75           N  
ATOM   1001  N   ALA A 138      -2.417 -14.164  -4.223  1.00  0.75           N  
ATOM   1002  CA  ALA A 138      -3.617 -14.797  -3.707  1.00  0.75           C  
ATOM   1003  C   ALA A 138      -3.341 -16.155  -3.044  1.00  0.75           C  
ATOM   1004  O   ALA A 138      -3.824 -16.427  -1.945  1.00  0.75           O  
ATOM   1005  CB  ALA A 138      -4.670 -14.879  -4.825  1.00  0.75           C  
ATOM   1006  N   GLU A 139      -2.444 -16.972  -3.635  1.00  0.67           N  
ATOM   1007  CA  GLU A 139      -1.893 -18.202  -3.074  1.00  0.67           C  
ATOM   1008  C   GLU A 139      -1.265 -18.000  -1.677  1.00  0.67           C  
ATOM   1009  O   GLU A 139      -1.487 -18.779  -0.745  1.00  0.67           O  
ATOM   1010  CB  GLU A 139      -0.894 -18.787  -4.125  1.00  0.67           C  
ATOM   1011  CG  GLU A 139      -0.302 -20.200  -3.864  1.00  0.67           C  
ATOM   1012  CD  GLU A 139       0.640 -20.734  -4.961  1.00  0.67           C  
ATOM   1013  OE1 GLU A 139       1.398 -21.705  -4.684  1.00  0.67           O  
ATOM   1014  OE2 GLU A 139       0.675 -20.213  -6.106  1.00  0.67           O  
ATOM   1015  N   LEU A 140      -0.525 -16.890  -1.443  1.00  0.73           N  
ATOM   1016  CA  LEU A 140      -0.081 -16.496  -0.111  1.00  0.73           C  
ATOM   1017  C   LEU A 140      -1.207 -16.165   0.861  1.00  0.73           C  
ATOM   1018  O   LEU A 140      -1.178 -16.597   2.014  1.00  0.73           O  
ATOM   1019  CB  LEU A 140       0.831 -15.252  -0.129  1.00  0.73           C  
ATOM   1020  CG  LEU A 140       2.163 -15.369  -0.874  1.00  0.73           C  
ATOM   1021  CD1 LEU A 140       2.794 -13.970  -0.860  1.00  0.73           C  
ATOM   1022  CD2 LEU A 140       3.085 -16.417  -0.235  1.00  0.73           C  
ATOM   1023  N   TYR A 141      -2.246 -15.415   0.427  1.00  0.72           N  
ATOM   1024  CA  TYR A 141      -3.410 -15.101   1.246  1.00  0.72           C  
ATOM   1025  C   TYR A 141      -4.126 -16.374   1.695  1.00  0.72           C  
ATOM   1026  O   TYR A 141      -4.478 -16.503   2.866  1.00  0.72           O  
ATOM   1027  CB  TYR A 141      -4.414 -14.152   0.519  1.00  0.72           C  
ATOM   1028  CG  TYR A 141      -4.009 -12.694   0.581  1.00  0.72           C  
ATOM   1029  CD1 TYR A 141      -3.502 -12.008  -0.538  1.00  0.72           C  
ATOM   1030  CD2 TYR A 141      -4.222 -11.968   1.764  1.00  0.72           C  
ATOM   1031  CE1 TYR A 141      -3.203 -10.637  -0.468  1.00  0.72           C  
ATOM   1032  CE2 TYR A 141      -3.934 -10.596   1.836  1.00  0.72           C  
ATOM   1033  CZ  TYR A 141      -3.419  -9.934   0.721  1.00  0.72           C  
ATOM   1034  OH  TYR A 141      -3.105  -8.564   0.803  1.00  0.72           O  
ATOM   1035  N   LEU A 142      -4.279 -17.381   0.808  1.00  0.68           N  
ATOM   1036  CA  LEU A 142      -4.798 -18.698   1.157  1.00  0.68           C  
ATOM   1037  C   LEU A 142      -3.968 -19.427   2.218  1.00  0.68           C  
ATOM   1038  O   LEU A 142      -4.496 -19.961   3.194  1.00  0.68           O  
ATOM   1039  CB  LEU A 142      -4.864 -19.612  -0.095  1.00  0.68           C  
ATOM   1040  CG  LEU A 142      -5.804 -19.138  -1.224  1.00  0.68           C  
ATOM   1041  CD1 LEU A 142      -5.607 -20.009  -2.474  1.00  0.68           C  
ATOM   1042  CD2 LEU A 142      -7.283 -19.134  -0.810  1.00  0.68           C  
ATOM   1043  N   THR A 143      -2.625 -19.427   2.089  1.00  0.70           N  
ATOM   1044  CA  THR A 143      -1.713 -20.010   3.079  1.00  0.70           C  
ATOM   1045  C   THR A 143      -1.792 -19.327   4.436  1.00  0.70           C  
ATOM   1046  O   THR A 143      -1.844 -19.986   5.476  1.00  0.70           O  
ATOM   1047  CB  THR A 143      -0.264 -20.039   2.597  1.00  0.70           C  
ATOM   1048  OG1 THR A 143      -0.148 -20.938   1.502  1.00  0.70           O  
ATOM   1049  CG2 THR A 143       0.693 -20.594   3.662  1.00  0.70           C  
ATOM   1050  N   ALA A 144      -1.854 -17.980   4.476  1.00  0.74           N  
ATOM   1051  CA  ALA A 144      -2.042 -17.212   5.693  1.00  0.74           C  
ATOM   1052  C   ALA A 144      -3.383 -17.492   6.372  1.00  0.74           C  
ATOM   1053  O   ALA A 144      -3.473 -17.634   7.590  1.00  0.74           O  
ATOM   1054  CB  ALA A 144      -1.892 -15.714   5.361  1.00  0.74           C  
ATOM   1055  N   LEU A 145      -4.452 -17.630   5.569  1.00  0.72           N  
ATOM   1056  CA  LEU A 145      -5.794 -17.990   5.986  1.00  0.72           C  
ATOM   1057  C   LEU A 145      -5.858 -19.379   6.622  1.00  0.72           C  
ATOM   1058  O   LEU A 145      -6.452 -19.574   7.680  1.00  0.72           O  
ATOM   1059  CB  LEU A 145      -6.711 -17.788   4.750  1.00  0.72           C  
ATOM   1060  CG  LEU A 145      -8.240 -17.769   4.942  1.00  0.72           C  
ATOM   1061  CD1 LEU A 145      -8.866 -19.121   4.576  1.00  0.72           C  
ATOM   1062  CD2 LEU A 145      -8.679 -17.284   6.327  1.00  0.72           C  
ATOM   1063  N   ARG A 146      -5.137 -20.370   6.065  1.00  0.62           N  
ATOM   1064  CA  ARG A 146      -4.923 -21.654   6.715  1.00  0.62           C  
ATOM   1065  C   ARG A 146      -4.204 -21.556   8.063  1.00  0.62           C  
ATOM   1066  O   ARG A 146      -4.530 -22.249   9.024  1.00  0.62           O  
ATOM   1067  CB  ARG A 146      -4.115 -22.579   5.781  1.00  0.62           C  
ATOM   1068  CG  ARG A 146      -3.988 -24.023   6.304  1.00  0.62           C  
ATOM   1069  CD  ARG A 146      -3.007 -24.896   5.519  1.00  0.62           C  
ATOM   1070  NE  ARG A 146      -1.627 -24.352   5.806  1.00  0.62           N  
ATOM   1071  CZ  ARG A 146      -0.555 -24.678   5.064  1.00  0.62           C  
ATOM   1072  NH1 ARG A 146       0.541 -23.943   5.102  1.00  0.62           N  
ATOM   1073  NH2 ARG A 146      -0.521 -25.737   4.278  1.00  0.62           N  
ATOM   1074  N   SER A 147      -3.199 -20.670   8.196  1.00  0.74           N  
ATOM   1075  CA  SER A 147      -2.553 -20.401   9.477  1.00  0.74           C  
ATOM   1076  C   SER A 147      -3.510 -19.839  10.512  1.00  0.74           C  
ATOM   1077  O   SER A 147      -3.430 -20.187  11.685  1.00  0.74           O  
ATOM   1078  CB  SER A 147      -1.320 -19.476   9.354  1.00  0.74           C  
ATOM   1079  OG  SER A 147      -0.334 -20.105   8.535  1.00  0.74           O  
ATOM   1080  N   ILE A 148      -4.474 -18.986  10.109  1.00  0.74           N  
ATOM   1081  CA  ILE A 148      -5.563 -18.529  10.966  1.00  0.74           C  
ATOM   1082  C   ILE A 148      -6.450 -19.682  11.432  1.00  0.74           C  
ATOM   1083  O   ILE A 148      -6.744 -19.780  12.621  1.00  0.74           O  
ATOM   1084  CB  ILE A 148      -6.380 -17.436  10.276  1.00  0.74           C  
ATOM   1085  CG1 ILE A 148      -5.515 -16.163  10.097  1.00  0.74           C  
ATOM   1086  CG2 ILE A 148      -7.678 -17.108  11.050  1.00  0.74           C  
ATOM   1087  CD1 ILE A 148      -6.096 -15.158   9.094  1.00  0.74           C  
ATOM   1088  N   ASP A 149      -6.821 -20.625  10.536  1.00  0.70           N  
ATOM   1089  CA  ASP A 149      -7.616 -21.810  10.840  1.00  0.70           C  
ATOM   1090  C   ASP A 149      -6.951 -22.677  11.935  1.00  0.70           C  
ATOM   1091  O   ASP A 149      -7.574 -23.074  12.917  1.00  0.70           O  
ATOM   1092  CB  ASP A 149      -7.840 -22.569   9.498  1.00  0.70           C  
ATOM   1093  CG  ASP A 149      -9.044 -23.502   9.519  1.00  0.70           C  
ATOM   1094  OD1 ASP A 149      -8.903 -24.734   9.694  1.00  0.70           O  
ATOM   1095  OD2 ASP A 149     -10.174 -23.003   9.387  1.00  0.70           O  
ATOM   1096  N   ARG A 150      -5.614 -22.876  11.858  1.00  0.68           N  
ATOM   1097  CA  ARG A 150      -4.821 -23.509  12.910  1.00  0.68           C  
ATOM   1098  C   ARG A 150      -4.827 -22.773  14.261  1.00  0.68           C  
ATOM   1099  O   ARG A 150      -4.848 -23.396  15.319  1.00  0.68           O  
ATOM   1100  CB  ARG A 150      -3.351 -23.727  12.462  1.00  0.68           C  
ATOM   1101  CG  ARG A 150      -3.199 -24.631  11.222  1.00  0.68           C  
ATOM   1102  CD  ARG A 150      -1.734 -24.926  10.896  1.00  0.68           C  
ATOM   1103  NE  ARG A 150      -1.666 -25.455   9.509  1.00  0.68           N  
ATOM   1104  CZ  ARG A 150      -1.732 -26.744   9.171  1.00  0.68           C  
ATOM   1105  NH1 ARG A 150      -1.384 -27.055   7.931  1.00  0.68           N  
ATOM   1106  NH2 ARG A 150      -2.112 -27.716   9.989  1.00  0.68           N  
ATOM   1107  N   LYS A 151      -4.808 -21.424  14.280  1.00  0.73           N  
ATOM   1108  CA  LYS A 151      -4.977 -20.644  15.505  1.00  0.73           C  
ATOM   1109  C   LYS A 151      -6.371 -20.816  16.107  1.00  0.73           C  
ATOM   1110  O   LYS A 151      -6.529 -21.011  17.308  1.00  0.73           O  
ATOM   1111  CB  LYS A 151      -4.694 -19.142  15.265  1.00  0.73           C  
ATOM   1112  CG  LYS A 151      -3.267 -18.822  14.781  1.00  0.73           C  
ATOM   1113  CD  LYS A 151      -3.185 -17.346  14.382  1.00  0.73           C  
ATOM   1114  CE  LYS A 151      -1.945 -16.894  13.629  1.00  0.73           C  
ATOM   1115  NZ  LYS A 151      -2.021 -15.421  13.499  1.00  0.73           N  
ATOM   1116  N   SER A 152      -7.429 -20.829  15.265  1.00  0.75           N  
ATOM   1117  CA  SER A 152      -8.793 -21.128  15.698  1.00  0.75           C  
ATOM   1118  C   SER A 152      -8.920 -22.494  16.344  1.00  0.75           C  
ATOM   1119  O   SER A 152      -9.530 -22.626  17.401  1.00  0.75           O  
ATOM   1120  CB  SER A 152      -9.820 -21.106  14.538  1.00  0.75           C  
ATOM   1121  OG  SER A 152      -9.901 -19.804  13.957  1.00  0.75           O  
ATOM   1122  N   GLU A 153      -8.274 -23.524  15.757  1.00  0.62           N  
ATOM   1123  CA  GLU A 153      -8.205 -24.886  16.265  1.00  0.62           C  
ATOM   1124  C   GLU A 153      -7.661 -24.986  17.688  1.00  0.62           C  
ATOM   1125  O   GLU A 153      -8.203 -25.708  18.523  1.00  0.62           O  
ATOM   1126  CB  GLU A 153      -7.340 -25.729  15.289  1.00  0.62           C  
ATOM   1127  CG  GLU A 153      -7.058 -27.193  15.718  1.00  0.62           C  
ATOM   1128  CD  GLU A 153      -7.390 -28.205  14.628  1.00  0.62           C  
ATOM   1129  OE1 GLU A 153      -6.511 -29.036  14.291  1.00  0.62           O  
ATOM   1130  OE2 GLU A 153      -8.559 -28.172  14.154  1.00  0.62           O  
ATOM   1131  N   GLN A 154      -6.601 -24.226  18.041  1.00  0.69           N  
ATOM   1132  CA  GLN A 154      -6.095 -24.205  19.407  1.00  0.69           C  
ATOM   1133  C   GLN A 154      -7.107 -23.621  20.396  1.00  0.69           C  
ATOM   1134  O   GLN A 154      -7.378 -24.210  21.444  1.00  0.69           O  
ATOM   1135  CB  GLN A 154      -4.730 -23.458  19.454  1.00  0.69           C  
ATOM   1136  CG  GLN A 154      -4.039 -23.357  20.846  1.00  0.69           C  
ATOM   1137  CD  GLN A 154      -4.628 -22.210  21.677  1.00  0.69           C  
ATOM   1138  OE1 GLN A 154      -5.055 -21.210  21.115  1.00  0.69           O  
ATOM   1139  NE2 GLN A 154      -4.685 -22.354  23.018  1.00  0.69           N  
ATOM   1140  N   ILE A 155      -7.729 -22.476  20.044  1.00  0.72           N  
ATOM   1141  CA  ILE A 155      -8.687 -21.749  20.873  1.00  0.72           C  
ATOM   1142  C   ILE A 155      -9.969 -22.545  21.127  1.00  0.72           C  
ATOM   1143  O   ILE A 155     -10.551 -22.512  22.214  1.00  0.72           O  
ATOM   1144  CB  ILE A 155      -8.988 -20.358  20.298  1.00  0.72           C  
ATOM   1145  CG1 ILE A 155      -7.698 -19.497  20.302  1.00  0.72           C  
ATOM   1146  CG2 ILE A 155     -10.112 -19.674  21.114  1.00  0.72           C  
ATOM   1147  CD1 ILE A 155      -7.817 -18.144  19.588  1.00  0.72           C  
ATOM   1148  N   GLU A 156     -10.437 -23.332  20.134  1.00  0.65           N  
ATOM   1149  CA  GLU A 156     -11.671 -24.111  20.179  1.00  0.65           C  
ATOM   1150  C   GLU A 156     -11.861 -25.000  21.405  1.00  0.65           C  
ATOM   1151  O   GLU A 156     -12.950 -25.071  21.974  1.00  0.65           O  
ATOM   1152  CB  GLU A 156     -11.763 -25.038  18.945  1.00  0.65           C  
ATOM   1153  CG  GLU A 156     -12.312 -24.351  17.677  1.00  0.65           C  
ATOM   1154  CD  GLU A 156     -12.255 -25.278  16.478  1.00  0.65           C  
ATOM   1155  OE1 GLU A 156     -11.925 -26.483  16.649  1.00  0.65           O  
ATOM   1156  OE2 GLU A 156     -12.546 -24.806  15.352  1.00  0.65           O  
ATOM   1157  N   SER A 157     -10.809 -25.692  21.885  1.00  0.61           N  
ATOM   1158  CA  SER A 157     -10.939 -26.592  23.027  1.00  0.61           C  
ATOM   1159  C   SER A 157     -10.783 -25.880  24.361  1.00  0.61           C  
ATOM   1160  O   SER A 157     -11.049 -26.442  25.425  1.00  0.61           O  
ATOM   1161  CB  SER A 157      -9.946 -27.782  22.944  1.00  0.61           C  
ATOM   1162  OG  SER A 157      -8.580 -27.363  23.011  1.00  0.61           O  
ATOM   1163  N   GLN A 158     -10.409 -24.587  24.338  1.00  0.65           N  
ATOM   1164  CA  GLN A 158     -10.303 -23.763  25.524  1.00  0.65           C  
ATOM   1165  C   GLN A 158     -11.607 -23.026  25.797  1.00  0.65           C  
ATOM   1166  O   GLN A 158     -11.849 -22.516  26.887  1.00  0.65           O  
ATOM   1167  CB  GLN A 158      -9.149 -22.754  25.348  1.00  0.65           C  
ATOM   1168  CG  GLN A 158      -7.803 -23.393  24.918  1.00  0.65           C  
ATOM   1169  CD  GLN A 158      -7.337 -24.488  25.870  1.00  0.65           C  
ATOM   1170  OE1 GLN A 158      -7.272 -24.324  27.094  1.00  0.65           O  
ATOM   1171  NE2 GLN A 158      -6.993 -25.668  25.307  1.00  0.65           N  
ATOM   1172  N   LEU A 159     -12.514 -23.024  24.803  1.00  0.66           N  
ATOM   1173  CA  LEU A 159     -13.740 -22.251  24.764  1.00  0.66           C  
ATOM   1174  C   LEU A 159     -14.756 -22.499  25.875  1.00  0.66           C  
ATOM   1175  O   LEU A 159     -15.310 -21.578  26.470  1.00  0.66           O  
ATOM   1176  CB  LEU A 159     -14.432 -22.559  23.424  1.00  0.66           C  
ATOM   1177  CG  LEU A 159     -15.473 -21.516  23.007  1.00  0.66           C  
ATOM   1178  CD1 LEU A 159     -14.858 -20.521  22.024  1.00  0.66           C  
ATOM   1179  CD2 LEU A 159     -16.684 -22.217  22.392  1.00  0.66           C  
ATOM   1180  N   HIS A 160     -15.015 -23.777  26.209  1.00  0.54           N  
ATOM   1181  CA  HIS A 160     -16.067 -24.144  27.148  1.00  0.54           C  
ATOM   1182  C   HIS A 160     -15.546 -24.269  28.569  1.00  0.54           C  
ATOM   1183  O   HIS A 160     -16.219 -24.787  29.454  1.00  0.54           O  
ATOM   1184  CB  HIS A 160     -16.738 -25.483  26.763  1.00  0.54           C  
ATOM   1185  CG  HIS A 160     -17.409 -25.444  25.426  1.00  0.54           C  
ATOM   1186  ND1 HIS A 160     -18.545 -24.677  25.275  1.00  0.54           N  
ATOM   1187  CD2 HIS A 160     -17.128 -26.103  24.272  1.00  0.54           C  
ATOM   1188  CE1 HIS A 160     -18.940 -24.883  24.037  1.00  0.54           C  
ATOM   1189  NE2 HIS A 160     -18.118 -25.741  23.385  1.00  0.54           N  
ATOM   1190  N   GLN A 161     -14.325 -23.769  28.842  1.00  0.56           N  
ATOM   1191  CA  GLN A 161     -13.707 -23.831  30.155  1.00  0.56           C  
ATOM   1192  C   GLN A 161     -13.949 -22.549  30.939  1.00  0.56           C  
ATOM   1193  O   GLN A 161     -13.386 -22.348  32.015  1.00  0.56           O  
ATOM   1194  CB  GLN A 161     -12.180 -24.041  30.014  1.00  0.56           C  
ATOM   1195  CG  GLN A 161     -11.797 -25.369  29.320  1.00  0.56           C  
ATOM   1196  CD  GLN A 161     -10.279 -25.486  29.185  1.00  0.56           C  
ATOM   1197  OE1 GLN A 161      -9.508 -24.967  29.993  1.00  0.56           O  
ATOM   1198  NE2 GLN A 161      -9.807 -26.180  28.129  1.00  0.56           N  
ATOM   1199  N   SER A 162     -14.822 -21.669  30.405  1.00  0.61           N  
ATOM   1200  CA  SER A 162     -15.059 -20.311  30.870  1.00  0.61           C  
ATOM   1201  C   SER A 162     -13.938 -19.367  30.493  1.00  0.61           C  
ATOM   1202  O   SER A 162     -13.038 -19.687  29.722  1.00  0.61           O  
ATOM   1203  CB  SER A 162     -15.427 -20.184  32.382  1.00  0.61           C  
ATOM   1204  OG  SER A 162     -16.126 -18.967  32.684  1.00  0.61           O  
ATOM   1205  N   THR A 163     -14.018 -18.127  30.990  1.00  0.64           N  
ATOM   1206  CA  THR A 163     -13.095 -17.047  30.684  1.00  0.64           C  
ATOM   1207  C   THR A 163     -11.640 -17.327  31.017  1.00  0.64           C  
ATOM   1208  O   THR A 163     -11.278 -17.920  32.034  1.00  0.64           O  
ATOM   1209  CB  THR A 163     -13.522 -15.730  31.324  1.00  0.64           C  
ATOM   1210  OG1 THR A 163     -12.752 -14.620  30.883  1.00  0.64           O  
ATOM   1211  CG2 THR A 163     -13.447 -15.788  32.857  1.00  0.64           C  
ATOM   1212  N   ARG A 164     -10.751 -16.861  30.131  1.00  0.60           N  
ATOM   1213  CA  ARG A 164      -9.347 -16.775  30.409  1.00  0.60           C  
ATOM   1214  C   ARG A 164      -8.862 -15.552  29.665  1.00  0.60           C  
ATOM   1215  O   ARG A 164      -9.107 -15.404  28.469  1.00  0.60           O  
ATOM   1216  CB  ARG A 164      -8.623 -18.059  29.936  1.00  0.60           C  
ATOM   1217  CG  ARG A 164      -7.108 -18.134  30.238  1.00  0.60           C  
ATOM   1218  CD  ARG A 164      -6.381 -19.394  29.723  1.00  0.60           C  
ATOM   1219  NE  ARG A 164      -7.135 -20.579  30.240  1.00  0.60           N  
ATOM   1220  CZ  ARG A 164      -7.221 -21.768  29.624  1.00  0.60           C  
ATOM   1221  NH1 ARG A 164      -7.900 -22.745  30.222  1.00  0.60           N  
ATOM   1222  NH2 ARG A 164      -6.673 -22.031  28.450  1.00  0.60           N  
ATOM   1223  N   ASN A 165      -8.161 -14.630  30.360  1.00  0.66           N  
ATOM   1224  CA  ASN A 165      -7.743 -13.351  29.798  1.00  0.66           C  
ATOM   1225  C   ASN A 165      -6.851 -13.510  28.572  1.00  0.66           C  
ATOM   1226  O   ASN A 165      -7.064 -12.852  27.562  1.00  0.66           O  
ATOM   1227  CB  ASN A 165      -7.023 -12.479  30.864  1.00  0.66           C  
ATOM   1228  CG  ASN A 165      -8.008 -12.058  31.951  1.00  0.66           C  
ATOM   1229  OD1 ASN A 165      -9.221 -12.206  31.832  1.00  0.66           O  
ATOM   1230  ND2 ASN A 165      -7.482 -11.509  33.069  1.00  0.66           N  
ATOM   1231  N   GLU A 166      -5.889 -14.454  28.614  1.00  0.69           N  
ATOM   1232  CA  GLU A 166      -5.029 -14.827  27.502  1.00  0.69           C  
ATOM   1233  C   GLU A 166      -5.785 -15.227  26.226  1.00  0.69           C  
ATOM   1234  O   GLU A 166      -5.556 -14.657  25.163  1.00  0.69           O  
ATOM   1235  CB  GLU A 166      -4.143 -16.003  27.986  1.00  0.69           C  
ATOM   1236  CG  GLU A 166      -3.087 -15.594  29.051  1.00  0.69           C  
ATOM   1237  CD  GLU A 166      -1.700 -15.270  28.486  1.00  0.69           C  
ATOM   1238  OE1 GLU A 166      -1.466 -15.494  27.277  1.00  0.69           O  
ATOM   1239  OE2 GLU A 166      -0.864 -14.801  29.299  1.00  0.69           O  
ATOM   1240  N   GLU A 167      -6.784 -16.139  26.314  1.00  0.72           N  
ATOM   1241  CA  GLU A 167      -7.581 -16.586  25.175  1.00  0.72           C  
ATOM   1242  C   GLU A 167      -8.392 -15.455  24.550  1.00  0.72           C  
ATOM   1243  O   GLU A 167      -8.436 -15.275  23.337  1.00  0.72           O  
ATOM   1244  CB  GLU A 167      -8.601 -17.682  25.594  1.00  0.72           C  
ATOM   1245  CG  GLU A 167      -8.053 -18.849  26.447  1.00  0.72           C  
ATOM   1246  CD  GLU A 167      -7.121 -19.840  25.764  1.00  0.72           C  
ATOM   1247  OE1 GLU A 167      -7.352 -20.195  24.591  1.00  0.72           O  
ATOM   1248  OE2 GLU A 167      -6.226 -20.343  26.500  1.00  0.72           O  
ATOM   1249  N   LEU A 168      -9.048 -14.619  25.386  1.00  0.73           N  
ATOM   1250  CA  LEU A 168      -9.808 -13.467  24.929  1.00  0.73           C  
ATOM   1251  C   LEU A 168      -8.931 -12.400  24.288  1.00  0.73           C  
ATOM   1252  O   LEU A 168      -9.285 -11.838  23.255  1.00  0.73           O  
ATOM   1253  CB  LEU A 168     -10.708 -12.897  26.052  1.00  0.73           C  
ATOM   1254  CG  LEU A 168     -11.917 -13.803  26.383  1.00  0.73           C  
ATOM   1255  CD1 LEU A 168     -12.559 -13.388  27.713  1.00  0.73           C  
ATOM   1256  CD2 LEU A 168     -12.978 -13.778  25.269  1.00  0.73           C  
ATOM   1257  N   ILE A 169      -7.729 -12.131  24.837  1.00  0.69           N  
ATOM   1258  CA  ILE A 169      -6.742 -11.277  24.184  1.00  0.69           C  
ATOM   1259  C   ILE A 169      -6.288 -11.842  22.837  1.00  0.69           C  
ATOM   1260  O   ILE A 169      -6.302 -11.117  21.842  1.00  0.69           O  
ATOM   1261  CB  ILE A 169      -5.563 -10.966  25.109  1.00  0.69           C  
ATOM   1262  CG1 ILE A 169      -6.054 -10.105  26.300  1.00  0.69           C  
ATOM   1263  CG2 ILE A 169      -4.435 -10.228  24.350  1.00  0.69           C  
ATOM   1264  CD1 ILE A 169      -5.040 -10.009  27.447  1.00  0.69           C  
ATOM   1265  N   GLU A 170      -5.974 -13.155  22.735  1.00  0.74           N  
ATOM   1266  CA  GLU A 170      -5.654 -13.796  21.462  1.00  0.74           C  
ATOM   1267  C   GLU A 170      -6.793 -13.740  20.437  1.00  0.74           C  
ATOM   1268  O   GLU A 170      -6.592 -13.410  19.269  1.00  0.74           O  
ATOM   1269  CB  GLU A 170      -5.165 -15.258  21.642  1.00  0.74           C  
ATOM   1270  CG  GLU A 170      -4.564 -15.822  20.323  1.00  0.74           C  
ATOM   1271  CD  GLU A 170      -3.858 -17.177  20.402  1.00  0.74           C  
ATOM   1272  OE1 GLU A 170      -3.670 -17.713  21.518  1.00  0.74           O  
ATOM   1273  OE2 GLU A 170      -3.469 -17.655  19.298  1.00  0.74           O  
ATOM   1274  N   LEU A 171      -8.056 -13.973  20.853  1.00  0.77           N  
ATOM   1275  CA  LEU A 171      -9.236 -13.807  20.014  1.00  0.77           C  
ATOM   1276  C   LEU A 171      -9.405 -12.398  19.458  1.00  0.77           C  
ATOM   1277  O   LEU A 171      -9.658 -12.211  18.270  1.00  0.77           O  
ATOM   1278  CB  LEU A 171     -10.506 -14.139  20.835  1.00  0.77           C  
ATOM   1279  CG  LEU A 171     -10.754 -15.641  21.016  1.00  0.77           C  
ATOM   1280  CD1 LEU A 171     -11.744 -15.902  22.153  1.00  0.77           C  
ATOM   1281  CD2 LEU A 171     -11.264 -16.254  19.709  1.00  0.77           C  
ATOM   1282  N   MET A 172      -9.227 -11.363  20.295  1.00  0.71           N  
ATOM   1283  CA  MET A 172      -9.250  -9.973  19.871  1.00  0.71           C  
ATOM   1284  C   MET A 172      -8.086  -9.603  18.951  1.00  0.71           C  
ATOM   1285  O   MET A 172      -8.246  -8.876  17.971  1.00  0.71           O  
ATOM   1286  CB  MET A 172      -9.288  -9.047  21.104  1.00  0.71           C  
ATOM   1287  CG  MET A 172     -10.615  -9.155  21.884  1.00  0.71           C  
ATOM   1288  SD  MET A 172     -10.620  -8.246  23.456  1.00  0.71           S  
ATOM   1289  CE  MET A 172     -10.636  -6.600  22.700  1.00  0.71           C  
ATOM   1290  N   GLU A 173      -6.870 -10.128  19.211  1.00  0.71           N  
ATOM   1291  CA  GLU A 173      -5.728  -9.996  18.316  1.00  0.71           C  
ATOM   1292  C   GLU A 173      -5.976 -10.634  16.950  1.00  0.71           C  
ATOM   1293  O   GLU A 173      -5.686 -10.068  15.888  1.00  0.71           O  
ATOM   1294  CB  GLU A 173      -4.467 -10.624  18.949  1.00  0.71           C  
ATOM   1295  CG  GLU A 173      -3.189 -10.430  18.097  1.00  0.71           C  
ATOM   1296  CD  GLU A 173      -1.935 -11.025  18.733  1.00  0.71           C  
ATOM   1297  OE1 GLU A 173      -1.962 -11.364  19.940  1.00  0.71           O  
ATOM   1298  OE2 GLU A 173      -0.925 -11.114  17.988  1.00  0.71           O  
ATOM   1299  N   LEU A 174      -6.598 -11.828  16.940  1.00  0.77           N  
ATOM   1300  CA  LEU A 174      -7.093 -12.452  15.734  1.00  0.77           C  
ATOM   1301  C   LEU A 174      -8.142 -11.632  15.016  1.00  0.77           C  
ATOM   1302  O   LEU A 174      -8.049 -11.454  13.807  1.00  0.77           O  
ATOM   1303  CB  LEU A 174      -7.677 -13.853  16.006  1.00  0.77           C  
ATOM   1304  CG  LEU A 174      -6.628 -14.951  16.179  1.00  0.77           C  
ATOM   1305  CD1 LEU A 174      -7.315 -16.282  16.510  1.00  0.77           C  
ATOM   1306  CD2 LEU A 174      -5.817 -15.100  14.891  1.00  0.77           C  
ATOM   1307  N   GLU A 175      -9.131 -11.054  15.723  1.00  0.70           N  
ATOM   1308  CA  GLU A 175     -10.112 -10.184  15.100  1.00  0.70           C  
ATOM   1309  C   GLU A 175      -9.486  -8.967  14.437  1.00  0.70           C  
ATOM   1310  O   GLU A 175      -9.759  -8.664  13.277  1.00  0.70           O  
ATOM   1311  CB  GLU A 175     -11.173  -9.721  16.115  1.00  0.70           C  
ATOM   1312  CG  GLU A 175     -12.306  -8.889  15.468  1.00  0.70           C  
ATOM   1313  CD  GLU A 175     -13.331  -8.401  16.482  1.00  0.70           C  
ATOM   1314  OE1 GLU A 175     -14.260  -7.675  16.037  1.00  0.70           O  
ATOM   1315  OE2 GLU A 175     -13.200  -8.734  17.684  1.00  0.70           O  
ATOM   1316  N   LYS A 176      -8.543  -8.284  15.114  1.00  0.65           N  
ATOM   1317  CA  LYS A 176      -7.837  -7.170  14.511  1.00  0.65           C  
ATOM   1318  C   LYS A 176      -7.028  -7.536  13.271  1.00  0.65           C  
ATOM   1319  O   LYS A 176      -7.109  -6.867  12.241  1.00  0.65           O  
ATOM   1320  CB  LYS A 176      -6.955  -6.446  15.552  1.00  0.65           C  
ATOM   1321  CG  LYS A 176      -6.404  -5.113  15.017  1.00  0.65           C  
ATOM   1322  CD  LYS A 176      -6.307  -4.031  16.103  1.00  0.65           C  
ATOM   1323  CE  LYS A 176      -5.040  -4.021  16.950  1.00  0.65           C  
ATOM   1324  NZ  LYS A 176      -3.979  -3.337  16.202  1.00  0.65           N  
ATOM   1325  N   THR A 177      -6.275  -8.657  13.292  1.00  0.71           N  
ATOM   1326  CA  THR A 177      -5.599  -9.155  12.091  1.00  0.71           C  
ATOM   1327  C   THR A 177      -6.557  -9.547  10.969  1.00  0.71           C  
ATOM   1328  O   THR A 177      -6.307  -9.226   9.809  1.00  0.71           O  
ATOM   1329  CB  THR A 177      -4.533 -10.229  12.313  1.00  0.71           C  
ATOM   1330  OG1 THR A 177      -4.979 -11.338  13.083  1.00  0.71           O  
ATOM   1331  CG2 THR A 177      -3.329  -9.613  13.039  1.00  0.71           C  
ATOM   1332  N   ILE A 178      -7.717 -10.167  11.276  1.00  0.74           N  
ATOM   1333  CA  ILE A 178      -8.784 -10.443  10.309  1.00  0.74           C  
ATOM   1334  C   ILE A 178      -9.301  -9.183   9.614  1.00  0.74           C  
ATOM   1335  O   ILE A 178      -9.412  -9.151   8.388  1.00  0.74           O  
ATOM   1336  CB  ILE A 178      -9.952 -11.193  10.971  1.00  0.74           C  
ATOM   1337  CG1 ILE A 178      -9.581 -12.658  11.309  1.00  0.74           C  
ATOM   1338  CG2 ILE A 178     -11.253 -11.158  10.133  1.00  0.74           C  
ATOM   1339  CD1 ILE A 178      -9.511 -13.601  10.104  1.00  0.74           C  
ATOM   1340  N   VAL A 179      -9.588  -8.083  10.346  1.00  0.70           N  
ATOM   1341  CA  VAL A 179     -10.038  -6.835   9.729  1.00  0.70           C  
ATOM   1342  C   VAL A 179      -8.987  -6.166   8.838  1.00  0.70           C  
ATOM   1343  O   VAL A 179      -9.303  -5.702   7.741  1.00  0.70           O  
ATOM   1344  CB  VAL A 179     -10.608  -5.830  10.722  1.00  0.70           C  
ATOM   1345  CG1 VAL A 179     -11.222  -4.630   9.970  1.00  0.70           C  
ATOM   1346  CG2 VAL A 179     -11.720  -6.490  11.561  1.00  0.70           C  
ATOM   1347  N   TYR A 180      -7.696  -6.148   9.246  1.00  0.64           N  
ATOM   1348  CA  TYR A 180      -6.597  -5.662   8.408  1.00  0.64           C  
ATOM   1349  C   TYR A 180      -6.493  -6.419   7.087  1.00  0.64           C  
ATOM   1350  O   TYR A 180      -6.389  -5.834   6.010  1.00  0.64           O  
ATOM   1351  CB  TYR A 180      -5.234  -5.850   9.134  1.00  0.64           C  
ATOM   1352  CG  TYR A 180      -4.782  -4.618   9.866  1.00  0.64           C  
ATOM   1353  CD1 TYR A 180      -5.307  -4.283  11.123  1.00  0.64           C  
ATOM   1354  CD2 TYR A 180      -3.749  -3.828   9.331  1.00  0.64           C  
ATOM   1355  CE1 TYR A 180      -4.760  -3.231  11.868  1.00  0.64           C  
ATOM   1356  CE2 TYR A 180      -3.209  -2.762  10.065  1.00  0.64           C  
ATOM   1357  CZ  TYR A 180      -3.700  -2.487  11.346  1.00  0.64           C  
ATOM   1358  OH  TYR A 180      -3.123  -1.479  12.135  1.00  0.64           O  
ATOM   1359  N   PHE A 181      -6.575  -7.760   7.145  1.00  0.70           N  
ATOM   1360  CA  PHE A 181      -6.605  -8.615   5.976  1.00  0.70           C  
ATOM   1361  C   PHE A 181      -7.817  -8.379   5.106  1.00  0.70           C  
ATOM   1362  O   PHE A 181      -7.706  -8.254   3.889  1.00  0.70           O  
ATOM   1363  CB  PHE A 181      -6.560 -10.099   6.421  1.00  0.70           C  
ATOM   1364  CG  PHE A 181      -5.124 -10.521   6.396  1.00  0.70           C  
ATOM   1365  CD1 PHE A 181      -4.203 -10.052   7.345  1.00  0.70           C  
ATOM   1366  CD2 PHE A 181      -4.656 -11.252   5.298  1.00  0.70           C  
ATOM   1367  CE1 PHE A 181      -2.835 -10.263   7.164  1.00  0.70           C  
ATOM   1368  CE2 PHE A 181      -3.286 -11.467   5.117  1.00  0.70           C  
ATOM   1369  CZ  PHE A 181      -2.374 -10.961   6.045  1.00  0.70           C  
ATOM   1370  N   LYS A 182      -9.007  -8.246   5.712  1.00  0.69           N  
ATOM   1371  CA  LYS A 182     -10.236  -7.970   5.006  1.00  0.69           C  
ATOM   1372  C   LYS A 182     -10.211  -6.683   4.198  1.00  0.69           C  
ATOM   1373  O   LYS A 182     -10.662  -6.653   3.052  1.00  0.69           O  
ATOM   1374  CB  LYS A 182     -11.397  -7.890   6.021  1.00  0.69           C  
ATOM   1375  CG  LYS A 182     -12.753  -7.619   5.364  1.00  0.69           C  
ATOM   1376  CD  LYS A 182     -13.895  -7.518   6.380  1.00  0.69           C  
ATOM   1377  CE  LYS A 182     -15.221  -7.104   5.743  1.00  0.69           C  
ATOM   1378  NZ  LYS A 182     -15.511  -7.989   4.621  1.00  0.69           N  
ATOM   1379  N   ALA A 183      -9.662  -5.587   4.761  1.00  0.71           N  
ATOM   1380  CA  ALA A 183      -9.525  -4.335   4.049  1.00  0.71           C  
ATOM   1381  C   ALA A 183      -8.618  -4.459   2.823  1.00  0.71           C  
ATOM   1382  O   ALA A 183      -8.993  -4.060   1.724  1.00  0.71           O  
ATOM   1383  CB  ALA A 183      -9.017  -3.256   5.023  1.00  0.71           C  
ATOM   1384  N   SER A 184      -7.448  -5.110   2.962  1.00  0.71           N  
ATOM   1385  CA  SER A 184      -6.539  -5.386   1.852  1.00  0.71           C  
ATOM   1386  C   SER A 184      -7.085  -6.327   0.787  1.00  0.71           C  
ATOM   1387  O   SER A 184      -6.827  -6.189  -0.407  1.00  0.71           O  
ATOM   1388  CB  SER A 184      -5.190  -5.936   2.333  1.00  0.71           C  
ATOM   1389  OG  SER A 184      -4.424  -4.900   2.944  1.00  0.71           O  
ATOM   1390  N   LEU A 185      -7.889  -7.338   1.162  1.00  0.73           N  
ATOM   1391  CA  LEU A 185      -8.604  -8.145   0.190  1.00  0.73           C  
ATOM   1392  C   LEU A 185      -9.614  -7.329  -0.626  1.00  0.73           C  
ATOM   1393  O   LEU A 185      -9.708  -7.496  -1.838  1.00  0.73           O  
ATOM   1394  CB  LEU A 185      -9.269  -9.360   0.871  1.00  0.73           C  
ATOM   1395  CG  LEU A 185      -8.297 -10.378   1.505  1.00  0.73           C  
ATOM   1396  CD1 LEU A 185      -9.097 -11.361   2.369  1.00  0.73           C  
ATOM   1397  CD2 LEU A 185      -7.477 -11.128   0.446  1.00  0.73           C  
ATOM   1398  N   LYS A 186     -10.349  -6.379  -0.004  1.00  0.70           N  
ATOM   1399  CA  LYS A 186     -11.231  -5.446  -0.700  1.00  0.70           C  
ATOM   1400  C   LYS A 186     -10.534  -4.509  -1.675  1.00  0.70           C  
ATOM   1401  O   LYS A 186     -11.000  -4.283  -2.792  1.00  0.70           O  
ATOM   1402  CB  LYS A 186     -12.001  -4.557   0.316  1.00  0.70           C  
ATOM   1403  CG  LYS A 186     -13.138  -5.268   1.061  1.00  0.70           C  
ATOM   1404  CD  LYS A 186     -14.278  -5.614   0.089  1.00  0.70           C  
ATOM   1405  CE  LYS A 186     -15.495  -6.274   0.712  1.00  0.70           C  
ATOM   1406  NZ  LYS A 186     -16.342  -6.758  -0.362  1.00  0.70           N  
ATOM   1407  N   THR A 187      -9.384  -3.933  -1.293  1.00  0.69           N  
ATOM   1408  CA  THR A 187      -8.618  -3.040  -2.150  1.00  0.69           C  
ATOM   1409  C   THR A 187      -8.073  -3.795  -3.365  1.00  0.69           C  
ATOM   1410  O   THR A 187      -8.234  -3.364  -4.508  1.00  0.69           O  
ATOM   1411  CB  THR A 187      -7.508  -2.336  -1.373  1.00  0.69           C  
ATOM   1412  OG1 THR A 187      -6.742  -3.309  -0.683  1.00  0.69           O  
ATOM   1413  CG2 THR A 187      -8.086  -1.403  -0.297  1.00  0.69           C  
ATOM   1414  N   ASN A 188      -7.513  -5.008  -3.150  1.00  0.74           N  
ATOM   1415  CA  ASN A 188      -7.097  -5.936  -4.196  1.00  0.74           C  
ATOM   1416  C   ASN A 188      -8.227  -6.424  -5.097  1.00  0.74           C  
ATOM   1417  O   ASN A 188      -8.053  -6.525  -6.311  1.00  0.74           O  
ATOM   1418  CB  ASN A 188      -6.369  -7.170  -3.600  1.00  0.74           C  
ATOM   1419  CG  ASN A 188      -4.957  -6.780  -3.184  1.00  0.74           C  
ATOM   1420  OD1 ASN A 188      -4.455  -5.702  -3.512  1.00  0.74           O  
ATOM   1421  ND2 ASN A 188      -4.261  -7.717  -2.501  1.00  0.74           N  
ATOM   1422  N   GLU A 189      -9.425  -6.713  -4.550  1.00  0.74           N  
ATOM   1423  CA  GLU A 189     -10.597  -7.140  -5.304  1.00  0.74           C  
ATOM   1424  C   GLU A 189     -10.985  -6.138  -6.377  1.00  0.74           C  
ATOM   1425  O   GLU A 189     -11.227  -6.475  -7.536  1.00  0.74           O  
ATOM   1426  CB  GLU A 189     -11.797  -7.305  -4.331  1.00  0.74           C  
ATOM   1427  CG  GLU A 189     -13.079  -7.932  -4.925  1.00  0.74           C  
ATOM   1428  CD  GLU A 189     -14.383  -7.360  -4.363  1.00  0.74           C  
ATOM   1429  OE1 GLU A 189     -14.585  -7.235  -3.122  1.00  0.74           O  
ATOM   1430  OE2 GLU A 189     -15.217  -7.005  -5.245  1.00  0.74           O  
ATOM   1431  N   ARG A 190     -10.987  -4.840  -6.032  1.00  0.66           N  
ATOM   1432  CA  ARG A 190     -11.367  -3.808  -6.968  1.00  0.66           C  
ATOM   1433  C   ARG A 190     -10.253  -3.412  -7.943  1.00  0.66           C  
ATOM   1434  O   ARG A 190     -10.546  -2.884  -9.016  1.00  0.66           O  
ATOM   1435  CB  ARG A 190     -11.997  -2.611  -6.215  1.00  0.66           C  
ATOM   1436  CG  ARG A 190     -13.245  -2.974  -5.362  1.00  0.66           C  
ATOM   1437  CD  ARG A 190     -14.360  -3.752  -6.071  1.00  0.66           C  
ATOM   1438  NE  ARG A 190     -15.607  -3.588  -5.264  1.00  0.66           N  
ATOM   1439  CZ  ARG A 190     -16.730  -4.286  -5.468  1.00  0.66           C  
ATOM   1440  NH1 ARG A 190     -17.764  -4.079  -4.669  1.00  0.66           N  
ATOM   1441  NH2 ARG A 190     -16.833  -5.229  -6.392  1.00  0.66           N  
ATOM   1442  N   VAL A 191      -8.963  -3.737  -7.671  1.00  0.75           N  
ATOM   1443  CA  VAL A 191      -7.926  -3.765  -8.711  1.00  0.75           C  
ATOM   1444  C   VAL A 191      -8.206  -4.838  -9.734  1.00  0.75           C  
ATOM   1445  O   VAL A 191      -8.206  -4.595 -10.940  1.00  0.75           O  
ATOM   1446  CB  VAL A 191      -6.525  -4.010  -8.142  1.00  0.75           C  
ATOM   1447  CG1 VAL A 191      -5.501  -4.562  -9.166  1.00  0.75           C  
ATOM   1448  CG2 VAL A 191      -6.010  -2.671  -7.622  1.00  0.75           C  
ATOM   1449  N   ILE A 192      -8.519  -6.063  -9.273  1.00  0.74           N  
ATOM   1450  CA  ILE A 192      -8.826  -7.165 -10.165  1.00  0.74           C  
ATOM   1451  C   ILE A 192     -10.064  -6.872 -10.997  1.00  0.74           C  
ATOM   1452  O   ILE A 192     -10.054  -7.062 -12.208  1.00  0.74           O  
ATOM   1453  CB  ILE A 192      -8.945  -8.487  -9.423  1.00  0.74           C  
ATOM   1454  CG1 ILE A 192      -7.618  -8.853  -8.719  1.00  0.74           C  
ATOM   1455  CG2 ILE A 192      -9.308  -9.593 -10.430  1.00  0.74           C  
ATOM   1456  CD1 ILE A 192      -7.803  -9.919  -7.636  1.00  0.74           C  
ATOM   1457  N   LYS A 193     -11.126  -6.298 -10.390  1.00  0.69           N  
ATOM   1458  CA  LYS A 193     -12.329  -5.895 -11.100  1.00  0.69           C  
ATOM   1459  C   LYS A 193     -12.080  -4.932 -12.252  1.00  0.69           C  
ATOM   1460  O   LYS A 193     -12.594  -5.143 -13.344  1.00  0.69           O  
ATOM   1461  CB  LYS A 193     -13.338  -5.241 -10.121  1.00  0.69           C  
ATOM   1462  CG  LYS A 193     -14.718  -4.940 -10.739  1.00  0.69           C  
ATOM   1463  CD  LYS A 193     -15.660  -4.229  -9.755  1.00  0.69           C  
ATOM   1464  CE  LYS A 193     -17.064  -3.986 -10.317  1.00  0.69           C  
ATOM   1465  NZ  LYS A 193     -17.897  -3.335  -9.284  1.00  0.69           N  
ATOM   1466  N   LYS A 194     -11.249  -3.889 -12.059  1.00  0.64           N  
ATOM   1467  CA  LYS A 194     -10.842  -3.001 -13.134  1.00  0.64           C  
ATOM   1468  C   LYS A 194     -10.006  -3.674 -14.224  1.00  0.64           C  
ATOM   1469  O   LYS A 194     -10.213  -3.431 -15.410  1.00  0.64           O  
ATOM   1470  CB  LYS A 194     -10.034  -1.827 -12.553  1.00  0.64           C  
ATOM   1471  CG  LYS A 194     -10.860  -0.734 -11.859  1.00  0.64           C  
ATOM   1472  CD  LYS A 194      -9.944   0.448 -11.504  1.00  0.64           C  
ATOM   1473  CE  LYS A 194     -10.671   1.674 -10.960  1.00  0.64           C  
ATOM   1474  NZ  LYS A 194      -9.727   2.785 -10.856  1.00  0.64           N  
ATOM   1475  N   LEU A 195      -9.037  -4.547 -13.860  1.00  0.66           N  
ATOM   1476  CA  LEU A 195      -8.258  -5.300 -14.835  1.00  0.66           C  
ATOM   1477  C   LEU A 195      -9.098  -6.284 -15.642  1.00  0.66           C  
ATOM   1478  O   LEU A 195      -8.846  -6.491 -16.823  1.00  0.66           O  
ATOM   1479  CB  LEU A 195      -7.079  -6.091 -14.204  1.00  0.66           C  
ATOM   1480  CG  LEU A 195      -5.913  -5.277 -13.621  1.00  0.66           C  
ATOM   1481  CD1 LEU A 195      -4.855  -6.222 -13.024  1.00  0.66           C  
ATOM   1482  CD2 LEU A 195      -5.297  -4.322 -14.658  1.00  0.66           C  
ATOM   1483  N   THR A 196     -10.085  -6.945 -15.005  1.00  0.68           N  
ATOM   1484  CA  THR A 196     -11.068  -7.803 -15.668  1.00  0.68           C  
ATOM   1485  C   THR A 196     -12.049  -7.042 -16.547  1.00  0.68           C  
ATOM   1486  O   THR A 196     -12.367  -7.479 -17.645  1.00  0.68           O  
ATOM   1487  CB  THR A 196     -11.909  -8.620 -14.681  1.00  0.68           C  
ATOM   1488  OG1 THR A 196     -11.089  -9.461 -13.891  1.00  0.68           O  
ATOM   1489  CG2 THR A 196     -12.901  -9.577 -15.359  1.00  0.68           C  
ATOM   1490  N   SER A 197     -12.611  -5.903 -16.078  1.00  0.65           N  
ATOM   1491  CA  SER A 197     -13.683  -5.199 -16.787  1.00  0.65           C  
ATOM   1492  C   SER A 197     -13.255  -4.369 -17.974  1.00  0.65           C  
ATOM   1493  O   SER A 197     -13.994  -4.243 -18.949  1.00  0.65           O  
ATOM   1494  CB  SER A 197     -14.564  -4.278 -15.879  1.00  0.65           C  
ATOM   1495  OG  SER A 197     -13.873  -3.139 -15.350  1.00  0.65           O  
ATOM   1496  N   SER A 198     -12.080  -3.728 -17.896  1.00  0.64           N  
ATOM   1497  CA  SER A 198     -11.685  -2.714 -18.854  1.00  0.64           C  
ATOM   1498  C   SER A 198     -10.712  -3.223 -19.887  1.00  0.64           C  
ATOM   1499  O   SER A 198      -9.784  -3.968 -19.595  1.00  0.64           O  
ATOM   1500  CB  SER A 198     -11.032  -1.501 -18.143  1.00  0.64           C  
ATOM   1501  OG  SER A 198     -10.827  -0.392 -19.026  1.00  0.64           O  
ATOM   1502  N   THR A 199     -10.849  -2.716 -21.130  1.00  0.54           N  
ATOM   1503  CA  THR A 199      -9.949  -3.025 -22.238  1.00  0.54           C  
ATOM   1504  C   THR A 199      -8.756  -2.087 -22.210  1.00  0.54           C  
ATOM   1505  O   THR A 199      -7.902  -2.071 -23.096  1.00  0.54           O  
ATOM   1506  CB  THR A 199     -10.610  -2.830 -23.605  1.00  0.54           C  
ATOM   1507  OG1 THR A 199     -11.172  -1.526 -23.752  1.00  0.54           O  
ATOM   1508  CG2 THR A 199     -11.769  -3.819 -23.771  1.00  0.54           C  
ATOM   1509  N   SER A 200      -8.674  -1.258 -21.156  1.00  0.55           N  
ATOM   1510  CA  SER A 200      -7.587  -0.349 -20.907  1.00  0.55           C  
ATOM   1511  C   SER A 200      -6.996  -0.690 -19.543  1.00  0.55           C  
ATOM   1512  O   SER A 200      -7.694  -0.686 -18.534  1.00  0.55           O  
ATOM   1513  CB  SER A 200      -8.079   1.115 -20.894  1.00  0.55           C  
ATOM   1514  OG  SER A 200      -6.979   2.027 -20.917  1.00  0.55           O  
ATOM   1515  N   ASN A 201      -5.690  -0.991 -19.396  1.00  0.47           N  
ATOM   1516  CA  ASN A 201      -4.652  -0.982 -20.408  1.00  0.47           C  
ATOM   1517  C   ASN A 201      -4.723  -2.061 -21.492  1.00  0.47           C  
ATOM   1518  O   ASN A 201      -4.936  -3.239 -21.221  1.00  0.47           O  
ATOM   1519  CB  ASN A 201      -3.230  -0.854 -19.788  1.00  0.47           C  
ATOM   1520  CG  ASN A 201      -2.646  -2.063 -19.048  1.00  0.47           C  
ATOM   1521  OD1 ASN A 201      -3.150  -3.164 -18.822  1.00  0.47           O  
ATOM   1522  ND2 ASN A 201      -1.391  -1.832 -18.605  1.00  0.47           N  
ATOM   1523  N   ILE A 202      -4.437  -1.677 -22.761  1.00  0.40           N  
ATOM   1524  CA  ILE A 202      -4.427  -2.559 -23.932  1.00  0.40           C  
ATOM   1525  C   ILE A 202      -3.305  -3.587 -23.929  1.00  0.40           C  
ATOM   1526  O   ILE A 202      -3.107  -4.356 -24.863  1.00  0.40           O  
ATOM   1527  CB  ILE A 202      -4.322  -1.775 -25.242  1.00  0.40           C  
ATOM   1528  CG1 ILE A 202      -2.983  -1.006 -25.400  1.00  0.40           C  
ATOM   1529  CG2 ILE A 202      -5.547  -0.843 -25.353  1.00  0.40           C  
ATOM   1530  CD1 ILE A 202      -2.727  -0.548 -26.842  1.00  0.40           C  
ATOM   1531  N   LYS A 203      -2.520  -3.637 -22.837  1.00  0.41           N  
ATOM   1532  CA  LYS A 203      -1.514  -4.646 -22.631  1.00  0.41           C  
ATOM   1533  C   LYS A 203      -2.181  -5.956 -22.249  1.00  0.41           C  
ATOM   1534  O   LYS A 203      -1.572  -7.017 -22.357  1.00  0.41           O  
ATOM   1535  CB  LYS A 203      -0.522  -4.184 -21.521  1.00  0.41           C  
ATOM   1536  CG  LYS A 203       0.712  -5.071 -21.274  1.00  0.41           C  
ATOM   1537  CD  LYS A 203       1.685  -5.110 -22.451  1.00  0.41           C  
ATOM   1538  CE  LYS A 203       2.812  -6.109 -22.233  1.00  0.41           C  
ATOM   1539  NZ  LYS A 203       3.749  -5.941 -23.336  1.00  0.41           N  
ATOM   1540  N   LYS A 204      -3.441  -5.934 -21.762  1.00  0.57           N  
ATOM   1541  CA  LYS A 204      -4.231  -7.126 -21.510  1.00  0.57           C  
ATOM   1542  C   LYS A 204      -4.906  -7.620 -22.778  1.00  0.57           C  
ATOM   1543  O   LYS A 204      -5.469  -6.850 -23.548  1.00  0.57           O  
ATOM   1544  CB  LYS A 204      -5.325  -6.865 -20.439  1.00  0.57           C  
ATOM   1545  CG  LYS A 204      -4.811  -6.384 -19.068  1.00  0.57           C  
ATOM   1546  CD  LYS A 204      -4.234  -7.501 -18.180  1.00  0.57           C  
ATOM   1547  CE  LYS A 204      -3.689  -7.034 -16.825  1.00  0.57           C  
ATOM   1548  NZ  LYS A 204      -2.859  -5.816 -16.975  1.00  0.57           N  
ATOM   1549  N   TYR A 205      -4.848  -8.940 -23.020  1.00  0.56           N  
ATOM   1550  CA  TYR A 205      -5.717  -9.585 -23.987  1.00  0.56           C  
ATOM   1551  C   TYR A 205      -7.017 -10.019 -23.331  1.00  0.56           C  
ATOM   1552  O   TYR A 205      -7.139 -10.002 -22.109  1.00  0.56           O  
ATOM   1553  CB  TYR A 205      -5.059 -10.847 -24.586  1.00  0.56           C  
ATOM   1554  CG  TYR A 205      -3.832 -10.504 -25.371  1.00  0.56           C  
ATOM   1555  CD1 TYR A 205      -3.927  -9.742 -26.547  1.00  0.56           C  
ATOM   1556  CD2 TYR A 205      -2.580 -10.997 -24.973  1.00  0.56           C  
ATOM   1557  CE1 TYR A 205      -2.788  -9.494 -27.325  1.00  0.56           C  
ATOM   1558  CE2 TYR A 205      -1.441 -10.756 -25.753  1.00  0.56           C  
ATOM   1559  CZ  TYR A 205      -1.550 -10.011 -26.933  1.00  0.56           C  
ATOM   1560  OH  TYR A 205      -0.416  -9.796 -27.740  1.00  0.56           O  
ATOM   1561  N   LEU A 206      -8.001 -10.490 -24.126  1.00  0.58           N  
ATOM   1562  CA  LEU A 206      -9.248 -11.061 -23.625  1.00  0.58           C  
ATOM   1563  C   LEU A 206      -8.992 -12.264 -22.721  1.00  0.58           C  
ATOM   1564  O   LEU A 206      -9.531 -12.383 -21.628  1.00  0.58           O  
ATOM   1565  CB  LEU A 206     -10.161 -11.509 -24.798  1.00  0.58           C  
ATOM   1566  CG  LEU A 206     -10.667 -10.364 -25.702  1.00  0.58           C  
ATOM   1567  CD1 LEU A 206     -11.375 -10.932 -26.941  1.00  0.58           C  
ATOM   1568  CD2 LEU A 206     -11.604  -9.415 -24.944  1.00  0.58           C  
ATOM   1569  N   GLU A 207      -8.055 -13.144 -23.111  1.00  0.54           N  
ATOM   1570  CA  GLU A 207      -7.534 -14.221 -22.301  1.00  0.54           C  
ATOM   1571  C   GLU A 207      -6.951 -13.745 -20.968  1.00  0.54           C  
ATOM   1572  O   GLU A 207      -7.221 -14.340 -19.928  1.00  0.54           O  
ATOM   1573  CB  GLU A 207      -6.453 -15.025 -23.081  1.00  0.54           C  
ATOM   1574  CG  GLU A 207      -6.837 -15.421 -24.536  1.00  0.54           C  
ATOM   1575  CD  GLU A 207      -6.459 -14.365 -25.580  1.00  0.54           C  
ATOM   1576  OE1 GLU A 207      -5.513 -14.629 -26.360  1.00  0.54           O  
ATOM   1577  OE2 GLU A 207      -7.110 -13.288 -25.609  1.00  0.54           O  
ATOM   1578  N   ASP A 208      -6.184 -12.626 -20.931  1.00  0.56           N  
ATOM   1579  CA  ASP A 208      -5.732 -12.028 -19.683  1.00  0.56           C  
ATOM   1580  C   ASP A 208      -6.891 -11.542 -18.811  1.00  0.56           C  
ATOM   1581  O   ASP A 208      -6.891 -11.774 -17.604  1.00  0.56           O  
ATOM   1582  CB  ASP A 208      -4.806 -10.799 -19.894  1.00  0.56           C  
ATOM   1583  CG  ASP A 208      -3.441 -11.147 -20.424  1.00  0.56           C  
ATOM   1584  OD1 ASP A 208      -2.834 -12.123 -19.933  1.00  0.56           O  
ATOM   1585  OD2 ASP A 208      -2.919 -10.320 -21.222  1.00  0.56           O  
ATOM   1586  N   GLU A 209      -7.903 -10.869 -19.402  1.00  0.60           N  
ATOM   1587  CA  GLU A 209      -9.089 -10.351 -18.732  1.00  0.60           C  
ATOM   1588  C   GLU A 209      -9.907 -11.484 -18.103  1.00  0.60           C  
ATOM   1589  O   GLU A 209     -10.237 -11.440 -16.914  1.00  0.60           O  
ATOM   1590  CB  GLU A 209      -9.954  -9.529 -19.736  1.00  0.60           C  
ATOM   1591  CG  GLU A 209      -9.300  -8.219 -20.274  1.00  0.60           C  
ATOM   1592  CD  GLU A 209     -10.000  -7.628 -21.509  1.00  0.60           C  
ATOM   1593  OE1 GLU A 209     -11.102  -8.108 -21.874  1.00  0.60           O  
ATOM   1594  OE2 GLU A 209      -9.410  -6.700 -22.123  1.00  0.60           O  
ATOM   1595  N   ASP A 210     -10.148 -12.582 -18.856  1.00  0.60           N  
ATOM   1596  CA  ASP A 210     -10.766 -13.812 -18.378  1.00  0.60           C  
ATOM   1597  C   ASP A 210      -9.977 -14.490 -17.258  1.00  0.60           C  
ATOM   1598  O   ASP A 210     -10.538 -14.874 -16.234  1.00  0.60           O  
ATOM   1599  CB  ASP A 210     -10.923 -14.846 -19.525  1.00  0.60           C  
ATOM   1600  CG  ASP A 210     -12.025 -14.490 -20.511  1.00  0.60           C  
ATOM   1601  OD1 ASP A 210     -12.764 -13.505 -20.279  1.00  0.60           O  
ATOM   1602  OD2 ASP A 210     -12.161 -15.272 -21.489  1.00  0.60           O  
ATOM   1603  N   LEU A 211      -8.631 -14.600 -17.381  1.00  0.62           N  
ATOM   1604  CA  LEU A 211      -7.764 -15.126 -16.329  1.00  0.62           C  
ATOM   1605  C   LEU A 211      -7.872 -14.317 -15.043  1.00  0.62           C  
ATOM   1606  O   LEU A 211      -7.902 -14.846 -13.937  1.00  0.62           O  
ATOM   1607  CB  LEU A 211      -6.271 -15.137 -16.761  1.00  0.62           C  
ATOM   1608  CG  LEU A 211      -5.864 -16.252 -17.745  1.00  0.62           C  
ATOM   1609  CD1 LEU A 211      -4.452 -15.973 -18.289  1.00  0.62           C  
ATOM   1610  CD2 LEU A 211      -5.928 -17.644 -17.095  1.00  0.62           C  
ATOM   1611  N   LEU A 212      -7.982 -12.985 -15.152  1.00  0.64           N  
ATOM   1612  CA  LEU A 212      -8.263 -12.127 -14.022  1.00  0.64           C  
ATOM   1613  C   LEU A 212      -9.658 -12.325 -13.428  1.00  0.64           C  
ATOM   1614  O   LEU A 212      -9.817 -12.154 -12.224  1.00  0.64           O  
ATOM   1615  CB  LEU A 212      -8.013 -10.651 -14.381  1.00  0.64           C  
ATOM   1616  CG  LEU A 212      -6.529 -10.322 -14.642  1.00  0.64           C  
ATOM   1617  CD1 LEU A 212      -6.454  -9.218 -15.696  1.00  0.64           C  
ATOM   1618  CD2 LEU A 212      -5.750  -9.977 -13.359  1.00  0.64           C  
ATOM   1619  N   GLU A 213     -10.707 -12.737 -14.200  1.00  0.63           N  
ATOM   1620  CA  GLU A 213     -11.960 -13.208 -13.585  1.00  0.63           C  
ATOM   1621  C   GLU A 213     -11.717 -14.455 -12.718  1.00  0.63           C  
ATOM   1622  O   GLU A 213     -12.240 -14.528 -11.603  1.00  0.63           O  
ATOM   1623  CB  GLU A 213     -13.244 -13.383 -14.499  1.00  0.63           C  
ATOM   1624  CG  GLU A 213     -14.463 -13.824 -13.606  1.00  0.63           C  
ATOM   1625  CD  GLU A 213     -15.935 -13.971 -14.020  1.00  0.63           C  
ATOM   1626  OE1 GLU A 213     -16.315 -14.810 -14.869  1.00  0.63           O  
ATOM   1627  OE2 GLU A 213     -16.762 -13.472 -13.198  1.00  0.63           O  
ATOM   1628  N   ASP A 214     -10.857 -15.421 -13.135  1.00  0.64           N  
ATOM   1629  CA  ASP A 214     -10.461 -16.528 -12.261  1.00  0.64           C  
ATOM   1630  C   ASP A 214      -9.810 -16.040 -10.950  1.00  0.64           C  
ATOM   1631  O   ASP A 214     -10.165 -16.485  -9.859  1.00  0.64           O  
ATOM   1632  CB  ASP A 214      -9.519 -17.548 -12.912  1.00  0.64           C  
ATOM   1633  CG  ASP A 214     -10.133 -18.288 -14.050  1.00  0.64           C  
ATOM   1634  OD1 ASP A 214     -11.278 -18.809 -14.042  1.00  0.64           O  
ATOM   1635  OD2 ASP A 214      -9.294 -18.472 -14.980  1.00  0.64           O  
ATOM   1636  N   THR A 215      -8.911 -15.031 -11.014  1.00  0.69           N  
ATOM   1637  CA  THR A 215      -8.342 -14.338  -9.845  1.00  0.69           C  
ATOM   1638  C   THR A 215      -9.381 -13.614  -8.996  1.00  0.69           C  
ATOM   1639  O   THR A 215      -9.324 -13.600  -7.768  1.00  0.69           O  
ATOM   1640  CB  THR A 215      -7.260 -13.310 -10.194  1.00  0.69           C  
ATOM   1641  OG1 THR A 215      -6.434 -13.794 -11.236  1.00  0.69           O  
ATOM   1642  CG2 THR A 215      -6.323 -13.053  -9.004  1.00  0.69           C  
ATOM   1643  N   LEU A 216     -10.385 -12.961  -9.613  1.00  0.71           N  
ATOM   1644  CA  LEU A 216     -11.467 -12.291  -8.909  1.00  0.71           C  
ATOM   1645  C   LEU A 216     -12.338 -13.231  -8.092  1.00  0.71           C  
ATOM   1646  O   LEU A 216     -12.644 -12.972  -6.928  1.00  0.71           O  
ATOM   1647  CB  LEU A 216     -12.356 -11.512  -9.909  1.00  0.71           C  
ATOM   1648  CG  LEU A 216     -13.358 -10.516  -9.287  1.00  0.71           C  
ATOM   1649  CD1 LEU A 216     -12.703  -9.530  -8.306  1.00  0.71           C  
ATOM   1650  CD2 LEU A 216     -14.067  -9.739 -10.406  1.00  0.71           C  
ATOM   1651  N   ILE A 217     -12.728 -14.391  -8.662  1.00  0.68           N  
ATOM   1652  CA  ILE A 217     -13.482 -15.398  -7.932  1.00  0.68           C  
ATOM   1653  C   ILE A 217     -12.694 -16.009  -6.777  1.00  0.68           C  
ATOM   1654  O   ILE A 217     -13.269 -16.218  -5.712  1.00  0.68           O  
ATOM   1655  CB  ILE A 217     -14.187 -16.437  -8.810  1.00  0.68           C  
ATOM   1656  CG1 ILE A 217     -13.208 -17.319  -9.613  1.00  0.68           C  
ATOM   1657  CG2 ILE A 217     -15.182 -15.689  -9.728  1.00  0.68           C  
ATOM   1658  CD1 ILE A 217     -13.854 -18.315 -10.586  1.00  0.68           C  
ATOM   1659  N   GLU A 218     -11.370 -16.246  -6.930  1.00  0.68           N  
ATOM   1660  CA  GLU A 218     -10.456 -16.619  -5.853  1.00  0.68           C  
ATOM   1661  C   GLU A 218     -10.324 -15.567  -4.745  1.00  0.68           C  
ATOM   1662  O   GLU A 218     -10.488 -15.848  -3.557  1.00  0.68           O  
ATOM   1663  CB  GLU A 218      -9.066 -16.880  -6.479  1.00  0.68           C  
ATOM   1664  CG  GLU A 218      -7.969 -17.344  -5.491  1.00  0.68           C  
ATOM   1665  CD  GLU A 218      -6.614 -17.547  -6.169  1.00  0.68           C  
ATOM   1666  OE1 GLU A 218      -6.462 -17.164  -7.357  1.00  0.68           O  
ATOM   1667  OE2 GLU A 218      -5.711 -18.088  -5.481  1.00  0.68           O  
ATOM   1668  N   THR A 219     -10.117 -14.285  -5.105  1.00  0.75           N  
ATOM   1669  CA  THR A 219     -10.072 -13.163  -4.164  1.00  0.75           C  
ATOM   1670  C   THR A 219     -11.367 -12.992  -3.395  1.00  0.75           C  
ATOM   1671  O   THR A 219     -11.351 -12.796  -2.181  1.00  0.75           O  
ATOM   1672  CB  THR A 219      -9.686 -11.858  -4.849  1.00  0.75           C  
ATOM   1673  OG1 THR A 219      -8.293 -11.868  -5.124  1.00  0.75           O  
ATOM   1674  CG2 THR A 219      -9.936 -10.622  -3.974  1.00  0.75           C  
ATOM   1675  N   GLN A 220     -12.541 -13.137  -4.048  1.00  0.72           N  
ATOM   1676  CA  GLN A 220     -13.820 -13.141  -3.350  1.00  0.72           C  
ATOM   1677  C   GLN A 220     -13.931 -14.243  -2.294  1.00  0.72           C  
ATOM   1678  O   GLN A 220     -14.391 -13.986  -1.189  1.00  0.72           O  
ATOM   1679  CB  GLN A 220     -15.023 -13.228  -4.328  1.00  0.72           C  
ATOM   1680  CG  GLN A 220     -16.420 -13.107  -3.654  1.00  0.72           C  
ATOM   1681  CD  GLN A 220     -16.609 -11.744  -2.980  1.00  0.72           C  
ATOM   1682  OE1 GLN A 220     -16.143 -10.723  -3.481  1.00  0.72           O  
ATOM   1683  NE2 GLN A 220     -17.329 -11.701  -1.837  1.00  0.72           N  
ATOM   1684  N   GLN A 221     -13.452 -15.482  -2.557  1.00  0.71           N  
ATOM   1685  CA  GLN A 221     -13.419 -16.565  -1.573  1.00  0.71           C  
ATOM   1686  C   GLN A 221     -12.599 -16.226  -0.339  1.00  0.71           C  
ATOM   1687  O   GLN A 221     -12.986 -16.533   0.787  1.00  0.71           O  
ATOM   1688  CB  GLN A 221     -12.770 -17.847  -2.152  1.00  0.71           C  
ATOM   1689  CG  GLN A 221     -13.495 -18.496  -3.343  1.00  0.71           C  
ATOM   1690  CD  GLN A 221     -12.591 -19.541  -3.993  1.00  0.71           C  
ATOM   1691  OE1 GLN A 221     -11.454 -19.788  -3.600  1.00  0.71           O  
ATOM   1692  NE2 GLN A 221     -13.118 -20.199  -5.044  1.00  0.71           N  
ATOM   1693  N   ALA A 222     -11.446 -15.558  -0.528  1.00  0.76           N  
ATOM   1694  CA  ALA A 222     -10.630 -15.063   0.555  1.00  0.76           C  
ATOM   1695  C   ALA A 222     -11.370 -14.038   1.414  1.00  0.76           C  
ATOM   1696  O   ALA A 222     -11.313 -14.092   2.643  1.00  0.76           O  
ATOM   1697  CB  ALA A 222      -9.324 -14.485  -0.025  1.00  0.76           C  
ATOM   1698  N   ILE A 223     -12.134 -13.109   0.788  1.00  0.75           N  
ATOM   1699  CA  ILE A 223     -13.006 -12.176   1.504  1.00  0.75           C  
ATOM   1700  C   ILE A 223     -14.097 -12.898   2.274  1.00  0.75           C  
ATOM   1701  O   ILE A 223     -14.288 -12.644   3.460  1.00  0.75           O  
ATOM   1702  CB  ILE A 223     -13.652 -11.116   0.599  1.00  0.75           C  
ATOM   1703  CG1 ILE A 223     -12.557 -10.318  -0.135  1.00  0.75           C  
ATOM   1704  CG2 ILE A 223     -14.541 -10.152   1.428  1.00  0.75           C  
ATOM   1705  CD1 ILE A 223     -13.077  -9.275  -1.124  1.00  0.75           C  
ATOM   1706  N   GLU A 224     -14.793 -13.870   1.642  1.00  0.70           N  
ATOM   1707  CA  GLU A 224     -15.852 -14.638   2.279  1.00  0.70           C  
ATOM   1708  C   GLU A 224     -15.340 -15.403   3.501  1.00  0.70           C  
ATOM   1709  O   GLU A 224     -15.938 -15.354   4.571  1.00  0.70           O  
ATOM   1710  CB  GLU A 224     -16.488 -15.670   1.298  1.00  0.70           C  
ATOM   1711  CG  GLU A 224     -16.979 -15.118  -0.065  1.00  0.70           C  
ATOM   1712  CD  GLU A 224     -18.478 -15.028  -0.334  1.00  0.70           C  
ATOM   1713  OE1 GLU A 224     -19.163 -16.086  -0.309  1.00  0.70           O  
ATOM   1714  OE2 GLU A 224     -18.903 -13.914  -0.738  1.00  0.70           O  
ATOM   1715  N   MET A 225     -14.180 -16.092   3.401  1.00  0.69           N  
ATOM   1716  CA  MET A 225     -13.556 -16.776   4.525  1.00  0.69           C  
ATOM   1717  C   MET A 225     -13.112 -15.856   5.648  1.00  0.69           C  
ATOM   1718  O   MET A 225     -13.324 -16.164   6.818  1.00  0.69           O  
ATOM   1719  CB  MET A 225     -12.381 -17.688   4.083  1.00  0.69           C  
ATOM   1720  CG  MET A 225     -12.815 -18.962   3.329  1.00  0.69           C  
ATOM   1721  SD  MET A 225     -13.990 -19.978   4.269  1.00  0.69           S  
ATOM   1722  CE  MET A 225     -15.445 -19.516   3.293  1.00  0.69           C  
ATOM   1723  N   ALA A 226     -12.528 -14.680   5.343  1.00  0.76           N  
ATOM   1724  CA  ALA A 226     -12.177 -13.696   6.351  1.00  0.76           C  
ATOM   1725  C   ALA A 226     -13.397 -13.206   7.129  1.00  0.76           C  
ATOM   1726  O   ALA A 226     -13.387 -13.142   8.360  1.00  0.76           O  
ATOM   1727  CB  ALA A 226     -11.436 -12.526   5.668  1.00  0.76           C  
ATOM   1728  N   ASP A 227     -14.503 -12.928   6.420  1.00  0.71           N  
ATOM   1729  CA  ASP A 227     -15.779 -12.554   7.000  1.00  0.71           C  
ATOM   1730  C   ASP A 227     -16.430 -13.664   7.816  1.00  0.71           C  
ATOM   1731  O   ASP A 227     -16.908 -13.443   8.930  1.00  0.71           O  
ATOM   1732  CB  ASP A 227     -16.748 -12.086   5.886  1.00  0.71           C  
ATOM   1733  CG  ASP A 227     -16.286 -10.777   5.308  1.00  0.71           C  
ATOM   1734  OD1 ASP A 227     -15.156 -10.316   5.622  1.00  0.71           O  
ATOM   1735  OD2 ASP A 227     -17.060 -10.118   4.562  1.00  0.71           O  
ATOM   1736  N   ILE A 228     -16.423 -14.915   7.308  1.00  0.71           N  
ATOM   1737  CA  ILE A 228     -16.895 -16.081   8.041  1.00  0.71           C  
ATOM   1738  C   ILE A 228     -16.115 -16.291   9.328  1.00  0.71           C  
ATOM   1739  O   ILE A 228     -16.703 -16.430  10.400  1.00  0.71           O  
ATOM   1740  CB  ILE A 228     -16.832 -17.340   7.169  1.00  0.71           C  
ATOM   1741  CG1 ILE A 228     -17.918 -17.339   6.062  1.00  0.71           C  
ATOM   1742  CG2 ILE A 228     -16.920 -18.647   7.989  1.00  0.71           C  
ATOM   1743  CD1 ILE A 228     -19.366 -17.433   6.558  1.00  0.71           C  
ATOM   1744  N   TYR A 229     -14.769 -16.251   9.292  1.00  0.70           N  
ATOM   1745  CA  TYR A 229     -13.965 -16.374  10.492  1.00  0.70           C  
ATOM   1746  C   TYR A 229     -14.122 -15.206  11.453  1.00  0.70           C  
ATOM   1747  O   TYR A 229     -14.197 -15.424  12.655  1.00  0.70           O  
ATOM   1748  CB  TYR A 229     -12.479 -16.678  10.188  1.00  0.70           C  
ATOM   1749  CG  TYR A 229     -12.314 -18.017   9.497  1.00  0.70           C  
ATOM   1750  CD1 TYR A 229     -12.946 -19.192   9.958  1.00  0.70           C  
ATOM   1751  CD2 TYR A 229     -11.450 -18.119   8.396  1.00  0.70           C  
ATOM   1752  CE1 TYR A 229     -12.689 -20.428   9.354  1.00  0.70           C  
ATOM   1753  CE2 TYR A 229     -11.203 -19.354   7.779  1.00  0.70           C  
ATOM   1754  CZ  TYR A 229     -11.805 -20.505   8.285  1.00  0.70           C  
ATOM   1755  OH  TYR A 229     -11.524 -21.760   7.742  1.00  0.70           O  
ATOM   1756  N   GLY A 230     -14.251 -13.948  10.972  1.00  0.74           N  
ATOM   1757  CA  GLY A 230     -14.707 -12.807  11.781  1.00  0.74           C  
ATOM   1758  C   GLY A 230     -15.953 -13.068  12.605  1.00  0.74           C  
ATOM   1759  O   GLY A 230     -15.977 -12.864  13.818  1.00  0.74           O  
ATOM   1760  N   ASN A 231     -17.012 -13.602  11.967  1.00  0.70           N  
ATOM   1761  CA  ASN A 231     -18.213 -14.064  12.649  1.00  0.70           C  
ATOM   1762  C   ASN A 231     -17.957 -15.199  13.646  1.00  0.70           C  
ATOM   1763  O   ASN A 231     -18.491 -15.185  14.754  1.00  0.70           O  
ATOM   1764  CB  ASN A 231     -19.296 -14.516  11.634  1.00  0.70           C  
ATOM   1765  CG  ASN A 231     -19.819 -13.320  10.846  1.00  0.70           C  
ATOM   1766  OD1 ASN A 231     -19.704 -12.163  11.243  1.00  0.70           O  
ATOM   1767  ND2 ASN A 231     -20.465 -13.604   9.691  1.00  0.70           N  
ATOM   1768  N   VAL A 232     -17.103 -16.192  13.309  1.00  0.74           N  
ATOM   1769  CA  VAL A 232     -16.702 -17.254  14.231  1.00  0.74           C  
ATOM   1770  C   VAL A 232     -15.999 -16.705  15.469  1.00  0.74           C  
ATOM   1771  O   VAL A 232     -16.332 -17.076  16.588  1.00  0.74           O  
ATOM   1772  CB  VAL A 232     -15.807 -18.298  13.554  1.00  0.74           C  
ATOM   1773  CG1 VAL A 232     -15.247 -19.331  14.554  1.00  0.74           C  
ATOM   1774  CG2 VAL A 232     -16.596 -19.055  12.468  1.00  0.74           C  
ATOM   1775  N   LEU A 233     -15.050 -15.755  15.334  1.00  0.73           N  
ATOM   1776  CA  LEU A 233     -14.368 -15.154  16.472  1.00  0.73           C  
ATOM   1777  C   LEU A 233     -15.309 -14.374  17.380  1.00  0.73           C  
ATOM   1778  O   LEU A 233     -15.241 -14.488  18.602  1.00  0.73           O  
ATOM   1779  CB  LEU A 233     -13.179 -14.267  16.042  1.00  0.73           C  
ATOM   1780  CG  LEU A 233     -12.095 -14.976  15.201  1.00  0.73           C  
ATOM   1781  CD1 LEU A 233     -11.001 -13.955  14.886  1.00  0.73           C  
ATOM   1782  CD2 LEU A 233     -11.500 -16.228  15.867  1.00  0.73           C  
ATOM   1783  N   HIS A 234     -16.272 -13.624  16.803  1.00  0.64           N  
ATOM   1784  CA  HIS A 234     -17.340 -12.996  17.568  1.00  0.64           C  
ATOM   1785  C   HIS A 234     -18.207 -14.005  18.323  1.00  0.64           C  
ATOM   1786  O   HIS A 234     -18.426 -13.890  19.525  1.00  0.64           O  
ATOM   1787  CB  HIS A 234     -18.233 -12.154  16.630  1.00  0.64           C  
ATOM   1788  CG  HIS A 234     -19.172 -11.272  17.381  1.00  0.64           C  
ATOM   1789  ND1 HIS A 234     -18.631 -10.139  17.936  1.00  0.64           N  
ATOM   1790  CD2 HIS A 234     -20.480 -11.403  17.729  1.00  0.64           C  
ATOM   1791  CE1 HIS A 234     -19.619  -9.587  18.613  1.00  0.64           C  
ATOM   1792  NE2 HIS A 234     -20.755 -10.315  18.524  1.00  0.64           N  
ATOM   1793  N   SER A 235     -18.637 -15.097  17.649  1.00  0.72           N  
ATOM   1794  CA  SER A 235     -19.375 -16.209  18.257  1.00  0.72           C  
ATOM   1795  C   SER A 235     -18.601 -16.876  19.395  1.00  0.72           C  
ATOM   1796  O   SER A 235     -19.141 -17.183  20.464  1.00  0.72           O  
ATOM   1797  CB  SER A 235     -19.761 -17.273  17.186  1.00  0.72           C  
ATOM   1798  OG  SER A 235     -20.399 -18.421  17.752  1.00  0.72           O  
ATOM   1799  N   MET A 236     -17.275 -17.058  19.220  1.00  0.68           N  
ATOM   1800  CA  MET A 236     -16.401 -17.535  20.270  1.00  0.68           C  
ATOM   1801  C   MET A 236     -16.387 -16.635  21.501  1.00  0.68           C  
ATOM   1802  O   MET A 236     -16.621 -17.130  22.601  1.00  0.68           O  
ATOM   1803  CB  MET A 236     -14.942 -17.708  19.768  1.00  0.68           C  
ATOM   1804  CG  MET A 236     -14.728 -18.885  18.795  1.00  0.68           C  
ATOM   1805  SD  MET A 236     -12.995 -19.070  18.276  1.00  0.68           S  
ATOM   1806  CE  MET A 236     -13.150 -20.742  17.596  1.00  0.68           C  
ATOM   1807  N   THR A 237     -16.203 -15.300  21.350  1.00  0.71           N  
ATOM   1808  CA  THR A 237     -16.226 -14.318  22.447  1.00  0.71           C  
ATOM   1809  C   THR A 237     -17.529 -14.334  23.206  1.00  0.71           C  
ATOM   1810  O   THR A 237     -17.537 -14.440  24.435  1.00  0.71           O  
ATOM   1811  CB  THR A 237     -15.980 -12.889  21.969  1.00  0.71           C  
ATOM   1812  OG1 THR A 237     -14.655 -12.791  21.469  1.00  0.71           O  
ATOM   1813  CG2 THR A 237     -16.090 -11.847  23.096  1.00  0.71           C  
ATOM   1814  N   GLU A 238     -18.665 -14.337  22.487  1.00  0.68           N  
ATOM   1815  CA  GLU A 238     -19.981 -14.444  23.081  1.00  0.68           C  
ATOM   1816  C   GLU A 238     -20.200 -15.709  23.879  1.00  0.68           C  
ATOM   1817  O   GLU A 238     -20.759 -15.678  24.974  1.00  0.68           O  
ATOM   1818  CB  GLU A 238     -21.086 -14.251  22.013  1.00  0.68           C  
ATOM   1819  CG  GLU A 238     -21.095 -12.803  21.462  1.00  0.68           C  
ATOM   1820  CD  GLU A 238     -21.055 -11.801  22.618  1.00  0.68           C  
ATOM   1821  OE1 GLU A 238     -22.021 -11.793  23.423  1.00  0.68           O  
ATOM   1822  OE2 GLU A 238     -19.997 -11.139  22.788  1.00  0.68           O  
ATOM   1823  N   THR A 239     -19.692 -16.867  23.410  1.00  0.66           N  
ATOM   1824  CA  THR A 239     -19.699 -18.081  24.228  1.00  0.66           C  
ATOM   1825  C   THR A 239     -18.950 -17.928  25.555  1.00  0.66           C  
ATOM   1826  O   THR A 239     -19.520 -18.243  26.596  1.00  0.66           O  
ATOM   1827  CB  THR A 239     -19.213 -19.331  23.511  1.00  0.66           C  
ATOM   1828  OG1 THR A 239     -20.061 -19.608  22.388  1.00  0.66           O  
ATOM   1829  CG2 THR A 239     -19.285 -20.560  24.435  1.00  0.66           C  
ATOM   1830  N   PHE A 240     -17.713 -17.358  25.622  1.00  0.60           N  
ATOM   1831  CA  PHE A 240     -17.024 -17.143  26.907  1.00  0.60           C  
ATOM   1832  C   PHE A 240     -17.806 -16.236  27.849  1.00  0.60           C  
ATOM   1833  O   PHE A 240     -17.963 -16.540  29.030  1.00  0.60           O  
ATOM   1834  CB  PHE A 240     -15.613 -16.479  26.816  1.00  0.60           C  
ATOM   1835  CG  PHE A 240     -14.603 -17.293  26.063  1.00  0.60           C  
ATOM   1836  CD1 PHE A 240     -14.503 -17.138  24.682  1.00  0.60           C  
ATOM   1837  CD2 PHE A 240     -13.693 -18.148  26.703  1.00  0.60           C  
ATOM   1838  CE1 PHE A 240     -13.624 -17.916  23.931  1.00  0.60           C  
ATOM   1839  CE2 PHE A 240     -12.700 -18.815  25.973  1.00  0.60           C  
ATOM   1840  CZ  PHE A 240     -12.692 -18.731  24.577  1.00  0.60           C  
ATOM   1841  N   ALA A 241     -18.359 -15.117  27.333  1.00  0.69           N  
ATOM   1842  CA  ALA A 241     -19.171 -14.184  28.092  1.00  0.69           C  
ATOM   1843  C   ALA A 241     -20.424 -14.835  28.668  1.00  0.69           C  
ATOM   1844  O   ALA A 241     -20.800 -14.622  29.820  1.00  0.69           O  
ATOM   1845  CB  ALA A 241     -19.521 -12.977  27.200  1.00  0.69           C  
ATOM   1846  N   SER A 242     -21.072 -15.713  27.889  1.00  0.68           N  
ATOM   1847  CA  SER A 242     -22.202 -16.499  28.355  1.00  0.68           C  
ATOM   1848  C   SER A 242     -21.854 -17.597  29.362  1.00  0.68           C  
ATOM   1849  O   SER A 242     -22.648 -17.956  30.227  1.00  0.68           O  
ATOM   1850  CB  SER A 242     -23.019 -17.047  27.163  1.00  0.68           C  
ATOM   1851  OG  SER A 242     -24.357 -16.548  27.218  1.00  0.68           O  
ATOM   1852  N   ILE A 243     -20.626 -18.161  29.334  1.00  0.61           N  
ATOM   1853  CA  ILE A 243     -20.139 -18.997  30.434  1.00  0.61           C  
ATOM   1854  C   ILE A 243     -19.844 -18.178  31.701  1.00  0.61           C  
ATOM   1855  O   ILE A 243     -20.164 -18.602  32.815  1.00  0.61           O  
ATOM   1856  CB  ILE A 243     -18.966 -19.910  30.068  1.00  0.61           C  
ATOM   1857  CG1 ILE A 243     -19.208 -20.740  28.780  1.00  0.61           C  
ATOM   1858  CG2 ILE A 243     -18.683 -20.884  31.234  1.00  0.61           C  
ATOM   1859  CD1 ILE A 243     -20.440 -21.658  28.796  1.00  0.61           C  
ATOM   1860  N   ILE A 244     -19.291 -16.939  31.586  1.00  0.63           N  
ATOM   1861  CA  ILE A 244     -19.111 -16.006  32.712  1.00  0.63           C  
ATOM   1862  C   ILE A 244     -20.446 -15.747  33.394  1.00  0.63           C  
ATOM   1863  O   ILE A 244     -20.574 -15.861  34.616  1.00  0.63           O  
ATOM   1864  CB  ILE A 244     -18.501 -14.653  32.282  1.00  0.63           C  
ATOM   1865  CG1 ILE A 244     -17.051 -14.810  31.773  1.00  0.63           C  
ATOM   1866  CG2 ILE A 244     -18.534 -13.595  33.414  1.00  0.63           C  
ATOM   1867  CD1 ILE A 244     -16.481 -13.527  31.145  1.00  0.63           C  
ATOM   1868  N   SER A 245     -21.502 -15.503  32.597  1.00  0.67           N  
ATOM   1869  CA  SER A 245     -22.841 -15.226  33.082  1.00  0.67           C  
ATOM   1870  C   SER A 245     -23.564 -16.434  33.673  1.00  0.67           C  
ATOM   1871  O   SER A 245     -24.630 -16.283  34.257  1.00  0.67           O  
ATOM   1872  CB  SER A 245     -23.710 -14.487  32.027  1.00  0.67           C  
ATOM   1873  OG  SER A 245     -24.091 -15.326  30.941  1.00  0.67           O  
ATOM   1874  N   ASN A 246     -22.976 -17.651  33.611  1.00  0.64           N  
ATOM   1875  CA  ASN A 246     -23.463 -18.817  34.331  1.00  0.64           C  
ATOM   1876  C   ASN A 246     -22.672 -19.039  35.631  1.00  0.64           C  
ATOM   1877  O   ASN A 246     -23.203 -19.513  36.634  1.00  0.64           O  
ATOM   1878  CB  ASN A 246     -23.372 -20.049  33.392  1.00  0.64           C  
ATOM   1879  CG  ASN A 246     -24.014 -21.285  34.015  1.00  0.64           C  
ATOM   1880  OD1 ASN A 246     -25.007 -21.215  34.739  1.00  0.64           O  
ATOM   1881  ND2 ASN A 246     -23.443 -22.477  33.729  1.00  0.64           N  
ATOM   1882  N   ASN A 247     -21.388 -18.619  35.705  1.00  0.64           N  
ATOM   1883  CA  ASN A 247     -20.639 -18.631  36.963  1.00  0.64           C  
ATOM   1884  C   ASN A 247     -21.192 -17.587  37.923  1.00  0.64           C  
ATOM   1885  O   ASN A 247     -21.163 -17.754  39.141  1.00  0.64           O  
ATOM   1886  CB  ASN A 247     -19.116 -18.401  36.758  1.00  0.64           C  
ATOM   1887  CG  ASN A 247     -18.467 -19.669  36.213  1.00  0.64           C  
ATOM   1888  OD1 ASN A 247     -19.023 -20.764  36.255  1.00  0.64           O  
ATOM   1889  ND2 ASN A 247     -17.207 -19.549  35.729  1.00  0.64           N  
ATOM   1890  N   GLN A 248     -21.803 -16.533  37.355  1.00  0.65           N  
ATOM   1891  CA  GLN A 248     -22.648 -15.576  38.030  1.00  0.65           C  
ATOM   1892  C   GLN A 248     -23.787 -16.238  38.793  1.00  0.65           C  
ATOM   1893  O   GLN A 248     -24.013 -15.978  39.974  1.00  0.65           O  
ATOM   1894  CB  GLN A 248     -23.233 -14.688  36.911  1.00  0.65           C  
ATOM   1895  CG  GLN A 248     -24.374 -13.744  37.321  1.00  0.65           C  
ATOM   1896  CD  GLN A 248     -24.512 -12.552  36.374  1.00  0.65           C  
ATOM   1897  OE1 GLN A 248     -24.382 -11.396  36.789  1.00  0.65           O  
ATOM   1898  NE2 GLN A 248     -24.837 -12.831  35.093  1.00  0.65           N  
ATOM   1899  N   ASN A 249     -24.498 -17.177  38.141  1.00  0.66           N  
ATOM   1900  CA  ASN A 249     -25.565 -17.929  38.761  1.00  0.66           C  
ATOM   1901  C   ASN A 249     -25.073 -18.840  39.875  1.00  0.66           C  
ATOM   1902  O   ASN A 249     -25.591 -18.783  40.985  1.00  0.66           O  
ATOM   1903  CB  ASN A 249     -26.316 -18.800  37.719  1.00  0.66           C  
ATOM   1904  CG  ASN A 249     -27.058 -17.935  36.707  1.00  0.66           C  
ATOM   1905  OD1 ASN A 249     -26.718 -16.795  36.411  1.00  0.66           O  
ATOM   1906  ND2 ASN A 249     -28.138 -18.504  36.132  1.00  0.66           N  
ATOM   1907  N   ASN A 250     -24.025 -19.664  39.642  1.00  0.65           N  
ATOM   1908  CA  ASN A 250     -23.511 -20.591  40.648  1.00  0.65           C  
ATOM   1909  C   ASN A 250     -22.970 -19.903  41.904  1.00  0.65           C  
ATOM   1910  O   ASN A 250     -23.186 -20.370  43.019  1.00  0.65           O  
ATOM   1911  CB  ASN A 250     -22.468 -21.587  40.065  1.00  0.65           C  
ATOM   1912  CG  ASN A 250     -23.140 -22.721  39.283  1.00  0.65           C  
ATOM   1913  OD1 ASN A 250     -24.277 -23.130  39.537  1.00  0.65           O  
ATOM   1914  ND2 ASN A 250     -22.382 -23.312  38.329  1.00  0.65           N  
ATOM   1915  N   ILE A 251     -22.296 -18.747  41.781  1.00  0.70           N  
ATOM   1916  CA  ILE A 251     -21.879 -17.960  42.934  1.00  0.70           C  
ATOM   1917  C   ILE A 251     -23.044 -17.445  43.766  1.00  0.70           C  
ATOM   1918  O   ILE A 251     -23.033 -17.522  44.997  1.00  0.70           O  
ATOM   1919  CB  ILE A 251     -20.960 -16.835  42.476  1.00  0.70           C  
ATOM   1920  CG1 ILE A 251     -19.538 -17.417  42.323  1.00  0.70           C  
ATOM   1921  CG2 ILE A 251     -20.998 -15.614  43.420  1.00  0.70           C  
ATOM   1922  CD1 ILE A 251     -18.561 -16.486  41.607  1.00  0.70           C  
ATOM   1923  N   MET A 252     -24.115 -16.939  43.124  1.00  0.70           N  
ATOM   1924  CA  MET A 252     -25.253 -16.436  43.865  1.00  0.70           C  
ATOM   1925  C   MET A 252     -26.106 -17.552  44.431  1.00  0.70           C  
ATOM   1926  O   MET A 252     -26.781 -17.362  45.439  1.00  0.70           O  
ATOM   1927  CB  MET A 252     -26.099 -15.449  43.033  1.00  0.70           C  
ATOM   1928  CG  MET A 252     -25.331 -14.167  42.670  1.00  0.70           C  
ATOM   1929  SD  MET A 252     -24.745 -13.184  44.090  1.00  0.70           S  
ATOM   1930  CE  MET A 252     -26.298 -12.298  44.388  1.00  0.70           C  
ATOM   1931  N   LYS A 253     -26.034 -18.776  43.862  1.00  0.70           N  
ATOM   1932  CA  LYS A 253     -26.542 -19.969  44.514  1.00  0.70           C  
ATOM   1933  C   LYS A 253     -25.835 -20.226  45.841  1.00  0.70           C  
ATOM   1934  O   LYS A 253     -26.493 -20.354  46.865  1.00  0.70           O  
ATOM   1935  CB  LYS A 253     -26.375 -21.224  43.616  1.00  0.70           C  
ATOM   1936  CG  LYS A 253     -27.258 -21.232  42.360  1.00  0.70           C  
ATOM   1937  CD  LYS A 253     -26.969 -22.408  41.412  1.00  0.70           C  
ATOM   1938  CE  LYS A 253     -27.595 -23.737  41.838  1.00  0.70           C  
ATOM   1939  NZ  LYS A 253     -27.105 -24.828  40.970  1.00  0.70           N  
ATOM   1940  N   THR A 254     -24.483 -20.212  45.888  1.00  0.73           N  
ATOM   1941  CA  THR A 254     -23.715 -20.390  47.131  1.00  0.73           C  
ATOM   1942  C   THR A 254     -24.030 -19.329  48.163  1.00  0.73           C  
ATOM   1943  O   THR A 254     -24.283 -19.628  49.329  1.00  0.73           O  
ATOM   1944  CB  THR A 254     -22.199 -20.364  46.910  1.00  0.73           C  
ATOM   1945  OG1 THR A 254     -21.821 -21.465  46.101  1.00  0.73           O  
ATOM   1946  CG2 THR A 254     -21.388 -20.492  48.215  1.00  0.73           C  
ATOM   1947  N   LEU A 255     -24.071 -18.046  47.752  1.00  0.72           N  
ATOM   1948  CA  LEU A 255     -24.408 -16.948  48.640  1.00  0.72           C  
ATOM   1949  C   LEU A 255     -25.828 -17.027  49.176  1.00  0.72           C  
ATOM   1950  O   LEU A 255     -26.058 -16.873  50.375  1.00  0.72           O  
ATOM   1951  CB  LEU A 255     -24.183 -15.598  47.926  1.00  0.72           C  
ATOM   1952  CG  LEU A 255     -24.553 -14.342  48.742  1.00  0.72           C  
ATOM   1953  CD1 LEU A 255     -23.879 -14.270  50.113  1.00  0.72           C  
ATOM   1954  CD2 LEU A 255     -24.238 -13.086  47.928  1.00  0.72           C  
ATOM   1955  N   ALA A 256     -26.823 -17.335  48.315  1.00  0.76           N  
ATOM   1956  CA  ALA A 256     -28.184 -17.559  48.753  1.00  0.76           C  
ATOM   1957  C   ALA A 256     -28.284 -18.710  49.741  1.00  0.76           C  
ATOM   1958  O   ALA A 256     -28.852 -18.557  50.815  1.00  0.76           O  
ATOM   1959  CB  ALA A 256     -29.103 -17.836  47.545  1.00  0.76           C  
ATOM   1960  N   LEU A 257     -27.648 -19.860  49.453  1.00  0.70           N  
ATOM   1961  CA  LEU A 257     -27.611 -21.027  50.320  1.00  0.70           C  
ATOM   1962  C   LEU A 257     -27.080 -20.736  51.721  1.00  0.70           C  
ATOM   1963  O   LEU A 257     -27.705 -21.125  52.702  1.00  0.70           O  
ATOM   1964  CB  LEU A 257     -26.780 -22.163  49.652  1.00  0.70           C  
ATOM   1965  CG  LEU A 257     -27.530 -23.069  48.643  1.00  0.70           C  
ATOM   1966  CD1 LEU A 257     -28.725 -22.400  47.949  1.00  0.70           C  
ATOM   1967  CD2 LEU A 257     -26.544 -23.633  47.608  1.00  0.70           C  
ATOM   1968  N   VAL A 258     -25.965 -19.994  51.872  1.00  0.75           N  
ATOM   1969  CA  VAL A 258     -25.457 -19.566  53.175  1.00  0.75           C  
ATOM   1970  C   VAL A 258     -26.414 -18.653  53.931  1.00  0.75           C  
ATOM   1971  O   VAL A 258     -26.734 -18.890  55.098  1.00  0.75           O  
ATOM   1972  CB  VAL A 258     -24.119 -18.854  52.988  1.00  0.75           C  
ATOM   1973  CG1 VAL A 258     -23.609 -18.219  54.300  1.00  0.75           C  
ATOM   1974  CG2 VAL A 258     -23.096 -19.878  52.464  1.00  0.75           C  
ATOM   1975  N   THR A 259     -26.933 -17.607  53.258  1.00  0.73           N  
ATOM   1976  CA  THR A 259     -27.830 -16.611  53.839  1.00  0.73           C  
ATOM   1977  C   THR A 259     -29.143 -17.211  54.297  1.00  0.73           C  
ATOM   1978  O   THR A 259     -29.644 -16.918  55.377  1.00  0.73           O  
ATOM   1979  CB  THR A 259     -28.090 -15.481  52.850  1.00  0.73           C  
ATOM   1980  OG1 THR A 259     -26.854 -14.862  52.523  1.00  0.73           O  
ATOM   1981  CG2 THR A 259     -28.968 -14.372  53.439  1.00  0.73           C  
ATOM   1982  N   ILE A 260     -29.737 -18.103  53.485  1.00  0.69           N  
ATOM   1983  CA  ILE A 260     -30.954 -18.831  53.809  1.00  0.69           C  
ATOM   1984  C   ILE A 260     -30.767 -19.847  54.921  1.00  0.69           C  
ATOM   1985  O   ILE A 260     -31.554 -19.876  55.867  1.00  0.69           O  
ATOM   1986  CB  ILE A 260     -31.513 -19.483  52.549  1.00  0.69           C  
ATOM   1987  CG1 ILE A 260     -31.889 -18.385  51.524  1.00  0.69           C  
ATOM   1988  CG2 ILE A 260     -32.735 -20.377  52.859  1.00  0.69           C  
ATOM   1989  CD1 ILE A 260     -31.953 -18.912  50.091  1.00  0.69           C  
ATOM   1990  N   VAL A 261     -29.705 -20.685  54.885  1.00  0.74           N  
ATOM   1991  CA  VAL A 261     -29.450 -21.677  55.926  1.00  0.74           C  
ATOM   1992  C   VAL A 261     -29.237 -21.042  57.296  1.00  0.74           C  
ATOM   1993  O   VAL A 261     -29.832 -21.475  58.281  1.00  0.74           O  
ATOM   1994  CB  VAL A 261     -28.322 -22.629  55.529  1.00  0.74           C  
ATOM   1995  CG1 VAL A 261     -27.896 -23.562  56.681  1.00  0.74           C  
ATOM   1996  CG2 VAL A 261     -28.833 -23.499  54.363  1.00  0.74           C  
ATOM   1997  N   MET A 262     -28.466 -19.941  57.400  1.00  0.68           N  
ATOM   1998  CA  MET A 262     -28.326 -19.212  58.652  1.00  0.68           C  
ATOM   1999  C   MET A 262     -29.212 -17.975  58.736  1.00  0.68           C  
ATOM   2000  O   MET A 262     -28.756 -16.866  59.002  1.00  0.68           O  
ATOM   2001  CB  MET A 262     -26.859 -18.833  58.928  1.00  0.68           C  
ATOM   2002  CG  MET A 262     -25.964 -20.060  59.167  1.00  0.68           C  
ATOM   2003  SD  MET A 262     -24.473 -19.639  60.103  1.00  0.68           S  
ATOM   2004  CE  MET A 262     -23.674 -21.244  59.866  1.00  0.68           C  
ATOM   2005  N   SER A 263     -30.529 -18.165  58.562  1.00  0.72           N  
ATOM   2006  CA  SER A 263     -31.544 -17.133  58.742  1.00  0.72           C  
ATOM   2007  C   SER A 263     -32.414 -17.484  59.936  1.00  0.72           C  
ATOM   2008  O   SER A 263     -32.433 -16.806  60.962  1.00  0.72           O  
ATOM   2009  CB  SER A 263     -32.372 -16.968  57.441  1.00  0.72           C  
ATOM   2010  OG  SER A 263     -33.395 -15.981  57.557  1.00  0.72           O  
ATOM   2011  N   ILE A 264     -33.128 -18.626  59.880  1.00  0.67           N  
ATOM   2012  CA  ILE A 264     -33.877 -19.133  61.024  1.00  0.67           C  
ATOM   2013  C   ILE A 264     -32.986 -19.437  62.242  1.00  0.67           C  
ATOM   2014  O   ILE A 264     -33.346 -18.989  63.332  1.00  0.67           O  
ATOM   2015  CB  ILE A 264     -34.766 -20.314  60.624  1.00  0.67           C  
ATOM   2016  CG1 ILE A 264     -35.842 -19.859  59.608  1.00  0.67           C  
ATOM   2017  CG2 ILE A 264     -35.428 -20.957  61.865  1.00  0.67           C  
ATOM   2018  CD1 ILE A 264     -36.496 -21.028  58.861  1.00  0.67           C  
ATOM   2019  N   PRO A 265     -31.817 -20.094  62.175  1.00  0.72           N  
ATOM   2020  CA  PRO A 265     -30.856 -20.125  63.275  1.00  0.72           C  
ATOM   2021  C   PRO A 265     -30.466 -18.779  63.862  1.00  0.72           C  
ATOM   2022  O   PRO A 265     -30.485 -18.643  65.081  1.00  0.72           O  
ATOM   2023  CB  PRO A 265     -29.660 -20.903  62.706  1.00  0.72           C  
ATOM   2024  CG  PRO A 265     -30.318 -21.888  61.738  1.00  0.72           C  
ATOM   2025  CD  PRO A 265     -31.462 -21.067  61.138  1.00  0.72           C  
ATOM   2026  N   THR A 266     -30.122 -17.757  63.050  1.00  0.72           N  
ATOM   2027  CA  THR A 266     -29.726 -16.438  63.549  1.00  0.72           C  
ATOM   2028  C   THR A 266     -30.850 -15.737  64.273  1.00  0.72           C  
ATOM   2029  O   THR A 266     -30.625 -15.168  65.336  1.00  0.72           O  
ATOM   2030  CB  THR A 266     -29.057 -15.529  62.526  1.00  0.72           C  
ATOM   2031  OG1 THR A 266     -29.838 -15.430  61.351  1.00  0.72           O  
ATOM   2032  CG2 THR A 266     -27.703 -16.145  62.141  1.00  0.72           C  
ATOM   2033  N   MET A 267     -32.103 -15.849  63.785  1.00  0.69           N  
ATOM   2034  CA  MET A 267     -33.297 -15.431  64.508  1.00  0.69           C  
ATOM   2035  C   MET A 267     -33.440 -16.086  65.877  1.00  0.69           C  
ATOM   2036  O   MET A 267     -33.678 -15.399  66.870  1.00  0.69           O  
ATOM   2037  CB  MET A 267     -34.553 -15.721  63.643  1.00  0.69           C  
ATOM   2038  CG  MET A 267     -35.924 -15.280  64.216  1.00  0.69           C  
ATOM   2039  SD  MET A 267     -36.709 -16.359  65.469  1.00  0.69           S  
ATOM   2040  CE  MET A 267     -36.907 -17.885  64.508  1.00  0.69           C  
ATOM   2041  N   VAL A 268     -33.234 -17.418  65.984  1.00  0.72           N  
ATOM   2042  CA  VAL A 268     -33.304 -18.156  67.241  1.00  0.72           C  
ATOM   2043  C   VAL A 268     -32.285 -17.648  68.247  1.00  0.72           C  
ATOM   2044  O   VAL A 268     -32.614 -17.333  69.390  1.00  0.72           O  
ATOM   2045  CB  VAL A 268     -33.078 -19.650  66.995  1.00  0.72           C  
ATOM   2046  CG1 VAL A 268     -32.862 -20.440  68.295  1.00  0.72           C  
ATOM   2047  CG2 VAL A 268     -34.287 -20.248  66.254  1.00  0.72           C  
ATOM   2048  N   PHE A 269     -31.018 -17.478  67.831  1.00  0.66           N  
ATOM   2049  CA  PHE A 269     -29.987 -16.930  68.692  1.00  0.66           C  
ATOM   2050  C   PHE A 269     -30.259 -15.493  69.110  1.00  0.66           C  
ATOM   2051  O   PHE A 269     -30.141 -15.147  70.279  1.00  0.66           O  
ATOM   2052  CB  PHE A 269     -28.596 -16.955  68.023  1.00  0.66           C  
ATOM   2053  CG  PHE A 269     -28.141 -18.330  67.628  1.00  0.66           C  
ATOM   2054  CD1 PHE A 269     -27.954 -19.319  68.598  1.00  0.66           C  
ATOM   2055  CD2 PHE A 269     -27.846 -18.643  66.295  1.00  0.66           C  
ATOM   2056  CE1 PHE A 269     -27.577 -20.620  68.248  1.00  0.66           C  
ATOM   2057  CE2 PHE A 269     -27.502 -19.946  65.926  1.00  0.66           C  
ATOM   2058  CZ  PHE A 269     -27.374 -20.941  66.901  1.00  0.66           C  
ATOM   2059  N   SER A 270     -30.689 -14.628  68.172  1.00  0.67           N  
ATOM   2060  CA  SER A 270     -31.069 -13.251  68.452  1.00  0.67           C  
ATOM   2061  C   SER A 270     -32.221 -13.142  69.425  1.00  0.67           C  
ATOM   2062  O   SER A 270     -32.204 -12.313  70.330  1.00  0.67           O  
ATOM   2063  CB  SER A 270     -31.443 -12.496  67.163  1.00  0.67           C  
ATOM   2064  OG  SER A 270     -30.286 -12.375  66.340  1.00  0.67           O  
ATOM   2065  N   ALA A 271     -33.244 -14.012  69.308  1.00  0.69           N  
ATOM   2066  CA  ALA A 271     -34.294 -14.126  70.301  1.00  0.69           C  
ATOM   2067  C   ALA A 271     -33.791 -14.550  71.677  1.00  0.69           C  
ATOM   2068  O   ALA A 271     -34.160 -13.972  72.695  1.00  0.69           O  
ATOM   2069  CB  ALA A 271     -35.369 -15.133  69.843  1.00  0.69           C  
ATOM   2070  N   TYR A 272     -32.894 -15.551  71.743  1.00  0.63           N  
ATOM   2071  CA  TYR A 272     -32.393 -16.075  73.000  1.00  0.63           C  
ATOM   2072  C   TYR A 272     -31.303 -15.226  73.640  1.00  0.63           C  
ATOM   2073  O   TYR A 272     -30.991 -15.396  74.817  1.00  0.63           O  
ATOM   2074  CB  TYR A 272     -31.974 -17.558  72.842  1.00  0.63           C  
ATOM   2075  CG  TYR A 272     -33.191 -18.426  73.037  1.00  0.63           C  
ATOM   2076  CD1 TYR A 272     -33.649 -18.671  74.340  1.00  0.63           C  
ATOM   2077  CD2 TYR A 272     -33.925 -18.947  71.959  1.00  0.63           C  
ATOM   2078  CE1 TYR A 272     -34.831 -19.390  74.562  1.00  0.63           C  
ATOM   2079  CE2 TYR A 272     -35.107 -19.668  72.175  1.00  0.63           C  
ATOM   2080  CZ  TYR A 272     -35.567 -19.874  73.478  1.00  0.63           C  
ATOM   2081  OH  TYR A 272     -36.773 -20.566  73.698  1.00  0.63           O  
ATOM   2082  N   GLY A 273     -30.731 -14.269  72.888  1.00  0.69           N  
ATOM   2083  CA  GLY A 273     -29.907 -13.177  73.394  1.00  0.69           C  
ATOM   2084  C   GLY A 273     -30.674 -11.944  73.813  1.00  0.69           C  
ATOM   2085  O   GLY A 273     -30.081 -10.981  74.287  1.00  0.69           O  
ATOM   2086  N   MET A 274     -32.018 -11.895  73.662  1.00  0.58           N  
ATOM   2087  CA  MET A 274     -32.803 -10.790  74.207  1.00  0.58           C  
ATOM   2088  C   MET A 274     -32.708 -10.673  75.731  1.00  0.58           C  
ATOM   2089  O   MET A 274     -32.634 -11.661  76.460  1.00  0.58           O  
ATOM   2090  CB  MET A 274     -34.300 -10.812  73.789  1.00  0.58           C  
ATOM   2091  CG  MET A 274     -34.545 -10.521  72.299  1.00  0.58           C  
ATOM   2092  SD  MET A 274     -36.290 -10.177  71.883  1.00  0.58           S  
ATOM   2093  CE  MET A 274     -36.982 -11.853  71.884  1.00  0.58           C  
ATOM   2094  N   ASN A 275     -32.684  -9.442  76.269  1.00  0.50           N  
ATOM   2095  CA  ASN A 275     -32.692  -9.162  77.693  1.00  0.50           C  
ATOM   2096  C   ASN A 275     -33.954  -9.654  78.412  1.00  0.50           C  
ATOM   2097  O   ASN A 275     -35.060  -9.524  77.912  1.00  0.50           O  
ATOM   2098  CB  ASN A 275     -32.450  -7.635  77.864  1.00  0.50           C  
ATOM   2099  CG  ASN A 275     -32.005  -7.228  79.260  1.00  0.50           C  
ATOM   2100  OD1 ASN A 275     -32.298  -7.862  80.272  1.00  0.50           O  
ATOM   2101  ND2 ASN A 275     -31.263  -6.100  79.331  1.00  0.50           N  
ATOM   2102  N   PHE A 276     -33.828 -10.239  79.622  1.00  0.56           N  
ATOM   2103  CA  PHE A 276     -34.979 -10.520  80.471  1.00  0.56           C  
ATOM   2104  C   PHE A 276     -34.521 -10.301  81.878  1.00  0.56           C  
ATOM   2105  O   PHE A 276     -33.638 -11.005  82.361  1.00  0.56           O  
ATOM   2106  CB  PHE A 276     -35.586 -11.952  80.366  1.00  0.56           C  
ATOM   2107  CG  PHE A 276     -36.120 -12.127  78.985  1.00  0.56           C  
ATOM   2108  CD1 PHE A 276     -37.426 -11.739  78.649  1.00  0.56           C  
ATOM   2109  CD2 PHE A 276     -35.240 -12.515  77.969  1.00  0.56           C  
ATOM   2110  CE1 PHE A 276     -37.827 -11.708  77.311  1.00  0.56           C  
ATOM   2111  CE2 PHE A 276     -35.622 -12.405  76.631  1.00  0.56           C  
ATOM   2112  CZ  PHE A 276     -36.905 -11.979  76.298  1.00  0.56           C  
ATOM   2113  N   LYS A 277     -35.097  -9.310  82.587  1.00  0.48           N  
ATOM   2114  CA  LYS A 277     -34.605  -8.982  83.912  1.00  0.48           C  
ATOM   2115  C   LYS A 277     -34.856 -10.104  84.901  1.00  0.48           C  
ATOM   2116  O   LYS A 277     -33.968 -10.561  85.618  1.00  0.48           O  
ATOM   2117  CB  LYS A 277     -35.240  -7.684  84.461  1.00  0.48           C  
ATOM   2118  CG  LYS A 277     -34.725  -7.382  85.876  1.00  0.48           C  
ATOM   2119  CD  LYS A 277     -35.248  -6.076  86.470  1.00  0.48           C  
ATOM   2120  CE  LYS A 277     -34.652  -5.871  87.863  1.00  0.48           C  
ATOM   2121  NZ  LYS A 277     -34.941  -4.513  88.356  1.00  0.48           N  
ATOM   2122  N   ASP A 278     -36.088 -10.620  84.895  1.00  0.43           N  
ATOM   2123  CA  ASP A 278     -36.575 -11.509  85.916  1.00  0.43           C  
ATOM   2124  C   ASP A 278     -36.425 -12.967  85.486  1.00  0.43           C  
ATOM   2125  O   ASP A 278     -36.969 -13.889  86.088  1.00  0.43           O  
ATOM   2126  CB  ASP A 278     -38.019 -11.059  86.220  1.00  0.43           C  
ATOM   2127  CG  ASP A 278     -37.934  -9.639  86.772  1.00  0.43           C  
ATOM   2128  OD1 ASP A 278     -37.580  -9.488  87.970  1.00  0.43           O  
ATOM   2129  OD2 ASP A 278     -38.117  -8.678  85.979  1.00  0.43           O  
ATOM   2130  N   ASN A 279     -35.593 -13.201  84.441  1.00  0.42           N  
ATOM   2131  CA  ASN A 279     -35.225 -14.503  83.908  1.00  0.42           C  
ATOM   2132  C   ASN A 279     -36.391 -15.286  83.312  1.00  0.42           C  
ATOM   2133  O   ASN A 279     -36.573 -16.463  83.606  1.00  0.42           O  
ATOM   2134  CB  ASN A 279     -34.453 -15.372  84.944  1.00  0.42           C  
ATOM   2135  CG  ASN A 279     -33.050 -14.826  85.146  1.00  0.42           C  
ATOM   2136  OD1 ASN A 279     -32.223 -14.943  84.244  1.00  0.42           O  
ATOM   2137  ND2 ASN A 279     -32.740 -14.279  86.339  1.00  0.42           N  
ATOM   2138  N   GLU A 280     -37.194 -14.636  82.449  1.00  0.49           N  
ATOM   2139  CA  GLU A 280     -38.466 -15.176  82.006  1.00  0.49           C  
ATOM   2140  C   GLU A 280     -38.520 -15.665  80.574  1.00  0.49           C  
ATOM   2141  O   GLU A 280     -39.566 -16.128  80.119  1.00  0.49           O  
ATOM   2142  CB  GLU A 280     -39.529 -14.066  82.090  1.00  0.49           C  
ATOM   2143  CG  GLU A 280     -39.693 -13.468  83.500  1.00  0.49           C  
ATOM   2144  CD  GLU A 280     -40.795 -12.422  83.477  1.00  0.49           C  
ATOM   2145  OE1 GLU A 280     -40.636 -11.442  82.706  1.00  0.49           O  
ATOM   2146  OE2 GLU A 280     -41.804 -12.613  84.201  1.00  0.49           O  
ATOM   2147  N   ILE A 281     -37.425 -15.599  79.787  1.00  0.62           N  
ATOM   2148  CA  ILE A 281     -37.457 -16.154  78.440  1.00  0.62           C  
ATOM   2149  C   ILE A 281     -37.673 -17.660  78.489  1.00  0.62           C  
ATOM   2150  O   ILE A 281     -36.959 -18.334  79.237  1.00  0.62           O  
ATOM   2151  CB  ILE A 281     -36.252 -15.788  77.593  1.00  0.62           C  
ATOM   2152  CG1 ILE A 281     -36.406 -16.180  76.109  1.00  0.62           C  
ATOM   2153  CG2 ILE A 281     -34.945 -16.310  78.202  1.00  0.62           C  
ATOM   2154  CD1 ILE A 281     -35.187 -15.781  75.285  1.00  0.62           C  
ATOM   2155  N   PRO A 282     -38.650 -18.247  77.792  1.00  0.66           N  
ATOM   2156  CA  PRO A 282     -39.002 -19.640  77.976  1.00  0.66           C  
ATOM   2157  C   PRO A 282     -37.828 -20.574  77.842  1.00  0.66           C  
ATOM   2158  O   PRO A 282     -37.054 -20.447  76.901  1.00  0.66           O  
ATOM   2159  CB  PRO A 282     -40.118 -19.892  76.959  1.00  0.66           C  
ATOM   2160  CG  PRO A 282     -40.827 -18.542  76.895  1.00  0.66           C  
ATOM   2161  CD  PRO A 282     -39.670 -17.551  77.013  1.00  0.66           C  
ATOM   2162  N   LEU A 283     -37.667 -21.453  78.835  1.00  0.66           N  
ATOM   2163  CA  LEU A 283     -36.604 -22.415  78.938  1.00  0.66           C  
ATOM   2164  C   LEU A 283     -35.312 -21.850  79.561  1.00  0.66           C  
ATOM   2165  O   LEU A 283     -34.441 -22.619  79.913  1.00  0.66           O  
ATOM   2166  CB  LEU A 283     -36.281 -23.225  77.632  1.00  0.66           C  
ATOM   2167  CG  LEU A 283     -37.453 -23.621  76.695  1.00  0.66           C  
ATOM   2168  CD1 LEU A 283     -36.911 -24.319  75.435  1.00  0.66           C  
ATOM   2169  CD2 LEU A 283     -38.534 -24.475  77.371  1.00  0.66           C  
ATOM   2170  N   ASN A 284     -35.061 -20.541  79.799  1.00  0.67           N  
ATOM   2171  CA  ASN A 284     -33.716 -20.119  80.256  1.00  0.67           C  
ATOM   2172  C   ASN A 284     -33.229 -20.719  81.575  1.00  0.67           C  
ATOM   2173  O   ASN A 284     -32.045 -20.995  81.761  1.00  0.67           O  
ATOM   2174  CB  ASN A 284     -33.411 -18.602  80.303  1.00  0.67           C  
ATOM   2175  CG  ASN A 284     -34.175 -17.881  81.401  1.00  0.67           C  
ATOM   2176  OD1 ASN A 284     -35.270 -18.273  81.789  1.00  0.67           O  
ATOM   2177  ND2 ASN A 284     -33.532 -16.859  82.005  1.00  0.67           N  
ATOM   2178  N   GLY A 285     -34.173 -20.891  82.516  1.00  0.66           N  
ATOM   2179  CA  GLY A 285     -33.996 -21.577  83.782  1.00  0.66           C  
ATOM   2180  C   GLY A 285     -34.250 -23.056  83.759  1.00  0.66           C  
ATOM   2181  O   GLY A 285     -34.244 -23.673  84.819  1.00  0.66           O  
ATOM   2182  N   GLU A 286     -34.506 -23.638  82.577  1.00  0.61           N  
ATOM   2183  CA  GLU A 286     -34.741 -25.052  82.373  1.00  0.61           C  
ATOM   2184  C   GLU A 286     -33.401 -25.727  82.093  1.00  0.61           C  
ATOM   2185  O   GLU A 286     -32.661 -25.240  81.233  1.00  0.61           O  
ATOM   2186  CB  GLU A 286     -35.696 -25.244  81.163  1.00  0.61           C  
ATOM   2187  CG  GLU A 286     -35.781 -26.629  80.499  1.00  0.61           C  
ATOM   2188  CD  GLU A 286     -36.217 -27.712  81.457  1.00  0.61           C  
ATOM   2189  OE1 GLU A 286     -35.765 -28.855  81.213  1.00  0.61           O  
ATOM   2190  OE2 GLU A 286     -36.952 -27.432  82.432  1.00  0.61           O  
ATOM   2191  N   PRO A 287     -33.002 -26.821  82.738  1.00  0.60           N  
ATOM   2192  CA  PRO A 287     -31.618 -27.280  82.669  1.00  0.60           C  
ATOM   2193  C   PRO A 287     -31.259 -27.938  81.343  1.00  0.60           C  
ATOM   2194  O   PRO A 287     -30.084 -28.157  81.061  1.00  0.60           O  
ATOM   2195  CB  PRO A 287     -31.481 -28.235  83.866  1.00  0.60           C  
ATOM   2196  CG  PRO A 287     -32.913 -28.653  84.201  1.00  0.60           C  
ATOM   2197  CD  PRO A 287     -33.693 -27.381  83.899  1.00  0.60           C  
ATOM   2198  N   ASN A 288     -32.244 -28.268  80.492  1.00  0.66           N  
ATOM   2199  CA  ASN A 288     -32.009 -28.909  79.211  1.00  0.66           C  
ATOM   2200  C   ASN A 288     -31.855 -27.889  78.076  1.00  0.66           C  
ATOM   2201  O   ASN A 288     -31.491 -28.211  76.945  1.00  0.66           O  
ATOM   2202  CB  ASN A 288     -33.253 -29.783  78.915  1.00  0.66           C  
ATOM   2203  CG  ASN A 288     -33.299 -30.955  79.894  1.00  0.66           C  
ATOM   2204  OD1 ASN A 288     -32.474 -31.865  79.812  1.00  0.66           O  
ATOM   2205  ND2 ASN A 288     -34.267 -30.965  80.832  1.00  0.66           N  
ATOM   2206  N   ALA A 289     -32.149 -26.612  78.363  1.00  0.70           N  
ATOM   2207  CA  ALA A 289     -32.558 -25.613  77.403  1.00  0.70           C  
ATOM   2208  C   ALA A 289     -31.599 -25.173  76.318  1.00  0.70           C  
ATOM   2209  O   ALA A 289     -31.986 -25.084  75.154  1.00  0.70           O  
ATOM   2210  CB  ALA A 289     -32.946 -24.394  78.207  1.00  0.70           C  
ATOM   2211  N   PHE A 290     -30.312 -24.915  76.647  1.00  0.64           N  
ATOM   2212  CA  PHE A 290     -29.305 -24.543  75.658  1.00  0.64           C  
ATOM   2213  C   PHE A 290     -29.178 -25.646  74.617  1.00  0.64           C  
ATOM   2214  O   PHE A 290     -29.219 -25.412  73.413  1.00  0.64           O  
ATOM   2215  CB  PHE A 290     -27.935 -24.270  76.361  1.00  0.64           C  
ATOM   2216  CG  PHE A 290     -26.762 -24.188  75.405  1.00  0.64           C  
ATOM   2217  CD1 PHE A 290     -26.052 -25.361  75.097  1.00  0.64           C  
ATOM   2218  CD2 PHE A 290     -26.386 -22.991  74.777  1.00  0.64           C  
ATOM   2219  CE1 PHE A 290     -25.001 -25.346  74.176  1.00  0.64           C  
ATOM   2220  CE2 PHE A 290     -25.299 -22.957  73.892  1.00  0.64           C  
ATOM   2221  CZ  PHE A 290     -24.610 -24.138  73.586  1.00  0.64           C  
ATOM   2222  N   TRP A 291     -29.098 -26.899  75.090  1.00  0.64           N  
ATOM   2223  CA  TRP A 291     -29.027 -28.071  74.255  1.00  0.64           C  
ATOM   2224  C   TRP A 291     -30.278 -28.309  73.419  1.00  0.64           C  
ATOM   2225  O   TRP A 291     -30.173 -28.684  72.254  1.00  0.64           O  
ATOM   2226  CB  TRP A 291     -28.602 -29.297  75.094  1.00  0.64           C  
ATOM   2227  CG  TRP A 291     -27.175 -29.147  75.612  1.00  0.64           C  
ATOM   2228  CD1 TRP A 291     -26.717 -28.844  76.868  1.00  0.64           C  
ATOM   2229  CD2 TRP A 291     -26.019 -29.203  74.758  1.00  0.64           C  
ATOM   2230  NE1 TRP A 291     -25.345 -28.708  76.849  1.00  0.64           N  
ATOM   2231  CE2 TRP A 291     -24.892 -28.934  75.570  1.00  0.64           C  
ATOM   2232  CE3 TRP A 291     -25.877 -29.447  73.393  1.00  0.64           C  
ATOM   2233  CZ2 TRP A 291     -23.615 -28.917  75.029  1.00  0.64           C  
ATOM   2234  CZ3 TRP A 291     -24.587 -29.419  72.847  1.00  0.64           C  
ATOM   2235  CH2 TRP A 291     -23.468 -29.162  73.655  1.00  0.64           C  
ATOM   2236  N   LEU A 292     -31.494 -28.043  73.947  1.00  0.71           N  
ATOM   2237  CA  LEU A 292     -32.711 -28.055  73.144  1.00  0.71           C  
ATOM   2238  C   LEU A 292     -32.712 -27.020  72.020  1.00  0.71           C  
ATOM   2239  O   LEU A 292     -33.083 -27.322  70.890  1.00  0.71           O  
ATOM   2240  CB  LEU A 292     -33.992 -27.850  73.997  1.00  0.71           C  
ATOM   2241  CG  LEU A 292     -34.330 -28.979  74.997  1.00  0.71           C  
ATOM   2242  CD1 LEU A 292     -35.776 -28.805  75.490  1.00  0.71           C  
ATOM   2243  CD2 LEU A 292     -34.130 -30.386  74.410  1.00  0.71           C  
ATOM   2244  N   ILE A 293     -32.260 -25.777  72.281  1.00  0.73           N  
ATOM   2245  CA  ILE A 293     -32.112 -24.739  71.261  1.00  0.73           C  
ATOM   2246  C   ILE A 293     -31.046 -25.070  70.229  1.00  0.73           C  
ATOM   2247  O   ILE A 293     -31.263 -24.900  69.029  1.00  0.73           O  
ATOM   2248  CB  ILE A 293     -31.935 -23.344  71.871  1.00  0.73           C  
ATOM   2249  CG1 ILE A 293     -33.224 -22.883  72.602  1.00  0.73           C  
ATOM   2250  CG2 ILE A 293     -31.518 -22.308  70.803  1.00  0.73           C  
ATOM   2251  CD1 ILE A 293     -34.540 -23.062  71.834  1.00  0.73           C  
ATOM   2252  N   VAL A 294     -29.890 -25.621  70.646  1.00  0.73           N  
ATOM   2253  CA  VAL A 294     -28.869 -26.143  69.743  1.00  0.73           C  
ATOM   2254  C   VAL A 294     -29.407 -27.270  68.863  1.00  0.73           C  
ATOM   2255  O   VAL A 294     -29.183 -27.289  67.653  1.00  0.73           O  
ATOM   2256  CB  VAL A 294     -27.640 -26.588  70.535  1.00  0.73           C  
ATOM   2257  CG1 VAL A 294     -26.633 -27.380  69.677  1.00  0.73           C  
ATOM   2258  CG2 VAL A 294     -26.942 -25.338  71.104  1.00  0.73           C  
ATOM   2259  N   PHE A 295     -30.192 -28.207  69.434  1.00  0.73           N  
ATOM   2260  CA  PHE A 295     -30.892 -29.241  68.690  1.00  0.73           C  
ATOM   2261  C   PHE A 295     -31.897 -28.692  67.669  1.00  0.73           C  
ATOM   2262  O   PHE A 295     -31.891 -29.099  66.508  1.00  0.73           O  
ATOM   2263  CB  PHE A 295     -31.590 -30.200  69.698  1.00  0.73           C  
ATOM   2264  CG  PHE A 295     -32.277 -31.344  69.004  1.00  0.73           C  
ATOM   2265  CD1 PHE A 295     -33.669 -31.318  68.815  1.00  0.73           C  
ATOM   2266  CD2 PHE A 295     -31.531 -32.402  68.465  1.00  0.73           C  
ATOM   2267  CE1 PHE A 295     -34.306 -32.330  68.086  1.00  0.73           C  
ATOM   2268  CE2 PHE A 295     -32.166 -33.419  67.739  1.00  0.73           C  
ATOM   2269  CZ  PHE A 295     -33.553 -33.381  67.549  1.00  0.73           C  
ATOM   2270  N   ILE A 296     -32.754 -27.720  68.053  1.00  0.75           N  
ATOM   2271  CA  ILE A 296     -33.699 -27.085  67.138  1.00  0.75           C  
ATOM   2272  C   ILE A 296     -32.985 -26.334  66.019  1.00  0.75           C  
ATOM   2273  O   ILE A 296     -33.319 -26.485  64.845  1.00  0.75           O  
ATOM   2274  CB  ILE A 296     -34.676 -26.165  67.884  1.00  0.75           C  
ATOM   2275  CG1 ILE A 296     -35.613 -26.992  68.804  1.00  0.75           C  
ATOM   2276  CG2 ILE A 296     -35.514 -25.329  66.886  1.00  0.75           C  
ATOM   2277  CD1 ILE A 296     -36.463 -26.143  69.762  1.00  0.75           C  
ATOM   2278  N   ALA A 297     -31.936 -25.548  66.338  1.00  0.78           N  
ATOM   2279  CA  ALA A 297     -31.135 -24.839  65.360  1.00  0.78           C  
ATOM   2280  C   ALA A 297     -30.429 -25.768  64.373  1.00  0.78           C  
ATOM   2281  O   ALA A 297     -30.451 -25.537  63.165  1.00  0.78           O  
ATOM   2282  CB  ALA A 297     -30.128 -23.930  66.097  1.00  0.78           C  
ATOM   2283  N   PHE A 298     -29.839 -26.885  64.851  1.00  0.75           N  
ATOM   2284  CA  PHE A 298     -29.259 -27.901  63.989  1.00  0.75           C  
ATOM   2285  C   PHE A 298     -30.297 -28.581  63.099  1.00  0.75           C  
ATOM   2286  O   PHE A 298     -30.087 -28.733  61.898  1.00  0.75           O  
ATOM   2287  CB  PHE A 298     -28.474 -28.943  64.834  1.00  0.75           C  
ATOM   2288  CG  PHE A 298     -27.699 -29.902  63.965  1.00  0.75           C  
ATOM   2289  CD1 PHE A 298     -28.028 -31.267  63.945  1.00  0.75           C  
ATOM   2290  CD2 PHE A 298     -26.664 -29.438  63.134  1.00  0.75           C  
ATOM   2291  CE1 PHE A 298     -27.339 -32.154  63.108  1.00  0.75           C  
ATOM   2292  CE2 PHE A 298     -25.978 -30.322  62.290  1.00  0.75           C  
ATOM   2293  CZ  PHE A 298     -26.317 -31.680  62.277  1.00  0.75           C  
ATOM   2294  N   ALA A 299     -31.474 -28.946  63.645  1.00  0.79           N  
ATOM   2295  CA  ALA A 299     -32.571 -29.509  62.881  1.00  0.79           C  
ATOM   2296  C   ALA A 299     -33.094 -28.585  61.776  1.00  0.79           C  
ATOM   2297  O   ALA A 299     -33.336 -29.022  60.653  1.00  0.79           O  
ATOM   2298  CB  ALA A 299     -33.704 -29.920  63.840  1.00  0.79           C  
ATOM   2299  N   MET A 300     -33.220 -27.266  62.039  1.00  0.75           N  
ATOM   2300  CA  MET A 300     -33.536 -26.273  61.020  1.00  0.75           C  
ATOM   2301  C   MET A 300     -32.497 -26.206  59.907  1.00  0.75           C  
ATOM   2302  O   MET A 300     -32.836 -26.189  58.724  1.00  0.75           O  
ATOM   2303  CB  MET A 300     -33.653 -24.862  61.648  1.00  0.75           C  
ATOM   2304  CG  MET A 300     -34.864 -24.687  62.581  1.00  0.75           C  
ATOM   2305  SD  MET A 300     -36.467 -24.731  61.734  1.00  0.75           S  
ATOM   2306  CE  MET A 300     -37.379 -24.460  63.279  1.00  0.75           C  
ATOM   2307  N   SER A 301     -31.195 -26.220  60.262  1.00  0.76           N  
ATOM   2308  CA  SER A 301     -30.101 -26.267  59.301  1.00  0.76           C  
ATOM   2309  C   SER A 301     -30.118 -27.520  58.450  1.00  0.76           C  
ATOM   2310  O   SER A 301     -29.979 -27.438  57.234  1.00  0.76           O  
ATOM   2311  CB  SER A 301     -28.713 -26.179  59.982  1.00  0.76           C  
ATOM   2312  OG  SER A 301     -28.548 -24.902  60.596  1.00  0.76           O  
ATOM   2313  N   VAL A 302     -30.345 -28.707  59.052  1.00  0.76           N  
ATOM   2314  CA  VAL A 302     -30.483 -29.978  58.344  1.00  0.76           C  
ATOM   2315  C   VAL A 302     -31.676 -29.993  57.386  1.00  0.76           C  
ATOM   2316  O   VAL A 302     -31.572 -30.422  56.239  1.00  0.76           O  
ATOM   2317  CB  VAL A 302     -30.541 -31.153  59.326  1.00  0.76           C  
ATOM   2318  CG1 VAL A 302     -30.844 -32.492  58.621  1.00  0.76           C  
ATOM   2319  CG2 VAL A 302     -29.184 -31.276  60.049  1.00  0.76           C  
ATOM   2320  N   SER A 303     -32.849 -29.471  57.802  1.00  0.76           N  
ATOM   2321  CA  SER A 303     -34.021 -29.341  56.938  1.00  0.76           C  
ATOM   2322  C   SER A 303     -33.785 -28.425  55.754  1.00  0.76           C  
ATOM   2323  O   SER A 303     -34.141 -28.741  54.619  1.00  0.76           O  
ATOM   2324  CB  SER A 303     -35.248 -28.790  57.709  1.00  0.76           C  
ATOM   2325  OG  SER A 303     -35.734 -29.769  58.625  1.00  0.76           O  
ATOM   2326  N   LEU A 304     -33.142 -27.260  55.976  1.00  0.75           N  
ATOM   2327  CA  LEU A 304     -32.765 -26.372  54.891  1.00  0.75           C  
ATOM   2328  C   LEU A 304     -31.699 -26.944  53.968  1.00  0.75           C  
ATOM   2329  O   LEU A 304     -31.829 -26.843  52.752  1.00  0.75           O  
ATOM   2330  CB  LEU A 304     -32.378 -24.956  55.379  1.00  0.75           C  
ATOM   2331  CG  LEU A 304     -33.572 -24.118  55.890  1.00  0.75           C  
ATOM   2332  CD1 LEU A 304     -33.070 -22.807  56.508  1.00  0.75           C  
ATOM   2333  CD2 LEU A 304     -34.590 -23.815  54.775  1.00  0.75           C  
ATOM   2334  N   THR A 305     -30.642 -27.615  54.478  1.00  0.73           N  
ATOM   2335  CA  THR A 305     -29.693 -28.314  53.609  1.00  0.73           C  
ATOM   2336  C   THR A 305     -30.329 -29.431  52.807  1.00  0.73           C  
ATOM   2337  O   THR A 305     -30.036 -29.557  51.628  1.00  0.73           O  
ATOM   2338  CB  THR A 305     -28.422 -28.846  54.262  1.00  0.73           C  
ATOM   2339  OG1 THR A 305     -28.709 -29.734  55.328  1.00  0.73           O  
ATOM   2340  CG2 THR A 305     -27.594 -27.688  54.837  1.00  0.73           C  
ATOM   2341  N   LEU A 306     -31.259 -30.228  53.370  1.00  0.73           N  
ATOM   2342  CA  LEU A 306     -32.036 -31.196  52.605  1.00  0.73           C  
ATOM   2343  C   LEU A 306     -32.874 -30.591  51.474  1.00  0.73           C  
ATOM   2344  O   LEU A 306     -32.856 -31.087  50.348  1.00  0.73           O  
ATOM   2345  CB  LEU A 306     -32.940 -32.022  53.552  1.00  0.73           C  
ATOM   2346  CG  LEU A 306     -33.755 -33.148  52.874  1.00  0.73           C  
ATOM   2347  CD1 LEU A 306     -32.860 -34.170  52.152  1.00  0.73           C  
ATOM   2348  CD2 LEU A 306     -34.671 -33.843  53.894  1.00  0.73           C  
ATOM   2349  N   TYR A 307     -33.571 -29.460  51.715  1.00  0.67           N  
ATOM   2350  CA  TYR A 307     -34.312 -28.723  50.696  1.00  0.67           C  
ATOM   2351  C   TYR A 307     -33.414 -28.234  49.552  1.00  0.67           C  
ATOM   2352  O   TYR A 307     -33.814 -28.180  48.393  1.00  0.67           O  
ATOM   2353  CB  TYR A 307     -35.074 -27.547  51.380  1.00  0.67           C  
ATOM   2354  CG  TYR A 307     -35.946 -26.780  50.420  1.00  0.67           C  
ATOM   2355  CD1 TYR A 307     -35.506 -25.551  49.901  1.00  0.67           C  
ATOM   2356  CD2 TYR A 307     -37.183 -27.295  49.999  1.00  0.67           C  
ATOM   2357  CE1 TYR A 307     -36.278 -24.858  48.958  1.00  0.67           C  
ATOM   2358  CE2 TYR A 307     -37.963 -26.598  49.062  1.00  0.67           C  
ATOM   2359  CZ  TYR A 307     -37.504 -25.383  48.539  1.00  0.67           C  
ATOM   2360  OH  TYR A 307     -38.277 -24.686  47.589  1.00  0.67           O  
ATOM   2361  N   LEU A 308     -32.159 -27.874  49.869  1.00  0.67           N  
ATOM   2362  CA  LEU A 308     -31.186 -27.411  48.900  1.00  0.67           C  
ATOM   2363  C   LEU A 308     -30.350 -28.535  48.271  1.00  0.67           C  
ATOM   2364  O   LEU A 308     -29.668 -28.311  47.273  1.00  0.67           O  
ATOM   2365  CB  LEU A 308     -30.271 -26.373  49.601  1.00  0.67           C  
ATOM   2366  CG  LEU A 308     -31.026 -25.133  50.147  1.00  0.67           C  
ATOM   2367  CD1 LEU A 308     -30.161 -24.339  51.142  1.00  0.67           C  
ATOM   2368  CD2 LEU A 308     -31.594 -24.253  49.023  1.00  0.67           C  
ATOM   2369  N   ILE A 309     -30.395 -29.778  48.806  1.00  0.70           N  
ATOM   2370  CA  ILE A 309     -29.950 -30.991  48.116  1.00  0.70           C  
ATOM   2371  C   ILE A 309     -30.917 -31.351  46.996  1.00  0.70           C  
ATOM   2372  O   ILE A 309     -30.522 -31.644  45.869  1.00  0.70           O  
ATOM   2373  CB  ILE A 309     -29.819 -32.172  49.095  1.00  0.70           C  
ATOM   2374  CG1 ILE A 309     -28.598 -31.980  50.026  1.00  0.70           C  
ATOM   2375  CG2 ILE A 309     -29.705 -33.530  48.359  1.00  0.70           C  
ATOM   2376  CD1 ILE A 309     -28.584 -32.957  51.211  1.00  0.70           C  
ATOM   2377  N   HIS A 310     -32.237 -31.330  47.267  1.00  0.60           N  
ATOM   2378  CA  HIS A 310     -33.220 -31.510  46.221  1.00  0.60           C  
ATOM   2379  C   HIS A 310     -34.463 -30.691  46.545  1.00  0.60           C  
ATOM   2380  O   HIS A 310     -35.103 -30.921  47.567  1.00  0.60           O  
ATOM   2381  CB  HIS A 310     -33.587 -32.986  45.990  1.00  0.60           C  
ATOM   2382  CG  HIS A 310     -34.441 -33.188  44.773  1.00  0.60           C  
ATOM   2383  ND1 HIS A 310     -33.971 -32.790  43.532  1.00  0.60           N  
ATOM   2384  CD2 HIS A 310     -35.683 -33.723  44.654  1.00  0.60           C  
ATOM   2385  CE1 HIS A 310     -34.931 -33.100  42.686  1.00  0.60           C  
ATOM   2386  NE2 HIS A 310     -35.992 -33.666  43.312  1.00  0.60           N  
ATOM   2387  N   LYS A 311     -34.902 -29.712  45.723  1.00  0.58           N  
ATOM   2388  CA  LYS A 311     -34.434 -29.332  44.397  1.00  0.58           C  
ATOM   2389  C   LYS A 311     -32.958 -28.948  44.310  1.00  0.58           C  
ATOM   2390  O   LYS A 311     -32.453 -28.147  45.087  1.00  0.58           O  
ATOM   2391  CB  LYS A 311     -35.297 -28.168  43.844  1.00  0.58           C  
ATOM   2392  CG  LYS A 311     -34.933 -27.737  42.412  1.00  0.58           C  
ATOM   2393  CD  LYS A 311     -35.845 -26.635  41.851  1.00  0.58           C  
ATOM   2394  CE  LYS A 311     -35.319 -26.082  40.522  1.00  0.58           C  
ATOM   2395  NZ  LYS A 311     -36.139 -24.933  40.081  1.00  0.58           N  
ATOM   2396  N   LYS A 312     -32.235 -29.560  43.346  1.00  0.58           N  
ATOM   2397  CA  LYS A 312     -30.789 -29.502  43.245  1.00  0.58           C  
ATOM   2398  C   LYS A 312     -30.157 -28.116  43.154  1.00  0.58           C  
ATOM   2399  O   LYS A 312     -30.338 -27.358  42.195  1.00  0.58           O  
ATOM   2400  CB  LYS A 312     -30.314 -30.377  42.063  1.00  0.58           C  
ATOM   2401  CG  LYS A 312     -28.791 -30.575  42.025  1.00  0.58           C  
ATOM   2402  CD  LYS A 312     -28.348 -31.503  40.887  1.00  0.58           C  
ATOM   2403  CE  LYS A 312     -26.830 -31.680  40.857  1.00  0.58           C  
ATOM   2404  NZ  LYS A 312     -26.458 -32.594  39.756  1.00  0.58           N  
ATOM   2405  N   TRP A 313     -29.352 -27.785  44.172  1.00  0.55           N  
ATOM   2406  CA  TRP A 313     -28.736 -26.495  44.352  1.00  0.55           C  
ATOM   2407  C   TRP A 313     -27.318 -26.740  44.806  1.00  0.55           C  
ATOM   2408  O   TRP A 313     -26.369 -26.301  44.149  1.00  0.55           O  
ATOM   2409  CB  TRP A 313     -29.534 -25.651  45.383  1.00  0.55           C  
ATOM   2410  CG  TRP A 313     -29.980 -24.299  44.855  1.00  0.55           C  
ATOM   2411  CD1 TRP A 313     -29.266 -23.140  44.766  1.00  0.55           C  
ATOM   2412  CD2 TRP A 313     -31.299 -23.995  44.371  1.00  0.55           C  
ATOM   2413  NE1 TRP A 313     -30.046 -22.132  44.243  1.00  0.55           N  
ATOM   2414  CE2 TRP A 313     -31.296 -22.637  43.992  1.00  0.55           C  
ATOM   2415  CE3 TRP A 313     -32.451 -24.765  44.266  1.00  0.55           C  
ATOM   2416  CZ2 TRP A 313     -32.439 -22.028  43.498  1.00  0.55           C  
ATOM   2417  CZ3 TRP A 313     -33.621 -24.136  43.819  1.00  0.55           C  
ATOM   2418  CH2 TRP A 313     -33.619 -22.786  43.441  1.00  0.55           C  
ATOM   2419  N   PHE A 314     -27.202 -27.474  45.925  1.00  0.61           N  
ATOM   2420  CA  PHE A 314     -26.036 -28.215  46.347  1.00  0.61           C  
ATOM   2421  C   PHE A 314     -26.153 -29.669  45.780  1.00  0.61           C  
ATOM   2422  O   PHE A 314     -27.168 -29.974  45.089  1.00  0.61           O  
ATOM   2423  CB  PHE A 314     -26.010 -28.164  47.907  1.00  0.61           C  
ATOM   2424  CG  PHE A 314     -24.759 -28.704  48.552  1.00  0.61           C  
ATOM   2425  CD1 PHE A 314     -24.828 -29.828  49.392  1.00  0.61           C  
ATOM   2426  CD2 PHE A 314     -23.523 -28.056  48.389  1.00  0.61           C  
ATOM   2427  CE1 PHE A 314     -23.684 -30.310  50.041  1.00  0.61           C  
ATOM   2428  CE2 PHE A 314     -22.374 -28.536  49.033  1.00  0.61           C  
ATOM   2429  CZ  PHE A 314     -22.454 -29.668  49.855  1.00  0.61           C  
ATOM   2430  OXT PHE A 314     -25.208 -30.473  45.991  1.00  0.61           O  
TER    2431      PHE A 314                                                      
ATOM   2432  N   THR B  17     -18.348  36.378 -23.504  1.00  0.47           N  
ATOM   2433  CA  THR B  17     -18.312  34.883 -23.686  1.00  0.47           C  
ATOM   2434  C   THR B  17     -17.788  34.583 -25.071  1.00  0.47           C  
ATOM   2435  O   THR B  17     -16.781  35.183 -25.425  1.00  0.47           O  
ATOM   2436  CB  THR B  17     -19.664  34.226 -23.386  1.00  0.47           C  
ATOM   2437  OG1 THR B  17     -20.709  34.819 -24.148  1.00  0.47           O  
ATOM   2438  CG2 THR B  17     -20.013  34.424 -21.904  1.00  0.47           C  
ATOM   2439  N   LEU B  18     -18.421  33.671 -25.852  1.00  0.47           N  
ATOM   2440  CA  LEU B  18     -17.879  33.040 -27.060  1.00  0.47           C  
ATOM   2441  C   LEU B  18     -16.828  31.998 -26.692  1.00  0.47           C  
ATOM   2442  O   LEU B  18     -15.984  31.612 -27.496  1.00  0.47           O  
ATOM   2443  CB  LEU B  18     -17.292  33.979 -28.157  1.00  0.47           C  
ATOM   2444  CG  LEU B  18     -18.185  35.136 -28.646  1.00  0.47           C  
ATOM   2445  CD1 LEU B  18     -17.379  36.021 -29.612  1.00  0.47           C  
ATOM   2446  CD2 LEU B  18     -19.474  34.652 -29.325  1.00  0.47           C  
ATOM   2447  N   GLU B  19     -16.849  31.528 -25.432  1.00  0.53           N  
ATOM   2448  CA  GLU B  19     -15.863  30.624 -24.897  1.00  0.53           C  
ATOM   2449  C   GLU B  19     -16.102  29.188 -25.368  1.00  0.53           C  
ATOM   2450  O   GLU B  19     -17.239  28.833 -25.677  1.00  0.53           O  
ATOM   2451  CB  GLU B  19     -15.859  30.704 -23.348  1.00  0.53           C  
ATOM   2452  CG  GLU B  19     -15.355  32.066 -22.810  1.00  0.53           C  
ATOM   2453  CD  GLU B  19     -15.446  32.160 -21.292  1.00  0.53           C  
ATOM   2454  OE1 GLU B  19     -14.460  31.813 -20.597  1.00  0.53           O  
ATOM   2455  OE2 GLU B  19     -16.521  32.610 -20.814  1.00  0.53           O  
ATOM   2456  N   PRO B  20     -15.088  28.313 -25.433  1.00  0.58           N  
ATOM   2457  CA  PRO B  20     -15.267  26.877 -25.666  1.00  0.58           C  
ATOM   2458  C   PRO B  20     -16.125  26.217 -24.611  1.00  0.58           C  
ATOM   2459  O   PRO B  20     -16.788  25.218 -24.877  1.00  0.58           O  
ATOM   2460  CB  PRO B  20     -13.839  26.307 -25.603  1.00  0.58           C  
ATOM   2461  CG  PRO B  20     -12.932  27.481 -25.978  1.00  0.58           C  
ATOM   2462  CD  PRO B  20     -13.678  28.700 -25.434  1.00  0.58           C  
ATOM   2463  N   GLY B  21     -16.068  26.758 -23.391  1.00  0.62           N  
ATOM   2464  CA  GLY B  21     -16.992  26.460 -22.336  1.00  0.62           C  
ATOM   2465  C   GLY B  21     -16.600  27.280 -21.154  1.00  0.62           C  
ATOM   2466  O   GLY B  21     -15.461  27.723 -21.063  1.00  0.62           O  
ATOM   2467  N   THR B  22     -17.512  27.491 -20.197  1.00  0.70           N  
ATOM   2468  CA  THR B  22     -17.251  28.339 -19.034  1.00  0.70           C  
ATOM   2469  C   THR B  22     -17.619  27.547 -17.800  1.00  0.70           C  
ATOM   2470  O   THR B  22     -18.765  27.124 -17.641  1.00  0.70           O  
ATOM   2471  CB  THR B  22     -17.985  29.680 -18.995  1.00  0.70           C  
ATOM   2472  OG1 THR B  22     -17.883  30.330 -20.251  1.00  0.70           O  
ATOM   2473  CG2 THR B  22     -17.353  30.631 -17.967  1.00  0.70           C  
ATOM   2474  N   TRP B  23     -16.659  27.293 -16.879  1.00  0.67           N  
ATOM   2475  CA  TRP B  23     -16.967  26.702 -15.578  1.00  0.67           C  
ATOM   2476  C   TRP B  23     -17.107  27.812 -14.552  1.00  0.67           C  
ATOM   2477  O   TRP B  23     -16.219  28.648 -14.393  1.00  0.67           O  
ATOM   2478  CB  TRP B  23     -15.921  25.663 -15.043  1.00  0.67           C  
ATOM   2479  CG  TRP B  23     -16.282  24.993 -13.700  1.00  0.67           C  
ATOM   2480  CD1 TRP B  23     -17.535  24.766 -13.192  1.00  0.67           C  
ATOM   2481  CD2 TRP B  23     -15.370  24.603 -12.636  1.00  0.67           C  
ATOM   2482  NE1 TRP B  23     -17.477  24.329 -11.887  1.00  0.67           N  
ATOM   2483  CE2 TRP B  23     -16.152  24.207 -11.545  1.00  0.67           C  
ATOM   2484  CE3 TRP B  23     -13.972  24.593 -12.561  1.00  0.67           C  
ATOM   2485  CZ2 TRP B  23     -15.578  23.799 -10.344  1.00  0.67           C  
ATOM   2486  CZ3 TRP B  23     -13.391  24.177 -11.345  1.00  0.67           C  
ATOM   2487  CH2 TRP B  23     -14.179  23.795 -10.253  1.00  0.67           C  
ATOM   2488  N   ILE B  24     -18.249  27.837 -13.843  1.00  0.75           N  
ATOM   2489  CA  ILE B  24     -18.588  28.860 -12.879  1.00  0.75           C  
ATOM   2490  C   ILE B  24     -18.893  28.225 -11.537  1.00  0.75           C  
ATOM   2491  O   ILE B  24     -19.732  27.333 -11.410  1.00  0.75           O  
ATOM   2492  CB  ILE B  24     -19.792  29.658 -13.368  1.00  0.75           C  
ATOM   2493  CG1 ILE B  24     -19.434  30.351 -14.709  1.00  0.75           C  
ATOM   2494  CG2 ILE B  24     -20.258  30.666 -12.295  1.00  0.75           C  
ATOM   2495  CD1 ILE B  24     -20.607  30.959 -15.475  1.00  0.75           C  
ATOM   2496  N   ASN B  25     -18.215  28.703 -10.479  1.00  0.74           N  
ATOM   2497  CA  ASN B  25     -18.437  28.286  -9.115  1.00  0.74           C  
ATOM   2498  C   ASN B  25     -19.163  29.373  -8.336  1.00  0.74           C  
ATOM   2499  O   ASN B  25     -18.895  30.560  -8.502  1.00  0.74           O  
ATOM   2500  CB  ASN B  25     -17.094  27.933  -8.422  1.00  0.74           C  
ATOM   2501  CG  ASN B  25     -16.078  29.079  -8.426  1.00  0.74           C  
ATOM   2502  OD1 ASN B  25     -15.520  29.448  -9.460  1.00  0.74           O  
ATOM   2503  ND2 ASN B  25     -15.799  29.650  -7.231  1.00  0.74           N  
ATOM   2504  N   LEU B  26     -20.105  28.992  -7.457  1.00  0.73           N  
ATOM   2505  CA  LEU B  26     -20.849  29.947  -6.663  1.00  0.73           C  
ATOM   2506  C   LEU B  26     -21.058  29.431  -5.241  1.00  0.73           C  
ATOM   2507  O   LEU B  26     -21.441  28.286  -5.007  1.00  0.73           O  
ATOM   2508  CB  LEU B  26     -22.190  30.243  -7.368  1.00  0.73           C  
ATOM   2509  CG  LEU B  26     -23.015  31.403  -6.786  1.00  0.73           C  
ATOM   2510  CD1 LEU B  26     -22.265  32.744  -6.850  1.00  0.73           C  
ATOM   2511  CD2 LEU B  26     -24.342  31.509  -7.546  1.00  0.73           C  
ATOM   2512  N   VAL B  27     -20.761  30.272  -4.230  1.00  0.73           N  
ATOM   2513  CA  VAL B  27     -20.653  29.852  -2.837  1.00  0.73           C  
ATOM   2514  C   VAL B  27     -21.517  30.756  -1.985  1.00  0.73           C  
ATOM   2515  O   VAL B  27     -21.265  31.954  -1.936  1.00  0.73           O  
ATOM   2516  CB  VAL B  27     -19.209  29.961  -2.331  1.00  0.73           C  
ATOM   2517  CG1 VAL B  27     -19.098  29.531  -0.851  1.00  0.73           C  
ATOM   2518  CG2 VAL B  27     -18.281  29.096  -3.208  1.00  0.73           C  
ATOM   2519  N   ASN B  28     -22.552  30.206  -1.300  1.00  0.65           N  
ATOM   2520  CA  ASN B  28     -23.458  30.922  -0.398  1.00  0.65           C  
ATOM   2521  C   ASN B  28     -23.937  32.302  -0.896  1.00  0.65           C  
ATOM   2522  O   ASN B  28     -23.610  33.312  -0.270  1.00  0.65           O  
ATOM   2523  CB  ASN B  28     -22.830  30.982   1.027  1.00  0.65           C  
ATOM   2524  CG  ASN B  28     -23.813  31.492   2.079  1.00  0.65           C  
ATOM   2525  OD1 ASN B  28     -25.028  31.494   1.895  1.00  0.65           O  
ATOM   2526  ND2 ASN B  28     -23.286  31.937   3.240  1.00  0.65           N  
ATOM   2527  N   PRO B  29     -24.660  32.437  -2.003  1.00  0.68           N  
ATOM   2528  CA  PRO B  29     -24.701  33.724  -2.677  1.00  0.68           C  
ATOM   2529  C   PRO B  29     -25.807  34.612  -2.132  1.00  0.68           C  
ATOM   2530  O   PRO B  29     -26.958  34.191  -1.980  1.00  0.68           O  
ATOM   2531  CB  PRO B  29     -24.936  33.343  -4.144  1.00  0.68           C  
ATOM   2532  CG  PRO B  29     -25.744  32.045  -4.062  1.00  0.68           C  
ATOM   2533  CD  PRO B  29     -25.088  31.341  -2.879  1.00  0.68           C  
ATOM   2534  N   THR B  30     -25.473  35.881  -1.827  1.00  0.67           N  
ATOM   2535  CA  THR B  30     -26.432  36.903  -1.416  1.00  0.67           C  
ATOM   2536  C   THR B  30     -27.424  37.192  -2.527  1.00  0.67           C  
ATOM   2537  O   THR B  30     -27.056  37.271  -3.694  1.00  0.67           O  
ATOM   2538  CB  THR B  30     -25.759  38.209  -0.996  1.00  0.67           C  
ATOM   2539  OG1 THR B  30     -24.919  37.975   0.122  1.00  0.67           O  
ATOM   2540  CG2 THR B  30     -26.771  39.269  -0.529  1.00  0.67           C  
ATOM   2541  N   GLN B  31     -28.726  37.388  -2.208  1.00  0.65           N  
ATOM   2542  CA  GLN B  31     -29.828  37.387  -3.165  1.00  0.65           C  
ATOM   2543  C   GLN B  31     -29.677  38.318  -4.380  1.00  0.65           C  
ATOM   2544  O   GLN B  31     -30.085  37.959  -5.483  1.00  0.65           O  
ATOM   2545  CB  GLN B  31     -31.161  37.638  -2.407  1.00  0.65           C  
ATOM   2546  CG  GLN B  31     -32.469  37.360  -3.197  1.00  0.65           C  
ATOM   2547  CD  GLN B  31     -32.630  35.903  -3.636  1.00  0.65           C  
ATOM   2548  OE1 GLN B  31     -32.955  34.985  -2.881  1.00  0.65           O  
ATOM   2549  NE2 GLN B  31     -32.441  35.658  -4.950  1.00  0.65           N  
ATOM   2550  N   ASN B  32     -29.046  39.503  -4.219  1.00  0.65           N  
ATOM   2551  CA  ASN B  32     -28.682  40.410  -5.307  1.00  0.65           C  
ATOM   2552  C   ASN B  32     -27.722  39.796  -6.329  1.00  0.65           C  
ATOM   2553  O   ASN B  32     -27.950  39.842  -7.534  1.00  0.65           O  
ATOM   2554  CB  ASN B  32     -27.945  41.656  -4.734  1.00  0.65           C  
ATOM   2555  CG  ASN B  32     -28.837  42.468  -3.804  1.00  0.65           C  
ATOM   2556  OD1 ASN B  32     -30.034  42.241  -3.656  1.00  0.65           O  
ATOM   2557  ND2 ASN B  32     -28.221  43.458  -3.118  1.00  0.65           N  
ATOM   2558  N   GLU B  33     -26.640  39.162  -5.842  1.00  0.70           N  
ATOM   2559  CA  GLU B  33     -25.623  38.488  -6.625  1.00  0.70           C  
ATOM   2560  C   GLU B  33     -26.206  37.252  -7.292  1.00  0.70           C  
ATOM   2561  O   GLU B  33     -26.030  36.990  -8.477  1.00  0.70           O  
ATOM   2562  CB  GLU B  33     -24.463  38.138  -5.669  1.00  0.70           C  
ATOM   2563  CG  GLU B  33     -23.063  38.026  -6.312  1.00  0.70           C  
ATOM   2564  CD  GLU B  33     -21.989  37.797  -5.246  1.00  0.70           C  
ATOM   2565  OE1 GLU B  33     -22.353  37.725  -4.039  1.00  0.70           O  
ATOM   2566  OE2 GLU B  33     -20.798  37.693  -5.632  1.00  0.70           O  
ATOM   2567  N   SER B  34     -27.042  36.499  -6.548  1.00  0.75           N  
ATOM   2568  CA  SER B  34     -27.819  35.377  -7.058  1.00  0.75           C  
ATOM   2569  C   SER B  34     -28.745  35.759  -8.199  1.00  0.75           C  
ATOM   2570  O   SER B  34     -28.889  35.034  -9.179  1.00  0.75           O  
ATOM   2571  CB  SER B  34     -28.697  34.732  -5.957  1.00  0.75           C  
ATOM   2572  OG  SER B  34     -27.907  34.508  -4.798  1.00  0.75           O  
ATOM   2573  N   LEU B  35     -29.401  36.932  -8.116  1.00  0.74           N  
ATOM   2574  CA  LEU B  35     -30.197  37.487  -9.197  1.00  0.74           C  
ATOM   2575  C   LEU B  35     -29.377  37.838 -10.433  1.00  0.74           C  
ATOM   2576  O   LEU B  35     -29.779  37.548 -11.559  1.00  0.74           O  
ATOM   2577  CB  LEU B  35     -30.990  38.719  -8.700  1.00  0.74           C  
ATOM   2578  CG  LEU B  35     -31.953  39.351  -9.728  1.00  0.74           C  
ATOM   2579  CD1 LEU B  35     -33.027  38.369 -10.224  1.00  0.74           C  
ATOM   2580  CD2 LEU B  35     -32.592  40.615  -9.134  1.00  0.74           C  
ATOM   2581  N   GLU B  36     -28.171  38.419 -10.256  1.00  0.73           N  
ATOM   2582  CA  GLU B  36     -27.242  38.676 -11.343  1.00  0.73           C  
ATOM   2583  C   GLU B  36     -26.836  37.396 -12.065  1.00  0.73           C  
ATOM   2584  O   GLU B  36     -26.905  37.308 -13.289  1.00  0.73           O  
ATOM   2585  CB  GLU B  36     -25.999  39.414 -10.798  1.00  0.73           C  
ATOM   2586  CG  GLU B  36     -24.980  39.827 -11.884  1.00  0.73           C  
ATOM   2587  CD  GLU B  36     -23.802  40.625 -11.325  1.00  0.73           C  
ATOM   2588  OE1 GLU B  36     -22.867  40.873 -12.129  1.00  0.73           O  
ATOM   2589  OE2 GLU B  36     -23.836  41.001 -10.128  1.00  0.73           O  
ATOM   2590  N   ILE B  37     -26.528  36.336 -11.294  1.00  0.78           N  
ATOM   2591  CA  ILE B  37     -26.277  34.980 -11.759  1.00  0.78           C  
ATOM   2592  C   ILE B  37     -27.449  34.380 -12.543  1.00  0.78           C  
ATOM   2593  O   ILE B  37     -27.269  33.768 -13.594  1.00  0.78           O  
ATOM   2594  CB  ILE B  37     -25.923  34.114 -10.544  1.00  0.78           C  
ATOM   2595  CG1 ILE B  37     -24.549  34.502  -9.933  1.00  0.78           C  
ATOM   2596  CG2 ILE B  37     -25.992  32.609 -10.859  1.00  0.78           C  
ATOM   2597  CD1 ILE B  37     -23.322  34.211 -10.804  1.00  0.78           C  
ATOM   2598  N   ALA B  38     -28.704  34.555 -12.081  1.00  0.77           N  
ATOM   2599  CA  ALA B  38     -29.872  34.093 -12.812  1.00  0.77           C  
ATOM   2600  C   ALA B  38     -30.035  34.770 -14.173  1.00  0.77           C  
ATOM   2601  O   ALA B  38     -30.218  34.115 -15.198  1.00  0.77           O  
ATOM   2602  CB  ALA B  38     -31.129  34.314 -11.945  1.00  0.77           C  
ATOM   2603  N   ASN B  39     -29.880  36.109 -14.206  1.00  0.72           N  
ATOM   2604  CA  ASN B  39     -29.943  36.913 -15.415  1.00  0.72           C  
ATOM   2605  C   ASN B  39     -28.847  36.597 -16.424  1.00  0.72           C  
ATOM   2606  O   ASN B  39     -29.079  36.599 -17.628  1.00  0.72           O  
ATOM   2607  CB  ASN B  39     -29.845  38.425 -15.083  1.00  0.72           C  
ATOM   2608  CG  ASN B  39     -31.088  38.906 -14.346  1.00  0.72           C  
ATOM   2609  OD1 ASN B  39     -32.139  38.272 -14.291  1.00  0.72           O  
ATOM   2610  ND2 ASN B  39     -30.984  40.129 -13.775  1.00  0.72           N  
ATOM   2611  N   THR B  40     -27.606  36.346 -15.972  1.00  0.76           N  
ATOM   2612  CA  THR B  40     -26.514  35.998 -16.873  1.00  0.76           C  
ATOM   2613  C   THR B  40     -26.592  34.604 -17.474  1.00  0.76           C  
ATOM   2614  O   THR B  40     -26.095  34.409 -18.581  1.00  0.76           O  
ATOM   2615  CB  THR B  40     -25.126  36.191 -16.270  1.00  0.76           C  
ATOM   2616  OG1 THR B  40     -25.012  35.540 -15.018  1.00  0.76           O  
ATOM   2617  CG2 THR B  40     -24.860  37.682 -16.018  1.00  0.76           C  
ATOM   2618  N   PHE B  41     -27.171  33.590 -16.788  1.00  0.75           N  
ATOM   2619  CA  PHE B  41     -27.101  32.212 -17.276  1.00  0.75           C  
ATOM   2620  C   PHE B  41     -28.407  31.675 -17.838  1.00  0.75           C  
ATOM   2621  O   PHE B  41     -28.421  30.553 -18.338  1.00  0.75           O  
ATOM   2622  CB  PHE B  41     -26.698  31.222 -16.140  1.00  0.75           C  
ATOM   2623  CG  PHE B  41     -25.397  31.515 -15.442  1.00  0.75           C  
ATOM   2624  CD1 PHE B  41     -24.424  32.400 -15.937  1.00  0.75           C  
ATOM   2625  CD2 PHE B  41     -25.186  30.923 -14.184  1.00  0.75           C  
ATOM   2626  CE1 PHE B  41     -23.372  32.820 -15.120  1.00  0.75           C  
ATOM   2627  CE2 PHE B  41     -24.068  31.255 -13.414  1.00  0.75           C  
ATOM   2628  CZ  PHE B  41     -23.210  32.265 -13.852  1.00  0.75           C  
ATOM   2629  N   ASP B  42     -29.518  32.438 -17.767  1.00  0.73           N  
ATOM   2630  CA  ASP B  42     -30.813  32.043 -18.303  1.00  0.73           C  
ATOM   2631  C   ASP B  42     -31.425  30.810 -17.599  1.00  0.73           C  
ATOM   2632  O   ASP B  42     -31.959  29.886 -18.206  1.00  0.73           O  
ATOM   2633  CB  ASP B  42     -30.733  31.923 -19.860  1.00  0.73           C  
ATOM   2634  CG  ASP B  42     -31.934  32.509 -20.588  1.00  0.73           C  
ATOM   2635  OD1 ASP B  42     -32.052  32.254 -21.814  1.00  0.73           O  
ATOM   2636  OD2 ASP B  42     -32.704  33.277 -19.957  1.00  0.73           O  
ATOM   2637  N   ILE B  43     -31.363  30.774 -16.247  1.00  0.72           N  
ATOM   2638  CA  ILE B  43     -32.051  29.775 -15.428  1.00  0.72           C  
ATOM   2639  C   ILE B  43     -32.676  30.542 -14.282  1.00  0.72           C  
ATOM   2640  O   ILE B  43     -32.010  31.366 -13.651  1.00  0.72           O  
ATOM   2641  CB  ILE B  43     -31.183  28.652 -14.820  1.00  0.72           C  
ATOM   2642  CG1 ILE B  43     -30.347  27.880 -15.863  1.00  0.72           C  
ATOM   2643  CG2 ILE B  43     -32.076  27.642 -14.059  1.00  0.72           C  
ATOM   2644  CD1 ILE B  43     -28.885  28.324 -15.867  1.00  0.72           C  
ATOM   2645  N   ASP B  44     -33.971  30.304 -13.976  1.00  0.68           N  
ATOM   2646  CA  ASP B  44     -34.696  31.007 -12.938  1.00  0.68           C  
ATOM   2647  C   ASP B  44     -34.066  30.953 -11.551  1.00  0.68           C  
ATOM   2648  O   ASP B  44     -33.425  29.998 -11.112  1.00  0.68           O  
ATOM   2649  CB  ASP B  44     -36.175  30.533 -12.821  1.00  0.68           C  
ATOM   2650  CG  ASP B  44     -37.114  31.303 -13.738  1.00  0.68           C  
ATOM   2651  OD1 ASP B  44     -36.620  32.088 -14.581  1.00  0.68           O  
ATOM   2652  OD2 ASP B  44     -38.345  31.175 -13.523  1.00  0.68           O  
ATOM   2653  N   ILE B  45     -34.293  32.029 -10.778  1.00  0.69           N  
ATOM   2654  CA  ILE B  45     -33.807  32.177  -9.419  1.00  0.69           C  
ATOM   2655  C   ILE B  45     -34.502  31.225  -8.448  1.00  0.69           C  
ATOM   2656  O   ILE B  45     -34.023  30.941  -7.351  1.00  0.69           O  
ATOM   2657  CB  ILE B  45     -33.963  33.633  -8.983  1.00  0.69           C  
ATOM   2658  CG1 ILE B  45     -33.167  33.976  -7.710  1.00  0.69           C  
ATOM   2659  CG2 ILE B  45     -35.450  34.021  -8.820  1.00  0.69           C  
ATOM   2660  CD1 ILE B  45     -31.657  33.862  -7.900  1.00  0.69           C  
ATOM   2661  N   ALA B  46     -35.671  30.684  -8.840  1.00  0.65           N  
ATOM   2662  CA  ALA B  46     -36.301  29.575  -8.163  1.00  0.65           C  
ATOM   2663  C   ALA B  46     -35.550  28.256  -8.334  1.00  0.65           C  
ATOM   2664  O   ALA B  46     -35.212  27.592  -7.356  1.00  0.65           O  
ATOM   2665  CB  ALA B  46     -37.727  29.436  -8.717  1.00  0.65           C  
ATOM   2666  N   ASP B  47     -35.203  27.884  -9.579  1.00  0.67           N  
ATOM   2667  CA  ASP B  47     -34.490  26.666  -9.914  1.00  0.67           C  
ATOM   2668  C   ASP B  47     -33.064  26.662  -9.395  1.00  0.67           C  
ATOM   2669  O   ASP B  47     -32.574  25.673  -8.856  1.00  0.67           O  
ATOM   2670  CB  ASP B  47     -34.507  26.453 -11.437  1.00  0.67           C  
ATOM   2671  CG  ASP B  47     -35.944  26.423 -11.924  1.00  0.67           C  
ATOM   2672  OD1 ASP B  47     -36.811  25.884 -11.193  1.00  0.67           O  
ATOM   2673  OD2 ASP B  47     -36.180  27.016 -13.004  1.00  0.67           O  
ATOM   2674  N   LEU B  48     -32.377  27.823  -9.456  1.00  0.72           N  
ATOM   2675  CA  LEU B  48     -31.077  28.023  -8.841  1.00  0.72           C  
ATOM   2676  C   LEU B  48     -31.118  27.995  -7.316  1.00  0.72           C  
ATOM   2677  O   LEU B  48     -30.074  27.949  -6.675  1.00  0.72           O  
ATOM   2678  CB  LEU B  48     -30.411  29.343  -9.305  1.00  0.72           C  
ATOM   2679  CG  LEU B  48     -30.130  29.444 -10.820  1.00  0.72           C  
ATOM   2680  CD1 LEU B  48     -29.437  30.777 -11.120  1.00  0.72           C  
ATOM   2681  CD2 LEU B  48     -29.279  28.279 -11.348  1.00  0.72           C  
ATOM   2682  N   ARG B  49     -32.316  27.978  -6.693  1.00  0.61           N  
ATOM   2683  CA  ARG B  49     -32.469  27.784  -5.266  1.00  0.61           C  
ATOM   2684  C   ARG B  49     -32.601  26.310  -4.877  1.00  0.61           C  
ATOM   2685  O   ARG B  49     -32.404  25.947  -3.724  1.00  0.61           O  
ATOM   2686  CB  ARG B  49     -33.679  28.617  -4.777  1.00  0.61           C  
ATOM   2687  CG  ARG B  49     -33.708  28.968  -3.275  1.00  0.61           C  
ATOM   2688  CD  ARG B  49     -34.986  29.704  -2.845  1.00  0.61           C  
ATOM   2689  NE  ARG B  49     -35.171  30.884  -3.761  1.00  0.61           N  
ATOM   2690  CZ  ARG B  49     -34.662  32.108  -3.571  1.00  0.61           C  
ATOM   2691  NH1 ARG B  49     -34.895  33.060  -4.473  1.00  0.61           N  
ATOM   2692  NH2 ARG B  49     -33.926  32.430  -2.516  1.00  0.61           N  
ATOM   2693  N   ALA B  50     -32.865  25.384  -5.821  1.00  0.72           N  
ATOM   2694  CA  ALA B  50     -32.807  23.956  -5.545  1.00  0.72           C  
ATOM   2695  C   ALA B  50     -31.395  23.413  -5.253  1.00  0.72           C  
ATOM   2696  O   ALA B  50     -31.252  22.663  -4.291  1.00  0.72           O  
ATOM   2697  CB  ALA B  50     -33.566  23.176  -6.635  1.00  0.72           C  
ATOM   2698  N   PRO B  51     -30.297  23.787  -5.929  1.00  0.73           N  
ATOM   2699  CA  PRO B  51     -28.938  23.499  -5.469  1.00  0.73           C  
ATOM   2700  C   PRO B  51     -28.564  24.180  -4.156  1.00  0.73           C  
ATOM   2701  O   PRO B  51     -27.468  23.940  -3.657  1.00  0.73           O  
ATOM   2702  CB  PRO B  51     -28.047  24.048  -6.606  1.00  0.73           C  
ATOM   2703  CG  PRO B  51     -28.922  24.005  -7.858  1.00  0.73           C  
ATOM   2704  CD  PRO B  51     -30.300  24.318  -7.290  1.00  0.73           C  
ATOM   2705  N   LEU B  52     -29.426  25.060  -3.597  1.00  0.65           N  
ATOM   2706  CA  LEU B  52     -29.138  25.813  -2.398  1.00  0.65           C  
ATOM   2707  C   LEU B  52     -29.765  25.208  -1.153  1.00  0.65           C  
ATOM   2708  O   LEU B  52     -29.567  25.716  -0.052  1.00  0.65           O  
ATOM   2709  CB  LEU B  52     -29.665  27.273  -2.486  1.00  0.65           C  
ATOM   2710  CG  LEU B  52     -28.976  28.177  -3.526  1.00  0.65           C  
ATOM   2711  CD1 LEU B  52     -29.516  29.613  -3.479  1.00  0.65           C  
ATOM   2712  CD2 LEU B  52     -27.450  28.232  -3.447  1.00  0.65           C  
ATOM   2713  N   ASP B  53     -30.510  24.096  -1.269  1.00  0.61           N  
ATOM   2714  CA  ASP B  53     -30.949  23.357  -0.101  1.00  0.61           C  
ATOM   2715  C   ASP B  53     -29.887  22.297   0.192  1.00  0.61           C  
ATOM   2716  O   ASP B  53     -29.499  21.508  -0.666  1.00  0.61           O  
ATOM   2717  CB  ASP B  53     -32.379  22.777  -0.273  1.00  0.61           C  
ATOM   2718  CG  ASP B  53     -32.961  22.303   1.055  1.00  0.61           C  
ATOM   2719  OD1 ASP B  53     -32.247  21.579   1.800  1.00  0.61           O  
ATOM   2720  OD2 ASP B  53     -34.119  22.683   1.358  1.00  0.61           O  
ATOM   2721  N   ALA B  54     -29.359  22.298   1.431  1.00  0.63           N  
ATOM   2722  CA  ALA B  54     -28.246  21.469   1.849  1.00  0.63           C  
ATOM   2723  C   ALA B  54     -28.663  20.034   2.146  1.00  0.63           C  
ATOM   2724  O   ALA B  54     -27.836  19.129   2.180  1.00  0.63           O  
ATOM   2725  CB  ALA B  54     -27.592  22.094   3.103  1.00  0.63           C  
ATOM   2726  N   GLU B  55     -29.976  19.788   2.334  1.00  0.59           N  
ATOM   2727  CA  GLU B  55     -30.503  18.481   2.687  1.00  0.59           C  
ATOM   2728  C   GLU B  55     -31.277  17.882   1.517  1.00  0.59           C  
ATOM   2729  O   GLU B  55     -31.946  16.851   1.634  1.00  0.59           O  
ATOM   2730  CB  GLU B  55     -31.442  18.638   3.905  1.00  0.59           C  
ATOM   2731  CG  GLU B  55     -30.716  19.093   5.202  1.00  0.59           C  
ATOM   2732  CD  GLU B  55     -30.181  17.950   6.061  1.00  0.59           C  
ATOM   2733  OE1 GLU B  55     -31.017  17.076   6.420  1.00  0.59           O  
ATOM   2734  OE2 GLU B  55     -28.991  17.967   6.436  1.00  0.59           O  
ATOM   2735  N   GLU B  56     -31.192  18.533   0.342  1.00  0.58           N  
ATOM   2736  CA  GLU B  56     -31.687  18.064  -0.938  1.00  0.58           C  
ATOM   2737  C   GLU B  56     -30.996  16.793  -1.407  1.00  0.58           C  
ATOM   2738  O   GLU B  56     -29.796  16.604  -1.242  1.00  0.58           O  
ATOM   2739  CB  GLU B  56     -31.514  19.208  -1.964  1.00  0.58           C  
ATOM   2740  CG  GLU B  56     -31.911  18.962  -3.437  1.00  0.58           C  
ATOM   2741  CD  GLU B  56     -33.366  18.590  -3.640  1.00  0.58           C  
ATOM   2742  OE1 GLU B  56     -33.750  17.464  -3.231  1.00  0.58           O  
ATOM   2743  OE2 GLU B  56     -34.077  19.307  -4.394  1.00  0.58           O  
ATOM   2744  N   MET B  57     -31.749  15.857  -2.008  1.00  0.58           N  
ATOM   2745  CA  MET B  57     -31.219  14.537  -2.293  1.00  0.58           C  
ATOM   2746  C   MET B  57     -30.636  14.398  -3.685  1.00  0.58           C  
ATOM   2747  O   MET B  57     -31.289  14.672  -4.697  1.00  0.58           O  
ATOM   2748  CB  MET B  57     -32.268  13.421  -2.074  1.00  0.58           C  
ATOM   2749  CG  MET B  57     -32.708  13.265  -0.602  1.00  0.58           C  
ATOM   2750  SD  MET B  57     -31.380  12.870   0.588  1.00  0.58           S  
ATOM   2751  CE  MET B  57     -30.872  11.245  -0.047  1.00  0.58           C  
ATOM   2752  N   SER B  58     -29.364  13.935  -3.726  1.00  0.69           N  
ATOM   2753  CA  SER B  58     -28.595  13.479  -4.883  1.00  0.69           C  
ATOM   2754  C   SER B  58     -29.373  12.764  -5.999  1.00  0.69           C  
ATOM   2755  O   SER B  58     -30.042  11.749  -5.820  1.00  0.69           O  
ATOM   2756  CB  SER B  58     -27.231  12.866  -4.451  1.00  0.69           C  
ATOM   2757  OG  SER B  58     -26.453  12.294  -5.502  1.00  0.69           O  
ATOM   2758  N   ARG B  59     -29.373  13.360  -7.211  1.00  0.61           N  
ATOM   2759  CA  ARG B  59     -30.231  12.938  -8.308  1.00  0.61           C  
ATOM   2760  C   ARG B  59     -29.837  13.573  -9.631  1.00  0.61           C  
ATOM   2761  O   ARG B  59     -28.976  14.444  -9.697  1.00  0.61           O  
ATOM   2762  CB  ARG B  59     -31.740  13.205  -8.067  1.00  0.61           C  
ATOM   2763  CG  ARG B  59     -32.131  14.692  -8.064  1.00  0.61           C  
ATOM   2764  CD  ARG B  59     -33.643  14.902  -8.060  1.00  0.61           C  
ATOM   2765  NE  ARG B  59     -33.839  16.381  -7.947  1.00  0.61           N  
ATOM   2766  CZ  ARG B  59     -33.997  16.991  -6.762  1.00  0.61           C  
ATOM   2767  NH1 ARG B  59     -33.792  16.351  -5.619  1.00  0.61           N  
ATOM   2768  NH2 ARG B  59     -34.353  18.267  -6.727  1.00  0.61           N  
ATOM   2769  N   ILE B  60     -30.502  13.161 -10.731  1.00  0.67           N  
ATOM   2770  CA  ILE B  60     -30.379  13.794 -12.034  1.00  0.67           C  
ATOM   2771  C   ILE B  60     -31.775  14.155 -12.509  1.00  0.67           C  
ATOM   2772  O   ILE B  60     -32.681  13.324 -12.461  1.00  0.67           O  
ATOM   2773  CB  ILE B  60     -29.686  12.905 -13.064  1.00  0.67           C  
ATOM   2774  CG1 ILE B  60     -28.259  12.558 -12.582  1.00  0.67           C  
ATOM   2775  CG2 ILE B  60     -29.654  13.591 -14.453  1.00  0.67           C  
ATOM   2776  CD1 ILE B  60     -27.553  11.561 -13.495  1.00  0.67           C  
ATOM   2777  N   THR B  61     -31.966  15.408 -12.966  1.00  0.65           N  
ATOM   2778  CA  THR B  61     -33.203  15.914 -13.554  1.00  0.65           C  
ATOM   2779  C   THR B  61     -32.873  16.401 -14.959  1.00  0.65           C  
ATOM   2780  O   THR B  61     -31.852  17.051 -15.173  1.00  0.65           O  
ATOM   2781  CB  THR B  61     -33.836  17.055 -12.757  1.00  0.65           C  
ATOM   2782  OG1 THR B  61     -34.300  16.615 -11.490  1.00  0.65           O  
ATOM   2783  CG2 THR B  61     -35.071  17.628 -13.451  1.00  0.65           C  
ATOM   2784  N   ILE B  62     -33.714  16.062 -15.964  1.00  0.55           N  
ATOM   2785  CA  ILE B  62     -33.409  16.176 -17.392  1.00  0.55           C  
ATOM   2786  C   ILE B  62     -34.104  17.323 -18.122  1.00  0.55           C  
ATOM   2787  O   ILE B  62     -34.189  17.306 -19.346  1.00  0.55           O  
ATOM   2788  CB  ILE B  62     -33.848  14.900 -18.123  1.00  0.55           C  
ATOM   2789  CG1 ILE B  62     -35.370  14.625 -17.967  1.00  0.55           C  
ATOM   2790  CG2 ILE B  62     -32.989  13.714 -17.636  1.00  0.55           C  
ATOM   2791  CD1 ILE B  62     -35.899  13.587 -18.963  1.00  0.55           C  
ATOM   2792  N   GLU B  63     -34.679  18.293 -17.392  1.00  0.52           N  
ATOM   2793  CA  GLU B  63     -35.559  19.331 -17.910  1.00  0.52           C  
ATOM   2794  C   GLU B  63     -35.084  20.161 -19.105  1.00  0.52           C  
ATOM   2795  O   GLU B  63     -33.902  20.258 -19.436  1.00  0.52           O  
ATOM   2796  CB  GLU B  63     -36.043  20.218 -16.738  1.00  0.52           C  
ATOM   2797  CG  GLU B  63     -37.060  19.460 -15.844  1.00  0.52           C  
ATOM   2798  CD  GLU B  63     -37.278  20.055 -14.454  1.00  0.52           C  
ATOM   2799  OE1 GLU B  63     -36.592  21.040 -14.090  1.00  0.52           O  
ATOM   2800  OE2 GLU B  63     -38.110  19.451 -13.721  1.00  0.52           O  
ATOM   2801  N   ASP B  64     -36.039  20.781 -19.829  1.00  0.53           N  
ATOM   2802  CA  ASP B  64     -35.735  21.622 -20.966  1.00  0.53           C  
ATOM   2803  C   ASP B  64     -34.822  22.796 -20.603  1.00  0.53           C  
ATOM   2804  O   ASP B  64     -34.942  23.424 -19.552  1.00  0.53           O  
ATOM   2805  CB  ASP B  64     -37.023  22.126 -21.669  1.00  0.53           C  
ATOM   2806  CG  ASP B  64     -37.859  20.967 -22.192  1.00  0.53           C  
ATOM   2807  OD1 ASP B  64     -37.262  19.967 -22.664  1.00  0.53           O  
ATOM   2808  OD2 ASP B  64     -39.110  21.071 -22.125  1.00  0.53           O  
ATOM   2809  N   GLU B  65     -33.835  23.057 -21.481  1.00  0.59           N  
ATOM   2810  CA  GLU B  65     -32.900  24.164 -21.404  1.00  0.59           C  
ATOM   2811  C   GLU B  65     -31.823  24.056 -20.311  1.00  0.59           C  
ATOM   2812  O   GLU B  65     -30.859  24.818 -20.341  1.00  0.59           O  
ATOM   2813  CB  GLU B  65     -33.636  25.534 -21.472  1.00  0.59           C  
ATOM   2814  CG  GLU B  65     -34.470  25.674 -22.781  1.00  0.59           C  
ATOM   2815  CD  GLU B  65     -35.479  26.825 -22.817  1.00  0.59           C  
ATOM   2816  OE1 GLU B  65     -35.811  27.388 -21.748  1.00  0.59           O  
ATOM   2817  OE2 GLU B  65     -35.965  27.101 -23.947  1.00  0.59           O  
ATOM   2818  N   TYR B  66     -31.882  23.070 -19.377  1.00  0.66           N  
ATOM   2819  CA  TYR B  66     -30.772  22.738 -18.483  1.00  0.66           C  
ATOM   2820  C   TYR B  66     -30.868  21.337 -17.852  1.00  0.66           C  
ATOM   2821  O   TYR B  66     -31.934  20.835 -17.521  1.00  0.66           O  
ATOM   2822  CB  TYR B  66     -30.541  23.813 -17.363  1.00  0.66           C  
ATOM   2823  CG  TYR B  66     -31.610  23.789 -16.294  1.00  0.66           C  
ATOM   2824  CD1 TYR B  66     -32.848  24.432 -16.465  1.00  0.66           C  
ATOM   2825  CD2 TYR B  66     -31.401  23.023 -15.137  1.00  0.66           C  
ATOM   2826  CE1 TYR B  66     -33.879  24.259 -15.523  1.00  0.66           C  
ATOM   2827  CE2 TYR B  66     -32.419  22.869 -14.193  1.00  0.66           C  
ATOM   2828  CZ  TYR B  66     -33.659  23.472 -14.385  1.00  0.66           C  
ATOM   2829  OH  TYR B  66     -34.631  23.266 -13.385  1.00  0.66           O  
ATOM   2830  N   THR B  67     -29.715  20.696 -17.579  1.00  0.73           N  
ATOM   2831  CA  THR B  67     -29.647  19.443 -16.825  1.00  0.73           C  
ATOM   2832  C   THR B  67     -29.260  19.786 -15.399  1.00  0.73           C  
ATOM   2833  O   THR B  67     -28.363  20.595 -15.158  1.00  0.73           O  
ATOM   2834  CB  THR B  67     -28.624  18.433 -17.356  1.00  0.73           C  
ATOM   2835  OG1 THR B  67     -28.884  18.087 -18.708  1.00  0.73           O  
ATOM   2836  CG2 THR B  67     -28.639  17.112 -16.568  1.00  0.73           C  
ATOM   2837  N   LEU B  68     -29.923  19.175 -14.399  1.00  0.78           N  
ATOM   2838  CA  LEU B  68     -29.628  19.386 -12.991  1.00  0.78           C  
ATOM   2839  C   LEU B  68     -29.103  18.100 -12.405  1.00  0.78           C  
ATOM   2840  O   LEU B  68     -29.703  17.036 -12.543  1.00  0.78           O  
ATOM   2841  CB  LEU B  68     -30.895  19.861 -12.236  1.00  0.78           C  
ATOM   2842  CG  LEU B  68     -30.951  19.715 -10.695  1.00  0.78           C  
ATOM   2843  CD1 LEU B  68     -29.835  20.468  -9.960  1.00  0.78           C  
ATOM   2844  CD2 LEU B  68     -32.309  20.218 -10.185  1.00  0.78           C  
ATOM   2845  N   ILE B  69     -27.941  18.178 -11.738  1.00  0.78           N  
ATOM   2846  CA  ILE B  69     -27.305  17.056 -11.084  1.00  0.78           C  
ATOM   2847  C   ILE B  69     -27.106  17.483  -9.635  1.00  0.78           C  
ATOM   2848  O   ILE B  69     -26.397  18.438  -9.346  1.00  0.78           O  
ATOM   2849  CB  ILE B  69     -25.982  16.689 -11.774  1.00  0.78           C  
ATOM   2850  CG1 ILE B  69     -26.221  16.305 -13.262  1.00  0.78           C  
ATOM   2851  CG2 ILE B  69     -25.268  15.566 -10.993  1.00  0.78           C  
ATOM   2852  CD1 ILE B  69     -24.953  15.926 -14.042  1.00  0.78           C  
ATOM   2853  N   ILE B  70     -27.738  16.814  -8.657  1.00  0.77           N  
ATOM   2854  CA  ILE B  70     -27.502  17.072  -7.234  1.00  0.77           C  
ATOM   2855  C   ILE B  70     -26.540  15.986  -6.788  1.00  0.77           C  
ATOM   2856  O   ILE B  70     -26.717  14.845  -7.204  1.00  0.77           O  
ATOM   2857  CB  ILE B  70     -28.785  17.039  -6.398  1.00  0.77           C  
ATOM   2858  CG1 ILE B  70     -29.825  18.101  -6.843  1.00  0.77           C  
ATOM   2859  CG2 ILE B  70     -28.477  17.194  -4.891  1.00  0.77           C  
ATOM   2860  CD1 ILE B  70     -29.492  19.544  -6.438  1.00  0.77           C  
ATOM   2861  N   VAL B  71     -25.488  16.294  -5.991  1.00  0.77           N  
ATOM   2862  CA  VAL B  71     -24.458  15.322  -5.616  1.00  0.77           C  
ATOM   2863  C   VAL B  71     -23.991  15.600  -4.200  1.00  0.77           C  
ATOM   2864  O   VAL B  71     -23.551  16.692  -3.853  1.00  0.77           O  
ATOM   2865  CB  VAL B  71     -23.251  15.275  -6.578  1.00  0.77           C  
ATOM   2866  CG1 VAL B  71     -21.988  14.621  -5.968  1.00  0.77           C  
ATOM   2867  CG2 VAL B  71     -23.649  14.464  -7.824  1.00  0.77           C  
ATOM   2868  N   ASP B  72     -24.029  14.584  -3.324  1.00  0.73           N  
ATOM   2869  CA  ASP B  72     -23.645  14.746  -1.942  1.00  0.73           C  
ATOM   2870  C   ASP B  72     -22.123  14.671  -1.770  1.00  0.73           C  
ATOM   2871  O   ASP B  72     -21.465  13.711  -2.164  1.00  0.73           O  
ATOM   2872  CB  ASP B  72     -24.295  13.656  -1.064  1.00  0.73           C  
ATOM   2873  CG  ASP B  72     -25.802  13.569  -1.226  1.00  0.73           C  
ATOM   2874  OD1 ASP B  72     -26.475  14.616  -1.127  1.00  0.73           O  
ATOM   2875  OD2 ASP B  72     -26.294  12.431  -1.437  1.00  0.73           O  
ATOM   2876  N   VAL B  73     -21.489  15.672  -1.147  1.00  0.75           N  
ATOM   2877  CA  VAL B  73     -20.037  15.794  -1.064  1.00  0.75           C  
ATOM   2878  C   VAL B  73     -19.674  15.920   0.399  1.00  0.75           C  
ATOM   2879  O   VAL B  73     -20.583  16.252   1.139  1.00  0.75           O  
ATOM   2880  CB  VAL B  73     -19.537  17.008  -1.834  1.00  0.75           C  
ATOM   2881  CG1 VAL B  73     -20.020  16.914  -3.287  1.00  0.75           C  
ATOM   2882  CG2 VAL B  73     -20.048  18.334  -1.250  1.00  0.75           C  
ATOM   2883  N   PRO B  74     -18.500  15.696   0.952  1.00  0.74           N  
ATOM   2884  CA  PRO B  74     -18.334  15.750   2.401  1.00  0.74           C  
ATOM   2885  C   PRO B  74     -17.746  17.080   2.886  1.00  0.74           C  
ATOM   2886  O   PRO B  74     -16.971  17.726   2.182  1.00  0.74           O  
ATOM   2887  CB  PRO B  74     -17.406  14.565   2.662  1.00  0.74           C  
ATOM   2888  CG  PRO B  74     -16.512  14.498   1.427  1.00  0.74           C  
ATOM   2889  CD  PRO B  74     -17.404  14.998   0.291  1.00  0.74           C  
ATOM   2890  N   VAL B  75     -18.145  17.508   4.099  1.00  0.67           N  
ATOM   2891  CA  VAL B  75     -17.818  18.768   4.759  1.00  0.67           C  
ATOM   2892  C   VAL B  75     -17.123  18.466   6.080  1.00  0.67           C  
ATOM   2893  O   VAL B  75     -17.526  17.575   6.812  1.00  0.67           O  
ATOM   2894  CB  VAL B  75     -19.102  19.574   4.982  1.00  0.67           C  
ATOM   2895  CG1 VAL B  75     -19.011  20.651   6.079  1.00  0.67           C  
ATOM   2896  CG2 VAL B  75     -19.530  20.234   3.659  1.00  0.67           C  
ATOM   2897  N   THR B  76     -16.010  19.170   6.395  1.00  0.59           N  
ATOM   2898  CA  THR B  76     -15.063  18.794   7.467  1.00  0.59           C  
ATOM   2899  C   THR B  76     -15.274  19.405   8.841  1.00  0.59           C  
ATOM   2900  O   THR B  76     -15.141  18.727   9.849  1.00  0.59           O  
ATOM   2901  CB  THR B  76     -13.628  19.165   7.113  1.00  0.59           C  
ATOM   2902  OG1 THR B  76     -13.235  18.506   5.920  1.00  0.59           O  
ATOM   2903  CG2 THR B  76     -12.617  18.724   8.193  1.00  0.59           C  
ATOM   2904  N   GLU B  77     -15.594  20.705   8.905  1.00  0.52           N  
ATOM   2905  CA  GLU B  77     -15.899  21.560  10.049  1.00  0.52           C  
ATOM   2906  C   GLU B  77     -15.744  21.114  11.511  1.00  0.52           C  
ATOM   2907  O   GLU B  77     -16.432  20.230  11.985  1.00  0.52           O  
ATOM   2908  CB  GLU B  77     -17.187  22.332   9.815  1.00  0.52           C  
ATOM   2909  CG  GLU B  77     -17.163  23.102   8.473  1.00  0.52           C  
ATOM   2910  CD  GLU B  77     -18.405  23.940   8.216  1.00  0.52           C  
ATOM   2911  OE1 GLU B  77     -19.286  24.019   9.103  1.00  0.52           O  
ATOM   2912  OE2 GLU B  77     -18.443  24.521   7.100  1.00  0.52           O  
ATOM   2913  N   GLU B  78     -14.775  21.672  12.270  1.00  0.49           N  
ATOM   2914  CA  GLU B  78     -14.531  21.295  13.664  1.00  0.49           C  
ATOM   2915  C   GLU B  78     -15.325  22.070  14.729  1.00  0.49           C  
ATOM   2916  O   GLU B  78     -15.688  23.234  14.578  1.00  0.49           O  
ATOM   2917  CB  GLU B  78     -13.021  21.377  13.997  1.00  0.49           C  
ATOM   2918  CG  GLU B  78     -12.367  22.786  13.973  1.00  0.49           C  
ATOM   2919  CD  GLU B  78     -10.859  22.730  14.247  1.00  0.49           C  
ATOM   2920  OE1 GLU B  78     -10.333  21.618  14.519  1.00  0.49           O  
ATOM   2921  OE2 GLU B  78     -10.225  23.813  14.175  1.00  0.49           O  
ATOM   2922  N   ARG B  79     -15.618  21.413  15.877  1.00  0.34           N  
ATOM   2923  CA  ARG B  79     -16.126  22.073  17.064  1.00  0.34           C  
ATOM   2924  C   ARG B  79     -14.973  22.433  17.985  1.00  0.34           C  
ATOM   2925  O   ARG B  79     -13.940  21.770  17.999  1.00  0.34           O  
ATOM   2926  CB  ARG B  79     -17.090  21.172  17.894  1.00  0.34           C  
ATOM   2927  CG  ARG B  79     -18.330  20.666  17.128  1.00  0.34           C  
ATOM   2928  CD  ARG B  79     -19.460  20.095  18.014  1.00  0.34           C  
ATOM   2929  NE  ARG B  79     -18.947  18.883  18.742  1.00  0.34           N  
ATOM   2930  CZ  ARG B  79     -19.635  18.147  19.631  1.00  0.34           C  
ATOM   2931  NH1 ARG B  79     -19.108  17.027  20.125  1.00  0.34           N  
ATOM   2932  NH2 ARG B  79     -20.814  18.536  20.090  1.00  0.34           N  
ATOM   2933  N   ASN B  80     -15.164  23.451  18.852  1.00  0.25           N  
ATOM   2934  CA  ASN B  80     -14.157  24.004  19.760  1.00  0.25           C  
ATOM   2935  C   ASN B  80     -13.491  22.999  20.712  1.00  0.25           C  
ATOM   2936  O   ASN B  80     -12.413  23.241  21.247  1.00  0.25           O  
ATOM   2937  CB  ASN B  80     -14.784  25.139  20.623  1.00  0.25           C  
ATOM   2938  CG  ASN B  80     -15.348  26.243  19.732  1.00  0.25           C  
ATOM   2939  OD1 ASN B  80     -14.983  26.398  18.571  1.00  0.25           O  
ATOM   2940  ND2 ASN B  80     -16.304  27.034  20.267  1.00  0.25           N  
ATOM   2941  N   ASN B  81     -14.107  21.816  20.909  1.00  0.50           N  
ATOM   2942  CA  ASN B  81     -13.615  20.775  21.793  1.00  0.50           C  
ATOM   2943  C   ASN B  81     -12.732  19.771  21.047  1.00  0.50           C  
ATOM   2944  O   ASN B  81     -12.314  18.773  21.624  1.00  0.50           O  
ATOM   2945  CB  ASN B  81     -14.807  19.987  22.411  1.00  0.50           C  
ATOM   2946  CG  ASN B  81     -15.703  20.911  23.229  1.00  0.50           C  
ATOM   2947  OD1 ASN B  81     -15.306  21.965  23.719  1.00  0.50           O  
ATOM   2948  ND2 ASN B  81     -16.989  20.518  23.388  1.00  0.50           N  
ATOM   2949  N   ARG B  82     -12.458  20.013  19.741  1.00  0.38           N  
ATOM   2950  CA  ARG B  82     -11.668  19.193  18.822  1.00  0.38           C  
ATOM   2951  C   ARG B  82     -12.474  18.036  18.249  1.00  0.38           C  
ATOM   2952  O   ARG B  82     -11.961  17.145  17.573  1.00  0.38           O  
ATOM   2953  CB  ARG B  82     -10.311  18.687  19.380  1.00  0.38           C  
ATOM   2954  CG  ARG B  82      -9.396  19.804  19.916  1.00  0.38           C  
ATOM   2955  CD  ARG B  82      -8.140  19.239  20.574  1.00  0.38           C  
ATOM   2956  NE  ARG B  82      -7.358  20.411  21.073  1.00  0.38           N  
ATOM   2957  CZ  ARG B  82      -6.172  20.313  21.687  1.00  0.38           C  
ATOM   2958  NH1 ARG B  82      -5.552  21.418  22.091  1.00  0.38           N  
ATOM   2959  NH2 ARG B  82      -5.601  19.132  21.905  1.00  0.38           N  
ATOM   2960  N   THR B  83     -13.803  18.052  18.455  1.00  0.40           N  
ATOM   2961  CA  THR B  83     -14.713  17.130  17.790  1.00  0.40           C  
ATOM   2962  C   THR B  83     -14.940  17.574  16.370  1.00  0.40           C  
ATOM   2963  O   THR B  83     -15.523  18.626  16.123  1.00  0.40           O  
ATOM   2964  CB  THR B  83     -16.110  17.061  18.371  1.00  0.40           C  
ATOM   2965  OG1 THR B  83     -16.106  16.774  19.752  1.00  0.40           O  
ATOM   2966  CG2 THR B  83     -16.929  15.934  17.747  1.00  0.40           C  
ATOM   2967  N   TYR B  84     -14.519  16.776  15.386  1.00  0.52           N  
ATOM   2968  CA  TYR B  84     -14.756  17.086  13.989  1.00  0.52           C  
ATOM   2969  C   TYR B  84     -16.180  16.719  13.575  1.00  0.52           C  
ATOM   2970  O   TYR B  84     -16.588  15.566  13.692  1.00  0.52           O  
ATOM   2971  CB  TYR B  84     -13.755  16.327  13.087  1.00  0.52           C  
ATOM   2972  CG  TYR B  84     -12.333  16.717  13.402  1.00  0.52           C  
ATOM   2973  CD1 TYR B  84     -11.704  17.743  12.676  1.00  0.52           C  
ATOM   2974  CD2 TYR B  84     -11.601  16.049  14.403  1.00  0.52           C  
ATOM   2975  CE1 TYR B  84     -10.355  18.057  12.906  1.00  0.52           C  
ATOM   2976  CE2 TYR B  84     -10.253  16.356  14.625  1.00  0.52           C  
ATOM   2977  CZ  TYR B  84      -9.634  17.348  13.868  1.00  0.52           C  
ATOM   2978  OH  TYR B  84      -8.270  17.610  14.109  1.00  0.52           O  
ATOM   2979  N   TYR B  85     -16.974  17.692  13.092  1.00  0.47           N  
ATOM   2980  CA  TYR B  85     -18.372  17.504  12.770  1.00  0.47           C  
ATOM   2981  C   TYR B  85     -18.502  17.360  11.256  1.00  0.47           C  
ATOM   2982  O   TYR B  85     -18.519  18.333  10.512  1.00  0.47           O  
ATOM   2983  CB  TYR B  85     -19.160  18.721  13.335  1.00  0.47           C  
ATOM   2984  CG  TYR B  85     -20.645  18.602  13.143  1.00  0.47           C  
ATOM   2985  CD1 TYR B  85     -21.272  19.342  12.130  1.00  0.47           C  
ATOM   2986  CD2 TYR B  85     -21.420  17.756  13.954  1.00  0.47           C  
ATOM   2987  CE1 TYR B  85     -22.651  19.226  11.914  1.00  0.47           C  
ATOM   2988  CE2 TYR B  85     -22.804  17.639  13.740  1.00  0.47           C  
ATOM   2989  CZ  TYR B  85     -23.415  18.373  12.715  1.00  0.47           C  
ATOM   2990  OH  TYR B  85     -24.799  18.270  12.470  1.00  0.47           O  
ATOM   2991  N   VAL B  86     -18.570  16.109  10.759  1.00  0.64           N  
ATOM   2992  CA  VAL B  86     -18.415  15.823   9.339  1.00  0.64           C  
ATOM   2993  C   VAL B  86     -19.754  15.481   8.652  1.00  0.64           C  
ATOM   2994  O   VAL B  86     -20.454  14.543   9.032  1.00  0.64           O  
ATOM   2995  CB  VAL B  86     -17.338  14.747   9.148  1.00  0.64           C  
ATOM   2996  CG1 VAL B  86     -17.110  14.405   7.666  1.00  0.64           C  
ATOM   2997  CG2 VAL B  86     -16.004  15.250   9.746  1.00  0.64           C  
ATOM   2998  N   THR B  87     -20.152  16.267   7.617  1.00  0.62           N  
ATOM   2999  CA  THR B  87     -21.518  16.317   7.038  1.00  0.62           C  
ATOM   3000  C   THR B  87     -21.507  16.472   5.506  1.00  0.62           C  
ATOM   3001  O   THR B  87     -20.471  16.234   4.894  1.00  0.62           O  
ATOM   3002  CB  THR B  87     -22.441  17.357   7.687  1.00  0.62           C  
ATOM   3003  OG1 THR B  87     -21.695  18.452   8.194  1.00  0.62           O  
ATOM   3004  CG2 THR B  87     -23.176  16.694   8.864  1.00  0.62           C  
ATOM   3005  N   ILE B  88     -22.661  16.758   4.817  1.00  0.64           N  
ATOM   3006  CA  ILE B  88     -22.850  16.572   3.362  1.00  0.64           C  
ATOM   3007  C   ILE B  88     -23.773  17.634   2.655  1.00  0.64           C  
ATOM   3008  O   ILE B  88     -24.799  17.944   3.249  1.00  0.64           O  
ATOM   3009  CB  ILE B  88     -23.375  15.150   3.055  1.00  0.64           C  
ATOM   3010  CG1 ILE B  88     -24.582  14.704   3.928  1.00  0.64           C  
ATOM   3011  CG2 ILE B  88     -22.240  14.115   3.254  1.00  0.64           C  
ATOM   3012  CD1 ILE B  88     -25.968  14.966   3.331  1.00  0.64           C  
ATOM   3013  N   PRO B  89     -23.473  18.244   1.441  1.00  0.64           N  
ATOM   3014  CA  PRO B  89     -24.422  19.261   0.875  1.00  0.64           C  
ATOM   3015  C   PRO B  89     -24.660  19.670  -0.639  1.00  0.64           C  
ATOM   3016  O   PRO B  89     -25.552  20.493  -0.815  1.00  0.64           O  
ATOM   3017  CB  PRO B  89     -23.769  20.526   1.445  1.00  0.64           C  
ATOM   3018  CG  PRO B  89     -22.294  20.307   1.117  1.00  0.64           C  
ATOM   3019  CD  PRO B  89     -22.133  18.851   1.516  1.00  0.64           C  
ATOM   3020  N   LEU B  90     -23.941  19.312  -1.749  1.00  0.72           N  
ATOM   3021  CA  LEU B  90     -23.942  20.141  -3.002  1.00  0.72           C  
ATOM   3022  C   LEU B  90     -24.977  19.897  -4.139  1.00  0.72           C  
ATOM   3023  O   LEU B  90     -25.469  18.795  -4.371  1.00  0.72           O  
ATOM   3024  CB  LEU B  90     -22.486  20.263  -3.605  1.00  0.72           C  
ATOM   3025  CG  LEU B  90     -22.257  20.264  -5.152  1.00  0.72           C  
ATOM   3026  CD1 LEU B  90     -20.880  20.802  -5.547  1.00  0.72           C  
ATOM   3027  CD2 LEU B  90     -22.407  18.877  -5.794  1.00  0.72           C  
ATOM   3028  N   GLY B  91     -25.289  20.949  -4.965  1.00  0.77           N  
ATOM   3029  CA  GLY B  91     -25.917  20.796  -6.294  1.00  0.77           C  
ATOM   3030  C   GLY B  91     -25.194  21.425  -7.496  1.00  0.77           C  
ATOM   3031  O   GLY B  91     -24.413  22.368  -7.375  1.00  0.77           O  
ATOM   3032  N   ILE B  92     -25.454  20.907  -8.725  1.00  0.79           N  
ATOM   3033  CA  ILE B  92     -24.828  21.308  -9.993  1.00  0.79           C  
ATOM   3034  C   ILE B  92     -25.884  21.575 -11.077  1.00  0.79           C  
ATOM   3035  O   ILE B  92     -26.829  20.806 -11.252  1.00  0.79           O  
ATOM   3036  CB  ILE B  92     -23.887  20.225 -10.567  1.00  0.79           C  
ATOM   3037  CG1 ILE B  92     -22.930  19.648  -9.495  1.00  0.79           C  
ATOM   3038  CG2 ILE B  92     -23.103  20.769 -11.790  1.00  0.79           C  
ATOM   3039  CD1 ILE B  92     -22.081  18.467  -9.987  1.00  0.79           C  
ATOM   3040  N   ILE B  93     -25.728  22.654 -11.876  1.00  0.79           N  
ATOM   3041  CA  ILE B  93     -26.533  22.927 -13.069  1.00  0.79           C  
ATOM   3042  C   ILE B  93     -25.601  22.919 -14.278  1.00  0.79           C  
ATOM   3043  O   ILE B  93     -24.461  23.375 -14.216  1.00  0.79           O  
ATOM   3044  CB  ILE B  93     -27.278  24.272 -12.990  1.00  0.79           C  
ATOM   3045  CG1 ILE B  93     -28.290  24.308 -11.820  1.00  0.79           C  
ATOM   3046  CG2 ILE B  93     -27.977  24.642 -14.323  1.00  0.79           C  
ATOM   3047  CD1 ILE B  93     -29.561  23.493 -12.068  1.00  0.79           C  
ATOM   3048  N   ILE B  94     -26.046  22.380 -15.429  1.00  0.76           N  
ATOM   3049  CA  ILE B  94     -25.282  22.408 -16.669  1.00  0.76           C  
ATOM   3050  C   ILE B  94     -26.228  22.642 -17.837  1.00  0.76           C  
ATOM   3051  O   ILE B  94     -27.306  22.061 -17.936  1.00  0.76           O  
ATOM   3052  CB  ILE B  94     -24.408  21.155 -16.889  1.00  0.76           C  
ATOM   3053  CG1 ILE B  94     -23.774  21.092 -18.306  1.00  0.76           C  
ATOM   3054  CG2 ILE B  94     -25.204  19.865 -16.610  1.00  0.76           C  
ATOM   3055  CD1 ILE B  94     -22.930  19.842 -18.553  1.00  0.76           C  
ATOM   3056  N   THR B  95     -25.835  23.517 -18.781  1.00  0.72           N  
ATOM   3057  CA  THR B  95     -26.527  23.711 -20.049  1.00  0.72           C  
ATOM   3058  C   THR B  95     -25.469  24.140 -21.033  1.00  0.72           C  
ATOM   3059  O   THR B  95     -24.374  24.480 -20.609  1.00  0.72           O  
ATOM   3060  CB  THR B  95     -27.685  24.697 -20.025  1.00  0.72           C  
ATOM   3061  OG1 THR B  95     -28.374  24.674 -21.267  1.00  0.72           O  
ATOM   3062  CG2 THR B  95     -27.255  26.141 -19.725  1.00  0.72           C  
ATOM   3063  N   GLU B  96     -25.729  24.086 -22.358  1.00  0.62           N  
ATOM   3064  CA  GLU B  96     -24.787  24.421 -23.429  1.00  0.62           C  
ATOM   3065  C   GLU B  96     -23.299  24.115 -23.184  1.00  0.62           C  
ATOM   3066  O   GLU B  96     -22.901  22.946 -23.117  1.00  0.62           O  
ATOM   3067  CB  GLU B  96     -25.083  25.825 -23.999  1.00  0.62           C  
ATOM   3068  CG  GLU B  96     -26.534  25.898 -24.544  1.00  0.62           C  
ATOM   3069  CD  GLU B  96     -26.838  27.168 -25.338  1.00  0.62           C  
ATOM   3070  OE1 GLU B  96     -26.878  28.259 -24.725  1.00  0.62           O  
ATOM   3071  OE2 GLU B  96     -27.083  27.028 -26.565  1.00  0.62           O  
ATOM   3072  N   GLU B  97     -22.447  25.141 -23.046  1.00  0.64           N  
ATOM   3073  CA  GLU B  97     -21.024  25.034 -22.788  1.00  0.64           C  
ATOM   3074  C   GLU B  97     -20.697  25.343 -21.317  1.00  0.64           C  
ATOM   3075  O   GLU B  97     -19.563  25.247 -20.836  1.00  0.64           O  
ATOM   3076  CB  GLU B  97     -20.327  26.028 -23.750  1.00  0.64           C  
ATOM   3077  CG  GLU B  97     -20.345  27.544 -23.374  1.00  0.64           C  
ATOM   3078  CD  GLU B  97     -21.695  28.262 -23.351  1.00  0.64           C  
ATOM   3079  OE1 GLU B  97     -21.826  29.287 -24.065  1.00  0.64           O  
ATOM   3080  OE2 GLU B  97     -22.584  27.822 -22.574  1.00  0.64           O  
ATOM   3081  N   THR B  98     -21.748  25.675 -20.555  1.00  0.73           N  
ATOM   3082  CA  THR B  98     -21.746  26.293 -19.239  1.00  0.73           C  
ATOM   3083  C   THR B  98     -21.990  25.277 -18.133  1.00  0.73           C  
ATOM   3084  O   THR B  98     -22.985  24.551 -18.111  1.00  0.73           O  
ATOM   3085  CB  THR B  98     -22.837  27.369 -19.161  1.00  0.73           C  
ATOM   3086  OG1 THR B  98     -22.475  28.532 -19.901  1.00  0.73           O  
ATOM   3087  CG2 THR B  98     -23.121  27.847 -17.733  1.00  0.73           C  
ATOM   3088  N   ILE B  99     -21.078  25.214 -17.139  1.00  0.76           N  
ATOM   3089  CA  ILE B  99     -21.196  24.349 -15.968  1.00  0.76           C  
ATOM   3090  C   ILE B  99     -21.236  25.234 -14.745  1.00  0.76           C  
ATOM   3091  O   ILE B  99     -20.422  26.140 -14.581  1.00  0.76           O  
ATOM   3092  CB  ILE B  99     -20.045  23.351 -15.843  1.00  0.76           C  
ATOM   3093  CG1 ILE B  99     -20.076  22.387 -17.045  1.00  0.76           C  
ATOM   3094  CG2 ILE B  99     -20.128  22.552 -14.516  1.00  0.76           C  
ATOM   3095  CD1 ILE B  99     -18.833  21.504 -17.123  1.00  0.76           C  
ATOM   3096  N   ILE B 100     -22.227  25.006 -13.868  1.00  0.78           N  
ATOM   3097  CA  ILE B 100     -22.526  25.850 -12.733  1.00  0.78           C  
ATOM   3098  C   ILE B 100     -22.515  24.983 -11.485  1.00  0.78           C  
ATOM   3099  O   ILE B 100     -23.353  24.098 -11.316  1.00  0.78           O  
ATOM   3100  CB  ILE B 100     -23.913  26.470 -12.918  1.00  0.78           C  
ATOM   3101  CG1 ILE B 100     -24.005  27.288 -14.229  1.00  0.78           C  
ATOM   3102  CG2 ILE B 100     -24.310  27.336 -11.704  1.00  0.78           C  
ATOM   3103  CD1 ILE B 100     -25.444  27.523 -14.702  1.00  0.78           C  
ATOM   3104  N   THR B 101     -21.576  25.218 -10.553  1.00  0.79           N  
ATOM   3105  CA  THR B 101     -21.545  24.533  -9.260  1.00  0.79           C  
ATOM   3106  C   THR B 101     -21.926  25.511  -8.181  1.00  0.79           C  
ATOM   3107  O   THR B 101     -21.213  26.476  -7.919  1.00  0.79           O  
ATOM   3108  CB  THR B 101     -20.202  23.930  -8.839  1.00  0.79           C  
ATOM   3109  OG1 THR B 101     -19.092  24.572  -9.452  1.00  0.79           O  
ATOM   3110  CG2 THR B 101     -20.159  22.455  -9.243  1.00  0.79           C  
ATOM   3111  N   THR B 102     -23.061  25.266  -7.500  1.00  0.78           N  
ATOM   3112  CA  THR B 102     -23.618  26.227  -6.552  1.00  0.78           C  
ATOM   3113  C   THR B 102     -23.903  25.542  -5.226  1.00  0.78           C  
ATOM   3114  O   THR B 102     -24.548  24.500  -5.186  1.00  0.78           O  
ATOM   3115  CB  THR B 102     -24.890  26.895  -7.065  1.00  0.78           C  
ATOM   3116  OG1 THR B 102     -24.656  27.522  -8.317  1.00  0.78           O  
ATOM   3117  CG2 THR B 102     -25.315  28.026  -6.132  1.00  0.78           C  
ATOM   3118  N   CYS B 103     -23.413  26.085  -4.085  1.00  0.73           N  
ATOM   3119  CA  CYS B 103     -23.562  25.416  -2.793  1.00  0.73           C  
ATOM   3120  C   CYS B 103     -23.659  26.407  -1.632  1.00  0.73           C  
ATOM   3121  O   CYS B 103     -23.207  27.545  -1.735  1.00  0.73           O  
ATOM   3122  CB  CYS B 103     -22.335  24.490  -2.555  1.00  0.73           C  
ATOM   3123  SG  CYS B 103     -22.552  23.261  -1.220  1.00  0.73           S  
ATOM   3124  N   LEU B 104     -24.253  26.011  -0.483  1.00  0.67           N  
ATOM   3125  CA  LEU B 104     -24.335  26.853   0.709  1.00  0.67           C  
ATOM   3126  C   LEU B 104     -23.153  26.677   1.635  1.00  0.67           C  
ATOM   3127  O   LEU B 104     -22.789  27.575   2.390  1.00  0.67           O  
ATOM   3128  CB  LEU B 104     -25.608  26.486   1.516  1.00  0.67           C  
ATOM   3129  CG  LEU B 104     -26.825  27.371   1.212  1.00  0.67           C  
ATOM   3130  CD1 LEU B 104     -26.704  28.743   1.860  1.00  0.67           C  
ATOM   3131  CD2 LEU B 104     -27.043  27.583  -0.268  1.00  0.67           C  
ATOM   3132  N   GLU B 105     -22.513  25.509   1.567  1.00  0.64           N  
ATOM   3133  CA  GLU B 105     -21.485  25.085   2.477  1.00  0.64           C  
ATOM   3134  C   GLU B 105     -20.218  24.997   1.667  1.00  0.64           C  
ATOM   3135  O   GLU B 105     -20.289  24.842   0.441  1.00  0.64           O  
ATOM   3136  CB  GLU B 105     -21.861  23.715   3.076  1.00  0.64           C  
ATOM   3137  CG  GLU B 105     -23.150  23.784   3.928  1.00  0.64           C  
ATOM   3138  CD  GLU B 105     -23.532  22.451   4.563  1.00  0.64           C  
ATOM   3139  OE1 GLU B 105     -24.634  22.417   5.166  1.00  0.64           O  
ATOM   3140  OE2 GLU B 105     -22.757  21.470   4.434  1.00  0.64           O  
ATOM   3141  N   PRO B 106     -19.038  25.145   2.239  1.00  0.70           N  
ATOM   3142  CA  PRO B 106     -17.837  25.222   1.440  1.00  0.70           C  
ATOM   3143  C   PRO B 106     -17.455  23.822   1.027  1.00  0.70           C  
ATOM   3144  O   PRO B 106     -17.438  22.903   1.844  1.00  0.70           O  
ATOM   3145  CB  PRO B 106     -16.828  25.870   2.399  1.00  0.70           C  
ATOM   3146  CG  PRO B 106     -17.264  25.405   3.796  1.00  0.70           C  
ATOM   3147  CD  PRO B 106     -18.785  25.272   3.676  1.00  0.70           C  
ATOM   3148  N   LEU B 107     -17.136  23.621  -0.255  1.00  0.70           N  
ATOM   3149  CA  LEU B 107     -16.792  22.309  -0.732  1.00  0.70           C  
ATOM   3150  C   LEU B 107     -15.300  22.295  -0.996  1.00  0.70           C  
ATOM   3151  O   LEU B 107     -14.881  22.807  -2.035  1.00  0.70           O  
ATOM   3152  CB  LEU B 107     -17.569  21.968  -2.024  1.00  0.70           C  
ATOM   3153  CG  LEU B 107     -17.141  20.645  -2.692  1.00  0.70           C  
ATOM   3154  CD1 LEU B 107     -16.945  19.463  -1.731  1.00  0.70           C  
ATOM   3155  CD2 LEU B 107     -18.024  20.284  -3.885  1.00  0.70           C  
ATOM   3156  N   PRO B 108     -14.445  21.693  -0.159  1.00  0.69           N  
ATOM   3157  CA  PRO B 108     -13.009  21.922  -0.257  1.00  0.69           C  
ATOM   3158  C   PRO B 108     -12.440  21.225  -1.480  1.00  0.69           C  
ATOM   3159  O   PRO B 108     -11.371  21.596  -1.943  1.00  0.69           O  
ATOM   3160  CB  PRO B 108     -12.444  21.400   1.079  1.00  0.69           C  
ATOM   3161  CG  PRO B 108     -13.508  20.455   1.642  1.00  0.69           C  
ATOM   3162  CD  PRO B 108     -14.813  21.031   1.098  1.00  0.69           C  
ATOM   3163  N   VAL B 109     -13.147  20.231  -2.052  1.00  0.76           N  
ATOM   3164  CA  VAL B 109     -12.863  19.634  -3.355  1.00  0.76           C  
ATOM   3165  C   VAL B 109     -12.929  20.585  -4.510  1.00  0.76           C  
ATOM   3166  O   VAL B 109     -12.111  20.549  -5.426  1.00  0.76           O  
ATOM   3167  CB  VAL B 109     -13.857  18.519  -3.634  1.00  0.76           C  
ATOM   3168  CG1 VAL B 109     -14.194  18.244  -5.116  1.00  0.76           C  
ATOM   3169  CG2 VAL B 109     -13.222  17.298  -2.995  1.00  0.76           C  
ATOM   3170  N   LEU B 110     -13.942  21.459  -4.510  1.00  0.74           N  
ATOM   3171  CA  LEU B 110     -14.183  22.393  -5.573  1.00  0.74           C  
ATOM   3172  C   LEU B 110     -13.059  23.402  -5.578  1.00  0.74           C  
ATOM   3173  O   LEU B 110     -12.473  23.692  -6.617  1.00  0.74           O  
ATOM   3174  CB  LEU B 110     -15.587  22.984  -5.332  1.00  0.74           C  
ATOM   3175  CG  LEU B 110     -16.186  23.827  -6.462  1.00  0.74           C  
ATOM   3176  CD1 LEU B 110     -17.707  23.939  -6.300  1.00  0.74           C  
ATOM   3177  CD2 LEU B 110     -15.584  25.227  -6.500  1.00  0.74           C  
ATOM   3178  N   ASP B 111     -12.673  23.848  -4.375  1.00  0.68           N  
ATOM   3179  CA  ASP B 111     -11.524  24.671  -4.096  1.00  0.68           C  
ATOM   3180  C   ASP B 111     -10.198  23.984  -4.479  1.00  0.68           C  
ATOM   3181  O   ASP B 111      -9.323  24.591  -5.095  1.00  0.68           O  
ATOM   3182  CB  ASP B 111     -11.577  25.081  -2.604  1.00  0.68           C  
ATOM   3183  CG  ASP B 111     -12.908  25.743  -2.249  1.00  0.68           C  
ATOM   3184  OD1 ASP B 111     -13.528  26.384  -3.136  1.00  0.68           O  
ATOM   3185  OD2 ASP B 111     -13.324  25.587  -1.073  1.00  0.68           O  
ATOM   3186  N   VAL B 112     -10.027  22.662  -4.208  1.00  0.72           N  
ATOM   3187  CA  VAL B 112      -8.912  21.866  -4.738  1.00  0.72           C  
ATOM   3188  C   VAL B 112      -8.895  21.870  -6.260  1.00  0.72           C  
ATOM   3189  O   VAL B 112      -7.853  22.104  -6.862  1.00  0.72           O  
ATOM   3190  CB  VAL B 112      -8.877  20.405  -4.246  1.00  0.72           C  
ATOM   3191  CG1 VAL B 112      -7.837  19.542  -5.004  1.00  0.72           C  
ATOM   3192  CG2 VAL B 112      -8.511  20.357  -2.751  1.00  0.72           C  
ATOM   3193  N   PHE B 113     -10.040  21.664  -6.944  1.00  0.66           N  
ATOM   3194  CA  PHE B 113     -10.126  21.735  -8.394  1.00  0.66           C  
ATOM   3195  C   PHE B 113      -9.863  23.139  -8.951  1.00  0.66           C  
ATOM   3196  O   PHE B 113      -9.192  23.283  -9.970  1.00  0.66           O  
ATOM   3197  CB  PHE B 113     -11.441  21.080  -8.920  1.00  0.66           C  
ATOM   3198  CG  PHE B 113     -11.467  20.794 -10.413  1.00  0.66           C  
ATOM   3199  CD1 PHE B 113     -10.313  20.462 -11.153  1.00  0.66           C  
ATOM   3200  CD2 PHE B 113     -12.699  20.831 -11.091  1.00  0.66           C  
ATOM   3201  CE1 PHE B 113     -10.379  20.261 -12.538  1.00  0.66           C  
ATOM   3202  CE2 PHE B 113     -12.772  20.630 -12.475  1.00  0.66           C  
ATOM   3203  CZ  PHE B 113     -11.606  20.365 -13.201  1.00  0.66           C  
ATOM   3204  N   ILE B 114     -10.320  24.217  -8.272  1.00  0.64           N  
ATOM   3205  CA  ILE B 114      -9.971  25.598  -8.597  1.00  0.64           C  
ATOM   3206  C   ILE B 114      -8.468  25.841  -8.536  1.00  0.64           C  
ATOM   3207  O   ILE B 114      -7.895  26.401  -9.464  1.00  0.64           O  
ATOM   3208  CB  ILE B 114     -10.686  26.596  -7.672  1.00  0.64           C  
ATOM   3209  CG1 ILE B 114     -12.196  26.665  -7.992  1.00  0.64           C  
ATOM   3210  CG2 ILE B 114     -10.058  28.012  -7.738  1.00  0.64           C  
ATOM   3211  CD1 ILE B 114     -12.993  27.445  -6.938  1.00  0.64           C  
ATOM   3212  N   ASN B 115      -7.797  25.389  -7.460  1.00  0.54           N  
ATOM   3213  CA  ASN B 115      -6.357  25.520  -7.288  1.00  0.54           C  
ATOM   3214  C   ASN B 115      -5.556  24.627  -8.234  1.00  0.54           C  
ATOM   3215  O   ASN B 115      -4.484  24.984  -8.711  1.00  0.54           O  
ATOM   3216  CB  ASN B 115      -5.947  25.225  -5.819  1.00  0.54           C  
ATOM   3217  CG  ASN B 115      -6.512  26.294  -4.887  1.00  0.54           C  
ATOM   3218  OD1 ASN B 115      -6.781  27.430  -5.272  1.00  0.54           O  
ATOM   3219  ND2 ASN B 115      -6.665  25.947  -3.588  1.00  0.54           N  
ATOM   3220  N   ARG B 116      -6.056  23.407  -8.505  1.00  0.53           N  
ATOM   3221  CA  ARG B 116      -5.468  22.449  -9.419  1.00  0.53           C  
ATOM   3222  C   ARG B 116      -5.477  22.880 -10.879  1.00  0.53           C  
ATOM   3223  O   ARG B 116      -4.541  22.595 -11.626  1.00  0.53           O  
ATOM   3224  CB  ARG B 116      -6.212  21.094  -9.279  1.00  0.53           C  
ATOM   3225  CG  ARG B 116      -5.691  19.928 -10.146  1.00  0.53           C  
ATOM   3226  CD  ARG B 116      -4.247  19.520  -9.838  1.00  0.53           C  
ATOM   3227  NE  ARG B 116      -3.914  18.379 -10.757  1.00  0.53           N  
ATOM   3228  CZ  ARG B 116      -2.808  17.629 -10.650  1.00  0.53           C  
ATOM   3229  NH1 ARG B 116      -2.596  16.639 -11.516  1.00  0.53           N  
ATOM   3230  NH2 ARG B 116      -1.911  17.846  -9.694  1.00  0.53           N  
ATOM   3231  N   ARG B 117      -6.560  23.528 -11.346  1.00  0.50           N  
ATOM   3232  CA  ARG B 117      -6.645  23.996 -12.713  1.00  0.50           C  
ATOM   3233  C   ARG B 117      -5.830  25.266 -12.970  1.00  0.50           C  
ATOM   3234  O   ARG B 117      -5.925  26.273 -12.278  1.00  0.50           O  
ATOM   3235  CB  ARG B 117      -8.116  24.188 -13.171  1.00  0.50           C  
ATOM   3236  CG  ARG B 117      -8.821  25.400 -12.532  1.00  0.50           C  
ATOM   3237  CD  ARG B 117     -10.280  25.580 -12.938  1.00  0.50           C  
ATOM   3238  NE  ARG B 117     -10.796  26.809 -12.236  1.00  0.50           N  
ATOM   3239  CZ  ARG B 117     -10.552  28.064 -12.636  1.00  0.50           C  
ATOM   3240  NH1 ARG B 117     -10.947  29.086 -11.880  1.00  0.50           N  
ATOM   3241  NH2 ARG B 117      -9.919  28.319 -13.776  1.00  0.50           N  
ATOM   3242  N   LEU B 118      -5.009  25.275 -14.035  1.00  0.36           N  
ATOM   3243  CA  LEU B 118      -4.223  26.450 -14.382  1.00  0.36           C  
ATOM   3244  C   LEU B 118      -5.037  27.494 -15.153  1.00  0.36           C  
ATOM   3245  O   LEU B 118      -4.635  28.642 -15.315  1.00  0.36           O  
ATOM   3246  CB  LEU B 118      -3.003  26.022 -15.238  1.00  0.36           C  
ATOM   3247  CG  LEU B 118      -2.034  25.042 -14.536  1.00  0.36           C  
ATOM   3248  CD1 LEU B 118      -0.966  24.539 -15.522  1.00  0.36           C  
ATOM   3249  CD2 LEU B 118      -1.368  25.673 -13.302  1.00  0.36           C  
ATOM   3250  N   ARG B 119      -6.218  27.096 -15.667  1.00  0.37           N  
ATOM   3251  CA  ARG B 119      -7.099  27.926 -16.467  1.00  0.37           C  
ATOM   3252  C   ARG B 119      -8.468  27.257 -16.529  1.00  0.37           C  
ATOM   3253  O   ARG B 119      -8.699  26.252 -15.864  1.00  0.37           O  
ATOM   3254  CB  ARG B 119      -6.514  28.262 -17.864  1.00  0.37           C  
ATOM   3255  CG  ARG B 119      -6.125  27.039 -18.715  1.00  0.37           C  
ATOM   3256  CD  ARG B 119      -5.438  27.429 -20.029  1.00  0.37           C  
ATOM   3257  NE  ARG B 119      -5.240  26.162 -20.806  1.00  0.37           N  
ATOM   3258  CZ  ARG B 119      -4.943  26.122 -22.112  1.00  0.37           C  
ATOM   3259  NH1 ARG B 119      -5.014  24.966 -22.767  1.00  0.37           N  
ATOM   3260  NH2 ARG B 119      -4.589  27.215 -22.778  1.00  0.37           N  
ATOM   3261  N   ASN B 120      -9.456  27.818 -17.256  1.00  0.47           N  
ATOM   3262  CA  ASN B 120     -10.816  27.293 -17.367  1.00  0.47           C  
ATOM   3263  C   ASN B 120     -11.032  26.460 -18.630  1.00  0.47           C  
ATOM   3264  O   ASN B 120     -12.160  26.191 -19.019  1.00  0.47           O  
ATOM   3265  CB  ASN B 120     -11.868  28.447 -17.287  1.00  0.47           C  
ATOM   3266  CG  ASN B 120     -11.679  29.530 -18.361  1.00  0.47           C  
ATOM   3267  OD1 ASN B 120     -10.546  29.849 -18.730  1.00  0.47           O  
ATOM   3268  ND2 ASN B 120     -12.799  30.118 -18.837  1.00  0.47           N  
ATOM   3269  N   PHE B 121      -9.941  26.043 -19.298  1.00  0.44           N  
ATOM   3270  CA  PHE B 121      -9.952  25.339 -20.573  1.00  0.44           C  
ATOM   3271  C   PHE B 121     -10.699  23.998 -20.606  1.00  0.44           C  
ATOM   3272  O   PHE B 121     -10.599  23.175 -19.704  1.00  0.44           O  
ATOM   3273  CB  PHE B 121      -8.485  25.164 -21.055  1.00  0.44           C  
ATOM   3274  CG  PHE B 121      -8.369  24.646 -22.462  1.00  0.44           C  
ATOM   3275  CD1 PHE B 121      -8.644  25.474 -23.562  1.00  0.44           C  
ATOM   3276  CD2 PHE B 121      -8.010  23.308 -22.687  1.00  0.44           C  
ATOM   3277  CE1 PHE B 121      -8.589  24.962 -24.866  1.00  0.44           C  
ATOM   3278  CE2 PHE B 121      -7.947  22.794 -23.987  1.00  0.44           C  
ATOM   3279  CZ  PHE B 121      -8.242  23.621 -25.077  1.00  0.44           C  
ATOM   3280  N   TYR B 122     -11.442  23.746 -21.699  1.00  0.42           N  
ATOM   3281  CA  TYR B 122     -12.279  22.572 -21.878  1.00  0.42           C  
ATOM   3282  C   TYR B 122     -11.552  21.420 -22.562  1.00  0.42           C  
ATOM   3283  O   TYR B 122     -11.547  21.263 -23.781  1.00  0.42           O  
ATOM   3284  CB  TYR B 122     -13.583  22.946 -22.641  1.00  0.42           C  
ATOM   3285  CG  TYR B 122     -14.631  23.407 -21.646  1.00  0.42           C  
ATOM   3286  CD1 TYR B 122     -14.418  24.509 -20.803  1.00  0.42           C  
ATOM   3287  CD2 TYR B 122     -15.807  22.663 -21.459  1.00  0.42           C  
ATOM   3288  CE1 TYR B 122     -15.341  24.857 -19.810  1.00  0.42           C  
ATOM   3289  CE2 TYR B 122     -16.748  23.028 -20.484  1.00  0.42           C  
ATOM   3290  CZ  TYR B 122     -16.523  24.137 -19.670  1.00  0.42           C  
ATOM   3291  OH  TYR B 122     -17.467  24.503 -18.691  1.00  0.42           O  
ATOM   3292  N   THR B 123     -10.953  20.534 -21.748  1.00  0.47           N  
ATOM   3293  CA  THR B 123     -10.232  19.349 -22.206  1.00  0.47           C  
ATOM   3294  C   THR B 123     -11.138  18.142 -22.088  1.00  0.47           C  
ATOM   3295  O   THR B 123     -11.512  17.764 -20.983  1.00  0.47           O  
ATOM   3296  CB  THR B 123      -8.982  19.052 -21.383  1.00  0.47           C  
ATOM   3297  OG1 THR B 123      -8.108  20.170 -21.371  1.00  0.47           O  
ATOM   3298  CG2 THR B 123      -8.183  17.906 -22.015  1.00  0.47           C  
ATOM   3299  N   PHE B 124     -11.519  17.513 -23.227  1.00  0.55           N  
ATOM   3300  CA  PHE B 124     -12.514  16.441 -23.313  1.00  0.55           C  
ATOM   3301  C   PHE B 124     -13.921  16.886 -22.890  1.00  0.55           C  
ATOM   3302  O   PHE B 124     -14.704  16.119 -22.342  1.00  0.55           O  
ATOM   3303  CB  PHE B 124     -12.105  15.117 -22.592  1.00  0.55           C  
ATOM   3304  CG  PHE B 124     -10.910  14.431 -23.206  1.00  0.55           C  
ATOM   3305  CD1 PHE B 124     -11.065  13.665 -24.372  1.00  0.55           C  
ATOM   3306  CD2 PHE B 124      -9.648  14.462 -22.584  1.00  0.55           C  
ATOM   3307  CE1 PHE B 124      -9.982  12.964 -24.920  1.00  0.55           C  
ATOM   3308  CE2 PHE B 124      -8.562  13.759 -23.125  1.00  0.55           C  
ATOM   3309  CZ  PHE B 124      -8.730  13.011 -24.296  1.00  0.55           C  
ATOM   3310  N   MET B 125     -14.302  18.139 -23.220  1.00  0.57           N  
ATOM   3311  CA  MET B 125     -15.647  18.665 -23.044  1.00  0.57           C  
ATOM   3312  C   MET B 125     -16.222  18.777 -21.626  1.00  0.57           C  
ATOM   3313  O   MET B 125     -15.580  18.572 -20.600  1.00  0.57           O  
ATOM   3314  CB  MET B 125     -16.631  17.949 -24.015  1.00  0.57           C  
ATOM   3315  CG  MET B 125     -16.420  18.367 -25.481  1.00  0.57           C  
ATOM   3316  SD  MET B 125     -16.710  20.138 -25.806  1.00  0.57           S  
ATOM   3317  CE  MET B 125     -18.470  20.187 -25.361  1.00  0.57           C  
ATOM   3318  N   ARG B 126     -17.495  19.220 -21.557  1.00  0.61           N  
ATOM   3319  CA  ARG B 126     -18.232  19.524 -20.347  1.00  0.61           C  
ATOM   3320  C   ARG B 126     -18.422  18.333 -19.412  1.00  0.61           C  
ATOM   3321  O   ARG B 126     -18.332  18.454 -18.192  1.00  0.61           O  
ATOM   3322  CB  ARG B 126     -19.573  20.216 -20.738  1.00  0.61           C  
ATOM   3323  CG  ARG B 126     -20.584  19.329 -21.498  1.00  0.61           C  
ATOM   3324  CD  ARG B 126     -21.765  20.101 -22.114  1.00  0.61           C  
ATOM   3325  NE  ARG B 126     -22.874  19.113 -22.373  1.00  0.61           N  
ATOM   3326  CZ  ARG B 126     -24.130  19.486 -22.654  1.00  0.61           C  
ATOM   3327  NH1 ARG B 126     -25.089  18.564 -22.703  1.00  0.61           N  
ATOM   3328  NH2 ARG B 126     -24.466  20.752 -22.867  1.00  0.61           N  
ATOM   3329  N   SER B 127     -18.646  17.130 -19.967  1.00  0.67           N  
ATOM   3330  CA  SER B 127     -18.756  15.884 -19.223  1.00  0.67           C  
ATOM   3331  C   SER B 127     -17.489  15.519 -18.465  1.00  0.67           C  
ATOM   3332  O   SER B 127     -17.545  15.090 -17.315  1.00  0.67           O  
ATOM   3333  CB  SER B 127     -19.179  14.727 -20.140  1.00  0.67           C  
ATOM   3334  OG  SER B 127     -20.452  15.003 -20.722  1.00  0.67           O  
ATOM   3335  N   ARG B 128     -16.295  15.754 -19.043  1.00  0.62           N  
ATOM   3336  CA  ARG B 128     -15.032  15.609 -18.347  1.00  0.62           C  
ATOM   3337  C   ARG B 128     -14.857  16.552 -17.158  1.00  0.62           C  
ATOM   3338  O   ARG B 128     -14.318  16.170 -16.119  1.00  0.62           O  
ATOM   3339  CB  ARG B 128     -13.863  15.780 -19.336  1.00  0.62           C  
ATOM   3340  CG  ARG B 128     -12.454  15.581 -18.746  1.00  0.62           C  
ATOM   3341  CD  ARG B 128     -12.200  14.151 -18.282  1.00  0.62           C  
ATOM   3342  NE  ARG B 128     -10.769  14.123 -17.850  1.00  0.62           N  
ATOM   3343  CZ  ARG B 128     -10.172  13.084 -17.255  1.00  0.62           C  
ATOM   3344  NH1 ARG B 128      -8.875  13.163 -16.970  1.00  0.62           N  
ATOM   3345  NH2 ARG B 128     -10.836  11.983 -16.933  1.00  0.62           N  
ATOM   3346  N   PHE B 129     -15.322  17.810 -17.261  1.00  0.70           N  
ATOM   3347  CA  PHE B 129     -15.420  18.718 -16.126  1.00  0.70           C  
ATOM   3348  C   PHE B 129     -16.425  18.266 -15.063  1.00  0.70           C  
ATOM   3349  O   PHE B 129     -16.118  18.334 -13.874  1.00  0.70           O  
ATOM   3350  CB  PHE B 129     -15.667  20.182 -16.585  1.00  0.70           C  
ATOM   3351  CG  PHE B 129     -14.424  21.003 -16.862  1.00  0.70           C  
ATOM   3352  CD1 PHE B 129     -13.092  20.551 -16.724  1.00  0.70           C  
ATOM   3353  CD2 PHE B 129     -14.633  22.352 -17.194  1.00  0.70           C  
ATOM   3354  CE1 PHE B 129     -12.017  21.435 -16.888  1.00  0.70           C  
ATOM   3355  CE2 PHE B 129     -13.561  23.230 -17.365  1.00  0.70           C  
ATOM   3356  CZ  PHE B 129     -12.255  22.771 -17.211  1.00  0.70           C  
ATOM   3357  N   ILE B 130     -17.604  17.708 -15.437  1.00  0.76           N  
ATOM   3358  CA  ILE B 130     -18.496  17.023 -14.492  1.00  0.76           C  
ATOM   3359  C   ILE B 130     -17.769  15.880 -13.785  1.00  0.76           C  
ATOM   3360  O   ILE B 130     -17.807  15.756 -12.560  1.00  0.76           O  
ATOM   3361  CB  ILE B 130     -19.757  16.469 -15.177  1.00  0.76           C  
ATOM   3362  CG1 ILE B 130     -20.671  17.610 -15.681  1.00  0.76           C  
ATOM   3363  CG2 ILE B 130     -20.549  15.528 -14.231  1.00  0.76           C  
ATOM   3364  CD1 ILE B 130     -21.810  17.093 -16.572  1.00  0.76           C  
ATOM   3365  N   PHE B 131     -17.017  15.055 -14.543  1.00  0.74           N  
ATOM   3366  CA  PHE B 131     -16.188  13.997 -14.004  1.00  0.74           C  
ATOM   3367  C   PHE B 131     -15.120  14.498 -13.037  1.00  0.74           C  
ATOM   3368  O   PHE B 131     -14.977  13.936 -11.961  1.00  0.74           O  
ATOM   3369  CB  PHE B 131     -15.544  13.184 -15.169  1.00  0.74           C  
ATOM   3370  CG  PHE B 131     -14.539  12.174 -14.681  1.00  0.74           C  
ATOM   3371  CD1 PHE B 131     -13.172  12.505 -14.630  1.00  0.74           C  
ATOM   3372  CD2 PHE B 131     -14.962  10.947 -14.158  1.00  0.74           C  
ATOM   3373  CE1 PHE B 131     -12.245  11.619 -14.065  1.00  0.74           C  
ATOM   3374  CE2 PHE B 131     -14.025  10.045 -13.640  1.00  0.74           C  
ATOM   3375  CZ  PHE B 131     -12.672  10.378 -13.591  1.00  0.74           C  
ATOM   3376  N   GLN B 132     -14.346  15.555 -13.354  1.00  0.73           N  
ATOM   3377  CA  GLN B 132     -13.300  16.032 -12.458  1.00  0.73           C  
ATOM   3378  C   GLN B 132     -13.842  16.550 -11.137  1.00  0.73           C  
ATOM   3379  O   GLN B 132     -13.284  16.259 -10.081  1.00  0.73           O  
ATOM   3380  CB  GLN B 132     -12.381  17.083 -13.120  1.00  0.73           C  
ATOM   3381  CG  GLN B 132     -11.352  16.495 -14.118  1.00  0.73           C  
ATOM   3382  CD  GLN B 132     -10.270  15.669 -13.415  1.00  0.73           C  
ATOM   3383  OE1 GLN B 132      -9.479  16.155 -12.604  1.00  0.73           O  
ATOM   3384  NE2 GLN B 132     -10.197  14.358 -13.745  1.00  0.73           N  
ATOM   3385  N   ILE B 133     -14.987  17.264 -11.156  1.00  0.77           N  
ATOM   3386  CA  ILE B 133     -15.697  17.662  -9.948  1.00  0.77           C  
ATOM   3387  C   ILE B 133     -16.114  16.435  -9.126  1.00  0.77           C  
ATOM   3388  O   ILE B 133     -15.821  16.325  -7.937  1.00  0.77           O  
ATOM   3389  CB  ILE B 133     -16.915  18.520 -10.332  1.00  0.77           C  
ATOM   3390  CG1 ILE B 133     -16.473  19.858 -10.984  1.00  0.77           C  
ATOM   3391  CG2 ILE B 133     -17.829  18.791  -9.115  1.00  0.77           C  
ATOM   3392  CD1 ILE B 133     -17.609  20.609 -11.694  1.00  0.77           C  
ATOM   3393  N   LEU B 134     -16.753  15.430  -9.755  1.00  0.78           N  
ATOM   3394  CA  LEU B 134     -17.171  14.193  -9.108  1.00  0.78           C  
ATOM   3395  C   LEU B 134     -16.045  13.277  -8.623  1.00  0.78           C  
ATOM   3396  O   LEU B 134     -16.126  12.722  -7.528  1.00  0.78           O  
ATOM   3397  CB  LEU B 134     -18.186  13.441 -10.005  1.00  0.78           C  
ATOM   3398  CG  LEU B 134     -19.670  13.728  -9.666  1.00  0.78           C  
ATOM   3399  CD1 LEU B 134     -19.988  15.220  -9.462  1.00  0.78           C  
ATOM   3400  CD2 LEU B 134     -20.588  13.153 -10.755  1.00  0.78           C  
ATOM   3401  N   TYR B 135     -14.957  13.112  -9.401  1.00  0.75           N  
ATOM   3402  CA  TYR B 135     -13.782  12.327  -9.047  1.00  0.75           C  
ATOM   3403  C   TYR B 135     -13.080  12.872  -7.812  1.00  0.75           C  
ATOM   3404  O   TYR B 135     -12.795  12.157  -6.854  1.00  0.75           O  
ATOM   3405  CB  TYR B 135     -12.790  12.311 -10.250  1.00  0.75           C  
ATOM   3406  CG  TYR B 135     -11.752  11.239 -10.058  1.00  0.75           C  
ATOM   3407  CD1 TYR B 135     -10.481  11.518  -9.520  1.00  0.75           C  
ATOM   3408  CD2 TYR B 135     -12.107   9.909 -10.315  1.00  0.75           C  
ATOM   3409  CE1 TYR B 135      -9.602  10.468  -9.202  1.00  0.75           C  
ATOM   3410  CE2 TYR B 135     -11.237   8.866  -9.989  1.00  0.75           C  
ATOM   3411  CZ  TYR B 135      -9.999   9.139  -9.406  1.00  0.75           C  
ATOM   3412  OH  TYR B 135      -9.219   8.057  -8.953  1.00  0.75           O  
ATOM   3413  N   ARG B 136     -12.859  14.199  -7.766  1.00  0.69           N  
ATOM   3414  CA  ARG B 136     -12.337  14.858  -6.590  1.00  0.69           C  
ATOM   3415  C   ARG B 136     -13.275  14.759  -5.390  1.00  0.69           C  
ATOM   3416  O   ARG B 136     -12.830  14.566  -4.262  1.00  0.69           O  
ATOM   3417  CB  ARG B 136     -11.961  16.320  -6.917  1.00  0.69           C  
ATOM   3418  CG  ARG B 136     -10.817  16.490  -7.941  1.00  0.69           C  
ATOM   3419  CD  ARG B 136      -9.514  15.841  -7.482  1.00  0.69           C  
ATOM   3420  NE  ARG B 136      -8.446  16.124  -8.489  1.00  0.69           N  
ATOM   3421  CZ  ARG B 136      -7.207  15.635  -8.337  1.00  0.69           C  
ATOM   3422  NH1 ARG B 136      -6.309  15.835  -9.299  1.00  0.69           N  
ATOM   3423  NH2 ARG B 136      -6.847  14.934  -7.268  1.00  0.69           N  
ATOM   3424  N   ASN B 137     -14.611  14.823  -5.588  1.00  0.75           N  
ATOM   3425  CA  ASN B 137     -15.570  14.595  -4.514  1.00  0.75           C  
ATOM   3426  C   ASN B 137     -15.449  13.202  -3.893  1.00  0.75           C  
ATOM   3427  O   ASN B 137     -15.437  13.059  -2.671  1.00  0.75           O  
ATOM   3428  CB  ASN B 137     -17.018  14.835  -5.010  1.00  0.75           C  
ATOM   3429  CG  ASN B 137     -17.319  16.325  -5.049  1.00  0.75           C  
ATOM   3430  OD1 ASN B 137     -16.996  17.056  -4.118  1.00  0.75           O  
ATOM   3431  ND2 ASN B 137     -18.005  16.794  -6.112  1.00  0.75           N  
ATOM   3432  N   ALA B 138     -15.288  12.151  -4.722  1.00  0.79           N  
ATOM   3433  CA  ALA B 138     -14.983  10.801  -4.283  1.00  0.79           C  
ATOM   3434  C   ALA B 138     -13.649  10.680  -3.526  1.00  0.79           C  
ATOM   3435  O   ALA B 138     -13.572  10.049  -2.472  1.00  0.79           O  
ATOM   3436  CB  ALA B 138     -15.022   9.862  -5.506  1.00  0.79           C  
ATOM   3437  N   GLU B 139     -12.580  11.348  -4.010  1.00  0.69           N  
ATOM   3438  CA  GLU B 139     -11.265  11.412  -3.380  1.00  0.69           C  
ATOM   3439  C   GLU B 139     -11.283  12.029  -1.979  1.00  0.69           C  
ATOM   3440  O   GLU B 139     -10.626  11.566  -1.046  1.00  0.69           O  
ATOM   3441  CB  GLU B 139     -10.305  12.199  -4.303  1.00  0.69           C  
ATOM   3442  CG  GLU B 139      -8.794  12.082  -3.967  1.00  0.69           C  
ATOM   3443  CD  GLU B 139      -7.940  12.956  -4.881  1.00  0.69           C  
ATOM   3444  OE1 GLU B 139      -6.693  12.801  -4.905  1.00  0.69           O  
ATOM   3445  OE2 GLU B 139      -8.514  13.825  -5.590  1.00  0.69           O  
ATOM   3446  N   LEU B 140     -12.089  13.083  -1.762  1.00  0.75           N  
ATOM   3447  CA  LEU B 140     -12.307  13.642  -0.440  1.00  0.75           C  
ATOM   3448  C   LEU B 140     -13.002  12.707   0.542  1.00  0.75           C  
ATOM   3449  O   LEU B 140     -12.595  12.616   1.700  1.00  0.75           O  
ATOM   3450  CB  LEU B 140     -13.058  14.973  -0.551  1.00  0.75           C  
ATOM   3451  CG  LEU B 140     -13.125  15.825   0.732  1.00  0.75           C  
ATOM   3452  CD1 LEU B 140     -11.757  16.367   1.169  1.00  0.75           C  
ATOM   3453  CD2 LEU B 140     -14.101  16.987   0.517  1.00  0.75           C  
ATOM   3454  N   TYR B 141     -14.025  11.929   0.106  1.00  0.76           N  
ATOM   3455  CA  TYR B 141     -14.603  10.869   0.929  1.00  0.76           C  
ATOM   3456  C   TYR B 141     -13.548   9.833   1.297  1.00  0.76           C  
ATOM   3457  O   TYR B 141     -13.435   9.433   2.451  1.00  0.76           O  
ATOM   3458  CB  TYR B 141     -15.746  10.092   0.207  1.00  0.76           C  
ATOM   3459  CG  TYR B 141     -17.089  10.773   0.239  1.00  0.76           C  
ATOM   3460  CD1 TYR B 141     -17.909  10.678   1.377  1.00  0.76           C  
ATOM   3461  CD2 TYR B 141     -17.613  11.378  -0.915  1.00  0.76           C  
ATOM   3462  CE1 TYR B 141     -19.213  11.195   1.369  1.00  0.76           C  
ATOM   3463  CE2 TYR B 141     -18.913  11.904  -0.926  1.00  0.76           C  
ATOM   3464  CZ  TYR B 141     -19.705  11.822   0.222  1.00  0.76           C  
ATOM   3465  OH  TYR B 141     -21.000  12.368   0.228  1.00  0.76           O  
ATOM   3466  N   LEU B 142     -12.711   9.419   0.327  1.00  0.72           N  
ATOM   3467  CA  LEU B 142     -11.633   8.469   0.527  1.00  0.72           C  
ATOM   3468  C   LEU B 142     -10.588   8.916   1.548  1.00  0.72           C  
ATOM   3469  O   LEU B 142     -10.233   8.176   2.465  1.00  0.72           O  
ATOM   3470  CB  LEU B 142     -10.961   8.240  -0.848  1.00  0.72           C  
ATOM   3471  CG  LEU B 142      -9.784   7.251  -0.890  1.00  0.72           C  
ATOM   3472  CD1 LEU B 142     -10.244   5.819  -0.587  1.00  0.72           C  
ATOM   3473  CD2 LEU B 142      -9.102   7.344  -2.264  1.00  0.72           C  
ATOM   3474  N   THR B 143     -10.093  10.165   1.461  1.00  0.73           N  
ATOM   3475  CA  THR B 143      -9.162  10.730   2.441  1.00  0.73           C  
ATOM   3476  C   THR B 143      -9.793  10.929   3.808  1.00  0.73           C  
ATOM   3477  O   THR B 143      -9.177  10.643   4.838  1.00  0.73           O  
ATOM   3478  CB  THR B 143      -8.474  11.995   1.944  1.00  0.73           C  
ATOM   3479  OG1 THR B 143      -7.637  11.652   0.849  1.00  0.73           O  
ATOM   3480  CG2 THR B 143      -7.544  12.614   3.000  1.00  0.73           C  
ATOM   3481  N   ALA B 144     -11.065  11.373   3.875  1.00  0.77           N  
ATOM   3482  CA  ALA B 144     -11.822  11.431   5.112  1.00  0.77           C  
ATOM   3483  C   ALA B 144     -12.039  10.062   5.767  1.00  0.77           C  
ATOM   3484  O   ALA B 144     -11.859   9.916   6.975  1.00  0.77           O  
ATOM   3485  CB  ALA B 144     -13.160  12.153   4.869  1.00  0.77           C  
ATOM   3486  N   LEU B 145     -12.355   9.006   4.985  1.00  0.74           N  
ATOM   3487  CA  LEU B 145     -12.401   7.624   5.443  1.00  0.74           C  
ATOM   3488  C   LEU B 145     -11.069   7.123   5.987  1.00  0.74           C  
ATOM   3489  O   LEU B 145     -11.032   6.501   7.043  1.00  0.74           O  
ATOM   3490  CB  LEU B 145     -12.879   6.655   4.328  1.00  0.74           C  
ATOM   3491  CG  LEU B 145     -14.397   6.648   4.033  1.00  0.74           C  
ATOM   3492  CD1 LEU B 145     -14.710   5.581   2.972  1.00  0.74           C  
ATOM   3493  CD2 LEU B 145     -15.253   6.395   5.285  1.00  0.74           C  
ATOM   3494  N   ARG B 146      -9.926   7.439   5.339  1.00  0.67           N  
ATOM   3495  CA  ARG B 146      -8.604   7.152   5.888  1.00  0.67           C  
ATOM   3496  C   ARG B 146      -8.354   7.844   7.234  1.00  0.67           C  
ATOM   3497  O   ARG B 146      -7.733   7.295   8.141  1.00  0.67           O  
ATOM   3498  CB  ARG B 146      -7.473   7.563   4.905  1.00  0.67           C  
ATOM   3499  CG  ARG B 146      -7.418   6.757   3.589  1.00  0.67           C  
ATOM   3500  CD  ARG B 146      -6.360   7.303   2.620  1.00  0.67           C  
ATOM   3501  NE  ARG B 146      -6.415   6.500   1.357  1.00  0.67           N  
ATOM   3502  CZ  ARG B 146      -5.595   6.695   0.313  1.00  0.67           C  
ATOM   3503  NH1 ARG B 146      -5.685   5.903  -0.750  1.00  0.67           N  
ATOM   3504  NH2 ARG B 146      -4.680   7.660   0.303  1.00  0.67           N  
ATOM   3505  N   SER B 147      -8.836   9.088   7.414  1.00  0.74           N  
ATOM   3506  CA  SER B 147      -8.859   9.741   8.720  1.00  0.74           C  
ATOM   3507  C   SER B 147      -9.752   9.061   9.742  1.00  0.74           C  
ATOM   3508  O   SER B 147      -9.367   8.940  10.902  1.00  0.74           O  
ATOM   3509  CB  SER B 147      -9.263  11.231   8.636  1.00  0.74           C  
ATOM   3510  OG  SER B 147      -8.236  11.983   7.989  1.00  0.74           O  
ATOM   3511  N   ILE B 148     -10.957   8.594   9.356  1.00  0.74           N  
ATOM   3512  CA  ILE B 148     -11.842   7.807  10.213  1.00  0.74           C  
ATOM   3513  C   ILE B 148     -11.210   6.490  10.643  1.00  0.74           C  
ATOM   3514  O   ILE B 148     -11.247   6.147  11.821  1.00  0.74           O  
ATOM   3515  CB  ILE B 148     -13.218   7.602   9.567  1.00  0.74           C  
ATOM   3516  CG1 ILE B 148     -13.978   8.953   9.575  1.00  0.74           C  
ATOM   3517  CG2 ILE B 148     -14.026   6.497  10.290  1.00  0.74           C  
ATOM   3518  CD1 ILE B 148     -15.305   8.949   8.804  1.00  0.74           C  
ATOM   3519  N   ASP B 149     -10.551   5.761   9.725  1.00  0.71           N  
ATOM   3520  CA  ASP B 149      -9.805   4.545   9.992  1.00  0.71           C  
ATOM   3521  C   ASP B 149      -8.690   4.728  11.033  1.00  0.71           C  
ATOM   3522  O   ASP B 149      -8.630   4.024  12.040  1.00  0.71           O  
ATOM   3523  CB  ASP B 149      -9.258   4.105   8.614  1.00  0.71           C  
ATOM   3524  CG  ASP B 149      -8.616   2.733   8.614  1.00  0.71           C  
ATOM   3525  OD1 ASP B 149      -9.280   1.773   9.072  1.00  0.71           O  
ATOM   3526  OD2 ASP B 149      -7.484   2.635   8.084  1.00  0.71           O  
ATOM   3527  N   ARG B 150      -7.839   5.769  10.882  1.00  0.68           N  
ATOM   3528  CA  ARG B 150      -6.830   6.105  11.878  1.00  0.68           C  
ATOM   3529  C   ARG B 150      -7.409   6.477  13.240  1.00  0.68           C  
ATOM   3530  O   ARG B 150      -6.923   6.034  14.275  1.00  0.68           O  
ATOM   3531  CB  ARG B 150      -5.920   7.262  11.393  1.00  0.68           C  
ATOM   3532  CG  ARG B 150      -5.030   6.871  10.196  1.00  0.68           C  
ATOM   3533  CD  ARG B 150      -3.948   7.902   9.852  1.00  0.68           C  
ATOM   3534  NE  ARG B 150      -4.624   9.191   9.475  1.00  0.68           N  
ATOM   3535  CZ  ARG B 150      -4.994   9.523   8.231  1.00  0.68           C  
ATOM   3536  NH1 ARG B 150      -5.547  10.712   8.004  1.00  0.68           N  
ATOM   3537  NH2 ARG B 150      -4.835   8.694   7.208  1.00  0.68           N  
ATOM   3538  N   LYS B 151      -8.493   7.276  13.275  1.00  0.72           N  
ATOM   3539  CA  LYS B 151      -9.213   7.597  14.499  1.00  0.72           C  
ATOM   3540  C   LYS B 151      -9.863   6.377  15.155  1.00  0.72           C  
ATOM   3541  O   LYS B 151      -9.900   6.258  16.375  1.00  0.72           O  
ATOM   3542  CB  LYS B 151     -10.246   8.727  14.243  1.00  0.72           C  
ATOM   3543  CG  LYS B 151      -9.576  10.077  13.918  1.00  0.72           C  
ATOM   3544  CD  LYS B 151     -10.570  11.167  13.469  1.00  0.72           C  
ATOM   3545  CE  LYS B 151      -9.868  12.466  13.048  1.00  0.72           C  
ATOM   3546  NZ  LYS B 151     -10.846  13.511  12.661  1.00  0.72           N  
ATOM   3547  N   SER B 152     -10.370   5.415  14.363  1.00  0.75           N  
ATOM   3548  CA  SER B 152     -10.898   4.146  14.854  1.00  0.75           C  
ATOM   3549  C   SER B 152      -9.849   3.284  15.556  1.00  0.75           C  
ATOM   3550  O   SER B 152     -10.045   2.829  16.682  1.00  0.75           O  
ATOM   3551  CB  SER B 152     -11.516   3.349  13.676  1.00  0.75           C  
ATOM   3552  OG  SER B 152     -12.376   2.305  14.130  1.00  0.75           O  
ATOM   3553  N   GLU B 153      -8.656   3.126  14.941  1.00  0.67           N  
ATOM   3554  CA  GLU B 153      -7.522   2.415  15.522  1.00  0.67           C  
ATOM   3555  C   GLU B 153      -6.960   3.081  16.776  1.00  0.67           C  
ATOM   3556  O   GLU B 153      -6.501   2.442  17.715  1.00  0.67           O  
ATOM   3557  CB  GLU B 153      -6.436   2.155  14.454  1.00  0.67           C  
ATOM   3558  CG  GLU B 153      -5.996   0.672  14.392  1.00  0.67           C  
ATOM   3559  CD  GLU B 153      -4.751   0.322  15.207  1.00  0.67           C  
ATOM   3560  OE1 GLU B 153      -3.724   1.037  15.094  1.00  0.67           O  
ATOM   3561  OE2 GLU B 153      -4.750  -0.768  15.850  1.00  0.67           O  
ATOM   3562  N   GLN B 154      -7.047   4.419  16.878  1.00  0.71           N  
ATOM   3563  CA  GLN B 154      -6.724   5.148  18.095  1.00  0.71           C  
ATOM   3564  C   GLN B 154      -7.605   4.804  19.296  1.00  0.71           C  
ATOM   3565  O   GLN B 154      -7.121   4.751  20.426  1.00  0.71           O  
ATOM   3566  CB  GLN B 154      -6.711   6.669  17.817  1.00  0.71           C  
ATOM   3567  CG  GLN B 154      -5.464   7.074  16.994  1.00  0.71           C  
ATOM   3568  CD  GLN B 154      -5.474   8.535  16.546  1.00  0.71           C  
ATOM   3569  OE1 GLN B 154      -6.494   9.199  16.367  1.00  0.71           O  
ATOM   3570  NE2 GLN B 154      -4.251   9.074  16.321  1.00  0.71           N  
ATOM   3571  N   ILE B 155      -8.908   4.509  19.087  1.00  0.72           N  
ATOM   3572  CA  ILE B 155      -9.799   4.070  20.156  1.00  0.72           C  
ATOM   3573  C   ILE B 155      -9.424   2.659  20.641  1.00  0.72           C  
ATOM   3574  O   ILE B 155      -9.651   2.294  21.791  1.00  0.72           O  
ATOM   3575  CB  ILE B 155     -11.284   4.213  19.778  1.00  0.72           C  
ATOM   3576  CG1 ILE B 155     -11.611   5.705  19.489  1.00  0.72           C  
ATOM   3577  CG2 ILE B 155     -12.183   3.685  20.922  1.00  0.72           C  
ATOM   3578  CD1 ILE B 155     -13.009   5.967  18.907  1.00  0.72           C  
ATOM   3579  N   GLU B 156      -8.764   1.843  19.792  1.00  0.65           N  
ATOM   3580  CA  GLU B 156      -8.442   0.425  19.966  1.00  0.65           C  
ATOM   3581  C   GLU B 156      -7.630   0.036  21.209  1.00  0.65           C  
ATOM   3582  O   GLU B 156      -7.744  -1.077  21.707  1.00  0.65           O  
ATOM   3583  CB  GLU B 156      -7.707  -0.135  18.722  1.00  0.65           C  
ATOM   3584  CG  GLU B 156      -7.689  -1.679  18.608  1.00  0.65           C  
ATOM   3585  CD  GLU B 156      -8.934  -2.254  17.940  1.00  0.65           C  
ATOM   3586  OE1 GLU B 156      -8.952  -2.332  16.686  1.00  0.65           O  
ATOM   3587  OE2 GLU B 156      -9.845  -2.684  18.687  1.00  0.65           O  
ATOM   3588  N   SER B 157      -6.766   0.908  21.773  1.00  0.61           N  
ATOM   3589  CA  SER B 157      -6.100   0.600  23.047  1.00  0.61           C  
ATOM   3590  C   SER B 157      -6.591   1.431  24.216  1.00  0.61           C  
ATOM   3591  O   SER B 157      -6.196   1.209  25.361  1.00  0.61           O  
ATOM   3592  CB  SER B 157      -4.555   0.689  22.981  1.00  0.61           C  
ATOM   3593  OG  SER B 157      -4.101   1.997  22.626  1.00  0.61           O  
ATOM   3594  N   GLN B 158      -7.525   2.371  23.979  1.00  0.63           N  
ATOM   3595  CA  GLN B 158      -8.353   2.959  25.013  1.00  0.63           C  
ATOM   3596  C   GLN B 158      -9.415   1.937  25.414  1.00  0.63           C  
ATOM   3597  O   GLN B 158      -9.528   1.574  26.579  1.00  0.63           O  
ATOM   3598  CB  GLN B 158      -8.936   4.296  24.488  1.00  0.63           C  
ATOM   3599  CG  GLN B 158      -7.846   5.321  24.062  1.00  0.63           C  
ATOM   3600  CD  GLN B 158      -8.434   6.556  23.369  1.00  0.63           C  
ATOM   3601  OE1 GLN B 158      -9.260   6.459  22.468  1.00  0.63           O  
ATOM   3602  NE2 GLN B 158      -7.966   7.767  23.748  1.00  0.63           N  
ATOM   3603  N   LEU B 159     -10.069   1.312  24.413  1.00  0.66           N  
ATOM   3604  CA  LEU B 159     -10.924   0.132  24.487  1.00  0.66           C  
ATOM   3605  C   LEU B 159     -10.648  -0.916  25.573  1.00  0.66           C  
ATOM   3606  O   LEU B 159     -11.569  -1.443  26.196  1.00  0.66           O  
ATOM   3607  CB  LEU B 159     -10.913  -0.508  23.088  1.00  0.66           C  
ATOM   3608  CG  LEU B 159     -11.297  -1.962  22.898  1.00  0.66           C  
ATOM   3609  CD1 LEU B 159     -11.724  -2.054  21.463  1.00  0.66           C  
ATOM   3610  CD2 LEU B 159     -10.115  -2.862  23.022  1.00  0.66           C  
ATOM   3611  N   HIS B 160      -9.372  -1.277  25.847  1.00  0.52           N  
ATOM   3612  CA  HIS B 160      -9.022  -2.293  26.830  1.00  0.52           C  
ATOM   3613  C   HIS B 160      -9.211  -1.857  28.271  1.00  0.52           C  
ATOM   3614  O   HIS B 160      -9.150  -2.679  29.182  1.00  0.52           O  
ATOM   3615  CB  HIS B 160      -7.560  -2.784  26.684  1.00  0.52           C  
ATOM   3616  CG  HIS B 160      -7.319  -3.483  25.384  1.00  0.52           C  
ATOM   3617  ND1 HIS B 160      -6.798  -2.749  24.344  1.00  0.52           N  
ATOM   3618  CD2 HIS B 160      -7.662  -4.729  24.957  1.00  0.52           C  
ATOM   3619  CE1 HIS B 160      -6.840  -3.548  23.298  1.00  0.52           C  
ATOM   3620  NE2 HIS B 160      -7.353  -4.763  23.613  1.00  0.52           N  
ATOM   3621  N   GLN B 161      -9.445  -0.562  28.542  1.00  0.56           N  
ATOM   3622  CA  GLN B 161      -9.562  -0.070  29.896  1.00  0.56           C  
ATOM   3623  C   GLN B 161     -10.878  -0.383  30.606  1.00  0.56           C  
ATOM   3624  O   GLN B 161     -10.948  -0.211  31.828  1.00  0.56           O  
ATOM   3625  CB  GLN B 161      -9.391   1.460  29.918  1.00  0.56           C  
ATOM   3626  CG  GLN B 161      -7.968   1.956  29.599  1.00  0.56           C  
ATOM   3627  CD  GLN B 161      -7.830   3.415  30.034  1.00  0.56           C  
ATOM   3628  OE1 GLN B 161      -8.505   3.888  30.957  1.00  0.56           O  
ATOM   3629  NE2 GLN B 161      -6.893   4.137  29.380  1.00  0.56           N  
ATOM   3630  N   SER B 162     -11.923  -0.810  29.858  1.00  0.58           N  
ATOM   3631  CA  SER B 162     -13.295  -1.101  30.292  1.00  0.58           C  
ATOM   3632  C   SER B 162     -14.202   0.051  29.895  1.00  0.58           C  
ATOM   3633  O   SER B 162     -13.741   1.025  29.318  1.00  0.58           O  
ATOM   3634  CB  SER B 162     -13.472  -1.486  31.792  1.00  0.58           C  
ATOM   3635  OG  SER B 162     -14.761  -2.016  32.092  1.00  0.58           O  
ATOM   3636  N   THR B 163     -15.525  -0.003  30.168  1.00  0.61           N  
ATOM   3637  CA  THR B 163     -16.472   1.062  29.799  1.00  0.61           C  
ATOM   3638  C   THR B 163     -16.063   2.445  30.280  1.00  0.61           C  
ATOM   3639  O   THR B 163     -15.767   2.678  31.454  1.00  0.61           O  
ATOM   3640  CB  THR B 163     -17.908   0.802  30.263  1.00  0.61           C  
ATOM   3641  OG1 THR B 163     -18.426  -0.317  29.563  1.00  0.61           O  
ATOM   3642  CG2 THR B 163     -18.886   1.958  29.990  1.00  0.61           C  
ATOM   3643  N   ARG B 164     -16.025   3.404  29.342  1.00  0.58           N  
ATOM   3644  CA  ARG B 164     -15.761   4.801  29.581  1.00  0.58           C  
ATOM   3645  C   ARG B 164     -16.793   5.576  28.781  1.00  0.58           C  
ATOM   3646  O   ARG B 164     -16.987   5.336  27.591  1.00  0.58           O  
ATOM   3647  CB  ARG B 164     -14.347   5.184  29.086  1.00  0.58           C  
ATOM   3648  CG  ARG B 164     -13.187   4.471  29.809  1.00  0.58           C  
ATOM   3649  CD  ARG B 164     -12.962   4.938  31.242  1.00  0.58           C  
ATOM   3650  NE  ARG B 164     -11.827   4.132  31.787  1.00  0.58           N  
ATOM   3651  CZ  ARG B 164     -11.981   2.959  32.408  1.00  0.58           C  
ATOM   3652  NH1 ARG B 164     -10.906   2.356  32.905  1.00  0.58           N  
ATOM   3653  NH2 ARG B 164     -13.155   2.351  32.533  1.00  0.58           N  
ATOM   3654  N   ASN B 165     -17.517   6.520  29.415  1.00  0.65           N  
ATOM   3655  CA  ASN B 165     -18.595   7.266  28.774  1.00  0.65           C  
ATOM   3656  C   ASN B 165     -18.114   8.136  27.618  1.00  0.65           C  
ATOM   3657  O   ASN B 165     -18.773   8.235  26.587  1.00  0.65           O  
ATOM   3658  CB  ASN B 165     -19.376   8.125  29.806  1.00  0.65           C  
ATOM   3659  CG  ASN B 165     -20.115   7.212  30.782  1.00  0.65           C  
ATOM   3660  OD1 ASN B 165     -20.164   5.992  30.635  1.00  0.65           O  
ATOM   3661  ND2 ASN B 165     -20.719   7.812  31.832  1.00  0.65           N  
ATOM   3662  N   GLU B 166     -16.932   8.765  27.758  1.00  0.68           N  
ATOM   3663  CA  GLU B 166     -16.307   9.576  26.731  1.00  0.68           C  
ATOM   3664  C   GLU B 166     -15.952   8.776  25.483  1.00  0.68           C  
ATOM   3665  O   GLU B 166     -16.388   9.114  24.387  1.00  0.68           O  
ATOM   3666  CB  GLU B 166     -15.055  10.240  27.348  1.00  0.68           C  
ATOM   3667  CG  GLU B 166     -15.397  11.107  28.585  1.00  0.68           C  
ATOM   3668  CD  GLU B 166     -14.166  11.387  29.440  1.00  0.68           C  
ATOM   3669  OE1 GLU B 166     -13.377  12.291  29.078  1.00  0.68           O  
ATOM   3670  OE2 GLU B 166     -14.034  10.684  30.477  1.00  0.68           O  
ATOM   3671  N   GLU B 167     -15.278   7.612  25.647  1.00  0.72           N  
ATOM   3672  CA  GLU B 167     -14.973   6.680  24.573  1.00  0.72           C  
ATOM   3673  C   GLU B 167     -16.233   6.152  23.904  1.00  0.72           C  
ATOM   3674  O   GLU B 167     -16.334   6.096  22.683  1.00  0.72           O  
ATOM   3675  CB  GLU B 167     -14.168   5.469  25.108  1.00  0.72           C  
ATOM   3676  CG  GLU B 167     -12.785   5.820  25.720  1.00  0.72           C  
ATOM   3677  CD  GLU B 167     -12.130   4.619  26.403  1.00  0.72           C  
ATOM   3678  OE1 GLU B 167     -12.684   3.497  26.299  1.00  0.72           O  
ATOM   3679  OE2 GLU B 167     -11.096   4.836  27.088  1.00  0.72           O  
ATOM   3680  N   LEU B 168     -17.283   5.809  24.687  1.00  0.73           N  
ATOM   3681  CA  LEU B 168     -18.572   5.419  24.143  1.00  0.73           C  
ATOM   3682  C   LEU B 168     -19.185   6.497  23.257  1.00  0.73           C  
ATOM   3683  O   LEU B 168     -19.597   6.227  22.134  1.00  0.73           O  
ATOM   3684  CB  LEU B 168     -19.555   5.078  25.295  1.00  0.73           C  
ATOM   3685  CG  LEU B 168     -21.000   4.725  24.870  1.00  0.73           C  
ATOM   3686  CD1 LEU B 168     -21.067   3.453  24.009  1.00  0.73           C  
ATOM   3687  CD2 LEU B 168     -21.912   4.621  26.103  1.00  0.73           C  
ATOM   3688  N   ILE B 169     -19.200   7.769  23.700  1.00  0.69           N  
ATOM   3689  CA  ILE B 169     -19.703   8.876  22.899  1.00  0.69           C  
ATOM   3690  C   ILE B 169     -18.877   9.115  21.636  1.00  0.69           C  
ATOM   3691  O   ILE B 169     -19.445   9.327  20.569  1.00  0.69           O  
ATOM   3692  CB  ILE B 169     -19.963  10.128  23.737  1.00  0.69           C  
ATOM   3693  CG1 ILE B 169     -21.159   9.835  24.685  1.00  0.69           C  
ATOM   3694  CG2 ILE B 169     -20.274  11.334  22.822  1.00  0.69           C  
ATOM   3695  CD1 ILE B 169     -21.497  10.951  25.683  1.00  0.69           C  
ATOM   3696  N   GLU B 170     -17.534   8.995  21.689  1.00  0.73           N  
ATOM   3697  CA  GLU B 170     -16.673   9.004  20.511  1.00  0.73           C  
ATOM   3698  C   GLU B 170     -16.993   7.893  19.503  1.00  0.73           C  
ATOM   3699  O   GLU B 170     -17.083   8.143  18.299  1.00  0.73           O  
ATOM   3700  CB  GLU B 170     -15.184   8.897  20.923  1.00  0.73           C  
ATOM   3701  CG  GLU B 170     -14.635  10.134  21.682  1.00  0.73           C  
ATOM   3702  CD  GLU B 170     -13.188   9.947  22.142  1.00  0.73           C  
ATOM   3703  OE1 GLU B 170     -12.679   8.801  22.065  1.00  0.73           O  
ATOM   3704  OE2 GLU B 170     -12.583  10.965  22.568  1.00  0.73           O  
ATOM   3705  N   LEU B 171     -17.250   6.641  19.956  1.00  0.77           N  
ATOM   3706  CA  LEU B 171     -17.733   5.569  19.088  1.00  0.77           C  
ATOM   3707  C   LEU B 171     -19.070   5.913  18.426  1.00  0.77           C  
ATOM   3708  O   LEU B 171     -19.237   5.769  17.216  1.00  0.77           O  
ATOM   3709  CB  LEU B 171     -17.935   4.237  19.864  1.00  0.77           C  
ATOM   3710  CG  LEU B 171     -16.682   3.606  20.503  1.00  0.77           C  
ATOM   3711  CD1 LEU B 171     -17.125   2.491  21.456  1.00  0.77           C  
ATOM   3712  CD2 LEU B 171     -15.699   3.033  19.479  1.00  0.77           C  
ATOM   3713  N   MET B 172     -20.038   6.438  19.205  1.00  0.72           N  
ATOM   3714  CA  MET B 172     -21.343   6.865  18.725  1.00  0.72           C  
ATOM   3715  C   MET B 172     -21.287   8.047  17.750  1.00  0.72           C  
ATOM   3716  O   MET B 172     -21.937   8.035  16.705  1.00  0.72           O  
ATOM   3717  CB  MET B 172     -22.273   7.196  19.921  1.00  0.72           C  
ATOM   3718  CG  MET B 172     -22.577   5.997  20.854  1.00  0.72           C  
ATOM   3719  SD  MET B 172     -23.324   4.534  20.078  1.00  0.72           S  
ATOM   3720  CE  MET B 172     -24.859   5.366  19.604  1.00  0.72           C  
ATOM   3721  N   GLU B 173     -20.462   9.089  18.020  1.00  0.70           N  
ATOM   3722  CA  GLU B 173     -20.198  10.190  17.096  1.00  0.70           C  
ATOM   3723  C   GLU B 173     -19.578   9.689  15.778  1.00  0.70           C  
ATOM   3724  O   GLU B 173     -19.970  10.117  14.693  1.00  0.70           O  
ATOM   3725  CB  GLU B 173     -19.340  11.344  17.730  1.00  0.70           C  
ATOM   3726  CG  GLU B 173     -20.085  12.251  18.772  1.00  0.70           C  
ATOM   3727  CD  GLU B 173     -19.338  13.522  19.231  1.00  0.70           C  
ATOM   3728  OE1 GLU B 173     -18.085  13.541  19.194  1.00  0.70           O  
ATOM   3729  OE2 GLU B 173     -20.012  14.523  19.624  1.00  0.70           O  
ATOM   3730  N   LEU B 174     -18.637   8.718  15.811  1.00  0.77           N  
ATOM   3731  CA  LEU B 174     -18.165   8.042  14.605  1.00  0.77           C  
ATOM   3732  C   LEU B 174     -19.231   7.229  13.859  1.00  0.77           C  
ATOM   3733  O   LEU B 174     -19.327   7.325  12.635  1.00  0.77           O  
ATOM   3734  CB  LEU B 174     -16.951   7.128  14.907  1.00  0.77           C  
ATOM   3735  CG  LEU B 174     -15.623   7.873  15.150  1.00  0.77           C  
ATOM   3736  CD1 LEU B 174     -14.570   6.904  15.706  1.00  0.77           C  
ATOM   3737  CD2 LEU B 174     -15.095   8.531  13.865  1.00  0.77           C  
ATOM   3738  N   GLU B 175     -20.081   6.443  14.563  1.00  0.71           N  
ATOM   3739  CA  GLU B 175     -21.199   5.694  13.983  1.00  0.71           C  
ATOM   3740  C   GLU B 175     -22.199   6.605  13.272  1.00  0.71           C  
ATOM   3741  O   GLU B 175     -22.583   6.354  12.129  1.00  0.71           O  
ATOM   3742  CB  GLU B 175     -21.893   4.805  15.061  1.00  0.71           C  
ATOM   3743  CG  GLU B 175     -23.045   3.881  14.552  1.00  0.71           C  
ATOM   3744  CD  GLU B 175     -23.497   2.802  15.553  1.00  0.71           C  
ATOM   3745  OE1 GLU B 175     -22.746   2.531  16.524  1.00  0.71           O  
ATOM   3746  OE2 GLU B 175     -24.588   2.203  15.328  1.00  0.71           O  
ATOM   3747  N   LYS B 176     -22.549   7.758  13.883  1.00  0.67           N  
ATOM   3748  CA  LYS B 176     -23.356   8.806  13.275  1.00  0.67           C  
ATOM   3749  C   LYS B 176     -22.795   9.331  11.950  1.00  0.67           C  
ATOM   3750  O   LYS B 176     -23.491   9.378  10.934  1.00  0.67           O  
ATOM   3751  CB  LYS B 176     -23.457   9.975  14.298  1.00  0.67           C  
ATOM   3752  CG  LYS B 176     -24.075  11.294  13.796  1.00  0.67           C  
ATOM   3753  CD  LYS B 176     -25.558  11.178  13.420  1.00  0.67           C  
ATOM   3754  CE  LYS B 176     -26.539  11.556  14.524  1.00  0.67           C  
ATOM   3755  NZ  LYS B 176     -26.529  13.014  14.709  1.00  0.67           N  
ATOM   3756  N   THR B 177     -21.494   9.686  11.906  1.00  0.75           N  
ATOM   3757  CA  THR B 177     -20.814  10.155  10.695  1.00  0.75           C  
ATOM   3758  C   THR B 177     -20.791   9.101   9.608  1.00  0.75           C  
ATOM   3759  O   THR B 177     -21.057   9.371   8.439  1.00  0.75           O  
ATOM   3760  CB  THR B 177     -19.385  10.598  10.982  1.00  0.75           C  
ATOM   3761  OG1 THR B 177     -19.413  11.669  11.913  1.00  0.75           O  
ATOM   3762  CG2 THR B 177     -18.675  11.137   9.731  1.00  0.75           C  
ATOM   3763  N   ILE B 178     -20.512   7.837   9.971  1.00  0.76           N  
ATOM   3764  CA  ILE B 178     -20.534   6.698   9.063  1.00  0.76           C  
ATOM   3765  C   ILE B 178     -21.909   6.401   8.471  1.00  0.76           C  
ATOM   3766  O   ILE B 178     -22.024   6.145   7.273  1.00  0.76           O  
ATOM   3767  CB  ILE B 178     -19.874   5.498   9.730  1.00  0.76           C  
ATOM   3768  CG1 ILE B 178     -18.352   5.773   9.805  1.00  0.76           C  
ATOM   3769  CG2 ILE B 178     -20.158   4.173   8.990  1.00  0.76           C  
ATOM   3770  CD1 ILE B 178     -17.639   4.870  10.805  1.00  0.76           C  
ATOM   3771  N   VAL B 179     -23.007   6.483   9.253  1.00  0.73           N  
ATOM   3772  CA  VAL B 179     -24.367   6.376   8.727  1.00  0.73           C  
ATOM   3773  C   VAL B 179     -24.695   7.479   7.721  1.00  0.73           C  
ATOM   3774  O   VAL B 179     -25.225   7.210   6.641  1.00  0.73           O  
ATOM   3775  CB  VAL B 179     -25.387   6.351   9.866  1.00  0.73           C  
ATOM   3776  CG1 VAL B 179     -26.830   6.588   9.370  1.00  0.73           C  
ATOM   3777  CG2 VAL B 179     -25.311   4.984  10.576  1.00  0.73           C  
ATOM   3778  N   TYR B 180     -24.324   8.746   8.015  1.00  0.68           N  
ATOM   3779  CA  TYR B 180     -24.459   9.852   7.074  1.00  0.68           C  
ATOM   3780  C   TYR B 180     -23.636   9.651   5.802  1.00  0.68           C  
ATOM   3781  O   TYR B 180     -24.130   9.834   4.692  1.00  0.68           O  
ATOM   3782  CB  TYR B 180     -24.026  11.198   7.720  1.00  0.68           C  
ATOM   3783  CG  TYR B 180     -24.991  11.801   8.713  1.00  0.68           C  
ATOM   3784  CD1 TYR B 180     -26.223  11.238   9.111  1.00  0.68           C  
ATOM   3785  CD2 TYR B 180     -24.608  13.035   9.266  1.00  0.68           C  
ATOM   3786  CE1 TYR B 180     -27.035  11.894  10.052  1.00  0.68           C  
ATOM   3787  CE2 TYR B 180     -25.415  13.687  10.204  1.00  0.68           C  
ATOM   3788  CZ  TYR B 180     -26.627  13.116  10.590  1.00  0.68           C  
ATOM   3789  OH  TYR B 180     -27.363  13.722  11.622  1.00  0.68           O  
ATOM   3790  N   PHE B 181     -22.368   9.206   5.926  1.00  0.74           N  
ATOM   3791  CA  PHE B 181     -21.516   8.876   4.793  1.00  0.74           C  
ATOM   3792  C   PHE B 181     -22.083   7.760   3.928  1.00  0.74           C  
ATOM   3793  O   PHE B 181     -22.129   7.890   2.708  1.00  0.74           O  
ATOM   3794  CB  PHE B 181     -20.090   8.471   5.275  1.00  0.74           C  
ATOM   3795  CG  PHE B 181     -19.104   9.615   5.259  1.00  0.74           C  
ATOM   3796  CD1 PHE B 181     -19.471  10.945   5.533  1.00  0.74           C  
ATOM   3797  CD2 PHE B 181     -17.759   9.341   4.946  1.00  0.74           C  
ATOM   3798  CE1 PHE B 181     -18.531  11.978   5.437  1.00  0.74           C  
ATOM   3799  CE2 PHE B 181     -16.808  10.368   4.882  1.00  0.74           C  
ATOM   3800  CZ  PHE B 181     -17.199  11.691   5.116  1.00  0.74           C  
ATOM   3801  N   LYS B 182     -22.585   6.656   4.522  1.00  0.71           N  
ATOM   3802  CA  LYS B 182     -23.224   5.588   3.770  1.00  0.71           C  
ATOM   3803  C   LYS B 182     -24.449   6.041   3.001  1.00  0.71           C  
ATOM   3804  O   LYS B 182     -24.610   5.683   1.835  1.00  0.71           O  
ATOM   3805  CB  LYS B 182     -23.616   4.390   4.673  1.00  0.71           C  
ATOM   3806  CG  LYS B 182     -24.181   3.183   3.889  1.00  0.71           C  
ATOM   3807  CD  LYS B 182     -24.448   1.951   4.773  1.00  0.71           C  
ATOM   3808  CE  LYS B 182     -24.976   0.688   4.050  1.00  0.71           C  
ATOM   3809  NZ  LYS B 182     -24.168   0.261   2.895  1.00  0.71           N  
ATOM   3810  N   ALA B 183     -25.322   6.872   3.609  1.00  0.73           N  
ATOM   3811  CA  ALA B 183     -26.496   7.375   2.933  1.00  0.73           C  
ATOM   3812  C   ALA B 183     -26.157   8.184   1.686  1.00  0.73           C  
ATOM   3813  O   ALA B 183     -26.592   7.874   0.581  1.00  0.73           O  
ATOM   3814  CB  ALA B 183     -27.308   8.212   3.940  1.00  0.73           C  
ATOM   3815  N   SER B 184     -25.260   9.169   1.828  1.00  0.72           N  
ATOM   3816  CA  SER B 184     -24.788  10.020   0.751  1.00  0.72           C  
ATOM   3817  C   SER B 184     -24.018   9.285  -0.330  1.00  0.72           C  
ATOM   3818  O   SER B 184     -24.232   9.473  -1.526  1.00  0.72           O  
ATOM   3819  CB  SER B 184     -23.879  11.104   1.343  1.00  0.72           C  
ATOM   3820  OG  SER B 184     -24.628  11.907   2.255  1.00  0.72           O  
ATOM   3821  N   LEU B 185     -23.108   8.364   0.050  1.00  0.74           N  
ATOM   3822  CA  LEU B 185     -22.362   7.546  -0.892  1.00  0.74           C  
ATOM   3823  C   LEU B 185     -23.260   6.634  -1.710  1.00  0.74           C  
ATOM   3824  O   LEU B 185     -23.069   6.479  -2.916  1.00  0.74           O  
ATOM   3825  CB  LEU B 185     -21.291   6.682  -0.189  1.00  0.74           C  
ATOM   3826  CG  LEU B 185     -20.043   7.434   0.309  1.00  0.74           C  
ATOM   3827  CD1 LEU B 185     -19.212   6.501   1.202  1.00  0.74           C  
ATOM   3828  CD2 LEU B 185     -19.187   7.939  -0.860  1.00  0.74           C  
ATOM   3829  N   LYS B 186     -24.296   6.040  -1.083  1.00  0.71           N  
ATOM   3830  CA  LYS B 186     -25.299   5.249  -1.769  1.00  0.71           C  
ATOM   3831  C   LYS B 186     -26.078   6.051  -2.806  1.00  0.71           C  
ATOM   3832  O   LYS B 186     -26.294   5.605  -3.935  1.00  0.71           O  
ATOM   3833  CB  LYS B 186     -26.307   4.670  -0.743  1.00  0.71           C  
ATOM   3834  CG  LYS B 186     -27.428   3.803  -1.341  1.00  0.71           C  
ATOM   3835  CD  LYS B 186     -26.879   2.520  -1.975  1.00  0.71           C  
ATOM   3836  CE  LYS B 186     -27.939   1.682  -2.677  1.00  0.71           C  
ATOM   3837  NZ  LYS B 186     -27.360   0.370  -2.959  1.00  0.71           N  
ATOM   3838  N   THR B 187     -26.501   7.283  -2.460  1.00  0.69           N  
ATOM   3839  CA  THR B 187     -27.221   8.165  -3.379  1.00  0.69           C  
ATOM   3840  C   THR B 187     -26.358   8.554  -4.558  1.00  0.69           C  
ATOM   3841  O   THR B 187     -26.758   8.438  -5.718  1.00  0.69           O  
ATOM   3842  CB  THR B 187     -27.803   9.407  -2.719  1.00  0.69           C  
ATOM   3843  OG1 THR B 187     -28.393   9.060  -1.480  1.00  0.69           O  
ATOM   3844  CG2 THR B 187     -28.946   9.973  -3.564  1.00  0.69           C  
ATOM   3845  N   ASN B 188     -25.084   8.907  -4.291  1.00  0.72           N  
ATOM   3846  CA  ASN B 188     -24.094   9.182  -5.315  1.00  0.72           C  
ATOM   3847  C   ASN B 188     -23.807   8.010  -6.234  1.00  0.72           C  
ATOM   3848  O   ASN B 188     -23.688   8.195  -7.442  1.00  0.72           O  
ATOM   3849  CB  ASN B 188     -22.760   9.614  -4.690  1.00  0.72           C  
ATOM   3850  CG  ASN B 188     -22.945  10.975  -4.046  1.00  0.72           C  
ATOM   3851  OD1 ASN B 188     -23.771  11.801  -4.444  1.00  0.72           O  
ATOM   3852  ND2 ASN B 188     -22.084  11.234  -3.043  1.00  0.72           N  
ATOM   3853  N   GLU B 189     -23.739   6.767  -5.704  1.00  0.73           N  
ATOM   3854  CA  GLU B 189     -23.553   5.551  -6.486  1.00  0.73           C  
ATOM   3855  C   GLU B 189     -24.595   5.431  -7.588  1.00  0.73           C  
ATOM   3856  O   GLU B 189     -24.303   5.137  -8.745  1.00  0.73           O  
ATOM   3857  CB  GLU B 189     -23.664   4.294  -5.571  1.00  0.73           C  
ATOM   3858  CG  GLU B 189     -23.299   2.956  -6.269  1.00  0.73           C  
ATOM   3859  CD  GLU B 189     -24.117   1.725  -5.882  1.00  0.73           C  
ATOM   3860  OE1 GLU B 189     -25.144   1.806  -5.157  1.00  0.73           O  
ATOM   3861  OE2 GLU B 189     -23.798   0.650  -6.462  1.00  0.73           O  
ATOM   3862  N   ARG B 190     -25.861   5.728  -7.261  1.00  0.64           N  
ATOM   3863  CA  ARG B 190     -26.935   5.693  -8.221  1.00  0.64           C  
ATOM   3864  C   ARG B 190     -26.997   6.877  -9.191  1.00  0.64           C  
ATOM   3865  O   ARG B 190     -27.437   6.712 -10.327  1.00  0.64           O  
ATOM   3866  CB  ARG B 190     -28.266   5.496  -7.478  1.00  0.64           C  
ATOM   3867  CG  ARG B 190     -28.346   4.210  -6.609  1.00  0.64           C  
ATOM   3868  CD  ARG B 190     -27.773   2.928  -7.247  1.00  0.64           C  
ATOM   3869  NE  ARG B 190     -28.398   1.748  -6.559  1.00  0.64           N  
ATOM   3870  CZ  ARG B 190     -27.844   0.529  -6.543  1.00  0.64           C  
ATOM   3871  NH1 ARG B 190     -28.537  -0.495  -6.057  1.00  0.64           N  
ATOM   3872  NH2 ARG B 190     -26.632   0.279  -7.010  1.00  0.64           N  
ATOM   3873  N   VAL B 191     -26.512   8.085  -8.823  1.00  0.74           N  
ATOM   3874  CA  VAL B 191     -26.290   9.177  -9.776  1.00  0.74           C  
ATOM   3875  C   VAL B 191     -25.239   8.801 -10.802  1.00  0.74           C  
ATOM   3876  O   VAL B 191     -25.416   8.982 -12.006  1.00  0.74           O  
ATOM   3877  CB  VAL B 191     -25.880  10.474  -9.081  1.00  0.74           C  
ATOM   3878  CG1 VAL B 191     -25.304  11.525 -10.060  1.00  0.74           C  
ATOM   3879  CG2 VAL B 191     -27.131  11.040  -8.397  1.00  0.74           C  
ATOM   3880  N   ILE B 192     -24.126   8.199 -10.341  1.00  0.73           N  
ATOM   3881  CA  ILE B 192     -23.065   7.703 -11.204  1.00  0.73           C  
ATOM   3882  C   ILE B 192     -23.566   6.583 -12.093  1.00  0.73           C  
ATOM   3883  O   ILE B 192     -23.320   6.590 -13.294  1.00  0.73           O  
ATOM   3884  CB  ILE B 192     -21.824   7.271 -10.435  1.00  0.73           C  
ATOM   3885  CG1 ILE B 192     -21.237   8.436  -9.611  1.00  0.73           C  
ATOM   3886  CG2 ILE B 192     -20.757   6.758 -11.418  1.00  0.73           C  
ATOM   3887  CD1 ILE B 192     -20.409   7.938  -8.425  1.00  0.73           C  
ATOM   3888  N   LYS B 193     -24.374   5.644 -11.549  1.00  0.70           N  
ATOM   3889  CA  LYS B 193     -25.021   4.590 -12.315  1.00  0.70           C  
ATOM   3890  C   LYS B 193     -25.844   5.126 -13.483  1.00  0.70           C  
ATOM   3891  O   LYS B 193     -25.727   4.604 -14.585  1.00  0.70           O  
ATOM   3892  CB  LYS B 193     -25.914   3.726 -11.381  1.00  0.70           C  
ATOM   3893  CG  LYS B 193     -26.709   2.574 -12.030  1.00  0.70           C  
ATOM   3894  CD  LYS B 193     -25.865   1.370 -12.487  1.00  0.70           C  
ATOM   3895  CE  LYS B 193     -26.742   0.257 -13.084  1.00  0.70           C  
ATOM   3896  NZ  LYS B 193     -25.927  -0.906 -13.509  1.00  0.70           N  
ATOM   3897  N   LYS B 194     -26.633   6.207 -13.290  1.00  0.64           N  
ATOM   3898  CA  LYS B 194     -27.339   6.896 -14.362  1.00  0.64           C  
ATOM   3899  C   LYS B 194     -26.437   7.555 -15.409  1.00  0.64           C  
ATOM   3900  O   LYS B 194     -26.698   7.460 -16.604  1.00  0.64           O  
ATOM   3901  CB  LYS B 194     -28.250   8.001 -13.779  1.00  0.64           C  
ATOM   3902  CG  LYS B 194     -29.488   7.504 -13.020  1.00  0.64           C  
ATOM   3903  CD  LYS B 194     -30.348   8.681 -12.521  1.00  0.64           C  
ATOM   3904  CE  LYS B 194     -31.650   8.206 -11.871  1.00  0.64           C  
ATOM   3905  NZ  LYS B 194     -32.533   9.336 -11.549  1.00  0.64           N  
ATOM   3906  N   LEU B 195     -25.349   8.245 -14.998  1.00  0.67           N  
ATOM   3907  CA  LEU B 195     -24.393   8.857 -15.921  1.00  0.67           C  
ATOM   3908  C   LEU B 195     -23.591   7.833 -16.715  1.00  0.67           C  
ATOM   3909  O   LEU B 195     -23.249   8.054 -17.871  1.00  0.67           O  
ATOM   3910  CB  LEU B 195     -23.414   9.842 -15.232  1.00  0.67           C  
ATOM   3911  CG  LEU B 195     -24.067  11.064 -14.556  1.00  0.67           C  
ATOM   3912  CD1 LEU B 195     -23.033  11.863 -13.748  1.00  0.67           C  
ATOM   3913  CD2 LEU B 195     -24.751  11.996 -15.569  1.00  0.67           C  
ATOM   3914  N   THR B 196     -23.264   6.681 -16.101  1.00  0.68           N  
ATOM   3915  CA  THR B 196     -22.728   5.500 -16.773  1.00  0.68           C  
ATOM   3916  C   THR B 196     -23.722   4.845 -17.724  1.00  0.68           C  
ATOM   3917  O   THR B 196     -23.349   4.397 -18.802  1.00  0.68           O  
ATOM   3918  CB  THR B 196     -22.278   4.435 -15.769  1.00  0.68           C  
ATOM   3919  OG1 THR B 196     -21.273   4.937 -14.901  1.00  0.68           O  
ATOM   3920  CG2 THR B 196     -21.686   3.169 -16.402  1.00  0.68           C  
ATOM   3921  N   SER B 197     -25.015   4.703 -17.350  1.00  0.65           N  
ATOM   3922  CA  SER B 197     -25.972   3.943 -18.155  1.00  0.65           C  
ATOM   3923  C   SER B 197     -26.695   4.701 -19.251  1.00  0.65           C  
ATOM   3924  O   SER B 197     -26.943   4.152 -20.321  1.00  0.65           O  
ATOM   3925  CB  SER B 197     -27.061   3.215 -17.310  1.00  0.65           C  
ATOM   3926  OG  SER B 197     -27.924   4.108 -16.599  1.00  0.65           O  
ATOM   3927  N   SER B 198     -27.104   5.957 -19.005  1.00  0.65           N  
ATOM   3928  CA  SER B 198     -28.041   6.650 -19.876  1.00  0.65           C  
ATOM   3929  C   SER B 198     -27.338   7.572 -20.848  1.00  0.65           C  
ATOM   3930  O   SER B 198     -26.783   8.605 -20.470  1.00  0.65           O  
ATOM   3931  CB  SER B 198     -29.077   7.463 -19.056  1.00  0.65           C  
ATOM   3932  OG  SER B 198     -30.112   8.006 -19.882  1.00  0.65           O  
ATOM   3933  N   THR B 199     -27.377   7.213 -22.153  1.00  0.56           N  
ATOM   3934  CA  THR B 199     -26.810   7.987 -23.257  1.00  0.56           C  
ATOM   3935  C   THR B 199     -27.308   9.417 -23.281  1.00  0.56           C  
ATOM   3936  O   THR B 199     -28.502   9.684 -23.421  1.00  0.56           O  
ATOM   3937  CB  THR B 199     -27.131   7.403 -24.629  1.00  0.56           C  
ATOM   3938  OG1 THR B 199     -26.815   6.016 -24.678  1.00  0.56           O  
ATOM   3939  CG2 THR B 199     -26.334   8.095 -25.747  1.00  0.56           C  
ATOM   3940  N   SER B 200     -26.400  10.399 -23.153  1.00  0.59           N  
ATOM   3941  CA  SER B 200     -26.802  11.782 -22.943  1.00  0.59           C  
ATOM   3942  C   SER B 200     -26.144  12.694 -23.955  1.00  0.59           C  
ATOM   3943  O   SER B 200     -25.245  12.306 -24.692  1.00  0.59           O  
ATOM   3944  CB  SER B 200     -26.592  12.266 -21.479  1.00  0.59           C  
ATOM   3945  OG  SER B 200     -25.218  12.482 -21.140  1.00  0.59           O  
ATOM   3946  N   ASN B 201     -26.628  13.947 -24.084  1.00  0.57           N  
ATOM   3947  CA  ASN B 201     -26.094  14.872 -25.067  1.00  0.57           C  
ATOM   3948  C   ASN B 201     -24.785  15.514 -24.590  1.00  0.57           C  
ATOM   3949  O   ASN B 201     -24.669  15.959 -23.446  1.00  0.57           O  
ATOM   3950  CB  ASN B 201     -27.111  15.998 -25.393  1.00  0.57           C  
ATOM   3951  CG  ASN B 201     -28.277  15.434 -26.200  1.00  0.57           C  
ATOM   3952  OD1 ASN B 201     -28.083  14.810 -27.244  1.00  0.57           O  
ATOM   3953  ND2 ASN B 201     -29.525  15.685 -25.742  1.00  0.57           N  
ATOM   3954  N   ILE B 202     -23.743  15.674 -25.429  1.00  0.38           N  
ATOM   3955  CA  ILE B 202     -23.549  15.303 -26.823  1.00  0.38           C  
ATOM   3956  C   ILE B 202     -23.533  13.794 -27.069  1.00  0.38           C  
ATOM   3957  O   ILE B 202     -22.829  13.048 -26.404  1.00  0.38           O  
ATOM   3958  CB  ILE B 202     -22.234  15.926 -27.311  1.00  0.38           C  
ATOM   3959  CG1 ILE B 202     -22.271  17.471 -27.194  1.00  0.38           C  
ATOM   3960  CG2 ILE B 202     -21.875  15.493 -28.751  1.00  0.38           C  
ATOM   3961  CD1 ILE B 202     -20.908  18.133 -27.435  1.00  0.38           C  
ATOM   3962  N   LYS B 203     -24.270  13.312 -28.097  1.00  0.34           N  
ATOM   3963  CA  LYS B 203     -24.406  11.899 -28.447  1.00  0.34           C  
ATOM   3964  C   LYS B 203     -23.131  11.165 -28.868  1.00  0.34           C  
ATOM   3965  O   LYS B 203     -23.152   9.971 -29.142  1.00  0.34           O  
ATOM   3966  CB  LYS B 203     -25.380  11.754 -29.642  1.00  0.34           C  
ATOM   3967  CG  LYS B 203     -26.799  12.285 -29.404  1.00  0.34           C  
ATOM   3968  CD  LYS B 203     -27.627  12.135 -30.690  1.00  0.34           C  
ATOM   3969  CE  LYS B 203     -29.087  12.559 -30.537  1.00  0.34           C  
ATOM   3970  NZ  LYS B 203     -29.786  12.386 -31.830  1.00  0.34           N  
ATOM   3971  N   LYS B 204     -21.995  11.872 -28.959  1.00  0.29           N  
ATOM   3972  CA  LYS B 204     -20.714  11.309 -29.320  1.00  0.29           C  
ATOM   3973  C   LYS B 204     -19.921  10.921 -28.088  1.00  0.29           C  
ATOM   3974  O   LYS B 204     -18.823  10.392 -28.211  1.00  0.29           O  
ATOM   3975  CB  LYS B 204     -19.858  12.376 -30.056  1.00  0.29           C  
ATOM   3976  CG  LYS B 204     -20.425  12.851 -31.402  1.00  0.29           C  
ATOM   3977  CD  LYS B 204     -19.529  13.931 -32.041  1.00  0.29           C  
ATOM   3978  CE  LYS B 204     -19.968  14.334 -33.453  1.00  0.29           C  
ATOM   3979  NZ  LYS B 204     -19.059  15.367 -34.008  1.00  0.29           N  
ATOM   3980  N   TYR B 205     -20.439  11.194 -26.873  1.00  0.51           N  
ATOM   3981  CA  TYR B 205     -19.806  10.763 -25.643  1.00  0.51           C  
ATOM   3982  C   TYR B 205     -19.746   9.251 -25.485  1.00  0.51           C  
ATOM   3983  O   TYR B 205     -20.618   8.517 -25.939  1.00  0.51           O  
ATOM   3984  CB  TYR B 205     -20.478  11.381 -24.386  1.00  0.51           C  
ATOM   3985  CG  TYR B 205     -20.389  12.888 -24.325  1.00  0.51           C  
ATOM   3986  CD1 TYR B 205     -19.319  13.626 -24.871  1.00  0.51           C  
ATOM   3987  CD2 TYR B 205     -21.398  13.582 -23.638  1.00  0.51           C  
ATOM   3988  CE1 TYR B 205     -19.283  15.024 -24.765  1.00  0.51           C  
ATOM   3989  CE2 TYR B 205     -21.361  14.977 -23.529  1.00  0.51           C  
ATOM   3990  CZ  TYR B 205     -20.308  15.696 -24.101  1.00  0.51           C  
ATOM   3991  OH  TYR B 205     -20.297  17.099 -24.019  1.00  0.51           O  
ATOM   3992  N   LEU B 206     -18.675   8.780 -24.827  1.00  0.61           N  
ATOM   3993  CA  LEU B 206     -18.428   7.373 -24.599  1.00  0.61           C  
ATOM   3994  C   LEU B 206     -17.338   7.285 -23.551  1.00  0.61           C  
ATOM   3995  O   LEU B 206     -17.516   6.698 -22.488  1.00  0.61           O  
ATOM   3996  CB  LEU B 206     -17.967   6.672 -25.904  1.00  0.61           C  
ATOM   3997  CG  LEU B 206     -17.708   5.156 -25.788  1.00  0.61           C  
ATOM   3998  CD1 LEU B 206     -18.990   4.385 -25.433  1.00  0.61           C  
ATOM   3999  CD2 LEU B 206     -17.092   4.635 -27.096  1.00  0.61           C  
ATOM   4000  N   GLU B 207     -16.208   7.990 -23.763  1.00  0.59           N  
ATOM   4001  CA  GLU B 207     -15.091   8.107 -22.843  1.00  0.59           C  
ATOM   4002  C   GLU B 207     -15.521   8.654 -21.491  1.00  0.59           C  
ATOM   4003  O   GLU B 207     -15.098   8.186 -20.438  1.00  0.59           O  
ATOM   4004  CB  GLU B 207     -13.994   9.033 -23.445  1.00  0.59           C  
ATOM   4005  CG  GLU B 207     -13.304   8.469 -24.719  1.00  0.59           C  
ATOM   4006  CD  GLU B 207     -14.111   8.583 -26.016  1.00  0.59           C  
ATOM   4007  OE1 GLU B 207     -15.244   9.131 -25.982  1.00  0.59           O  
ATOM   4008  OE2 GLU B 207     -13.582   8.121 -27.057  1.00  0.59           O  
ATOM   4009  N   ASP B 208     -16.435   9.639 -21.481  1.00  0.61           N  
ATOM   4010  CA  ASP B 208     -17.084  10.122 -20.282  1.00  0.61           C  
ATOM   4011  C   ASP B 208     -17.895   9.062 -19.534  1.00  0.61           C  
ATOM   4012  O   ASP B 208     -17.806   8.952 -18.314  1.00  0.61           O  
ATOM   4013  CB  ASP B 208     -18.002  11.295 -20.655  1.00  0.61           C  
ATOM   4014  CG  ASP B 208     -17.141  12.396 -21.229  1.00  0.61           C  
ATOM   4015  OD1 ASP B 208     -16.341  12.976 -20.452  1.00  0.61           O  
ATOM   4016  OD2 ASP B 208     -17.311  12.691 -22.435  1.00  0.61           O  
ATOM   4017  N   GLU B 209     -18.674   8.220 -20.242  1.00  0.64           N  
ATOM   4018  CA  GLU B 209     -19.444   7.129 -19.669  1.00  0.64           C  
ATOM   4019  C   GLU B 209     -18.540   6.078 -19.013  1.00  0.64           C  
ATOM   4020  O   GLU B 209     -18.782   5.670 -17.873  1.00  0.64           O  
ATOM   4021  CB  GLU B 209     -20.383   6.524 -20.749  1.00  0.64           C  
ATOM   4022  CG  GLU B 209     -21.429   7.546 -21.291  1.00  0.64           C  
ATOM   4023  CD  GLU B 209     -22.294   7.045 -22.454  1.00  0.64           C  
ATOM   4024  OE1 GLU B 209     -22.021   5.943 -22.989  1.00  0.64           O  
ATOM   4025  OE2 GLU B 209     -23.239   7.797 -22.827  1.00  0.64           O  
ATOM   4026  N   ASP B 210     -17.415   5.710 -19.674  1.00  0.64           N  
ATOM   4027  CA  ASP B 210     -16.343   4.889 -19.120  1.00  0.64           C  
ATOM   4028  C   ASP B 210     -15.704   5.500 -17.871  1.00  0.64           C  
ATOM   4029  O   ASP B 210     -15.566   4.851 -16.837  1.00  0.64           O  
ATOM   4030  CB  ASP B 210     -15.200   4.706 -20.158  1.00  0.64           C  
ATOM   4031  CG  ASP B 210     -15.592   3.858 -21.356  1.00  0.64           C  
ATOM   4032  OD1 ASP B 210     -16.690   3.253 -21.353  1.00  0.64           O  
ATOM   4033  OD2 ASP B 210     -14.746   3.791 -22.287  1.00  0.64           O  
ATOM   4034  N   LEU B 211     -15.361   6.806 -17.902  1.00  0.66           N  
ATOM   4035  CA  LEU B 211     -14.831   7.526 -16.753  1.00  0.66           C  
ATOM   4036  C   LEU B 211     -15.784   7.531 -15.566  1.00  0.66           C  
ATOM   4037  O   LEU B 211     -15.403   7.287 -14.422  1.00  0.66           O  
ATOM   4038  CB  LEU B 211     -14.542   8.998 -17.142  1.00  0.66           C  
ATOM   4039  CG  LEU B 211     -13.278   9.214 -17.987  1.00  0.66           C  
ATOM   4040  CD1 LEU B 211     -13.314  10.631 -18.583  1.00  0.66           C  
ATOM   4041  CD2 LEU B 211     -12.009   8.949 -17.162  1.00  0.66           C  
ATOM   4042  N   LEU B 212     -17.087   7.758 -15.807  1.00  0.71           N  
ATOM   4043  CA  LEU B 212     -18.110   7.612 -14.791  1.00  0.71           C  
ATOM   4044  C   LEU B 212     -18.194   6.171 -14.260  1.00  0.71           C  
ATOM   4045  O   LEU B 212     -18.384   5.977 -13.063  1.00  0.71           O  
ATOM   4046  CB  LEU B 212     -19.482   8.180 -15.259  1.00  0.71           C  
ATOM   4047  CG  LEU B 212     -19.712   9.704 -15.025  1.00  0.71           C  
ATOM   4048  CD1 LEU B 212     -19.769  10.069 -13.533  1.00  0.71           C  
ATOM   4049  CD2 LEU B 212     -18.753  10.644 -15.770  1.00  0.71           C  
ATOM   4050  N   GLU B 213     -17.989   5.119 -15.091  1.00  0.66           N  
ATOM   4051  CA  GLU B 213     -17.862   3.744 -14.595  1.00  0.66           C  
ATOM   4052  C   GLU B 213     -16.694   3.496 -13.620  1.00  0.66           C  
ATOM   4053  O   GLU B 213     -16.887   2.855 -12.584  1.00  0.66           O  
ATOM   4054  CB  GLU B 213     -17.866   2.648 -15.699  1.00  0.66           C  
ATOM   4055  CG  GLU B 213     -18.630   1.373 -15.221  1.00  0.66           C  
ATOM   4056  CD  GLU B 213     -17.980  -0.006 -15.396  1.00  0.66           C  
ATOM   4057  OE1 GLU B 213     -16.799  -0.118 -15.798  1.00  0.66           O  
ATOM   4058  OE2 GLU B 213     -18.703  -0.986 -15.057  1.00  0.66           O  
ATOM   4059  N   ASP B 214     -15.477   4.063 -13.847  1.00  0.66           N  
ATOM   4060  CA  ASP B 214     -14.385   4.028 -12.867  1.00  0.66           C  
ATOM   4061  C   ASP B 214     -14.812   4.631 -11.526  1.00  0.66           C  
ATOM   4062  O   ASP B 214     -14.652   4.025 -10.464  1.00  0.66           O  
ATOM   4063  CB  ASP B 214     -13.144   4.838 -13.341  1.00  0.66           C  
ATOM   4064  CG  ASP B 214     -12.176   4.033 -14.189  1.00  0.66           C  
ATOM   4065  OD1 ASP B 214     -11.594   3.058 -13.641  1.00  0.66           O  
ATOM   4066  OD2 ASP B 214     -11.922   4.439 -15.348  1.00  0.66           O  
ATOM   4067  N   THR B 215     -15.458   5.817 -11.558  1.00  0.73           N  
ATOM   4068  CA  THR B 215     -16.010   6.478 -10.374  1.00  0.73           C  
ATOM   4069  C   THR B 215     -17.087   5.656  -9.696  1.00  0.73           C  
ATOM   4070  O   THR B 215     -17.200   5.649  -8.473  1.00  0.73           O  
ATOM   4071  CB  THR B 215     -16.560   7.875 -10.638  1.00  0.73           C  
ATOM   4072  OG1 THR B 215     -15.553   8.672 -11.228  1.00  0.73           O  
ATOM   4073  CG2 THR B 215     -16.931   8.622  -9.349  1.00  0.73           C  
ATOM   4074  N   LEU B 216     -17.919   4.902 -10.448  1.00  0.73           N  
ATOM   4075  CA  LEU B 216     -18.909   4.000  -9.876  1.00  0.73           C  
ATOM   4076  C   LEU B 216     -18.270   2.929  -9.013  1.00  0.73           C  
ATOM   4077  O   LEU B 216     -18.647   2.722  -7.862  1.00  0.73           O  
ATOM   4078  CB  LEU B 216     -19.726   3.301 -10.998  1.00  0.73           C  
ATOM   4079  CG  LEU B 216     -20.902   2.414 -10.534  1.00  0.73           C  
ATOM   4080  CD1 LEU B 216     -21.911   3.185  -9.678  1.00  0.73           C  
ATOM   4081  CD2 LEU B 216     -21.600   1.785 -11.750  1.00  0.73           C  
ATOM   4082  N   ILE B 217     -17.215   2.278  -9.535  1.00  0.70           N  
ATOM   4083  CA  ILE B 217     -16.445   1.267  -8.834  1.00  0.70           C  
ATOM   4084  C   ILE B 217     -15.711   1.839  -7.623  1.00  0.70           C  
ATOM   4085  O   ILE B 217     -15.712   1.245  -6.544  1.00  0.70           O  
ATOM   4086  CB  ILE B 217     -15.520   0.538  -9.814  1.00  0.70           C  
ATOM   4087  CG1 ILE B 217     -16.386  -0.162 -10.898  1.00  0.70           C  
ATOM   4088  CG2 ILE B 217     -14.597  -0.459  -9.071  1.00  0.70           C  
ATOM   4089  CD1 ILE B 217     -15.596  -0.825 -12.033  1.00  0.70           C  
ATOM   4090  N   GLU B 218     -15.101   3.035  -7.747  1.00  0.69           N  
ATOM   4091  CA  GLU B 218     -14.478   3.741  -6.637  1.00  0.69           C  
ATOM   4092  C   GLU B 218     -15.464   4.196  -5.549  1.00  0.69           C  
ATOM   4093  O   GLU B 218     -15.206   4.032  -4.357  1.00  0.69           O  
ATOM   4094  CB  GLU B 218     -13.562   4.883  -7.151  1.00  0.69           C  
ATOM   4095  CG  GLU B 218     -12.350   4.327  -7.943  1.00  0.69           C  
ATOM   4096  CD  GLU B 218     -11.280   5.339  -8.361  1.00  0.69           C  
ATOM   4097  OE1 GLU B 218     -11.325   6.544  -8.035  1.00  0.69           O  
ATOM   4098  OE2 GLU B 218     -10.339   4.865  -9.058  1.00  0.69           O  
ATOM   4099  N   THR B 219     -16.663   4.708  -5.911  1.00  0.76           N  
ATOM   4100  CA  THR B 219     -17.745   4.986  -4.956  1.00  0.76           C  
ATOM   4101  C   THR B 219     -18.223   3.732  -4.256  1.00  0.76           C  
ATOM   4102  O   THR B 219     -18.401   3.738  -3.041  1.00  0.76           O  
ATOM   4103  CB  THR B 219     -18.955   5.690  -5.562  1.00  0.76           C  
ATOM   4104  OG1 THR B 219     -18.573   6.976  -6.029  1.00  0.76           O  
ATOM   4105  CG2 THR B 219     -20.055   5.948  -4.519  1.00  0.76           C  
ATOM   4106  N   GLN B 220     -18.380   2.593  -4.972  1.00  0.73           N  
ATOM   4107  CA  GLN B 220     -18.699   1.306  -4.361  1.00  0.73           C  
ATOM   4108  C   GLN B 220     -17.673   0.886  -3.309  1.00  0.73           C  
ATOM   4109  O   GLN B 220     -18.044   0.492  -2.207  1.00  0.73           O  
ATOM   4110  CB  GLN B 220     -18.859   0.181  -5.424  1.00  0.73           C  
ATOM   4111  CG  GLN B 220     -20.163   0.318  -6.247  1.00  0.73           C  
ATOM   4112  CD  GLN B 220     -20.303  -0.714  -7.370  1.00  0.73           C  
ATOM   4113  OE1 GLN B 220     -19.366  -1.359  -7.856  1.00  0.73           O  
ATOM   4114  NE2 GLN B 220     -21.571  -0.880  -7.822  1.00  0.73           N  
ATOM   4115  N   GLN B 221     -16.361   1.063  -3.587  1.00  0.73           N  
ATOM   4116  CA  GLN B 221     -15.284   0.811  -2.637  1.00  0.73           C  
ATOM   4117  C   GLN B 221     -15.407   1.640  -1.360  1.00  0.73           C  
ATOM   4118  O   GLN B 221     -15.239   1.149  -0.244  1.00  0.73           O  
ATOM   4119  CB  GLN B 221     -13.907   1.108  -3.299  1.00  0.73           C  
ATOM   4120  CG  GLN B 221     -12.883  -0.047  -3.162  1.00  0.73           C  
ATOM   4121  CD  GLN B 221     -11.512   0.374  -2.624  1.00  0.73           C  
ATOM   4122  OE1 GLN B 221     -11.372   0.928  -1.536  1.00  0.73           O  
ATOM   4123  NE2 GLN B 221     -10.440   0.080  -3.400  1.00  0.73           N  
ATOM   4124  N   ALA B 222     -15.761   2.933  -1.499  1.00  0.78           N  
ATOM   4125  CA  ALA B 222     -16.039   3.811  -0.383  1.00  0.78           C  
ATOM   4126  C   ALA B 222     -17.219   3.368   0.483  1.00  0.78           C  
ATOM   4127  O   ALA B 222     -17.139   3.423   1.709  1.00  0.78           O  
ATOM   4128  CB  ALA B 222     -16.245   5.253  -0.885  1.00  0.78           C  
ATOM   4129  N   ILE B 223     -18.334   2.880  -0.119  1.00  0.77           N  
ATOM   4130  CA  ILE B 223     -19.442   2.283   0.634  1.00  0.77           C  
ATOM   4131  C   ILE B 223     -18.978   1.046   1.396  1.00  0.77           C  
ATOM   4132  O   ILE B 223     -19.221   0.922   2.592  1.00  0.77           O  
ATOM   4133  CB  ILE B 223     -20.663   1.905  -0.222  1.00  0.77           C  
ATOM   4134  CG1 ILE B 223     -21.122   3.079  -1.115  1.00  0.77           C  
ATOM   4135  CG2 ILE B 223     -21.824   1.473   0.707  1.00  0.77           C  
ATOM   4136  CD1 ILE B 223     -22.262   2.739  -2.085  1.00  0.77           C  
ATOM   4137  N   GLU B 224     -18.213   0.143   0.742  1.00  0.70           N  
ATOM   4138  CA  GLU B 224     -17.667  -1.057   1.359  1.00  0.70           C  
ATOM   4139  C   GLU B 224     -16.772  -0.755   2.557  1.00  0.70           C  
ATOM   4140  O   GLU B 224     -16.937  -1.345   3.620  1.00  0.70           O  
ATOM   4141  CB  GLU B 224     -16.895  -1.909   0.312  1.00  0.70           C  
ATOM   4142  CG  GLU B 224     -17.838  -2.468  -0.749  1.00  0.70           C  
ATOM   4143  CD  GLU B 224     -17.134  -3.224  -1.848  1.00  0.70           C  
ATOM   4144  OE1 GLU B 224     -17.345  -4.451  -1.857  1.00  0.70           O  
ATOM   4145  OE2 GLU B 224     -16.439  -2.704  -2.759  1.00  0.70           O  
ATOM   4146  N   MET B 225     -15.841   0.215   2.456  1.00  0.71           N  
ATOM   4147  CA  MET B 225     -15.026   0.654   3.579  1.00  0.71           C  
ATOM   4148  C   MET B 225     -15.829   1.299   4.704  1.00  0.71           C  
ATOM   4149  O   MET B 225     -15.612   1.005   5.879  1.00  0.71           O  
ATOM   4150  CB  MET B 225     -13.868   1.569   3.102  1.00  0.71           C  
ATOM   4151  CG  MET B 225     -12.780   0.806   2.317  1.00  0.71           C  
ATOM   4152  SD  MET B 225     -11.971  -0.504   3.291  1.00  0.71           S  
ATOM   4153  CE  MET B 225     -10.896  -1.050   1.941  1.00  0.71           C  
ATOM   4154  N   ALA B 226     -16.831   2.147   4.386  1.00  0.78           N  
ATOM   4155  CA  ALA B 226     -17.723   2.725   5.376  1.00  0.78           C  
ATOM   4156  C   ALA B 226     -18.528   1.679   6.153  1.00  0.78           C  
ATOM   4157  O   ALA B 226     -18.599   1.721   7.384  1.00  0.78           O  
ATOM   4158  CB  ALA B 226     -18.660   3.739   4.686  1.00  0.78           C  
ATOM   4159  N   ASP B 227     -19.078   0.668   5.452  1.00  0.73           N  
ATOM   4160  CA  ASP B 227     -19.766  -0.471   6.031  1.00  0.73           C  
ATOM   4161  C   ASP B 227     -18.856  -1.287   6.949  1.00  0.73           C  
ATOM   4162  O   ASP B 227     -19.239  -1.687   8.050  1.00  0.73           O  
ATOM   4163  CB  ASP B 227     -20.335  -1.385   4.909  1.00  0.73           C  
ATOM   4164  CG  ASP B 227     -21.482  -0.733   4.164  1.00  0.73           C  
ATOM   4165  OD1 ASP B 227     -21.793   0.460   4.389  1.00  0.73           O  
ATOM   4166  OD2 ASP B 227     -22.146  -1.430   3.353  1.00  0.73           O  
ATOM   4167  N   ILE B 228     -17.586  -1.516   6.549  1.00  0.72           N  
ATOM   4168  CA  ILE B 228     -16.597  -2.180   7.389  1.00  0.72           C  
ATOM   4169  C   ILE B 228     -16.320  -1.424   8.673  1.00  0.72           C  
ATOM   4170  O   ILE B 228     -16.356  -2.006   9.754  1.00  0.72           O  
ATOM   4171  CB  ILE B 228     -15.288  -2.425   6.636  1.00  0.72           C  
ATOM   4172  CG1 ILE B 228     -15.555  -3.445   5.512  1.00  0.72           C  
ATOM   4173  CG2 ILE B 228     -14.163  -2.934   7.573  1.00  0.72           C  
ATOM   4174  CD1 ILE B 228     -14.400  -3.599   4.512  1.00  0.72           C  
ATOM   4175  N   TYR B 229     -16.099  -0.097   8.613  1.00  0.72           N  
ATOM   4176  CA  TYR B 229     -15.851   0.710   9.796  1.00  0.72           C  
ATOM   4177  C   TYR B 229     -17.038   0.722  10.753  1.00  0.72           C  
ATOM   4178  O   TYR B 229     -16.858   0.643  11.966  1.00  0.72           O  
ATOM   4179  CB  TYR B 229     -15.417   2.155   9.434  1.00  0.72           C  
ATOM   4180  CG  TYR B 229     -14.193   2.203   8.536  1.00  0.72           C  
ATOM   4181  CD1 TYR B 229     -13.122   1.281   8.590  1.00  0.72           C  
ATOM   4182  CD2 TYR B 229     -14.135   3.217   7.564  1.00  0.72           C  
ATOM   4183  CE1 TYR B 229     -12.055   1.364   7.689  1.00  0.72           C  
ATOM   4184  CE2 TYR B 229     -13.074   3.288   6.655  1.00  0.72           C  
ATOM   4185  CZ  TYR B 229     -12.018   2.404   6.786  1.00  0.72           C  
ATOM   4186  OH  TYR B 229     -10.821   2.564   6.018  1.00  0.72           O  
ATOM   4187  N   GLY B 230     -18.287   0.748  10.232  1.00  0.75           N  
ATOM   4188  CA  GLY B 230     -19.486   0.606  11.060  1.00  0.75           C  
ATOM   4189  C   GLY B 230     -19.611  -0.735  11.749  1.00  0.75           C  
ATOM   4190  O   GLY B 230     -19.950  -0.805  12.928  1.00  0.75           O  
ATOM   4191  N   ASN B 231     -19.270  -1.843  11.060  1.00  0.71           N  
ATOM   4192  CA  ASN B 231     -19.195  -3.164  11.674  1.00  0.71           C  
ATOM   4193  C   ASN B 231     -18.131  -3.251  12.763  1.00  0.71           C  
ATOM   4194  O   ASN B 231     -18.371  -3.781  13.844  1.00  0.71           O  
ATOM   4195  CB  ASN B 231     -18.879  -4.265  10.629  1.00  0.71           C  
ATOM   4196  CG  ASN B 231     -20.044  -4.453   9.667  1.00  0.71           C  
ATOM   4197  OD1 ASN B 231     -21.179  -4.040   9.892  1.00  0.71           O  
ATOM   4198  ND2 ASN B 231     -19.761  -5.153   8.544  1.00  0.71           N  
ATOM   4199  N   VAL B 232     -16.923  -2.695  12.522  1.00  0.74           N  
ATOM   4200  CA  VAL B 232     -15.865  -2.658  13.526  1.00  0.74           C  
ATOM   4201  C   VAL B 232     -16.274  -1.847  14.748  1.00  0.74           C  
ATOM   4202  O   VAL B 232     -16.146  -2.319  15.872  1.00  0.74           O  
ATOM   4203  CB  VAL B 232     -14.550  -2.141  12.949  1.00  0.74           C  
ATOM   4204  CG1 VAL B 232     -13.453  -2.068  14.031  1.00  0.74           C  
ATOM   4205  CG2 VAL B 232     -14.071  -3.105  11.849  1.00  0.74           C  
ATOM   4206  N   LEU B 233     -16.873  -0.649  14.570  1.00  0.74           N  
ATOM   4207  CA  LEU B 233     -17.394   0.174  15.656  1.00  0.74           C  
ATOM   4208  C   LEU B 233     -18.430  -0.524  16.511  1.00  0.74           C  
ATOM   4209  O   LEU B 233     -18.374  -0.465  17.737  1.00  0.74           O  
ATOM   4210  CB  LEU B 233     -18.031   1.456  15.078  1.00  0.74           C  
ATOM   4211  CG  LEU B 233     -17.018   2.583  14.837  1.00  0.74           C  
ATOM   4212  CD1 LEU B 233     -17.603   3.588  13.854  1.00  0.74           C  
ATOM   4213  CD2 LEU B 233     -16.661   3.282  16.150  1.00  0.74           C  
ATOM   4214  N   HIS B 234     -19.366  -1.260  15.884  1.00  0.64           N  
ATOM   4215  CA  HIS B 234     -20.320  -2.085  16.596  1.00  0.64           C  
ATOM   4216  C   HIS B 234     -19.643  -3.159  17.464  1.00  0.64           C  
ATOM   4217  O   HIS B 234     -19.931  -3.259  18.656  1.00  0.64           O  
ATOM   4218  CB  HIS B 234     -21.333  -2.652  15.576  1.00  0.64           C  
ATOM   4219  CG  HIS B 234     -22.351  -3.531  16.206  1.00  0.64           C  
ATOM   4220  ND1 HIS B 234     -22.065  -4.875  16.258  1.00  0.64           N  
ATOM   4221  CD2 HIS B 234     -23.383  -3.225  17.030  1.00  0.64           C  
ATOM   4222  CE1 HIS B 234     -22.920  -5.371  17.136  1.00  0.64           C  
ATOM   4223  NE2 HIS B 234     -23.741  -4.412  17.623  1.00  0.64           N  
ATOM   4224  N   SER B 235     -18.620  -3.872  16.935  1.00  0.72           N  
ATOM   4225  CA  SER B 235     -17.786  -4.794  17.717  1.00  0.72           C  
ATOM   4226  C   SER B 235     -17.077  -4.133  18.903  1.00  0.72           C  
ATOM   4227  O   SER B 235     -17.071  -4.672  20.013  1.00  0.72           O  
ATOM   4228  CB  SER B 235     -16.726  -5.527  16.840  1.00  0.72           C  
ATOM   4229  OG  SER B 235     -15.815  -6.301  17.625  1.00  0.72           O  
ATOM   4230  N   MET B 236     -16.502  -2.917  18.737  1.00  0.67           N  
ATOM   4231  CA  MET B 236     -15.912  -2.192  19.857  1.00  0.67           C  
ATOM   4232  C   MET B 236     -16.938  -1.896  20.953  1.00  0.67           C  
ATOM   4233  O   MET B 236     -16.733  -2.197  22.127  1.00  0.67           O  
ATOM   4234  CB  MET B 236     -15.271  -0.839  19.434  1.00  0.67           C  
ATOM   4235  CG  MET B 236     -14.306  -0.907  18.239  1.00  0.67           C  
ATOM   4236  SD  MET B 236     -13.509   0.673  17.837  1.00  0.67           S  
ATOM   4237  CE  MET B 236     -12.086   0.417  18.926  1.00  0.67           C  
ATOM   4238  N   THR B 237     -18.121  -1.374  20.571  1.00  0.69           N  
ATOM   4239  CA  THR B 237     -19.225  -1.074  21.485  1.00  0.69           C  
ATOM   4240  C   THR B 237     -19.729  -2.296  22.238  1.00  0.69           C  
ATOM   4241  O   THR B 237     -19.832  -2.279  23.467  1.00  0.69           O  
ATOM   4242  CB  THR B 237     -20.402  -0.446  20.738  1.00  0.69           C  
ATOM   4243  OG1 THR B 237     -19.999   0.787  20.159  1.00  0.69           O  
ATOM   4244  CG2 THR B 237     -21.579  -0.115  21.666  1.00  0.69           C  
ATOM   4245  N   GLU B 238     -19.990  -3.415  21.527  1.00  0.67           N  
ATOM   4246  CA  GLU B 238     -20.430  -4.679  22.098  1.00  0.67           C  
ATOM   4247  C   GLU B 238     -19.399  -5.284  23.043  1.00  0.67           C  
ATOM   4248  O   GLU B 238     -19.699  -5.641  24.181  1.00  0.67           O  
ATOM   4249  CB  GLU B 238     -20.768  -5.646  20.937  1.00  0.67           C  
ATOM   4250  CG  GLU B 238     -21.465  -6.981  21.315  1.00  0.67           C  
ATOM   4251  CD  GLU B 238     -21.851  -7.784  20.071  1.00  0.67           C  
ATOM   4252  OE1 GLU B 238     -21.518  -7.341  18.942  1.00  0.67           O  
ATOM   4253  OE2 GLU B 238     -22.444  -8.885  20.215  1.00  0.67           O  
ATOM   4254  N   THR B 239     -18.110  -5.307  22.640  1.00  0.65           N  
ATOM   4255  CA  THR B 239     -17.015  -5.823  23.461  1.00  0.65           C  
ATOM   4256  C   THR B 239     -16.833  -5.120  24.808  1.00  0.65           C  
ATOM   4257  O   THR B 239     -16.661  -5.798  25.818  1.00  0.65           O  
ATOM   4258  CB  THR B 239     -15.681  -5.890  22.717  1.00  0.65           C  
ATOM   4259  OG1 THR B 239     -15.786  -6.789  21.614  1.00  0.65           O  
ATOM   4260  CG2 THR B 239     -14.553  -6.452  23.597  1.00  0.65           C  
ATOM   4261  N   PHE B 240     -16.889  -3.767  24.947  1.00  0.58           N  
ATOM   4262  CA  PHE B 240     -16.722  -3.146  26.276  1.00  0.58           C  
ATOM   4263  C   PHE B 240     -17.950  -3.423  27.132  1.00  0.58           C  
ATOM   4264  O   PHE B 240     -17.868  -3.787  28.298  1.00  0.58           O  
ATOM   4265  CB  PHE B 240     -16.503  -1.586  26.327  1.00  0.58           C  
ATOM   4266  CG  PHE B 240     -15.557  -0.972  25.335  1.00  0.58           C  
ATOM   4267  CD1 PHE B 240     -14.778  -1.742  24.479  1.00  0.58           C  
ATOM   4268  CD2 PHE B 240     -15.605   0.417  25.113  1.00  0.58           C  
ATOM   4269  CE1 PHE B 240     -14.276  -1.175  23.328  1.00  0.58           C  
ATOM   4270  CE2 PHE B 240     -15.010   0.990  23.993  1.00  0.58           C  
ATOM   4271  CZ  PHE B 240     -14.324   0.189  23.100  1.00  0.58           C  
ATOM   4272  N   ALA B 241     -19.149  -3.286  26.544  1.00  0.67           N  
ATOM   4273  CA  ALA B 241     -20.419  -3.412  27.222  1.00  0.67           C  
ATOM   4274  C   ALA B 241     -20.574  -4.814  27.801  1.00  0.67           C  
ATOM   4275  O   ALA B 241     -20.918  -4.999  28.963  1.00  0.67           O  
ATOM   4276  CB  ALA B 241     -21.533  -3.007  26.235  1.00  0.67           C  
ATOM   4277  N   SER B 242     -20.185  -5.836  27.024  1.00  0.68           N  
ATOM   4278  CA  SER B 242     -20.065  -7.203  27.503  1.00  0.68           C  
ATOM   4279  C   SER B 242     -18.890  -7.499  28.437  1.00  0.68           C  
ATOM   4280  O   SER B 242     -19.014  -8.368  29.297  1.00  0.68           O  
ATOM   4281  CB  SER B 242     -20.074  -8.228  26.344  1.00  0.68           C  
ATOM   4282  OG  SER B 242     -21.335  -8.176  25.676  1.00  0.68           O  
ATOM   4283  N   ILE B 243     -17.720  -6.807  28.369  1.00  0.60           N  
ATOM   4284  CA  ILE B 243     -16.592  -7.088  29.273  1.00  0.60           C  
ATOM   4285  C   ILE B 243     -16.840  -6.604  30.706  1.00  0.60           C  
ATOM   4286  O   ILE B 243     -16.242  -7.084  31.672  1.00  0.60           O  
ATOM   4287  CB  ILE B 243     -15.232  -6.613  28.724  1.00  0.60           C  
ATOM   4288  CG1 ILE B 243     -14.075  -7.527  29.199  1.00  0.60           C  
ATOM   4289  CG2 ILE B 243     -14.930  -5.137  29.063  1.00  0.60           C  
ATOM   4290  CD1 ILE B 243     -12.763  -7.305  28.432  1.00  0.60           C  
ATOM   4291  N   ILE B 244     -17.818  -5.692  30.895  1.00  0.60           N  
ATOM   4292  CA  ILE B 244     -18.322  -5.239  32.187  1.00  0.60           C  
ATOM   4293  C   ILE B 244     -18.863  -6.364  33.066  1.00  0.60           C  
ATOM   4294  O   ILE B 244     -18.691  -6.348  34.289  1.00  0.60           O  
ATOM   4295  CB  ILE B 244     -19.371  -4.144  31.989  1.00  0.60           C  
ATOM   4296  CG1 ILE B 244     -18.720  -2.824  31.527  1.00  0.60           C  
ATOM   4297  CG2 ILE B 244     -20.219  -3.878  33.246  1.00  0.60           C  
ATOM   4298  CD1 ILE B 244     -17.849  -2.140  32.589  1.00  0.60           C  
ATOM   4299  N   SER B 245     -19.488  -7.403  32.473  1.00  0.62           N  
ATOM   4300  CA  SER B 245     -20.056  -8.537  33.197  1.00  0.62           C  
ATOM   4301  C   SER B 245     -19.015  -9.357  33.955  1.00  0.62           C  
ATOM   4302  O   SER B 245     -19.276  -9.919  35.015  1.00  0.62           O  
ATOM   4303  CB  SER B 245     -20.958  -9.434  32.307  1.00  0.62           C  
ATOM   4304  OG  SER B 245     -20.210 -10.219  31.374  1.00  0.62           O  
ATOM   4305  N   ASN B 246     -17.755  -9.381  33.482  1.00  0.61           N  
ATOM   4306  CA  ASN B 246     -16.649  -9.955  34.226  1.00  0.61           C  
ATOM   4307  C   ASN B 246     -16.357  -9.210  35.542  1.00  0.61           C  
ATOM   4308  O   ASN B 246     -16.103  -9.818  36.581  1.00  0.61           O  
ATOM   4309  CB  ASN B 246     -15.409 -10.043  33.306  1.00  0.61           C  
ATOM   4310  CG  ASN B 246     -14.366 -10.977  33.905  1.00  0.61           C  
ATOM   4311  OD1 ASN B 246     -14.554 -12.192  33.963  1.00  0.61           O  
ATOM   4312  ND2 ASN B 246     -13.233 -10.410  34.372  1.00  0.61           N  
ATOM   4313  N   ASN B 247     -16.439  -7.857  35.552  1.00  0.63           N  
ATOM   4314  CA  ASN B 247     -16.345  -7.071  36.776  1.00  0.63           C  
ATOM   4315  C   ASN B 247     -17.495  -7.379  37.714  1.00  0.63           C  
ATOM   4316  O   ASN B 247     -17.301  -7.542  38.914  1.00  0.63           O  
ATOM   4317  CB  ASN B 247     -16.346  -5.541  36.509  1.00  0.63           C  
ATOM   4318  CG  ASN B 247     -15.048  -5.129  35.834  1.00  0.63           C  
ATOM   4319  OD1 ASN B 247     -13.961  -5.519  36.256  1.00  0.63           O  
ATOM   4320  ND2 ASN B 247     -15.138  -4.277  34.789  1.00  0.63           N  
ATOM   4321  N   GLN B 248     -18.715  -7.521  37.160  1.00  0.64           N  
ATOM   4322  CA  GLN B 248     -19.929  -7.863  37.879  1.00  0.64           C  
ATOM   4323  C   GLN B 248     -19.781  -9.204  38.607  1.00  0.64           C  
ATOM   4324  O   GLN B 248     -20.095  -9.323  39.791  1.00  0.64           O  
ATOM   4325  CB  GLN B 248     -21.091  -7.852  36.847  1.00  0.64           C  
ATOM   4326  CG  GLN B 248     -22.518  -8.137  37.352  1.00  0.64           C  
ATOM   4327  CD  GLN B 248     -23.535  -7.936  36.221  1.00  0.64           C  
ATOM   4328  OE1 GLN B 248     -23.287  -7.221  35.253  1.00  0.64           O  
ATOM   4329  NE2 GLN B 248     -24.721  -8.569  36.335  1.00  0.64           N  
ATOM   4330  N   ASN B 249     -19.179 -10.204  37.924  1.00  0.66           N  
ATOM   4331  CA  ASN B 249     -18.789 -11.506  38.453  1.00  0.66           C  
ATOM   4332  C   ASN B 249     -17.820 -11.497  39.632  1.00  0.66           C  
ATOM   4333  O   ASN B 249     -18.023 -12.205  40.619  1.00  0.66           O  
ATOM   4334  CB  ASN B 249     -18.181 -12.376  37.319  1.00  0.66           C  
ATOM   4335  CG  ASN B 249     -19.233 -13.340  36.795  1.00  0.66           C  
ATOM   4336  OD1 ASN B 249     -20.388 -12.983  36.585  1.00  0.66           O  
ATOM   4337  ND2 ASN B 249     -18.832 -14.611  36.571  1.00  0.66           N  
ATOM   4338  N   ASN B 250     -16.744 -10.692  39.589  1.00  0.66           N  
ATOM   4339  CA  ASN B 250     -15.775 -10.667  40.673  1.00  0.66           C  
ATOM   4340  C   ASN B 250     -16.293  -9.933  41.909  1.00  0.66           C  
ATOM   4341  O   ASN B 250     -15.847 -10.191  43.025  1.00  0.66           O  
ATOM   4342  CB  ASN B 250     -14.429 -10.074  40.184  1.00  0.66           C  
ATOM   4343  CG  ASN B 250     -13.715 -11.091  39.295  1.00  0.66           C  
ATOM   4344  OD1 ASN B 250     -13.887 -12.308  39.401  1.00  0.66           O  
ATOM   4345  ND2 ASN B 250     -12.829 -10.588  38.405  1.00  0.66           N  
ATOM   4346  N   ILE B 251     -17.304  -9.051  41.777  1.00  0.69           N  
ATOM   4347  CA  ILE B 251     -17.984  -8.486  42.939  1.00  0.69           C  
ATOM   4348  C   ILE B 251     -18.759  -9.531  43.723  1.00  0.69           C  
ATOM   4349  O   ILE B 251     -18.702  -9.587  44.952  1.00  0.69           O  
ATOM   4350  CB  ILE B 251     -18.911  -7.338  42.579  1.00  0.69           C  
ATOM   4351  CG1 ILE B 251     -18.101  -6.219  41.893  1.00  0.69           C  
ATOM   4352  CG2 ILE B 251     -19.612  -6.835  43.861  1.00  0.69           C  
ATOM   4353  CD1 ILE B 251     -18.970  -5.039  41.477  1.00  0.69           C  
ATOM   4354  N   MET B 252     -19.484 -10.425  43.025  1.00  0.68           N  
ATOM   4355  CA  MET B 252     -20.211 -11.508  43.654  1.00  0.68           C  
ATOM   4356  C   MET B 252     -19.289 -12.496  44.347  1.00  0.68           C  
ATOM   4357  O   MET B 252     -19.618 -13.003  45.415  1.00  0.68           O  
ATOM   4358  CB  MET B 252     -21.149 -12.217  42.662  1.00  0.68           C  
ATOM   4359  CG  MET B 252     -22.223 -11.273  42.098  1.00  0.68           C  
ATOM   4360  SD  MET B 252     -23.360 -12.011  40.887  1.00  0.68           S  
ATOM   4361  CE  MET B 252     -22.038 -12.253  39.691  1.00  0.68           C  
ATOM   4362  N   LYS B 253     -18.075 -12.741  43.799  1.00  0.69           N  
ATOM   4363  CA  LYS B 253     -17.032 -13.475  44.503  1.00  0.69           C  
ATOM   4364  C   LYS B 253     -16.640 -12.839  45.832  1.00  0.69           C  
ATOM   4365  O   LYS B 253     -16.593 -13.527  46.847  1.00  0.69           O  
ATOM   4366  CB  LYS B 253     -15.735 -13.606  43.662  1.00  0.69           C  
ATOM   4367  CG  LYS B 253     -15.785 -14.679  42.567  1.00  0.69           C  
ATOM   4368  CD  LYS B 253     -14.391 -14.931  41.971  1.00  0.69           C  
ATOM   4369  CE  LYS B 253     -14.249 -16.272  41.249  1.00  0.69           C  
ATOM   4370  NZ  LYS B 253     -12.850 -16.431  40.788  1.00  0.69           N  
ATOM   4371  N   THR B 254     -16.408 -11.509  45.876  1.00  0.73           N  
ATOM   4372  CA  THR B 254     -16.124 -10.779  47.117  1.00  0.73           C  
ATOM   4373  C   THR B 254     -17.271 -10.847  48.105  1.00  0.73           C  
ATOM   4374  O   THR B 254     -17.092 -11.138  49.286  1.00  0.73           O  
ATOM   4375  CB  THR B 254     -15.829  -9.300  46.857  1.00  0.73           C  
ATOM   4376  OG1 THR B 254     -14.644  -9.178  46.089  1.00  0.73           O  
ATOM   4377  CG2 THR B 254     -15.586  -8.492  48.142  1.00  0.73           C  
ATOM   4378  N   LEU B 255     -18.511 -10.616  47.640  1.00  0.73           N  
ATOM   4379  CA  LEU B 255     -19.695 -10.642  48.475  1.00  0.73           C  
ATOM   4380  C   LEU B 255     -19.994 -12.019  49.057  1.00  0.73           C  
ATOM   4381  O   LEU B 255     -20.264 -12.172  50.252  1.00  0.73           O  
ATOM   4382  CB  LEU B 255     -20.888 -10.160  47.627  1.00  0.73           C  
ATOM   4383  CG  LEU B 255     -22.229 -10.054  48.372  1.00  0.73           C  
ATOM   4384  CD1 LEU B 255     -22.267  -8.906  49.388  1.00  0.73           C  
ATOM   4385  CD2 LEU B 255     -23.352  -9.894  47.344  1.00  0.73           C  
ATOM   4386  N   ALA B 256     -19.899 -13.072  48.216  1.00  0.75           N  
ATOM   4387  CA  ALA B 256     -20.034 -14.451  48.625  1.00  0.75           C  
ATOM   4388  C   ALA B 256     -18.943 -14.871  49.598  1.00  0.75           C  
ATOM   4389  O   ALA B 256     -19.239 -15.478  50.623  1.00  0.75           O  
ATOM   4390  CB  ALA B 256     -20.095 -15.386  47.399  1.00  0.75           C  
ATOM   4391  N   LEU B 257     -17.671 -14.486  49.347  1.00  0.70           N  
ATOM   4392  CA  LEU B 257     -16.553 -14.721  50.249  1.00  0.70           C  
ATOM   4393  C   LEU B 257     -16.735 -14.110  51.629  1.00  0.70           C  
ATOM   4394  O   LEU B 257     -16.574 -14.792  52.636  1.00  0.70           O  
ATOM   4395  CB  LEU B 257     -15.238 -14.202  49.605  1.00  0.70           C  
ATOM   4396  CG  LEU B 257     -13.934 -14.403  50.415  1.00  0.70           C  
ATOM   4397  CD1 LEU B 257     -12.750 -14.665  49.469  1.00  0.70           C  
ATOM   4398  CD2 LEU B 257     -13.600 -13.215  51.333  1.00  0.70           C  
ATOM   4399  N   VAL B 258     -17.133 -12.828  51.738  1.00  0.74           N  
ATOM   4400  CA  VAL B 258     -17.339 -12.187  53.032  1.00  0.74           C  
ATOM   4401  C   VAL B 258     -18.458 -12.836  53.824  1.00  0.74           C  
ATOM   4402  O   VAL B 258     -18.316 -13.157  55.004  1.00  0.74           O  
ATOM   4403  CB  VAL B 258     -17.641 -10.705  52.836  1.00  0.74           C  
ATOM   4404  CG1 VAL B 258     -18.109 -10.039  54.145  1.00  0.74           C  
ATOM   4405  CG2 VAL B 258     -16.372 -10.000  52.328  1.00  0.74           C  
ATOM   4406  N   THR B 259     -19.594 -13.087  53.152  1.00  0.72           N  
ATOM   4407  CA  THR B 259     -20.773 -13.680  53.771  1.00  0.72           C  
ATOM   4408  C   THR B 259     -20.543 -15.111  54.208  1.00  0.72           C  
ATOM   4409  O   THR B 259     -20.947 -15.510  55.296  1.00  0.72           O  
ATOM   4410  CB  THR B 259     -22.007 -13.636  52.892  1.00  0.72           C  
ATOM   4411  OG1 THR B 259     -22.136 -12.341  52.302  1.00  0.72           O  
ATOM   4412  CG2 THR B 259     -23.269 -13.883  53.735  1.00  0.72           C  
ATOM   4413  N   ILE B 260     -19.865 -15.944  53.383  1.00  0.69           N  
ATOM   4414  CA  ILE B 260     -19.525 -17.307  53.775  1.00  0.69           C  
ATOM   4415  C   ILE B 260     -18.475 -17.401  54.874  1.00  0.69           C  
ATOM   4416  O   ILE B 260     -18.654 -18.156  55.828  1.00  0.69           O  
ATOM   4417  CB  ILE B 260     -19.226 -18.226  52.584  1.00  0.69           C  
ATOM   4418  CG1 ILE B 260     -19.461 -19.711  52.949  1.00  0.69           C  
ATOM   4419  CG2 ILE B 260     -17.814 -18.024  51.999  1.00  0.69           C  
ATOM   4420  CD1 ILE B 260     -19.601 -20.616  51.717  1.00  0.69           C  
ATOM   4421  N   VAL B 261     -17.373 -16.611  54.815  1.00  0.73           N  
ATOM   4422  CA  VAL B 261     -16.294 -16.662  55.800  1.00  0.73           C  
ATOM   4423  C   VAL B 261     -16.766 -16.272  57.191  1.00  0.73           C  
ATOM   4424  O   VAL B 261     -16.503 -16.973  58.168  1.00  0.73           O  
ATOM   4425  CB  VAL B 261     -15.088 -15.816  55.378  1.00  0.73           C  
ATOM   4426  CG1 VAL B 261     -14.030 -15.693  56.496  1.00  0.73           C  
ATOM   4427  CG2 VAL B 261     -14.420 -16.466  54.148  1.00  0.73           C  
ATOM   4428  N   MET B 262     -17.553 -15.186  57.321  1.00  0.68           N  
ATOM   4429  CA  MET B 262     -18.118 -14.811  58.602  1.00  0.68           C  
ATOM   4430  C   MET B 262     -19.574 -15.250  58.705  1.00  0.68           C  
ATOM   4431  O   MET B 262     -20.505 -14.492  58.965  1.00  0.68           O  
ATOM   4432  CB  MET B 262     -17.921 -13.314  58.892  1.00  0.68           C  
ATOM   4433  CG  MET B 262     -18.211 -12.952  60.361  1.00  0.68           C  
ATOM   4434  SD  MET B 262     -18.365 -11.180  60.672  1.00  0.68           S  
ATOM   4435  CE  MET B 262     -19.921 -10.888  59.789  1.00  0.68           C  
ATOM   4436  N   SER B 263     -19.785 -16.561  58.546  1.00  0.72           N  
ATOM   4437  CA  SER B 263     -21.073 -17.210  58.712  1.00  0.72           C  
ATOM   4438  C   SER B 263     -21.055 -17.977  60.017  1.00  0.72           C  
ATOM   4439  O   SER B 263     -21.672 -17.584  61.008  1.00  0.72           O  
ATOM   4440  CB  SER B 263     -21.355 -18.129  57.499  1.00  0.72           C  
ATOM   4441  OG  SER B 263     -22.584 -18.837  57.620  1.00  0.72           O  
ATOM   4442  N   ILE B 264     -20.264 -19.069  60.085  1.00  0.67           N  
ATOM   4443  CA  ILE B 264     -20.054 -19.846  61.300  1.00  0.67           C  
ATOM   4444  C   ILE B 264     -19.496 -19.027  62.469  1.00  0.67           C  
ATOM   4445  O   ILE B 264     -20.077 -19.156  63.546  1.00  0.67           O  
ATOM   4446  CB  ILE B 264     -19.216 -21.101  61.027  1.00  0.67           C  
ATOM   4447  CG1 ILE B 264     -19.985 -22.062  60.091  1.00  0.67           C  
ATOM   4448  CG2 ILE B 264     -18.831 -21.822  62.341  1.00  0.67           C  
ATOM   4449  CD1 ILE B 264     -19.105 -23.161  59.484  1.00  0.67           C  
ATOM   4450  N   PRO B 265     -18.481 -18.149  62.393  1.00  0.72           N  
ATOM   4451  CA  PRO B 265     -18.133 -17.227  63.475  1.00  0.72           C  
ATOM   4452  C   PRO B 265     -19.287 -16.431  64.048  1.00  0.72           C  
ATOM   4453  O   PRO B 265     -19.427 -16.390  65.266  1.00  0.72           O  
ATOM   4454  CB  PRO B 265     -17.016 -16.354  62.891  1.00  0.72           C  
ATOM   4455  CG  PRO B 265     -16.312 -17.307  61.924  1.00  0.72           C  
ATOM   4456  CD  PRO B 265     -17.458 -18.137  61.343  1.00  0.72           C  
ATOM   4457  N   THR B 266     -20.160 -15.837  63.209  1.00  0.71           N  
ATOM   4458  CA  THR B 266     -21.356 -15.134  63.668  1.00  0.71           C  
ATOM   4459  C   THR B 266     -22.293 -16.049  64.409  1.00  0.71           C  
ATOM   4460  O   THR B 266     -22.731 -15.728  65.505  1.00  0.71           O  
ATOM   4461  CB  THR B 266     -22.136 -14.491  62.531  1.00  0.71           C  
ATOM   4462  OG1 THR B 266     -21.309 -13.531  61.899  1.00  0.71           O  
ATOM   4463  CG2 THR B 266     -23.375 -13.728  63.028  1.00  0.71           C  
ATOM   4464  N   MET B 267     -22.570 -17.259  63.886  1.00  0.68           N  
ATOM   4465  CA  MET B 267     -23.376 -18.248  64.584  1.00  0.68           C  
ATOM   4466  C   MET B 267     -22.804 -18.669  65.934  1.00  0.68           C  
ATOM   4467  O   MET B 267     -23.530 -18.740  66.924  1.00  0.68           O  
ATOM   4468  CB  MET B 267     -23.548 -19.491  63.683  1.00  0.68           C  
ATOM   4469  CG  MET B 267     -24.308 -20.671  64.321  1.00  0.68           C  
ATOM   4470  SD  MET B 267     -24.550 -22.099  63.228  1.00  0.68           S  
ATOM   4471  CE  MET B 267     -22.824 -22.654  63.326  1.00  0.68           C  
ATOM   4472  N   VAL B 268     -21.480 -18.910  66.018  1.00  0.72           N  
ATOM   4473  CA  VAL B 268     -20.773 -19.268  67.242  1.00  0.72           C  
ATOM   4474  C   VAL B 268     -20.909 -18.175  68.289  1.00  0.72           C  
ATOM   4475  O   VAL B 268     -21.289 -18.424  69.432  1.00  0.72           O  
ATOM   4476  CB  VAL B 268     -19.292 -19.512  66.926  1.00  0.72           C  
ATOM   4477  CG1 VAL B 268     -18.411 -19.567  68.184  1.00  0.72           C  
ATOM   4478  CG2 VAL B 268     -19.127 -20.835  66.154  1.00  0.72           C  
ATOM   4479  N   PHE B 269     -20.671 -16.910  67.898  1.00  0.65           N  
ATOM   4480  CA  PHE B 269     -20.822 -15.766  68.773  1.00  0.65           C  
ATOM   4481  C   PHE B 269     -22.255 -15.558  69.218  1.00  0.65           C  
ATOM   4482  O   PHE B 269     -22.530 -15.390  70.402  1.00  0.65           O  
ATOM   4483  CB  PHE B 269     -20.305 -14.476  68.087  1.00  0.65           C  
ATOM   4484  CG  PHE B 269     -18.818 -14.485  67.822  1.00  0.65           C  
ATOM   4485  CD1 PHE B 269     -17.924 -14.945  68.795  1.00  0.65           C  
ATOM   4486  CD2 PHE B 269     -18.285 -13.993  66.618  1.00  0.65           C  
ATOM   4487  CE1 PHE B 269     -16.542 -14.946  68.590  1.00  0.65           C  
ATOM   4488  CE2 PHE B 269     -16.902 -14.007  66.391  1.00  0.65           C  
ATOM   4489  CZ  PHE B 269     -16.029 -14.481  67.377  1.00  0.65           C  
ATOM   4490  N   SER B 270     -23.221 -15.655  68.291  1.00  0.70           N  
ATOM   4491  CA  SER B 270     -24.639 -15.583  68.588  1.00  0.70           C  
ATOM   4492  C   SER B 270     -25.114 -16.660  69.560  1.00  0.70           C  
ATOM   4493  O   SER B 270     -25.882 -16.383  70.476  1.00  0.70           O  
ATOM   4494  CB  SER B 270     -25.478 -15.635  67.292  1.00  0.70           C  
ATOM   4495  OG  SER B 270     -25.143 -14.545  66.436  1.00  0.70           O  
ATOM   4496  N   ALA B 271     -24.628 -17.915  69.438  1.00  0.70           N  
ATOM   4497  CA  ALA B 271     -24.885 -18.988  70.387  1.00  0.70           C  
ATOM   4498  C   ALA B 271     -24.386 -18.723  71.810  1.00  0.70           C  
ATOM   4499  O   ALA B 271     -25.048 -19.055  72.792  1.00  0.70           O  
ATOM   4500  CB  ALA B 271     -24.295 -20.311  69.859  1.00  0.70           C  
ATOM   4501  N   TYR B 272     -23.216 -18.078  71.957  1.00  0.64           N  
ATOM   4502  CA  TYR B 272     -22.623 -17.782  73.252  1.00  0.64           C  
ATOM   4503  C   TYR B 272     -23.029 -16.412  73.782  1.00  0.64           C  
ATOM   4504  O   TYR B 272     -22.642 -16.019  74.882  1.00  0.64           O  
ATOM   4505  CB  TYR B 272     -21.080 -17.895  73.150  1.00  0.64           C  
ATOM   4506  CG  TYR B 272     -20.700 -19.345  73.248  1.00  0.64           C  
ATOM   4507  CD1 TYR B 272     -20.831 -19.989  74.487  1.00  0.64           C  
ATOM   4508  CD2 TYR B 272     -20.260 -20.090  72.140  1.00  0.64           C  
ATOM   4509  CE1 TYR B 272     -20.544 -21.352  74.616  1.00  0.64           C  
ATOM   4510  CE2 TYR B 272     -19.956 -21.454  72.271  1.00  0.64           C  
ATOM   4511  CZ  TYR B 272     -20.099 -22.083  73.513  1.00  0.64           C  
ATOM   4512  OH  TYR B 272     -19.796 -23.451  73.664  1.00  0.64           O  
ATOM   4513  N   GLY B 273     -23.881 -15.684  73.036  1.00  0.71           N  
ATOM   4514  CA  GLY B 273     -24.646 -14.539  73.521  1.00  0.71           C  
ATOM   4515  C   GLY B 273     -26.011 -14.906  74.056  1.00  0.71           C  
ATOM   4516  O   GLY B 273     -26.778 -14.042  74.461  1.00  0.71           O  
ATOM   4517  N   MET B 274     -26.399 -16.197  74.038  1.00  0.62           N  
ATOM   4518  CA  MET B 274     -27.679 -16.625  74.581  1.00  0.62           C  
ATOM   4519  C   MET B 274     -27.793 -16.590  76.110  1.00  0.62           C  
ATOM   4520  O   MET B 274     -26.865 -16.924  76.843  1.00  0.62           O  
ATOM   4521  CB  MET B 274     -28.086 -18.023  74.061  1.00  0.62           C  
ATOM   4522  CG  MET B 274     -28.285 -18.070  72.534  1.00  0.62           C  
ATOM   4523  SD  MET B 274     -29.159 -19.561  71.953  1.00  0.62           S  
ATOM   4524  CE  MET B 274     -27.896 -20.814  72.312  1.00  0.62           C  
ATOM   4525  N   ASN B 275     -28.986 -16.223  76.623  1.00  0.52           N  
ATOM   4526  CA  ASN B 275     -29.247 -15.933  78.028  1.00  0.52           C  
ATOM   4527  C   ASN B 275     -29.781 -17.115  78.841  1.00  0.52           C  
ATOM   4528  O   ASN B 275     -30.600 -16.956  79.747  1.00  0.52           O  
ATOM   4529  CB  ASN B 275     -30.220 -14.720  78.129  1.00  0.52           C  
ATOM   4530  CG  ASN B 275     -29.447 -13.445  77.812  1.00  0.52           C  
ATOM   4531  OD1 ASN B 275     -28.220 -13.420  77.823  1.00  0.52           O  
ATOM   4532  ND2 ASN B 275     -30.158 -12.326  77.567  1.00  0.52           N  
ATOM   4533  N   PHE B 276     -29.306 -18.348  78.564  1.00  0.56           N  
ATOM   4534  CA  PHE B 276     -29.483 -19.485  79.466  1.00  0.56           C  
ATOM   4535  C   PHE B 276     -28.573 -19.365  80.679  1.00  0.56           C  
ATOM   4536  O   PHE B 276     -27.569 -18.659  80.660  1.00  0.56           O  
ATOM   4537  CB  PHE B 276     -29.259 -20.881  78.818  1.00  0.56           C  
ATOM   4538  CG  PHE B 276     -30.132 -21.042  77.619  1.00  0.56           C  
ATOM   4539  CD1 PHE B 276     -31.463 -21.456  77.746  1.00  0.56           C  
ATOM   4540  CD2 PHE B 276     -29.644 -20.717  76.349  1.00  0.56           C  
ATOM   4541  CE1 PHE B 276     -32.325 -21.432  76.642  1.00  0.56           C  
ATOM   4542  CE2 PHE B 276     -30.488 -20.727  75.241  1.00  0.56           C  
ATOM   4543  CZ  PHE B 276     -31.829 -21.062  75.395  1.00  0.56           C  
ATOM   4544  N   LYS B 277     -28.922 -20.042  81.785  1.00  0.59           N  
ATOM   4545  CA  LYS B 277     -28.097 -20.063  82.979  1.00  0.59           C  
ATOM   4546  C   LYS B 277     -26.760 -20.809  82.838  1.00  0.59           C  
ATOM   4547  O   LYS B 277     -26.451 -21.451  81.829  1.00  0.59           O  
ATOM   4548  CB  LYS B 277     -28.899 -20.640  84.169  1.00  0.59           C  
ATOM   4549  CG  LYS B 277     -30.101 -19.780  84.589  1.00  0.59           C  
ATOM   4550  CD  LYS B 277     -30.828 -20.431  85.773  1.00  0.59           C  
ATOM   4551  CE  LYS B 277     -32.046 -19.648  86.250  1.00  0.59           C  
ATOM   4552  NZ  LYS B 277     -32.771 -20.465  87.246  1.00  0.59           N  
ATOM   4553  N   ASP B 278     -25.912 -20.689  83.875  1.00  0.53           N  
ATOM   4554  CA  ASP B 278     -24.731 -21.477  84.109  1.00  0.53           C  
ATOM   4555  C   ASP B 278     -25.080 -22.690  84.994  1.00  0.53           C  
ATOM   4556  O   ASP B 278     -25.760 -22.581  86.011  1.00  0.53           O  
ATOM   4557  CB  ASP B 278     -23.650 -20.559  84.753  1.00  0.53           C  
ATOM   4558  CG  ASP B 278     -24.094 -19.921  86.069  1.00  0.53           C  
ATOM   4559  OD1 ASP B 278     -25.150 -19.232  86.067  1.00  0.53           O  
ATOM   4560  OD2 ASP B 278     -23.360 -20.102  87.072  1.00  0.53           O  
ATOM   4561  N   ASN B 279     -24.685 -23.938  84.669  1.00  0.47           N  
ATOM   4562  CA  ASN B 279     -23.757 -24.408  83.653  1.00  0.47           C  
ATOM   4563  C   ASN B 279     -24.471 -24.976  82.423  1.00  0.47           C  
ATOM   4564  O   ASN B 279     -23.883 -25.752  81.670  1.00  0.47           O  
ATOM   4565  CB  ASN B 279     -22.834 -25.525  84.224  1.00  0.47           C  
ATOM   4566  CG  ASN B 279     -21.851 -24.959  85.240  1.00  0.47           C  
ATOM   4567  OD1 ASN B 279     -21.021 -24.110  84.921  1.00  0.47           O  
ATOM   4568  ND2 ASN B 279     -21.873 -25.476  86.490  1.00  0.47           N  
ATOM   4569  N   GLU B 280     -25.752 -24.626  82.173  1.00  0.46           N  
ATOM   4570  CA  GLU B 280     -26.501 -25.037  80.994  1.00  0.46           C  
ATOM   4571  C   GLU B 280     -25.858 -24.568  79.698  1.00  0.46           C  
ATOM   4572  O   GLU B 280     -25.732 -25.326  78.736  1.00  0.46           O  
ATOM   4573  CB  GLU B 280     -27.952 -24.489  81.009  1.00  0.46           C  
ATOM   4574  CG  GLU B 280     -28.870 -25.085  82.103  1.00  0.46           C  
ATOM   4575  CD  GLU B 280     -28.711 -24.519  83.513  1.00  0.46           C  
ATOM   4576  OE1 GLU B 280     -27.759 -23.738  83.748  1.00  0.46           O  
ATOM   4577  OE2 GLU B 280     -29.568 -24.856  84.370  1.00  0.46           O  
ATOM   4578  N   ILE B 281     -25.391 -23.301  79.660  1.00  0.62           N  
ATOM   4579  CA  ILE B 281     -24.420 -22.849  78.668  1.00  0.62           C  
ATOM   4580  C   ILE B 281     -23.084 -23.571  78.913  1.00  0.62           C  
ATOM   4581  O   ILE B 281     -22.485 -23.359  79.968  1.00  0.62           O  
ATOM   4582  CB  ILE B 281     -24.156 -21.340  78.724  1.00  0.62           C  
ATOM   4583  CG1 ILE B 281     -25.424 -20.465  78.596  1.00  0.62           C  
ATOM   4584  CG2 ILE B 281     -23.068 -20.923  77.705  1.00  0.62           C  
ATOM   4585  CD1 ILE B 281     -26.076 -20.430  77.214  1.00  0.62           C  
ATOM   4586  N   PRO B 282     -22.538 -24.418  78.045  1.00  0.68           N  
ATOM   4587  CA  PRO B 282     -21.267 -25.078  78.295  1.00  0.68           C  
ATOM   4588  C   PRO B 282     -20.124 -24.082  78.249  1.00  0.68           C  
ATOM   4589  O   PRO B 282     -20.234 -23.043  77.605  1.00  0.68           O  
ATOM   4590  CB  PRO B 282     -21.184 -26.114  77.163  1.00  0.68           C  
ATOM   4591  CG  PRO B 282     -21.910 -25.437  76.000  1.00  0.68           C  
ATOM   4592  CD  PRO B 282     -23.038 -24.678  76.701  1.00  0.68           C  
ATOM   4593  N   LEU B 283     -19.026 -24.356  78.975  1.00  0.69           N  
ATOM   4594  CA  LEU B 283     -17.825 -23.539  78.993  1.00  0.69           C  
ATOM   4595  C   LEU B 283     -17.951 -22.138  79.628  1.00  0.69           C  
ATOM   4596  O   LEU B 283     -16.953 -21.532  79.982  1.00  0.69           O  
ATOM   4597  CB  LEU B 283     -17.168 -23.427  77.580  1.00  0.69           C  
ATOM   4598  CG  LEU B 283     -16.890 -24.748  76.825  1.00  0.69           C  
ATOM   4599  CD1 LEU B 283     -16.323 -24.458  75.425  1.00  0.69           C  
ATOM   4600  CD2 LEU B 283     -15.938 -25.681  77.586  1.00  0.69           C  
ATOM   4601  N   ASN B 284     -19.144 -21.554  79.851  1.00  0.66           N  
ATOM   4602  CA  ASN B 284     -19.285 -20.145  80.226  1.00  0.66           C  
ATOM   4603  C   ASN B 284     -18.569 -19.672  81.489  1.00  0.66           C  
ATOM   4604  O   ASN B 284     -18.020 -18.576  81.501  1.00  0.66           O  
ATOM   4605  CB  ASN B 284     -20.768 -19.677  80.259  1.00  0.66           C  
ATOM   4606  CG  ASN B 284     -21.611 -20.397  81.313  1.00  0.66           C  
ATOM   4607  OD1 ASN B 284     -21.224 -21.423  81.871  1.00  0.66           O  
ATOM   4608  ND2 ASN B 284     -22.794 -19.825  81.625  1.00  0.66           N  
ATOM   4609  N   GLY B 285     -18.562 -20.486  82.559  1.00  0.67           N  
ATOM   4610  CA  GLY B 285     -17.797 -20.249  83.780  1.00  0.67           C  
ATOM   4611  C   GLY B 285     -16.356 -20.708  83.744  1.00  0.67           C  
ATOM   4612  O   GLY B 285     -15.601 -20.463  84.678  1.00  0.67           O  
ATOM   4613  N   GLU B 286     -15.920 -21.388  82.667  1.00  0.60           N  
ATOM   4614  CA  GLU B 286     -14.563 -21.891  82.514  1.00  0.60           C  
ATOM   4615  C   GLU B 286     -13.633 -20.757  82.078  1.00  0.60           C  
ATOM   4616  O   GLU B 286     -13.887 -20.165  81.026  1.00  0.60           O  
ATOM   4617  CB  GLU B 286     -14.556 -23.068  81.492  1.00  0.60           C  
ATOM   4618  CG  GLU B 286     -13.195 -23.551  80.937  1.00  0.60           C  
ATOM   4619  CD  GLU B 286     -12.171 -23.796  82.025  1.00  0.60           C  
ATOM   4620  OE1 GLU B 286     -11.121 -23.102  81.964  1.00  0.60           O  
ATOM   4621  OE2 GLU B 286     -12.419 -24.631  82.922  1.00  0.60           O  
ATOM   4622  N   PRO B 287     -12.575 -20.362  82.797  1.00  0.61           N  
ATOM   4623  CA  PRO B 287     -11.772 -19.185  82.463  1.00  0.61           C  
ATOM   4624  C   PRO B 287     -11.029 -19.312  81.147  1.00  0.61           C  
ATOM   4625  O   PRO B 287     -10.676 -18.298  80.550  1.00  0.61           O  
ATOM   4626  CB  PRO B 287     -10.845 -19.001  83.678  1.00  0.61           C  
ATOM   4627  CG  PRO B 287     -10.784 -20.381  84.337  1.00  0.61           C  
ATOM   4628  CD  PRO B 287     -12.187 -20.930  84.092  1.00  0.61           C  
ATOM   4629  N   ASN B 288     -10.788 -20.531  80.640  1.00  0.66           N  
ATOM   4630  CA  ASN B 288     -10.186 -20.706  79.332  1.00  0.66           C  
ATOM   4631  C   ASN B 288     -11.182 -20.523  78.178  1.00  0.66           C  
ATOM   4632  O   ASN B 288     -10.792 -20.374  77.021  1.00  0.66           O  
ATOM   4633  CB  ASN B 288      -9.543 -22.109  79.245  1.00  0.66           C  
ATOM   4634  CG  ASN B 288      -8.351 -22.186  80.197  1.00  0.66           C  
ATOM   4635  OD1 ASN B 288      -7.273 -21.678  79.888  1.00  0.66           O  
ATOM   4636  ND2 ASN B 288      -8.524 -22.831  81.370  1.00  0.66           N  
ATOM   4637  N   ALA B 289     -12.502 -20.516  78.445  1.00  0.72           N  
ATOM   4638  CA  ALA B 289     -13.539 -20.649  77.441  1.00  0.72           C  
ATOM   4639  C   ALA B 289     -13.623 -19.606  76.345  1.00  0.72           C  
ATOM   4640  O   ALA B 289     -13.834 -19.956  75.186  1.00  0.72           O  
ATOM   4641  CB  ALA B 289     -14.882 -20.717  78.143  1.00  0.72           C  
ATOM   4642  N   PHE B 290     -13.431 -18.304  76.651  1.00  0.65           N  
ATOM   4643  CA  PHE B 290     -13.435 -17.252  75.645  1.00  0.65           C  
ATOM   4644  C   PHE B 290     -12.363 -17.511  74.605  1.00  0.65           C  
ATOM   4645  O   PHE B 290     -12.618 -17.466  73.411  1.00  0.65           O  
ATOM   4646  CB  PHE B 290     -13.241 -15.864  76.326  1.00  0.65           C  
ATOM   4647  CG  PHE B 290     -12.990 -14.732  75.351  1.00  0.65           C  
ATOM   4648  CD1 PHE B 290     -11.669 -14.403  75.001  1.00  0.65           C  
ATOM   4649  CD2 PHE B 290     -14.039 -14.011  74.763  1.00  0.65           C  
ATOM   4650  CE1 PHE B 290     -11.402 -13.350  74.119  1.00  0.65           C  
ATOM   4651  CE2 PHE B 290     -13.780 -12.942  73.894  1.00  0.65           C  
ATOM   4652  CZ  PHE B 290     -12.458 -12.609  73.576  1.00  0.65           C  
ATOM   4653  N   TRP B 291     -11.159 -17.872  75.055  1.00  0.64           N  
ATOM   4654  CA  TRP B 291     -10.050 -18.260  74.221  1.00  0.64           C  
ATOM   4655  C   TRP B 291     -10.299 -19.542  73.432  1.00  0.64           C  
ATOM   4656  O   TRP B 291      -9.971 -19.609  72.251  1.00  0.64           O  
ATOM   4657  CB  TRP B 291      -8.761 -18.323  75.067  1.00  0.64           C  
ATOM   4658  CG  TRP B 291      -8.525 -17.040  75.857  1.00  0.64           C  
ATOM   4659  CD1 TRP B 291      -8.682 -16.814  77.199  1.00  0.64           C  
ATOM   4660  CD2 TRP B 291      -8.142 -15.787  75.268  1.00  0.64           C  
ATOM   4661  NE1 TRP B 291      -8.398 -15.498  77.487  1.00  0.64           N  
ATOM   4662  CE2 TRP B 291      -8.045 -14.849  76.330  1.00  0.64           C  
ATOM   4663  CE3 TRP B 291      -7.880 -15.406  73.954  1.00  0.64           C  
ATOM   4664  CZ2 TRP B 291      -7.656 -13.544  76.085  1.00  0.64           C  
ATOM   4665  CZ3 TRP B 291      -7.517 -14.074  73.709  1.00  0.64           C  
ATOM   4666  CH2 TRP B 291      -7.403 -13.153  74.763  1.00  0.64           C  
ATOM   4667  N   LEU B 292     -10.940 -20.576  74.024  1.00  0.72           N  
ATOM   4668  CA  LEU B 292     -11.362 -21.761  73.283  1.00  0.72           C  
ATOM   4669  C   LEU B 292     -12.341 -21.467  72.146  1.00  0.72           C  
ATOM   4670  O   LEU B 292     -12.147 -21.899  71.013  1.00  0.72           O  
ATOM   4671  CB  LEU B 292     -12.055 -22.792  74.218  1.00  0.72           C  
ATOM   4672  CG  LEU B 292     -11.155 -23.419  75.302  1.00  0.72           C  
ATOM   4673  CD1 LEU B 292     -11.990 -24.293  76.251  1.00  0.72           C  
ATOM   4674  CD2 LEU B 292     -10.012 -24.253  74.704  1.00  0.72           C  
ATOM   4675  N   ILE B 293     -13.406 -20.685  72.404  1.00  0.73           N  
ATOM   4676  CA  ILE B 293     -14.392 -20.313  71.397  1.00  0.73           C  
ATOM   4677  C   ILE B 293     -13.827 -19.350  70.352  1.00  0.73           C  
ATOM   4678  O   ILE B 293     -14.100 -19.478  69.158  1.00  0.73           O  
ATOM   4679  CB  ILE B 293     -15.683 -19.839  72.058  1.00  0.73           C  
ATOM   4680  CG1 ILE B 293     -16.315 -20.956  72.938  1.00  0.73           C  
ATOM   4681  CG2 ILE B 293     -16.704 -19.357  71.011  1.00  0.73           C  
ATOM   4682  CD1 ILE B 293     -16.488 -22.327  72.282  1.00  0.73           C  
ATOM   4683  N   VAL B 294     -12.952 -18.402  70.756  1.00  0.73           N  
ATOM   4684  CA  VAL B 294     -12.161 -17.559  69.859  1.00  0.73           C  
ATOM   4685  C   VAL B 294     -11.283 -18.389  68.935  1.00  0.73           C  
ATOM   4686  O   VAL B 294     -11.244 -18.153  67.729  1.00  0.73           O  
ATOM   4687  CB  VAL B 294     -11.310 -16.575  70.669  1.00  0.73           C  
ATOM   4688  CG1 VAL B 294     -10.113 -15.976  69.898  1.00  0.73           C  
ATOM   4689  CG2 VAL B 294     -12.222 -15.444  71.181  1.00  0.73           C  
ATOM   4690  N   PHE B 295     -10.601 -19.431  69.456  1.00  0.72           N  
ATOM   4691  CA  PHE B 295      -9.860 -20.377  68.642  1.00  0.72           C  
ATOM   4692  C   PHE B 295     -10.740 -21.158  67.664  1.00  0.72           C  
ATOM   4693  O   PHE B 295     -10.380 -21.299  66.497  1.00  0.72           O  
ATOM   4694  CB  PHE B 295      -9.008 -21.325  69.530  1.00  0.72           C  
ATOM   4695  CG  PHE B 295      -8.111 -22.184  68.675  1.00  0.72           C  
ATOM   4696  CD1 PHE B 295      -8.437 -23.530  68.441  1.00  0.72           C  
ATOM   4697  CD2 PHE B 295      -7.011 -21.621  68.008  1.00  0.72           C  
ATOM   4698  CE1 PHE B 295      -7.687 -24.298  67.542  1.00  0.72           C  
ATOM   4699  CE2 PHE B 295      -6.257 -22.387  67.109  1.00  0.72           C  
ATOM   4700  CZ  PHE B 295      -6.598 -23.725  66.873  1.00  0.72           C  
ATOM   4701  N   ILE B 296     -11.937 -21.638  68.078  1.00  0.75           N  
ATOM   4702  CA  ILE B 296     -12.893 -22.265  67.164  1.00  0.75           C  
ATOM   4703  C   ILE B 296     -13.294 -21.323  66.038  1.00  0.75           C  
ATOM   4704  O   ILE B 296     -13.212 -21.676  64.865  1.00  0.75           O  
ATOM   4705  CB  ILE B 296     -14.161 -22.737  67.893  1.00  0.75           C  
ATOM   4706  CG1 ILE B 296     -13.838 -23.899  68.862  1.00  0.75           C  
ATOM   4707  CG2 ILE B 296     -15.272 -23.166  66.900  1.00  0.75           C  
ATOM   4708  CD1 ILE B 296     -15.032 -24.319  69.726  1.00  0.75           C  
ATOM   4709  N   ALA B 297     -13.675 -20.070  66.353  1.00  0.78           N  
ATOM   4710  CA  ALA B 297     -14.035 -19.084  65.355  1.00  0.78           C  
ATOM   4711  C   ALA B 297     -12.886 -18.736  64.408  1.00  0.78           C  
ATOM   4712  O   ALA B 297     -13.067 -18.672  63.194  1.00  0.78           O  
ATOM   4713  CB  ALA B 297     -14.591 -17.826  66.052  1.00  0.78           C  
ATOM   4714  N   PHE B 298     -11.656 -18.565  64.936  1.00  0.75           N  
ATOM   4715  CA  PHE B 298     -10.457 -18.351  64.144  1.00  0.75           C  
ATOM   4716  C   PHE B 298     -10.134 -19.529  63.223  1.00  0.75           C  
ATOM   4717  O   PHE B 298      -9.910 -19.349  62.029  1.00  0.75           O  
ATOM   4718  CB  PHE B 298      -9.269 -18.058  65.103  1.00  0.75           C  
ATOM   4719  CG  PHE B 298      -7.993 -17.730  64.371  1.00  0.75           C  
ATOM   4720  CD1 PHE B 298      -6.961 -18.680  64.294  1.00  0.75           C  
ATOM   4721  CD2 PHE B 298      -7.829 -16.491  63.731  1.00  0.75           C  
ATOM   4722  CE1 PHE B 298      -5.786 -18.401  63.585  1.00  0.75           C  
ATOM   4723  CE2 PHE B 298      -6.654 -16.207  63.021  1.00  0.75           C  
ATOM   4724  CZ  PHE B 298      -5.634 -17.164  62.946  1.00  0.75           C  
ATOM   4725  N   ALA B 299     -10.163 -20.774  63.735  1.00  0.79           N  
ATOM   4726  CA  ALA B 299      -9.942 -21.970  62.946  1.00  0.79           C  
ATOM   4727  C   ALA B 299     -10.984 -22.184  61.846  1.00  0.79           C  
ATOM   4728  O   ALA B 299     -10.645 -22.539  60.719  1.00  0.79           O  
ATOM   4729  CB  ALA B 299      -9.850 -23.195  63.875  1.00  0.79           C  
ATOM   4730  N   MET B 300     -12.281 -21.921  62.121  1.00  0.76           N  
ATOM   4731  CA  MET B 300     -13.330 -21.915  61.108  1.00  0.76           C  
ATOM   4732  C   MET B 300     -13.098 -20.876  60.010  1.00  0.76           C  
ATOM   4733  O   MET B 300     -13.213 -21.180  58.823  1.00  0.76           O  
ATOM   4734  CB  MET B 300     -14.716 -21.656  61.755  1.00  0.76           C  
ATOM   4735  CG  MET B 300     -15.206 -22.792  62.676  1.00  0.76           C  
ATOM   4736  SD  MET B 300     -15.723 -24.307  61.827  1.00  0.76           S  
ATOM   4737  CE  MET B 300     -16.106 -25.128  63.403  1.00  0.76           C  
ATOM   4738  N   SER B 301     -12.705 -19.636  60.378  1.00  0.76           N  
ATOM   4739  CA  SER B 301     -12.347 -18.578  59.436  1.00  0.76           C  
ATOM   4740  C   SER B 301     -11.160 -18.944  58.571  1.00  0.76           C  
ATOM   4741  O   SER B 301     -11.194 -18.756  57.358  1.00  0.76           O  
ATOM   4742  CB  SER B 301     -12.000 -17.243  60.148  1.00  0.76           C  
ATOM   4743  OG  SER B 301     -13.166 -16.675  60.741  1.00  0.76           O  
ATOM   4744  N   VAL B 302     -10.092 -19.523  59.161  1.00  0.76           N  
ATOM   4745  CA  VAL B 302      -8.926 -20.000  58.425  1.00  0.76           C  
ATOM   4746  C   VAL B 302      -9.281 -21.125  57.459  1.00  0.76           C  
ATOM   4747  O   VAL B 302      -8.895 -21.104  56.295  1.00  0.76           O  
ATOM   4748  CB  VAL B 302      -7.795 -20.427  59.364  1.00  0.76           C  
ATOM   4749  CG1 VAL B 302      -6.637 -21.090  58.589  1.00  0.76           C  
ATOM   4750  CG2 VAL B 302      -7.239 -19.199  60.115  1.00  0.76           C  
ATOM   4751  N   SER B 303     -10.088 -22.119  57.879  1.00  0.76           N  
ATOM   4752  CA  SER B 303     -10.547 -23.194  56.999  1.00  0.76           C  
ATOM   4753  C   SER B 303     -11.345 -22.700  55.802  1.00  0.76           C  
ATOM   4754  O   SER B 303     -11.143 -23.141  54.672  1.00  0.76           O  
ATOM   4755  CB  SER B 303     -11.415 -24.230  57.757  1.00  0.76           C  
ATOM   4756  OG  SER B 303     -10.602 -24.982  58.657  1.00  0.76           O  
ATOM   4757  N   LEU B 304     -12.260 -21.733  56.007  1.00  0.74           N  
ATOM   4758  CA  LEU B 304     -12.989 -21.095  54.926  1.00  0.74           C  
ATOM   4759  C   LEU B 304     -12.133 -20.240  54.001  1.00  0.74           C  
ATOM   4760  O   LEU B 304     -12.319 -20.279  52.787  1.00  0.74           O  
ATOM   4761  CB  LEU B 304     -14.205 -20.308  55.462  1.00  0.74           C  
ATOM   4762  CG  LEU B 304     -15.297 -21.215  56.072  1.00  0.74           C  
ATOM   4763  CD1 LEU B 304     -16.378 -20.363  56.745  1.00  0.74           C  
ATOM   4764  CD2 LEU B 304     -15.938 -22.143  55.024  1.00  0.74           C  
ATOM   4765  N   THR B 305     -11.145 -19.469  54.509  1.00  0.72           N  
ATOM   4766  CA  THR B 305     -10.200 -18.778  53.626  1.00  0.72           C  
ATOM   4767  C   THR B 305      -9.333 -19.738  52.825  1.00  0.72           C  
ATOM   4768  O   THR B 305      -9.179 -19.566  51.620  1.00  0.72           O  
ATOM   4769  CB  THR B 305      -9.326 -17.709  54.276  1.00  0.72           C  
ATOM   4770  OG1 THR B 305      -8.537 -18.228  55.335  1.00  0.72           O  
ATOM   4771  CG2 THR B 305     -10.220 -16.607  54.865  1.00  0.72           C  
ATOM   4772  N   LEU B 306      -8.821 -20.833  53.428  1.00  0.72           N  
ATOM   4773  CA  LEU B 306      -8.122 -21.900  52.715  1.00  0.72           C  
ATOM   4774  C   LEU B 306      -8.941 -22.544  51.592  1.00  0.72           C  
ATOM   4775  O   LEU B 306      -8.418 -22.809  50.511  1.00  0.72           O  
ATOM   4776  CB  LEU B 306      -7.663 -23.025  53.682  1.00  0.72           C  
ATOM   4777  CG  LEU B 306      -6.572 -22.624  54.697  1.00  0.72           C  
ATOM   4778  CD1 LEU B 306      -6.393 -23.740  55.739  1.00  0.72           C  
ATOM   4779  CD2 LEU B 306      -5.234 -22.293  54.020  1.00  0.72           C  
ATOM   4780  N   TYR B 307     -10.256 -22.765  51.809  1.00  0.68           N  
ATOM   4781  CA  TYR B 307     -11.188 -23.254  50.802  1.00  0.68           C  
ATOM   4782  C   TYR B 307     -11.393 -22.297  49.619  1.00  0.68           C  
ATOM   4783  O   TYR B 307     -11.766 -22.723  48.532  1.00  0.68           O  
ATOM   4784  CB  TYR B 307     -12.551 -23.583  51.486  1.00  0.68           C  
ATOM   4785  CG  TYR B 307     -13.510 -24.287  50.557  1.00  0.68           C  
ATOM   4786  CD1 TYR B 307     -14.521 -23.563  49.900  1.00  0.68           C  
ATOM   4787  CD2 TYR B 307     -13.365 -25.657  50.280  1.00  0.68           C  
ATOM   4788  CE1 TYR B 307     -15.352 -24.190  48.962  1.00  0.68           C  
ATOM   4789  CE2 TYR B 307     -14.203 -26.288  49.347  1.00  0.68           C  
ATOM   4790  CZ  TYR B 307     -15.192 -25.550  48.685  1.00  0.68           C  
ATOM   4791  OH  TYR B 307     -16.027 -26.168  47.733  1.00  0.68           O  
ATOM   4792  N   LEU B 308     -11.177 -20.980  49.797  1.00  0.67           N  
ATOM   4793  CA  LEU B 308     -11.392 -20.016  48.733  1.00  0.67           C  
ATOM   4794  C   LEU B 308     -10.110 -19.575  48.034  1.00  0.67           C  
ATOM   4795  O   LEU B 308     -10.159 -19.265  46.843  1.00  0.67           O  
ATOM   4796  CB  LEU B 308     -12.171 -18.804  49.301  1.00  0.67           C  
ATOM   4797  CG  LEU B 308     -13.643 -19.144  49.640  1.00  0.67           C  
ATOM   4798  CD1 LEU B 308     -14.282 -18.069  50.528  1.00  0.67           C  
ATOM   4799  CD2 LEU B 308     -14.487 -19.358  48.373  1.00  0.67           C  
ATOM   4800  N   ILE B 309      -8.928 -19.618  48.699  1.00  0.69           N  
ATOM   4801  CA  ILE B 309      -7.631 -19.375  48.052  1.00  0.69           C  
ATOM   4802  C   ILE B 309      -7.353 -20.428  46.982  1.00  0.69           C  
ATOM   4803  O   ILE B 309      -6.999 -20.151  45.835  1.00  0.69           O  
ATOM   4804  CB  ILE B 309      -6.477 -19.415  49.073  1.00  0.69           C  
ATOM   4805  CG1 ILE B 309      -6.561 -18.214  50.045  1.00  0.69           C  
ATOM   4806  CG2 ILE B 309      -5.095 -19.423  48.367  1.00  0.69           C  
ATOM   4807  CD1 ILE B 309      -5.642 -18.348  51.269  1.00  0.69           C  
ATOM   4808  N   HIS B 310      -7.567 -21.707  47.343  1.00  0.59           N  
ATOM   4809  CA  HIS B 310      -7.404 -22.828  46.443  1.00  0.59           C  
ATOM   4810  C   HIS B 310      -8.753 -23.235  45.920  1.00  0.59           C  
ATOM   4811  O   HIS B 310      -9.687 -23.400  46.688  1.00  0.59           O  
ATOM   4812  CB  HIS B 310      -6.799 -24.063  47.142  1.00  0.59           C  
ATOM   4813  CG  HIS B 310      -5.353 -23.885  47.452  1.00  0.59           C  
ATOM   4814  ND1 HIS B 310      -4.431 -24.068  46.440  1.00  0.59           N  
ATOM   4815  CD2 HIS B 310      -4.730 -23.530  48.604  1.00  0.59           C  
ATOM   4816  CE1 HIS B 310      -3.262 -23.819  46.995  1.00  0.59           C  
ATOM   4817  NE2 HIS B 310      -3.385 -23.489  48.304  1.00  0.59           N  
ATOM   4818  N   LYS B 311      -8.869 -23.441  44.593  1.00  0.48           N  
ATOM   4819  CA  LYS B 311     -10.109 -23.829  43.936  1.00  0.48           C  
ATOM   4820  C   LYS B 311     -11.220 -22.768  43.904  1.00  0.48           C  
ATOM   4821  O   LYS B 311     -12.388 -23.082  44.096  1.00  0.48           O  
ATOM   4822  CB  LYS B 311     -10.670 -25.188  44.451  1.00  0.48           C  
ATOM   4823  CG  LYS B 311      -9.697 -26.363  44.270  1.00  0.48           C  
ATOM   4824  CD  LYS B 311     -10.264 -27.678  44.825  1.00  0.48           C  
ATOM   4825  CE  LYS B 311      -9.343 -28.868  44.548  1.00  0.48           C  
ATOM   4826  NZ  LYS B 311      -9.933 -30.101  45.108  1.00  0.48           N  
ATOM   4827  N   LYS B 312     -11.002 -21.469  43.626  1.00  0.53           N  
ATOM   4828  CA  LYS B 312      -9.930 -20.728  42.979  1.00  0.53           C  
ATOM   4829  C   LYS B 312     -10.385 -19.266  43.045  1.00  0.53           C  
ATOM   4830  O   LYS B 312     -10.389 -18.550  42.042  1.00  0.53           O  
ATOM   4831  CB  LYS B 312      -9.755 -20.983  41.438  1.00  0.53           C  
ATOM   4832  CG  LYS B 312      -9.533 -22.406  40.907  1.00  0.53           C  
ATOM   4833  CD  LYS B 312      -9.334 -22.410  39.379  1.00  0.53           C  
ATOM   4834  CE  LYS B 312      -9.186 -23.817  38.792  1.00  0.53           C  
ATOM   4835  NZ  LYS B 312      -8.984 -23.744  37.327  1.00  0.53           N  
ATOM   4836  N   TRP B 313     -10.948 -18.804  44.177  1.00  0.53           N  
ATOM   4837  CA  TRP B 313     -11.658 -17.534  44.179  1.00  0.53           C
[truncated: 592,847 more chars]
