# Supplementary material for: A bacterial pan-genome makes gene essentiality strain-dependent and evolvable
Source: Nat Microbiol. 2022 Sep 12;7(10):1580–92. doi: 10.1038/s41564-022-01208-7 (PMC9519441; doi:10.1038/s41564-022-01208-7)
Supplement: Source Data Fig. 4 — Swiss models data, genetic interactions (a subset of Supplementary Data 11), growth curves data and RNA-seq data for the two transporters (taken from Supplementary Data 6). [file 41564_2022_1208_MOESM8_ESM.zip › Source_data_fig_4.xlsx]

## Sheet: Fig_4b_GIs
Cluster	Subcluster	Gene product	locus tag	Essentialome class	Genetic interaction	D39_locus	Taiwan19F_locus	TIGR4_locus	Category	WT strain	Knockout strain
1356	1356_0	5'-methylthioadenosine/adenosylhomocysteine nucleosidase	EQH18_04915	Strain-dependent	Synthetic lethality	SPD_0877	SPT_1213	SP_0991	Amino acid metabolism	PG04	PG04_0185
1296	1296_1	gamma-glutamyl-gamma-aminobutyrate hydrolase family protein	EQH18_06035	Non-essential	Positive	SPD_0974	SPT_1134	SP_1089	Amino acid metabolism	PG04	PG04_0185
1590	1590_0	homoserine kinase	EQH18_06475	Non-essential	Positive	SPD_1194	SPT_0914	SP_1360	Amino acid metabolism	PG04	PG04_0185
26	26_0	homoserine dehydrogenase	EQH18_06480	Strain-dependent	Synthetic lethality	SPD_1195	NA	SP_1361	Amino acid metabolism	PG04	PG04_0185
603	603_0	pyridoxal phosphate-dependent aminotransferase	EQH18_09775	Strain-dependent	Suppressive	SPD_1791	SPT_1974	SP_1994	Amino acid metabolism	PG04	PG04_0185
584	584_0	threonine synthase	EQH18_10210	Non-essential	Positive	SPD_1877	SPT_2061	SP_2066	Amino acid metabolism	PG04	PG04_0185
2729	2729_0	UDP-N-acetylglucosamine--LPS N-acetylglucosamine transferase	EQH18_01755	Non-essential	Synthetic lethality	NA	NA	NA	Capsule metabolism	PG04	PG04_0185
2093	2093_0	capsular biosynthesis protein	EQH18_01785	Non-essential	Negative	NA	NA	NA	Capsule metabolism	PG04	PG04_0185
1574	1574_0	PTS alpha-glucoside transporter subunit IIB	EQH18_02310	Non-essential	Negative	NA	NA	NA	Carbohydrate metabolism	PG04	PG04_0185
886	886_0	pyruvate oxidase	EQH18_03460	Non-essential	Positive	SPD_0636	SPT_0746	SP_0730	Carbohydrate metabolism	PG04	PG04_0185
1884	1884_0	phosphopentomutase	EQH18_03935	Non-essential	Positive	SPD_0724	SPT_1373	SP_0829	Carbohydrate metabolism	PG04	PG04_0185
1403	1403_3	ribose-phosphate diphosphokinase	EQH18_06010	Non-essential	Positive	SPD_0980	SPT_1140	SP_1095	Carbohydrate metabolism	PG04	PG04_0185
1271	1271_0	glycosyltransferase	EQH18_06110	Strain-dependent	Suppressive	SPD_0960	SPT_1118	SP_1075	Carbohydrate metabolism	PG04	PG04_0185
759	759_0	6-phosphogluconolactonase	EQH18_07190	Non-essential	Positive	SPD_1333	SPT_1442	SP_1506	Carbohydrate metabolism	PG04	PG04_0185
1864	1864_0	ribulose-phosphate 3-epimerase	EQH18_09710	Strain-dependent	Suppressive	SPD_1780	SPT_1962	SP_1983	Carbohydrate metabolism	PG04	PG04_0185
824	824_1	transketolase	EQH18_10030	Non-essential	Positive	SPD_1839	SPT_2025	SP_2030	Carbohydrate metabolism	PG04	PG04_0185
3292	3292_0	bacteriocin	EQH18_00790	Non-essential	Negative	NA	NA	NA	Celullar community	PG04	PG04_0185
626	626_0	bacteriocin	EQH18_02590	Non-essential	Negative	NA			Celullar community	PG04	PG04_0185
1047	1047_0	exodeoxyribonuclease VII large subunit	EQH18_05540	Strain-dependent	Synthetic lethality	SPD_1067	SPT_1019	SP_1207	DNA repair and editing	PG04	PG04_0185
1431	1431_0	methylated-DNA--[protein]-cysteine S-methyltransferase	EQH18_06990	Non-essential	Positive	SPD_1292	SPT_0812	SP_1463	DNA repair and editing	PG04	PG04_0185
2599	2599_0	V-type ATP synthase subunit K	EQH18_04345	Non-essential	Negative	NA	NA	NA	Energy metabolism	PG04	PG04_0185
671	671_0	L-lactate dehydrogenase	EQH18_05480	Non-essential	Positive	SPD_1078	SPT_1008	SP_1220	Energy metabolism	PG04	PG04_0185
410	410_0	molecular chaperone DnaJ	EQH18_02490	Strain-dependent	Synthetic lethality	SPD_0461	SPT_0552	SP_0519	Folding, sorting, degradation	PG04	PG04_0185
1018	1018_0	magnesium transporter CorA family protein	EQH18_00965	Strain-dependent	Synthetic lethality	SPD_0175	SPT_0221	SP_0185	Membrane transport	PG04	PG04_0185
808	808_0	magnesium transporter CorA family protein	EQH18_08405	Non-essential	Synthetic lethality	SPD_1561	SPT_1689	SP_1751	Membrane transport	PG04	PG04_0185
295	295_0	ABC transporter ATP-binding protein	EQH18_09150	Non-essential	Synthetic lethality	SPD_1667	SPT_1809	SP_1887	Membrane transport	PG04	PG04_0185
1907	1907_0	ABC transporter ATP-binding protein	EQH18_09155	Non-essential	Synthetic lethality	SPD_1668	SPT_1810	SP_1888	Membrane transport	PG04	PG04_0185
1560	1560_0	ABC transporter permease	EQH18_09160	Non-essential	Synthetic lethality	SPD_1669	SPT_1811	SP_1889	Membrane transport	PG04	PG04_0185
1632	1632_0	ABC transporter permease	EQH18_09165	Non-essential	Synthetic lethality	SPD_1670	SPT_1812	SP_1890	Membrane transport	PG04	PG04_0185
1779	1779_0	metal ABC transporter ATP-binding protein	EQH18_10845	Non-essential	Synthetic lethality	SPD_1999	SPT_2184	SP_2171	Membrane transport	PG04	PG04_0185
105	105_0	hypoxanthine phosphoribosyltransferase	EQH18_00055	Non-essential	Positive	SPD_0012	SPT_0046	SP_0012	Nucleotide metabolism	PG04	PG04_0185
1157	1157_0	adenylosuccinate synthase	EQH18_00115	Non-essential	Positive	SPD_0024	SPT_0059	SP_0019	Nucleotide metabolism	PG04	PG04_0185
387	387_0	phosphoribosylamine--glycine ligase	EQH18_00280	Non-essential	Positive	SPD_0058	SPT_0090	SP_0051	Nucleotide metabolism	PG04	PG04_0185
674	674_0	adenylosuccinate lyase	EQH18_00310	Strain-dependent	Positive	SPD_0062	SPT_0094	SP_0056	Nucleotide metabolism	PG04	PG04_0185
1187	1187_0	bifunctional (p)ppGpp synthetase/guanosine-3',5'-bis(diphosphate) 3'-pyrophosphohydrolase	EQH18_07865	Non-essential	Positive	SPD_1458	SPT_1585	SP_1645	Nucleotide metabolism	PG04	PG04_0185
773	773_0	LysR family transcriptional regulator	EQH18_04580	Strain-dependent	Synthetic lethality	SPD_0818	SPT_1272	SP_0927	Transcription	PG04	PG04_0185
543	543_0	elongation factor P	EQH18_02160	Strain-dependent	Synthetic lethality	SPD_0395	SPT_0470	SP_0435	Translation	PG04	PG04_0185
172	172_0	ribosome maturation factor RimP	EQH18_02645	Non-essential	Positive	SPD_0478	SPT_0582	SP_0552	Translation	PG04	PG04_0185
298	298_0	YlxQ-related RNA-binding protein	EQH18_02660	Strain-dependent	Synthetic lethality	SPD_0481	SPT_0585	SP_0555	Translation	PG04	PG04_0185
443	443_0	polyribonucleotide nucleotidyltransferase	EQH18_02815	Non-essential	Positive	SPD_0512	SPT_0617	SP_0588	Translation	PG04	PG04_0185
21	21_0	ribosome maturation factor RimM	EQH18_03700	Strain-dependent	Synthetic lethality	SPD_0678	SPT_1423	SP_0778	Translation	PG04	PG04_0185
574	574_0	methionine--tRNA ligase	EQH18_03755	Strain-dependent	Synthetic lethality	SPD_0689	SPT_1412	SP_0788	Translation	PG04	PG04_0185
421	421_0	TlyA family RNA methyltransferase	EQH18_05555	Non-essential	Positive	SPD_1064	SPT_1022		Translation	PG04	PG04_0185
869	869_0	ribonuclease Y	EQH18_08345	Strain-dependent	Positive	SPD_1549	SPT_1677	SP_1739	Translation	PG04	PG04_0185
540	540_0	ribosome small subunit-dependent GTPase A	EQH18_09715	Strain-dependent	Synthetic lethality	SPD_1781	SPT_1963	SP_1984	Translation	PG04	PG04_0185
2460	2460_0	hypothetical protein	EQH18_04700	Non-essential	Negative		SPT_1256		Unknown	PG04	PG04_0185
1528	1528_0	hypothetical protein	EQH18_05315	Non-essential	Negative	NA		NA	Unknown	PG04	PG04_0185
424	424_0	DUF177 domain-containing protein	EQH18_06295	Strain-dependent	Suppressive	SPD_1136	SPT_0947	SP_1280	Unknown	PG04	PG04_0185
935	935_0	hypothetical protein	EQH18_06780	Non-essential	Negative	SPD_1252	SPT_0852	SP_1422	Unknown	PG04	PG04_0185
953	953_0	DUF1836 domain-containing protein	EQH18_07000	Non-essential	Positive	SPD_1294	SPT_0810	SP_1465	Unknown	PG04	PG04_0185
1468	1468_0	transcriptional regulator	EQH18_09355	Non-essential	Negative	NA	SPT_1849		Unknown	PG04	PG04_0185
943	943_1	DNA alkylation repair protein	EQH18_10480	Non-essential	Positive	NA	NA	NA	Unknown	PG04	PG04_0185
1173	1173_0	ribonucleotide reductase assembly protein NrdI	EQH18_00885	Strain-dependent	Synthetic lethality	SPD_0160	SPT_0205	SP_0158	Various metabolism	PG04	PG04_0185
2244	2244_0	N-acetyltransferase	EQH18_06995	Non-essential	Positive	SPD_1293	SPT_0811	SP_1464	Various metabolism	PG04	PG04_0185

## Sheet: Fig_4c
Time (hours)	PG04 Mg 2.5 mM	PG04 Mg 2.5 mM	PG04 Mg 2.5 mM	PG04_0185 Mg 2.5 mM	PG04_0185 Mg 2.5 mM	PG04_0185 Mg 2.5 mM	PG04 Mg 0.15 mM	PG04 Mg 0.15 mM	PG04 Mg 0.15 mM	PG04_0185 Mg 0.15 mM	PG04_0185 Mg 0.15 mM	PG04_0185 Mg 0.15 mM	PG04 Mg 2.5 mM HexaCo uM	PG04 Mg 2.5 mM HexaCo uM	PG04 Mg 2.5 mM HexaCo uM	PG04_0185 Mg 2.5 mM HexaCo uM	PG04_0185 Mg 2.5 mM HexaCo uM	PG04_0185 Mg 2.5 mM HexaCo uM	PG04 Mg 0.15 mM HexaCo uM	PG04 Mg 0.15 mM HexaCo uM	PG04 Mg 0.15 mM HexaCo uM	PG04_0185 Mg 0.15 mM HexaCo uM	PG04_0185 Mg 0.15 mM HexaCo uM	PG04_0185 Mg 0.15 mM HexaCo uM
0	0.094	0.119	0.114	0.122	0.112	0.085	0.119	0.116	0.125	0.111	0.11	0.109	0.114	0.117	0.121	0.114	0.117	0.109	0.118	0.12	0.122	0.12	0.116	0.116
0.5	0.094	0.119	0.114	0.122	0.112	0.085	0.119	0.116	0.125	0.111	0.11	0.109	0.114	0.117	0.121	0.114	0.117	0.109	0.118	0.12	0.122	0.12	0.116	0.116
1	0.094	0.119	0.114	0.122	0.112	0.085	0.119	0.116	0.125	0.111	0.11	0.109	0.114	0.117	0.121	0.114	0.117	0.109	0.118	0.12	0.122	0.12	0.116	0.116
1.5	0.108	0.128	0.123	0.13	0.12	0.109	0.119	0.117	0.127	0.114	0.114	0.112	0.125	0.127	0.131	0.122	0.123	0.114	0.126	0.127	0.128	0.125	0.119	0.118
2	0.125	0.153	0.143	0.139	0.128	0.108	0.119	0.117	0.127	0.114	0.114	0.112	0.139	0.141	0.145	0.124	0.128	0.118	0.125	0.127	0.128	0.124	0.119	0.119
2.5	0.17	0.196	0.188	0.163	0.149	0.136	0.124	0.122	0.132	0.118	0.117	0.115	0.167	0.172	0.18	0.137	0.148	0.137	0.125	0.128	0.129	0.123	0.118	0.117
3	0.262	0.297	0.279	0.208	0.184	0.167	0.13	0.127	0.136	0.119	0.118	0.118	0.235	0.238	0.25	0.164	0.173	0.165	0.129	0.131	0.132	0.122	0.117	0.116
3.5	0.406	0.441	0.428	0.301	0.274	0.235	0.143	0.143	0.15	0.124	0.121	0.121	0.342	0.349	0.364	0.211	0.235	0.221	0.135	0.138	0.14	0.125	0.119	0.119
4	0.625	0.669	0.648	0.488	0.427	0.402	0.165	0.171	0.171	0.13	0.126	0.127	0.529	0.516	0.54	0.314	0.362	0.324	0.14	0.143	0.143	0.123	0.119	0.119
4.5	0.668	0.723	0.683	0.704	0.66	0.632	0.199	0.21	0.2	0.138	0.132	0.135	0.689	0.64	0.637	0.477	0.548	0.502	0.144	0.149	0.149	0.123	0.119	0.118
5	0.662	0.708	0.694	0.792	0.754	0.73	0.256	0.269	0.258	0.148	0.139	0.145	0.659	0.631	0.612	0.631	0.733	0.699	0.156	0.159	0.16	0.124	0.12	0.119
5.5	0.679	0.714	0.711	0.774	0.788	0.774	0.339	0.356	0.338	0.16	0.15	0.16	0.658	0.639	0.625	0.644	0.729	0.701	0.164	0.169	0.169	0.124	0.12	0.119
6	0.695	0.724	0.725	0.805	0.803	0.777	0.451	0.46	0.45	0.179	0.164	0.177	0.699	0.681	0.661	0.614	0.711	0.672	0.177	0.181	0.182	0.125	0.12	0.118
6.5	0.71	0.742	0.746	0.827	0.837	0.806	0.586	0.588	0.585	0.207	0.185	0.203	0.721	0.701	0.68	0.649	0.711	0.667	0.194	0.201	0.199	0.124	0.12	0.118
7	0.719	0.741	0.754	0.832	0.845	0.813	0.686	0.66	0.686	0.248	0.222	0.245	0.723	0.705	0.683	0.702	0.753	0.703	0.215	0.224	0.219	0.124	0.12	0.117
7.5	0.737	0.759	0.779	0.842	0.851	0.815	0.701	0.68	0.709	0.31	0.269	0.301	0.734	0.721	0.696	0.719	0.769	0.723	0.248	0.26	0.252	0.126	0.122	0.118
8	0.742	0.764	0.789	0.844	0.855	0.82	0.702	0.681	0.714	0.403	0.348	0.392	0.738	0.733	0.707	0.718	0.776	0.741	0.287	0.299	0.288	0.126	0.122	0.119
8.5	0.746	0.774	0.804	0.848	0.86	0.827	0.697	0.679	0.713	0.518	0.45	0.514	0.737	0.738	0.719	0.719	0.789	0.759	0.335	0.351	0.344	0.135	0.132	0.132
9	0.761	0.786	0.81	0.85	0.851	0.812	0.695	0.676	0.708	0.624	0.553	0.626	0.739	0.74	0.724	0.723	0.778	0.743	0.396	0.41	0.393	0.132	0.127	0.122
9.5	0.764	0.789	0.811	0.848	0.847	0.81	0.692	0.672	0.703	0.691	0.64	0.694	0.737	0.738	0.727	0.73	0.777	0.748	0.449	0.466	0.45	0.132	0.129	0.124
10	0.767	0.791	0.811	0.847	0.841	0.807	0.688	0.668	0.697	0.72	0.69	0.727	0.736	0.738	0.729	0.737	0.778	0.756	0.506	0.521	0.509	0.136	0.134	0.127
10.5	0.772	0.797	0.813	0.851	0.842	0.811	0.688	0.668	0.698	0.734	0.713	0.739	0.737	0.739	0.732	0.737	0.777	0.757	0.557	0.568	0.557	0.139	0.139	0.129
11	0.768	0.789	0.808	0.847	0.832	0.802	0.683	0.663	0.692	0.733	0.714	0.735	0.73	0.734	0.73	0.743	0.773	0.747	0.587	0.591	0.585	0.142	0.142	0.129
11.5	0.766	0.787	0.805	0.844	0.825	0.797	0.68	0.661	0.689	0.734	0.714	0.736	0.725	0.73	0.732	0.75	0.773	0.742	0.6	0.599	0.6	0.148	0.149	0.132
12	0.766	0.783	0.801	0.844	0.821	0.798	0.678	0.658	0.686	0.733	0.716	0.734	0.72	0.723	0.73	0.758	0.771	0.74	0.603	0.601	0.605	0.159	0.16	0.141

## Sheet: Fig_4d
Strain	Binomial call	HexaCo ug/mL	Growth rate	Doubling time	Time to max rate	Max OD	SP_0185 log2(FC)	SP_1751 log2(FC)
BHN97	Essential	0	0.0121207	57.1871	240	0.778	9.49121	8.73373
D39	Essential	0	0.00910379	76.1383	300	0.736	9.6023	9.00571
PG04	Non essential	0	0.00921404	75.2273	360	0.714	9.22007	8.67517
PG04_0185	Knockout	0	0.0086871	79.7904	510	0.739	9.22007	8.67517
PG06	Non essential	0	0.00874005	79.307	360	0.729	9.44088	8.43782
Taiwan19F	Non essential	0	0.00776367	89.2809	240	0.654	10.2253	8.81414
TIGR4	Essential	0	0.0113836	60.8898	300	0.635	8.43541	8.00329
PG16	Essential	0	0.0119744	57.8857	270	0.655	9.06442	8.458
PG27	Essential	0	0.00147589	469.647	90	0.138	9.37949	8.68819
PG28	Essential	0	0.0120423	57.5593	270	0.585	8.96009	7.77888
BHN97	Essential	75	0.001469	471.85	90	0.219	9.49121	8.73373
D39	Essential	50	0.00095762	723.825	90	0.177	9.6023	9.00571
PG04	Non essential	50	0.00526938	131.542	540	0.605	9.22007	8.67517
PG04_0185	Knockout	50	0.00179631	385.872	720	0.16	9.22007	8.67517
PG06	Non essential	50	0.00544978	127.188	630	0.63	9.44088	8.43782
Taiwan19F	Non essential	75	0.00586795	118.124	450	0.733	10.2253	8.81414
TIGR4	Essential	50	0.00121709	569.514	510	0.156	8.43541	8.00329
PG16	Essential	50	0.00291283	237.963	90	0.149	9.06442	8.458
PG27	Essential	50	0.00253653	273.266	90	0.12	9.37949	8.68819
PG28	Essential	50	0.00337742	205.23	90	0.133	8.96009	7.77888

## Sheet: Fig_4f
Strain	SP_0185 log2(meanFC)	SP_0185_Binomial	SP_1751 log2(meanFC)	SP_1751_binomial
PG01	9.89706	Non-Essential	9.04305	Non-Essential
PG02	9.77435	Non-Essential	9.10185	Non-Essential
PG04	9.22008	Non-Essential	8.67517	Non-Essential
PG06	9.44088	Non-Essential	8.43782	Non-Essential
PG09	9.13875	Non-Essential	8.75301	Non-Essential
PG12	9.68935	Non-Essential	8.58616	Non-Essential
PG13	9.13852	Non-Essential	8.47871	Non-Essential
PG15	9.2489	Uncertain	8.77022	Non-Essential
PG16	9.06442	Essential	8.458	Non-Essential
PG18	9.13003	Essential	8.15638	Non-Essential
PG21	9.39318	Non-Essential	8.82568	Non-Essential
PG22	9.6475	Non-Essential	9.07309	Non-Essential
PG24	9.12162	Essential	8.64897	Non-Essential
PG27	9.37949	Essential	8.68819	Non-Essential
PG28	8.96009	Essential	7.77888	Non-Essential
PG29	9.34146	Non-Essential	8.80458	Non-Essential
TIGR4-AC316	8.43541	Essential	8.00329	Non-Essential
D39-AC1770	9.6023	Essential	9.00571	Non-Essential
Taiwan-19F	10.2253	Non-Essential	8.81414	Non-Essential
BHN97	9.49121	Essential	8.73373	Non-Essential
CT-22F	9.23286	Uncertain	8.5851	Non-Essential
PG25	9.42821	Non-Essential	8.29256	Non-Essential
