# Supplementary material for: A bacterial pan-genome makes gene essentiality strain-dependent and evolvable
Source: Nat Microbiol. 2022 Sep 12;7(10):1580–92. doi: 10.1038/s41564-022-01208-7 (PMC9519441; doi:10.1038/s41564-022-01208-7)
Supplement: Source Data Fig. 5 — Genetic interactions (a subset of Supplementary Data 11) and suppressive mutations (a subset of Supplementary Table 10). [file 41564_2022_1208_MOESM9_ESM.xlsx]

## Sheet: Fig_5b_GIs
Cluster	Subcluster	Gene product	locus tag	Essentialome class	Genetic interaction	D39_locus	Taiwan19F_locus	TIGR4_locus	Category	WT strain	Knockout strain
1614	1614_0	DNA adenine methylase	EQH20_08465	Non-essential	Synthetic lethality	NA	NA	NA	Unknown	PG06	PG06_1205
1817	1817_0	sugar transferase	EQH20_01680	Non-essential	Negative	SPD_0319		NA	Capsule metabolism	PG06	PG06_1205
2836	2836_0	UDP-galactopyranose mutase	EQH20_01725	Accesory	Synthetic lethality	SPD_0327	NA	NA	Capsule metabolism	PG06	PG06_1205
3136	3136_0	acyltransferase	EQH20_01720	Non-essential	Synthetic lethality	NA	NA	NA	Capsule metabolism	PG06	PG06_1205
3391	3391_0	glycosyltransferase	EQH20_01705	Non-essential	Synthetic lethality	NA	NA	NA	Capsule metabolism	PG06	PG06_1205
956	956_0	DUF4422 domain-containing protein	EQH20_01685	Accesory	Negative	NA	NA	NA	Capsule metabolism	PG06	PG06_1205
1269	1269_0	ATP-dependent zinc metalloprotease FtsH	EQH20_00060	Strain-dependent	Synthetic lethality	SPD_0013	SPT_0047	SP_0013	Cell division	PG06	PG06_1205
905	905_0	nucleoside deaminase	EQH20_00115	Non-essential	Synthetic lethality	SPD_0025	SPT_0060	SP_0020	Nucleotide metabolism	PG06	PG06_1205
1384	1384_0	ribonuclease J	EQH20_00645	Strain-dependent	Synthetic lethality	SPD_0130	SPT_0169	SP_0121	Translation	PG06	PG06_1205
1735	1735_0	tRNA (adenosine(37)-N6)-threonylcarbamoyltransferase complex transferase subunit TsaD	EQH20_00685	Strain-dependent	Synthetic lethality	SPD_0136	SPT_0176	SP_0129	Translation	PG06	PG06_1205
1018	1018_0	magnesium transporter CorA family protein	EQH20_00905	Strain-dependent	Synthetic lethality	SPD_0175	SPT_0221	SP_0185	Membrane transport	PG06	PG06_1205
198	198_0	transcriptional regulator Spx	EQH20_00925	Strain-dependent	Synthetic lethality	SPD_0178	SPT_0240	SP_0189	Transcription	PG06	PG06_1205
46	46_0	30S ribosomal protein S19	EQH20_01025	Strain-dependent	Synthetic lethality	SPD_0197	SPT_0260	SP_0213	Translation	PG06	PG06_1205
137	137_0	50S ribosomal protein L15	EQH20_01100	Strain-dependent	Synthetic lethality	SPD_0212	SPT_0275	SP_0229	Translation	PG06	PG06_1205
902	902_0	tyrosine-protein kinase	EQH20_01675	Accesory	Negative	SPD_0318	SPT_0395	SP_0349	Capsule metabolism	PG06	PG06_1205
1329	1329_0	transporter	EQH20_01830	Strain-dependent	Synthetic lethality	SPD_0350	SPT_0430	SP_0385	Unknown	PG06	PG06_1205
957	957_0	sensor histidine kinase	EQH20_01835	Strain-dependent	Synthetic lethality	SPD_0351	SPT_0431	SP_0386	Signal transduction	PG06	PG06_1205
1258	1258_0	transcription antitermination factor NusB	EQH20_02055	Strain-dependent	Synthetic lethality	SPD_0393	SPT_0468	SP_0433	Transcription	PG06	PG06_1205
964	964_0	Asp23/Gls24 family envelope stress response protein	EQH20_02060	Strain-dependent	Synthetic lethality	SPD_0394	SPT_0469	SP_0434	Unknown	PG06	PG06_1205
161	161_0	undecaprenyl-diphosphate phosphatase	EQH20_02175	Strain-dependent	Synthetic lethality	NA	SPT_0495	SP_0457	Lipid metabolism	PG06	PG06_1205
634	634_0	heat-inducible transcriptional repressor HrcA	EQH20_02380	Non-essential	Synthetic lethality	SPD_0458	SPT_0548	SP_0515	Transcription	PG06	PG06_1205
410	410_0	molecular chaperone DnaJ	EQH20_02405	Strain-dependent	Synthetic lethality	SPD_0461	SPT_0552	SP_0519	Folding, sorting, degradation	PG06	PG06_1205
1399	1399_0	30S ribosome-binding factor RbfA	EQH20_02575	Non-essential	Synthetic lethality	SPD_0483	SPT_0587	SP_0557	Translation	PG06	PG06_1205
1035	1035_0	serine O-acetyltransferase	EQH20_02720	Strain-dependent	Synthetic lethality	SPD_0513	SPT_0618	SP_0589	Amino acid metabolism	PG06	PG06_1205
349	349_0	ribonuclease J	EQH20_02810	Strain-dependent	Synthetic lethality	SPD_0533	SPT_0638	SP_0613	Transcription	PG06	PG06_1205
340	340_0	30S ribosomal protein S16	EQH20_03550	Strain-dependent	Synthetic lethality	SPD_0674	SPT_0787	SP_0775	Translation	PG06	PG06_1205
21	21_0	ribosome maturation factor RimM	EQH20_03570	Strain-dependent	Synthetic lethality	SPD_0678	SPT_1423	SP_0778	Translation	PG06	PG06_1205
368	368_0	tRNA (guanosine(37)-N1)-methyltransferase TrmD	EQH20_03575	Strain-dependent	Synthetic lethality	SPD_0679	SPT_1422	SP_0779	Translation	PG06	PG06_1205
409	409_0	response regulator transcription factor	EQH20_03670	Non-essential	Synthetic lethality	SPD_0701	SPT_1401	SP_0798	Signal transduction	PG06	PG06_1205
773	773_0	LysR family transcriptional regulator	EQH20_04275	Strain-dependent	Synthetic lethality	SPD_0818	SPT_1272	SP_0927	Transcription	PG06	PG06_1205
950	950_0	GTPase Era	EQH20_04495	Strain-dependent	Synthetic lethality	SPD_0857	SPT_1234	SP_0969	Cell growth and death	PG06	PG06_1205
167	167_0	preprotein translocase subunit SecG	EQH20_04520	Strain-dependent	Synthetic lethality	SPD_0861	SPT_1229	SP_0974	Membrane transport	PG06	PG06_1205
1356	1356_0	5'-methylthioadenosine/adenosylhomocysteine nucleosidase	EQH20_04610	Strain-dependent	Synthetic lethality	SPD_0877	SPT_1213	SP_0991	Amino acid metabolism	PG06	PG06_1205
2166	2166_0	DUF536 domain-containing protein	EQH20_04615	Non-essential	Synthetic lethality	SPD_0878	SPT_1212	SP_0992	Transcription	PG06	PG06_1205
2253	2253_0	tRNA uridine-5-carboxymethylaminomethyl(34) synthesis GTPase MnmE	EQH20_04740	Strain-dependent	Synthetic lethality	SPD_0902	SPT_1069	SP_1016	Translation	PG06	PG06_1205
1113	1113_0	threonylcarbamoyl-AMP synthase	EQH20_04770	Strain-dependent	Synthetic lethality	SPD_0908	SPT_1074	SP_1022	Translation	PG06	PG06_1205
1835	1835_0	DNA helicase PcrA	EQH20_05090	Strain-dependent	Synthetic lethality	SPD_0973	SPT_1133	SP_1087	Replication	PG06	PG06_1205
1033	1033_0	phosphate acetyltransferase	EQH20_05150	Non-essential	Synthetic lethality	SPD_0985	SPT_1145	SP_1100	Carbohydrate metabolism	PG06	PG06_1205
1300	1300_0	ribosomal-processing cysteine protease Prp	EQH20_05180	Strain-dependent	Synthetic lethality	SPD_0990	SPT_1152	SP_1106	Unknown	PG06	PG06_1205
1293	1293_0	polyprenyl synthetase family protein	EQH20_05570	Strain-dependent	Synthetic lethality	SPD_1065	SPT_1021	SP_1205	Various metabolism	PG06	PG06_1205
372	372_0	formate--tetrahydrofolate ligase	EQH20_05670	Strain-dependent	Synthetic lethality	SPD_1087	SPT_0999	SP_1229	Cofactor and vitamin metabolism	PG06	PG06_1205
2282	2282_0	phosphopantothenate--cysteine ligase	EQH20_05675	Strain-dependent	Synthetic lethality	SPD_1088	SPT_0998	SP_1230	Amino acid metabolism	PG06	PG06_1205
1363	1363_0	phosphopantothenoylcysteine decarboxylase	EQH20_05680	Strain-dependent	Synthetic lethality	SPD_1089	SPT_0997	SP_1231	Amino acid metabolism	PG06	PG06_1205
424	424_0	DUF177 domain-containing protein	EQH20_05910	Strain-dependent	Synthetic lethality	SPD_1136	SPT_0947	SP_1280	Unknown	PG06	PG06_1205
1629	1629_0	bifunctional oligoribonuclease/PAP phosphatase NrnA	EQH20_06005	Strain-dependent	Synthetic lethality	SPD_1153	SPT_0928	SP_1298	Nucleotide metabolism	PG06	PG06_1205
492	492_0	type B 50S ribosomal protein L31	EQH20_06010	Strain-dependent	Synthetic lethality	SPD_1154	SPT_0927	SP_1299	Translation	PG06	PG06_1205
198	198_1	Spx/MgsR family RNA polymerase-binding regulatory protein	EQH20_06380	Strain-dependent	Synthetic lethality	SPD_1236	SPT_0869	SP_1405	Transcription	PG06	PG06_1205
662	662_0	nicotinate phosphoribosyltransferase	EQH20_06460	Strain-dependent	Synthetic lethality	SPD_1251	SPT_0853	SP_1421	Cofactor and vitamin metabolism	PG06	PG06_1205
1825	1825_0	glutamine-hydrolyzing GMP synthase	EQH20_06585	Non-essential	Synthetic lethality	SPD_1274	SPT_0829	SP_1445	Nucleotide metabolism	PG06	PG06_1205
456	456_0	DUF4059 family protein	EQH20_06655	Non-essential	Synthetic lethality	SPD_1288	SPT_0816	SP_1459	Unknown	PG06	PG06_1205
578	578_0	aquaporin family protein	EQH20_06785	Non-essential	Synthetic lethality	SPD_1320	SPT_1428	SP_1491	Membrane transport	PG06	PG06_1205
1073	1073_2	phospho-sugar mutase	EQH20_06820	Strain-dependent	Synthetic lethality	SPD_1326	SPT_1435	SP_1498	Carbohydrate metabolism	PG06	PG06_1205
1543	1543_0	transcription elongation factor GreA	EQH20_06910	Strain-dependent	Synthetic lethality	SPD_1345	SPT_1455	SP_1517	Transcription	PG06	PG06_1205
1724	1724_0	endolytic transglycosylase MltG	EQH20_06915	Strain-dependent	Synthetic lethality	SPD_1346	SPT_1456	SP_1518	Unknown	PG06	PG06_1205
926	926_0	cation-translocating P-type ATPase	EQH20_07100	Strain-dependent	Synthetic lethality	SPD_1383	SPT_1493	SP_1551	Membrane transport	PG06	PG06_1205
2003	2003_0	metal ABC transporter ATP-binding protein	EQH20_07505	Non-essential	Synthetic lethality	SPD_1461	SPT_1588	SP_1648	Membrane transport	PG06	PG06_1205
43	43_0	metal ABC transporter permease	EQH20_07510	Non-essential	Synthetic lethality	SPD_1462	SPT_1589	SP_1649	Membrane transport	PG06	PG06_1205
2010	2010_0	metal ABC transporter substrate-binding lipoprotein/adhesin PsaA	EQH20_07515	Strain-dependent	Synthetic lethality	SPD_1463	SPT_1590	SP_1650	Membrane transport	PG06	PG06_1205
56	56_0	ATP-dependent DNA helicase RecG	EQH20_07750	Strain-dependent	Synthetic lethality	SPD_1507	SPT_1635	SP_1697	Replication	PG06	PG06_1205
1547	1547_0	GntR family transcriptional regulator	EQH20_07835	Strain-dependent	Synthetic lethality	SPD_1524	SPT_1652	SP_1714	Transcription	PG06	PG06_1205
914	914_0	glycoside hydrolase family 32 protein	EQH20_07890	Non-essential	Synthetic lethality	SPD_1534	SPT_1662	SP_1724	Carbohydrate metabolism	PG06	PG06_1205
1334	1334_0	nicotinate-nucleotide adenylyltransferase	EQH20_08005	Strain-dependent	Synthetic lethality	SPD_1557	SPT_1685	SP_1747	Cofactor and vitamin metabolism	PG06	PG06_1205
462	462_0	thioredoxin	EQH20_08060	Strain-dependent	Synthetic lethality	SPD_1567	SPT_1696	SP_1776	Various metabolism	PG06	PG06_1205
117	117_0	alpha,alpha-phosphotrehalase	EQH20_08630	Strain-dependent	Synthetic lethality	SPD_1663	SPT_1800	SP_1883	Carbohydrate metabolism	PG06	PG06_1205
91	91_0	tRNA (adenosine(37)-N6)-threonylcarbamoyltransferase complex ATPase subunit type 1 TsaE	EQH20_09065	Strain-dependent	Synthetic lethality	SPD_1743	SPT_1902	SP_1944	Translation	PG06	PG06_1205
533	533_0	16S rRNA (guanine(966)-N(2))-methyltransferase RsmD	EQH20_09155	Strain-dependent	Synthetic lethality	SPD_1767	SPT_1949	SP_1969	DNA repair and editing	PG06	PG06_1205
540	540_0	ribosome small subunit-dependent GTPase A	EQH20_09230	Strain-dependent	Synthetic lethality	SPD_1781	SPT_1963	SP_1984	Translation	PG06	PG06_1205
1613	1613_0	16S rRNA (adenine(1518)-N(6)/adenine(1519)-N(6))- dimethyltransferase RsmA	EQH20_09235	Strain-dependent	Synthetic lethality	SPD_1782	SPT_1964	SP_1985	Translation	PG06	PG06_1205
483	483_0	catabolite control protein A	EQH20_09320	Strain-dependent	Synthetic lethality	SPD_1797	SPT_1980	SP_1999	Transcription	PG06	PG06_1205
978	978_0	NAD(P)H-dependent glycerol-3-phosphate dehydrogenase	EQH20_09960	Strain-dependent	Synthetic lethality	SPD_1918	SPT_2101	SP_2091	Carbohydrate metabolism	PG06	PG06_1205
1803	1803_0	insulinase family protein	EQH20_10630	Non-essential	Synthetic lethality	SPD_2052	SPT_2243	SP_2225	Folding, sorting, degradation	PG06	PG06_1205
255	255_0	IMP dehydrogenase	EQH20_10645	Strain-dependent	Synthetic lethality	SPD_2055	SPT_2246	SP_2228	Nucleotide metabolism	PG06	PG06_1205

## Sheet: Fig_5b_Suppresors
WGS Run_sample ID	Strain	Target gene	Conclusion	breseq identified mutations (%)	Validation experiment
02_49	PG06	SP_1205	Knockout and Wt
02_61	PG06	SP_1205	Knockout	SP_1004 P960R , SP_1746 H91Y
02_50	PG06	SP_1205	Knockout and Wt
02_62	PG06	SP_1205	Knockout	SP_0750 T95K, SP_1004 P960R , SP_1746 H91Y
02_51	PG06	SP_1205	Knockout and Wt
02_63	PG06	SP_1205	Knockout	SP_0741 G163D, SP_1083 R38Q
02_52	PG16	SP_1205	Knockout and Wt	SP_1884 T34I (23.8)
01_26	PG16	SP_1205	Knockout and Wt	SP_0496 L398F (62.6%)
02_64	PG16	SP_1205	Knockout and Wt
02_53	PG16	SP_1205	Knockout and Wt
01_27	PG16	SP_1205	Knockout	SP_1659 H300Q (100%)
02_54	PG16	SP_1205	Knockout and Wt	SP_1884 T34I (23.0)
01_28	PG16	SP_1205	Knockout and Wt
02_56	PG16	SP_1205	Knockout	SP_1083 I394T (90.2), SP_1884 T34I
03_11	PG16	SP_1205	Knockout	SP_1083 I394T, SP_1884 T34I
03_12	PG16	SP_1205	Knockout	SP_1083 I394T, SP_1884 T34I
03_13	PG16	SP_1205	Knockout	SP_1083 I394T, SP_1884 T34I
03_14	PG16	SP_1205	Knockout	SP_1083 I394T, SP_1884 T34I
03_15	PG16	SP_1205	Knockout	SP_1083 I394T, SP_1884 T34I, SP_2205 S355F
03_53	PG16	SP_1205	Wild type	SP_1083 I394T (19.1)
03_63	PG16	SP_1205	Wild type
03_54	PG16	SP_1205	Knockout	SP_0012 T104A (92.1), SPD_1903 Q743* (94.3)	Yes
03_55	PG16	SP_1205	Knockout	SP_0012 T104A, SPD_1903 Q743*	Yes
03_56	PG16	SP_1205	Knockout and Wt	SP_0012 T104A (86.5), SP_1083 I394T (88.5), SPD_1903 Q743* (86.8)	Yes
03_57	PG16	SP_1205	Knockout and Wt	SP_0012 T104A (91.4), SP_1083 I394T, SPD_1903 Q743*	Yes
03_58	PG16	SP_1205	Knockout	SP_0012 T104A (93.2), SP_1083 I394T, SPD_1903 Q743* (94.5)	Yes
03_59	PG16	SP_1205	Knockout and Wt	SP_0012 L108S (72.7), SP_0268 R1209Q (71.2), SP_1083 I394T (79.3%)	Yes
03_60	PG16	SP_1205	Knockout and Wt		Yes
03_61	PG16	SP_1205	Knockout and Wt	SP_0012 T104A (92.1), SP_1083 I394T, SPD_1903 Q743* (89.7)	Yes
03_62	PG16	SP_1205	Knockout and Wt	SP_0012 E138*, SP_0674 M155V	Yes
03_64	PG16	SP_1205	Wild type	SP_1884 T34I (20.2)
03_74	PG16	SP_1205	Wild type	SP_1884 T34I (39.2)
03_65	PG16	SP_1205	Knockout	SP_0268 R1209Q (29.0), SP_1884 T34I (51.0)	Yes
03_66	PG16	SP_1205	Knockout	SP_0012 T104A (71.1), SP_1869 A128T (71.1), SP_1884 T34I (72.6), SPD_1903 Q743* (67.5)	Yes
03_67	PG16	SP_1205	Wild type	SP_1884 T34I (12.7)	Yes
03_68	PG16	SP_1205	Knockout	SP_0268 R1209Q (80.0), SP_1452 G37E (76.8), SP_1884 T34I (82.0)	Yes
03_69	PG16	SP_1205	Knockout	SP_0268 R1209Q (77.4), SP_1688 A24T (72.6), SP_1884 T34I (81.6)	Yes
03_70	PG16	SP_1205	Knockout	SP_0012 T104A (81.1), SP_1869 A128T (72.8), SP_1884 T34I (87.5), SPD_1903 Q743* (78.1)	Yes
03_71	PG16	SP_1205	Knockout	SP_0012 T104A (53.9), SP_1884 T34I (56.6)	Yes
03_72	PG16	SP_1205	Knockout	SP_0012 L108S (72.9), SP_0268 R1209Q (77.9), SP_1452 G37E (70.3), SP_1884 T34I (80.3), D1bp mutS (72.1)	Yes
03_73	PG16	SP_1205	Knockout	SP_0012 T104A (56.6), SP_1869 A128T (56.4), SP_1884 T34I (78), SPD_1903 Q743* (53)	Yes
02_58	TIGR4	SP_1205	Knockout	SP_0454 H581N (22.3), SP_1530 A430S (25.8)
02_60	TIGR4	SP_1205	Knockout	SP_0454 H581N , SP_1530 A430S
03_25	TIGR4	SP_1205	Knockout	SP_1530 A430S
03_16	TIGR4	SP_1205	Knockout	SP_0454 H581N , SP_1530 A430S
03_17	TIGR4	SP_1205	Knockout	SP_0454 H581N , SP_1530 A430S
03_18	TIGR4	SP_1205	Knockout	SP_0454 H581N , SP_1530 A430S , SP_1739 D235bp
03_19	TIGR4	SP_1205	Knockout	SP_0454 H581N , SP_1530 A430S
03_20	TIGR4	SP_1205	Knockout	SP_1530 A430S
03_21	TIGR4	SP_1205	Knockout	SP_0454 H581N , SP_1231 A107T, SP_1530 A430S
03_22	TIGR4	SP_1205	Knockout	SP_1530 A430S
03_24	TIGR4	SP_1205	Knockout	SP_0454 H581N , SP_1530 A430S
02_59	TIGR4	SP_1205	Knockout	SP_0290 V26L(21.0), SP_1176 A17P (80.7), SP_1530 A430S
02_66	TIGR4	SP_1205	Knockout	SP_0290 V26L , SP_0350 P67L , SP_1530 A430S
03_26	TIGR4	SP_1205	Knockout	SP_1176 A17P, SP_1530 A430S
03_27	TIGR4	SP_1205	Knockout	SP_1176 A17P, SP_1247 L265*, SP_1530 A430S
03_28	TIGR4	SP_1205	Knockout	SP_1176 A17P, SP_1530 A430S
03_29	TIGR4	SP_1205	Knockout	SP_1176 A17P, SP_1530 A430S
03_30	TIGR4	SP_1205	Knockout	SP_1176 A17P, SP_1530 A430S
03_75	TIGR4	SP_1205	Wild type	SP_1530 A430S (45.1)
03_85	TIGR4	SP_1205	Wild type	SP_0358 Q44* (16.7), SP_1530 A430S (75.1), SP_1645 S46L (15.7)
03_76	TIGR4	SP_1205	Knockout	SP_0358 Q44*, SP_1645 S46L
03_77	TIGR4	SP_1205	Knockout	SP_0358 Q44*, SP_1645 S46L
03_78	TIGR4	SP_1205	Knockout	SP_0358 Q44*, SP_1645 S46L
03_79	TIGR4	SP_1205	Knockout	SP_0358 Q44*, SP_1645 S46L
03_80	TIGR4	SP_1205	Knockout	SP_0358 Q44*, SP_1645 S46L
03_81	TIGR4	SP_1205	Knockout	SP_0358 Q44*, SP_1645 S46L
03_82	TIGR4	SP_1205	Knockout	SP_0082 A117S, SP_0358 Q44*, SP_1645 S46L
03_83	TIGR4	SP_1205	Knockout	SP_0358 Q44*, SP_1645 S46L
03_84	TIGR4	SP_1205	Knockout	SP_0358 Q44*, SP_1645 S46L, SP_2175 +C
03_86	TIGR4	SP_1205	Wild type	SP_1530 A430S (35.3)
03_96	TIGR4	SP_1205	Knockout	SP_0254 A495V (60.8), SP_1241 P645L (59.3), SP_1530 A430S (5.3)
03_87	TIGR4	SP_1205	Knockout	SP_0254 A495V, SP_1241 P645L
03_88	TIGR4	SP_1205	Knockout	SP_0254 A495V, SP_1241 P645L, SP_2157 P284R
03_89	TIGR4	SP_1205	Knockout	SP_0254 A495V, SP_1241 P645L
03_90	TIGR4	SP_1205	Knockout	SP_0012 M1M, SP_1885 H182N
03_91	TIGR4	SP_1205	Knockout	SP_0254 A495V, SP_1241 P645L
03_92	TIGR4	SP_1205	Knockout	SP_0254 A495V, SP_0965 A573S, SP_1241 P645L
03_93	TIGR4	SP_1205	Knockout	SP_0254 A495V, SP_1241 P645L
03_94	TIGR4	SP_1205	Knockout	SP_0254 A495V, SP_1241 P645L
03_95	TIGR4	SP_1205	Knockout	SP_0254 A495V, SP_1241 P645L
