# Supplementary material for: A bacterial pan-genome makes gene essentiality strain-dependent and evolvable
Source: Nat Microbiol. 2022 Sep 12;7(10):1580–92. doi: 10.1038/s41564-022-01208-7 (PMC9519441; doi:10.1038/s41564-022-01208-7)
Supplement: Source Data Fig. 6 — Genetic interactions (a subset of Supplementary Table 11), and suppressive mutations (a subset of Supplementary Table 10) and growth curves data. [file 41564_2022_1208_MOESM10_ESM.xlsx]

## Sheet: Fig_6a&c_GIs
Cluster	Subcluster	Gene product	locus tag	Essentialome class	Genetic interaction	D39_locus	Taiwan19F_locus	TIGR4_locus	Category	WT strain	Knockout strain
1189	1189_0	type I glutamate--ammonia ligase	EQH18_02405	Strain-dependent	Synthetic lethality	SPD_0448	SPT_0539	SP_0502	Amino acid metabolism	PG04	PG04_1229
314	314_0	dipeptidase PepV	EQH18_02960	Non-essential	Synthetic lethality	SPD_0542	SPT_0647	SP_0623	Amino acid metabolism	PG04	PG04_1229
227	227_0	serine hydroxymethyltransferase	EQH18_05085	Non-essential	Synthetic lethality	SPD_0910	SPT_1076	SP_1024	Amino acid metabolism	PG04	PG04_1229
26	26_0	homoserine dehydrogenase	EQH18_06480	Strain-dependent	Synthetic lethality	SPD_1195	NA	SP_1361	Amino acid metabolism	PG04	PG04_1229
603	603_0	pyridoxal phosphate-dependent aminotransferase	EQH18_09775	Strain-dependent	Suppressive	SPD_1791	SPT_1974	SP_1994	Amino acid metabolism	PG04	PG04_1229
902	902_0	polysaccharide biosynthesis tyrosine autokinase CpsD	EQH18_01745	Accesory	Negative	SPD_0318	SPT_0395	SP_0349	Capsule metabolism	PG04	PG04_1229
1864	1864_0	ribulose-phosphate 3-epimerase	EQH18_09710	Strain-dependent	Suppressive	SPD_1780	SPT_1962	SP_1983	Carbohydrate metabolism	PG04	PG04_1229
950	950_0	GTPase Era	EQH18_04800	Strain-dependent	Suppressive	SPD_0857	SPT_1234	SP_0969	Cell growth and death	PG04	PG04_1229
2000	2000_0	UDP-N-acetylglucosamine 1-carboxyvinyltransferase	EQH18_06075	Strain-dependent	Suppressive	SPD_0967	SPT_1127	SP_1081	Cell wall metabolism	PG04	PG04_1229
372	372_0	formate--tetrahydrofolate ligase	EQH18_05435	Strain-dependent	Synthetic lethality	SPD_1087	SPT_0999	SP_1229	Cofactor and vitamin metabolism	PG04	PG04_1229
1016	1016_0	exodeoxyribonuclease VII small subunit	EQH18_05545	Strain-dependent	Suppressive	SPD_1066	SPT_1020	SP_1206	DNA repair and editing	PG04	PG04_1229
1018	1018_0	magnesium transporter CorA family protein	EQH18_00965	Strain-dependent	Synthetic lethality	SPD_0175	SPT_0221	SP_0185	Membrane transport	PG04	PG04_1229
2041	2041_0	transporter substrate-binding domain-containing protein	EQH18_05380	Strain-dependent	Suppressive	SPD_1098	SPT_0988	SP_1241	Membrane transport	PG04	PG04_1229
488	488_3	amino acid ABC transporter ATP-binding protein	EQH18_05375	Strain-dependent	Suppressive	SPD_1099	SPT_0987	SP_1242	Membrane transport	PG04	PG04_1229
295	295_0	ABC transporter ATP-binding protein	EQH18_09150	Non-essential	Synthetic lethality	SPD_1667	SPT_1809	SP_1887	Membrane transport	PG04	PG04_1229
1907	1907_0	ABC transporter ATP-binding protein	EQH18_09155	Non-essential	Synthetic lethality	SPD_1668	SPT_1810	SP_1888	Membrane transport	PG04	PG04_1229
1560	1560_0	ABC transporter permease	EQH18_09160	Non-essential	Synthetic lethality	SPD_1669	SPT_1811	SP_1889	Membrane transport	PG04	PG04_1229
1632	1632_0	ABC transporter permease	EQH18_09165	Non-essential	Synthetic lethality	SPD_1670	SPT_1812	SP_1890	Membrane transport	PG04	PG04_1229
461	461_0	peptide ABC transporter substrate-binding protein	EQH18_09170	Non-essential	Synthetic lethality	SPD_1671	SPT_1813	SP_1891	Membrane transport	PG04	PG04_1229
1060	1060_1	tyrosine protein phosphatase	EQH18_01735	Accesory	Negative	NA	NA	NA	Capsule metabolism	PG04	PG04_1229
1817	1817_0	sugar transferase	EQH18_01750	Non-essential	Negative	SPD_0319		NA	Capsule metabolism	PG04	PG04_1229
2729	2729_0	UDP-N-acetylglucosamine--LPS N-acetylglucosamine transferase	EQH18_01755	Non-essential	Synthetic lethality	NA	NA	NA	Capsule metabolism	PG04	PG04_1229
2887	2887_0	multidrug MFS transporter	EQH18_01760	Non-essential	Synthetic lethality	NA	NA	NA	Capsule metabolism	PG04	PG04_1229
508	508_0	DUF1447 family protein	EQH18_00685	Strain-dependent	Synthetic lethality	SPD_0131	SPT_0170	SP_0122	Unknown	PG04	PG04_1229
669	669_0	AI-2E family transporter	EQH18_04155	Strain-dependent	Suppressive	SPD_0768	SPT_1328	SP_0873	Unknown	PG04	PG04_1229
424	424_0	DUF177 domain-containing protein	EQH18_06295	Strain-dependent	Suppressive	SPD_1136	SPT_0947	SP_1280	Unknown	PG04	PG04_1229
674	674_0	adenylosuccinate lyase	EQH18_00310	Strain-dependent	Synthetic lethality	SPD_0062	SPT_0094	SP_0056	Nucleotide metabolism	PG04	PG04_1229
255	255_0	IMP dehydrogenase	EQH18_11150	Strain-dependent	Suppressive	SPD_2055	SPT_2246	SP_2228	Nucleotide metabolism	PG04	PG04_1229
198	198_0	transcriptional regulator Spx	EQH18_00985	Strain-dependent	Suppressive	SPD_0178	SPT_0240	SP_0189	Transcription	PG04	PG04_1229
173	173_0	MerR family transcriptional regulator	EQH18_02400	Strain-dependent	Synthetic lethality	SPD_0447	SPT_0538	SP_0501	Transcription	PG04	PG04_1229
198	198_1	Spx/MgsR family RNA polymerase-binding regulatory protein	EQH18_06695	Strain-dependent	Synthetic lethality	SPD_1236	SPT_0869	SP_1405	Transcription	PG04	PG04_1229
869	869_0	ribonuclease Y	EQH18_08345	Strain-dependent	Synthetic lethality	SPD_1549	SPT_1677	SP_1739	Translation	PG04	PG04_1229
1273	1273_0	S4 domain-containing protein YaaA	EQH18_11140	Non-essential	Synthetic lethality	SPD_2053	SPT_2244	SP_2226	Translation	PG04	PG04_1229
1173	1173_0	ribonucleotide reductase assembly protein NrdI	EQH18_00885	Strain-dependent	Synthetic lethality	SPD_0160	SPT_0205	SP_0158	Various metabolism	PG04	PG04_1229
2358	2358_0	cysteine desulfurase	EQH29_04210	Strain-dependent	Suppressive	SPD_0764	SPT_1332	SP_0869	Amino acid metabolism	PG16	PG16_1229_ESS_11
227	227_0	serine hydroxymethyltransferase	EQH29_05030	Non-essential	Synthetic lethality	SPD_0910	SPT_1076	SP_1024	Amino acid metabolism	PG16	PG16_1229_ESS_11
2056	2056_0	glycosyltransferase	EQH29_01775	Accesory	Synthetic lethality	NA	SPT_0397	NA	Capsule metabolism	PG16	PG16_1229_ESS_11
2502	2502_0	UDP-N-acetylglucosamine 2-epimerase (non-hydrolyzing)	EQH29_01800	Accesory	Synthetic lethality	NA	SPT_0402	SP_0357	Capsule metabolism	PG16	PG16_1229_ESS_11
1073	1073_0	phospho-sugar mutase	EQH29_07140	Accesory	Synthetic lethality	SPD_1326	SPT_1435	SP_1498	Carbohydrate metabolism	PG16	PG16_1229_ESS_11
1386	1386_0	DNA translocase FtsK	EQH29_04260	Universal	Suppressive	SPD_0774	SPT_1323	SP_0878	Cell division	PG16	PG16_1229_ESS_11
1147	1147_0	type I pantothenate kinase	EQH29_04065	Universal	Suppressive	SPD_0733	SPT_1364	SP_0839	Cofactor and vitamin metabolism	PG16	PG16_1229_ESS_11
1976	1976_0	Fe-S cluster assembly ATPase SufC	EQH29_04200	Universal	Suppressive	SPD_0762	SPT_1334	SP_0867	Cofactor and vitamin metabolism	PG16	PG16_1229_ESS_11
1068	1068_0	Fe-S cluster assembly protein SufD	EQH29_04205	Strain-dependent	Suppressive	SPD_0763	SPT_1333	SP_0868	Cofactor and vitamin metabolism	PG16	PG16_1229_ESS_11
724	724_0	SUF system NifU family Fe-S cluster assembly protein	EQH29_04215	Strain-dependent	Suppressive	SPD_0765	SPT_1331	SP_0870	Cofactor and vitamin metabolism	PG16	PG16_1229_ESS_11
2234	2234_0	Fe-S cluster assembly protein SufB	EQH29_04220	Strain-dependent	Suppressive	SPD_0766	SPT_1330	SP_0871	Cofactor and vitamin metabolism	PG16	PG16_1229_ESS_11
662	662_0	nicotinate phosphoribosyltransferase	EQH29_06765	Strain-dependent	Synthetic lethality	SPD_1251	SPT_0853	SP_1421	Cofactor and vitamin metabolism	PG16	PG16_1229_ESS_11
410	410_0	molecular chaperone DnaJ	EQH29_02520	Strain-dependent	Suppressive	SPD_0461	SPT_0552	SP_0519	Folding, sorting, degradation	PG16	PG16_1229_ESS_11
1435	1435_0	preprotein translocase subunit SecE	EQH29_09925	Strain-dependent	Synthetic lethality	SPD_1820	SPT_2004	SP_2008	Folding, sorting, degradation	PG16	PG16_1229_ESS_11
689	689_0	insulinase family protein	EQH29_11095	Non-essential	Synthetic lethality	SPD_2051	SPT_2242	SP_2224	Folding, sorting, degradation	PG16	PG16_1229_ESS_11
1803	1803_0	insulinase family protein	EQH29_11100	Non-essential	Synthetic lethality	SPD_2052	SPT_2243	SP_2225	Folding, sorting, degradation	PG16	PG16_1229_ESS_11
1121	1121_0	glycerol-3-phosphate 1-O-acyltransferase PlsY	EQH29_04120	Universal	Suppressive	SPD_0745	SPT_1352	SP_0851	Lipid metabolism	PG16	PG16_1229_ESS_11
342	342_0	amino acid ABC transporter substrate-binding protein	EQH29_00900	Non-essential	Synthetic lethality	SPD_0150	SPT_0195	SP_0148	Membrane transport	PG16	PG16_1229_ESS_11
440	440_0	threonine/serine exporter	EQH29_08300	Non-essential	Synthetic lethality	SPD_1541	SPT_1669	SP_1731	Membrane transport	PG16	PG16_1229_ESS_11
295	295_0	ABC transporter ATP-binding protein	EQH29_09145	Non-essential	Synthetic lethality	SPD_1667	SPT_1809	SP_1887	Membrane transport	PG16	PG16_1229_ESS_11
1907	1907_0	ABC transporter ATP-binding protein	EQH29_09150	Non-essential	Synthetic lethality	SPD_1668	SPT_1810	SP_1888	Membrane transport	PG16	PG16_1229_ESS_11
1560	1560_0	peptide ABC transporter permease	EQH29_09155	Non-essential	Synthetic lethality	SPD_1669	SPT_1811	SP_1889	Membrane transport	PG16	PG16_1229_ESS_11
1632	1632_0	ABC transporter permease	EQH29_09160	Non-essential	Synthetic lethality	SPD_1670	SPT_1812	SP_1890	Membrane transport	PG16	PG16_1229_ESS_11
461	461_0	peptide ABC transporter substrate-binding protein	EQH29_09165	Non-essential	Synthetic lethality	SPD_1671	SPT_1813	SP_1891	Membrane transport	PG16	PG16_1229_ESS_11
949	949_0	energy-coupling factor transporter transmembrane protein EcfT	EQH29_11070	Strain-dependent	Synthetic lethality	SPD_2046	SPT_2237	SP_2219	Membrane transport	PG16	PG16_1229_ESS_11
309	309_0	energy-coupling factor transporter ATPase	EQH29_11075	Non-essential	Synthetic lethality	SPD_2047	SPT_2238	SP_2220	Membrane transport	PG16	PG16_1229_ESS_11
2354	2354_0	energy-coupling factor transporter ATPase	EQH29_11080	Non-essential	Synthetic lethality	SPD_2048	SPT_2239	SP_2221	Membrane transport	PG16	PG16_1229_ESS_11
1841	1841_0	copper ABC transporter permease	EQH29_11130	Non-essential	Synthetic lethality	SPD_2058	SPT_2249	SP_2231	Membrane transport	PG16	PG16_1229_ESS_11
2171	2171_3	LytR family transcriptional regulator	EQH29_01750	Non-essential	Synthetic lethality	SPD_0315	SPT_0392	NA	Capsule metabolism	PG16	PG16_1229_ESS_11
3267	3267_2	PTS sugar transporter subunit IIB	EQH29_03100	Accesory	Synthetic lethality	NA	SPT_0668	NA	Carbohydrate metabolism	PG16	PG16_1229_ESS_11
508	508_0	DUF1447 family protein	EQH29_00770	Strain-dependent	Synthetic lethality	SPD_0131	SPT_0170	SP_0122	Unknown	PG16	PG16_1229_ESS_11
110	110_0	HAD family hydrolase	EQH29_03925	Strain-dependent	Synthetic lethality	SPD_0708	SPT_1394	SP_0805	Unknown	PG16	PG16_1229_ESS_11
669	669_0	AI-2E family transporter	EQH29_04230	Strain-dependent	Suppressive	SPD_0768	SPT_1328	SP_0873	Unknown	PG16	PG16_1229_ESS_11
18	18_0	DUF4044 domain-containing protein	EQH29_05305	Non-essential	Synthetic lethality	SPD_0963	SPT_1121	SP_1078	Unknown	PG16	PG16_1229_ESS_11
1142	1142_0	threonine/serine exporter family protein	EQH29_08295	Non-essential	Synthetic lethality	SPD_1540	SPT_1668	SP_1730	Unknown	PG16	PG16_1229_ESS_11
1745	1745_0	helix-turn-helix domain-containing protein	EQH29_11090	Strain-dependent	Synthetic lethality	SPD_2050	SPT_2241	SP_2223	Unknown	PG16	PG16_1229_ESS_11
674	674_0	adenylosuccinate lyase	EQH29_00400	Strain-dependent	Synthetic lethality	SPD_0062	SPT_0094	SP_0056	Nucleotide metabolism	PG16	PG16_1229_ESS_11
264	264_1	DNA topoisomerase IV subunit B	EQH29_04125	Universal	Suppressive	SPD_0746	SPT_1351	SP_0852	Replication	PG16	PG16_1229_ESS_11
356	356_0	DNA topoisomerase IV subunit A	EQH29_04130	Universal	Suppressive	SPD_0748	SPT_1349	SP_0855	Replication	PG16	PG16_1229_ESS_11
957	957_0	sensor histidine kinase	EQH29_01945	Strain-dependent	Synthetic lethality	SPD_0351	SPT_0431	SP_0386	Signal transduction	PG16	PG16_1229_ESS_11
35	35_0	translational GTPase TypA	EQH29_03275	Strain-dependent	Suppressive	SPD_0593	SPT_0705	SP_0681	Transcription	PG16	PG16_1229_ESS_11
515	515_0	DNA polymerase III subunit gamma/tau	EQH29_04190	Universal	Suppressive	SPD_0760	SPT_1336	SP_0865	Transcription	PG16	PG16_1229_ESS_11
1374	1374_0	redox-sensing transcriptional repressor Rex	EQH29_05365	Non-essential	Synthetic lethality	SPD_0976	SPT_1136	SP_1090	Transcription	PG16	PG16_1229_ESS_11
48	48_0	GntR family transcriptional regulator	EQH29_09980	Non-essential	Negative	SPD_1829	SPT_2016	SP_2020	Transcription	PG16	PG16_1229_ESS_11
1735	1735_0	tRNA (adenosine(37)-N6)-threonylcarbamoyltransferase complex transferase subunit TsaD	EQH29_00805	Strain-dependent	Suppressive	SPD_0136	SPT_0176	SP_0129	Translation	PG16	PG16_1229_ESS_11
543	543_0	elongation factor P	EQH29_02195	Strain-dependent	Suppressive	SPD_0395	SPT_0470	SP_0435	Translation	PG16	PG16_1229_ESS_11
1113	1113_0	threonylcarbamoyl-AMP synthase	EQH29_05020	Strain-dependent	Suppressive	SPD_0908	SPT_1074	SP_1022	Translation	PG16	PG16_1229_ESS_11
1706	1706_0	protein jag	EQH29_10075	Non-essential	Negative	SPD_1849	SPT_2035	SP_2040	Translation	PG16	PG16_1229_ESS_11
1273	1273_0	S4 domain-containing protein YaaA	EQH29_11105	Non-essential	Synthetic lethality	SPD_2053	SPT_2244	SP_2226	Translation	PG16	PG16_1229_ESS_11
462	462_0	thioredoxin	EQH29_08545	Strain-dependent	Suppressive	SPD_1567	SPT_1696	SP_1776	Various metabolism	PG16	PG16_1229_ESS_11
314	314_0	dipeptidase PepV	EQH29_03000	Non-essential	Synthetic lethality	SPD_0542	SPT_0647	SP_0623	Amino acid metabolism	PG16	PG16_1229_ESS_10
227	227_0	serine hydroxymethyltransferase	EQH29_05030	Non-essential	Synthetic lethality	SPD_0910	SPT_1076	SP_1024	Amino acid metabolism	PG16	PG16_1229_ESS_10
2502	2502_0	UDP-N-acetylglucosamine 2-epimerase (non-hydrolyzing)	EQH29_01800	Accesory	Negative	NA	SPT_0402	SP_0357	Capsule metabolism	PG16	PG16_1229_ESS_10
978	978_0	NAD(P)H-dependent glycerol-3-phosphate dehydrogenase	EQH29_10400	Strain-dependent	Synthetic lethality	SPD_1918	SPT_2101	SP_2091	Carbohydrate metabolism	PG16	PG16_1229_ESS_10
643	643_0	4-alpha-glucanotransferase	EQH29_10480	Non-essential	Synthetic lethality	SPD_1933	SPT_2115	SP_2107	Carbohydrate metabolism	PG16	PG16_1229_ESS_10
280	280_0	diacylglycerol kinase	EQH29_04745	Non-essential	Synthetic lethality	SPD_0856	SPT_1235	SP_0968	Cell wall metabolism	PG16	PG16_1229_ESS_10
662	662_0	nicotinate phosphoribosyltransferase	EQH29_06765	Strain-dependent	Synthetic lethality	SPD_1251	SPT_0853	SP_1421	Cofactor and vitamin metabolism	PG16	PG16_1229_ESS_10
410	410_0	molecular chaperone DnaJ	EQH29_02520	Strain-dependent	Suppressive	SPD_0461	SPT_0552	SP_0519	Folding, sorting, degradation	PG16	PG16_1229_ESS_10
689	689_0	insulinase family protein	EQH29_11095	Non-essential	Synthetic lethality	SPD_2051	SPT_2242	SP_2224	Folding, sorting, degradation	PG16	PG16_1229_ESS_10
342	342_0	amino acid ABC transporter substrate-binding protein	EQH29_00900	Non-essential	Synthetic lethality	SPD_0150	SPT_0195	SP_0148	Membrane transport	PG16	PG16_1229_ESS_10
295	295_0	ABC transporter ATP-binding protein	EQH29_09145	Non-essential	Synthetic lethality	SPD_1667	SPT_1809	SP_1887	Membrane transport	PG16	PG16_1229_ESS_10
1907	1907_0	ABC transporter ATP-binding protein	EQH29_09150	Non-essential	Synthetic lethality	SPD_1668	SPT_1810	SP_1888	Membrane transport	PG16	PG16_1229_ESS_10
1560	1560_0	peptide ABC transporter permease	EQH29_09155	Non-essential	Synthetic lethality	SPD_1669	SPT_1811	SP_1889	Membrane transport	PG16	PG16_1229_ESS_10
1632	1632_0	ABC transporter permease	EQH29_09160	Non-essential	Synthetic lethality	SPD_1670	SPT_1812	SP_1890	Membrane transport	PG16	PG16_1229_ESS_10
2354	2354_0	energy-coupling factor transporter ATPase	EQH29_11080	Non-essential	Synthetic lethality	SPD_2048	SPT_2239	SP_2221	Membrane transport	PG16	PG16_1229_ESS_10
2171	2171_3	LytR family transcriptional regulator	EQH29_01750	Non-essential	Synthetic lethality	SPD_0315	SPT_0392	NA	Capsule metabolism	PG16	PG16_1229_ESS_10
508	508_0	DUF1447 family protein	EQH29_00770	Strain-dependent	Synthetic lethality	SPD_0131	SPT_0170	SP_0122	Unknown	PG16	PG16_1229_ESS_10
1466	1466_0	KH domain-containing protein	EQH29_03730	Strain-dependent	Suppressive	SPD_0675	SPT_0788	SP_0776	Unknown	PG16	PG16_1229_ESS_10
1745	1745_0	helix-turn-helix domain-containing protein	EQH29_11090	Strain-dependent	Synthetic lethality	SPD_2050	SPT_2241	SP_2223	Unknown	PG16	PG16_1229_ESS_10
905	905_0	nucleoside deaminase	EQH29_00120	Non-essential	Negative	SPD_0025	SPT_0060	SP_0020	Nucleotide metabolism	PG16	PG16_1229_ESS_10
957	957_0	sensor histidine kinase	EQH29_01945	Strain-dependent	Synthetic lethality	SPD_0351	SPT_0431	SP_0386	Signal transduction	PG16	PG16_1229_ESS_10
751	751_0	Stp1/IreP family PP2C-type Ser/Thr phosphatase	EQH29_08310	Strain-dependent	Suppressive	SPD_1543	SPT_1671	SP_1733	Signal transduction	PG16	PG16_1229_ESS_10
624	624_0	flavodoxin	EQH29_06245	Strain-dependent	Suppressive	SPD_1152	SPT_0929	SP_1297	Various metabolism	PG16	PG16_1229_ESS_10
462	462_0	thioredoxin	EQH29_08545	Strain-dependent	Suppressive	SPD_1567	SPT_1696	SP_1776	Various metabolism	PG16	PG16_1229_ESS_10
1189	1189_0	type I glutamate--ammonia ligase	EQH41_02505	Strain-dependent	Synthetic lethality	SPD_0448	SPT_0539	SP_0502	Amino acid metabolism	TIGR4	TIGR4_1229
1035	1035_0	serine O-acetyltransferase	EQH41_02960	Strain-dependent	Synthetic lethality	SPD_0513	SPT_0618	SP_0589	Amino acid metabolism	TIGR4	TIGR4_1229
1356	1356_0	5'-methylthioadenosine/adenosylhomocysteine nucleosidase	EQH41_04945	Strain-dependent	Synthetic lethality	SPD_0877	SPT_1213	SP_0991	Amino acid metabolism	TIGR4	TIGR4_1229
398	398_0	2,3,4,5-tetrahydropyridine-2,6-dicarboxylate N-acetyltransferase	EQH41_10750	Non-essential	Negative	SPD_1923	SPT_2106	SP_2097	Amino acid metabolism	TIGR4	TIGR4_1229
2502	2502_0	UDP-N-acetylglucosamine 2-epimerase (non-hydrolyzing)	EQH41_01790	Accesory	Synthetic lethality	NA	SPT_0402	SP_0357	Capsule metabolism	TIGR4	TIGR4_1229
2216	2216_0	capsular polysaccharide biosynthesis protein CapF	EQH41_01800	Non-essential	Synthetic lethality	NA	NA	SP_0359	Capsule metabolism	TIGR4	TIGR4_1229
2171	2171_0	UDP-N-acetylglucosamine 2-epimerase (non-hydrolyzing)	EQH41_01805	Non-essential	Synthetic lethality	NA	NA	SP_0360	Capsule metabolism	TIGR4	TIGR4_1229
1271	1271_0	glycosyltransferase	EQH41_05365	Strain-dependent	Synthetic lethality	SPD_0960	SPT_1118	SP_1075	Carbohydrate metabolism	TIGR4	TIGR4_1229
1033	1033_0	phosphate acetyltransferase	EQH41_05485	Non-essential	Negative	SPD_0985	SPT_1145	SP_1100	Carbohydrate metabolism	TIGR4	TIGR4_1229
1073	1073_0	phospho-sugar mutase	EQH41_07425	Accesory	Synthetic lethality	SPD_1326	SPT_1435	SP_1498	Carbohydrate metabolism	TIGR4	TIGR4_1229
3267	3267_6	PTS sugar transporter subunit IIB	EQH41_03235	Non-essential	Synthetic lethality	NA	NA	NA	Carbohydrate metabolism	TIGR4	TIGR4_1229
3267	3267_5	PTS sugar transporter subunit IIB	EQH41_05935	Accesory	Synthetic lethality	NA	SPT_1029	NA	Carbohydrate metabolism	TIGR4	TIGR4_1229
1269	1269_0	ATP-dependent zinc metalloprotease FtsH	EQH41_00060	Strain-dependent	Synthetic lethality	SPD_0013	SPT_0047	SP_0013	Cell division	TIGR4	TIGR4_1229
70	70_0	cell filamentation protein Fic	EQH41_02870	Non-essential	Synthetic lethality	SPD_0496	SPT_0602	SP_0571	Cell division	TIGR4	TIGR4_1229
639	639_0	cell division regulator GpsB	EQH41_01870	Strain-dependent	Synthetic lethality	SPD_0339	SPT_0415	SP_0372	Cell growth and death	TIGR4	TIGR4_1229
186	186_0	peptidoglycan bridge formation alanyltransferase MurN	EQH41_03075	Non-essential	Negative	SPD_0536	SPT_0641	SP_0616	Cell wall metabolism	TIGR4	TIGR4_1229
280	280_0	diacylglycerol kinase	EQH41_04830	Non-essential	Synthetic lethality	SPD_0856	SPT_1235	SP_0968	Cell wall metabolism	TIGR4	TIGR4_1229
102	102_0	O-antigen ligase family protein	EQH41_09460	Strain-dependent	Synthetic lethality	SPD_1672	SPT_1814	SP_1893	Cell wall metabolism	TIGR4	TIGR4_1229
1239	1239_0	hemolysin III family protein	EQH41_07275	Non-essential	Positive	SPD_1295	SPT_0809	SP_1466	Cellular community	TIGR4	TIGR4_1229
251	251_0	bifunctional folylpolyglutamate synthase/dihydrofolate synthase	EQH41_00990	Non-essential	Synthetic lethality	SPD_0183	SPT_0245	SP_0197	Cofactor and vitamin metabolism	TIGR4	TIGR4_1229
372	372_0	formate--tetrahydrofolate ligase	EQH41_06080	Strain-dependent	Synthetic lethality	SPD_1087	SPT_0999	SP_1229	Cofactor and vitamin metabolism	TIGR4	TIGR4_1229
1808	1808_0	single-stranded-DNA-specific exonuclease RecJ	EQH41_03055	Strain-dependent	Synthetic lethality	SPD_0532	SPT_0637	SP_0611	DNA repair and editing	TIGR4	TIGR4_1229
1963	1963_0	DNA replication/repair protein RecF	EQH41_11455	Strain-dependent	Synthetic lethality	SPD_2054	SPT_2245	SP_2227	DNA repair and editing	TIGR4	TIGR4_1229
1896	1896_0	F0F1 ATP synthase subunit epsilon	EQH41_07480	Strain-dependent	Synthetic lethality	SPD_1334	SPT_1443	SP_1507	Energy metabolism	TIGR4	TIGR4_1229
1007	1007_0	F0F1 ATP synthase subunit C	EQH41_07515	Strain-dependent	Synthetic lethality	SPD_1341	SPT_1450	SP_1514	Energy metabolism	TIGR4	TIGR4_1229
567	567_0	ribonuclease HIII	EQH41_02035	Strain-dependent	Synthetic lethality	SPD_0368	SPT_0441	SP_0403	Folding, sorting, degradation	TIGR4	TIGR4_1229
410	410_0	molecular chaperone DnaJ	EQH41_02585	Strain-dependent	Synthetic lethality	SPD_0461	SPT_0552	SP_0519	Folding, sorting, degradation	TIGR4	TIGR4_1229
606	606_0	ATP-dependent Clp protease proteolytic subunit	EQH41_03705	Strain-dependent	Negative	SPD_0650	SPT_0761	SP_0746	Folding, sorting, degradation	TIGR4	TIGR4_1229
331	331_1	pyroglutamyl-peptidase I	EQH41_04255	Non-essential	Negative	SPD_0753	SPT_1344	SP_0860	Folding, sorting, degradation	TIGR4	TIGR4_1229
1037	1037_0	peptide deformylase	EQH41_07705	Non-essential	Negative	SPD_1381	SPT_1491	SP_1549	Folding, sorting, degradation	TIGR4	TIGR4_1229
1462	1462_0	co-chaperone GroES	EQH41_09650	Strain-dependent	Synthetic lethality	SPD_1710	SPT_1856	SP_1907	Folding, sorting, degradation	TIGR4	TIGR4_1229
1435	1435_0	preprotein translocase subunit SecE	EQH41_10235	Strain-dependent	Synthetic lethality	SPD_1820	SPT_2004	SP_2008	Folding, sorting, degradation	TIGR4	TIGR4_1229
1093	1093_0	enoyl-CoA hydratase	EQH41_02090	Strain-dependent	Synthetic lethality	SPD_0378	SPT_0452	SP_0415	Lipid metabolism	TIGR4	TIGR4_1229
1514	1514_0	acyl carrier protein	EQH41_02105	Strain-dependent	Synthetic lethality	SPD_0381	SPT_0455	SP_0418	Lipid metabolism	TIGR4	TIGR4_1229
342	342_0	amino acid ABC transporter substrate-binding protein	EQH41_00775	Non-essential	Synthetic lethality	SPD_0150	SPT_0195	SP_0148	Membrane transport	TIGR4	TIGR4_1229
336	336_0	phosphoenolpyruvate--protein phosphotransferase	EQH41_05840	Strain-dependent	Synthetic lethality	SPD_1039	SPT_1047	SP_1176	Membrane transport	TIGR4	TIGR4_1229
2041	2041_0	transporter substrate-binding domain-containing protein	EQH41_06135	Strain-dependent	Positive	SPD_1098	SPT_0988	SP_1241	Membrane transport	TIGR4	TIGR4_1229
2003	2003_0	metal ABC transporter ATP-binding protein	EQH41_08190	Non-essential	Synthetic lethality	SPD_1461	SPT_1588	SP_1648	Membrane transport	TIGR4	TIGR4_1229
43	43_0	metal ABC transporter permease	EQH41_08195	Non-essential	Synthetic lethality	SPD_1462	SPT_1589	SP_1649	Membrane transport	TIGR4	TIGR4_1229
1632	1632_0	ABC transporter permease	EQH41_09450	Non-essential	Positive	SPD_1670	SPT_1812	SP_1890	Membrane transport	TIGR4	TIGR4_1229
949	949_0	energy-coupling factor transporter transmembrane protein EcfT	EQH41_11415	Strain-dependent	Synthetic lethality	SPD_2046	SPT_2237	SP_2219	Membrane transport	TIGR4	TIGR4_1229
309	309_0	energy-coupling factor transporter ATPase	EQH41_11420	Non-essential	Synthetic lethality	SPD_2047	SPT_2238	SP_2220	Membrane transport	TIGR4	TIGR4_1229
2354	2354_0	energy-coupling factor transporter ATPase	EQH41_11425	Non-essential	Synthetic lethality	SPD_2048	SPT_2239	SP_2221	Membrane transport	TIGR4	TIGR4_1229
1329	1329_0	transporter	EQH41_01945	Strain-dependent	Synthetic lethality	SPD_0350	SPT_0430	SP_0385	Membrane transport	TIGR4	TIGR4_1229
219	219_0	ribose-phosphate pyrophosphokinase	EQH41_00185	Non-essential	Negative	SPD_0037	SPT_0069	SP_0031	Mobile element/pseudogene	TIGR4	TIGR4_1229
NA	NA	NA	EQH41_02295	NA	Synthetic lethality	NA	NA	NA	Unknown	TIGR4	TIGR4_1229
NA	NA	NA	EQH41_02970	NA	Synthetic lethality	NA	NA	NA	Unknown	TIGR4	TIGR4_1229
NA	NA	NA	EQH41_04035	NA	Synthetic lethality	NA	NA	NA	Unknown	TIGR4	TIGR4_1229
NA	NA	NA	EQH41_06690	NA	Synthetic lethality	NA	NA	NA	Unknown	TIGR4	TIGR4_1229
NA	NA	NA	EQH41_10265	NA	Synthetic lethality	NA	NA	NA	Unknown	TIGR4	TIGR4_1229
508	508_0	DUF1447 family protein	EQH41_00635	Strain-dependent	Synthetic lethality	SPD_0131	SPT_0170	SP_0122	Unknown	TIGR4	TIGR4_1229
964	964_0	Asp23/Gls24 family envelope stress response protein	EQH41_02180	Strain-dependent	Synthetic lethality	SPD_0394	SPT_0469	SP_0434	Unknown	TIGR4	TIGR4_1229
1466	1466_0	KH domain-containing protein	EQH41_03845	Strain-dependent	Synthetic lethality	SPD_0675	SPT_0788	SP_0776	Unknown	TIGR4	TIGR4_1229
110	110_0	HAD family hydrolase	EQH41_04010	Strain-dependent	Synthetic lethality	SPD_0708	SPT_1394	SP_0805	Unknown	TIGR4	TIGR4_1229
7	7_22	ISL3 family transposase	EQH41_04150	Non-essential	Synthetic lethality	NA	NA	SP_0836	Unknown	TIGR4	TIGR4_1229
266	266_0	DUF969 domain-containing protein	EQH41_04245	Non-essential	Negative	SPD_0751	SPT_1346	SP_0858	Unknown	TIGR4	TIGR4_1229
669	669_0	AI-2E family transporter	EQH41_04330	Strain-dependent	Synthetic lethality	SPD_0768	SPT_1328	SP_0873	Unknown	TIGR4	TIGR4_1229
2259	2259_0	pneumococcal histidine triad protein PhtD	EQH41_05000	Accesory	Synthetic lethality	SPD_0889	NA	SP_1003	Unknown	TIGR4	TIGR4_1229
54	54_0	ECF transporter S component	EQH41_06095	Non-essential	Synthetic lethality	SPD_1090	SPT_0996	SP_1232	Unknown	TIGR4	TIGR4_1229
456	456_0	DUF4059 family protein	EQH41_07240	Non-essential	Synthetic lethality	SPD_1288	SPT_0816	SP_1459	Unknown	TIGR4	TIGR4_1229
2098	2098_0	hypothetical protein	EQH41_07765	Accesory	Synthetic lethality			SP_1562	Unknown	TIGR4	TIGR4_1229
7	7_10	ISL3-like element IS1167A family transposase	EQH41_07855	Non-essential	Synthetic lethality	NA	NA	SP_1582	Unknown	TIGR4	TIGR4_1229
1745	1745_0	helix-turn-helix domain-containing protein	EQH41_11435	Strain-dependent	Synthetic lethality	SPD_2050	SPT_2241	SP_2223	Unknown	TIGR4	TIGR4_1229
1518	1518_0	DUF951 family protein	EQH41_00015	Strain-dependent	Synthetic lethality	SPD_0003	SPT_0003		Unknown	TIGR4	TIGR4_1229
1570	1570_0	(d)CMP kinase	EQH41_07965	Strain-dependent	Synthetic lethality	SPD_1428	SPT_1543	SP_1603	Nucleotide metabolism	TIGR4	TIGR4_1229
255	255_0	IMP dehydrogenase	EQH41_11460	Strain-dependent	Synthetic lethality	SPD_2055	SPT_2246	SP_2228	Nucleotide metabolism	TIGR4	TIGR4_1229
1835	1835_0	DNA helicase PcrA	EQH41_05425	Strain-dependent	Synthetic lethality	SPD_0973	SPT_1133	SP_1087	Replication	TIGR4	TIGR4_1229
409	409_0	response regulator transcription factor	EQH41_03970	Non-essential	Synthetic lethality	SPD_0701	SPT_1401	SP_0798	Signal transduction	TIGR4	TIGR4_1229
1258	1258_0	transcription antitermination factor NusB	EQH41_02175	Strain-dependent	Synthetic lethality	SPD_0393	SPT_0468	SP_0433	Transcription	TIGR4	TIGR4_1229
135	135_0	DNA-directed RNA polymerase subunit delta	EQH41_02465	Strain-dependent	Synthetic lethality	SPD_0441	SPT_0532	SP_0493	Transcription	TIGR4	TIGR4_1229
1665	1665_0	YlxR family protein	EQH41_02780	Strain-dependent	Synthetic lethality	SPD_0480	SPT_0584	SP_0554	Transcription	TIGR4	TIGR4_1229
35	35_0	translational GTPase TypA	EQH41_03415	Strain-dependent	Negative	SPD_0593	SPT_0705	SP_0681	Transcription	TIGR4	TIGR4_1229
773	773_0	LysR family transcriptional regulator	EQH41_04620	Strain-dependent	Synthetic lethality	SPD_0818	SPT_1272	SP_0927	Transcription	TIGR4	TIGR4_1229
198	198_1	Spx/MgsR family RNA polymerase-binding regulatory protein	EQH41_06940	Strain-dependent	Synthetic lethality	SPD_1236	SPT_0869	SP_1405	Transcription	TIGR4	TIGR4_1229
1543	1543_0	transcription elongation factor GreA	EQH41_07535	Strain-dependent	Synthetic lethality	SPD_1345	SPT_1455	SP_1517	Transcription	TIGR4	TIGR4_1229
1547	1547_0	GntR family transcriptional regulator	EQH41_08530	Strain-dependent	Synthetic lethality	SPD_1524	SPT_1652	SP_1714	Transcription	TIGR4	TIGR4_1229
1463	1463_0	DNA-directed RNA polymerase subunit omega	EQH41_08650	Non-essential	Synthetic lethality	SPD_1547	SPT_1675	SP_1737	Transcription	TIGR4	TIGR4_1229
1846	1846_0	LytR family transcriptional regulator	EQH41_09820	Strain-dependent	Synthetic lethality	SPD_1741	SPT_1900	SP_1942	Transcription	TIGR4	TIGR4_1229
471	471_0	pur operon repressor	EQH41_10000	Non-essential	Positive	SPD_1776	SPT_1958	SP_1979	Transcription	TIGR4	TIGR4_1229
483	483_0	catabolite control protein A	EQH41_10115	Strain-dependent	Synthetic lethality	SPD_1797	SPT_1980	SP_1999	Transcription	TIGR4	TIGR4_1229
2067	2067_0	tRNA uridine-5-carboxymethylaminomethyl(34) synthesis enzyme MnmG	EQH41_00625	Strain-dependent	Synthetic lethality	SPD_0129	SPT_0167	SP_0120	Translation	TIGR4	TIGR4_1229
2144	2144_0	tRNA (adenosine(37)-N6)-threonylcarbamoyltransferase complex dimerization subunit type 1 TsaB	EQH41_00665	Strain-dependent	Synthetic lethality	SPD_0134	SPT_0174	SP_0127	Translation	TIGR4	TIGR4_1229
1735	1735_0	tRNA (adenosine(37)-N6)-threonylcarbamoyltransferase complex transferase subunit TsaD	EQH41_00675	Strain-dependent	Synthetic lethality	SPD_0136	SPT_0176	SP_0129	Translation	TIGR4	TIGR4_1229
46	46_0	30S ribosomal protein S19	EQH41_01065	Strain-dependent	Synthetic lethality	SPD_0197	SPT_0260	SP_0213	Translation	TIGR4	TIGR4_1229
201	201_0	50S ribosomal protein L14	EQH41_01095	Strain-dependent	Synthetic lethality	SPD_0203	SPT_0266	SP_0219	Translation	TIGR4	TIGR4_1229
1956	1956_0	50S ribosomal protein L18	EQH41_01125	Strain-dependent	Synthetic lethality	SPD_0209	SPT_0272	SP_0226	Translation	TIGR4	TIGR4_1229
757	757_0	30S ribosomal protein S5	EQH41_01130	Strain-dependent	Synthetic lethality	SPD_0210	SPT_0273	SP_0227	Translation	TIGR4	TIGR4_1229
720	720_0	50S ribosomal protein L36	EQH41_01160	Strain-dependent	Synthetic lethality		SPT_0279	SP_0233	Translation	TIGR4	TIGR4_1229
340	340_0	30S ribosomal protein S16	EQH41_03840	Strain-dependent	Synthetic lethality	SPD_0674	SPT_0787	SP_0775	Translation	TIGR4	TIGR4_1229
21	21_0	ribosome maturation factor RimM	EQH41_03860	Strain-dependent	Synthetic lethality	SPD_0678	SPT_1423	SP_0778	Translation	TIGR4	TIGR4_1229
2253	2253_0	tRNA uridine-5-carboxymethylaminomethyl(34) synthesis GTPase MnmE	EQH41_05075	Strain-dependent	Synthetic lethality	SPD_0902	SPT_1069	SP_1016	Translation	TIGR4	TIGR4_1229
1113	1113_0	threonylcarbamoyl-AMP synthase	EQH41_05105	Strain-dependent	Synthetic lethality	SPD_0908	SPT_1074	SP_1022	Translation	TIGR4	TIGR4_1229
1331	1331_0	50S ribosomal protein L19	EQH41_06390	Strain-dependent	Synthetic lethality	SPD_1148	SPT_0933	SP_1293	Translation	TIGR4	TIGR4_1229
492	492_0	type B 50S ribosomal protein L31	EQH41_06420	Strain-dependent	Synthetic lethality	SPD_1154	SPT_0927	SP_1299	Translation	TIGR4	TIGR4_1229
339	339_0	50S ribosomal protein L10	EQH41_06685	Strain-dependent	Synthetic lethality	SPD_1188	SPT_0920	SP_1355	Translation	TIGR4	TIGR4_1229
2333	2333_0	23S rRNA methyltransferase	EQH41_06925	Non-essential	Negative	SPD_1233	SPT_0872	SP_1402	Translation	TIGR4	TIGR4_1229
2202	2202_0	30S ribosomal protein S21	EQH41_06985	Strain-dependent	Synthetic lethality	SPD_1245	SPT_0860	SP_1414	Translation	TIGR4	TIGR4_1229
1004	1004_0	30S ribosomal protein S6	EQH41_07655	Strain-dependent	Synthetic lethality	SPD_1370	SPT_1479	SP_1541	Translation	TIGR4	TIGR4_1229
904	904_0	30S ribosomal protein S15	EQH41_08075	Strain-dependent	Synthetic lethality	SPD_1439	SPT_1565	SP_1626	Translation	TIGR4	TIGR4_1229
91	91_0	tRNA (adenosine(37)-N6)-threonylcarbamoyltransferase complex ATPase subunit type 1 TsaE	EQH41_09830	Strain-dependent	Synthetic lethality	SPD_1743	SPT_1902	SP_1944	Translation	TIGR4	TIGR4_1229
540	540_0	ribosome small subunit-dependent GTPase A	EQH41_10030	Strain-dependent	Synthetic lethality	SPD_1781	SPT_1963	SP_1984	Translation	TIGR4	TIGR4_1229
1613	1613_0	16S rRNA (adenine(1518)-N(6)/adenine(1519)-N(6))- dimethyltransferase RsmA	EQH41_10035	Strain-dependent	Synthetic lethality	SPD_1782	SPT_1964	SP_1985	Translation	TIGR4	TIGR4_1229
1132	1132_0	50S ribosomal protein L34	EQH41_10080	Strain-dependent	Synthetic lethality	SPD_1790	SPT_1973	SP_1993	Translation	TIGR4	TIGR4_1229
2315	2315_0	50S ribosomal protein L33	EQH41_10240	Strain-dependent	Suppressive		SPT_2005	SP_2009	Translation	TIGR4	TIGR4_1229
275	275_0	50S ribosomal protein L32	EQH41_10965	Strain-dependent	Synthetic lethality	SPD_1963	SPT_2146	SP_2134	Translation	TIGR4	TIGR4_1229
1719	1719_0	HAD family hydrolase	EQH41_00535	Non-essential	Positive	SPD_0101	SPT_0138	SP_0104	Various metabolism	TIGR4	TIGR4_1229
2343	2343_0	glutaredoxin-like protein NrdH	EQH41_05850	Strain-dependent	Synthetic lethality	SPD_1041	SPT_1045	SP_1178	Various metabolism	TIGR4	TIGR4_1229
462	462_0	thioredoxin	EQH41_08865	Strain-dependent	Synthetic lethality	SPD_1567	SPT_1696	SP_1776	Various metabolism	TIGR4	TIGR4_1229

## Sheet: Fig_6a_Suppresors
WGS Run_sample ID	Strain	Target gene	Conclusion	breseq identified mutations (%)	Validation experiment
01_45	PG04	SP_1229	Knockout
01_46	PG04	SP_1229	Knockout	SP_0194 G40C
02_67	PG16	SP_1229	Knockout	SP_1645 S310F
03_06	PG16	SP_1229	Knockout	SP_1738 Y35C
03_07	PG16	SP_1229	Knockout	SP_1378 Q319*
03_08	PG16	SP_1229	Knockout	SP_1378 Q319*
03_09	PG16	SP_1229	Knockout and Wt	SP_1378 Q319* (91.1)
03_10	PG16	SP_1229	Knockout and Wt	SP_1378 Q319* (52.6)
02_71	PG16	SP_1229	Merodiploid
01_48	PG16	SP_1229	Knockout and Wt	SP_0918 Q136* (60.2%)
03_01	PG16	SP_1229	Knockout	SP_0918 Q136*, SP_1343 G495D, EQH29_08705 D1bp
03_02	PG16	SP_1229	Knockout	SP_0918 Q136*
03_03	PG16	SP_1229	Knockout	SP_0918 Q136*
03_04	PG16	SP_1229	Knockout	SP_0918 Q136*, SP_1243 G14A
03_05	PG16	SP_1229	Knockout	SP_0918 Q136*
02_68	PG16	SP_1229	Merodiploid	SP_0718 G170R , SP_1225 K27N
02_72	PG16	SP_1229	Merodiploid
03_31	PG16	SP_1229	Wild type	SP_0918 Q136* (18.5)
03_41	PG16	SP_1229	Knockout and Wt	SP_0918 Q136* (25.5)
03_32	PG16	SP_1229	Knockout and Wt	SP_0268 R1209Q (79.6)	Yes
03_33	PG16	SP_1229	Knockout	SP_0012 T104A, SPD_0642 K215N, SP_0918 Q136*, SP_1230 S38F, SPD_1903 Q743*	Yes
03_34	PG16	SP_1229	Knockout	SP_0268 R1209Q, SP_1230 S38F, SP_1688 A24T, D1bp SPD_1903, tRNA-Gln	Yes
03_35	PG16	SP_1229	Knockout and Wt	SP_0268 R1209Q (69.2), SP_1688 A24T (70.7), SP_1891 T577A (70.0)	Yes
03_36	PG16	SP_1229	Knockout and Wt	SP_0268 R1209Q (28.6)	Yes
03_37	PG16	SP_1229	Knockout and Wt	SP_0268 R1209Q (83.8), SP_0918 Q136* (90), SP_1688 A24T (86.4), tRNA-Gln (81)	Yes
03_38	PG16	SP_1229	Knockout and Wt		Yes
03_39	PG16	SP_1229	Knockout and Wt		Yes
03_40	PG16	SP_1229	Knockout and Wt	SP_1378 Q319* (44.8)	Yes
03_42	PG16	SP_1229	Wild type
03_52	PG16	SP_1229	Knockout and Wt
03_43	PG16	SP_1229	Knockout	SP_0012 T104A, SP_0346 E193K, SP_1645 S310F, SPD_1903 Q743*	Yes
03_44	PG16	SP_1229	Knockout	SP_1645 A378T	Yes
03_45	PG16	SP_1229	Knockout	SP_0012 T104A, SP_1645 S310F, SPD_1903 Q743*, SP_2215 D64N	Yes
03_46	PG16	SP_1229	Knockout and Wt	SP_0173 D1bp (46.5), SP_0927 T218I (49.5), SP_1263 D375Y (49.9)	Yes
03_47	PG16	SP_1229	Knockout and Wt	SP_0173 D1bp (85.2), SPD_0223 R245L (87.9), SP_0927 T218I (89.0), SP_1263 D375Y (90.3)	Yes
03_48	PG16	SP_1229	Knockout and Wt	SP_0927 T218I (71.0), SP_1151 Y32C, SP_1263 D375Y (74.7)	Yes
03_49	PG16	SP_1229	Knockout and Wt		Yes
03_50	PG16	SP_1229	Knockout and Wt	SP_0173 D1bp (63.6), SP_0927 T218I (64.1), SP_1263 D375Y (74.4)	Yes
03_51	PG16	SP_1229	Knockout	SP_0012 T104A (90.2), SP_0160 T87A (90.0), SPD_1903 Q743* (94.4)	Yes
01_49	TIGR4	SP_1229	Knockout	SP_1241 P645L
01_50	TIGR4	SP_1229	Knockout	SP_0187 Q249*

## Sheet: Fig_6b
Time (hours)	PG04 SDMM	PG04 SDMM	PG04 SDMM	PG04_1229 SDMM	PG04_1229 SDMM	PG04_1229 SDMM	PG04 SXT 3	PG04 SXT 3	PG04 SXT 3	PG04_1229 SXT 3	PG04_1229 SXT 3	PG04_1229 SXT 3	TIGR4 SDMM	TIGR4 SDMM	TIGR4 SDMM	TIGR4_1229 SDMM	TIGR4_1229 SDMM	TIGR4_1229 SDMM	TIGR4 SXT 3	TIGR4 SXT 3	TIGR4 SXT 3	TIGR4_1229 SXT 3	TIGR4_1229 SXT 3	TIGR4_1229 SXT 3	PG16 SDMM	PG16 SDMM	PG16 SDMM	PG16_1229 S2.2 SDMM	PG16_1229 S2.2 SDMM	PG16_1229 S2.2 SDMM	PG16 SXT 3	PG16 SXT 3	PG16 SXT 3	PG16_1229 S2.2 SXT 3	PG16_1229 S2.2 SXT 3	PG16_1229 S2.2 SXT 3	PG16_1229 P7.1.3 SDMM	PG16_1229 P7.1.3 SDMM	PG16_1229 P7.1.3 SDMM	PG16_1229 P7.2.2 SDMM	PG16_1229 P7.2.2 SDMM	PG16_1229 P7.2.2 SDMM	PG16_1229 P7.1.3 SXT 3	PG16_1229 P7.1.3 SXT 3	PG16_1229 P7.1.3 SXT 3	PG16_1229 P7.2.2 SXT 3	PG16_1229 P7.2.2 SXT 3	PG16_1229 P7.2.2 SXT 3
0	0.127	0.13	0.135	0.135	0.125	0.119	0.124	0.126	0.123	0.119	0.119	0.121	0.118	0.119	0.12	0.126	0.124	0.122	0.121	0.122	0.119	0.117	0.117	0.115	0.118	0.133	0.125	0.124	0.118	0.114	0.131	0.129	0.122	0.117	0.12	0.124	0.122	0.124	0.12	0.11	0.114	0.087	0.135	0.124	0.123	0.114	0.109	0.108
0.5	0.127	0.13	0.135	0.135	0.125	0.119	0.124	0.126	0.123	0.119	0.119	0.121	0.118	0.119	0.12	0.126	0.124	0.122	0.121	0.122	0.119	0.117	0.117	0.115	0.118	0.133	0.125	0.124	0.118	0.114	0.131	0.129	0.122	0.117	0.12	0.124	0.122	0.124	0.12	0.11	0.114	0.087	0.135	0.124	0.123	0.114	0.109	0.108
1	0.127	0.13	0.135	0.135	0.125	0.119	0.124	0.126	0.123	0.119	0.119	0.121	0.118	0.119	0.12	0.126	0.124	0.122	0.121	0.122	0.119	0.117	0.117	0.115	0.118	0.133	0.125	0.124	0.118	0.114	0.131	0.129	0.122	0.117	0.12	0.124	0.122	0.124	0.12	0.11	0.114	0.087	0.135	0.124	0.123	0.114	0.109	0.108
1.5	0.14	0.139	0.142	0.14	0.129	0.123	0.137	0.134	0.131	0.123	0.123	0.125	0.12	0.121	0.122	0.129	0.126	0.124	0.119	0.12	0.118	0.118	0.118	0.116	0.12	0.135	0.128	0.128	0.121	0.117	0.128	0.129	0.124	0.117	0.12	0.125	0.127	0.127	0.123	0.117	0.119	0.097	0.138	0.126	0.124	0.117	0.111	0.111
2	0.162	0.16	0.163	0.15	0.139	0.133	0.149	0.148	0.145	0.128	0.127	0.129	0.131	0.13	0.13	0.141	0.137	0.137	0.123	0.124	0.123	0.123	0.122	0.122	0.132	0.145	0.138	0.134	0.126	0.121	0.134	0.137	0.132	0.121	0.123	0.127	0.131	0.131	0.125	0.12	0.123	0.106	0.14	0.133	0.127	0.117	0.112	0.111
2.5	0.208	0.202	0.203	0.173	0.164	0.157	0.169	0.17	0.164	0.131	0.13	0.132	0.147	0.147	0.146	0.172	0.166	0.163	0.128	0.13	0.129	0.131	0.13	0.129	0.151	0.165	0.156	0.146	0.139	0.132	0.139	0.143	0.138	0.12	0.124	0.128	0.136	0.137	0.131	0.132	0.134	0.124	0.143	0.142	0.13	0.119	0.114	0.113
3	0.296	0.288	0.292	0.218	0.21	0.2	0.187	0.196	0.19	0.138	0.138	0.139	0.188	0.187	0.174	0.228	0.224	0.213	0.134	0.134	0.134	0.137	0.135	0.134	0.193	0.203	0.192	0.172	0.162	0.152	0.155	0.151	0.148	0.122	0.124	0.128	0.143	0.143	0.137	0.149	0.152	0.137	0.145	0.152	0.134	0.12	0.114	0.113
3.5	0.457	0.439	0.443	0.281	0.277	0.267	0.218	0.227	0.223	0.143	0.142	0.144	0.266	0.275	0.265	0.331	0.339	0.317	0.14	0.14	0.14	0.143	0.141	0.14	0.27	0.284	0.273	0.212	0.196	0.182	0.158	0.157	0.155	0.122	0.124	0.129	0.146	0.151	0.144	0.172	0.176	0.164	0.145	0.16	0.135	0.119	0.113	0.112
4	0.648	0.654	0.642	0.363	0.356	0.352	0.26	0.269	0.264	0.15	0.148	0.15	0.406	0.425	0.389	0.487	0.482	0.461	0.144	0.142	0.145	0.147	0.144	0.146	0.424	0.439	0.414	0.272	0.253	0.237	0.165	0.168	0.167	0.124	0.127	0.13	0.153	0.161	0.155	0.219	0.225	0.216	0.15	0.17	0.143	0.121	0.114	0.113
4.5	0.654	0.66	0.665	0.434	0.434	0.432	0.314	0.322	0.316	0.156	0.153	0.157	0.551	0.547	0.537	0.569	0.585	0.567	0.155	0.149	0.153	0.159	0.153	0.156	0.625	0.647	0.614	0.341	0.325	0.301	0.181	0.179	0.185	0.126	0.127	0.132	0.168	0.174	0.166	0.287	0.293	0.274	0.157	0.178	0.147	0.121	0.114	0.113
5	0.708	0.71	0.713	0.505	0.498	0.498	0.391	0.402	0.395	0.163	0.161	0.165	0.623	0.585	0.597	0.598	0.616	0.623	0.166	0.161	0.164	0.172	0.162	0.167	0.676	0.725	0.7	0.423	0.398	0.385	0.204	0.199	0.212	0.127	0.129	0.135	0.181	0.186	0.179	0.358	0.38	0.353	0.163	0.187	0.151	0.121	0.114	0.114
5.5	0.757	0.738	0.744	0.537	0.523	0.529	0.48	0.474	0.469	0.172	0.17	0.172	0.626	0.605	0.601	0.622	0.638	0.632	0.189	0.179	0.185	0.198	0.183	0.191	0.711	0.734	0.716	0.48	0.462	0.472	0.237	0.228	0.251	0.126	0.128	0.132	0.2	0.201	0.194	0.426	0.45	0.406	0.173	0.197	0.158	0.121	0.115	0.113
6	0.756	0.759	0.765	0.529	0.52	0.522	0.496	0.49	0.501	0.184	0.181	0.185	0.618	0.608	0.596	0.613	0.64	0.63	0.227	0.209	0.22	0.242	0.218	0.231	0.743	0.769	0.756	0.509	0.489	0.52	0.3	0.279	0.312	0.129	0.131	0.137	0.221	0.22	0.214	0.467	0.49	0.452	0.181	0.209	0.165	0.121	0.114	0.113
6.5	0.777	0.77	0.774	0.535	0.532	0.529	0.518	0.506	0.507	0.197	0.193	0.196	0.66	0.647	0.63	0.636	0.67	0.65	0.308	0.275	0.293	0.327	0.287	0.304	0.737	0.766	0.755	0.509	0.514	0.518	0.39	0.352	0.401	0.128	0.13	0.137	0.246	0.24	0.236	0.483	0.514	0.471	0.193	0.225	0.175	0.123	0.115	0.114
7	0.788	0.787	0.785	0.548	0.547	0.544	0.514	0.511	0.513	0.212	0.206	0.21	0.695	0.69	0.664	0.659	0.695	0.673	0.433	0.373	0.409	0.447	0.394	0.419	0.734	0.769	0.757	0.488	0.49	0.496	0.503	0.463	0.52	0.129	0.131	0.137	0.269	0.264	0.261	0.468	0.49	0.465	0.206	0.241	0.186	0.122	0.115	0.114
7.5	0.788	0.797	0.794	0.565	0.559	0.558	0.551	0.541	0.538	0.224	0.218	0.219	0.715	0.715	0.685	0.672	0.712	0.685	0.539	0.494	0.533	0.513	0.48	0.506	0.732	0.765	0.755	0.482	0.477	0.483	0.537	0.557	0.588	0.128	0.13	0.137	0.286	0.288	0.284	0.49	0.502	0.478	0.217	0.259	0.199	0.122	0.115	0.114
8	0.794	0.808	0.81	0.581	0.58	0.576	0.577	0.561	0.563	0.243	0.234	0.237	0.733	0.737	0.701	0.683	0.724	0.693	0.571	0.538	0.574	0.53	0.496	0.521	0.728	0.762	0.754	0.485	0.477	0.483	0.544	0.586	0.586	0.13	0.132	0.139	0.308	0.314	0.315	0.503	0.514	0.478	0.232	0.28	0.211	0.121	0.114	0.113
8.5	0.793	0.813	0.818	0.595	0.594	0.592	0.581	0.571	0.578	0.259	0.252	0.254	0.752	0.753	0.718	0.693	0.73	0.699	0.595	0.551	0.584	0.547	0.517	0.534	0.72	0.756	0.748	0.489	0.481	0.487	0.571	0.585	0.581	0.129	0.131	0.139	0.324	0.331	0.338	0.514	0.523	0.492	0.252	0.306	0.228	0.122	0.114	0.114
9	0.799	0.823	0.832	0.611	0.609	0.612	0.582	0.585	0.594	0.29	0.268	0.274	0.759	0.76	0.73	0.7	0.734	0.7	0.596	0.562	0.603	0.556	0.523	0.534	0.713	0.751	0.744	0.499	0.49	0.496	0.625	0.594	0.599	0.13	0.131	0.141	0.347	0.356	0.359	0.521	0.527	0.501	0.273	0.333	0.248	0.121	0.114	0.112
9.5	0.799	0.822	0.835	0.627	0.623	0.627	0.588	0.591	0.6	0.302	0.282	0.279	0.762	0.763	0.744	0.706	0.736	0.697	0.597	0.563	0.592	0.559	0.526	0.534	0.717	0.742	0.738	0.511	0.501	0.506	0.656	0.626	0.622	0.131	0.132	0.143	0.374	0.385	0.377	0.524	0.528	0.503	0.294	0.357	0.273	0.123	0.115	0.115
10	0.797	0.827	0.839	0.641	0.638	0.642	0.593	0.598	0.608	0.311	0.291	0.287	0.76	0.759	0.751	0.712	0.739	0.694	0.603	0.579	0.593	0.568	0.539	0.545	0.7	0.727	0.724	0.514	0.505	0.51	0.661	0.639	0.633	0.13	0.131	0.145	0.436	0.429	0.403	0.525	0.527	0.508	0.308	0.38	0.295	0.122	0.115	0.114
10.5	0.797	0.825	0.841	0.651	0.646	0.645	0.594	0.6	0.611	0.306	0.288	0.282	0.758	0.753	0.754	0.72	0.742	0.695	0.617	0.599	0.601	0.576	0.555	0.554	0.687	0.71	0.711	0.52	0.51	0.514	0.661	0.645	0.634	0.131	0.131	0.15	0.473	0.481	0.448	0.527	0.526	0.506	0.332	0.41	0.314	0.121	0.114	0.113
11	0.797	0.833	0.85	0.667	0.664	0.659	0.59	0.606	0.616	0.313	0.286	0.286	0.746	0.741	0.75	0.728	0.747	0.693	0.626	0.611	0.606	0.582	0.57	0.569	0.673	0.686	0.689	0.523	0.511	0.514	0.66	0.645	0.632	0.131	0.131	0.157	0.481	0.485	0.461	0.524	0.523	0.509	0.384	0.464	0.335	0.121	0.114	0.113
11.5	0.798	0.83	0.851	0.673	0.668	0.662	0.593	0.606	0.618	0.315	0.288	0.286	0.732	0.723	0.744	0.731	0.748	0.687	0.633	0.623	0.613	0.591	0.587	0.585	0.652	0.654	0.661	0.523	0.511	0.514	0.659	0.641	0.628	0.132	0.131	0.168	0.479	0.483	0.465	0.524	0.522	0.509	0.458	0.525	0.371	0.121	0.114	0.113
12	0.793	0.829	0.852	0.68	0.672	0.669	0.595	0.608	0.62	0.316	0.291	0.287	0.71	0.7	0.731	0.738	0.749	0.692	0.64	0.63	0.618	0.6	0.601	0.597	0.622	0.609	0.624	0.523	0.512	0.515	0.654	0.637	0.623	0.133	0.131	0.186	0.475	0.48	0.465	0.525	0.521	0.513	0.503	0.545	0.43	0.121	0.114	0.112
