# Supplementary material for: A bacterial pan-genome makes gene essentiality strain-dependent and evolvable
Source: Nat Microbiol. 2022 Sep 12;7(10):1580–92. doi: 10.1038/s41564-022-01208-7 (PMC9519441; doi:10.1038/s41564-022-01208-7)
Supplement: Source Data Extended Data Fig. 1 — Phylogenetic tree and iTol editing data, pan-genome not-represented clusters and saturation data values. [file 41564_2022_1208_MOESM11_ESM.zip]

Archive with 14 entries (13 files):
- Extended_data_fig1.xlsx
- __MACOSX/._Extended_data_fig1.xlsx
- Tree_and_itol_tables/
- __MACOSX/._Tree_and_itol_tables
- Tree_and_itol_tables/info_for_itol.csv
- __MACOSX/Tree_and_itol_tables/._info_for_itol.csv
- Tree_and_itol_tables/labels_strain_names_208.txt
- __MACOSX/Tree_and_itol_tables/._labels_strain_names_208.txt
- Tree_and_itol_tables/colorstrip_208.txt
- __MACOSX/Tree_and_itol_tables/._colorstrip_208.txt
- Tree_and_itol_tables/tree_label_colors_208.txt
- __MACOSX/Tree_and_itol_tables/._tree_label_colors_208.txt
- Tree_and_itol_tables/208_090121.nwk
- __MACOSX/Tree_and_itol_tables/._208_090121.nwk
