# Supplementary material for: A bacterial pan-genome makes gene essentiality strain-dependent and evolvable
Source: Nat Microbiol. 2022 Sep 12;7(10):1580–92. doi: 10.1038/s41564-022-01208-7 (PMC9519441; doi:10.1038/s41564-022-01208-7)
Supplement: Source Data Extended Data Fig. 1 — Phylogenetic tree and iTol editing data, pan-genome not-represented clusters and saturation data values. [file 41564_2022_1208_MOESM11_ESM.zip › Extended_data_fig1.xlsx]

## Sheet: Extended_data_fig1b_Histogram
Present in n strains not from the PG-collection	Number of clusters
1	316
2	142
3	110
4	75
5	61
6	58
7	36
8	32
9	15
10	20
11	13
12	16
13	12
14	5
15	2
16	3
17	5
18	4
19	7
20	13
21	6
22	1
23	8
24	1
25	1
26	6
27	4
29	2
30	1
31	1
32	2
33	3
34	1
37	1
38	3
39	2
40	1
41	2
42	1
43	1
44	2
45	2
46	2
47	3
49	1
50	2
51	1
52	2
53	3
58	2
60	1
68	1
74	1
89	1
98	1
102	1
115	1
116	1
119	1
141	1
149	2

## Sheet: Extended_data_fig1b_presence
Cluster		Present in n copies in the 208 strains	Present ion n copies in the PG-Collection	Present in n copies not from the PG-collection
445	1	2040	409
488	2	831	144
7	3	722	152
1489	4	673	96
81	5	656	109
924	6	639	14
586	7	624	108
461	8	619	105
485	9	591	30
696	10	497	72
637	11	454	90
1	12	450	63
331	13	446	58
1227	14	433	214
794	15	424	52
321	16	421	89
943	17	418	323
450	18	418	72
644	19	418	72
799	20	418	72
198	21	416	72
264	22	416	72
1296	23	416	72
1403	24	416	72
732	25	416	71
1253	26	416	71
216	27	415	72
716	28	415	72
294	29	415	71
1069	30	414	72
989	31	413	71
400	32	412	72
431	33	407	68
291	34	400	73
413	35	385	41
286	36	380	145
1180	37	368	63
415	38	359	61
3267	39	347	72
239	40	347	53
536	41	346	63
219	42	344	61
96	43	333	62
364	44	333	8
780	45	326	39
823	46	323	58
84	47	323	57
69	48	315	53
1315	49	312	66
493	50	312	64
468	51	311	59
571	52	310	20
444	53	307	59
993	54	306	45
2933	55	304	7
101	56	303	42
824	57	292	43
802	58	284	54
455	59	284	15
829	60	279	18
44	61	265	127
324	62	263	31
206	63	262	46
352	64	262	45
548	65	261	70
65	66	260	69
1402	67	260	40
765	68	257	38
991	69	254	42
777	70	253	8
1550	71	250	49
1670	72	249	43
837	73	241	42
1305	74	241	34
478	75	240	41
1328	76	240	41
1870	77	240	41
2102	78	240	41
320	79	238	24
1599	80	237	28
315	81	234	34
645	82	233	50
499	83	233	36
929	84	233	36
1176	85	233	36
1279	86	233	36
1161	87	232	41
289	88	231	58
1057	89	229	36
868	90	229	26
801	91	228	40
1206	92	228	36
2113	93	227	36
1028	94	226	30
342	95	225	41
932	96	225	25
2286	97	225	5
1302	98	224	40
393	99	223	32
697	100	222	47
1631	101	221	32
389	102	221	31
323	103	221	26
745	104	220	32
817	105	219	48
361	106	218	36
621	107	218	28
1506	108	216	38
1249	109	216	36
2087	110	216	36
435	111	216	32
692	112	215	37
1112	113	215	37
1424	114	215	36
2305	115	215	36
1158	116	215	34
874	117	215	29
146	118	214	43
1073	119	214	39
428	120	214	38
855	121	214	37
54	122	214	36
480	123	214	36
800	124	214	36
763	125	214	28
2118	126	214	26
906	127	213	40
1335	128	213	40
82	129	213	36
176	130	213	36
338	131	213	36
340	132	213	36
1466	133	213	36
1701	134	213	35
1482	135	213	34
531	136	212	38
332	137	212	37
538	138	212	37
635	139	212	37
162	140	212	36
344	141	212	36
465	142	212	36
769	143	212	36
1498	144	212	36
1735	145	212	36
2150	146	212	36
2501	147	212	36
664	148	212	35
1501	149	212	34
1931	150	212	34
968	151	212	32
494	152	212	30
1453	153	212	23
3	154	211	36
182	155	211	36
248	156	211	36
355	157	211	36
508	158	211	36
545	159	211	36
650	160	211	36
839	161	211	36
953	162	211	36
1053	163	211	36
1123	164	211	36
1235	165	211	36
1266	166	211	36
1280	167	211	36
1363	168	211	36
1388	169	211	36
1448	170	211	36
1958	171	211	36
1961	172	211	36
2144	173	211	36
2308	174	211	36
156	175	211	35
500	176	211	35
1222	177	211	35
722	178	211	34
1324	179	211	31
1628	180	210	38
61	181	210	36
71	182	210	36
142	183	210	36
159	184	210	36
177	185	210	36
203	186	210	36
218	187	210	36
257	188	210	36
341	189	210	36
372	190	210	36
374	191	210	36
387	192	210	36
394	193	210	36
396	194	210	36
408	195	210	36
449	196	210	36
460	197	210	36
483	198	210	36
506	199	210	36
572	200	210	36
577	201	210	36
600	202	210	36
603	203	210	36
674	204	210	36
707	205	210	36
723	206	210	36
827	207	210	36
977	208	210	36
1110	209	210	36
1131	210	210	36
1132	211	210	36
1159	212	210	36
1195	213	210	36
1209	214	210	36
1214	215	210	36
1216	216	210	36
1310	217	210	36
1384	218	210	36
1390	219	210	36
1503	220	210	36
1525	221	210	36
1577	222	210	36
1598	223	210	36
1602	224	210	36
1610	225	210	36
1639	226	210	36
1698	227	210	36
1737	228	210	36
1832	229	210	36
1844	230	210	36
1890	231	210	36
1912	232	210	36
1948	233	210	36
2067	234	210	36
2142	235	210	36
2145	236	210	36
2159	237	210	36
2280	238	210	36
2420	239	210	36
2452	240	210	36
2589	241	210	36
1400	242	210	35
2278	243	210	35
560	244	210	34
942	245	209	41
174	246	209	37
458	247	209	37
927	248	209	37
971	249	209	37
1172	250	209	37
1461	251	209	37
2398	252	209	37
25	253	209	36
29	254	209	36
40	255	209	36
42	256	209	36
47	257	209	36
62	258	209	36
72	259	209	36
78	260	209	36
79	261	209	36
86	262	209	36
97	263	209	36
114	264	209	36
124	265	209	36
126	266	209	36
133	267	209	36
134	268	209	36
147	269	209	36
172	270	209	36
196	271	209	36
205	272	209	36
227	273	209	36
237	274	209	36
265	275	209	36
269	276	209	36
273	277	209	36
276	278	209	36
281	279	209	36
298	280	209	36
300	281	209	36
301	282	209	36
303	283	209	36
327	284	209	36
330	285	209	36
337	286	209	36
339	287	209	36
367	288	209	36
382	289	209	36
434	290	209	36
481	291	209	36
490	292	209	36
492	293	209	36
498	294	209	36
504	295	209	36
532	296	209	36
547	297	209	36
550	298	209	36
557	299	209	36
576	300	209	36
578	301	209	36
582	302	209	36
590	303	209	36
593	304	209	36
598	305	209	36
615	306	209	36
623	307	209	36
624	308	209	36
655	309	209	36
658	310	209	36
659	311	209	36
682	312	209	36
694	313	209	36
715	314	209	36
725	315	209	36
729	316	209	36
778	317	209	36
779	318	209	36
811	319	209	36
858	320	209	36
912	321	209	36
918	322	209	36
923	323	209	36
925	324	209	36
961	325	209	36
975	326	209	36
979	327	209	36
988	328	209	36
1001	329	209	36
1005	330	209	36
1063	331	209	36
1065	332	209	36
1120	333	209	36
1144	334	209	36
1145	335	209	36
1168	336	209	36
1173	337	209	36
1181	338	209	36
1260	339	209	36
1269	340	209	36
1270	341	209	36
1283	342	209	36
1300	343	209	36
1322	344	209	36
1323	345	209	36
1346	346	209	36
1399	347	209	36
1416	348	209	36
1476	349	209	36
1488	350	209	36
1508	351	209	36
1521	352	209	36
1609	353	209	36
1629	354	209	36
1654	355	209	36
1665	356	209	36
1693	357	209	36
1760	358	209	36
1763	359	209	36
1806	360	209	36
1851	361	209	36
1859	362	209	36
1901	363	209	36
1904	364	209	36
1928	365	209	36
1963	366	209	36
1967	367	209	36
1985	368	209	36
2013	369	209	36
2037	370	209	36
2057	371	209	36
2064	372	209	36
2099	373	209	36
2100	374	209	36
2107	375	209	36
2139	376	209	36
2141	377	209	36
2160	378	209	36
2164	379	209	36
2180	380	209	36
2188	381	209	36
2189	382	209	36
2248	383	209	36
2251	384	209	36
2282	385	209	36
2287	386	209	36
335	387	209	35
1512	388	209	35
1637	389	209	35
1790	390	209	35
1995	391	209	35
2005	392	209	35
2054	393	209	35
1800	394	209	34
2231	395	209	34
1883	396	209	33
427	397	209	32
2233	398	209	30
1881	399	209	17
185	400	208	39
253	401	208	37
2	402	208	36
4	403	208	36
5	404	208	36
10	405	208	36
13	406	208	36
19	407	208	36
31	408	208	36
33	409	208	36
37	410	208	36
41	411	208	36
43	412	208	36
46	413	208	36
50	414	208	36
58	415	208	36
63	416	208	36
64	417	208	36
73	418	208	36
74	419	208	36
76	420	208	36
83	421	208	36
85	422	208	36
87	423	208	36
90	424	208	36
91	425	208	36
92	426	208	36
93	427	208	36
95	428	208	36
98	429	208	36
102	430	208	36
104	431	208	36
105	432	208	36
108	433	208	36
110	434	208	36
111	435	208	36
115	436	208	36
118	437	208	36
119	438	208	36
120	439	208	36
122	440	208	36
123	441	208	36
128	442	208	36
129	443	208	36
130	444	208	36
131	445	208	36
135	446	208	36
136	447	208	36
137	448	208	36
140	449	208	36
141	450	208	36
144	451	208	36
149	452	208	36
150	453	208	36
152	454	208	36
157	455	208	36
158	456	208	36
164	457	208	36
166	458	208	36
167	459	208	36
170	460	208	36
173	461	208	36
175	462	208	36
178	463	208	36
180	464	208	36
183	465	208	36
184	466	208	36
186	467	208	36
191	468	208	36
192	469	208	36
197	470	208	36
200	471	208	36
201	472	208	36
202	473	208	36
208	474	208	36
210	475	208	36
213	476	208	36
214	477	208	36
215	478	208	36
217	479	208	36
225	480	208	36
231	481	208	36
232	482	208	36
233	483	208	36
236	484	208	36
240	485	208	36
241	486	208	36
242	487	208	36
246	488	208	36
249	489	208	36
251	490	208	36
252	491	208	36
254	492	208	36
255	493	208	36
259	494	208	36
260	495	208	36
262	496	208	36
266	497	208	36
268	498	208	36
270	499	208	36
275	500	208	36
277	501	208	36
278	502	208	36
279	503	208	36
280	504	208	36
282	505	208	36
283	506	208	36
284	507	208	36
287	508	208	36
288	509	208	36
290	510	208	36
295	511	208	36
296	512	208	36
299	513	208	36
302	514	208	36
305	515	208	36
312	516	208	36
314	517	208	36
316	518	208	36
319	519	208	36
326	520	208	36
336	521	208	36
346	522	208	36
347	523	208	36
350	524	208	36
353	525	208	36
354	526	208	36
356	527	208	36
359	528	208	36
362	529	208	36
363	530	208	36
368	531	208	36
371	532	208	36
373	533	208	36
378	534	208	36
383	535	208	36
384	536	208	36
391	537	208	36
392	538	208	36
395	539	208	36
397	540	208	36
398	541	208	36
401	542	208	36
403	543	208	36
405	544	208	36
406	545	208	36
409	546	208	36
412	547	208	36
414	548	208	36
416	549	208	36
417	550	208	36
418	551	208	36
420	552	208	36
421	553	208	36
422	554	208	36
424	555	208	36
425	556	208	36
426	557	208	36
429	558	208	36
432	559	208	36
437	560	208	36
438	561	208	36
439	562	208	36
440	563	208	36
442	564	208	36
443	565	208	36
446	566	208	36
447	567	208	36
452	568	208	36
453	569	208	36
456	570	208	36
457	571	208	36
459	572	208	36
463	573	208	36
464	574	208	36
466	575	208	36
467	576	208	36
469	577	208	36
471	578	208	36
472	579	208	36
475	580	208	36
477	581	208	36
479	582	208	36
486	583	208	36
497	584	208	36
511	585	208	36
512	586	208	36
515	587	208	36
519	588	208	36
520	589	208	36
521	590	208	36
522	591	208	36
523	592	208	36
526	593	208	36
527	594	208	36
530	595	208	36
533	596	208	36
534	597	208	36
537	598	208	36
540	599	208	36
542	600	208	36
543	601	208	36
546	602	208	36
549	603	208	36
552	604	208	36
554	605	208	36
555	606	208	36
556	607	208	36
559	608	208	36
561	609	208	36
562	610	208	36
563	611	208	36
567	612	208	36
569	613	208	36
570	614	208	36
573	615	208	36
574	616	208	36
583	617	208	36
584	618	208	36
585	619	208	36
587	620	208	36
591	621	208	36
594	622	208	36
596	623	208	36
597	624	208	36
604	625	208	36
607	626	208	36
608	627	208	36
612	628	208	36
614	629	208	36
616	630	208	36
617	631	208	36
618	632	208	36
619	633	208	36
620	634	208	36
622	635	208	36
625	636	208	36
627	637	208	36
629	638	208	36
630	639	208	36
631	640	208	36
632	641	208	36
634	642	208	36
636	643	208	36
639	644	208	36
640	645	208	36
641	646	208	36
643	647	208	36
646	648	208	36
648	649	208	36
649	650	208	36
652	651	208	36
656	652	208	36
657	653	208	36
661	654	208	36
662	655	208	36
665	656	208	36
669	657	208	36
670	658	208	36
671	659	208	36
676	660	208	36
677	661	208	36
678	662	208	36
680	663	208	36
681	664	208	36
683	665	208	36
685	666	208	36
687	667	208	36
688	668	208	36
690	669	208	36
693	670	208	36
698	671	208	36
701	672	208	36
702	673	208	36
703	674	208	36
704	675	208	36
706	676	208	36
708	677	208	36
710	678	208	36
714	679	208	36
719	680	208	36
724	681	208	36
728	682	208	36
730	683	208	36
731	684	208	36
733	685	208	36
738	686	208	36
739	687	208	36
747	688	208	36
748	689	208	36
749	690	208	36
751	691	208	36
756	692	208	36
757	693	208	36
758	694	208	36
759	695	208	36
762	696	208	36
766	697	208	36
768	698	208	36
771	699	208	36
773	700	208	36
776	701	208	36
784	702	208	36
786	703	208	36
792	704	208	36
795	705	208	36
796	706	208	36
797	707	208	36
798	708	208	36
803	709	208	36
804	710	208	36
805	711	208	36
808	712	208	36
818	713	208	36
819	714	208	36
826	715	208	36
832	716	208	36
833	717	208	36
841	718	208	36
844	719	208	36
848	720	208	36
850	721	208	36
851	722	208	36
852	723	208	36
854	724	208	36
857	725	208	36
859	726	208	36
861	727	208	36
869	728	208	36
870	729	208	36
871	730	208	36
873	731	208	36
875	732	208	36
876	733	208	36
877	734	208	36
881	735	208	36
886	736	208	36
887	737	208	36
889	738	208	36
890	739	208	36
893	740	208	36
895	741	208	36
897	742	208	36
900	743	208	36
901	744	208	36
904	745	208	36
907	746	208	36
913	747	208	36
914	748	208	36
921	749	208	36
926	750	208	36
928	751	208	36
931	752	208	36
935	753	208	36
940	754	208	36
949	755	208	36
950	756	208	36
951	757	208	36
955	758	208	36
957	759	208	36
959	760	208	36
960	761	208	36
962	762	208	36
964	763	208	36
965	764	208	36
967	765	208	36
969	766	208	36
973	767	208	36
974	768	208	36
978	769	208	36
986	770	208	36
987	771	208	36
992	772	208	36
994	773	208	36
995	774	208	36
1002	775	208	36
1004	776	208	36
1006	777	208	36
1007	778	208	36
1009	779	208	36
1010	780	208	36
1016	781	208	36
1017	782	208	36
1018	783	208	36
1023	784	208	36
1024	785	208	36
1025	786	208	36
1026	787	208	36
1033	788	208	36
1035	789	208	36
1036	790	208	36
1037	791	208	36
1038	792	208	36
1040	793	208	36
1041	794	208	36
1046	795	208	36
1047	796	208	36
1050	797	208	36
1052	798	208	36
1054	799	208	36
1055	800	208	36
1056	801	208	36
1059	802	208	36
1061	803	208	36
1062	804	208	36
1066	805	208	36
1067	806	208	36
1068	807	208	36
1071	808	208	36
1072	809	208	36
1076	810	208	36
1078	811	208	36
1079	812	208	36
1080	813	208	36
1086	814	208	36
1091	815	208	36
1092	816	208	36
1094	817	208	36
1097	818	208	36
1098	819	208	36
1100	820	208	36
1102	821	208	36
1103	822	208	36
1104	823	208	36
1105	824	208	36
1111	825	208	36
1113	826	208	36
1114	827	208	36
1116	828	208	36
1121	829	208	36
1122	830	208	36
1124	831	208	36
1125	832	208	36
1126	833	208	36
1127	834	208	36
1128	835	208	36
1134	836	208	36
1136	837	208	36
1139	838	208	36
1142	839	208	36
1143	840	208	36
1147	841	208	36
1152	842	208	36
1153	843	208	36
1154	844	208	36
1157	845	208	36
1160	846	208	36
1170	847	208	36
1175	848	208	36
1179	849	208	36
1182	850	208	36
1187	851	208	36
1189	852	208	36
1194	853	208	36
1196	854	208	36
1197	855	208	36
1200	856	208	36
1201	857	208	36
1203	858	208	36
1204	859	208	36
1205	860	208	36
1213	861	208	36
1217	862	208	36
1219	863	208	36
1220	864	208	36
1223	865	208	36
1224	866	208	36
1225	867	208	36
1229	868	208	36
1230	869	208	36
1233	870	208	36
1234	871	208	36
1239	872	208	36
1242	873	208	36
1243	874	208	36
1244	875	208	36
1247	876	208	36
1248	877	208	36
1250	878	208	36
1254	879	208	36
1256	880	208	36
1258	881	208	36
1259	882	208	36
1263	883	208	36
1271	884	208	36
1272	885	208	36
1273	886	208	36
1274	887	208	36
1276	888	208	36
1277	889	208	36
1287	890	208	36
1288	891	208	36
1291	892	208	36
1292	893	208	36
1293	894	208	36
1297	895	208	36
1298	896	208	36
1303	897	208	36
1304	898	208	36
1306	899	208	36
1308	900	208	36
1309	901	208	36
1312	902	208	36
1314	903	208	36
1317	904	208	36
1325	905	208	36
1326	906	208	36
1329	907	208	36
1330	908	208	36
1331	909	208	36
1332	910	208	36
1334	911	208	36
1337	912	208	36
1339	913	208	36
1340	914	208	36
1342	915	208	36
1345	916	208	36
1347	917	208	36
1348	918	208	36
1349	919	208	36
1350	920	208	36
1351	921	208	36
1353	922	208	36
1355	923	208	36
1356	924	208	36
1358	925	208	36
1362	926	208	36
1364	927	208	36
1366	928	208	36
1367	929	208	36
1369	930	208	36
1371	931	208	36
1374	932	208	36
1377	933	208	36
1380	934	208	36
1381	935	208	36
1382	936	208	36
1383	937	208	36
1385	938	208	36
1386	939	208	36
1387	940	208	36
1389	941	208	36
1391	942	208	36
1393	943	208	36
1394	944	208	36
1396	945	208	36
1397	946	208	36
1398	947	208	36
1401	948	208	36
1404	949	208	36
1406	950	208	36
1408	951	208	36
1411	952	208	36
1414	953	208	36
1418	954	208	36
1421	955	208	36
1423	956	208	36
1425	957	208	36
1431	958	208	36
1434	959	208	36
1435	960	208	36
1436	961	208	36
1438	962	208	36
1441	963	208	36
1443	964	208	36
1445	965	208	36
1446	966	208	36
1454	967	208	36
1457	968	208	36
1458	969	208	36
1459	970	208	36
1460	971	208	36
1462	972	208	36
1463	973	208	36
1464	974	208	36
1465	975	208	36
1467	976	208	36
1470	977	208	36
1472	978	208	36
1473	979	208	36
1477	980	208	36
1479	981	208	36
1480	982	208	36
1484	983	208	36
1490	984	208	36
1495	985	208	36
1504	986	208	36
1507	987	208	36
1513	988	208	36
1514	989	208	36
1517	990	208	36
1518	991	208	36
1520	992	208	36
1523	993	208	36
1526	994	208	36
1536	995	208	36
1537	996	208	36
1539	997	208	36
1545	998	208	36
1547	999	208	36
1549	1000	208	36
1553	1001	208	36
1556	1002	208	36
1558	1003	208	36
1560	1004	208	36
1561	1005	208	36
1562	1006	208	36
1569	1007	208	36
1570	1008	208	36
1575	1009	208	36
1580	1010	208	36
1581	1011	208	36
1582	1012	208	36
1588	1013	208	36
1590	1014	208	36
1593	1015	208	36
1594	1016	208	36
1597	1017	208	36
1601	1018	208	36
1603	1019	208	36
1605	1020	208	36
1606	1021	208	36
1612	1022	208	36
1613	1023	208	36
1618	1024	208	36
1620	1025	208	36
1622	1026	208	36
1623	1027	208	36
1625	1028	208	36
1627	1029	208	36
1632	1030	208	36
1633	1031	208	36
1638	1032	208	36
1640	1033	208	36
1641	1034	208	36
1643	1035	208	36
1647	1036	208	36
1650	1037	208	36
1652	1038	208	36
1653	1039	208	36
1655	1040	208	36
1657	1041	208	36
1658	1042	208	36
1660	1043	208	36
1661	1044	208	36
1662	1045	208	36
1667	1046	208	36
1672	1047	208	36
1675	1048	208	36
1679	1049	208	36
1684	1050	208	36
1688	1051	208	36
1700	1052	208	36
1705	1053	208	36
1706	1054	208	36
1707	1055	208	36
1715	1056	208	36
1721	1057	208	36
1725	1058	208	36
1726	1059	208	36
1727	1060	208	36
1729	1061	208	36
1730	1062	208	36
1731	1063	208	36
1736	1064	208	36
1738	1065	208	36
1740	1066	208	36
1743	1067	208	36
1745	1068	208	36
1751	1069	208	36
1752	1070	208	36
1754	1071	208	36
1765	1072	208	36
1771	1073	208	36
1773	1074	208	36
1774	1075	208	36
1775	1076	208	36
1776	1077	208	36
1779	1078	208	36
1783	1079	208	36
1784	1080	208	36
1787	1081	208	36
1788	1082	208	36
1791	1083	208	36
1801	1084	208	36
1810	1085	208	36
1813	1086	208	36
1814	1087	208	36
1824	1088	208	36
1825	1089	208	36
1835	1090	208	36
1838	1091	208	36
1842	1092	208	36
1846	1093	208	36
1857	1094	208	36
1863	1095	208	36
1864	1096	208	36
1867	1097	208	36
1872	1098	208	36
1873	1099	208	36
1875	1100	208	36
1876	1101	208	36
1880	1102	208	36
1884	1103	208	36
1886	1104	208	36
1896	1105	208	36
1897	1106	208	36
1899	1107	208	36
1900	1108	208	36
1907	1109	208	36
1908	1110	208	36
1914	1111	208	36
1918	1112	208	36
1920	1113	208	36
1922	1114	208	36
1926	1115	208	36
1929	1116	208	36
1932	1117	208	36
1936	1118	208	36
1940	1119	208	36
1944	1120	208	36
1951	1121	208	36
1956	1122	208	36
1965	1123	208	36
1968	1124	208	36
1969	1125	208	36
1971	1126	208	36
1972	1127	208	36
1974	1128	208	36
1976	1129	208	36
1977	1130	208	36
1983	1131	208	36
2001	1132	208	36
2003	1133	208	36
2004	1134	208	36
2007	1135	208	36
2009	1136	208	36
2010	1137	208	36
2011	1138	208	36
2012	1139	208	36
2019	1140	208	36
2020	1141	208	36
2024	1142	208	36
2028	1143	208	36
2030	1144	208	36
2031	1145	208	36
2035	1146	208	36
2039	1147	208	36
2041	1148	208	36
2043	1149	208	36
2048	1150	208	36
2055	1151	208	36
2058	1152	208	36
2060	1153	208	36
2063	1154	208	36
2065	1155	208	36
2071	1156	208	36
2076	1157	208	36
2077	1158	208	36
2078	1159	208	36
2080	1160	208	36
2081	1161	208	36
2083	1162	208	36
2085	1163	208	36
2090	1164	208	36
2095	1165	208	36
2114	1166	208	36
2124	1167	208	36
2129	1168	208	36
2131	1169	208	36
2143	1170	208	36
2151	1171	208	36
2166	1172	208	36
2174	1173	208	36
2178	1174	208	36
2195	1175	208	36
2202	1176	208	36
2204	1177	208	36
2205	1178	208	36
2206	1179	208	36
2211	1180	208	36
2214	1181	208	36
2218	1182	208	36
2243	1183	208	36
2245	1184	208	36
2253	1185	208	36
2257	1186	208	36
2261	1187	208	36
2263	1188	208	36
2271	1189	208	36
2289	1190	208	36
2297	1191	208	36
2314	1192	208	36
2317	1193	208	36
2333	1194	208	36
2335	1195	208	36
2337	1196	208	36
2343	1197	208	36
2344	1198	208	36
2354	1199	208	36
2355	1200	208	36
2358	1201	208	36
2362	1202	208	36
2363	1203	208	36
2373	1204	208	36
2381	1205	208	36
2387	1206	208	36
2399	1207	208	36
2404	1208	208	36
2414	1209	208	36
2427	1210	208	36
2437	1211	208	36
2456	1212	208	36
2468	1213	208	36
2474	1214	208	36
2827	1215	208	36
117	1216	208	35
155	1217	208	35
235	1218	208	35
238	1219	208	35
601	1220	208	35
937	1221	208	35
983	1222	208	35
1171	1223	208	35
1803	1224	208	35
1808	1225	208	35
1836	1226	208	35
2137	1227	208	35
2158	1228	208	35
59	1229	208	34
304	1230	208	34
856	1231	208	34
1178	1232	208	34
1889	1233	208	33
908	1234	208	32
22	1235	208	28
2171	1236	207	37
11	1237	207	36
12	1238	207	36
18	1239	207	36
21	1240	207	36
26	1241	207	36
27	1242	207	36
35	1243	207	36
38	1244	207	36
45	1245	207	36
66	1246	207	36
107	1247	207	36
151	1248	207	36
153	1249	207	36
165	1250	207	36
169	1251	207	36
171	1252	207	36
194	1253	207	36
195	1254	207	36
204	1255	207	36
212	1256	207	36
220	1257	207	36
271	1258	207	36
309	1259	207	36
313	1260	207	36
349	1261	207	36
369	1262	207	36
385	1263	207	36
390	1264	207	36
407	1265	207	36
423	1266	207	36
430	1267	207	36
487	1268	207	36
501	1269	207	36
503	1270	207	36
564	1271	207	36
606	1272	207	36
638	1273	207	36
653	1274	207	36
654	1275	207	36
668	1276	207	36
699	1277	207	36
711	1278	207	36
740	1279	207	36
754	1280	207	36
755	1281	207	36
761	1282	207	36
782	1283	207	36
864	1284	207	36
885	1285	207	36
899	1286	207	36
903	1287	207	36
905	1288	207	36
936	1289	207	36
985	1290	207	36
1021	1291	207	36
1031	1292	207	36
1074	1293	207	36
1084	1294	207	36
1089	1295	207	36
1090	1296	207	36
1093	1297	207	36
1106	1298	207	36
1118	1299	207	36
1156	1300	207	36
1184	1301	207	36
1202	1302	207	36
1212	1303	207	36
1215	1304	207	36
1236	1305	207	36
1237	1306	207	36
1282	1307	207	36
1294	1308	207	36
1320	1309	207	36
1354	1310	207	36
1359	1311	207	36
1361	1312	207	36
1373	1313	207	36
1379	1314	207	36
1430	1315	207	36
1500	1316	207	36
1522	1317	207	36
1542	1318	207	36
1551	1319	207	36
1564	1320	207	36
1572	1321	207	36
1579	1322	207	36
1587	1323	207	36
1595	1324	207	36
1646	1325	207	36
1674	1326	207	36
1682	1327	207	36
1691	1328	207	36
1704	1329	207	36
1717	1330	207	36
1724	1331	207	36
1744	1332	207	36
1758	1333	207	36
1786	1334	207	36
1792	1335	207	36
1811	1336	207	36
1833	1337	207	36
1837	1338	207	36
1843	1339	207	36
1892	1340	207	36
1938	1341	207	36
1970	1342	207	36
2025	1343	207	36
2051	1344	207	36
2079	1345	207	36
2089	1346	207	36
2177	1347	207	36
2234	1348	207	36
2244	1349	207	36
2255	1350	207	36
2272	1351	207	36
2288	1352	207	36
2311	1353	207	36
2329	1354	207	36
2382	1355	207	36
48	1356	207	35
127	1357	207	35
148	1358	207	35
199	1359	207	35
343	1360	207	35
474	1361	207	35
502	1362	207	35
513	1363	207	35
516	1364	207	35
535	1365	207	35
588	1366	207	35
599	1367	207	35
689	1368	207	35
790	1369	207	35
996	1370	207	35
999	1371	207	35
1130	1372	207	35
1135	1373	207	35
1140	1374	207	35
1240	1375	207	35
1268	1376	207	35
1281	1377	207	35
1333	1378	207	35
1439	1379	207	35
1444	1380	207	35
1529	1381	207	35
1710	1382	207	35
1712	1383	207	35
1733	1384	207	35
1764	1385	207	35
1769	1386	207	35
1785	1387	207	35
1809	1388	207	35
1818	1389	207	35
1840	1390	207	35
1869	1391	207	35
1895	1392	207	35
1909	1393	207	35
1916	1394	207	35
2000	1395	207	35
2294	1396	207	35
788	1397	207	34
2509	1398	207	33
1486	1399	207	26
34	1400	206	36
39	1401	206	36
68	1402	206	36
187	1403	206	36
234	1404	206	36
308	1405	206	36
345	1406	206	36
410	1407	206	36
462	1408	206	36
482	1409	206	36
726	1410	206	36
727	1411	206	36
750	1412	206	36
806	1413	206	36
835	1414	206	36
846	1415	206	36
888	1416	206	36
898	1417	206	36
1020	1418	206	36
1192	1419	206	36
1264	1420	206	36
1360	1421	206	36
1419	1422	206	36
1538	1423	206	36
1543	1424	206	36
1616	1425	206	36
1669	1426	206	36
1830	1427	206	36
1898	1428	206	36
189	1429	206	35
223	1430	206	35
575	1431	206	35
772	1432	206	35
863	1433	206	35
982	1434	206	35
1014	1435	206	35
1169	1436	206	35
1255	1437	206	35
1370	1438	206	35
1841	1439	206	35
1845	1440	206	35
2110	1441	206	35
2127	1442	206	35
36	1443	206	34
318	1444	206	34
825	1445	206	34
1749	1446	206	34
1799	1447	206	34
1821	1448	206	34
1959	1449	206	34
2119	1450	206	34
2513	1451	206	34
1753	1452	206	31
116	1453	205	36
451	1454	205	36
1275	1455	205	36
1452	1456	205	36
1642	1457	205	36
1796	1458	205	36
1860	1459	205	36
1535	1460	205	35
1680	1461	205	35
1718	1462	205	35
1789	1463	205	35
2152	1464	205	35
866	1465	205	34
1913	1466	205	34
1994	1467	205	34
2163	1468	205	34
1044	1469	205	33
1474	1470	205	33
1861	1471	205	33
2532	1472	205	33
56	1473	204	36
380	1474	204	36
872	1475	204	36
891	1476	204	36
1231	1477	204	36
1511	1478	204	36
1943	1479	204	36
509	1480	204	35
1702	1481	204	35
1925	1482	204	35
2187	1483	204	35
2408	1484	204	35
1011	1485	204	34
2389	1486	204	34
820	1487	204	31
896	1488	204	30
589	1489	203	36
919	1490	203	36
980	1491	203	36
1352	1492	203	36
1509	1493	203	36
1719	1494	203	36
2217	1495	203	36
528	1496	203	35
1060	1497	203	35
8	1498	203	34
553	1499	203	34
1241	1500	203	34
2029	1501	203	33
1191	1502	203	32
1634	1503	203	31
1906	1504	203	30
17	1505	202	70
154	1506	202	36
742	1507	202	36
1617	1508	202	36
2017	1509	202	36
2252	1510	202	36
1962	1511	202	35
2128	1512	202	35
307	1513	202	34
651	1514	202	34
1165	1515	202	34
15	1516	202	32
1571	1517	202	32
1823	1518	202	32
736	1519	202	30
1853	1520	202	29
1075	1521	202	27
1186	1522	202	22
812	1523	201	34
1027	1524	201	34
783	1525	201	33
1766	1526	201	33
1045	1527	201	32
1739	1528	201	32
1659	1529	201	31
261	1530	201	25
1798	1531	200	36
1524	1532	200	35
2615	1533	200	33
1910	1534	200	32
1447	1535	200	30
2023	1536	199	36
1636	1537	199	33
1442	1538	199	31
1950	1539	199	31
1767	1540	199	28
1793	1541	199	27
2092	1542	198	34
476	1543	198	32
49	1544	198	31
1115	1545	198	31
605	1546	198	30
916	1547	198	30
1108	1548	198	30
293	1549	198	28
1947	1550	197	36
1781	1551	196	55
419	1552	196	37
517	1553	196	36
193	1554	196	34
1584	1555	196	34
226	1556	196	33
1945	1557	196	28
2084	1558	196	25
2914	1559	195	32
1469	1560	195	31
990	1561	195	29
834	1562	194	34
2074	1563	194	34
902	1564	194	33
1885	1565	194	25
2185	1566	193	36
388	1567	193	33
2450	1568	193	31
1746	1569	193	25
853	1570	192	36
1502	1571	192	36
1711	1572	192	34
138	1573	192	31
53	1574	192	30
2222	1575	191	38
263	1576	191	30
448	1577	190	36
1852	1578	190	36
211	1579	190	34
2223	1580	190	32
491	1581	190	23
163	1582	190	16
524	1583	188	33
2146	1584	188	33
358	1585	188	26
997	1586	188	24
2066	1587	187	36
1151	1588	187	32
1497	1589	187	32
1663	1590	187	31
880	1591	185	29
1064	1592	185	27
814	1593	185	26
746	1594	185	23
454	1595	185	21
2693	1596	185	19
1596	1597	184	35
1540	1598	184	30
360	1599	184	17
1232	1600	184	17
1942	1601	184	16
57	1602	183	33
399	1603	183	31
1432	1604	183	31
847	1605	183	28
2016	1606	183	22
518	1607	182	35
1566	1608	182	30
920	1609	182	28
822	1610	182	26
292	1611	182	20
1319	1612	181	36
1689	1613	181	35
2155	1614	181	33
322	1615	180	36
1129	1616	180	30
1568	1617	180	19
579	1618	179	19
1685	1619	179	15
357	1620	178	34
1741	1621	178	31
720	1622	177	35
317	1623	177	34
250	1624	177	33
1468	1625	177	31
830	1626	177	26
958	1627	177	24
2309	1628	176	37
70	1629	176	30
882	1630	176	27
976	1631	175	28
80	1632	174	34
566	1633	174	28
1589	1634	174	24
609	1635	174	15
1034	1636	173	33
285	1637	172	36
1496	1638	172	36
2014	1639	172	32
2273	1640	172	29
673	1641	172	20
2793	1642	172	12
297	1643	171	39
1368	1644	171	28
1686	1645	171	28
1882	1646	171	23
1433	1647	171	13
753	1648	171	8
1973	1649	170	43
161	1650	170	5
377	1651	169	20
828	1652	169	19
386	1653	169	7
1515	1654	167	7
2303	1655	166	47
23	1656	166	27
744	1657	166	10
2157	1658	165	32
1777	1659	165	20
1415	1660	165	4
679	1661	164	27
1313	1662	164	27
2480	1663	164	20
411	1664	163	33
713	1665	163	27
89	1666	163	3
1748	1667	162	26
810	1668	162	20
611	1669	161	31
1311	1670	161	25
581	1671	161	13
2802	1672	160	32
1420	1673	160	25
917	1674	160	16
721	1675	160	6
1321	1676	159	31
1177	1677	159	23
2541	1678	158	34
1982	1679	158	33
230	1680	158	2
207	1681	157	32
247	1682	157	25
2536	1683	157	12
2774	1684	157	8
2301	1685	157	5
1546	1686	157	4
2351	1687	156	35
30	1688	156	12
1451	1689	155	52
1817	1690	155	27
9	1691	155	4
860	1692	154	30
1533	1693	154	26
2246	1694	154	26
580	1695	153	25
329	1696	153	24
1644	1697	153	24
1946	1698	153	22
660	1699	152	31
672	1700	151	31
1183	1701	151	31
705	1702	151	10
1286	1703	151	2
1163	1704	150	22
2555	1705	150	9
125	1706	149	31
568	1707	149	31
1839	1708	149	30
717	1709	149	26
741	1710	149	26
1854	1711	149	26
2386	1712	149	23
1099	1713	149	0	149
1578	1714	149	0	149
3262	1715	147	26
952	1716	147	11
379	1717	146	29
2191	1718	146	18
310	1719	146	12
1278	1720	146	2
1975	1721	145	18
1645	1722	144	27
1015	1723	144	24
1148	1724	143	23
1185	1725	143	19
1456	1726	141	23
1290	1727	141	6
883	1728	141	2
1336	1729	141	0	141
1190	1730	140	35
610	1731	140	29
700	1732	140	27
966	1733	140	27
1541	1734	140	27
544	1735	140	25
1574	1736	139	18
1475	1737	138	25
840	1738	138	24
2002	1739	138	22
2109	1740	138	17
473	1741	137	22
2210	1742	136	23
3341	1743	136	2
2564	1744	135	23
539	1745	134	23
1531	1746	133	24
6	1747	132	25
944	1748	132	25
1343	1749	132	25
2360	1750	132	25
1949	1751	132	21
2184	1752	132	21
1563	1753	132	18
2326	1754	131	28
376	1755	131	25
2530	1756	131	25
2126	1757	131	6
1193	1758	130	24
1544	1759	129	26
1552	1760	129	25
595	1761	129	24
28	1762	129	20
1022	1763	129	20
2283	1764	129	20
1694	1765	129	17
1081	1766	129	15
1865	1767	128	29
628	1768	128	27
1109	1769	127	36
1728	1770	126	25
1289	1771	126	12
1692	1772	126	4
1993	1773	125	36
1804	1774	125	28
1246	1775	125	18
2209	1776	124	36
939	1777	124	25
945	1778	124	25
1681	1779	124	25
2034	1780	124	25
507	1781	124	21
2850	1782	124	2
2494	1783	123	17
1527	1784	122	18
495	1785	121	26
1188	1786	121	24
2390	1787	121	21
77	1788	121	1
2018	1789	120	28
2598	1790	120	19
972	1791	120	12
1984	1792	119	16
592	1793	119	0	119
351	1794	118	55
267	1795	118	21
2809	1796	118	4
1671	1797	118	1
785	1798	117	10
1117	1799	117	9
1532	1800	116	0	116
1519	1801	115	20
333	1802	115	0	115
2006	1803	114	22
311	1804	114	21
1119	1805	114	21
2434	1806	114	21
667	1807	114	20
99	1808	114	14
2875	1809	113	7
922	1810	112	15
2267	1811	112	11
1548	1812	111	11
894	1813	110	34
1941	1814	110	21
2476	1815	110	19
1649	1816	109	19
2483	1817	108	19
1611	1818	108	2
2104	1819	106	18
1048	1820	106	16
791	1821	105	19
1992	1822	105	19
1485	1823	104	26
551	1824	104	19
1678	1825	104	12
1651	1826	103	23
963	1827	103	13
1866	1828	102	0	102
2643	1829	101	11
2445	1830	101	5
1085	1831	101	3
525	1832	101	2
1284	1833	100	15
75	1834	99	24
143	1835	99	14
541	1836	98	10
3044	1837	98	4
675	1838	98	0	98
633	1839	97	19
1499	1840	96	16
1483	1841	95	34
2893	1842	95	24
1019	1843	95	22
3221	1844	94	19
1697	1845	94	18
1778	1846	94	11
1392	1847	93	2
1149	1848	92	21
2332	1849	92	17
862	1850	92	12
2292	1851	91	15
2264	1852	90	36
879	1853	89	36
2436	1854	89	36
2361	1855	89	0	89
642	1856	88	19
1877	1857	88	14
735	1858	88	13
1471	1859	88	13
375	1860	88	10
2481	1861	88	10
930	1862	88	8
1742	1863	88	7
1819	1864	88	1
2193	1865	87	36
1344	1866	86	21
2038	1867	86	12
2247	1868	86	10
1378	1869	85	10
1815	1870	85	10
2053	1871	85	10
2133	1872	85	10
1267	1873	84	31
258	1874	84	12
1555	1875	84	12
1087	1876	83	14
2236	1877	83	14
2238	1878	83	14
2448	1879	83	14
2453	1880	83	14
2115	1881	83	13
2419	1882	83	13
1008	1883	83	12
1592	1884	83	11
1591	1885	83	9
1915	1886	83	6
2161	1887	82	31
1083	1888	82	17
1150	1889	82	14
2486	1890	82	14
2664	1891	82	12
1987	1892	82	1
1934	1893	81	34
3185	1894	81	18
244	1895	81	14
436	1896	81	12
2101	1897	81	10
2319	1898	80	30
3149	1899	80	11
2198	1900	79	18
1395	1901	79	10
1874	1902	79	10
2605	1903	79	10
1755	1904	79	9
2190	1905	78	24
1208	1906	78	10
2359	1907	78	4
2617	1908	77	15
1375	1909	77	12
2194	1910	77	11
2567	1911	77	10
602	1912	77	8
663	1913	77	8
2117	1914	77	8
2557	1915	77	8
3242	1916	77	5
781	1917	76	34
2259	1918	76	15
1676	1919	76	11
2022	1920	76	11
2173	1921	76	11
2274	1922	76	11
328	1923	76	8
2489	1924	76	8
2364	1925	76	2
2471	1926	75	15
2505	1927	75	8
752	1928	75	7
3014	1929	74	22
1732	1930	74	8
1528	1931	74	4
1829	1932	74	0	74
2122	1933	73	16
1955	1934	73	13
1957	1935	73	9
106	1936	73	8
1614	1937	73	8
1703	1938	73	8
1750	1939	72	19
1012	1940	72	11
1426	1941	72	8
2237	1942	72	7
2717	1943	72	4
1723	1944	71	10
496	1945	70	56
1879	1946	70	34
2033	1947	70	16
1826	1948	70	12
2844	1949	70	12
2219	1950	70	8
306	1951	70	7
1734	1952	70	7
1762	1953	69	45
1029	1954	69	13
2213	1955	69	12
366	1956	68	35
1664	1957	68	9
1855	1958	68	9
2229	1959	68	9
2266	1960	68	9
121	1961	68	8
52	1962	68	7
1210	1963	68	7
1481	1964	68	0	68
1862	1965	67	14
1295	1966	67	13
2715	1967	67	2
2270	1968	66	12
274	1969	66	10
1307	1970	66	10
1341	1971	66	10
2524	1972	65	29
2572	1973	65	10
1720	1974	65	7
809	1975	64	36
228	1976	64	13
954	1977	64	10
2221	1978	64	9
1221	1979	63	34
1417	1980	63	29
1822	1981	63	13
1998	1982	63	13
2528	1983	63	13
2581	1984	63	13
2593	1985	63	13
1583	1986	63	11
2379	1987	63	9
947	1988	63	7
168	1989	63	5
2088	1990	62	36
1891	1991	62	16
836	1992	62	13
1043	1993	62	13
1207	1994	62	13
1429	1995	62	13
1690	1996	62	13
2075	1997	62	13
2167	1998	62	13
2290	1999	62	13
[truncated: 2,104 more rows]

## Sheet: Extended_data_fig1c_saturation
Strains	Core genome	Pan-genome
1	1964	1964
1	1933	1933
1	2028	2028
1	1915	1915
1	1900	1900
1	1952	1952
1	1953	1953
1	1946	1946
1	1920	1920
1	1888	1888
1	1965	1965
1	1888	1888
1	1970	1970
1	1889	1889
1	1982	1982
1	1870	1870
1	1960	1960
1	1954	1954
1	1955	1955
1	1916	1916
1	1919	1919
1	1966	1966
1	1891	1891
1	1939	1939
1	1892	1892
1	1891	1891
1	2021	2021
1	1998	1998
1	1884	1884
1	1948	1948
23	1523	3059
23	1569	3081
23	1514	3188
23	1476	3180
23	1499	3185
23	1509	3148
23	1501	3306
23	1484	3219
23	1505	3071
23	1502	3117
23	1528	3074
23	1522	3135
23	1515	3175
23	1514	3183
23	1510	3284
23	1519	3094
23	1503	3142
23	1525	3094
23	1496	3130
23	1489	3102
23	1494	3311
23	1524	3203
23	1514	3184
23	1511	3195
23	1502	3196
23	1512	3151
23	1502	3164
23	1502	3175
23	1515	3153
23	1492	3258
46	1491	3529
46	1496	3403
46	1483	3494
46	1494	3400
46	1485	3506
46	1485	3464
46	1491	3448
46	1483	3522
46	1489	3576
46	1486	3499
46	1514	3499
46	1511	3469
46	1495	3481
46	1482	3556
46	1494	3508
46	1480	3503
46	1498	3427
46	1495	3491
46	1497	3458
46	1500	3500
46	1514	3479
46	1499	3467
46	1496	3498
46	1470	3460
46	1520	3479
46	1476	3526
46	1472	3605
46	1487	3511
46	1512	3457
46	1502	3414
69	1494	3674
69	1491	3697
69	1469	3641
69	1491	3668
69	1481	3540
69	1486	3688
69	1489	3566
69	1488	3652
69	1500	3678
69	1491	3605
69	1474	3650
69	1477	3654
69	1475	3678
69	1466	3599
69	1498	3678
69	1480	3609
69	1479	3679
69	1483	3706
69	1496	3613
69	1489	3663
69	1489	3646
69	1474	3681
69	1501	3657
69	1492	3666
69	1491	3603
69	1471	3668
69	1477	3691
69	1486	3628
69	1495	3679
69	1482	3681
91	1488	3742
91	1493	3700
91	1486	3751
91	1465	3755
91	1485	3788
91	1463	3784
91	1478	3775
91	1476	3738
91	1472	3737
91	1492	3775
91	1471	3765
91	1466	3721
91	1481	3798
91	1488	3786
91	1481	3759
91	1476	3764
91	1495	3773
91	1488	3783
91	1495	3770
91	1472	3831
91	1482	3716
91	1495	3751
91	1483	3829
91	1496	3778
91	1484	3770
91	1493	3738
91	1495	3750
91	1472	3760
91	1497	3778
91	1465	3762
114	1485	3927
114	1487	3899
114	1486	3858
114	1479	3832
114	1475	3891
114	1475	3858
114	1488	3868
114	1471	3887
114	1483	3885
114	1487	3828
114	1478	3843
114	1478	3861
114	1479	3904
114	1484	3878
114	1480	3863
114	1493	3880
114	1489	3897
114	1483	3861
114	1480	3898
114	1488	3869
114	1484	3863
114	1480	3864
114	1480	3838
114	1487	3903
114	1480	3870
114	1478	3925
114	1473	3860
114	1482	3827
114	1474	3918
114	1481	3860
137	1479	3889
137	1474	3934
137	1478	3936
137	1478	3952
137	1485	3894
137	1483	3949
137	1479	3941
137	1475	3939
137	1477	3932
137	1477	3929
137	1479	3893
137	1477	3947
137	1475	3943
137	1473	3966
137	1477	3933
137	1482	3968
137	1481	3948
137	1469	3882
137	1478	3949
137	1481	3898
137	1477	3966
137	1480	3958
137	1486	3844
137	1483	3908
137	1476	3901
137	1478	3960
137	1480	3942
137	1475	3915
137	1474	3866
137	1483	3882
159	1489	3964
159	1480	3976
159	1479	3993
159	1483	4019
159	1479	4009
159	1478	3962
159	1477	3957
159	1481	3975
159	1480	3978
159	1474	3979
159	1478	3999
159	1477	3978
159	1483	3989
159	1476	3977
159	1482	3977
159	1480	3983
159	1477	4008
159	1481	4009
159	1481	4005
159	1477	4010
159	1478	3981
159	1478	4001
159	1483	4016
159	1473	3963
159	1486	3995
159	1484	4000
159	1473	3958
159	1483	3974
159	1482	3990
159	1480	4004
182	1488	4035
182	1482	4024
182	1485	4057
182	1488	4035
182	1483	4053
182	1487	4006
182	1486	4047
182	1487	4019
182	1489	4051
182	1488	4036
182	1492	4010
182	1487	3983
182	1489	4028
182	1488	4039
182	1488	4013
182	1487	4018
182	1486	4024
182	1488	4048
182	1492	4047
182	1486	4041
182	1489	4059
182	1487	4028
182	1485	4037
182	1488	4041
182	1490	4034
182	1482	4051
182	1484	4033
182	1484	4044
182	1487	4042
182	1491	4031
205	1486	4075
205	1486	4075
205	1486	4075
205	1486	4075
205	1486	4075
205	1486	4075
205	1486	4075
205	1486	4075
205	1486	4075
205	1486	4075
205	1486	4075
205	1486	4075
205	1486	4075
205	1486	4075
205	1486	4075
205	1486	4075
205	1486	4075
205	1486	4075
205	1486	4075
205	1486	4075
205	1486	4075
205	1486	4075
205	1486	4075
205	1486	4075
205	1486	4075
205	1486	4075
205	1486	4075
205	1486	4075
205	1486	4075
205	1486	4075

## Sheet: Extended_data_fig1c_nonlinfit
	Core genome	Pan-genome
Exponential plateau
Best-fit values
YM	1484	3969
Y0	1999	1921
k	0.13	0.03296
95% CI (profile likelihood)
YM	1482 to 1486	3953 to 3986
Y0	1991 to 2008	1885 to 1956
k	0.1203 to 0.1423	0.03143 to 0.03456
Goodness of Fit
Degrees of Freedom	297	297
R squared	0.9866	0.978
Sum of Squares	74477	2481213
Sy.x	15.84	91.4
Constraints
k	k > 0	k > 0
Number of points
# of X values	300	300
# Y values analyzed	300	300
