# Supplementary material for: A bacterial pan-genome makes gene essentiality strain-dependent and evolvable
Source: Nat Microbiol. 2022 Sep 12;7(10):1580–92. doi: 10.1038/s41564-022-01208-7 (PMC9519441; doi:10.1038/s41564-022-01208-7)
Supplement: Source Data Extended Data Fig. 1 — Phylogenetic tree and iTol editing data, pan-genome not-represented clusters and saturation data values. [file 41564_2022_1208_MOESM11_ESM.zip › Tree_and_itol_tables/info_for_itol.csv]

NODE_ID	TYPE	COLOR	LABEL_OR_STYLE	SIZE_FACTOR				Group
CP035265	label	#000000	bold	2		CP035265	#000000	PG_collection
CP035264	label	#000000	bold	2		CP035264	#000000	PG_collection
CP035263	label	#000000	bold	2		CP035263	#000000	PG_collection
CP035262	label	#000000	bold	2		CP035262	#000000	PG_collection
CP035261	label	#000000	bold	2		CP035261	#000000	PG_collection
CP035260	label	#000000	bold	2		CP035260	#000000	PG_collection
CP035259	label	#000000	bold	2		CP035259	#000000	PG_collection
CP035258	label	#000000	bold	2		CP035258	#000000	PG_collection
CP035257	label	#000000	bold	2		CP035257	#000000	PG_collection
CP038253	label	#000000	bold	2		CP038253	#000000	PG_collection
CP035256	label	#000000	bold	2		CP035256	#000000	PG_collection
CP035255	label	#000000	bold	2		CP035255	#000000	PG_collection
CP035254	label	#000000	bold	2		CP035254	#000000	PG_collection
CP035253	label	#000000	bold	2		CP035253	#000000	PG_collection
CP035252	label	#000000	bold	2		CP035252	#000000	PG_collection
CP035251	label	#000000	bold	2		CP035251	#000000	PG_collection
CP038252	label	#000000	bold	2		CP038252	#000000	PG_collection
CP035250	label	#000000	bold	2		CP035250	#000000	PG_collection
CP035249	label	#000000	bold	2		CP035249	#000000	PG_collection
CP035248	label	#000000	bold	2		CP035248	#000000	PG_collection
CP035247	label	#000000	bold	2		CP035247	#000000	PG_collection
CP035246	label	#000000	bold	2		CP035246	#000000	PG_collection
TVO_1901942	label	#000000	bold	2		TVO_1901942	#000000	PG_collection
CP035245	label	#000000	bold	2		CP035245	#000000	PG_collection
CP038251	label	#000000	bold	2		CP038251	#000000	PG_collection
CP035244	label	#000000	bold	2		CP035244	#000000	PG_collection
CP035243	label	#000000	bold	2		CP035243	#000000	PG_collection
CP035242	label	#000000	bold	2		CP035242	#000000	PG_collection
CP035241	label	#000000	bold	2		CP035241	#000000	PG_collection
TVO_1901949	label	#000000	bold	2		TVO_1901949	#000000	PG_collection
CP035235	label	#000000	bold	2		CP035235	#000000	PG_collection
CP035234	label	#000000	bold	2		CP035234	#000000	PG_collection
CP035236	label	#000000	bold	2		CP035236	#000000	PG_collection
CP035238	label	#000000	bold	2		CP035238	#000000	PG_collection
CP035237	label	#000000	bold	2		CP035237	#000000	PG_collection
CP035239	label	#000000	bold	2		CP035239	#000000	PG_collection
NC_012468	label	#A80C26	normal	0.5		NC_012468	#A80C26	RefSeq
NC_003098	label	#A80C26	normal	0.5		NC_003098	#A80C26	RefSeq
NC_012466	label	#A80C26	normal	0.5		NC_012466	#A80C26	RefSeq
NC_012467	label	#A80C26	normal	0.5		NC_012467	#A80C26	RefSeq
NC_010380	label	#A80C26	normal	0.5		NC_010380	#A80C26	RefSeq
NC_011072	label	#A80C26	normal	0.5		NC_011072	#A80C26	RefSeq
NC_010582	label	#A80C26	normal	0.5		NC_010582	#A80C26	RefSeq
NC_011900	label	#A80C26	normal	0.5		NC_011900	#A80C26	RefSeq
NC_014494	label	#A80C26	normal	0.5		NC_014494	#A80C26	RefSeq
NC_014498	label	#A80C26	normal	0.5		NC_014498	#A80C26	RefSeq
NC_018594	label	#A80C26	normal	0.5		NC_018594	#A80C26	RefSeq
NC_014251	label	#A80C26	normal	0.5		NC_014251	#A80C26	RefSeq
NC_017593	label	#A80C26	normal	0.5		NC_017593	#A80C26	RefSeq
NC_017592	label	#A80C26	normal	0.5		NC_017592	#A80C26	RefSeq
NC_017591	label	#A80C26	normal	0.5		NC_017591	#A80C26	RefSeq
NC_017769	label	#A80C26	normal	0.5		NC_017769	#A80C26	RefSeq
NC_018630	label	#A80C26	normal	0.5		NC_018630	#A80C26	RefSeq
NZ_CP027540	label	#A80C26	normal	0.5		NZ_CP027540	#A80C26	RefSeq
NZ_CP018838	label	#A80C26	normal	0.5		NZ_CP018838	#A80C26	RefSeq
NZ_CP026670	label	#A80C26	normal	0.5		NZ_CP026670	#A80C26	RefSeq
NC_003028	label	#A80C26	normal	0.5		NC_003028	#A80C26	RefSeq
NC_008533	label	#A80C26	normal	0.5		NC_008533	#A80C26	RefSeq
NC_012469	label	#A80C26	normal	0.5		NC_012469	#A80C26	RefSeq
CNUJ02000001	label	#B15080	normal	0.5		CNUJ02000001	#B15080	MA
CNUS02000001	label	#B15080	normal	0.5		CNUS02000001	#B15080	MA
CNVV02000001	label	#B15080	normal	0.5		CNVV02000001	#B15080	MA
CNVW02000001	label	#B15080	normal	0.5		CNVW02000001	#B15080	MA
CNVX02000001	label	#B15080	normal	0.5		CNVX02000001	#B15080	MA
CNVY02000001	label	#B15080	normal	0.5		CNVY02000001	#B15080	MA
CNXN02000001	label	#B15080	normal	0.5		CNXN02000001	#B15080	MA
CNXO02000001	label	#B15080	normal	0.5		CNXO02000001	#B15080	MA
CNXP02000001	label	#B15080	normal	0.5		CNXP02000001	#B15080	MA
CNXQ02000001	label	#B15080	normal	0.5		CNXQ02000001	#B15080	MA
CNXR02000001	label	#B15080	normal	0.5		CNXR02000001	#B15080	MA
CNXS02000001	label	#B15080	normal	0.5		CNXS02000001	#B15080	MA
CNXT02000001	label	#B15080	normal	0.5		CNXT02000001	#B15080	MA
CNXU02000001	label	#B15080	normal	0.5		CNXU02000001	#B15080	MA
CNXV02000001	label	#B15080	normal	0.5		CNXV02000001	#B15080	MA
CNXW02000001	label	#B15080	normal	0.5		CNXW02000001	#B15080	MA
CNXX02000001	label	#B15080	normal	0.5		CNXX02000001	#B15080	MA
CNXY02000001	label	#B15080	normal	0.5		CNXY02000001	#B15080	MA
CNXZ02000001	label	#B15080	normal	0.5		CNXZ02000001	#B15080	MA
CNYA02000001	label	#B15080	normal	0.5		CNYA02000001	#B15080	MA
CNYB02000001	label	#B15080	normal	0.5		CNYB02000001	#B15080	MA
CNYC02000001	label	#B15080	normal	0.5		CNYC02000001	#B15080	MA
CNYD02000001	label	#B15080	normal	0.5		CNYD02000001	#B15080	MA
COFK02000001	label	#B15080	normal	0.5		COFK02000001	#B15080	MA
COFL02000001	label	#B15080	normal	0.5		COFL02000001	#B15080	MA
COFM02000001	label	#B15080	normal	0.5		COFM02000001	#B15080	MA
COFN02000001	label	#B15080	normal	0.5		COFN02000001	#B15080	MA
COFO02000001	label	#B15080	normal	0.5		COFO02000001	#B15080	MA
COFP02000001	label	#B15080	normal	0.5		COFP02000001	#B15080	MA
COFQ02000001	label	#B15080	normal	0.5		COFQ02000001	#B15080	MA
CLXB01000001	label	#E0A51E	normal	0.5		CLXB01000001	#E0A51E	Maela
CLSM01000001	label	#E0A51E	normal	0.5		CLSM01000001	#E0A51E	Maela
CLSJ01000001	label	#E0A51E	normal	0.5		CLSJ01000001	#E0A51E	Maela
CLNS01000001	label	#E0A51E	normal	0.5		CLNS01000001	#E0A51E	Maela
CLXZ01000001	label	#E0A51E	normal	0.5		CLXZ01000001	#E0A51E	Maela
CLSR01000001	label	#E0A51E	normal	0.5		CLSR01000001	#E0A51E	Maela
CLTR01000001	label	#E0A51E	normal	0.5		CLTR01000001	#E0A51E	Maela
CLMW01000001	label	#E0A51E	normal	0.5		CLMW01000001	#E0A51E	Maela
CLOP01000001	label	#E0A51E	normal	0.5		CLOP01000001	#E0A51E	Maela
CLKE01000001	label	#E0A51E	normal	0.5		CLKE01000001	#E0A51E	Maela
CLYE01000001	label	#E0A51E	normal	0.5		CLYE01000001	#E0A51E	Maela
CLNV01000001	label	#E0A51E	normal	0.5		CLNV01000001	#E0A51E	Maela
CLND01000001	label	#E0A51E	normal	0.5		CLND01000001	#E0A51E	Maela
CLZW01000001	label	#E0A51E	normal	0.5		CLZW01000001	#E0A51E	Maela
CLQG01000001	label	#E0A51E	normal	0.5		CLQG01000001	#E0A51E	Maela
CLWS01000001	label	#E0A51E	normal	0.5		CLWS01000001	#E0A51E	Maela
CLOB01000001	label	#E0A51E	normal	0.5		CLOB01000001	#E0A51E	Maela
CLQL01000001	label	#E0A51E	normal	0.5		CLQL01000001	#E0A51E	Maela
CLWZ01000001	label	#E0A51E	normal	0.5		CLWZ01000001	#E0A51E	Maela
CMFA01000001	label	#E0A51E	normal	0.5		CMFA01000001	#E0A51E	Maela
CLIP01000001	label	#E0A51E	normal	0.5		CLIP01000001	#E0A51E	Maela
CMDL01000001	label	#E0A51E	normal	0.5		CMDL01000001	#E0A51E	Maela
CLMO01000001	label	#E0A51E	normal	0.5		CLMO01000001	#E0A51E	Maela
CLRB01000001	label	#E0A51E	normal	0.5		CLRB01000001	#E0A51E	Maela
CMEW01000001	label	#E0A51E	normal	0.5		CMEW01000001	#E0A51E	Maela
CMBG01000001	label	#E0A51E	normal	0.5		CMBG01000001	#E0A51E	Maela
CLNJ01000001	label	#E0A51E	normal	0.5		CLNJ01000001	#E0A51E	Maela
CMDD01000001	label	#E0A51E	normal	0.5		CMDD01000001	#E0A51E	Maela
CLZG01000001	label	#E0A51E	normal	0.5		CLZG01000001	#E0A51E	Maela
CIDJ01000001	label	#E0A51E	normal	0.5		CIDJ01000001	#E0A51E	Maela
FYON01000036	label	#825CA6	normal	0.5		FYON01000036	#825CA6	Southampton
FYOS01000037	label	#825CA6	normal	0.5		FYOS01000037	#825CA6	Southampton
FYOX01000034	label	#825CA6	normal	0.5		FYOX01000034	#825CA6	Southampton
FYPF01000045	label	#825CA6	normal	0.5		FYPF01000045	#825CA6	Southampton
FYPD01000047	label	#825CA6	normal	0.5		FYPD01000047	#825CA6	Southampton
FYOV01000058	label	#825CA6	normal	0.5		FYOV01000058	#825CA6	Southampton
FYPI01000069	label	#825CA6	normal	0.5		FYPI01000069	#825CA6	Southampton
FYPJ01000054	label	#825CA6	normal	0.5		FYPJ01000054	#825CA6	Southampton
FYPM01000037	label	#825CA6	normal	0.5		FYPM01000037	#825CA6	Southampton
FYPN01000071	label	#825CA6	normal	0.5		FYPN01000071	#825CA6	Southampton
FYPP01000050	label	#825CA6	normal	0.5		FYPP01000050	#825CA6	Southampton
FYPO01000064	label	#825CA6	normal	0.5		FYPO01000064	#825CA6	Southampton
FYPT01000038	label	#825CA6	normal	0.5		FYPT01000038	#825CA6	Southampton
FYPW01000051	label	#825CA6	normal	0.5		FYPW01000051	#825CA6	Southampton
FYPV01000110	label	#825CA6	normal	0.5		FYPV01000110	#825CA6	Southampton
FYPY01000040	label	#825CA6	normal	0.5		FYPY01000040	#825CA6	Southampton
FYPS01000035	label	#825CA6	normal	0.5		FYPS01000035	#825CA6	Southampton
FYPX01000039	label	#825CA6	normal	0.5		FYPX01000039	#825CA6	Southampton
FYPZ01000032	label	#825CA6	normal	0.5		FYPZ01000032	#825CA6	Southampton
FYQF01000074	label	#825CA6	normal	0.5		FYQF01000074	#825CA6	Southampton
FYQP01000041	label	#825CA6	normal	0.5		FYQP01000041	#825CA6	Southampton
FYQI01000029	label	#825CA6	normal	0.5		FYQI01000029	#825CA6	Southampton
FYQC01000020	label	#825CA6	normal	0.5		FYQC01000020	#825CA6	Southampton
FYQX01000050	label	#825CA6	normal	0.5		FYQX01000050	#825CA6	Southampton
FYRC01000036	label	#825CA6	normal	0.5		FYRC01000036	#825CA6	Southampton
FYRD01000056	label	#825CA6	normal	0.5		FYRD01000056	#825CA6	Southampton
FYQH01000054	label	#825CA6	normal	0.5		FYQH01000054	#825CA6	Southampton
FYRG01000010	label	#825CA6	normal	0.5		FYRG01000010	#825CA6	Southampton
FYRQ01000047	label	#825CA6	normal	0.5		FYRQ01000047	#825CA6	Southampton
FYRT01000027	label	#825CA6	normal	0.5		FYRT01000027	#825CA6	Southampton
CPPY01000001	label	#FFFF66	normal	0.5		CPPY01000001	#FFFF66	pre1974
CPLB01000001	label	#FFFF66	normal	0.5		CPLB01000001	#FFFF66	pre1974
CPNH01000001	label	#FFFF66	normal	0.5		CPNH01000001	#FFFF66	pre1974
CPUH01000001	label	#FFFF66	normal	0.5		CPUH01000001	#FFFF66	pre1974
CPPK01000001	label	#FFFF66	normal	0.5		CPPK01000001	#FFFF66	pre1974
CPRF01000001	label	#FFFF66	normal	0.5		CPRF01000001	#FFFF66	pre1974
CPPS01000001	label	#FFFF66	normal	0.5		CPPS01000001	#FFFF66	pre1974
CPPE01000001	label	#FFFF66	normal	0.5		CPPE01000001	#FFFF66	pre1974
CPSC01000001	label	#FFFF66	normal	0.5		CPSC01000001	#FFFF66	pre1974
CPRJ01000001	label	#FFFF66	normal	0.5		CPRJ01000001	#FFFF66	pre1974
CPTA01000001	label	#FFFF66	normal	0.5		CPTA01000001	#FFFF66	pre1974
CPRQ01000001	label	#FFFF66	normal	0.5		CPRQ01000001	#FFFF66	pre1974
CPRX01000001	label	#FFFF66	normal	0.5		CPRX01000001	#FFFF66	pre1974
CPTT01000001	label	#FFFF66	normal	0.5		CPTT01000001	#FFFF66	pre1974
CPNZ01000001	label	#FFFF66	normal	0.5		CPNZ01000001	#FFFF66	pre1974
CPRA01000001	label	#FFFF66	normal	0.5		CPRA01000001	#FFFF66	pre1974
CPTM01000001	label	#FFFF66	normal	0.5		CPTM01000001	#FFFF66	pre1974
CPRK01000001	label	#FFFF66	normal	0.5		CPRK01000001	#FFFF66	pre1974
CPOL01000001	label	#FFFF66	normal	0.5		CPOL01000001	#FFFF66	pre1974
CPUO01000001	label	#FFFF66	normal	0.5		CPUO01000001	#FFFF66	pre1974
CPPA01000001	label	#FFFF66	normal	0.5		CPPA01000001	#FFFF66	pre1974
CPNC01000001	label	#FFFF66	normal	0.5		CPNC01000001	#FFFF66	pre1974
CFKY01000001	label	#FFFF66	normal	0.5		CFKY01000001	#FFFF66	pre1974
CHJU01000001	label	#FFFF66	normal	0.5		CHJU01000001	#FFFF66	pre1974
CIJB01000001	label	#FFFF66	normal	0.5		CIJB01000001	#FFFF66	pre1974
CGGD01000001	label	#FFFF66	normal	0.5		CGGD01000001	#FFFF66	pre1974
CGBO01000001	label	#FFFF66	normal	0.5		CGBO01000001	#FFFF66	pre1974
CIFD01000001	label	#FFFF66	normal	0.5		CIFD01000001	#FFFF66	pre1974
CFNU01000001	label	#FFFF66	normal	0.5		CFNU01000001	#FFFF66	pre1974
CGAL01000001	label	#FFFF66	normal	0.5		CGAL01000001	#FFFF66	pre1974
CHCV01000001	label	#FFFF66	normal	0.5		CHCV01000001	#FFFF66	pre1974
CFVJ01000001	label	#FFFF66	normal	0.5		CFVJ01000001	#FFFF66	pre1974
CHYT01000001	label	#FFFF66	normal	0.5		CHYT01000001	#FFFF66	pre1974
CIEZ01000001	label	#FFFF66	normal	0.5		CIEZ01000001	#FFFF66	pre1974
CIJN01000001	label	#FFFF66	normal	0.5		CIJN01000001	#FFFF66	pre1974
CHJT01000001	label	#FFFF66	normal	0.5		CHJT01000001	#FFFF66	pre1974
CGGJ01000001	label	#FFFF66	normal	0.5		CGGJ01000001	#FFFF66	pre1974
CHDA01000001	label	#FFFF66	normal	0.5		CHDA01000001	#FFFF66	pre1974
FIUC01000001	label	#EBEBEB	normal	0.5		FIUC01000001	#EBEBEB	Malawi
FITW01000001	label	#EBEBEB	normal	0.5		FITW01000001	#EBEBEB	Malawi
FIUJ01000001	label	#EBEBEB	normal	0.5		FIUJ01000001	#EBEBEB	Malawi
FIUQ01000001	label	#EBEBEB	normal	0.5		FIUQ01000001	#EBEBEB	Malawi
FITZ01000001	label	#EBEBEB	normal	0.5		FITZ01000001	#EBEBEB	Malawi
FIUB01000001	label	#EBEBEB	normal	0.5		FIUB01000001	#EBEBEB	Malawi
FIUK01000001	label	#EBEBEB	normal	0.5		FIUK01000001	#EBEBEB	Malawi
FIUG01000001	label	#EBEBEB	normal	0.5		FIUG01000001	#EBEBEB	Malawi
FIUL01000001	label	#EBEBEB	normal	0.5		FIUL01000001	#EBEBEB	Malawi
FIWG01000001	label	#EBEBEB	normal	0.5		FIWG01000001	#EBEBEB	Malawi
FIVN01000001	label	#EBEBEB	normal	0.5		FIVN01000001	#EBEBEB	Malawi
FIUH01000001	label	#EBEBEB	normal	0.5		FIUH01000001	#EBEBEB	Malawi
FIUN01000001	label	#EBEBEB	normal	0.5		FIUN01000001	#EBEBEB	Malawi
FIUA01000001	label	#EBEBEB	normal	0.5		FIUA01000001	#EBEBEB	Malawi
FIVI01000001	label	#EBEBEB	normal	0.5		FIVI01000001	#EBEBEB	Malawi
FIVA01000001	label	#EBEBEB	normal	0.5		FIVA01000001	#EBEBEB	Malawi
FIUX01000001	label	#EBEBEB	normal	0.5		FIUX01000001	#EBEBEB	Malawi
FIVK01000001	label	#EBEBEB	normal	0.5		FIVK01000001	#EBEBEB	Malawi
FITU01000001	label	#EBEBEB	normal	0.5		FITU01000001	#EBEBEB	Malawi
FIVF01000001	label	#EBEBEB	normal	0.5		FIVF01000001	#EBEBEB	Malawi
FITV01000001	label	#EBEBEB	normal	0.5		FITV01000001	#EBEBEB	Malawi
