# Supplementary material for: A bacterial pan-genome makes gene essentiality strain-dependent and evolvable
Source: Nat Microbiol. 2022 Sep 12;7(10):1580–92. doi: 10.1038/s41564-022-01208-7 (PMC9519441; doi:10.1038/s41564-022-01208-7)
Supplement: Source Data Extended Data Fig. 1 — Phylogenetic tree and iTol editing data, pan-genome not-represented clusters and saturation data values. [file 41564_2022_1208_MOESM11_ESM.zip › Tree_and_itol_tables/labels_strain_names_208.txt]

LABELS
#use this template to change the leaf labels, or define/change the internal node names
#lines starting with a hash are comments and ignored during parsing

#=================================================================#
#                    MANDATORY SETTINGS                           #
#=================================================================#
#select the separator which is used to delimit the data below (TAB,SPACE or COMMA).This separator must be used throughout this file.

#SEPARATOR TAB
#SEPARATOR SPACE
SEPARATOR COMMA

#Internal tree nodes can be specified using IDs directly, or using the 'last common ancestor' method described in iTOL help pages
#=================================================================#
#       Actual data follows after the "DATA" keyword              #
#=================================================================#
DATA
CP035265,PG01
CP035264,PG02
CP035263,PG03
CP035262,PG04
CP035261,PG05
CP035260,PG06
CP035259,PG07
CP035258,PG08
CP035257,PG09
CP038253,PG10
CP035256,PG11
CP035255,PG12
CP035254,PG13
CP035253,PG14
CP035252,PG15
CP035251,PG16
CP038252,PG17
CP035250,PG18
CP035249,PG19
CP035248,PG20
CP035247,PG21
CP035246,PG22
TVO_1901942,PG23
CP035245,PG24
CP038251,PG25
CP035244,PG26
CP035243,PG27
CP035242,PG28
CP035241,PG29
TVO_1901949,PG30
CP035235,CT-22F
CP035234,GA-22F
CP035236,BHN97
CP035238,D39-AC1770
CP035237,TVO_Taiwan19F
CP035239,TIGR4-AC316
NC_012468,Strain_70585
NC_003098,R6
NC_012466,JJA
NC_012467,P1031
NC_010380,Hungary19A-6
NC_011072,G54
NC_010582,CGSP14
NC_011900,ATCC70069
NC_014494,AP200
NC_014498,670-6B
NC_018594,SPNA45
NC_014251,TCH8431/19A
NC_017593,INV200
NC_017592,OXC141
NC_017591,INV104
NC_017769,ST556
NC_018630,gamPNI0373
NZ_CP027540,D39V
NZ_CP018838,11A
NZ_CP026670,Strain_335
NC_003028,TIGR4
NC_008533,D39
NC_012469,Taiwan-19F
CNUJ02000001
CNUS02000001
CNVV02000001
CNVW02000001
CNVX02000001
CNVY02000001
CNXN02000001
CNXO02000001
CNXP02000001
CNXQ02000001
CNXR02000001
CNXS02000001
CNXT02000001
CNXU02000001
CNXV02000001
CNXW02000001
CNXX02000001
CNXY02000001
CNXZ02000001
CNYA02000001
CNYB02000001
CNYC02000001
CNYD02000001
COFK02000001
COFL02000001
COFM02000001
COFN02000001
COFO02000001
COFP02000001
COFQ02000001
CLXB01000001
CLSM01000001
CLSJ01000001
CLNS01000001
CLXZ01000001
CLSR01000001
CLTR01000001
CLMW01000001
CLOP01000001
CLKE01000001
CLYE01000001
CLNV01000001
CLND01000001
CLZW01000001
CLQG01000001
CLWS01000001
CLOB01000001
CLQL01000001
CLWZ01000001
CMFA01000001
CLIP01000001
CMDL01000001
CLMO01000001
CLRB01000001
CMEW01000001
CMBG01000001
CLNJ01000001
CMDD01000001
CLZG01000001
CIDJ01000001
FYON01000036
FYOS01000037
FYOX01000034
FYPF01000045
FYPD01000047
FYOV01000058
FYPI01000069
FYPJ01000054
FYPM01000037
FYPN01000071
FYPP01000050
FYPO01000064
FYPT01000038
FYPW01000051
FYPV01000110
FYPY01000040
FYPS01000035
FYPX01000039
FYPZ01000032
FYQF01000074
FYQP01000041
FYQI01000029
FYQC01000020
FYQX01000050
FYRC01000036
FYRD01000056
FYQH01000054
FYRG01000010
FYRQ01000047
FYRT01000027
CPPY01000001
CPLB01000001
CPNH01000001
CPUH01000001
CPPK01000001
CPRF01000001
CPPS01000001
CPPE01000001
CPSC01000001
CPRJ01000001
CPTA01000001
CPRQ01000001
CPRX01000001
CPTT01000001
CPNZ01000001
CPRA01000001
CPTM01000001
CPRK01000001
CPOL01000001
CPUO01000001
CPPA01000001
CPNC01000001
CFKY01000001
CHJU01000001
CIJB01000001
CGGD01000001
CGBO01000001
CIFD01000001
CFNU01000001
CGAL01000001
CHCV01000001
CFVJ01000001
CHYT01000001
CIEZ01000001
CIJN01000001
CHJT01000001
CGGJ01000001
CHDA01000001
FIUC01000001
FITW01000001
FIUJ01000001
FIUQ01000001
FITZ01000001
FIUB01000001
FIUK01000001
FIUG01000001
FIUL01000001
FIWG01000001
FIVN01000001
FIUH01000001
FIUN01000001
FIUA01000001
FIVI01000001
FIVA01000001
FIUX01000001
FIVK01000001
FITU01000001
FIVF01000001
FITV01000001
