# Supplementary material for: A bacterial pan-genome makes gene essentiality strain-dependent and evolvable
Source: Nat Microbiol. 2022 Sep 12;7(10):1580–92. doi: 10.1038/s41564-022-01208-7 (PMC9519441; doi:10.1038/s41564-022-01208-7)
Supplement: Source Data Extended Data Fig. 1 — Phylogenetic tree and iTol editing data, pan-genome not-represented clusters and saturation data values. [file 41564_2022_1208_MOESM11_ESM.zip › Tree_and_itol_tables/colorstrip_208.txt]

DATASET_COLORSTRIP
#In colored strip datasets, each ID is associated to a color box/strip and can have an optional label. Color can be specified in hexadecimal, RGB or RGBA notation. When using RGB or RGBA notation, you cannot use COMMA as the dataset separator

#lines starting with a hash are comments and ignored during parsing

#=================================================================#
#                    MANDATORY SETTINGS                           #
#=================================================================#
#select the separator which is used to delimit the data below (TAB,SPACE or COMMA).This separator must be used throughout this file.

#SEPARATOR TAB
#SEPARATOR COMMA
SEPARATOR SPACE

#label is used in the legend table (can be changed later)
DATASET_LABEL label1

#dataset color (can be changed later)
COLOR #ff0000

#=================================================================#
#                    OPTIONAL SETTINGS                            #
#=================================================================#

#If COLOR_BRANCHES is set to 1, branches of the tree will be colored according to the colors of the strips above the leaves.
#When all children of a node have the same color, it will be colored the same, ie. the color will propagate inwards towards the root.
COLOR_BRANCHES 1


#=================================================================#
#     all other optional settings can be set or changed later     #
#           in the web interface (under 'Datasets' tab)           #
#=================================================================#

#Each dataset can have a legend, which is defined using LEGEND_XXX fields below
#For each row in the legend, there should be one shape, color and label.
#Optionally, you can define an exact legend position using LEGEND_POSITION_X and LEGEND_POSITION_Y. To use automatic legend positioning, do NOT define these values
#Optionally, shape scaling can be present (LEGEND_SHAPE_SCALES). For each shape, you can define a scaling factor between 0 and 1.
#Shape should be a number between 1 and 6, or any protein domain shape definition.
#1: square
#2: circle
#3: star
#4: right pointing triangle
#5: left pointing triangle
#6: checkmark

LEGEND_TITLE Genomes
LEGEND_POSITION_Y 100
LEGEND_SHAPES 1 1 1 1 1 1 1
LEGEND_COLORS #000000 #A80C26 #B15080 #E0A51E #825CA6 #E3EE36 #EBEBEB
LEGEND_LABELS PG_collection RefSeq Massachusetts Maela Southampton pre1974 Malawi
LEGEND_SHAPE_SCALES 1 1 1 1 1 1 1

#width of the colored strip
STRIP_WIDTH 50

#left margin, used to increase/decrease the spacing to the next dataset. Can be negative, causing datasets to overlap.
#MARGIN 0

#border width; if set above 0, a border of specified width (in pixels) will be drawn around the color strip 
#BORDER_WIDTH 4

#border color; used when BORDER_WIDTH is above 0
#BORDER_COLOR #000000

#if set to 1, border will be drawn completely around each colored strip box
#COMPLETE_BORDER 1

#always show internal values; if set, values associated to internal nodes will be displayed even if these nodes are not collapsed. It could cause overlapping in the dataset display.
#SHOW_INTERNAL 0


#display or hide the individual label inside each colored strip (when defined in the data below)
#SHOW_STRIP_LABELS 1

#position of the strip label within the box; 'top', 'center' or 'bottom'
#STRIP_LABEL_POSITION center

#strip label size factor (relative to the tree leaf labels)
#STRIP_LABEL_SIZE_FACTOR 1.5


#rotation of the strip labels; used only in rectangular tree display mode
#STRIP_LABEL_ROTATION 0

#strip label shift in pixels (positive or negative)
#STRIP_LABEL_SHIFT 0

#STRIP_LABEL_COLOR #000000

#draw a black outline around the text (width in pixels)
#STRIP_LABEL_OUTLINE 0.5

#display or hide the dataset label above the colored strip
#SHOW_LABELS 1

#dataset label size factor
#SIZE_FACTOR 1

#dataset label rotation
#LABEL_ROTATION 0

#dataset label shift in pixels (positive or negative)
#LABEL_SHIFT 0

#Internal tree nodes can be specified using IDs directly, or using the 'last common ancestor' method described in iTOL help pages

#=================================================================#
#       Actual data follows after the "DATA" keyword              #
#=================================================================#
DATA
CP035265 #000000 PG_collection
CP035264 #000000 PG_collection
CP035263 #000000 PG_collection
CP035262 #000000 PG_collection
CP035261 #000000 PG_collection
CP035260 #000000 PG_collection
CP035259 #000000 PG_collection
CP035258 #000000 PG_collection
CP035257 #000000 PG_collection
CP038253 #000000 PG_collection
CP035256 #000000 PG_collection
CP035255 #000000 PG_collection
CP035254 #000000 PG_collection
CP035253 #000000 PG_collection
CP035252 #000000 PG_collection
CP035251 #000000 PG_collection
CP038252 #000000 PG_collection
CP035250 #000000 PG_collection
CP035249 #000000 PG_collection
CP035248 #000000 PG_collection
CP035247 #000000 PG_collection
CP035246 #000000 PG_collection
TVO_1901942 #000000 PG_collection
CP035245 #000000 PG_collection
CP038251 #000000 PG_collection
CP035244 #000000 PG_collection
CP035243 #000000 PG_collection
CP035242 #000000 PG_collection
CP035241 #000000 PG_collection
TVO_1901949 #000000 PG_collection
CP035235 #000000 PG_collection
CP035234 #000000 PG_collection
CP035236 #000000 PG_collection
CP035238 #000000 PG_collection
CP035237 #000000 PG_collection
CP035239 #000000 PG_collection
NC_012468 #A80C26 RefSeq
NC_003098 #A80C26 RefSeq
NC_012466 #A80C26 RefSeq
NC_012467 #A80C26 RefSeq
NC_010380 #A80C26 RefSeq
NC_011072 #A80C26 RefSeq
NC_010582 #A80C26 RefSeq
NC_011900 #A80C26 RefSeq
NC_014494 #A80C26 RefSeq
NC_014498 #A80C26 RefSeq
NC_018594 #A80C26 RefSeq
NC_014251 #A80C26 RefSeq
NC_017593 #A80C26 RefSeq
NC_017592 #A80C26 RefSeq
NC_017591 #A80C26 RefSeq
NC_017769 #A80C26 RefSeq
NC_018630 #A80C26 RefSeq
NZ_CP027540 #A80C26 RefSeq
NZ_CP018838 #A80C26 RefSeq
NZ_CP026670 #A80C26 RefSeq
NC_003028 #A80C26 RefSeq
NC_008533 #A80C26 RefSeq
NC_012469 #A80C26 RefSeq
CNUJ02000001 #B15080 Massachusetts
CNUS02000001 #B15080 Massachusetts
CNVV02000001 #B15080 Massachusetts
CNVW02000001 #B15080 Massachusetts
CNVX02000001 #B15080 Massachusetts
CNVY02000001 #B15080 Massachusetts
CNXN02000001 #B15080 Massachusetts
CNXO02000001 #B15080 Massachusetts
CNXP02000001 #B15080 Massachusetts
CNXQ02000001 #B15080 Massachusetts
CNXR02000001 #B15080 Massachusetts
CNXS02000001 #B15080 Massachusetts
CNXT02000001 #B15080 Massachusetts
CNXU02000001 #B15080 Massachusetts
CNXV02000001 #B15080 Massachusetts
CNXW02000001 #B15080 Massachusetts
CNXX02000001 #B15080 Massachusetts
CNXY02000001 #B15080 Massachusetts
CNXZ02000001 #B15080 Massachusetts
CNYA02000001 #B15080 Massachusetts
CNYB02000001 #B15080 Massachusetts
CNYC02000001 #B15080 Massachusetts
CNYD02000001 #B15080 Massachusetts
COFK02000001 #B15080 Massachusetts
COFL02000001 #B15080 Massachusetts
COFM02000001 #B15080 Massachusetts
COFN02000001 #B15080 Massachusetts
COFO02000001 #B15080 Massachusetts
COFP02000001 #B15080 Massachusetts
COFQ02000001 #B15080 Massachusetts
CLXB01000001 #E0A51E Maela
CLSM01000001 #E0A51E Maela
CLSJ01000001 #E0A51E Maela
CLNS01000001 #E0A51E Maela
CLXZ01000001 #E0A51E Maela
CLSR01000001 #E0A51E Maela
CLTR01000001 #E0A51E Maela
CLMW01000001 #E0A51E Maela
CLOP01000001 #E0A51E Maela
CLKE01000001 #E0A51E Maela
CLYE01000001 #E0A51E Maela
CLNV01000001 #E0A51E Maela
CLND01000001 #E0A51E Maela
CLZW01000001 #E0A51E Maela
CLQG01000001 #E0A51E Maela
CLWS01000001 #E0A51E Maela
CLOB01000001 #E0A51E Maela
CLQL01000001 #E0A51E Maela
CLWZ01000001 #E0A51E Maela
CMFA01000001 #E0A51E Maela
CLIP01000001 #E0A51E Maela
CMDL01000001 #E0A51E Maela
CLMO01000001 #E0A51E Maela
CLRB01000001 #E0A51E Maela
CMEW01000001 #E0A51E Maela
CMBG01000001 #E0A51E Maela
CLNJ01000001 #E0A51E Maela
CMDD01000001 #E0A51E Maela
CLZG01000001 #E0A51E Maela
CIDJ01000001 #E0A51E Maela
FYON01000036 #825CA6 Southampton
FYOS01000037 #825CA6 Southampton
FYOX01000034 #825CA6 Southampton
FYPF01000045 #825CA6 Southampton
FYPD01000047 #825CA6 Southampton
FYOV01000058 #825CA6 Southampton
FYPI01000069 #825CA6 Southampton
FYPJ01000054 #825CA6 Southampton
FYPM01000037 #825CA6 Southampton
FYPN01000071 #825CA6 Southampton
FYPP01000050 #825CA6 Southampton
FYPO01000064 #825CA6 Southampton
FYPT01000038 #825CA6 Southampton
FYPW01000051 #825CA6 Southampton
FYPV01000110 #825CA6 Southampton
FYPY01000040 #825CA6 Southampton
FYPS01000035 #825CA6 Southampton
FYPX01000039 #825CA6 Southampton
FYPZ01000032 #825CA6 Southampton
FYQF01000074 #825CA6 Southampton
FYQP01000041 #825CA6 Southampton
FYQI01000029 #825CA6 Southampton
FYQC01000020 #825CA6 Southampton
FYQX01000050 #825CA6 Southampton
FYRC01000036 #825CA6 Southampton
FYRD01000056 #825CA6 Southampton
FYQH01000054 #825CA6 Southampton
FYRG01000010 #825CA6 Southampton
FYRQ01000047 #825CA6 Southampton
FYRT01000027 #825CA6 Southampton
CPPY01000001 #E3EE36 pre1974
CPLB01000001 #E3EE36 pre1974
CPNH01000001 #E3EE36 pre1974
CPUH01000001 #E3EE36 pre1974
CPPK01000001 #E3EE36 pre1974
CPRF01000001 #E3EE36 pre1974
CPPS01000001 #E3EE36 pre1974
CPPE01000001 #E3EE36 pre1974
CPSC01000001 #E3EE36 pre1974
CPRJ01000001 #E3EE36 pre1974
CPTA01000001 #E3EE36 pre1974
CPRQ01000001 #E3EE36 pre1974
CPRX01000001 #E3EE36 pre1974
CPTT01000001 #E3EE36 pre1974
CPNZ01000001 #E3EE36 pre1974
CPRA01000001 #E3EE36 pre1974
CPTM01000001 #E3EE36 pre1974
CPRK01000001 #E3EE36 pre1974
CPOL01000001 #E3EE36 pre1974
CPUO01000001 #E3EE36 pre1974
CPPA01000001 #E3EE36 pre1974
CPNC01000001 #E3EE36 pre1974
CFKY01000001 #E3EE36 pre1974
CHJU01000001 #E3EE36 pre1974
CIJB01000001 #E3EE36 pre1974
CGGD01000001 #E3EE36 pre1974
CGBO01000001 #E3EE36 pre1974
CIFD01000001 #E3EE36 pre1974
CFNU01000001 #E3EE36 pre1974
CGAL01000001 #E3EE36 pre1974
CHCV01000001 #E3EE36 pre1974
CFVJ01000001 #E3EE36 pre1974
CHYT01000001 #E3EE36 pre1974
CIEZ01000001 #E3EE36 pre1974
CIJN01000001 #E3EE36 pre1974
CHJT01000001 #E3EE36 pre1974
CGGJ01000001 #E3EE36 pre1974
CHDA01000001 #E3EE36 pre1974
FIUC01000001 #B3B3B3 Malawi
FITW01000001 #B3B3B3 Malawi
FIUJ01000001 #B3B3B3 Malawi
FIUQ01000001 #B3B3B3 Malawi
FITZ01000001 #B3B3B3 Malawi
FIUB01000001 #B3B3B3 Malawi
FIUK01000001 #B3B3B3 Malawi
FIUG01000001 #B3B3B3 Malawi
FIUL01000001 #B3B3B3 Malawi
FIWG01000001 #B3B3B3 Malawi
FIVN01000001 #B3B3B3 Malawi
FIUH01000001 #B3B3B3 Malawi
FIUN01000001 #B3B3B3 Malawi
FIUA01000001 #B3B3B3 Malawi
FIVI01000001 #B3B3B3 Malawi
FIVA01000001 #B3B3B3 Malawi
FIUX01000001 #B3B3B3 Malawi
FIVK01000001 #B3B3B3 Malawi
FITU01000001 #B3B3B3 Malawi
FIVF01000001 #B3B3B3 Malawi
FITV01000001 #B3B3B3 Malawi
