# Supplementary material for: A bacterial pan-genome makes gene essentiality strain-dependent and evolvable
Source: Nat Microbiol. 2022 Sep 12;7(10):1580–92. doi: 10.1038/s41564-022-01208-7 (PMC9519441; doi:10.1038/s41564-022-01208-7)
Supplement: Source Data Extended Data Fig. 1 — Phylogenetic tree and iTol editing data, pan-genome not-represented clusters and saturation data values. [file 41564_2022_1208_MOESM11_ESM.zip › Tree_and_itol_tables/tree_label_colors_208.txt]

TREE_COLORS
#use this template to define branch colors and styles, colored ranges and label colors/font styles/backgrounds
#lines starting with a hash are comments and ignored during parsing

#=================================================================#
#                    MANDATORY SETTINGS                           #
#=================================================================#
#select the separator which is used to delimit the data below (TAB,SPACE or COMMA).This separator must be used throughout this file.

#SEPARATOR TAB
#SEPARATOR SPACE
SEPARATOR COMMA

#First 3 fields define the node, type and color
#Possible types are:
#'range': defines a colored range (colored background for labels/clade)
#'clade': defines color/style for all branches in a clade
#'branch': defines color/style for a single branch
#'label': defines font color/style for the leaf label
#'label_background': defines the leaf label background color

#The following additional fields are required:
#for 'range', field 4 defines the colored range label (used in the legend)

#The following additional fields are optional:
#for 'label', field 4 defines the font style ('normal',''bold', 'italic' or 'bold-italic') and field 5 defines the numeric scale factor for the font size (eg. with value 2, font size for that label will be 2x the standard size)
#for 'clade' and 'branch', field 4 defines the branch style ('normal' or 'dashed') and field 5 defines the branch width scale factor (eg. with value1, branch width for that clade will be1 the standard width)

#Internal tree nodes can be specified using IDs directly, or using the 'last common ancestor' method described in iTOL help pages
#=================================================================#
#       Actual data follows after the "DATA" keyword              #
#=================================================================#
DATA
CP035265,label,#000000,bold,2
CP035264,label,#000000,bold,2
CP035263,label,#000000,bold,2
CP035262,label,#000000,bold,2
CP035261,label,#000000,bold,2
CP035260,label,#000000,bold,2
CP035259,label,#000000,bold,2
CP035258,label,#000000,bold,2
CP035257,label,#000000,bold,2
CP038253,label,#000000,bold,2
CP035256,label,#000000,bold,2
CP035255,label,#000000,bold,2
CP035254,label,#000000,bold,2
CP035253,label,#000000,bold,2
CP035252,label,#000000,bold,2
CP035251,label,#000000,bold,2
CP038252,label,#000000,bold,2
CP035250,label,#000000,bold,2
CP035249,label,#000000,bold,2
CP035248,label,#000000,bold,2
CP035247,label,#000000,bold,2
CP035246,label,#000000,bold,2
TVO_1901942,label,#000000,bold,2
CP035245,label,#000000,bold,2
CP038251,label,#000000,bold,2
CP035244,label,#000000,bold,2
CP035243,label,#000000,bold,2
CP035242,label,#000000,bold,2
CP035241,label,#000000,bold,2
TVO_1901949,label,#000000,bold,2
CP035235,label,#000000,bold,2
CP035234,label,#000000,bold,2
CP035236,label,#000000,bold,2
CP035238,label,#000000,bold,2
CP035237,label,#000000,bold,2
CP035239,label,#000000,bold,2
NC_012468,label,#000000,normal,1
NC_003098,label,#000000,normal,1
NC_012466,label,#000000,normal,1
NC_012467,label,#000000,normal,1
NC_010380,label,#000000,normal,1
NC_011072,label,#000000,normal,1
NC_010582,label,#000000,normal,1
NC_011900,label,#000000,normal,1
NC_014494,label,#000000,normal,1
NC_014498,label,#000000,normal,1
NC_018594,label,#000000,normal,1
NC_014251,label,#000000,normal,1
NC_017593,label,#000000,normal,1
NC_017592,label,#000000,normal,1
NC_017591,label,#000000,normal,1
NC_017769,label,#000000,normal,1
NC_018630,label,#000000,normal,1
NZ_CP027540,label,#000000,normal,1
NZ_CP018838,label,#000000,normal,1
NZ_CP026670,label,#000000,normal,1
NC_003028,label,#000000,normal,1
NC_008533,label,#000000,normal,1
NC_012469,label,#000000,normal,1
CNUJ02000001,label,#000000,normal,1
CNUS02000001,label,#000000,normal,1
CNVV02000001,label,#000000,normal,1
CNVW02000001,label,#000000,normal,1
CNVX02000001,label,#000000,normal,1
CNVY02000001,label,#000000,normal,1
CNXN02000001,label,#000000,normal,1
CNXO02000001,label,#000000,normal,1
CNXP02000001,label,#000000,normal,1
CNXQ02000001,label,#000000,normal,1
CNXR02000001,label,#000000,normal,1
CNXS02000001,label,#000000,normal,1
CNXT02000001,label,#000000,normal,1
CNXU02000001,label,#000000,normal,1
CNXV02000001,label,#000000,normal,1
CNXW02000001,label,#000000,normal,1
CNXX02000001,label,#000000,normal,1
CNXY02000001,label,#000000,normal,1
CNXZ02000001,label,#000000,normal,1
CNYA02000001,label,#000000,normal,1
CNYB02000001,label,#000000,normal,1
CNYC02000001,label,#000000,normal,1
CNYD02000001,label,#000000,normal,1
COFK02000001,label,#000000,normal,1
COFL02000001,label,#000000,normal,1
COFM02000001,label,#000000,normal,1
COFN02000001,label,#000000,normal,1
COFO02000001,label,#000000,normal,1
COFP02000001,label,#000000,normal,1
COFQ02000001,label,#000000,normal,1
CLXB01000001,label,#000000,normal,1
CLSM01000001,label,#000000,normal,1
CLSJ01000001,label,#000000,normal,1
CLNS01000001,label,#000000,normal,1
CLXZ01000001,label,#000000,normal,1
CLSR01000001,label,#000000,normal,1
CLTR01000001,label,#000000,normal,1
CLMW01000001,label,#000000,normal,1
CLOP01000001,label,#000000,normal,1
CLKE01000001,label,#000000,normal,1
CLYE01000001,label,#000000,normal,1
CLNV01000001,label,#000000,normal,1
CLND01000001,label,#000000,normal,1
CLZW01000001,label,#000000,normal,1
CLQG01000001,label,#000000,normal,1
CLWS01000001,label,#000000,normal,1
CLOB01000001,label,#000000,normal,1
CLQL01000001,label,#000000,normal,1
CLWZ01000001,label,#000000,normal,1
CMFA01000001,label,#000000,normal,1
CLIP01000001,label,#000000,normal,1
CMDL01000001,label,#000000,normal,1
CLMO01000001,label,#000000,normal,1
CLRB01000001,label,#000000,normal,1
CMEW01000001,label,#000000,normal,1
CMBG01000001,label,#000000,normal,1
CLNJ01000001,label,#000000,normal,1
CMDD01000001,label,#000000,normal,1
CLZG01000001,label,#000000,normal,1
CIDJ01000001,label,#000000,normal,1
FYON01000036,label,#000000,normal,1
FYOS01000037,label,#000000,normal,1
FYOX01000034,label,#000000,normal,1
FYPF01000045,label,#000000,normal,1
FYPD01000047,label,#000000,normal,1
FYOV01000058,label,#000000,normal,1
FYPI01000069,label,#000000,normal,1
FYPJ01000054,label,#000000,normal,1
FYPM01000037,label,#000000,normal,1
FYPN01000071,label,#000000,normal,1
FYPP01000050,label,#000000,normal,1
FYPO01000064,label,#000000,normal,1
FYPT01000038,label,#000000,normal,1
FYPW01000051,label,#000000,normal,1
FYPV01000110,label,#000000,normal,1
FYPY01000040,label,#000000,normal,1
FYPS01000035,label,#000000,normal,1
FYPX01000039,label,#000000,normal,1
FYPZ01000032,label,#000000,normal,1
FYQF01000074,label,#000000,normal,1
FYQP01000041,label,#000000,normal,1
FYQI01000029,label,#000000,normal,1
FYQC01000020,label,#000000,normal,1
FYQX01000050,label,#000000,normal,1
FYRC01000036,label,#000000,normal,1
FYRD01000056,label,#000000,normal,1
FYQH01000054,label,#000000,normal,1
FYRG01000010,label,#000000,normal,1
FYRQ01000047,label,#000000,normal,1
FYRT01000027,label,#000000,normal,1
CPPY01000001,label,#000000,normal,1
CPLB01000001,label,#000000,normal,1
CPNH01000001,label,#000000,normal,1
CPUH01000001,label,#000000,normal,1
CPPK01000001,label,#000000,normal,1
CPRF01000001,label,#000000,normal,1
CPPS01000001,label,#000000,normal,1
CPPE01000001,label,#000000,normal,1
CPSC01000001,label,#000000,normal,1
CPRJ01000001,label,#000000,normal,1
CPTA01000001,label,#000000,normal,1
CPRQ01000001,label,#000000,normal,1
CPRX01000001,label,#000000,normal,1
CPTT01000001,label,#000000,normal,1
CPNZ01000001,label,#000000,normal,1
CPRA01000001,label,#000000,normal,1
CPTM01000001,label,#000000,normal,1
CPRK01000001,label,#000000,normal,1
CPOL01000001,label,#000000,normal,1
CPUO01000001,label,#000000,normal,1
CPPA01000001,label,#000000,normal,1
CPNC01000001,label,#000000,normal,1
CFKY01000001,label,#000000,normal,1
CHJU01000001,label,#000000,normal,1
CIJB01000001,label,#000000,normal,1
CGGD01000001,label,#000000,normal,1
CGBO01000001,label,#000000,normal,1
CIFD01000001,label,#000000,normal,1
CFNU01000001,label,#000000,normal,1
CGAL01000001,label,#000000,normal,1
CHCV01000001,label,#000000,normal,1
CFVJ01000001,label,#000000,normal,1
CHYT01000001,label,#000000,normal,1
CIEZ01000001,label,#000000,normal,1
CIJN01000001,label,#000000,normal,1
CHJT01000001,label,#000000,normal,1
CGGJ01000001,label,#000000,normal,1
CHDA01000001,label,#000000,normal,1
FIUC01000001,label,#000000,normal,1
FITW01000001,label,#000000,normal,1
FIUJ01000001,label,#000000,normal,1
FIUQ01000001,label,#000000,normal,1
FITZ01000001,label,#000000,normal,1
FIUB01000001,label,#000000,normal,1
FIUK01000001,label,#000000,normal,1
FIUG01000001,label,#000000,normal,1
FIUL01000001,label,#000000,normal,1
FIWG01000001,label,#000000,normal,1
FIVN01000001,label,#000000,normal,1
FIUH01000001,label,#000000,normal,1
FIUN01000001,label,#000000,normal,1
FIUA01000001,label,#000000,normal,1
FIVI01000001,label,#000000,normal,1
FIVA01000001,label,#000000,normal,1
FIUX01000001,label,#000000,normal,1
FIVK01000001,label,#000000,normal,1
FITU01000001,label,#000000,normal,1
FIVF01000001,label,#000000,normal,1
FITV01000001,label,#000000,normal,1
