# Supplementary material for: A bacterial pan-genome makes gene essentiality strain-dependent and evolvable
Source: Nat Microbiol. 2022 Sep 12;7(10):1580–92. doi: 10.1038/s41564-022-01208-7 (PMC9519441; doi:10.1038/s41564-022-01208-7)
Supplement: Source Data Extended Data Fig. 1 — Phylogenetic tree and iTol editing data, pan-genome not-represented clusters and saturation data values. [file 41564_2022_1208_MOESM11_ESM.zip › Tree_and_itol_tables/208_090121.nwk]

(((((((((((((((((CP035251:54.67171500,FYRD01000056:361.13043200):6.48672700,CP035252:99.60855900):57.19006000,FYPY01000040:125.90560200):27.96863400,(CNUS02000001:120.20040100,(CNXW02000001:53.62381000,FYPP01000050:79.51603700):0.07357000):43.14488600):0.07357000,(CNVV02000001:82.20381900,(COFO02000001:63.56795900,CNXU02000001:78.98822800):18.11052300):52.92105100):6.20711300,FYQX01000050:555.64379900):15.40381100,CNXO02000001:169.43031300):1749.25073200,(CPTA01000001:352.79202300,(((CPPA01000001:196.86346400,CGAL01000001:288.12719700):96.66290300,NC_012466:468.72067300):190.16575600,(CPPS01000001:586.99029500,(CLOB01000001:99.49597900,(NC_011900:0.07357000,NZ_CP026670:0.07357000):32.90438500):154.73989900):813.06860400):121.58077200):716.29126000):1687.46984900,(CLOP01000001:50.72196200,CLMW01000001:90.31016500):4116.56201200):3121.88501000,FYPT01000038:6813.05908200):1025.51586900,(CPRJ01000001:181.37423700,(CP038252:209.74455300,(COFP02000001:376.73300200,(CP035250:71.50239600,(CP035239:0.07357000,(NC_003028:0.07357000,Reference:0.07357000):27.53571500):29.75793500):124.32478300):88.49221000):119.70484200):7929.53515600):1350.38452100,(((FYQP01000041:79.49200400,FYPD01000047:79.98407000):54.76018100,FYPF01000045:111.23947100):7647.64111300,(CLZG01000001:8722.93847700,(((CNXZ02000001:64.24603300,COFK02000001:60.85694900):9.06844700,CNVY02000001:68.13691700):3589.04956100,(CNXT02000001:71.32364700,(CP035253:43.75648100,CP035254:72.54898800):10.11657700):4167.72021500):3840.33032200):521.26434300):1131.19335900):587.56475800,((((((CNXN02000001:272.70526100,FYPZ01000032:249.95893900):3113.90429700,(CP035243:76.50531800,CP035242:68.98572500):2507.67968800):908.31835900,(FYPI01000069:379.02127100,(FYRT01000027:44.96163600,FYOS01000037:58.27067600):23.97448300):3477.02319300):3215.20459000,FIWG01000001:7292.97363300):977.18499800,CPPE01000001:8789.00585900):728.83801300,(CPRA01000001:7938.62548800,((FYRG01000010:29.27963100,FYQI01000029:14.67393000):7823.55078100,((((NZ_CP027540:16.28532800,NC_008533:12.67159000):0.07357000,CP035238:5.43193400):35.70178600,NC_003098:93.18077100):5235.92334000,((CPNC01000001:275.68765300,CFVJ01000001:189.18002300):641.85882600,((CPNZ01000001:407.06826800,CHDA01000001:359.29919400):26.72961200,(CHJU01000001:202.60600300,(CFKY01000001:254.76518200,CPRF01000001:277.77948000):34.55019000):65.09907500):555.00415000):4691.99121100):1370.94006300):875.55816700):984.34246800):769.80926500):594.87396200,(((((FYPS01000035:462.73306300,CIFD01000001:439.24298100):254.80500800,(CP035265:56.21586600,CP035264:63.29082500):687.66241500):1026.60913100,(COFL02000001:102.58092500,(FYRQ01000047:485.14862100,FYQC01000020:66.83515200):31.77018900):1651.66113300):5520.41064500,NC_014498:8004.66064500):1242.49841300,((FYQF01000074:35.91488300,FYPO01000064:34.43978900):8368.73437500,(((CP035235:46.08588400,COFQ02000001:46.12376400):21.16918800,CP035234:61.37834200):75.46305100,(CP035244:69.68772100,(CP038251:21.48541600,(CNXQ02000001:52.96199800,(FYON01000036:54.85475500,FYPN01000071:779.95849600):2.43734200):2.47432500):61.04521200):16.02746600):7975.95459000):1564.86901900):676.51782200):629.11212200,((((((((((CP035263:67.55300100,NC_017593:39.68635900):243.64862100,CPSC01000001:371.80862400):74.26311500,(CP035262:196.99142500,NC_010582:408.99725300):145.01384000):452.01852400,COFM02000001:544.49060100):4285.71630900,CP035236:3994.57421900):957.58099400,(CLNS01000001:135.71427900,(CLRB01000001:6.19881400,CLSM01000001:12.50046600):154.82080100):5608.32910200):719.82867400,(CLND01000001:69.85428600,CLNV01000001:65.98035400):6182.37988300):593.39489700,CIDJ01000001:6308.22558600):867.58490000,(CGGJ01000001:571.19561800,(CPUO01000001:236.38577300,(CPTM01000001:178.89253200,CIJB01000001:150.51231400):107.77900700):229.98315400):5662.25683600):2501.44360400,((((((COFN02000001:100.60585800,CP035257:56.79018800):21.02113500,(CP038253:56.14836500,NZ_CP018838:206.31999200):24.45618200):144.58094800,CIEZ01000001:425.67248500):8542.22460900,NC_012468:8089.11718800):1157.36047400,(CLNJ01000001:8680.13281200,CMDD01000001:8623.35253900):1476.90600600):553.65295400,(((CMFA01000001:6907.52978500,CLMO01000001:6121.14209000):2644.63916000,CLXB01000001:7932.47168000):842.97515900,(((CP035249:84.76789100,NC_017591:102.97204600):155.16770900,CP035248:324.81417800):7194.86865200,(NC_018630:950.24029500,(NC_012467:244.87490800,((FITW01000001:11.13720400,FIVN01000001:11.76136700):31.92428800,(((((FITV01000001:8.60807700,FITU01000001:8.83562100):0.07357000,FIUG01000001:4.97100300):21.06621200,FIUQ01000001:24.08435600):9.60651900,FIUH01000001:19.95639000):2.33043900,((((FIUC01000001:2.55142400,FIUB01000001:20.57688500):4.61692700,FIUK01000001:2.54186000):4.92016100,FIVA01000001:6.93203800):15.54980500,(FIUX01000001:17.72011400,(FIUL01000001:19.92518200,(FIUN01000001:36.86123700,(FIVK01000001:15.75054200,(FITZ01000001:29.89845500,((FIUJ01000001:26.53435300,FIVF01000001:33.22951500):0.07357000,(FIVI01000001:38.41614500,FIUA01000001:26.36541600):2.54216600):8.82719100):0.07357000):0.07357000):0.07357000):4.30962700):0.07357000):2.14514500):3.54698500):105.42137900):621.86071800):6434.59668000):1725.08557100):582.09033200):660.17578100):594.72296100):548.93664600,((((((((CP035258:46.29938500,CP035259:24.08827800):76.01487700,FYPV01000110:421.48831200):135.17114300,(CPPY01000001:514.08917200,CFNU01000001:336.36459400):24.91207500):1074.46496600,(CPPK01000001:431.53497300,CPUH01000001:305.06561300):601.63989300):3493.09960900,CHCV01000001:5484.55908200):2033.29675300,FYOV01000058:7907.83252000):1004.73101800,(CPTT01000001:6612.26464800,(CNYD02000001:40.87161300,(CNXR02000001:42.14541600,CNVX02000001:47.55897900):5.67074500):6080.58496100):2776.76220700):1012.55004900,(((((CLZW01000001:57.08971800,CMEW01000001:78.86920900):6706.85205100,CNYA02000001:7849.23291000):1264.49182100,(CLYE01000001:101.13215600,CLXZ01000001:148.56109600):8027.90380900):794.45324700,(CLTR01000001:7698.51318400,(CLWS01000001:17.87085300,CLKE01000001:28.04320000):8552.40429700):1277.94006300):741.78192100,((CLQG01000001:9061.79394500,CLWZ01000001:7889.18261700):1203.27246100,((CLQL01000001:277.13916000,CNXY02000001:258.39328000):7393.91113300,(NC_010380:2830.18798800,(CNXX02000001:2677.79980500,(CLSR01000001:1659.76306200,(((CMDL01000001:10.10411700,CMBG01000001:10.31196600):44.26281000,CLSJ01000001:57.96082700):1215.53833000,(CPNH01000001:269.27325400,(CNUJ02000001:219.21885700,(CP035256:40.80044200,(CP035255:106.05623600,FYPM01000037:64.65226700):0.07357000):93.22662400):222.44596900):64.67146300):277.05142200):722.25482200):869.35791000):4899.55859400):958.70733600):669.93560800):489.54357900):558.67590300):606.18353300,(((((NC_012469:1.76801000,CP035237:7.12467500):13.40363300,NC_017769:57.08547600):36.73800300,(CNXS02000001:27.25551200,(NC_014251:26.57899300,CNXV02000001:35.92931700):28.34118700):53.50054600):8243.40722700,(CGBO01000001:8346.66503900,FYRC01000036:7609.01171900):956.04315200):789.74273700,(((((((CP035246:26.19715500,CP035247:13.10423200):7.50243200,FYPW01000051:66.09729800):73.63552900,CGGD01000001:105.43542500):84.92781100,CHJT01000001:276.14752200):8252.47949200,NC_018594:11759.01855500):767.49646000,(CPRQ01000001:7754.87060500,(TVO_1901942:50.90423200,(NC_017592:56.14668300,(FYPJ01000054:312.27392600,(CNVW02000001:46.31837100,CP035245:51.10353900):0.07357000):11.84591200):1.48168700):7344.98925800):1910.53613300):799.35797100,(((((CPOL01000001:204.52568100,CHYT01000001:160.88259900):121.00782000,FYPX01000039:166.66751100):86.66614500,CPRK01000001:384.65942400):213.24545300,(CPLB01000001:586.10980200,(CPRX01000001:281.48135400,CIJN01000001:590.92108200):45.81380100):103.95242300):7410.36767600,(((NC_011072:147.50091600,CNXP02000001:116.91839600):255.70718400,CLIP01000001:308.19119300):5188.80957000,(CP035261:2688.42334000,(CP035260:1522.25012200,((((FYQH01000054:405.08047500,FYOX01000034:57.17038300):22.13394400,NC_014494:70.34054600):2.58234300,(CNYB02000001:50.52745100,CNYC02000001:28.33919900):83.95841200):298.69622800,(TVO_1901949:82.60700200,CP035241:34.90887100):186.88980100):249.98458900):469.37951700):2865.12548800):2454.58569300):1675.79907200):614.94244400):0.00000000);
