# Supplementary material for: A bacterial pan-genome makes gene essentiality strain-dependent and evolvable
Source: Nat Microbiol. 2022 Sep 12;7(10):1580–92. doi: 10.1038/s41564-022-01208-7 (PMC9519441; doi:10.1038/s41564-022-01208-7)
Supplement: Source Data Extended Data Fig. 2 — Statistical source data and values. [file 41564_2022_1208_MOESM12_ESM.xlsx]

## Sheet: Ext_data_fig_2a_classes
Non essential	Not_clustered	Universal	Strain-dependent	Accessory
-0.00384648	-0.029603	10.0012	0.635704	-0.0810728
-0.00456336	-0.0517454	10.0022	0.982879	-0.0991122
-0.00474709	-0.0676025	10.0024	1.69151	-0.109954
-0.00502162	-0.106095	10.0027	1.73643	-0.153243
-0.00548407	-0.126539	10.0029	1.78543	-0.540571
-0.0079003	-0.138369	10.0034	1.99507	0.0983902
-0.0100607	-0.138622	10.0044	10.0059	0.228687
-0.0160267	-0.146215	10.0063	10.0077	0.287458
-0.0167477	-0.147131	10.0082	10.008	0.313575
-0.016993	-0.147307	10.0105	10.0095	0.373764
-0.0201446	-0.156256	10.0117	10.0098	0.387816
-0.0242642	-0.167719	10.0125	10.0103	0.389437
-0.0267281	-0.217455	10.0134	10.0106	0.396903
-0.0279298	-0.304246	10.0137	10.0122	0.422858
-0.0326088	-0.337102	10.0138	10.0124	0.447248
-0.0329926	-0.33747	10.0152	10.0135	0.48354
-0.0372369	-0.338876	10.0153	10.0137	0.569447
-0.0384851	-0.370721	10.0154	10.0142	0.582804
-0.041839	-0.388766	10.0166	10.015	0.717745
-0.0466732	-0.394943	10.0174	10.0151	0.739855
-0.048008	-0.401244	10.0209	10.0163	0.781228
-0.0524945	-0.40497	10.0214	10.0164	1.06696
-0.0525228	-0.408196	10.0216	10.0176	1.15534
-0.052942	-0.434428	10.0219	10.0189	1.18946
-0.0541524	-0.487979	10.0229	10.0198	1.43988
-0.0582001	-0.506227	10.026	10.0201	1.45288
-0.0629225	-0.570215	10.0287	10.0211	1.46172
-0.06678	-0.576051	10.0291	10.0213	1.46488
-0.0715053	-0.595208	10.0328	10.0215	1.50438
-0.0721757	-0.672092	10.0331	10.0223	1.62671
-0.0722156	-0.687616	10.0344	10.0261	1.65886
-0.0852261	-0.863472	10.0345	10.0282	1.70898
-0.0872252	-0.878318	10.0353	10.0282	1.74182
-0.088645	-1.02542	10.0373	10.0303	1.77103
-0.0893925	-1.04717	10.0384	10.0326	1.79848
-0.091356	0.0098891	10.0387	10.0336	1.82057
-0.0932165	0.0195688	10.0398	10.0361	1.8273
-0.0946841	0.0790527	10.0402	10.0368	1.8492
-0.0952342	0.0814108	10.0403	10.0383	1.86445
-0.0955872	0.100627	10.0446	10.0393	10.001
-0.0978693	0.103245	10.0458	10.0455	10.0015
-0.10088	0.116182	10.0472	10.0459	10.0165
-0.111731	0.13787	10.0474	10.049	10.0191
-0.125743	0.156926	10.053	10.0518	10.0262
-0.126229	0.176345	10.0532	10.0538	10.0309
-0.131754	0.182892	10.0535	10.0592	10.0328
-0.136137	0.184149	10.0535	10.0605	10.0343
-0.141713	0.192184	10.054	10.0613	10.0418
-0.144517	0.22834	10.0545	10.0615	10.0489
-0.145116	0.264181	10.0555	10.0616	10.0498
-0.146616	0.28012	10.0575	10.0623	10.0502
-0.148797	0.30827	10.0586	10.0628	10.0538
-0.152514	0.311445	10.0588	10.0652	10.0577
-0.152514	0.319761	10.0605	10.0663	10.0579
-0.152901	0.339825	10.0606	10.0701	10.0662
-0.153294	0.369214	10.0615	10.0702	10.0714
-0.15954	0.393752	10.0624	10.0702	10.0733
-0.164635	0.395209	10.0636	10.0718	10.0754
-0.165096	0.396715	10.0652	10.0719	10.0769
-0.172772	0.400735	10.0662	10.0726	10.0807
-0.174004	0.409809	10.067	10.075	10.0831
-0.18145	0.42634	10.0671	10.075	10.0842
-0.184898	0.439976	10.0692	10.0759	10.085
-0.194909	0.442053	10.0698	10.0791	10.0863
-0.194909	0.442883	10.0699	10.0828	10.0868
-0.194926	0.454902	10.0718	10.0832	10.0901
-0.198113	0.475123	10.0767	10.0836	10.0958
-0.207081	0.481648	10.0777	10.0837	10.0966
-0.207773	0.489179	10.0788	10.0849	10.1048
-0.209093	0.510163	10.0805	10.0867	10.1053
-0.215741	0.51324	10.081	10.088	10.1071
-0.220203	0.515085	10.0812	10.0933	10.11
-0.22084	0.516536	10.0814	10.0939	10.1102
-0.226582	0.524993	10.0818	10.0939	10.1121
-0.235381	0.527866	10.0836	10.0947	10.1152
-0.242482	0.52919	10.0844	10.0959	10.1156
-0.24356	0.530107	10.0849	10.0966	10.1178
-0.249825	0.534897	10.0861	10.0968	10.1244
-0.250197	0.536016	10.0863	10.099	10.1252
-0.25847	0.540552	10.0875	10.0993	10.1273
-0.261025	0.559064	10.0876	10.0995	10.1304
-0.262001	0.562081	10.089	10.0999	10.1335
-0.262412	0.58166	10.092	10.1014	10.1389
-0.268105	0.593342	10.0938	10.1026	10.1537
-0.271533	0.605054	10.0961	10.1038	10.1705
-0.273444	0.620557	10.0962	10.1074	10.177
-0.277749	0.629717	10.101	10.1084	10.1894
-0.279699	0.641091	10.102	10.1089	10.1932
-0.283741	0.644237	10.102	10.1114	10.2011
-0.28639	0.64428	10.102	10.1122	10.2118
-0.286727	0.646268	10.1038	10.1124	10.2168
-0.290778	0.658214	10.104	10.1132	10.2178
-0.297599	0.679261	10.1041	10.1141	10.2186
-0.299447	0.681559	10.1056	10.1144	10.2231
-0.29992	0.694012	10.1071	10.1149	10.2274
-0.313079	0.699242	10.1075	10.115	10.2278
-0.314951	0.703096	10.1093	10.1162	10.2335
-0.319281	0.712556	10.1093	10.1163	10.2371
-0.320545	0.724106	10.1094	10.1172	10.2413
-0.32171	0.731791	10.1095	10.1203	10.2535
-0.322201	0.741462	10.1135	10.1205	10.2542
-0.32229	0.743071	10.1146	10.1215	10.255
-0.328331	0.749053	10.1146	10.1218	10.2562
-0.329734	0.75367	10.1148	10.1241	10.2642
-0.331192	0.755689	10.1153	10.1249	10.2666
-0.332855	0.759295	10.1188	10.128	10.2668
-0.334383	0.762366	10.12	10.1288	10.2672
-0.337485	0.763058	10.1201	10.1334	10.269
-0.340451	0.767311	10.1202	10.1342	10.2692
-0.34288	0.781059	10.1204	10.1352	10.2725
-0.343665	0.785958	10.1205	10.1366	10.2731
-0.348849	0.793509	10.1214	10.1368	10.2766
-0.35393	0.79846	10.1231	10.1372	10.2791
-0.356842	0.801701	10.1238	10.1378	10.2796
-0.359348	0.811753	10.1243	10.1379	10.2815
-0.365986	0.823466	10.1252	10.1392	10.2853
-0.370471	0.829782	10.1257	10.1394	10.2855
-0.370976	0.835756	10.1278	10.1398	10.291
-0.3815	0.843375	10.129	10.1439	10.2968
-0.384846	0.848949	10.1303	10.1445	10.3082
-0.394296	0.852364	10.1322	10.1452	10.3213
-0.395384	0.853855	10.1323	10.1468	10.3236
-0.397591	0.866046	10.1328	10.1482	10.3287
-0.398601	0.867433	10.1336	10.151	10.3324
-0.39967	0.868221	10.1337	10.151	10.339
-0.404213	0.869197	10.134	10.1512	10.3441
-0.419659	0.882938	10.1346	10.154	10.3445
-0.420784	0.888023	10.1353	10.1566	10.3491
-0.420793	0.895164	10.1359	10.157	10.3496
-0.424736	0.89741	10.1363	10.1572	10.3619
-0.430269	0.90323	10.1389	10.1579	10.3628
-0.430325	0.905351	10.1407	10.1582	10.3656
-0.433142	0.905839	10.1408	10.1589	10.3675
-0.433623	0.915149	10.1434	10.1599	10.3692
-0.443068	0.915895	10.1466	10.1604	10.3744
-0.445515	0.92837	10.148	10.1626	10.3757
-0.446906	0.955588	10.1503	10.1628	10.3758
-0.456675	0.960087	10.1516	10.1648	10.3839
-0.456989	0.974644	10.1536	10.1663	10.3881
-0.458235	0.984928	10.1591	10.1665	10.3945
-0.458891	0.985311	10.1625	10.1701	10.3966
-0.460392	0.98557	10.1644	10.1705	10.3991
-0.461755	0.994202	10.1652	10.1713	10.4069
-0.473386	1.00668	10.1664	10.1783	10.408
-0.481088	1.00761	10.1675	10.1783	10.4168
-0.497775	1.01522	10.1691	10.1804	10.4283
-0.499414	1.01773	10.1714	10.1818	10.4308
-0.499443	1.02741	10.1727	10.1821	10.446
-0.502264	1.04962	10.1753	10.1838	10.4505
-0.5041	1.05192	10.1766	10.1867	10.451
-0.516512	1.05475	10.1774	10.1877	10.4538
-0.516833	1.07507	10.1776	10.1879	10.4538
-0.519101	1.08039	10.1777	10.1885	10.4553
-0.524483	1.08193	10.1801	10.1934	10.4565
-0.525952	1.08315	10.1803	10.1934	10.4574
-0.53884	1.09206	10.181	10.1969	10.4695
-0.548653	1.09577	10.1914	10.1975	10.4714
-0.553033	1.10406	10.1932	10.1975	10.4792
-0.570645	1.10715	10.1933	10.2001	10.4932
-0.579214	1.11034	10.1941	10.2017	10.4947
-0.581215	1.13232	10.195	10.2024	10.4993
-0.588286	1.13243	10.1969	10.2026	10.5076
-0.595446	1.13296	10.1998	10.2027	10.5097
-0.605291	1.1331	10.2008	10.2051	10.5104
-0.610722	1.13496	10.202	10.2056	10.5136
-0.615366	1.14142	10.2021	10.2085	10.5147
-0.618835	1.14773	10.203	10.2089	10.5213
-0.624171	1.1512	10.2044	10.2104	10.5302
-0.630657	1.15156	10.2061	10.2109	10.5342
-0.633997	1.15357	10.2102	10.2109	10.5405
-0.637769	1.15811	10.2119	10.2115	10.5437
-0.639063	1.16368	10.2126	10.2115	10.5629
-0.640146	1.16722	10.213	10.2128	10.5639
-0.641775	1.17287	10.2139	10.2148	10.5666
-0.646616	1.18285	10.2143	10.215	10.5711
-0.646616	1.18361	10.215	10.215	10.5737
-0.658545	1.18617	10.218	10.216	10.5743
-0.663882	1.18692	10.2184	10.2197	10.5785
-0.667925	1.18759	10.2222	10.2214	10.5787
-0.685069	1.20164	10.2267	10.2223	10.5789
-0.690074	1.20359	10.2272	10.2237	10.5814
-0.701609	1.20924	10.2274	10.2246	10.587
-0.715467	1.21386	10.2287	10.2253	10.5888
-0.758242	1.21795	10.2296	10.2254	10.5915
-0.760919	1.2212	10.23	10.2259	10.6025
-0.762213	1.2265	10.2346	10.2276	10.6036
-0.764656	1.22752	10.2365	10.2279	10.6064
-0.780828	1.24654	10.2366	10.229	10.6214
-0.783076	1.2508	10.2367	10.229	10.6269
-0.797488	1.25145	10.2372	10.2302	10.633
-0.798655	1.2527	10.2401	10.2311	10.6376
-0.804267	1.25505	10.2407	10.2313	10.6387
-0.833582	1.25715	10.2412	10.2323	10.6468
-0.844506	1.25741	10.243	10.2363	10.6518
-0.889296	1.26137	10.2445	10.2383	10.6537
-0.911179	1.27064	10.2447	10.2393	10.6543
-0.920125	1.27383	10.2449	10.2404	10.6635
-0.920633	1.28152	10.2451	10.2405	10.6684
-0.938049	1.28237	10.2457	10.2411	10.6701
-0.938049	1.28296	10.2459	10.2422	10.6743
-0.951714	1.28368	10.2503	10.2444	10.6799
-0.973967	1.28444	10.2534	10.2453	10.6914
-0.97669	1.29726	10.2535	10.2469	10.6919
-0.978693	1.29752	10.2535	10.2469	10.6922
-0.979855	1.30014	10.2537	10.2481	10.695
-0.996307	1.30909	10.2542	10.2492	10.6959
-0.999941	1.31165	10.2548	10.2497	10.7116
-1.04003	1.31277	10.2549	10.2527	10.7145
-1.05296	1.31547	10.2586	10.2536	10.716
-1.05639	1.31644	10.2603	10.2543	10.7189
-1.05639	1.31788	10.2605	10.2571	10.7276
-1.0665	1.31995	10.2622	10.2571	10.7287
-1.07273	1.32239	10.2642	10.2574	10.7329
-1.07505	1.32452	10.2651	10.2575	10.7332
-1.08494	1.32834	10.2677	10.258	10.7368
-1.15004	1.33016	10.269	10.2596	10.7375
-1.15428	1.33487	10.2705	10.2598	10.7505
-1.17861	1.33734	10.2713	10.26	10.751
-1.19032	1.33754	10.2714	10.2602	10.7553
-1.21524	1.33871	10.2717	10.2624	10.7645
-1.24762	1.34913	10.2736	10.2632	10.7713
-1.28347	1.35174	10.2737	10.2633	10.7759
-1.31064	1.35323	10.276	10.2649	10.7898
-1.33191	1.36429	10.2781	10.265	10.7986
-1.33726	1.36874	10.2788	10.267	10.8168
-1.41312	1.37069	10.2799	10.2681	10.8183
-1.42766	1.3727	10.28	10.2683	10.8224
-1.4401	1.38132	10.2824	10.2693	10.8241
-1.50706	1.38629	10.2843	10.2697	10.8253
-1.53773	1.38734	10.2846	10.2743	10.8277
-1.66931	1.38923	10.2883	10.2744	10.8286
-1.67995	1.39154	10.2895	10.2771	10.8345
-1.68592	1.39538	10.2911	10.2818	10.8369
-1.94259	1.39657	10.2918	10.282	10.8378
-2.05244	1.39848	10.2947	10.2826	10.8388
0.00233611	1.4006	10.296	10.2853	10.8389
0.00517016	1.40344	10.2963	10.2914	10.8404
0.00903585	1.4226	10.3023	10.2926	10.842
0.0101111	1.42572	10.304	10.2937	10.8503
0.0214208	1.42673	10.308	10.2949	10.8616
0.0218351	1.42675	10.3108	10.2949	10.8655
0.0249688	1.42762	10.3145	10.295	10.8681
0.0251335	1.42785	10.3151	10.2954	10.8682
0.0263258	1.4293	10.3184	10.2971	10.8715
0.0275943	1.43436	10.319	10.2972	10.8715
0.0276852	1.43928	10.3207	10.298	10.8786
0.0281436	1.44787	10.3208	10.2984	10.9012
0.0283913	1.4489	10.3215	10.2984	10.9021
0.0411264	1.4491	10.3238	10.2991	10.9114
0.0463561	1.45158	10.3259	10.2992	10.9123
0.0502856	1.46088	10.3267	10.3021	10.9193
0.0507719	1.47227	10.3275	10.3035	10.9207
0.0550302	1.47265	10.3283	10.3039	10.9232
0.0567931	1.47304	10.3289	10.3054	10.9336
0.05703	1.4759	10.3295	10.3061	10.9361
0.060114	1.48877	10.3366	10.3067	10.9584
0.0632856	1.49533	10.3373	10.3123	10.9619
0.0646419	1.49641	10.3391	10.3141	10.9655
0.0684485	1.50838	10.3397	10.3147	10.9672
0.0701333	1.50879	10.3398	10.3187	10.9745
0.0707996	1.51496	10.3398	10.3187	10.9907
0.0708516	1.51773	10.3413	10.3211	10.9907
0.0750868	1.52008	10.3421	10.3217	10.9924
0.0799616	1.52192	10.344	10.3236	11.0187
0.0804776	1.52359	10.348	10.3239	11.0219
0.0811623	1.53307	10.3499	10.3245	11.0287
0.0869369	1.53313	10.3502	10.3248	11.0612
0.0891751	1.53355	10.3503	10.3264	11.0613
0.0906679	1.53617	10.3504	10.3292	11.0696
0.0912863	1.53728	10.3504	10.3306	11.0696
0.0912863	1.54261	10.3508	10.331	11.0776
0.0946469	1.54417	10.3533	10.3313	11.079
0.0986699	1.55265	10.3563	10.3322	11.115
0.0998628	1.55266	10.3564	10.3356	11.125
0.100244	1.55713	10.3578	10.3401	11.1373
0.102802	1.56055	10.3604	10.3441	11.1526
0.105945	1.56116	10.3623	10.3442	11.1531
0.107209	1.56668	10.3642	10.3443	11.1676
0.107291	1.56706	10.3662	10.3456	11.1804
0.107691	1.56867	10.3665	10.348	11.1897
0.109631	1.57255	10.369	10.3482	11.1897
0.115638	1.5753	10.3705	10.3494	11.2156
0.117627	1.5792	10.3722	10.3502	11.2322
0.119699	1.5799	10.375	10.3541	11.3069
0.119713	1.5866	10.3757	10.3541	11.3493
0.126401	1.58667	10.3779	10.3561	11.3829
0.131405	1.58969	10.3789	10.3565	11.3906
0.136244	1.58979	10.3805	10.3566	11.4358
0.136964	1.59189	10.3822	10.3576	11.4524
0.140328	1.59492	10.3827	10.3579	11.5439
0.140453	1.59831	10.3839	10.3585	11.6631
0.145971	1.6053	10.3883	10.3591	2.04814
0.149678	1.60636	10.3894	10.3598	2.05369
0.149952	1.60733	10.3913	10.3605	2.08389
0.151221	1.60954	10.3932	10.3661	2.09858
0.151772	1.61032	10.4021	10.3665	2.09925
0.152724	1.61431	10.4046	10.3672	2.10988
0.153339	1.61893	10.4066	10.3674	2.19284
0.155379	1.61986	10.4092	10.3682	2.19727
0.156817	1.62209	10.4103	10.3699	2.23246
0.158064	1.62334	10.4113	10.3704	2.26323
0.158783	1.62697	10.4129	10.3709	2.27468
0.160122	1.62998	10.4135	10.3722	2.33644
0.161021	1.63021	10.4138	10.3729	2.35739
0.162239	1.63084	10.4143	10.3734	2.37013
0.164247	1.63148	10.4147	10.3735	2.3722
0.167021	1.63315	10.4162	10.3757	2.37912
0.167378	1.63627	10.4165	10.3769	2.38822
0.167698	1.64153	10.4173	10.3791	2.39784
0.167809	1.6428	10.4183	10.3793	2.39802
0.180082	1.64761	10.4252	10.3827	2.40229
0.187134	1.64827	10.4268	10.3835	2.40593
0.187561	1.64842	10.4273	10.3892	2.42004
0.187965	1.65063	10.4285	10.3911	2.42157
0.188136	1.67784	10.4289	10.3931	2.4309
0.18825	1.67817	10.4309	10.3948	2.45965
0.190115	1.67995	10.4336	10.3957	2.4711
0.190894	1.68166	10.4354	10.3966	2.4762
0.192899	1.68442	10.4375	10.3968	2.48639
0.19496	1.68775	10.438	10.3971	2.48731
0.197583	1.68792	10.4441	10.3982	2.50869
0.197765	1.68917	10.4458	10.4023	2.52341
0.198451	1.69167	10.4459	10.4026	2.52359
0.199264	1.69477	10.4547	10.4027	2.55982
0.204053	1.69522	10.4584	10.4028	2.57319
0.204053	1.69629	10.4605	10.4054	2.57767
0.204705	1.69833	10.4608	10.4063	2.60295
0.204705	1.69918	10.4619	10.4091	2.61072
0.206623	1.69931	10.4654	10.4103	2.62364
0.209516	1.70021	10.4774	10.4128	2.62629
0.210057	1.7003	10.4789	10.4132	2.64441
0.211051	1.70751	10.4798	10.4133	2.64732
0.211535	1.70839	10.4802	10.4143	2.66416
0.211856	1.71232	10.4853	10.4152	2.69982
0.213051	1.71559	10.4866	10.4186	2.71921
0.215224	1.71571	10.4892	10.4204	2.74222
0.218577	1.71691	10.4934	10.4211	2.74415
0.218588	1.71997	10.4949	10.4227	2.77976
0.223609	1.72317	10.4974	10.425	2.78411
0.226467	1.72485	10.5011	10.4265	2.8033
0.226755	1.72587	10.51	10.427	2.80441
0.228525	1.72969	10.5127	10.4293	2.81996
0.231969	1.73038	10.5141	10.4313	2.92851
0.234088	1.73224	10.5177	10.4314	2.97788
0.234367	1.73242	10.5178	10.4322	2.99516
0.237221	1.73383	10.5196	10.4376	2.99718
0.23894	1.74478	10.5203	10.4379	3.01025
0.239246	1.74493	10.5211	10.4393	3.03538
0.239497	1.74594	10.5225	10.4395	3.05414
0.241568	1.74874	10.5225	10.442	3.06453
0.242266	1.7538	10.5228	10.443	3.06975
0.242549	1.75439	10.5231	10.446	3.08411
0.245311	1.75707	10.5233	10.4513	3.08708
0.245419	1.75818	10.5236	10.4532	3.0997
0.248262	1.76141	10.5245	10.4549	3.10047
0.253827	1.76192	10.5245	10.455	3.10359
0.261462	1.77177	10.526	10.4552	3.1239
0.261471	1.77196	10.5268	10.4553	3.14266
0.262343	1.77711	10.5289	10.4554	3.21322
0.262959	1.78153	10.5307	10.4593	3.21548
0.266079	1.78294	10.5346	10.4596	3.24917
0.269666	1.7831	10.5375	10.46	3.25244
0.269697	1.78803	10.5439	10.4647	3.30205
0.273119	1.79073	10.5462	10.4698	3.30988
0.27485	1.79222	10.5467	10.4706	3.35208
0.27508	1.79295	10.5473	10.4716	3.38503
0.280321	1.79561	10.5556	10.4725	3.39749
0.281417	1.79606	10.5587	10.4738	3.40008
0.282198	1.80169	10.5599	10.4747	3.42848
0.28229	1.80169	10.5615	10.4763	3.44832
0.286283	1.81066	10.5623	10.4783	3.47123
0.287021	1.81211	10.5648	10.4796	3.47887
0.289257	1.8199	10.5657	10.4861	3.49508
0.289306	1.82095	10.5658	10.4873	3.54202
0.292144	1.8244	10.5659	10.4894	3.55465
0.295292	1.82458	10.574	10.49	3.57035
0.297012	1.82653	10.5752	10.4949	3.57168
0.297674	1.82881	10.5786	10.4957	3.62279
0.298863	1.82989	10.5869	10.4988	3.62531
0.299915	1.83066	10.5908	10.5047	3.64566
0.302212	1.83385	10.5934	10.5049	3.64942
0.302622	1.8363	10.5969	10.5058	3.66304
0.305615	1.84095	10.6007	10.5065	3.69395
0.306572	1.84168	10.6024	10.5074	3.71144
0.308453	1.84476	10.6028	10.5076	3.74234
0.310255	1.8597	10.6091	10.5085	3.75593
0.311017	1.8616	10.6126	10.5093	3.77121
0.311184	1.86359	10.613	10.5117	3.7751
0.311804	1.86521	10.6174	10.512	3.79417
0.312073	1.86671	10.6227	10.5126	3.79725
0.313989	1.88618	10.6234	10.5132	3.9122
0.314092	1.88675	10.6274	10.5137	3.91417
0.314396	1.88832	10.6305	10.5198	3.9456
0.315569	1.8906	10.632	10.5225	4.0249
0.315598	1.89521	10.6322	10.5236	4.06393
0.322582	1.89668	10.6328	10.5258	4.06557
0.324234	1.90119	10.6402	10.5258	4.08025
0.32753	1.90876	10.6433	10.5266	4.10132
0.328922	1.91562	10.6447	10.5278	4.10452
0.329644	1.91592	10.6481	10.5295	4.15161
0.330617	1.91788	10.6505	10.5323	4.17813
0.331375	1.9297	10.6515	10.5327	4.24183
0.33267	1.94049	10.6533	10.5332	4.24457
0.336829	1.94683	10.6536	10.534	4.24619
0.342955	1.95046	10.6539	10.5367	4.25482
0.344146	1.95131	10.6573	10.5383	4.27392
0.344586	1.95371	10.6626	10.5394	4.27547
0.345967	1.95921	10.6635	10.5407	4.27896
0.346645	1.95943	10.6636	10.5428	4.28569
0.348724	1.9619	10.6691	10.5448	4.30954
0.349413	1.96433	10.6713	10.5448	4.32134
0.351096	1.96747	10.6723	10.5456	4.3231
0.352416	1.9683	10.6726	10.5458	4.3307
0.354133	1.97159	10.6756	10.548	4.44593
0.354244	1.97239	10.6759	10.5484	4.45959
0.359959	1.97264	10.6819	10.5492	4.46708
0.363027	1.97427	10.6848	10.5517	4.49663
0.364065	1.97713	10.6898	10.5518	4.54941
0.364074	1.978	10.6914	10.5531	4.5894
0.368301	1.97803	10.6919	10.5538	4.59989
0.369013	1.98301	10.6925	10.5552	4.6177
0.37135	1.98443	10.6925	10.556	4.62373
0.371858	1.98458	10.6953	10.5566	4.64456
0.376091	1.98505	10.7046	10.5567	4.64777
0.376203	1.98732	10.7086	10.5577	4.66225
0.377438	1.98819	10.7112	10.5586	4.70378
0.378076	1.98988	10.7144	10.5621	4.72917
0.380895	1.99123	10.7147	10.5628	4.77278
0.383334	1.99438	10.7155	10.5634	4.80355
0.383693	1.99475	10.7155	10.5634	4.84087
0.389091	1.99486	10.7166	10.5638	4.85651
0.38988	1.9981	10.7174	10.5645	4.86995
0.392917	10.0013	10.7199	10.5677	4.8841
0.394185	10.0025	10.7214	10.5678	4.89512
0.394331	10.0026	10.724	10.5681	4.90405
0.394701	10.0057	10.7253	10.5692	4.91224
0.396619	10.0068	10.7271	10.571	4.92838
0.398237	10.0096	10.7277	10.5765	5.00382
0.398273	10.0102	10.7372	10.579	5.01402
0.398398	10.0144	10.7384	10.5848	5.01463
0.401859	10.018	10.7386	10.5852	5.02613
0.401988	10.0187	10.7403	10.5908	5.03477
0.403145	10.0272	10.7475	10.5913	5.06806
0.403556	10.0331	10.749	10.598	5.07703
0.403668	10.0361	10.764	10.5981	5.07748
0.405179	10.0376	10.7645	10.6001	5.0833
0.405531	10.0379	10.7646	10.6013	5.08499
0.405769	10.0405	10.7682	10.6023	5.09733
0.406106	10.0414	10.7695	10.6064	5.14547
0.408939	10.042	10.7757	10.6089	5.14987
0.408952	10.0427	10.7765	10.61	5.17009
0.410803	10.0439	10.7794	10.6108	5.17464
0.413637	10.0463	10.7808	10.6119	5.20824
0.416496	10.047	10.7817	10.6144	5.21804
0.417873	10.048	10.7823	10.6158	5.25413
0.419866	10.0544	10.7827	10.6165	5.25612
0.42008	10.0567	10.7854	10.6233	5.2801
0.421377	10.0576	10.7918	10.6234	5.28066
0.422058	10.0597	10.8041	10.6239	5.3436
0.423913	10.0608	10.8044	10.6256	5.34687
0.423994	10.0622	10.8087	10.6277	5.36323
0.425053	10.0631	10.8124	10.6303	5.36931
0.427259	10.0639	10.8134	10.634	5.40272
0.428924	10.0668	10.8137	10.6343	5.41605
0.429088	10.0673	10.8149	10.6393	5.42485
0.432861	10.068	10.8161	10.6409	5.43861
0.43404	10.0689	10.8175	10.6415	5.45314
0.434263	10.069	10.8226	10.6435	5.46258
0.434756	10.0738	10.8251	10.6483	5.47231
0.435575	10.0745	10.8264	10.6486	5.47434
0.436186	10.0757	10.8313	10.6498	5.47597
0.438677	10.077	10.8314	10.6499	5.47781
0.439711	10.0795	10.8329	10.6529	5.48435
0.442355	10.0833	10.8344	10.6549	5.49389
0.44491	10.0892	10.8348	10.6614	5.51738
0.447087	10.0956	10.8355	10.6712	5.52508
0.448329	10.0961	10.8361	10.6749	5.535
0.448329	10.0993	10.8363	10.6768	5.53803
0.448462	10.1012	10.838	10.6788	5.55195
0.449206	10.1019	10.8386	10.6818	5.55282
0.449671	10.1024	10.8506	10.6819	5.55583
0.452458	10.1026	10.8518	10.682	5.56257
0.455117	10.1042	10.8523	10.6825	5.5746
0.456721	10.1048	10.8544	10.683	5.58685
0.459144	10.1142	10.8586	10.6832	5.59525
0.459888	10.1177	10.8592	10.6834	5.61703
0.460426	10.1179	10.8599	10.6855	5.62315
0.461644	10.1196	10.8604	10.6864	5.62957
0.466226	10.1236	10.8623	10.6895	5.63678
0.468107	10.1246	10.8628	10.6926	5.6547
0.469536	10.1329	10.8638	10.7044	5.65815
0.470207	10.1342	10.8643	10.7128	5.69707
0.472571	10.1345	10.8675	10.7157	5.71039
0.475972	10.1418	10.8685	10.7169	5.72491
0.478912	10.145	10.8714	10.7174	5.72753
0.478989	10.1456	10.8735	10.7175	5.72887
0.481289	10.1551	10.8792	10.7175	5.74609
0.481439	10.1587	10.8817	10.7218	5.76574
0.481932	10.1608	10.8828	10.7227	5.76917
0.482823	10.162	10.8834	10.723	5.77395
0.483398	10.1635	10.8897	10.7237	5.77859
0.484557	10.1646	10.8908	10.7257	5.79047
0.484889	10.1677	10.893	10.7284	5.79302
0.485286	10.1717	10.8934	10.7305	5.80294
0.485705	10.1745	10.8935	10.7306	5.80828
0.486826	10.1755	10.897	10.7316	5.81878
0.487079	10.1769	10.902	10.7316	5.8353
0.488101	10.1835	10.9022	10.7321	5.83784
0.489371	10.1876	10.912	10.7352	5.85498
0.489371	10.1893	10.9134	10.7364	5.85844
0.492257	10.1913	10.9161	10.7369	5.86642
0.492507	10.1914	10.9178	10.7449	5.86749
0.492837	10.2015	10.9265	10.7493	5.92043
0.493839	10.2028	10.9275	10.7496	5.93598
0.493975	10.2037	10.9303	10.7514	5.9394
0.495592	10.2086	10.9369	10.752	5.96144
0.498203	10.2099	10.9377	10.7523	5.9736
0.504292	10.2139	10.9382	10.7539	5.9807
0.506352	10.214	10.9405	10.7543	5.98313
0.508648	10.2154	10.9413	10.759	5.98444
0.510199	10.2164	10.9471	10.7596	5.99294
0.511875	10.2188	10.9517	10.7635	6.02447
0.513244	10.2237	10.9524	10.7647	6.02775
0.517532	10.2243	10.9536	10.769	6.03065
0.51852	10.2281	10.954	10.7725	6.05561
0.519358	10.2293	10.9592	10.7755	6.05896
0.519552	10.2299	10.9603	10.779	6.0609
0.52088	10.238	10.9606	10.7818	6.06094
0.52149	10.243	10.9617	10.7822	6.06606
0.522269	10.2453	10.9619	10.7829	6.07594
0.5269	10.2456	10.963	10.7868	6.08569
0.528753	10.2473	10.9669	10.7891	6.09334
0.529577	10.2515	10.9713	10.7901	6.09644
0.53156	10.2544	10.9728	10.7909	6.10153
0.532744	10.2635	10.974	10.7927	6.10601
0.533616	10.2645	10.978	10.7927	6.10878
0.534517	10.2672	10.9789	10.7971	6.11952
0.534517	10.2678	10.9819	10.7979	6.16446
0.535225	10.2688	10.9824	10.8015	6.16878
0.537124	10.2773	10.9828	10.8024	6.17514
0.537399	10.2792	10.9829	10.8039	6.17777
0.540023	10.2805	10.9832	10.8057	6.1844
0.540513	10.2821	10.9856	10.8067	6.19358
0.541028	10.2846	10.9872	10.8091	6.19853
0.542601	10.2925	10.9876	10.8097	6.20308
0.543267	10.2937	10.9877	10.8128	6.20897
0.543541	10.295	10.9887	10.8139	6.21377
0.545874	10.2961	10.9937	10.8154	6.22434
0.54637	10.2985	10.9945	10.8196	6.274
0.547171	10.3046	10.9964	10.8205	6.27894
0.548622	10.3058	11.0019	10.8258	6.3147
0.551542	10.3083	11.0026	10.8262	6.32436
0.551662	10.32	11.0036	10.8296	6.32915
0.554863	10.3224	11.0059	10.8321	6.33863
0.557272	10.3246	11.0063	10.8327	6.34076
0.557493	10.3266	11.0069	10.8354	6.36147
0.562409	10.3269	11.0069	10.8401	6.36577
0.566225	10.3281	11.0102	10.8428	6.36627
0.569432	10.3286	11.0116	10.8458	6.37179
0.569605	10.3303	11.013	10.8472	6.37668
0.569789	10.3307	11.0134	10.8484	6.39651
0.571076	10.3313	11.0173	10.8516	6.4032
0.572342	10.3317	11.0184	10.8531	6.41479
0.573882	10.3474	11.019	10.8541	6.41719
0.574054	10.3491	11.021	10.8588	6.42209
0.574172	10.3528	11.0246	10.8588	6.43445
0.575469	10.3532	11.0264	10.8601	6.43734
0.576753	10.3542	11.0298	10.862	6.44943
0.577258	10.3543	11.0305	10.8628	6.4578
0.580111	10.3577	11.0314	10.8631	6.46282
0.581572	10.3615	11.0411	10.865	6.46327
0.583723	10.3624	11.0417	10.8651	6.4714
0.584473	10.3661	11.0495	10.8675	6.48212
0.584885	10.3683	11.0499	10.8685	6.49903
0.5849	10.3693	11.05	10.8752	6.50119
0.585492	10.3696	11.0516	10.8757	6.51568
0.586494	10.3707	11.0532	10.8784	6.52307
0.586729	10.3755	11.0587	10.8784	6.52661
0.587393	10.3764	11.0588	10.8794	6.529
0.590837	10.3782	11.0602	10.8812	6.55718
0.591373	10.3799	11.0606	10.8898	6.58047
0.591493	10.3833	11.0643	10.8901	6.60668
0.592807	10.3841	11.0657	10.8909	6.61629
0.593715	10.3861	11.0662	10.8953	6.63592
0.593932	10.3923	11.0683	10.8973	6.63713
0.59779	10.3934	11.0722	10.9022	6.6417
0.597913	10.3968	11.0725	10.903	6.64614
0.598462	10.3978	11.0759	10.9048	6.64955
0.599243	10.4011	11.0763	10.9056	6.65163
0.600837	10.4037	11.0774	10.9104	6.66253
0.600849	10.4064	11.078	10.9114	6.67066
0.602011	10.4097	11.0786	10.9124	6.67814
0.602258	10.4146	11.0808	10.9154	6.67833
0.603683	10.4169	11.0822	10.9214	6.68019
0.610309	10.4198	11.0865	10.922	6.69382
0.610973	10.4217	11.0882	10.9237	6.70415
0.610973	10.4221	11.0885	10.9254	6.72867
0.611588	10.4233	11.0954	10.9284	6.73205
0.612164	10.4259	11.0974	10.9371	6.73327
0.613826	10.4337	11.1013	10.938	6.73585
0.616252	10.4367	11.1024	10.9398	6.74173
0.618363	10.4386	11.104	10.9434	6.74924
0.618783	10.4498	11.1061	10.9437	6.76523
0.619419	10.453	11.1065	10.9454	6.76889
0.620419	10.4533	11.1068	10.9476	6.79558
0.62221	10.4569	11.1095	10.948	6.80691
0.625097	10.457	11.1123	10.9535	6.80701
0.625672	10.4586	11.1172	10.9535	6.8146
0.626195	10.4591	11.1177	10.9631	6.83771
0.634	10.4618	11.1187	10.9661	6.84973
0.634009	10.4673	11.1191	10.9849	6.8658
0.634644	10.4713	11.1193	10.9872	6.88416
0.635335	10.4743	11.1211	10.9885	6.89022
0.6363	10.475	11.1224	10.989	6.90026
0.636431	10.4815	11.1274	10.9944	6.90426
0.636565	10.4852	11.1276	10.9974	6.91376
0.640734	10.4864	11.1296	10.9981	6.91753
0.641091	10.4884	11.1298	10.9984	6.92754
0.641539	10.49	11.1345	11.0024	6.9299
0.6425	10.4902	11.1398	11.0024	6.96252
0.642824	10.4953	11.1404	11.0061	6.97242
0.645572	10.5019	11.1426	11.0075	7.00678
0.646368	10.5026	11.1441	11.0082	7.00696
0.647304	10.5035	11.1443	11.0086	7.02018
0.647402	10.5037	11.1447	11.0101	7.02796
0.649488	10.5122	11.1453	11.0117	7.04611
0.650216	10.5146	11.147	11.0187	7.05228
0.651445	10.517	11.1486	11.0219	7.07265
0.652237	10.5184	11.151	11.0269	7.08763
0.654782	10.5205	11.1518	11.0289	7.09798
0.655073	10.5217	11.1549	11.0412	7.10012
0.658053	10.5224	11.1555	11.0413	7.11346
0.659638	10.5235	11.1564	11.042	7.12567
0.659938	10.5248	11.1578	11.0444	7.13253
0.661148	10.5252	11.1622	11.0449	7.13522
0.661276	10.5374	11.1624	11.0455	7.15486
0.66253	10.5404	11.1651	11.0502	7.17071
0.662951	10.5408	11.1682	11.0504	7.17831
0.663259	10.5541	11.1683	11.052	7.18666
0.664755	10.5543	11.1683	11.0541	7.23627
0.667096	10.5604	11.1699	11.0602	7.25622
0.667469	10.5647	11.1699	11.0609	7.26219
0.667676	10.5689	11.1706	11.062	7.26307
0.668079	10.5698	11.171	11.067	7.26337
0.668239	10.5764	11.1713	11.0685	7.28237
0.668332	10.5793	11.1714	11.0734	7.29024
0.669453	10.5822	11.1729	11.0794	7.29195
0.669615	10.5825	11.176	11.0812	7.35399
0.673664	10.5887	11.1761	11.0839	7.35849
0.674469	10.5943	11.1762	11.0847	7.3708
0.675077	10.5966	11.1778	11.0877	7.38456
0.675815	10.6123	11.1793	11.0908	7.38574
0.676321	10.616	11.1804	11.0948	7.39564
0.67902	10.6212	11.1892	11.0984	7.39625
0.680257	10.6214	11.1895	11.1004	7.39627
0.680735	10.6223	11.1899	11.102	7.39897
0.682065	10.6326	11.1908	11.1032	7.40284
0.683192	10.6386	11.1917	11.1041	7.4072
0.683435	10.6409	11.1963	11.1173	7.41401
0.687006	10.6472	11.2005	11.1196	7.43487
0.687007	10.6525	11.2006	11.1259	7.45833
0.687112	10.6568	11.2037	11.1263	7.4651
0.687724	10.6627	11.2048	11.1265	7.47396
0.687909	10.6648	11.207	11.1314	7.48287
0.68835	10.6676	11.208	11.138	7.492
0.688488	10.6695	11.2109	11.1412	7.49216
0.690868	10.6717	11.2151	11.1475	7.49813
0.691158	10.6749	11.2155	11.1488	7.52889
0.691788	10.6786	11.2182	11.1489	7.53534
0.691978	10.682	11.2188	11.1505	7.54319
0.692399	10.6861	11.2196	11.1627	7.54989
0.69259	10.6872	11.2198	11.1646	7.5676
0.69497	10.6949	11.2232	11.1653	7.57706
0.695433	10.6958	11.2235	11.1671	7.57731
0.696033	10.6966	11.2241	11.1715	7.57849
0.696615	10.6986	11.2262	11.1831	7.57983
0.700663	10.7104	11.227	11.1844	7.60223
0.702376	10.7306	11.2297	11.1852	7.60271
0.702815	10.7314	11.2307	11.1883	7.6083
0.702828	10.7393	11.2326	11.1922	7.61195
0.703614	10.7418	11.2365	11.1929	7.6143
0.703684	10.7458	11.2489	11.198	7.6149
0.703973	10.755	11.2496	11.2009	7.61531
0.704666	10.7559	11.2499	11.201	7.61684
0.704984	10.7738	11.2517	11.2119	7.6363
0.705398	10.7765	11.2543	11.2134	7.63758
0.706774	10.7782	11.2562	11.2145	7.65305
0.706935	10.7832	11.2575	11.2247	7.66301
0.707547	10.7909	11.2599	11.2258	7.67449
0.708383	10.7932	11.2629	11.228	7.6769
0.709512	10.7949	11.2652	11.2472	7.67992
0.712104	10.8026	11.2661	11.2479	7.68954
0.712612	10.8069	11.2671	11.2551	7.69402
0.713977	10.8137	11.2682	11.2573	7.69511
0.717017	10.8146	11.2682	11.2573	7.70725
0.717198	10.8169	11.2707	11.2622	7.72012
0.717413	10.8286	11.2729	11.2641	7.72265
0.718495	10.8319	11.2757	11.2669	7.72778
0.718648	10.8358	11.2808	11.2678	7.72922
0.721455	10.8364	11.2849	11.2758	7.73431
0.721638	10.8396	11.2868	11.2764	7.75402
0.724781	10.8494	11.2891	11.2767	7.7548
0.726099	10.8593	11.2929	11.2776	7.75792
0.727422	10.8635	11.2954	11.2872	7.76529
0.727988	10.8711	11.2966	11.2972	7.7671
0.72858	10.8791	11.2967	11.2985	7.77942
0.728604	10.8818	11.2968	11.3064	7.78439
0.730286	10.8822	11.2975	11.3092	7.80174
0.731527	10.8864	11.2987	11.3134	7.8018
0.731527	10.8876	11.2994	11.317	7.80975
0.734167	10.8938	11.3003	11.3183	7.81258
0.735192	10.9049	11.3021	11.3283	7.81342
0.735539	10.9054	11.3092	11.3298	7.81933
0.735607	10.9057	11.3107	11.3325	7.84722
0.736259	10.9111	11.3119	11.3338	7.86041
0.737001	10.9145	11.3124	11.3353	7.87954
0.737195	10.9181	11.3126	11.3361	7.88742
0.74113	10.9342	11.3129	11.3449	7.88747
0.741139	10.9377	11.3161	11.347	7.88853
0.741528	10.9421	11.3162	11.3474	7.8936
0.741614	10.9482	11.317	11.3494	7.90304
0.742086	10.9578	11.3191	11.3554	7.90313
0.742294	10.9663	11.3249	11.3555	7.91213
0.742575	10.9752	11.3275	11.3594	7.91459
0.742724	10.9763	11.328	11.364	7.92345
0.743236	10.977	11.3287	11.3648	7.92566
0.744108	10.9795	11.3297	11.365	7.93362
0.744252	10.9838	11.3298	11.3655	7.93533
0.747341	10.9925	11.3312	11.3782	7.93949
0.748137	11.0004	11.336	11.3813	7.94936
0.749116	11.0094	11.3364	11.3844	7.9506
0.74941	11.0143	11.3409	11.3856	7.97289
0.749799	11.015	11.3452	11.3884	7.97591
0.749868	11.0283	11.3535	11.3907	7.97768
0.752581	11.0344	11.3564	11.3975	7.97829
0.753195	11.0524	11.3571	11.398	8.00324
0.753381	11.0525	11.3574	11.4059	8.00474
0.755787	11.053	11.3588	11.4083	8.00843
0.75713	11.0539	11.3614	11.412	8.02741
0.757149	11.0556	11.3624	11.4156	8.0292
0.757486	11.0575	11.3632	11.4166	8.03029
0.758629	11.0579	11.364	11.4247	8.03612
0.759285	11.0601	11.367	11.4262	8.05512
0.760325	11.0728	11.3676	11.4273	8.05869
0.761427	11.0848	11.3711	11.4298	8.06861
0.76194	11.104	11.3805	11.4305	8.10096
0.762688	11.1109	11.3807	11.4306	8.12272
0.762917	11.1112	11.384	11.4312	8.12836
0.763013	11.1316	11.3845	11.4319	8.13543
0.763681	11.1345	11.3887	11.4372	8.13626
0.764613	11.1375	11.3912	11.4387	8.13682
0.764766	11.1454	11.392	11.4394	8.13753
0.765633	11.1455	11.3923	11.4403	8.15316
0.767897	11.1476	11.3998	11.4408	8.16123
0.770185	11.1569	11.3998	11.4454	8.16201
0.770587	11.1597	11.4025	11.4478	8.16987
0.771419	11.1659	11.4053	11.4527	8.18031
0.771951	11.1743	11.4057	11.4579	8.1921
0.77202	11.1809	11.4066	11.4638	8.19399
0.773122	11.1855	11.4083	11.4653	8.20097
0.774395	11.187	11.4105	11.4682	8.20127
0.776521	11.1882	11.4121	11.4718	8.20184
0.777428	11.1945	11.4125	11.4758	8.21474
0.778007	11.2046	11.4129	11.4802	8.25333
0.780405	11.2123	11.4173	11.4816	8.26094
0.781347	11.2157	11.4208	11.4837	8.26446
0.782562	11.219	11.4227	11.4838	8.26563
0.782892	11.2265	11.4237	11.4871	8.27318
0.782954	11.2322	11.4253	11.4916	8.27784
0.784625	11.2336	11.4254	11.4967	8.28455
0.788129	11.2354	11.4262	11.4984	8.30992
0.788171	11.2415	11.4269	11.4991	8.31739
0.788713	11.2419	11.4272	11.4993	8.33905
0.790664	11.2481	11.4276	11.4994	8.34283
0.792369	11.2554	11.4286	11.4995	8.34902
0.793185	11.2586	11.4299	11.5002	8.36117
0.795156	11.2656	11.4305	11.5016	8.36597
0.795213	11.2846	11.435	11.5019	8.40471
0.796003	11.2954	11.4366	11.5034	8.42293
0.7962	11.3055	11.4375	11.5035	8.42508
0.797494	11.3183	11.4384	11.5063	8.44148
0.799276	11.3255	11.4426	11.5071	8.45482
0.80163	11.3269	11.4426	11.5071	8.46223
0.802605	11.344	11.4551	11.5072	8.46888
0.803095	11.3649	11.4571	11.5143	8.47166
0.803204	11.3677	11.4687	11.5179	8.4965
0.804108	11.3677	11.4703	11.5234	8.49964
0.804694	11.3791	11.4749	11.5239	8.52996
0.806179	11.3863	11.485	11.5276	8.54293
0.808354	11.3867	11.488	11.5291	8.55582
0.810365	11.3904	11.4903	11.5306	8.56685
0.810626	11.3953	11.492	11.5318	8.57275
0.810887	11.4096	11.4949	11.5343	8.58999
0.814179	11.4445	11.4955	11.5351	8.599
0.817617	11.4709	11.496	11.5387	8.627
0.818247	11.4792	11.4979	11.546	8.63598
0.819224	11.4834	11.4995	11.5475	8.6414
0.8202	11.4878	11.4999	11.5503	8.65389
0.820704	11.4889	11.5045	11.5552	8.66971
0.82115	11.4965	11.5119	11.5588	8.67001
0.822569	11.503	11.5163	11.5616	8.70857
0.823904	11.5124	11.5168	11.5642	8.73414
0.824076	11.5332	11.5189	11.5716	8.73817
0.830928	11.5372	11.5322	11.5721	8.74007
0.831008	11.5506	11.534	11.5729	8.74298
0.832724	11.5583	11.5387	11.5758	8.75247
0.832793	11.5625	11.5398	11.5772	8.78218
0.833387	11.5642	11.5399	11.5791	8.79219
0.834361	11.5785	11.5403	11.5796	8.83573
0.834525	11.5807	11.5424	11.5799	8.86967
0.834905	11.6019	11.5459	11.5828	8.87665
0.835435	11.6044	11.5485	11.5837	8.87857
0.835658	11.6283	11.5485	11.5874	8.88695
0.837142	11.6412	11.5518	11.5894	8.88939
0.837456	11.7229	11.5526	11.5898	8.89597
0.837895	11.7233	11.5554	11.5942	8.9008
0.838553	11.7547	11.5561	11.5972	8.90372
0.838896	11.7582	11.5593	11.6003	8.90963
0.839448	11.7936	11.5595	11.6051	8.91485
0.839767	11.794	11.5599	11.6089	8.92104
0.841983	11.8042	11.5603	11.613	8.9211
0.84313	11.8309	11.5644	11.6192	8.92159
0.843132	11.8375	11.5648	11.6197	8.92667
0.843674	11.8396	11.5654	11.6204	8.93091
0.844123	11.8562	11.5658	11.6208	8.94869
0.845178	11.858	11.5694	11.6222	8.94924
0.845737	11.8611	11.5697	11.6267	8.95918
0.845978	11.8936	11.572	11.6328	8.99424
0.84634	11.8956	11.582	11.636	8.99607
0.847213	11.9011	11.5825	11.6402	9.00451
0.849222	11.9335	11.5829	11.6466	9.01325
0.849242	11.9495	11.592	11.6528	9.02689
0.853105	11.9638	11.5964	11.6539	9.0341
0.853468	11.9661	11.6	11.6558	9.03476
0.853713	11.9788	11.6004	11.6598	9.04542
0.854146	11.9792	11.6025	11.6636	9.0567
0.855838	11.9826	11.6029	11.6637	9.06016
0.856137	12.0119	11.6034	11.664	9.0616
0.856434	12.0249	11.6067	11.6655	9.0772
0.856691	12.0343	11.607	11.6685	9.08432
0.857618	12.0631	11.6102	11.67	9.08523
0.858312	12.0659	11.611	11.6711	9.08624
0.858783	12.0678	11.6111	11.6753	9.09348
0.858927	12.0782	11.6129	11.6765	9.09774
0.859832	12.0812	11.6169	11.6794	9.10681
0.860376	12.0833	11.6196	11.6802	9.10846
0.862374	12.0969	11.6219	11.6865	9.12191
0.862732	12.1145	11.6248	11.6881	9.12269
0.865031	12.1559	11.6249	11.6893	9.12889
0.865106	12.1562	11.6269	11.6919	9.12989
0.866447	12.1566	11.6288	11.6957	9.13202
0.866665	12.1575	11.6341	11.6969	9.13936
0.867606	12.1632	11.6351	11.6979	9.14262
0.867811	12.1661	11.6358	11.6998	9.14278
0.868064	12.1764	11.6362	11.7019	9.14554
0.868714	12.1796	11.6376	11.7021	9.14988
0.869178	12.2033	11.6395	11.7034	9.15284
0.869528	12.2138	11.6477	11.7056	9.15432
0.870059	12.2175	11.6479	11.708	9.16124
0.871922	12.2372	11.6528	11.7085	9.17396
0.872201	12.2373	11.655	11.7129	9.17732
0.876836	12.2537	11.6558	11.7177	9.18585
0.878059	12.2564	11.6591	11.7209	9.19262
0.878123	12.2569	11.6628	11.7258	9.20018
0.879062	12.2586	11.6629	11.7293	9.20698
0.882714	12.2744	11.6671	11.7302	9.20988
0.882818	12.2763	11.6768	11.7307	9.21476
0.883069	12.2772	11.6855	11.7318	9.2222
0.884988	12.282	11.6921	11.7328	9.22749
0.885176	12.3001	11.6936	11.734	9.23775
0.886018	12.3048	11.6964	11.7348	9.246
0.88806	12.312	11.7006	11.7384	9.24679
0.88806	12.3205	11.7006	11.7393	9.25225
0.890521	12.3219	11.7054	11.7402	9.25538
0.890622	12.3231	11.7062	11.7409	9.25779
0.891464	12.326	11.7064	11.7425	9.26383
0.891686	12.3297	11.7082	11.7442	9.26532
0.89232	12.3375	11.7151	11.7449	9.26777
0.89311	12.3447	11.7173	11.7457	9.27465
0.895922	12.3467	11.718	11.7464	9.27515
0.896622	12.3786	11.7186	11.7492	9.27711
0.899836	12.3816	11.7275	11.7512	9.2813
0.900255	12.4249	11.7289	11.7519	9.29039
0.900748	12.4249	11.7356	11.7537	9.30405
0.901009	12.4289	11.7363	11.7563	9.31274
0.901946	12.446	11.7371	11.7576	9.31322
0.902846	12.4485	11.739	11.7607	9.31479
0.902895	12.4717	11.7401	11.7608	9.31726
0.903827	12.4861	11.7461	11.7619	9.31949
0.904876	12.5052	11.7472	11.7686	9.32957
0.904971	12.5284	11.7503	11.7688	9.33317
0.907169	12.5335	11.7554	11.7693	9.33844
0.908603	12.534	11.7561	11.7742	9.33947
0.908953	12.5472	11.7569	11.7791	9.34028
0.909818	12.5497	11.7645	11.7826	9.34339
0.911268	12.5517	11.7687	11.7862	9.34933
0.911723	12.5576	11.7699	11.7872	9.35429
0.912691	12.5919	11.7707	11.7877	9.35473
0.91475	12.5922	11.7767	11.7885	9.35649
0.915187	12.6038	11.7775	11.7889	9.35951
0.915598	12.6317	11.7799	11.7932	9.36281
0.916966	12.6413	11.7809	11.7935	9.36598
0.917593	12.6444	11.7862	11.794	9.36641
0.917605	12.6582	11.7871	11.8002	9.38185
0.918021	12.6775	11.7871	11.8021	9.38888
0.918059	12.678	11.7871	11.8064	9.39367
0.918249	12.7266	11.7892	11.809	9.39856
0.919037	12.7342	11.7895	11.8094	9.40919
0.919652	12.7418	11.7966	11.8096	9.40965
0.920217	12.7421	11.7992	11.813	9.40991
0.920554	12.7501	11.7995	11.8132	9.41096
0.921073	12.7633	11.8004	11.8134	9.4141
0.921179	12.7635	11.8007	11.8146	9.4149
0.922058	12.7795	11.8033	11.8173	9.4155
0.922187	12.7891	11.8041	11.8175	9.41694
0.922377	12.8018	11.8076	11.8185	9.4208
0.92294	12.8101	11.8077	11.8203	9.43022
0.923244	12.8135	11.8078	11.8221	9.43333
0.923821	12.8363	11.8105	11.8231	9.43508
0.925069	12.8535	11.812	11.8257	9.43658
0.926369	12.8616	11.8138	11.8267	9.44583
0.926615	12.869	11.8143	11.8269	9.44721
0.927054	12.9072	11.8177	11.8293	9.44751
0.927595	12.9194	11.8317	11.8306	9.45028
0.927723	12.9234	11.8354	11.8306	9.45246
0.927842	12.9249	11.8381	11.8307	9.45761
0.92809	12.9365	11.8386	11.8349	9.46516
0.928543	12.9727	11.8441	11.8375	9.4742
0.929144	12.9886	11.8449	11.838	9.4755
0.93027	13.0043	11.8454	11.8409	9.47952
0.930731	13.016	11.849	11.842	9.48719
0.933963	13.0162	11.8509	11.8434	9.48755
0.93516	13.0285	11.8512	11.8435	9.48845
0.935311	13.0578	11.8546	11.8549	9.48948
0.936892	13.08	11.8566	11.8551	9.49028
0.937123	13.1147	11.8582	11.8565	9.49034
0.938178	13.1197	11.8602	11.8575	9.4912
0.938223	13.1213	11.8604	11.8579	9.49287
0.9414	13.1374	11.8626	11.8586	9.4958
0.943315	13.1727	11.8643	11.8592	9.50099
0.943994	13.2244	11.8695	11.8602	9.50144
0.944331	13.2314	11.8724	11.8613	9.50214
0.944626	13.3713	11.8781	11.8618	9.50465
0.946435	13.3719	11.8802	11.8638	9.50668
0.946791	13.3917	11.8819	11.8653	9.5074
0.94689	13.4264	11.8889	11.8669	9.51543
0.947037	13.572	11.8943	11.8671	9.52146
0.947356	13.9048	11.8958	11.8678	9.5227
0.947592	13.914	11.8997	11.8683	9.52443
0.947727	13.9671	11.9005	11.8688	9.5255
0.947781	14.0286	11.9006	11.8725	9.52581
0.950877	14.1198	11.9025	11.8774	9.52583
0.951462	14.2317	11.9053	11.8804	9.52606
0.951768	2.00196	11.9079	11.8809	9.53206
0.952137	2.00287	11.9129	11.8821	9.53414
0.952207	2.0066	11.915	11.8825	9.53974
0.95319	2.00839	11.918	11.8838	9.54254
0.953327	2.01317	11.9201	11.8843	9.54474
0.955337	2.01425	11.9243	11.8855	9.54645
0.955644	2.0143	11.9246	11.8894	9.54761
0.956667	2.01525	11.9259	11.895	9.55808
0.957073	2.01892	11.9307	11.8968	9.56233
0.957182	2.01957	11.9327	11.8978	9.56611
0.957492	2.03472	11.9336	11.8989	9.56647
0.958911	2.03968	11.9384	11.8989	9.57048
0.959434	2.04295	11.9441	11.8995	9.57345
0.959934	2.04301	11.9471	11.8999	9.57693
0.960285	2.04472	11.9477	11.9009	9.5876
0.960292	2.04747	11.9479	11.9009	9.59019
0.96082	2.04765	11.9505	11.9012	9.59298
0.960873	2.05003	11.9512	11.9081	9.59669
0.961315	2.05142	11.9537	11.9121	9.59801
0.962191	2.05232	11.9548	11.9122	9.60648
0.962273	2.05289	11.9579	11.9128	9.60709
0.963522	2.06172	11.9584	11.9194	9.60902
0.968642	2.06883	11.9591	11.9218	9.60953
0.968761	2.07085	11.9597	11.9228	9.61447
0.968781	2.07164	11.9627	11.9234	9.6164
0.969331	2.07251	11.9646	11.9258	9.61836
0.970121	2.07522	11.9652	11.9269	9.62167
0.970743	2.07594	11.9669	11.9316	9.62198
0.972179	2.07739	11.9677	11.9351	9.63485
0.972217	2.07743	11.9684	11.9355	9.63887
0.972244	2.08395	11.9688	11.9406	9.64161
0.973458	2.08548	11.9718	11.9425	9.64656
0.973721	2.08927	11.9719	11.9426	9.6585
0.975303	2.09196	11.9728	11.9494	9.65854
0.976938	2.09249	11.9731	11.95	9.6599
0.978259	2.09366	11.975	11.9504	9.66236
0.979259	2.09568	11.9793	11.9514	9.66584
0.979259	2.09615	11.9829	11.952	9.67051
0.981743	2.09636	11.9844	11.953	9.67245
0.982669	2.09661	11.9868	11.9531	9.67706
0.982874	2.09815	11.9882	11.9535	9.6817
0.982938	2.09902	11.9942	11.9535	9.68184
0.982955	2.10028	11.995	11.9556	9.68268
0.983994	2.10067	11.9977	11.9558	9.69431
0.98474	2.1067	11.9984	11.9584	9.69886
0.985652	2.10855	11.9994	11.9597	9.70186
0.987249	2.10902	12.0073	11.9609	9.70473
0.988455	2.11222	12.0075	11.9639	9.70606
0.988579	2.11395	12.0093	11.9646	9.70669
0.989123	2.11411	12.0141	11.965	9.7124
0.991758	2.11671	12.0162	11.9671	9.72091
0.991762	2.11927	12.0238	11.9674	9.72229
0.992579	2.12083	12.0257	11.968	9.72336
0.994031	2.1213	12.0296	11.9688	9.7272
0.994405	2.12413	12.0299	11.9698	9.72921
0.995185	2.12413	12.0301	11.9715	9.73001
0.995433	2.12454	12.031	11.9747	9.73331
0.99555	2.12535	12.0378	11.977	9.73617
0.996042	2.12939	12.038	11.9795	9.7418
0.996911	2.12941	12.0389	11.9798	9.74546
0.997671	2.13155	12.0391	11.9818	9.74625
0.998057	2.1322	12.0422	11.9822	9.76627
0.999624	2.13713	12.0436	11.9829	9.77102
1.00007	2.13759	12.0446	11.9837	9.77401
1.00065	2.13959	12.0502	11.9842	9.77431
1.00222	2.14523	12.0507	11.9844	9.77652
1.00233	2.15139	12.0507	11.9855	9.7768
1.00266	2.15196	12.0518	11.989	9.78181
1.00347	2.15295	12.0535	11.9946	9.78339
1.00642	2.1532	12.0535	11.9961	9.79803
1.00778	2.15555	12.0555	11.9982	9.80187
1.00894	2.15696	12.0564	11.9995	9.80258
1.0093	2.15699	12.0591	12.0021	9.80296
1.01044	2.15859	12.0597	12.0031	9.80525
1.01196	2.1595	12.0598	12.0033	9.80789
1.01228	2.16083	12.0608	12.0038	9.81063
1.01256	2.16152	12.0613	12.0062	9.81211
1.01331	2.16339	12.0639	12.0156	9.81523
1.01383	2.17101	12.0655	12.0162	9.81571
1.0139	2.17149	12.0667	12.0194	9.81574
1.01473	2.17367	12.067	12.0229	9.8206
1.01513	2.17377	12.0686	12.023	9.82115
1.0166	2.17449	12.0708	12.0249	9.82331
1.01815	2.17554	12.0712	12.0265	9.82872
1.0182	2.17671	12.0747	12.0271	9.82885
1.01879	2.17832	12.0806	12.0278	9.82917
1.02255	2.1862	12.0808	12.0279	9.83438
1.02285	2.18701	12.0813	12.0297	9.83758
1.0256	2.18734	12.0816	12.0355	9.84243
1.02684	2.18947	12.0817	12.0366	9.84283
1.02814	2.18999	12.0841	12.0367	9.8435
1.02911	2.19062	12.0857	12.037	9.84515
1.02983	2.19129	12.0861	12.0384	9.84635
1.0303	2.19651	12.0862	12.0388	9.84906
1.03051	2.19913	12.0882	12.0391	9.85198
1.03066	2.20045	12.0889	12.0425	9.8524
1.03145	2.20079	12.0889	12.0433	9.85498
1.03254	2.20098	12.0894	12.0457	9.85521
1.03325	2.20224	12.0928	12.0489	9.85644
1.03343	2.20426	12.0982	12.0494	9.86092
1.03449	2.20933	12.1013	12.0497	9.86907
1.03532	2.21139	12.1019	12.0535	9.86984
1.03546	2.21795	12.1022	12.054	9.87491
1.03598	2.21904	12.1027	12.0543	9.87704
1.03723	2.22267	12.1037	12.0546	9.88042
1.038	2.22509	12.1045	12.0568	9.88724
1.03827	2.22712	12.1047	12.0571	9.88924
1.03833	2.2273	12.1052	12.0574	9.88966
1.03848	2.22731	12.1067	12.0579	9.8908
1.03932	2.2275	12.1068	12.0595	9.89115
1.04133	2.22756	12.108	12.0613	9.89389
1.04255	2.22885	12.1094	12.065	9.89406
1.04341	2.23014	12.1111	12.0679	9.89497
1.04387	2.23047	12.1117	12.069	9.89976
1.04441	2.23201	12.1135	12.0703	9.90758
1.04807	2.23228	12.1154	12.0715	9.91477
1.0482	2.24275	12.1239	12.0719	9.91589
1.04888	2.2429	12.1266	12.0728	9.91873
1.05095	2.24292	12.1303	12.073	9.92328
1.0525	2.2452	12.1315	12.0737	9.93622
1.05366	2.24852	12.1331	12.0743	9.93629
1.0541	2.24921	12.1339	12.0744	9.93827
1.05471	2.24927	12.1354	12.0759	9.94123
1.05691	2.2527	12.1366	12.0767	9.94552
1.05704	2.25311	12.142	12.0771	9.94658
1.05707	2.25476	12.1429	12.0776	9.9492
1.05717	2.25497	12.1463	12.0781	9.95035
1.0574	2.25612	12.1494	12.0785	9.9621
1.05753	2.26101	12.1526	12.0821	9.96284
1.05801	2.26576	12.1549	12.0832	9.96338
1.05821	2.26585	12.1552	12.0907	9.96536
1.05912	2.26592	12.1584	12.0908	9.96556
1.05998	2.26595	12.1592	12.0914	9.96775
1.06135	2.26983	12.1649	12.0941	9.97323
1.06252	2.27055	12.1664	12.0948	9.97576
1.06252	2.2716	12.168	12.0974	9.98051
1.06476	2.27304	12.1682	12.1032	9.98092
1.06498	2.27808	12.1745	12.1044	9.98115
1.06598	2.27861	12.1758	12.1047	9.98332
1.06619	2.28269	12.1779	12.106	9.98377
1.06675	2.28614	12.1792	12.1078	9.98511
1.06717	2.2914	12.1797	12.109	9.98737
1.0688	2.29305	12.1802	12.1101	9.98891
1.07009	2.29317	12.1815	12.113	9.99041
1.07188	2.29474	12.1822	12.1134	9.99116
1.0727	2.29605	12.1843	12.1196	9.99295
1.073	2.29613	12.1854	12.1216	9.99769
1.07346	2.29613	12.1867	12.1217
1.07686	2.29891	12.1895	12.1233
1.07738	2.2991	12.1907	12.1256
1.07848	2.29949	12.1909	12.1266
1.07967	2.30068	12.1927	12.1271
1.08022	2.30467	12.1936	12.1274
1.08099	2.30765	12.1939	12.1319
1.08126	2.31188	12.1946	12.1326
1.08193	2.31239	12.1952	12.1329
1.08216	2.31591	12.1981	12.133
1.0834	2.31911	12.1981	12.1346
1.08461	2.31918	12.1988	12.1453
1.08484	2.32035	12.1994	12.1507
1.08527	2.3214	12.1995	12.151
1.08557	2.32186	12.2024	12.1517
1.08702	2.3281	12.2073	12.1535
1.08792	2.33058	12.2081	12.1537
1.09002	2.3315	12.2083	12.1542
1.09025	2.33186	12.2094	12.1567
1.09104	2.33597	12.2112	12.1571
1.0914	2.33701	12.2129	12.1583
1.092	2.33757	12.2129	12.1627
1.09238	2.33817	12.2149	12.1648
1.09334	2.33908	12.215	12.1651
1.0934	2.33994	12.2157	12.1704
1.09371	2.34105	12.2162	12.1712
1.09529	2.34433	12.2162	12.1723
1.09556	2.34614	12.2187	12.1725
1.0967	2.34642	12.2196	12.1743
1.09746	2.34903	12.2223	12.1776
1.09975	2.35305	12.2256	12.178
1.10022	2.35322	12.2275	12.1795
1.10045	2.35674	12.2282	12.1798
1.10046	2.35688	12.2315	12.1801
1.10119	2.35753	12.234	12.1801
1.10276	2.35876	12.2366	12.1806
1.1028	2.36453	12.2375	12.1808
1.10322	2.36554	12.2418	12.1823
1.10601	2.36591	12.2419	12.1927
1.10669	2.36701	12.2424	12.1927
1.10702	2.36792	12.2436	12.1931
1.10768	2.36795	12.2464	12.1946
1.10826	2.36851	12.2492	12.1946
1.10918	2.37024	12.2493	12.1951
1.10938	2.37127	12.2494	12.1957
1.11042	2.37447	12.2517	12.1963
1.11106	2.37454	12.253	12.2003
1.11155	2.37943	12.2534	12.2004
1.11157	2.38114	12.2536	12.2049
1.11216	2.38191	12.2548	12.2095
1.11243	2.382	12.255	12.2105
1.11249	2.38314	12.2568	12.2119
1.11259	2.38413	12.259	12.212
1.11441	2.385	12.26	12.2121
1.11462	2.38521	12.2604	12.2135
1.11502	2.38586	12.2606	12.2146
1.11548	2.38709	12.262	12.2157
1.1155	2.38875	12.2632	12.2181
1.11551	2.39394	12.2635	12.2189
1.11711	2.39424	12.265	12.2209
1.118	2.39661	12.2657	12.2266
1.11916	2.39666	12.2661	12.2308
1.11965	2.40216	12.2687	12.2386
1.11987	2.40262	12.2689	12.2388
1.12008	2.40653	12.2702	12.2398
1.1216	2.40757	12.2706	12.2417
1.12202	2.4109	12.2722	12.2498
1.12317	2.41453	12.2752	12.2501
1.12337	2.41943	12.2809	12.2511
1.12523	2.41947	12.2813	12.2511
1.12524	2.42013	12.2827	12.2518
1.12581	2.42029	12.2859	12.2524
1.1262	2.42072	12.2867	12.2529
1.13007	2.42073	12.2892	12.253
1.13083	2.42154	12.2936	12.2537
1.13245	2.42215	12.2952	12.2547
1.13298	2.42257	12.2956	12.2563
1.1332	2.4238	12.2965	12.2608
1.13354	2.42437	12.2973	12.2622
1.13423	2.42676	12.2983	12.2638
1.13606	2.42752	12.2991	12.265
1.13674	2.42816	12.3001	12.272
1.13724	2.4283	12.3005	12.2743
1.13743	2.42867	12.3007	12.2749
1.13826	2.43389	12.3014	12.275
1.14	2.4392	12.3017	12.2781
1.14038	2.4443	12.3023	12.2787
1.14064	2.44975	12.3028	12.2796
1.14184	2.45134	12.3053	12.2796
1.14277	2.45158	12.3072	12.2796
1.1433	2.45204	12.3107	12.2812
1.14424	2.45322	12.3114	12.282
1.14456	2.4566	12.312	12.286
1.14527	2.45851	12.3122	12.2872
1.14664	2.46061	12.3129	12.2877
1.14668	2.46195	12.3133	12.2881
1.14828	2.46218	12.3143	12.2907
1.1487	2.4638	12.3147	12.2926
1.14961	2.46528	12.3155	12.2991
1.15352	2.46646	12.3157	12.3029
1.15595	2.46968	12.3168	12.303
1.15627	2.47019	12.3169	12.3036
1.15765	2.47118	12.3178	12.3051
1.15789	2.47256	12.3184	12.3061
1.15826	2.4763	12.3204	12.3071
1.15982	2.47909	12.3212	12.3071
1.16055	2.48257	12.3212	12.3085
1.16103	2.48551	12.3231	12.3119
1.16346	2.48761	12.3232	12.3136
1.16358	2.48898	12.3261	12.3155
1.16418	2.48924	12.3261	12.3162
1.16423	2.49169	12.3269	12.3173
1.16425	2.49434	12.3269	12.3201
1.16468	2.49694	12.328	12.3205
1.16481	2.5005	12.33	12.3224
1.16515	2.50137	12.3302	12.3233
1.16581	2.50177	12.3331	12.3244
1.16799	2.50179	12.3332	12.3265
1.16853	2.50219	12.3334	12.3278
1.17005	2.50934	12.3364	12.3281
1.17006	2.50952	12.3403	12.3309
1.17006	2.51138	12.3408	12.3314
1.1701	2.51308	12.3414	12.3316
1.17015	2.514	12.343	12.3317
1.17018	2.51631	12.3443	12.3322
1.17094	2.51713	12.3447	12.3325
1.17282	2.51887	12.3453	12.3339
1.17537	2.52364	12.3455	12.3385
1.17609	2.52483	12.3455	12.3392
1.17624	2.52747	12.3458	12.3413
1.17689	2.52752	12.3494	12.3418
1.17693	2.53482	12.3498	12.3419
1.17706	2.53564	12.3499	12.3441
1.17804	2.53586	12.3507	12.3447
1.17815	2.53609	12.3531	12.3476
1.17841	2.53632	12.3543	12.3477
1.17966	2.53634	12.3564	12.3489
1.18153	2.54067	12.3578	12.3513
1.18184	2.54329	12.3587	12.3514
1.1828	2.54367	12.3605	12.3519
1.18281	2.54691	12.3608	12.3521
1.18402	2.54696	12.3615	12.3543
1.18417	2.54723	12.3638	12.3544
1.18422	2.54967	12.3648	12.3545
1.18522	2.54983	12.3657	12.3564
1.18682	2.55042	12.366	12.3565
1.18717	2.55083	12.3676	12.359
1.18767	2.55138	12.3695	12.3593
1.18776	2.5523	12.3698	12.3604
1.18864	2.55285	12.3704	12.3622
1.18885	2.55499	12.3722	12.3623
1.18919	2.55588	12.3741	12.3627
1.18999	2.55741	12.3747	12.3639
1.19017	2.55818	12.3761	12.3641
1.19175	2.56083	12.3793	12.3642
1.19404	2.56089	12.3796	12.3647
1.19408	2.56293	12.3805	12.3653
1.19444	2.56297	12.3806	12.3738
1.19447	2.56306	12.3816	12.3738
1.19455	2.56649	12.3817	12.3777
1.19625	2.56982	12.3826	12.38
1.19662	2.57284	12.3827	12.3806
1.19688	2.57302	12.3833	12.3811
1.19716	2.57475	12.3845	12.3831
1.19794	2.57802	12.3846	12.3852
1.19798	2.57904	12.3856	12.3854
1.19949	2.5805	12.3872	12.387
1.20124	2.5817	12.3876	12.3893
1.2021	2.58186	12.3904	12.3903
1.20224	2.5856	12.3923	12.3916
1.20351	2.5862	12.3929	12.3918
1.2048	2.58728	12.394	12.3952
1.2052	2.58735	12.3942	12.396
1.20585	2.58743	12.3951	12.3972
1.20753	2.5907	12.3952	12.3978
1.20776	2.59188	12.3992	12.3985
1.20958	2.59206	12.3994	12.3988
1.20976	2.59346	12.3996	12.3999
1.21013	2.59354	12.3999	12.4018
1.2103	2.59367	12.4069	12.403
1.21075	2.59459	12.4088	12.4065
1.21092	2.5973	12.41	12.411
1.21144	2.59849	12.4121	12.412
1.21242	2.59958	12.4144	12.4128
1.21364	2.60035	12.4162	12.4129
1.21459	2.60226	12.4171	12.4156
1.21484	2.60467	12.4172	12.4162
1.21549	2.60844	12.4178	12.4181
1.21552	2.60879	12.4181	12.4218
1.21579	2.61496	12.419	12.4224
1.21579	2.6154	12.4198	12.4238
1.21612	2.61769	12.4218	12.4287
1.2174	2.61987	12.4238	12.4299
1.21917	2.62241	12.4252	12.4301
1.21926	2.62658	12.4258	12.4321
1.21951	2.62706	12.426	12.4328
1.21953	2.62963	12.4272	12.4348
1.21974	2.63602	12.4276	12.435
1.22012	2.63743	12.4286	12.4374
1.22032	2.63787	12.4292	12.4379
1.22125	2.63845	12.4308	12.4382
1.22152	2.63923	12.4309	12.4426
1.22267	2.64035	12.4315	12.4439
1.2228	2.64159	12.4331	12.4513
1.22299	2.6427	12.434	12.4528
1.22312	2.64408	12.4371	12.4534
1.22519	2.64591	12.4377	12.4535
1.22541	2.65136	12.4392	12.454
1.22565	2.65311	12.4398	12.4552
1.22593	2.65599	12.4414	12.4557
1.22783	2.65662	12.4421	12.4587
1.22836	2.65839	12.4437	12.4596
1.22862	2.65931	12.4445	12.4599
1.22867	2.65931	12.4456	12.4607
1.22959	2.66205	12.4456	12.463
1.22971	2.66215	12.4469	12.4635
1.22979	2.66309	12.4471	12.4655
1.23069	2.66312	12.4488	12.4663
1.2307	2.66346	12.4491	12.467
1.2326	2.66528	12.4493	12.467
1.23347	2.67429	12.4498	12.4676
1.23365	2.67466	12.4506	12.4692
1.2343	2.67542	12.4508	12.4709
1.23457	2.6799	12.4526	12.4722
1.23471	2.68172	12.4529	12.4756
1.23492	2.68303	12.4539	12.4786
1.2355	2.68648	12.4541	12.4789
1.23557	2.68654	12.4543	12.4825
1.23686	2.68678	12.4546	12.4844
1.23689	2.69208	12.4555	12.4848
1.23732	2.69329	12.4586	12.4859
1.23792	2.69409	12.4651	12.4866
1.23863	2.69514	12.4658	12.4877
1.24041	2.69575	12.4666	12.4887
1.24068	2.69696	12.467	12.4908
1.24087	2.69833	12.4705	12.4917
1.24095	2.69864	12.4722	12.4932
1.24162	2.69921	12.4727	12.4943
1.24169	2.70072	12.4729	12.4955
1.24199	2.70348	12.4747	12.4996
1.24375	2.70451	12.4771	12.5012
1.24389	2.70461	12.4804	12.5032
1.24441	2.70469	12.4805	12.506
1.2446	2.70631	12.4805	12.508
1.24469	2.70817	12.4809	12.509
1.24576	2.70839	12.4816	12.5118
1.24675	2.70936	12.4821	12.5144
1.24722	2.71638	12.4834	12.5154
1.24731	2.71836	12.4851	12.5215
1.24759	2.7188	12.4869	12.522
1.24896	2.72027	12.4891	12.5253
1.25076	2.72081	12.4903	12.5277
1.25234	2.72115	12.4909	12.5278
1.25261	2.72176	12.4912	12.5291
1.25284	2.72312	12.4923	12.5296
1.25336	2.72368	12.4924	12.5301
1.25355	2.72466	12.4926	12.5305
1.25411	2.72466	12.4939	12.5318
1.25445	2.7271	12.4949	12.5327
1.25463	2.73317	12.4975	12.5337
1.25466	2.7332	12.4988	12.5354
1.25597	2.73516	12.4989	12.5366
1.25601	2.73608	12.5	12.537
1.25609	2.73831	12.5002	12.5375
1.25985	2.73999	12.5034	12.5421
1.26003	2.74322	12.5039	12.5427
1.26011	2.74383	12.5044	12.5429
1.26064	2.74503	12.5055	12.543
1.26116	2.74861	12.5059	12.5512
1.26143	2.75259	12.5074	12.5518
1.26161	2.75344	12.5097	12.5531
1.2617	2.75573	12.51	12.5535
1.263	2.75778	12.5126	12.5537
1.2631	2.75997	12.5127	12.5559
1.26375	2.76028	12.5143	12.5568
1.26463	2.76145	12.5147	12.5599
1.26474	2.76403	12.5149	12.5601
1.26512	2.76669	12.5165	12.5607
1.26647	2.76961	12.5172	12.562
1.26773	2.76976	12.5173	12.5639
1.26801	2.77187	12.519	12.5641
1.26843	2.77272	12.5197	12.5644
1.2696	2.77404	12.5201	12.5645
1.2698	2.77421	12.5202	12.5648
1.26983	2.77632	12.5215	12.5657
1.27129	2.77644	12.5224	12.5678
1.27129	2.77759	12.523	12.5679
1.27208	2.77775	12.5241	12.5684
1.27257	2.77789	12.5248	12.572
1.27258	2.7791	12.5261	12.5752
1.27272	2.77924	12.5277	12.5787
1.27317	2.78523	12.5279	12.5805
1.27345	2.78594	12.5279	12.5807
1.27384	2.79125	12.5285	12.5813
1.27501	2.79141	12.5294	12.5815
1.27531	2.79305	12.5295	12.5818
1.27568	2.79424	12.5321	12.5836
1.27629	2.7948	12.5323	12.5881
1.27901	2.79796	12.5324	12.589
1.27964	2.80572	12.534	12.5901
1.28092	2.8111	12.5351	12.5907
1.28141	2.81196	12.5355	12.5908
1.28156	2.81199	12.5356	12.5929
1.28235	2.81348	12.5383	12.5943
1.28266	2.81596	12.5389	12.5957
1.284	2.81724	12.5398	12.5958
1.28494	2.81763	12.5402	12.5967
1.28558	2.81771	12.5411	12.6009
1.288	2.81782	12.5426	12.6044
1.28813	2.81912	12.5438	12.6069
1.28836	2.82175	12.5447	12.6087
1.28915	2.82456	12.5458	12.61
1.28928	2.82574	12.5465	12.6101
1.29045	2.82752	12.5487	12.6132
1.29101	2.8277	12.5511	12.6138
1.29217	2.8286	12.5512	12.6164
1.29232	2.82915	12.5531	12.619
1.29482	2.82966	12.5538	12.6198
1.29574	2.83431	12.5543	12.6199
1.29622	2.8347	12.5545	12.6201
1.2996	2.83718	12.5554	12.6207
1.29998	2.8388	12.5574	12.6212
1.30027	2.83954	12.5577	12.6217
1.30076	2.84115	12.558	12.623
1.30161	2.84126	12.56	12.625
1.30265	2.8419	12.5617	12.626
1.30457	2.84242	12.5624	12.6261
1.30516	2.84309	12.5633	12.6273
1.30572	2.84332	12.5635	12.6284
1.3067	2.84413	12.5653	12.6296
1.30896	2.84714	12.5655	12.633
1.30938	2.85329	12.5668	12.6334
1.30938	2.85402	12.5706	12.6357
1.31021	2.85586	12.5711	12.6378
1.31056	2.85632	12.5713	12.6427
1.31065	2.85659	12.572	12.6434
1.31321	2.8601	12.5727	12.6486
1.31442	2.86277	12.5731	12.6544
1.31508	2.86286	12.5754	12.6552
1.31542	2.86441	12.5755	12.6651
1.31688	2.86508	12.5767	12.6688
1.31745	2.86553	12.5798	12.6695
1.31753	2.86594	12.5806	12.6698
1.31806	2.86643	12.5806	12.672
1.31827	2.87234	12.5822	12.678
1.31875	2.87552	12.5842	12.6799
1.319	2.87781	12.5856	12.6815
1.31984	2.88011	12.5862	12.6815
1.32113	2.88071	12.5889	12.6837
1.32159	2.88086	12.5897	12.6847
1.32256	2.88247	12.5897	12.694
1.32303	2.88387	12.5904	12.694
1.32368	2.88404	12.591	12.6962
1.32376	2.88408	12.5915	12.6976
1.32432	2.88641	12.5916	12.7019
1.3245	2.88689	12.5936	12.7035
1.32691	2.89049	12.5944	12.7038
1.32754	2.89707	12.595	12.705
1.32779	2.89739	12.5965	12.7065
1.32902	2.89761	12.5968	12.7088
1.32907	2.89785	12.5971	12.7089
1.3291	2.89792	12.5984	12.7104
1.32925	2.89945	12.6049	12.7118
1.33009	2.9025	12.6064	12.7126
1.33015	2.90388	12.607	12.7131
1.33041	2.90599	12.6089	12.7148
1.33402	2.90783	12.6091	12.7152
1.33426	2.90794	12.6094	12.717
1.33475	2.91184	12.61	12.7173
1.33514	2.91352	12.6105	12.7204
1.33552	2.91388	12.6113	12.7227
1.33554	2.91404	12.612	12.7232
1.33561	2.91609	12.6136	12.7253
1.33574	2.91613	12.6181	12.7267
1.33629	2.9167	12.6191	12.7268
1.33753	2.91874	12.6206	12.7319
1.33757	2.92058	12.6224	12.7327
1.33824	2.92197	12.6236	12.7334
1.33827	2.92268	12.6272	12.7352
1.33836	2.92472	12.6281	12.7354
1.33846	2.92599	12.6293	12.7357
1.34057	2.92618	12.6294	12.7425
1.34112	2.92721	12.6313	12.7428
1.34172	2.92724	12.6315	12.7456
1.34189	2.92751	12.6326	12.7457
1.34244	2.92913	12.6379	12.7465
1.34378	2.93789	12.639	12.7473
1.34518	2.94302	12.64	12.7474
1.34654	2.94644	12.6414	12.7495
1.34742	2.94679	12.6423	12.7567
1.34953	2.94718	12.6424	12.7664
1.35096	2.94826	12.6426	12.7702
1.3511	2.94986	12.6436	12.7719
1.35115	2.95086	12.645	12.7732
1.35206	2.951	12.645	12.7747
1.35226	2.95405	12.6457	12.7751
1.35238	2.95426	12.6461	12.7756
1.35374	2.95501	12.6463	12.7785
1.35518	2.95938	12.6476	12.7799
1.35563	2.95945	12.6501	12.7834
1.35603	2.96147	12.6508	12.7899
1.35736	2.96168	12.6511	12.7912
1.3577	2.96861	12.6536	12.7928
1.35804	2.96929	12.6566	12.7935
1.35838	2.97018	12.6572	12.8008
1.35882	2.9708	12.6583	12.8014
1.35907	2.97138	12.6603	12.8037
1.35947	2.97538	12.663	12.8037
1.36041	2.97727	12.6636	12.8062
1.36042	2.97826	12.6664	12.8075
1.3608	2.9802	12.6696	12.8087
1.36124	2.98049	12.6697	12.8102
1.36137	2.98081	12.6701	12.8137
1.36498	2.98517	12.6707	12.815
1.36515	2.98696	12.6725	12.8159
1.36525	2.99482	12.674	12.8164
1.36553	2.99667	12.6758	12.8177
1.36571	2.99678	12.6762	12.8186
1.36597	2.9976	12.6776	12.8238
1.3673	2.99791	12.6796	12.8255
1.36748	2.99911	12.6817	12.8256
1.36781	3.0009	12.6818	12.8282
1.36815	3.00289	12.6881	12.8322
1.36829	3.00442	12.69	12.8348
1.36839	3.00536	12.6909	12.8359
1.36845	3.00574	12.6935	12.8397
1.36916	3.00638	12.6969	12.8438
1.36965	3.00643	12.6989	12.8449
1.37079	3.0082	12.7021	12.8455
1.37126	3.01179	12.7031	12.8467
1.37127	3.0125	12.7042	12.8489
1.37312	3.01449	12.7047	12.852
1.37318	3.01605	12.7076	12.8541
1.37419	3.01607	12.709	12.8567
1.37432	3.01802	12.711	12.8605
1.37571	3.02151	12.7118	12.8605
1.37571	3.02534	12.712	12.8692
1.37603	3.02733	12.7138	12.8703
1.37625	3.02766	12.7175	12.8741
1.37639	3.03109	12.7193	12.8803
1.37758	3.03182	12.7213	12.882
1.37812	3.03184	12.7286	12.8821
1.37825	3.0335	12.7292	12.8857
1.37919	3.03477	12.7302	12.8873
1.37944	3.0367	12.7305	12.8904
1.37984	3.03686	12.7314	12.8907
1.38	3.03873	12.7336	12.8912
1.38058	3.0401	12.7344	12.8913
1.38164	3.04051	12.7345	12.8928
1.3821	3.04278	12.7351	12.894
1.38302	3.0434	12.7368	12.8944
1.38312	3.04608	12.7377	12.8977
1.3832	3.04733	12.7484	12.8985
1.38376	3.0486	12.7486	12.9135
1.38508	3.05102	12.7502	12.9151
1.38531	3.05164	12.7507	12.919
1.38556	3.05325	12.752	12.9191
1.38579	3.0572	12.7543	12.9274
1.38633	3.05765	12.7545	12.9305
1.38645	3.05823	12.7547	12.9324
1.38656	3.0587	12.7549	12.9353
1.38697	3.06135	12.7572	12.9371
1.38726	3.06188	12.7575	12.9382
1.38826	3.06375	12.759	12.9472
1.38838	3.06508	12.7602	12.954
1.38872	3.06508	12.7626	12.956
1.38873	3.06594	12.7635	12.9582
1.38874	3.06604	12.7656	12.9595
1.39023	3.06655	12.7661	12.9682
1.39075	3.06697	12.7668	12.9686
1.39099	3.06763	12.7685	12.9715
1.39118	3.06786	12.7733	12.9749
1.3917	3.0685	12.7739	12.98
1.39176	3.06979	12.7789	12.9969
1.39315	3.07146	12.7814	12.9992
1.39323	3.07154	12.782	13.0046
1.3934	3.07156	12.7833	13.0073
1.39367	3.07175	12.7835	13.0109
1.39463	3.07182	12.7844	13.0128
1.39474	3.07212	12.7868	13.0164
1.39531	3.0732	12.7899	13.0182
1.39569	3.07344	12.7959	13.0184
1.39644	3.07347	12.7988	13.0211
1.39661	3.07405	12.8026	13.0219
1.39688	3.07473	12.8027	13.0256
1.39703	3.07483	12.8047	13.028
1.39713	3.07875	12.8047	13.0336
1.39769	3.07922	12.8076	13.0347
1.39915	3.08039	12.8079	13.0354
1.40138	3.08097	12.8098	13.0459
1.40168	3.08212	12.8104	13.0468
1.40237	3.08511	12.8192	13.0493
1.40325	3.08688	12.8204	13.0494
1.40427	3.08742	12.8231	13.0517
1.40427	3.08757	12.8247	13.0599
1.4045	3.08996	12.8281	13.0641
1.40477	3.09226	12.8286	13.0676
1.40579	3.09252	12.8328	13.0679
1.40606	3.09543	12.8335	13.0703
1.40619	3.0956	12.837	13.0732
1.40754	3.09723	12.8404	13.0734
1.40783	3.09737	12.8421	13.0774
1.40845	3.09953	12.8448	13.0874
1.4093	3.10178	12.864	13.0877
1.41307	3.10209	12.8651	13.0903
1.41328	3.10529	12.8689	13.0956
1.41374	3.1053	12.8699	13.096
1.41621	3.10604	12.8726	13.098
1.41644	3.10715	12.8743	13.112
1.41716	3.10914	12.8762	13.1204
1.41754	3.11131	12.8763	13.1222
1.41763	3.11145	12.8774	13.124
1.41807	3.11166	12.8782	13.1294
1.41897	3.1119	12.8782	13.1392
1.41932	3.1126	12.8823	13.1419
1.41984	3.11454	12.8836	13.1451
1.4209	3.11485	12.8838	13.1493
1.42115	3.12035	12.8859	13.15
1.42176	3.12262	12.8909	13.1524
1.4239	3.12322	12.8922	13.1534
1.42419	3.12371	12.8949	13.1535
1.42466	3.12533	12.8963	13.1549
1.42474	3.12569	12.8969	13.1568
1.42511	3.12695	12.898	13.1568
1.42787	3.12724	12.9016	13.1622
1.42911	3.12732	12.9031	13.1638
1.4315	3.13012	12.9031	13.1681
1.43361	3.13121	12.9034	13.1748
1.43475	3.1314	12.9037	13.1858
1.43593	3.13218	12.9093	13.1869
1.43639	3.13317	12.9095	13.187
1.43675	3.13326	12.9119	13.1931
1.43762	3.13388	12.9231	13.1931
1.43766	3.1344	12.9239	13.1964
1.43789	3.1357	12.935	13.1967
1.43977	3.13586	12.9397	13.1977
1.43988	3.13818	12.9406	13.2025
1.44034	3.13825	12.9427	13.2043
1.44087	3.13943	12.9459	13.2052
1.44564	3.14031	12.9471	13.2071
1.44628	3.1407	12.9474	13.2082
1.44669	3.14218	12.9486	13.2122
1.44723	3.1442	12.9501	13.2131
1.44773	3.14468	12.9505	13.2306
1.4485	3.14478	12.9591	13.2323
1.44898	3.14753	12.9601	13.2342
1.44928	3.14826	12.9619	13.2422
1.451	3.14841	12.9628	13.2482
1.45159	3.14905	12.9659	13.2511
1.45215	3.14926	12.9702	13.2552
1.45216	3.1499	12.9727	13.2602
1.4524	3.15067	12.977	13.2628
1.45299	3.15082	12.9816	13.2745
1.45321	3.15191	12.985	13.2773
1.45344	3.15314	12.9857	13.2806
1.4538	3.15365	12.9873	13.2807
1.45498	3.15435	12.9896	13.282
1.45555	3.1602	12.9935	13.3004
1.45568	3.16059	12.9941	13.3016
1.45656	3.16127	12.9943	13.3032
1.45663	3.16529	12.9966	13.3045
1.45711	3.16722	13.0025	13.3053
1.45724	3.16823	13.0074	13.3057
1.45728	3.1702	13.0115	13.3074
1.45774	3.17271	13.0124	13.3075
1.45775	3.17326	13.0177	13.3084
1.45796	3.17333	13.0212	13.31
1.45826	3.17502	13.0325	13.3219
1.45826	3.17537	13.036	13.3246
1.45865	3.1825	13.0398	13.3256
1.4587	3.18381	13.0468	13.3262
1.45894	3.18592	13.0481	13.3343
1.45911	3.18781	13.0496	13.3461
1.45994	3.18871	13.052	13.3499
1.46057	3.19062	13.0564	13.3502
1.46193	3.19088	13.059	13.3528
1.46204	3.19232	13.0628	13.362
1.46232	3.19434	13.065	13.3629
1.46248	3.19509	13.0738	13.363
1.46256	3.19838	13.0744	13.3675
1.46275	3.20323	13.077	13.3706
1.46275	3.20489	13.0839	13.3726
1.4647	3.20539	13.0853	13.376
1.46499	3.2065	13.0865	13.377
1.46622	3.20785	13.1104	13.3853
1.46665	3.20908	13.113	13.3874
1.46732	3.21009	13.132	13.3984
1.46841	3.21087	13.133	13.4058
1.46875	3.21132	13.1339	13.4118
1.46968	3.2142	13.1405	13.4129
1.46972	3.21443	13.147	13.4135
1.47064	3.21777	13.158	13.4185
1.47073	3.21863	13.1603	13.4196
1.47162	3.21873	13.1615	13.4199
1.47176	3.21986	13.1678	13.4223
1.47245	3.2207	13.1682	13.425
1.47309	3.22189	13.1752	13.4337
1.47318	3.22192	13.1765	13.4398
1.47345	3.22302	13.1786	13.4769
1.47396	3.22391	13.1796	13.4808
1.47511	3.22507	13.1925	13.4889
1.47554	3.22541	13.199	13.4994
1.47561	3.22837	13.204	13.5064
1.47608	3.23308	13.2167	13.5302
1.47651	3.23543	13.2463	13.5388
1.47915	3.23554	13.2586	13.539
1.47915	3.23591	13.2605	13.5734
1.47917	3.23718	13.2642	13.5735
1.47991	3.23719	13.2805	13.5741
1.48031	3.23878	13.323	13.5811
1.48059	3.2395	13.3393	13.5825
1.48102	3.24379	13.3599	13.5865
1.48196	3.24691	13.4265	13.5903
1.48239	3.24702	13.4584	13.5934
1.48256	3.24711	13.4592	13.605
1.4839	3.24826	13.5171	13.618
1.48451	3.2501	13.5561	13.6186
1.48528	3.25049	13.5619	13.6194
1.48554	3.25071	13.6174	13.6235
1.4868	3.25096	13.6524	13.6328
1.4871	3.25133	13.6668	13.6518
1.48736	3.25156	13.6682	13.652
1.48812	3.25405	13.704	13.6567
1.4882	3.25543	13.7062	13.6703
1.48878	3.25561	13.7071	13.6759
1.49088	3.25734	13.7198	13.6802
1.4914	3.25778	13.726	13.6823
1.49269	3.25915	13.7265	13.6904
1.49283	3.26242	13.7906	13.6911
1.49373	3.26253	13.8139	13.6981
1.49392	3.26295	13.8185	13.7008
1.4943	3.26318	13.8495	13.702
1.49437	3.26363	13.8501	13.7117
1.49472	3.26618	13.8548	13.7237
1.49662	3.26652	13.8713	13.7306
1.49708	3.26803	13.8727	13.7468
1.49758	3.26871	13.8898	13.7494
1.49799	3.26918	13.9152	13.7506
1.49833	3.26921	13.9157	13.7538
1.4987	3.26971	13.9166	13.7542
1.49879	3.27263	13.9443	13.7745
1.49915	3.27507	13.9536	13.8083
1.49998	3.27511	13.9631	13.8356
1.50096	3.27725	13.988	13.8378
1.50143	3.27835	13.9899	13.8439
1.50194	3.28057	13.991	13.8504
1.50248	3.28237	13.9967	13.8542
1.50281	3.28311	14.0145	13.8549
1.50324	3.28587	14.0233	13.8569
1.5037	3.28801	14.055	13.8802
1.50391	3.2886	14.0797	13.8916
1.50449	3.29133	14.1294	13.8991
1.5052	3.29167	14.1317	13.8993
1.50534	3.29432	14.1476	13.9043
1.50648	3.2947	14.1599	13.9138
1.5081	3.29508	14.388	13.9173
1.50913	3.29616	14.4248	13.9186
1.51033	3.29689	14.4939	13.9472
1.51033	3.29817	2.37079	13.9532
1.511	3.29823	2.80212	13.9563
1.51136	3.29987	3.14696	13.9739
1.51344	3.30041	3.35478	13.975
1.51367	3.3014	3.432	13.978
1.51452	3.30224	3.73495	13.9914
1.51487	3.30411	3.73897	14.0148
1.51552	3.3045	3.79108	14.0167
1.51611	3.30457	3.84478	14.0241
1.51721	3.30843	3.89052	14.0311
1.51767	3.30903	4.00931	14.0348
1.51787	3.31042	4.07376	14.0357
1.51886	3.31122	4.11966	14.0545
1.52062	3.31143	4.37945	14.0569
1.52112	3.3137	4.39291	14.0632
1.52178	3.31449	4.43538	14.0769
1.5224	3.31453	4.5083	14.0813
1.52241	3.32118	4.53824	14.0842
1.52367	3.32163	4.54316	14.0875
1.52402	3.32174	4.68965	14.0906
1.52444	3.32596	4.74736	14.0964
1.52601	3.32649	4.74745	14.0977
1.5275	3.32992	4.76973	14.1034
1.52753	3.33202	4.79526	14.1195
1.52763	3.33223	4.80382	14.1315
1.52771	3.33493	4.82849	14.1562
1.52804	3.3357	4.93429	14.1572
1.52851	3.33669	4.96196	14.1613
1.52904	3.33713	4.97347	14.1621
1.52908	3.33846	4.99382	14.1647
1.52933	3.33925	4.99695	14.1699
1.52976	3.34216	5.00021	14.1715
1.52997	3.346	5.0533	14.1815
1.53004	3.34745	5.07744	14.1855
1.53207	3.34752	5.08094	14.1884
1.53227	3.34755	5.08422	14.1909
1.53277	3.34877	5.09272	14.2007
1.53285	3.34938	5.09298	14.2127
1.53287	3.35134	5.10038	14.2245
1.53379	3.35193	5.11008	14.2333
1.5345	3.35218	5.11679	14.2531
1.53451	3.35243	5.11741	14.2678
1.53548	3.35259	5.1241	14.2855
1.53571	3.35364	5.12471	14.294
1.53623	3.35891	5.12499	14.299
1.53634	3.36011	5.12611	14.3013
1.53662	3.36069	5.13164	14.3192
1.53705	3.36189	5.15571	14.3328
1.53773	3.36228	5.16009	14.3371
1.53784	3.36558	5.16865	14.3456
1.53793	3.36832	5.17413	14.3657
1.53896	3.37069	5.18745	14.3691
1.54083	3.37096	5.20294	14.3725
1.5417	3.37113	5.20387	14.4965
1.54261	3.37138	5.20847	2.19785
1.54264	3.37158	5.22003	2.21019
1.54336	3.37189	5.22869	2.22338
1.54393	3.37325	5.23793	2.31563
1.54401	3.37564	5.26141	2.3947
1.54525	3.37596	5.2651	2.40019
1.54545	3.37737	5.26587	2.40111
1.54638	3.37832	5.28192	2.51633
1.54726	3.38046	5.28217	2.64144
1.54802	3.38521	5.28531	2.65722
1.54906	3.38637	5.29148	2.6651
1.55067	3.38637	5.30743	2.86089
1.55068	3.38674	5.30798	3.00975
1.55195	3.38764	5.31371	3.07951
1.55207	3.38782	5.3179	3.17979
1.5523	3.3893	5.33411	3.27942
1.553	3.39325	5.35085	3.30304
1.55312	3.39397	5.36997	3.31255
1.5533	3.39398	5.37143	3.35423
1.55396	3.39521	5.37464	3.48499
1.55484	3.39649	5.383	3.54885
1.55552	3.39783	5.38789	3.56063
1.55683	3.39988	5.39314	3.64642
1.55688	3.40138	5.39663	3.6525
1.5572	3.40301	5.41058	3.66743
1.55861	3.41034	5.4591	3.73203
1.55881	3.41151	5.46481	3.87993
1.56007	3.41243	5.47016	3.94663
1.5606	3.41247	5.47191	4.09484
1.56074	3.41356	5.47775	4.09655
1.56086	3.41373	5.48764	4.1654
1.56104	3.41395	5.49206	4.17838
1.56157	3.41501	5.49968	4.2339
1.56234	3.41515	5.51202	4.26312
1.56242	3.41626	5.51971	4.28005
1.56344	3.4172	5.52828	4.29255
1.56432	3.41746	5.53642	4.31353
1.56495	3.41771	5.53919	4.33839
1.565	3.41792	5.54388	4.36486
1.56531	3.41901	5.55424	4.37212
1.56533	3.42001	5.55457	4.38269
1.56544	3.42166	5.56005	4.41768
1.56764	3.42193	5.56267	4.42992
1.56764	3.42318	5.57163	4.43579
1.568	3.4247	5.57517	4.47177
1.56841	3.42771	5.58123	4.47713
1.56849	3.42937	5.58435	4.49309
1.56875	3.43009	5.58824	4.49312
1.56877	3.43079	5.58913	4.50222
1.5691	3.43682	5.59519	4.5057
1.56966	3.43849	5.6038	4.51253
1.56967	3.44161	5.61456	4.52059
1.56996	3.4424	5.62094	4.52496
1.57184	3.44258	5.62362	4.54438
1.57201	3.44407	5.6296	4.56047
1.57256	3.44555	5.63654	4.57517
1.57276	3.44555	5.63847	4.58448
1.57292	3.44818	5.63987	4.59026
1.57306	3.45392	5.64047	4.59521
1.57412	3.45681	5.64109	4.60631
1.57436	3.45729	5.65309	4.60959
1.57499	3.45883	5.65778	4.61533
1.57511	3.45938	5.67301	4.6189
1.57533	3.46261	5.68499	4.62195
1.57565	3.46526	5.68537	4.62308
1.57594	3.46565	5.69172	4.62586
1.57625	3.46565	5.70449	4.63106
1.57645	3.46583	5.70579	4.63446
1.57679	3.46985	5.70954	4.64243
1.57889	3.47301	5.71939	4.64563
1.57904	3.47391	5.72697	4.66132
1.57966	3.47638	5.7338	4.6657
1.58103	3.47705	5.74625	4.67156
1.58127	3.47749	5.75712	4.67621
1.58164	3.47793	5.76086	4.67767
1.58184	3.47938	5.76911	4.67879
1.58235	3.48163	5.77748	4.68917
1.58282	3.48348	5.77911	4.69459
1.58415	3.48414	5.79588	4.69834
1.58426	3.48542	5.79996	4.703
1.58479	3.48715	5.80192	4.70856
1.58583	3.48861	5.80708	4.71274
1.58608	3.48865	5.81285	4.72742
1.58719	3.48897	5.81481	4.73459
1.58795	3.48991	5.81577	4.74147
1.5894	3.49089	5.8216	4.74443
1.58957	3.49228	5.82562	4.74577
1.58965	3.49277	5.82979	4.76429
1.59076	3.49393	5.83006	4.77719
1.59091	3.49527	5.83185	4.77763
1.59319	3.4967	5.83699	4.78095
1.59402	3.49747	5.85182	4.78793
1.59589	3.49805	5.85417	4.7887
1.59598	3.49992	5.85477	4.79008
1.59685	3.5013	5.85593	4.79125
1.5971	3.50208	5.86217	4.79162
1.59746	3.50246	5.86524	4.79813
1.59752	3.50793	5.88189	4.8095
1.59786	3.50828	5.88583	4.81497
1.59799	3.50877	5.88691	4.82204
1.59799	3.51308	5.89143	4.82858
1.59869	3.51481	5.8975	4.831
1.59871	3.51482	5.91867	4.83463
1.59899	3.51492	5.91883	4.83996
1.59964	3.51519	5.9192	4.84203
1.60028	3.51531	5.92161	4.84717
1.60274	3.5162	5.92386	4.90071
1.603	3.51717	5.93516	4.90461
1.60362	3.51749	5.93589	4.90526
1.60432	3.51954	5.93704	4.91543
1.60451	3.52063	5.94279	4.9167
1.60458	3.52137	5.94825	4.92542
1.60499	3.52138	5.95002	4.92557
1.60682	3.52174	5.9575	4.92775
1.60703	3.52376	5.96222	4.9323
1.60718	3.52634	5.96501	4.94014
1.60728	3.52666	5.97045	4.95304
1.60895	3.52829	5.9804	4.95699
1.60916	3.52969	5.98387	4.96208
1.60957	3.52982	5.98396	4.96222
1.61117	3.52991	5.98951	4.96498
1.61183	3.53057	6.00862	4.97269
1.61224	3.5339	6.01436	4.97317
1.61396	3.53461	6.01874	4.9761
1.6143	3.53545	6.02696	4.98034
1.6157	3.5359	6.02831	4.99285
1.61639	3.53844	6.03085	5.0085
1.61683	3.5409	6.03173	5.01048
1.61689	3.54096	6.03237	5.02278
1.61728	3.54194	6.03518	5.02741
1.61774	3.54206	6.0376	5.03359
1.61809	3.54386	6.05145	5.03889
1.61815	3.54399	6.05815	5.04004
1.61828	3.54469	6.05929	5.04583
1.61882	3.54593	6.07503	5.05566
1.61948	3.54617	6.08665	5.05765
1.61952	3.54718	6.09495	5.07973
1.61968	3.54759	6.09695	5.08347
1.6201	3.5479	6.10676	5.0877
1.62106	3.54897	6.10724	5.08915
1.62112	3.54964	6.1086	5.09352
1.62196	3.54997	6.11057	5.09403
1.6222	3.55085	6.11528	5.09635
1.62312	3.55116	6.11855	5.10305
1.62317	3.55157	6.12095	5.10545
1.62345	3.55292	6.12587	5.13396
1.62385	3.55395	6.12992	5.14051
1.62421	3.55418	6.13085	5.1472
1.62445	3.55534	6.13837	5.15267
1.62451	3.55589	6.14187	5.16134
1.62461	3.55671	6.14772	5.16521
1.62495	3.56146	6.15245	5.1707
1.62567	3.56281	6.15969	5.17172
1.62584	3.56326	6.16085	5.17686
1.62594	3.5634	6.16402	5.17778
1.62609	3.56516	6.17622	5.17986
1.62701	3.56707	6.1869	5.18955
1.62763	3.56709	6.18739	5.19145
1.62844	3.56784	6.20583	5.2312
1.62899	3.56845	6.20903	5.24668
1.62971	3.57062	6.21898	5.25025
1.63053	3.57069	6.2256	5.25619
1.63097	3.57097	6.23419	5.27169
1.63117	3.57101	6.23756	5.27351
1.63193	3.57201	6.23984	5.27999
1.63232	3.57211	6.24099	5.28101
1.63268	3.57297	6.2632	5.29879
1.63285	3.57341	6.26689	5.30279
1.63298	3.57347	6.27202	5.31039
1.63383	3.5736	6.27899	5.31608
1.63445	3.57437	6.29115	5.32062
1.636	3.57471	6.29346	5.32325
1.63616	3.57494	6.29714	5.3312
1.63626	3.57626	6.30231	5.33865
1.63655	3.57639	6.30337	5.33905
1.63692	3.57706	6.30436	5.34324
1.63757	3.57717	6.30959	5.34922
1.63884	3.57832	6.31265	5.35024
1.63919	3.57919	6.32639	5.35752
1.64017	3.57926	6.33471	5.36357
1.64092	3.57958	6.33563	5.3808
1.6422	3.57966	6.33796	5.38168
1.64221	3.58104	6.33822	5.3844
1.64342	3.58347	6.34022	5.38694
1.64356	3.58373	6.35093	5.4006
1.64388	3.58621	6.35366	5.40072
1.64392	3.58625	6.35885	5.40417
[truncated: 50,053 more rows]

## Sheet: Ext_data_fig_2a_classes_ANOVA
Table Analyzed	RNAseq
Data sets analyzed	A-E
ANOVA summary
F	3836
P value	0
P value summary	****
Significant diff. among means (P < 0.05)?	Yes
R squared	0.1666
Brown-Forsythe test
F (DFn, DFd)	290.1 (4, 76765)
P value	4.6e-248
P value summary	****
Are SDs significantly different (P < 0.05)?	Yes
Bartlett's test
Bartlett's statistic (corrected)	1120
P value	3e-241
P value summary	****
Are SDs significantly different (P < 0.05)?	Yes
ANOVA table	SS	DF	MS	F (DFn, DFd)	P value
Treatment (between columns)	82980	4	20745	F (4, 76765) = 3836	P=0.0e+000
Residual (within columns)	415182	76765	5.408
Total	498162	76769
Data summary
Number of treatments (columns)	5
Number of values (total)	76770

## Sheet: Ext_data_fig_2a_classes_Multipl
Number of families	1
Number of comparisons per family	10
Alpha	0.05
Tukey's multiple comparisons test	Mean Diff.	95.00% CI of diff.	Below threshold?	Summary	Adjusted P Value
Non essential vs. Not_clustered	0.07683	0.008993 to 0.1447	Yes	*	<0.1	A-B
Non essential vs. Universal	-2.766	-2.847 to -2.685	Yes	****	0	A-C
Non essential vs. Strain-dependent	-2.704	-2.789 to -2.619	Yes	****	0	A-D
Non essential vs. Accessory	-1.417	-1.610 to -1.223	Yes	****	0	A-E
Not_clustered vs. Universal	-2.843	-2.941 to -2.744	Yes	****	0	B-C
Not_clustered vs. Strain-dependent	-2.781	-2.883 to -2.679	Yes	****	0	B-D
Not_clustered vs. Accessory	-1.494	-1.695 to -1.293	Yes	****	0	B-E
Universal vs. Strain-dependent	0.06174	-0.04927 to 0.1727	No	ns	0.6	C-D
Universal vs. Accessory	1.349	1.143 to 1.555	Yes	****	0	C-E
Strain-dependent vs. Accessory	1.287	1.080 to 1.495	Yes	****	0	D-E
Test details	Mean 1	Mean 2	Mean Diff.	SE of diff.	n1	n2	q	DF
Non essential vs. Not_clustered	6.359	6.282	0.07683	0.02487	52052	10511	4.369	76765
Non essential vs. Universal	6.359	9.125	-2.766	0.02974	52052	6927	131.5	76765
Non essential vs. Strain-dependent	6.359	9.063	-2.704	0.03129	52052	6180	122.2	76765
Non essential vs. Accessory	6.359	7.776	-1.417	0.07086	52052	1100	28.28	76765
Not_clustered vs. Universal	6.282	9.125	-2.843	0.03599	10511	6927	111.7	76765
Not_clustered vs. Strain-dependent	6.282	9.063	-2.781	0.03728	10511	6180	105.5	76765
Not_clustered vs. Accessory	6.282	7.776	-1.494	0.0737	10511	1100	28.66	76765
Universal vs. Strain-dependent	9.125	9.063	0.06174	0.04069	6927	6180	2.146	76765
Universal vs. Accessory	9.125	7.776	1.349	0.07548	6927	1100	25.28	76765
Strain-dependent vs. Accessory	9.063	7.776	1.287	0.0761	6180	1100	23.92	76765

## Sheet: Ext_data_fig_2a_RNAseqdata
Cluster	Subcluster	Strain	Genome	locus_tag	Gene product	Length	Feature counts Replicate 1	Feature counts Replicate 2	Feature counts Replicate 3	Log2 Mean of TPM normalized Feature counts	SD of Log2 Mean of TPM normalized Feature counts
2080	2080_0	PG01	CP035265	EQH15_00005	chromosomal replication initiator protein DnaA	1362	2349	685	1523	7.43956	0.0985399
1139	1139_0	PG01	CP035265	EQH15_00010	DNA polymerase III subunit beta	1137	2862	840	1813	7.97696	0.0810803
1518	1518_0	PG01	CP035265	EQH15_00015	DUF951 family protein	195	73	26	48	5.33865	0.0725722
640	640_0	PG01	CP035265	EQH15_00020	redox-regulated ATPase YchF	1116	1728	486	1009	7.21626	0.0979966
260	260_0	PG01	CP035265	EQH15_00025	aminoacyl-tRNA hydrolase	570	205	54	101	4.99695	0.187597
1465	1465_0	PG01	CP035265	EQH15_00030	transcription-repair coupling factor	3510	1403	544	955	5.49069	0.134154
527	527_0	PG01	CP035265	EQH15_00035	RNA-binding S4 domain-containing protein	267	139	31	97	5.6179	0.35799
416	416_0	PG01	CP035265	EQH15_00040	septum formation initiator family protein	369	808	171	413	7.51545	0.303043
1738	1738_0	PG01	CP035265	EQH15_00045	serine hydrolase	1269	2469	624	1392	7.47745	0.17533
2076	2076_0	PG01	CP035265	EQH15_00050	tRNA lysidine(34) synthetase TilS	1278	1829	438	1168	7.06839	0.253942
105	105_0	PG01	CP035265	EQH15_00055	hypoxanthine phosphoribosyltransferase	543	2437	529	1307	8.58612	0.286573
1269	1269_0	PG01	CP035265	EQH15_00060	ATP-dependent zinc metalloprotease FtsH	1959	20341	6687	11940	10.0393	0.0668637
65	65_2	PG01	CP035265	EQH15_00065	sigma-70 family RNA polymerase sigma factor	480	22	5	9	1.86445	0.329174
1933	1933_5	PG01	CP035265	EQH15_00075	hypothetical protein	192	358	121	290	7.73014	0.194614
NA	NA	PG01	CP035265	EQH15_00105	IS630 family transposase	210	342	160	261	7.66256	0.269265
NA	NA	PG01	CP035265	EQH15_00110	transposase	762	548	224	445	6.44828	0.206395
367	367_0	PG01	CP035265	EQH15_00115	recombinase RecX	243	94	22	68	5.22992	0.340233
1157	1157_0	PG01	CP035265	EQH15_00120	adenylosuccinate synthase	1287	2956	1164	1986	8.01443	0.147541
905	905_0	PG01	CP035265	EQH15_00125	nucleoside deaminase	468	151	38	80	4.8533	0.182379
406	406_0	PG01	CP035265	EQH15_00135	dUTP diphosphatase	444	547	147	328	6.87737	0.135699
1323	1323_0	PG01	CP035265	EQH15_00140	histidine phosphatase family protein	579	1208	294	695	7.5698	0.206794
383	383_0	PG01	CP035265	EQH15_00145	DNA repair protein RadA	1362	2945	726	1669	7.62028	0.194624
1125	1125_0	PG01	CP035265	EQH15_00150	carbonic anhydrase	567	1241	286	844	7.69312	0.317033
NA	NA	PG01	CP035265	EQH15_00155	PrsW family intramembrane metalloprotease	784	2919	835	1908	8.54444	0.11878
1403	1403_0	PG01	CP035265	EQH15_00160	ribose-phosphate diphosphokinase	969	3738	1932	2391	8.86967	0.386645
NA	NA	PG01	CP035265	EQH15_00165	transposase	279	203	51	126	6.1018	0.202105
2185	2185_0	PG01	CP035265	EQH15_00170	damage-inducible protein CinA	339	110	42	68	5.13615	0.14889
NA	NA	PG01	CP035265	EQH15_00175	competence protein	184	62	30	52	5.45119	0.301969
219	219_0	PG01	CP035265	EQH15_00180	ribose-phosphate pyrophosphokinase	351	159	46	89	5.43631	0.0931138
2099	2099_0	PG01	CP035265	EQH15_00185	DNA polymerase I	2634	7424	2413	4664	8.18518	0.00757227
1401	1401_0	PG01	CP035265	EQH15_00190	CoA-binding protein	438	2454	843	1423	9.16446	0.104564
612	612_0	PG01	CP035265	EQH15_00195	YeiH family protein	1011	17193	5926	10695	10.8017	0.0610136
1055	1055_0	PG01	CP035265	EQH15_00200	pyridoxal phosphate-dependent aminotransferase	1170	1792	580	1044	7.26701	0.0651041
191	191_0	PG01	CP035265	EQH15_00205	DNA repair protein RecO	771	2012	674	1252	8.084	0.0373667
490	490_0	PG01	CP035265	EQH15_00210	phosphate acyltransferase PlsX	993	1638	417	953	7.25791	0.173101
345	345_0	PG01	CP035265	EQH15_00215	acyl carrier protein	234	400	115	194	7.2803	0.187299
NA	NA	PG01	CP035265	EQH15_00220	transposase	291	998	310	636	8.45333	0.0375338
802	802_0	PG01	CP035265	EQH15_00225	bacteriocin-like peptide BlpU	231	105	23	69	5.3846	0.34139
2138	2138_0	PG01	CP035265	EQH15_00230	hypothetical protein	195	258	59	206	7.04037	0.422102
2481	2481_0	PG01	CP035265	EQH15_00235	XRE family transcriptional regulator	894	2117	465	1317	7.74075	0.314837
1008	1008_0	PG01	CP035265	EQH15_00240	circular bacteriocin, circularin A/uberolysin family	297	18	1	16	1.96323	1.62772
1592	1592_0	PG01	CP035265	EQH15_00245	hypothetical protein	1137	53	4	20	1.31984	1.06211
2213	2213_0	PG01	CP035265	EQH15_00250	hypothetical protein	483	17	1	9	0.957492	1.35062
258	258_0	PG01	CP035265	EQH15_00255	ATP-binding cassette domain-containing protein	597	12	2	9	0.817617	0.635489
1826	1826_0	PG01	CP035265	EQH15_00260	hypothetical protein	492	24	6	13	2.13518	0.183746
794	794_5	PG01	CP035265	EQH15_00265	peptide cleavage/export ABC transporter	2154	51	12	33	1.1487	0.274639
1214	1214_0	PG01	CP035265	EQH15_00270	HlyD family secretion protein	1350	25	7	14	0.808354	0.107867
2589	2589_0	PG01	CP035265	EQH15_00275	phosphoribosylaminoimidazolesuccinocarboxamide synthase	750	18	4	7	0.895922	0.363025
1123	1123_0	PG01	CP035265	EQH15_00280	phosphoribosylformylglycinamidine synthase	3726	100	38	67	1.57679	0.120178
1280	1280_0	PG01	CP035265	EQH15_00285	amidophosphoribosyltransferase	1443	43	24	30	1.93209	0.421092
1610	1610_0	PG01	CP035265	EQH15_00290	phosphoribosylformylglycinamidine cyclo-ligase	1023	34	23	26	2.22614	0.554616
1639	1639_0	PG01	CP035265	EQH15_00295	phosphoribosylglycinamide formyltransferase	546	12	12	16	2.08479	0.831687
1145	1145_0	PG01	CP035265	EQH15_00300	VanZ family protein	510	9	12	12	1.90651	1.02527
449	449_0	PG01	CP035265	EQH15_00305	bifunctional phosphoribosylaminoimidazolecarboxamide formyltransferase/IMP cyclohydrolase	1548	84	55	54	2.83424	0.581579
387	387_0	PG01	CP035265	EQH15_00310	phosphoribosylamine--glycine ligase	1263	53	15	30	1.99884	0.0990709
2510	2510_0	PG01	CP035265	EQH15_00315	hypothetical protein	168	19	4	7	3.08035	0.407114
2578	2578_0	PG01	CP035265	EQH15_00320	phosphoribosylaminoimidazole carboxylase	117	10	3	10	3.32682	0.419767
1131	1131_0	PG01	CP035265	EQH15_00325	5-(carboxyamino)imidazole ribonucleotide mutase	489	28	12	16	2.65132	0.285732
341	341_0	PG01	CP035265	EQH15_00330	5-(carboxyamino)imidazole ribonucleotide synthase	1092	85	30	70	3.17667	0.198472
1711	1711_0	PG01	CP035265	EQH15_00335	phosphoribosylaminoimidazole carboxylase	228	303	52	170	6.73902	0.484234
674	674_0	PG01	CP035265	EQH15_00340	adenylosuccinate lyase	1299	4567	1735	2582	8.5284	0.196793
304	304_0	PG01	CP035265	EQH15_00345	YSIRK-type signal peptide-containing protein	3939	2168	734	1313	5.83077	0.0627375
1948	1948_0	PG01	CP035265	EQH15_00350	GntR family transcriptional regulator	759	17651	5305	10703	11.1751	0.0500193
707	707_0	PG01	CP035265	EQH15_00355	beta-galactosidase	1788	330	111	266	4.38878	0.191942
2452	2452_0	PG01	CP035265	EQH15_00360	PTS system mannose/fructose/N-acetylgalactosamine-transporter subunit IIB	477	43	5	25	2.68708	0.818277
1110	1110_0	PG01	CP035265	EQH15_00365	PTS mannose/fructose/sorbose/N-acetylgalactosamine transporter subunit IIC	906	105	57	70	3.85635	0.412299
2145	2145_0	PG01	CP035265	EQH15_00370	PTS mannose/fructose/sorbose transporter family subunit IID	816	65	38	39	3.30038	0.516771
1658	1658_0	PG01	CP035265	EQH15_00375	PTS sugar transporter subunit IIA	405	48	23	33	3.84344	0.300406
769	769_0	PG01	CP035265	EQH15_00380	SIS domain-containing protein	1167	107	52	61	3.38987	0.389459
2501	2501_0	PG01	CP035265	EQH15_00385	galactose mutarotase	1038	69	33	44	2.9721	0.323248
344	344_0	PG01	CP035265	EQH15_00390	VOC family protein	855	33	8	21	1.86003	0.24219
566	566_0	PG01	CP035265	EQH15_00395	metal-sensitive transcriptional regulator	258	47	13	24	4.05635	0.155064
445	445_19	PG01	CP035265	EQH15_00400	chlorohydrolase	255	108	29	47	5.18237	0.265018
NA	NA	PG01	CP035265	EQH15_00405	UDP-galactopyranose mutase	75	30	9	23	5.42555	0.201935
828	828_0	PG01	CP035265	EQH15_00410	rhodanese-like domain-containing protein	297	76	29	55	4.86901	0.13093
160	160_0	PG01	CP035265	EQH15_00415	NAD(FAD)-dependent dehydrogenase	162	108	25	41	5.69982	0.369361
1424	1424_0	PG01	CP035265	EQH15_00420	phosphorylase	765	693	251	391	6.54802	0.162324
2694	2694_0	PG01	CP035265	EQH15_00425	hypothetical protein	186	341	146	294	7.84946	0.251273
113	113_0	PG01	CP035265	EQH15_00430	hypothetical protein	159	127	53	70	6.42332	0.286326
184	184_0	PG01	CP035265	EQH15_00435	TrkH family potassium uptake protein	1380	9420	3309	5856	9.49359	0.0770306
412	412_0	PG01	CP035265	EQH15_00440	TrkA family potassium uptake protein	666	6431	1936	3945	9.91336	0.049504
NA	NA	PG01	CP035265	EQH15_00445	chlorohydrolase	75	118	36	95	7.4329	0.232361
NA	NA	PG01	CP035265	EQH15_00450	glycosyltransferase family 2 protein	539	1564	427	858	8.07808	0.12725
1241	1241_0	PG01	CP035265	EQH15_00455	glycosyl transferase family 2	411	2145	615	1274	8.9867	0.0840234
2113	2113_0	PG01	CP035265	EQH15_00460	fibronectin-binding SSURE repeat adhesin PavB	3030	1050	210	590	4.87414	0.359594
1416	1416_0	PG01	CP035265	EQH15_00465	response regulator transcription factor	699	445	91	222	5.70505	0.327797
1577	1577_0	PG01	CP035265	EQH15_00470	HAMP domain-containing histidine kinase	1053	1036	279	570	6.51253	0.134142
332	332_0	PG01	CP035265	EQH15_00475	30S ribosomal protein S4	612	7007	3748	4631	10.4714	0.403036
NA	NA	PG01	CP035265	EQH15_00480	IS630 family transposase	156	72	23	53	5.64264	0.135405
2157	2157_0	PG01	CP035265	EQH15_00485	hypothetical protein	360	303	146	190	6.63001	0.336296
71	71_0	PG01	CP035265	EQH15_00490	sugar ABC transporter permease	930	100	48	82	3.78861	0.293022
1605	1605_0	PG01	CP035265	EQH15_00495	carbohydrate ABC transporter permease	924	118	96	132	4.43983	0.674961
445	445_2	PG01	CP035265	EQH15_00500	hypothetical protein	186	36	34	37	5.0707	0.776858
1126	1126_0	PG01	CP035265	EQH15_00505	DUF3502 domain-containing protein	1476	216	142	155	4.32035	0.547344
1377	1377_0	PG01	CP035265	EQH15_00510	rhodanese-related sulfurtransferase	987	4171	1379	2062	8.66247	0.211477
1501	1501_0	PG01	CP035265	EQH15_00515	DUF4299 family protein	1014	173	91	124	4.43394	0.366171
1873	1873_0	PG01	CP035265	EQH15_00520	hypothetical protein	1065	5424	969	2931	8.67849	0.441805
535	535_0	PG01	CP035265	EQH15_00525	DUF4097 domain-containing protein	912	4246	624	2292	8.45458	0.600472
242	242_0	PG01	CP035265	EQH15_00530	DUF1700 domain-containing protein	594	1942	338	1147	8.06921	0.48901
1618	1618_0	PG01	CP035265	EQH15_00535	PadR family transcriptional regulator	327	413	75	285	6.79231	0.520794
898	898_0	PG01	CP035265	EQH15_00540	MFS transporter	1167	3026	953	1734	8.00546	0.0693483
872	872_0	PG01	CP035265	EQH15_00545	glycosyltransferase family 2 protein	1158	10116	1869	4804	9.41096	0.401004
589	589_0	PG01	CP035265	EQH15_00550	polysaccharide biosynthesis protein	1851	24592	5452	12961	10.1536	0.269669
NA	NA	PG01	CP035265	EQH15_00555	lysyl-tRNA synthetase	121	475	199	310	8.80356	0.20496
1719	1719_0	PG01	CP035265	EQH15_00560	HAD family hydrolase	633	900	469	537	7.40018	0.423884
257	257_0	PG01	CP035265	EQH15_00565	L-serine ammonia-lyase, iron-sulfur-dependent, subunit alpha	873	680	303	358	6.39653	0.366873
396	396_0	PG01	CP035265	EQH15_00570	L-serine ammonia-lyase, iron-sulfur-dependent, subunit beta	672	411	143	221	5.93885	0.171173
1859	1859_0	PG01	CP035265	EQH15_00575	LysM domain-containing protein	588	2323	1023	1342	8.77808	0.301643
17	17_1	PG01	CP035265	EQH15_00580	DNA-binding protein	321	30	8	14	3.03256	0.217226
1335	1335_0	PG01	CP035265	EQH15_00585	argininosuccinate lyase	354	76	32	72	4.79259	0.300681
185	185_1	PG01	CP035265	EQH15_00590	hypothetical protein	759	404	124	241	5.72805	0.0418759
1865	1865_0	PG01	CP035265	EQH15_00595	hypothetical protein	213	96	17	66	5.29181	0.53972
1941	1941_0	PG01	CP035265	EQH15_00600	hypothetical protein	246	79	22	86	5.24155	0.528865
880	880_0	PG01	CP035265	EQH15_00605	hypothetical protein	1059	750	186	458	6.04879	0.206944
1566	1566_0	PG01	CP035265	EQH15_00610	hypothetical protein	978	545	128	383	5.74432	0.320078
1129	1129_0	PG01	CP035265	EQH15_00615	SPH_0224 family bacteriocin-like peptide	375	110	21	70	4.67115	0.441096
2032	2032_0	PG01	CP035265	EQH15_00620	hypothetical protein	183	54	10	38	4.71346	0.514767
138	138_0	PG01	CP035265	EQH15_00625	hypothetical protein	903	354	77	213	5.12536	0.310583
1335	1335_1	PG01	CP035265	EQH15_00630	argininosuccinate lyase	366	69	12	36	3.89301	0.456133
185	185_0	PG01	CP035265	EQH15_00635	hypothetical protein	759	335	87	233	5.45133	0.233476
1973	1973_3	PG01	CP035265	EQH15_00640	hypothetical protein	198	103	10	44	4.98084	0.883261
NA	NA	PG01	CP035265	EQH15_00645	hypothetical protein	241	51	20	47	4.72433	0.276251
2541	2541_0	PG01	CP035265	EQH15_00650	choline-binding protein	1878	15226	4944	8809	9.66942	0.0723836
1235	1235_0	PG01	CP035265	EQH15_00655	tRNA 2-thiouridine(34) synthase MnmA	1122	6441	2575	4318	9.34224	0.159912
827	827_0	PG01	CP035265	EQH15_00660	NUDIX domain-containing protein	483	1309	600	871	8.32156	0.273103
2067	2067_0	PG01	CP035265	EQH15_00665	tRNA uridine-5-carboxymethylaminomethyl(34) synthesis enzyme MnmG	1914	3933	1703	2585	7.88894	0.229971
445	445_56	PG01	CP035265	EQH15_00670	hypothetical protein	195	7712	3345	4600	12.1096	0.272119
1384	1384_0	PG01	CP035265	EQH15_00675	ribonuclease J	1680	21015	6123	12783	10.267	0.0738834
508	508_0	PG01	CP035265	EQH15_00680	DUF1447 family protein	234	636	130	324	7.80891	0.328433
1923	1923_0	PG01	CP035265	EQH15_00685	hypothetical protein	222	47	15	17	4.17614	0.456247
1820	1820_0	PG01	CP035265	EQH15_00690	hypothetical protein	198	6	6	9	2.60484	0.855398
825	825_0	PG01	CP035265	EQH15_00695	fratricide two-peptide bacteriocin subunit CibB	153	5	1	3	1.49915	0.379217
2029	2029_0	PG01	CP035265	EQH15_00700	fratricide two-peptide bacteriocin subunit CibA	186	17	7	14	3.48247	0.215628
2144	2144_0	PG01	CP035265	EQH15_00705	tRNA (adenosine(37)-N6)-threonylcarbamoyltransferase complex dimerization subunit type 1 TsaB	684	502	177	282	6.22929	0.146323
1961	1961_0	PG01	CP035265	EQH15_00710	ribosomal-protein-alanine N-acetyltransferase	438	542	194	369	7.08263	0.0793895
1735	1735_0	PG01	CP035265	EQH15_00715	tRNA (adenosine(37)-N6)-threonylcarbamoyltransferase complex transferase subunit TsaD	1011	1229	381	698	6.90067	0.0736656
NA	NA	PG01	CP035265	EQH15_00720	ISL3 family transposase	1355	622	157	329	5.36261	0.180854
NA	NA	PG01	CP035265	EQH15_00725	hypothetical protein	352	205	77	127	5.97313	0.134263
NA	NA	PG01	CP035265	EQH15_00730	IS630 family transposase	294	154	61	139	6.02672	0.262086
1180	1180_7	PG01	CP035265	EQH15_00735	glycosyltransferase family 1 protein	1215	312	131	226	4.9205	0.191329
2118	2118_0	PG01	CP035265	EQH15_00740	glycosyltransferase family 2 protein	876	139	33	78	3.82903	0.222557
82	82_0	PG01	CP035265	EQH15_00745	ABC transporter ATP-binding protein	1617	292	82	187	4.15989	0.122953
990	990_0	PG01	CP035265	EQH15_00750	hypothetical protein	429	86	17	49	4.08555	0.372714
2914	2914_0	PG01	CP035265	EQH15_00755	PIG-L family deacetylase	756	78	18	47	3.22864	0.262084
NA	NA	PG01	CP035265	EQH15_00760	nucleotide sugar dehydrogenase	1173	82	16	50	2.59206	0.405615
NA	NA	PG01	CP035265	EQH15_00765	helix-turn-helix domain-containing protein	845	247	113	192	5.1826	0.254956
1877	1877_0	PG01	CP035265	EQH15_00770	hypothetical protein	234	48	11	27	4.18364	0.250562
1048	1048_0	PG01	CP035265	EQH15_00775	CPBP family intramembrane metalloprotease	678	656	261	455	6.78749	0.152434
1442	1442_0	PG01	CP035265	EQH15_00780	CPBP family intramembrane metalloprotease	666	632	254	425	6.74946	0.163541
1161	1161_4	PG01	CP035265	EQH15_00785	MFS transporter	1230	1555	545	994	7.0731	0.0643431
27	27_0	PG01	CP035265	EQH15_00790	branched-chain amino acid ABC transporter permease	657	203	55	121	4.88301	0.127957
611	611_0	PG01	CP035265	EQH15_00795	AzlD domain-containing protein	324	165	70	97	5.8129	0.261567
342	342_0	PG01	CP035265	EQH15_00800	amino acid ABC transporter substrate-binding protein	831	4566	1671	2759	9.18658	0.125809
1072	1072_0	PG01	CP035265	EQH15_00805	MetQ/NlpA family ABC transporter substrate-binding protein	855	1974	455	1111	7.67922	0.246089
1216	1216_0	PG01	CP035265	EQH15_00810	M20/M25/M40 family metallo-hydrolase	1374	929	266	523	6.0119	0.095014
452	452_0	PG01	CP035265	EQH15_00815	methionine ABC transporter ATP-binding protein	1062	1971	667	1133	7.55907	0.101186
1306	1306_0	PG01	CP035265	EQH15_00820	ABC transporter permease	693	1111	478	642	7.46584	0.282519
1763	1763_0	PG01	CP035265	EQH15_00825	MptD family putative ECF transporter S component	570	303	93	216	5.81183	0.129955
1270	1270_0	PG01	CP035265	EQH15_00830	DUF624 domain-containing protein	615	377	107	232	5.90909	0.0979143
2288	2288_0	PG01	CP035265	EQH15_00835	sensor histidine kinase	1671	1284	319	769	6.15797	0.199367
1674	1674_0	PG01	CP035265	EQH15_00840	response regulator transcription factor	1287	1499	360	823	6.69991	0.212044
512	512_0	PG01	CP035265	EQH15_00845	ABC transporter permease	582	9990	3769	7097	10.9224	0.11966
1173	1173_0	PG01	CP035265	EQH15_00850	ribonucleotide reductase assembly protein NrdI	471	544	131	314	6.71316	0.215837
943	943_12	PG01	CP035265	EQH15_00855	DNA alkylation repair protein	87	146	60	120	7.67917	0.214002
1675	1675_0	PG01	CP035265	EQH15_00860	divalent metal cation transporter	1263	800	699	567	6.56501	0.78584
62	62_0	PG01	CP035265	EQH15_00865	DUF3021 domain-containing protein	459	125	53	72	4.89977	0.272472
237	237_0	PG01	CP035265	EQH15_00870	response regulator transcription factor	441	46	26	40	3.85158	0.407219
1762	1762_1	PG01	CP035265	EQH15_00875	hypothetical protein	96	11	2	8	3.35576	0.547498
1320	1320_0	PG01	CP035265	EQH15_00880	DNA mismatch repair protein HexB	1950	3626	1143	2217	7.55737	0.0208371
220	220_0	PG01	CP035265	EQH15_00885	6,7-dimethyl-8-ribityllumazine synthase	468	107	58	60	4.75266	0.487881
1255	1255_0	PG01	CP035265	EQH15_00890	bifunctional 3,4-dihydroxy-2-butanone-4-phosphate synthase/GTP cyclohydrolase II	1206	233	85	118	4.2703	0.24832
1691	1691_0	PG01	CP035265	EQH15_00895	riboflavin synthase	636	125	59	96	4.61916	0.275696
1669	1669_0	PG01	CP035265	EQH15_00900	bifunctional diaminohydroxyphosphoribosylaminopyrimidine deaminase/5-amino-6-(5-phosphoribosylamino)uracil reductase RibD	1101	261	128	147	4.75884	0.403508
530	530_0	PG01	CP035265	EQH15_00905	Holliday junction branch migration protein RuvA	594	466	157	265	6.30947	0.106884
1250	1250_0	PG01	CP035265	EQH15_00910	DNA-3-methyladenine glycosylase I	564	693	266	411	7.03969	0.175128
361	361_0	PG01	CP035265	EQH15_00915	CPBP family intramembrane metalloprotease	678	982	390	579	7.29054	0.206103
736	736_0	PG01	CP035265	EQH15_00920	LD-carboxypeptidase	1032	1842	502	1048	7.39369	0.12132
1838	1838_0	PG01	CP035265	EQH15_00925	DUF1129 domain-containing protein	684	10777	3024	6454	10.5744	0.101072
1018	1018_0	PG01	CP035265	EQH15_00930	magnesium transporter CorA family protein	945	9555	2422	5861	9.89706	0.190364
1694	1694_5	PG01	CP035265	EQH15_00935	site-specific integrase	1167	1793	469	1031	7.1628	0.150751
2832	2832_0	PG01	CP035265	EQH15_00940	XRE family transcriptional regulator	660	411	116	283	5.98313	0.162213
1678	1678_0	PG01	CP035265	EQH15_00950	hypothetical protein	630	25	6	19	1.98062	0.352148
436	436_0	PG01	CP035265	EQH15_00955	hypothetical protein	396	32	5	12	2.46052	0.537516
1284	1284_0	PG01	CP035265	EQH15_00960	hypothetical protein	201	7	3	3	1.79562	0.483712
922	922_1	PG01	CP035265	EQH15_00965	hypothetical protein	216	24	16	8	3.56101	0.982785
2605	2605_1	PG01	CP035265	EQH15_00970	hypothetical protein	294	33	6	21	3.26179	0.481727
963	963_0	PG01	CP035265	EQH15_00975	DNA-binding protein	342	24	3	12	2.28802	0.712634
1471	1471_1	PG01	CP035265	EQH15_00980	XRE family transcriptional regulator	282	21	8	11	2.93194	0.25237
1874	1874_0	PG01	CP035265	EQH15_00985	hypothetical protein	861	96	34	63	3.58761	0.0684829
2496	2496_0	PG01	CP035265	EQH15_00990	DNA primase	1479	183	41	96	3.40991	0.261925
1395	1395_1	PG01	CP035265	EQH15_00995	hypothetical protein	531	97	32	62	4.25304	0.017711
2411	2411_0	PG01	CP035265	EQH15_01000	hypothetical protein	504	46	9	34	3.07061	0.496899
2839	2839_0	PG01	CP035265	EQH15_01005	DUF1492 domain-containing protein	357	35	8	22	3.1707	0.285899
510	510_0	PG01	CP035265	EQH15_01010	hypothetical protein	339	33	7	26	3.23316	0.47133
316	316_0	PG01	CP035265	EQH15_01015	excinuclease ABC subunit UvrA	2832	5337	1923	3158	7.62522	0.126057
1457	1457_0	PG01	CP035265	EQH15_01020	aminopeptidase P family protein	1062	2493	927	1403	7.93314	0.183602
1032	1032_0	PG01	CP035265	EQH15_01025	excinuclease ABC subunit A	93	102	28	66	6.75647	0.146953
198	198_0	PG01	CP035265	EQH15_01030	transcriptional regulator Spx	399	8164	3078	4961	11.1004	0.147037
1824	1824_0	PG01	CP035265	EQH15_01035	transcriptional regulator	570	2213	662	1356	8.5953	0.0542967
1968	1968_0	PG01	CP035265	EQH15_01040	IreB family regulatory phosphoprotein	267	832	186	477	8.10603	0.274156
2263	2263_0	PG01	CP035265	EQH15_01045	Holliday junction resolvase RuvX	420	2341	582	1355	9.00062	0.190982
93	93_0	PG01	CP035265	EQH15_01050	DUF1292 domain-containing protein	306	4424	683	2372	10.1098	0.558385
251	251_0	PG01	CP035265	EQH15_01055	bifunctional folylpolyglutamate synthase/dihydrofolate synthase	1257	3847	869	2073	8.05522	0.256765
668	668_0	PG01	CP035265	EQH15_01060	hypothetical protein	543	2932	839	1654	9.01008	0.0945573
1784	1784_0	PG01	CP035265	EQH15_01065	cardiolipin synthase	1533	658	166	370	5.29489	0.176544
2163	2163_0	PG01	CP035265	EQH15_01070	hypothetical protein	144	114	41	59	6.30868	0.222233
355	355_0	PG01	CP035265	EQH15_01075	damage-inducible protein CinA	1539	4809	2049	3438	8.52632	0.201944
2090	2090_0	PG01	CP035265	EQH15_01080	anaerobic ribonucleoside-triphosphate reductase	2214	2637	877	1643	6.94955	0.0307583
2193	2193_0	PG01	CP035265	EQH15_01085	hypothetical protein	141	203	44	126	7.01537	0.325003
1287	1287_0	PG01	CP035265	EQH15_01090	GNAT family N-acetyltransferase	507	173	50	108	5.07952	0.0877324
457	457_0	PG01	CP035265	EQH15_01095	anaerobic ribonucleoside-triphosphate reductase activating protein	591	347	92	219	5.82627	0.164033
906	906_0	PG01	CP035265	EQH15_01100	phosphoribulokinase	618	528	158	391	6.50251	0.175698
157	157_0	PG01	CP035265	EQH15_01105	30S ribosomal protein S10	309	17962	10503	11718	12.852	0.481767
2243	2243_0	PG01	CP035265	EQH15_01110	50S ribosomal protein L3	627	23434	6928	16139	11.9129	0.128027
870	870_0	PG01	CP035265	EQH15_01115	50S ribosomal protein L4	624	38735	8020	25555	12.4529	0.390015
1727	1727_0	PG01	CP035265	EQH15_01120	50S ribosomal protein L23	297	14300	3850	9087	12.1946	0.154276
1197	1197_0	PG01	CP035265	EQH15_01125	50S ribosomal protein L2	834	54185	14525	33426	12.6105	0.145945
46	46_0	PG01	CP035265	EQH15_01130	30S ribosomal protein S19	282	21678	6082	14040	12.8985	0.129501
290	290_0	PG01	CP035265	EQH15_01135	50S ribosomal protein L22	345	18114	4939	12337	12.359	0.181912
851	851_0	PG01	CP035265	EQH15_01140	30S ribosomal protein S3	654	36879	8735	22640	12.3443	0.246982
1009	1009_0	PG01	CP035265	EQH15_01145	50S ribosomal protein L16	414	27049	6693	17331	12.5984	0.228239
1477	1477_0	PG01	CP035265	EQH15_01150	50S ribosomal protein L29	207	11039	2337	7242	12.2417	0.368874
1105	1105_0	PG01	CP035265	EQH15_01155	30S ribosomal protein S17	261	15160	3276	9091	12.3316	0.314863
201	201_0	PG01	CP035265	EQH15_01160	50S ribosomal protein L14	369	18232	4178	11570	12.1537	0.287827
2335	2335_0	PG01	CP035265	EQH15_01165	50S ribosomal protein L24	306	15597	3964	10702	12.286	0.242492
1248	1248_0	PG01	CP035265	EQH15_01170	50S ribosomal protein L5	543	25909	6084	16327	12.1117	0.264491
448	448_0	PG01	CP035265	EQH15_01175	30S ribosomal protein S14	270	17836	4434	11528	12.6207	0.22845
130	130_0	PG01	CP035265	EQH15_01180	30S ribosomal protein S8	399	20228	5387	14250	12.3133	0.221956
2129	2129_0	PG01	CP035265	EQH15_01185	50S ribosomal protein L6	537	34520	12987	25993	12.8541	0.141196
1956	1956_0	PG01	CP035265	EQH15_01190	50S ribosomal protein L18	357	35339	9821	22528	13.2511	0.129385
757	757_0	PG01	CP035265	EQH15_01195	30S ribosomal protein S5	495	16854	4849	11144	11.7457	0.121033
784	784_0	PG01	CP035265	EQH15_01200	50S ribosomal protein L30	225	10918	2911	6852	12.1951	0.156984
137	137_0	PG01	CP035265	EQH15_01205	50S ribosomal protein L15	441	16971	4316	11240	11.8638	0.222034
405	405_0	PG01	CP035265	EQH15_01210	preprotein translocase subunit SecY	1311	65963	22824	45406	12.4172	0.0692111
619	619_0	PG01	CP035265	EQH15_01215	adenylate kinase	639	2204	610	1243	8.3473	0.112723
1983	1983_0	PG01	CP035265	EQH15_01220	translation initiation factor IF-1	219	2912	1141	2192	10.6001	0.157167
720	720_0	PG01	CP035265	EQH15_01225	50S ribosomal protein L36	117	2651	551	1559	10.9454	0.340712
1830	1830_0	PG01	CP035265	EQH15_01230	30S ribosomal protein S13	366	22383	7578	15263	12.6837	0.059416
1229	1229_0	PG01	CP035265	EQH15_01235	30S ribosomal protein S11	384	22650	8466	15339	12.6758	0.107272
401	401_0	PG01	CP035265	EQH15_01240	DNA-directed RNA polymerase subunit alpha	936	37608	13468	24819	12.0889	0.0764698
1002	1002_0	PG01	CP035265	EQH15_01245	50S ribosomal protein L17	387	19881	6647	13075	12.4088	0.0349795
1810	1810_0	PG01	CP035265	EQH15_01250	ACT domain-containing protein	267	44	23	26	4.28802	0.43114
2187	2187_0	PG01	CP035265	EQH15_01255	PFL family protein	1338	782	300	515	6.0178	0.130475
303	303_0	PG01	CP035265	EQH15_01260	histidine phosphatase family protein	750	2085	945	1818	8.48287	0.278814
293	293_0	PG01	CP035265	EQH15_01265	iron ABC transporter permease	1035	64	30	44	2.89427	0.282558
NA	NA	PG01	CP035265	EQH15_01270	ABC transporter permease subunit	627	36	8	26	2.45204	0.38068
2693	2693_0	PG01	CP035265	EQH15_01275	ABC transporter ATP-binding protein	1092	60	29	45	2.78039	0.293494
NA	NA	PG01	CP035265	EQH15_01280	extracellular solute-binding protein	1122	52	21	40	2.46061	0.179211
1417	1417_0	PG01	CP035265	EQH15_01285	AraC family transcriptional regulator	198	68	21	28	4.9206	0.335907
1832	1832_0	PG01	CP035265	EQH15_01290	glycyl-radical enzyme activating protein	777	49	18	31	2.76541	0.106712
98	98_0	PG01	CP035265	EQH15_01295	DeoR/GlpR transcriptional regulator	795	129	20	54	3.51545	0.528582
804	804_0	PG01	CP035265	EQH15_01300	sugar-binding transcriptional regulator	981	186	40	90	3.96711	0.295623
268	268_0	PG01	CP035265	EQH15_01305	PTS lactose/cellobiose transporter subunit IIA	321	51	9	27	3.66023	0.447301
848	848_0	PG01	CP035265	EQH15_01310	PTS sugar transporter subunit IIB	309	73	21	46	4.55135	0.0954049
1396	1396_0	PG01	CP035265	EQH15_01315	PTS sugar transporter subunit IIC	1323	436	104	264	4.92232	0.236319
863	863_0	PG01	CP035265	EQH15_01320	glycyl radical protein	2439	987	230	572	5.18626	0.243097
200	200_0	PG01	CP035265	EQH15_01325	fructose-6-phosphate aldolase	669	210	42	131	4.78171	0.393991
337	337_0	PG01	CP035265	EQH15_01330	glycerol dehydrogenase	1089	394	116	227	5.13431	0.0736483
665	665_0	PG01	CP035265	EQH15_01335	leucine--tRNA ligase	2502	7089	2535	4708	8.26539	0.0753959
1631	1631_0	PG01	CP035265	EQH15_01340	N-acetyltransferase	696	205	65	117	4.8687	0.0744566
1906	1906_0	PG01	CP035265	EQH15_01345	N-acetyltransferase	417	153	39	70	4.97436	0.237375
2088	2088_0	PG01	CP035265	EQH15_01350	type I toxin-antitoxin system Fst family toxin	93	81	63	221	7.61676	1.06625
133	133_0	PG01	CP035265	EQH15_01355	Holliday junction branch migration DNA helicase RuvB	999	837	317	576	6.55235	0.117071
1305	1305_0	PG01	CP035265	EQH15_01360	nucleotidyltransferase family protein	573	944	294	558	7.36066	0.0442042
749	749_0	PG01	CP035265	EQH15_01365	isoprenyl transferase	759	3546	857	2127	8.74953	0.222499
95	95_0	PG01	CP035265	EQH15_01370	phosphatidate cytidylyltransferase	804	5861	1768	3630	9.51339	0.0497659
2131	2131_0	PG01	CP035265	EQH15_01375	RIP metalloprotease RseP	1260	11555	2992	7152	9.77079	0.175922
475	475_0	PG01	CP035265	EQH15_01380	proline--tRNA ligase	1854	22163	5398	13166	10.104	0.213361
1253	1253_1	PG01	CP035265	EQH15_01385	glycoside hydrolase family 1 protein	1380	460	178	265	5.14748	0.199055
382	382_0	PG01	CP035265	EQH15_01390	glutamine--fructose-6-phosphate transaminase (isomerizing)	1809	6725	3209	4615	8.81171	0.297477
445	445_45	PG01	CP035265	EQH15_01395	hypothetical protein	204	310	243	261	7.8581	0.653886
729	729_0	PG01	CP035265	EQH15_01400	LLM class flavin-dependent oxidoreductase	1050	981	536	657	6.87272	0.416116
2064	2064_0	PG01	CP035265	EQH15_01405	LPXTG-anchored pullulanase SpuA	3798	1727	758	1191	5.74257	0.228988
2050	2050_0	PG01	CP035265	EQH15_01410	D-fructose-6-phosphate amidotransferase	93	25	18	16	5.18634	0.662447
2206	2206_0	PG01	CP035265	EQH15_01415	30S ribosomal protein S12	414	21378	8446	14384	12.5074	0.149912
768	768_0	PG01	CP035265	EQH15_01420	30S ribosomal protein S7	471	31657	10262	19524	12.7507	0.0187741
555	555_0	PG01	CP035265	EQH15_01425	elongation factor G	2082	99649	34168	63112	12.3007	0.049072
1637	1637_0	PG01	CP035265	EQH15_01430	PolC-type DNA polymerase III	4392	5830	2358	3744	7.21458	0.181212
1712	1712_0	PG01	CP035265	EQH15_01435	type II toxin-antitoxin system RelB/DinJ family antitoxin	264	346	125	275	7.24441	0.16948
2615	2615_0	PG01	CP035265	EQH15_01440	type II toxin-antitoxin system YafQ family toxin	279	1270	426	868	8.93241	0.0606171
750	750_0	PG01	CP035265	EQH15_01445	hypothetical protein	153	601	190	321	8.57269	0.128304
394	394_0	PG01	CP035265	EQH15_01450	aminopeptidase	1242	9945	3133	5901	9.64907	0.0417144
1502	1502_0	PG01	CP035265	EQH15_01455	GlsB/YeaQ/YmgE family stress response membrane protein	231	1597	500	963	9.44193	0.0304533
NA	NA	PG01	CP035265	EQH15_01460	chlorohydrolase	75	540	226	362	9.69104	0.196722
1063	1063_0	PG01	CP035265	EQH15_01465	rRNA pseudouridine synthase	723	225	77	130	4.9907	0.104682
NA	NA	PG01	CP035265	EQH15_01470	GNAT family N-acetyltransferase	69	79	22	51	6.82426	0.133926
1283	1283_0	PG01	CP035265	EQH15_01475	aminopeptidase C	1335	8167	2357	5454	9.27543	0.124849
1441	1441_0	PG01	CP035265	EQH15_01480	PTS mannose/fructose/sorbose transporter family subunit IID	912	4450	4215	3213	9.55822	0.846478
1181	1181_0	PG01	CP035265	EQH15_01485	PTS mannose/fructose/sorbose transporter subunit IIC	804	2204	2412	1764	8.84538	0.934373
240	240_0	PG01	CP035265	EQH15_01490	PTS mannose transporter subunit IIAB	990	1730	1535	1306	8.0668	0.778876
175	175_0	PG01	CP035265	EQH15_01495	alcohol dehydrogenase AdhP	1020	1953	628	1156	7.59356	0.0490938
875	875_0	PG01	CP035265	EQH15_01500	Cof-type HAD-IIB family hydrolase	813	2596	519	1363	8.04521	0.347562
1787	1787_0	PG01	CP035265	EQH15_01505	NCS2 family permease	1419	716	255	422	5.71667	0.119603
79	79_0	PG01	CP035265	EQH15_01510	CPBP family intramembrane metalloprotease	711	159	40	99	4.40193	0.202196
422	422_0	PG01	CP035265	EQH15_01515	dihydropteroate synthase	945	1102	303	648	6.79972	0.114711
346	346_0	PG01	CP035265	EQH15_01520	bifunctional folylpolyglutamate synthase/dihydrofolate synthase	1323	1129	373	677	6.44694	0.052792
758	758_0	PG01	CP035265	EQH15_01525	GTP cyclohydrolase I FolE	555	515	140	308	6.47273	0.12592
128	128_0	PG01	CP035265	EQH15_01530	2-amino-4-hydroxy-6- hydroxymethyldihydropteridine diphosphokinase	813	1008	344	613	7.00823	0.0660995
144	144_0	PG01	CP035265	EQH15_01535	GTP cyclohydrolase	318	597	225	385	7.68272	0.12142
1118	1118_0	PG01	CP035265	EQH15_01540	50S ribosomal protein L13	447	11892	3019	7537	11.3092	0.202004
1938	1938_0	PG01	CP035265	EQH15_01545	30S ribosomal protein S9	393	24686	6858	15300	12.5813	0.117961
3474	3474_0	PG01	CP035265	EQH15_01550	site-specific integrase	1155	550	137	362	5.51429	0.235841
2794	2794_0	PG01	CP035265	EQH15_01555	XRE family transcriptional regulator	519	197	49	105	5.08499	0.188832
1713	1713_0	PG01	CP035265	EQH15_01560	DNA-binding protein	282	6	2	3	1.038	0.206095
2885	2885_0	PG01	CP035265	EQH15_01565	hypothetical protein	840	11	4	7	0.495592	0.0961403
2426	2426_1	PG01	CP035265	EQH15_01575	hypothetical protein	333	4	1	1	-0.25847	0.686935
NA	NA	PG01	CP035265	EQH15_01585	integrase	282	3	1	2	0.176345	0.0428275
2711	2711_0	PG01	CP035265	EQH15_01590	ArsR family transcriptional regulator	669	107	58	46	4.10938	0.651869
2554	2554_0	PG01	CP035265	EQH15_01595	thioredoxin	315	19	3	10	2.20664	0.535564
789	789_0	PG01	CP035265	EQH15_01600	thioredoxin-disulfide reductase	921	193	82	114	4.53482	0.260228
3251	3251_0	PG01	CP035265	EQH15_01605	hypothetical protein	270	88	24	44	4.8787	0.170502
2608	2608_0	PG01	CP035265	EQH15_01610	type Z 30S ribosomal protein S14	180	36	10	22	4.27948	0.113561
3290	3290_0	PG01	CP035265	EQH15_01615	DsbA family oxidoreductase	651	186	63	97	4.81318	0.179883
2872	2872_0	PG01	CP035265	EQH15_01620	DUF1211 domain-containing protein	564	145	59	110	4.92933	0.178741
NA	NA	PG01	CP035265	EQH15_01625	IS256 family transposase	237	41	15	40	4.42762	0.326574
2323	2323_0	PG01	CP035265	EQH15_01630	hypothetical protein	1467	318	114	238	4.61579	0.127149
3269	3269_0	PG01	CP035265	EQH15_01635	hypothetical protein	1071	386	102	235	5.1033	0.153491
NA	NA	PG01	CP035265	EQH15_01640	IS630 family transposase	209	63	25	36	5.01057	0.224028
628	628_0	PG01	CP035265	EQH15_01650	antibiotic biosynthesis monooxygenase	366	5	3	2	0.574172	0.777737
96	96_2	PG01	CP035265	EQH15_01655	6-phospho-beta-glucosidase	1437	23	4	24	0.668239	0.811741
939	939_0	PG01	CP035265	EQH15_01665	PTS cellobiose transporter subunit IIB	315	3	2	5	0.790664	0.731381
1185	1185_0	PG01	CP035265	EQH15_01670	PRD domain-containing protein	1980	20	11	10	0.204053	0.565359
1185	1185_0	PG01	CP035265	EQH15_01670	PRD domain-containing protein	1980	20	11	10	0.204053	0.565359
1681	1681_0	PG01	CP035265	EQH15_01675	PTS cellobiose transporter subunit IIA	315	2	1	5	0.262343	1.01776
945	945_0	PG01	CP035265	EQH15_01680	hypothetical protein	507	2	2	7	0.0708516	1.25968
1728	1728_0	PG01	CP035265	EQH15_01685	PTS cellobiose transporter subunit IIC	1347	22	8	18	0.93516	0.190592
307	307_0	PG01	CP035265	EQH15_01690	hypothetical protein	177	10	3	6	2.48392	0.0520932
NA	NA	PG01	CP035265	EQH15_01695	cell filamentation protein	206	318	126	199	7.41	0.174208
908	908_0	PG01	CP035265	EQH15_01700	alpha-xylosidase	2214	1862	488	1128	6.31944	0.158784
1473	1473_0	PG01	CP035265	EQH15_01705	glutathione peroxidase	477	154	100	87	5.34093	0.632923
1701	1701_0	PG01	CP035265	EQH15_01710	LPXTG-anchored hyaluronate lyase	3237	184	57	93	2.42567	0.167481
1604	1604_0	PG01	CP035265	EQH15_01725	PTS cellbiose transporter subunit IIC	108	5	5	5	3.02128	0.821539
1116	1116_0	PG01	CP035265	EQH15_01730	bifunctional 4-hydroxy-2-oxoglutarate aldolase/2-dehydro-3-deoxy-phosphogluconate aldolase	630	34	15	16	2.48649	0.435589
262	262_0	PG01	CP035265	EQH15_01735	sugar kinase	1002	27	17	14	1.70214	0.653147
2063	2063_0	PG01	CP035265	EQH15_01740	hypothetical protein	642	14	5	7	1.10669	0.244931
1558	1558_0	PG01	CP035265	EQH15_01745	gluconate 5-dehydrogenase	816	24	14	13	1.81274	0.56668
1220	1220_0	PG01	CP035265	EQH15_01755	glucuronyl hydrolase	1191	16	3	17	0.460426	0.769263
1017	1017_0	PG01	CP035265	EQH15_01760	PTS system mannose/fructose/N-acetylgalactosamine-transporter subunit IIB	492	6	2	7	0.6425	0.501742
276	276_0	PG01	CP035265	EQH15_01765	PTS mannose/fructose/sorbose/N-acetylgalactosamine transporter subunit IIC	780	8	3	7	0.311017	0.239079
287	287_0	PG01	CP035265	EQH15_01770	PTS mannose/fructose/sorbose transporter family subunit IID	819	22	8	8	1.263	0.513601
597	597_0	PG01	CP035265	EQH15_01775	preprotein translocase subunit YajC	294	12	5	6	2.08519	0.350704
2005	2005_0	PG01	CP035265	EQH15_01780	alginate lyase family protein	1902	5	2	11	-1.17861	0.96625
1330	1330_0	PG01	CP035265	EQH15_01785	LacI family DNA-binding transcriptional regulator	1068	1363	455	769	7.00326	0.107726
2092	2092_0	PG01	CP035265	EQH15_01790	hypothetical protein	336	339	105	224	6.70417	0.0647016
1962	1962_0	PG01	CP035265	EQH15_01795	hypothetical protein	243	134	37	81	5.73456	0.115645
741	741_0	PG01	CP035265	EQH15_01800	DUF3278 domain-containing protein	543	361	142	225	6.18923	0.169899
1752	1752_0	PG01	CP035265	EQH15_01805	transcriptional regulator	195	16	5	3	2.48254	0.994948
1467	1467_0	PG01	CP035265	EQH15_01810	16S rRNA (cytosine(1402)-N(4))-methyltransferase RsmH	951	1796	457	934	7.39891	0.180189
895	895_0	PG01	CP035265	EQH15_01815	cell division protein FtsL	318	704	169	402	7.64515	0.216387
1026	1026_0	PG01	CP035265	EQH15_01820	penicillin-binding protein 2X	2253	9305	2619	5282	8.61843	0.101422
1066	1066_0	PG01	CP035265	EQH15_01825	phospho-N-acetylmuramoyl-pentapeptide- transferase	981	5562	2103	3618	9.283	0.121641
2305	2305_0	PG01	CP035265	EQH15_01830	ATP-dependent Clp protease ATP-binding subunit	2106	513	833	351	5.46739	1.31333
645	645_1	PG01	CP035265	EQH15_01835	maturase-related protein	351	1381	714	1039	8.97633	0.344523
187	187_0	PG01	CP035265	EQH15_01840	S-ribosylhomocysteine lyase	483	1540	658	966	8.49388	0.236032
1730	1730_0	PG01	CP035265	EQH15_01845	DUF1846 domain-containing protein	1485	12800	4227	7301	9.75905	0.0927632
1897	1897_0	PG01	CP035265	EQH15_01850	alpha-glucosidase	1611	5327	2299	3534	8.57816	0.22448
NA	NA	PG01	CP035265	EQH15_01855	ISNCY family transposase	1398	102	46	61	3.04733	0.302996
2171	2171_4	PG01	CP035265	EQH15_01860	LytR family transcriptional regulator	1446	28070	6600	16311	10.7759	0.23647
1060	1060_1	PG01	CP035265	EQH15_01865	tyrosine protein phosphatase	732	13446	3102	7897	10.6922	0.254614
1524	1524_0	PG01	CP035265	EQH15_01870	capsular biosynthesis protein CpsC	693	9905	1798	5562	10.1934	0.438462
902	902_0	PG01	CP035265	EQH15_01875	tyrosine-protein kinase	690	10318	2170	5979	10.3445	0.326648
1817	1817_0	PG01	CP035265	EQH15_01880	sugar transferase	1368	21217	4433	12547	10.4037	0.338151
1257	1257_0	PG01	CP035265	EQH15_01885	glycosyltransferase family 1 protein	1179	12251	2410	7610	9.8206	0.406057
1981	1981_0	PG01	CP035265	EQH15_01890	polymerase	1194	9377	1877	6646	9.48845	0.454777
2604	2604_0	PG01	CP035265	EQH15_01895	glycosyltransferase family 2 protein	972	7936	1455	4696	9.4155	0.446518
764	764_0	PG01	CP035265	EQH15_01900	glycosyltransferase family 61 protein	1233	8969	1548	5743	9.25779	0.527759
2687	2687_0	PG01	CP035265	EQH15_01905	transporter	1386	14429	2907	9743	9.87491	0.424035
2723	2723_0	PG01	CP035265	EQH15_01910	CDP-glycerol--glycerophosphate glycerophosphotransferase	1149	9902	1627	6495	9.49028	0.579415
2574	2574_0	PG01	CP035265	EQH15_01915	iron-containing alcohol dehydrogenase family protein	1029	9685	1880	5891	9.66133	0.408996
2830	2830_0	PG01	CP035265	EQH15_01920	phosphocholine cytidylyltransferase family protein	705	5879	1172	3743	9.52146	0.405262
2374	2374_0	PG01	CP035265	EQH15_01925	HAD-IIA family hydrolase	834	8408	1769	5673	9.84906	0.38783
2283	2283_0	PG01	CP035265	EQH15_01930	glucose-1-phosphate thymidylyltransferase	870	15153	3229	8656	10.5639	0.312145
1022	1022_0	PG01	CP035265	EQH15_01935	dTDP-4-dehydrorhamnose 3,5-epimerase	594	7255	2003	4460	10.2118	0.120373
28	28_0	PG01	CP035265	EQH15_01940	dTDP-glucose 4,6-dehydratase	1050	21353	5911	13598	10.9655	0.132145
2191	2191_0	PG01	CP035265	EQH15_01945	dTDP-4-dehydrorhamnose reductase	852	6647	1691	4084	9.5255	0.187937
637	637_6	PG01	CP035265	EQH15_01950	transposase	435	4312	1142	2999	9.94996	0.218013
1019	1019_1	PG01	CP035265	EQH15_01955	hypothetical protein	222	1868	560	1248	9.75381	0.0961453
1019	1019_3	PG01	CP035265	EQH15_01960	hypothetical protein	147	1394	405	813	9.84587	0.0768905
44	44_14	PG01	CP035265	EQH15_01965	transposase domain-containing protein	159	1590	582	1027	10.0827	0.0970387
461	461_3	PG01	CP035265	EQH15_01970	peptide ABC transporter substrate-binding protein	1983	1722	726	1273	6.69001	0.195517
NA	NA	PG01	CP035265	EQH15_01975	hypothetical protein	193	223	91	120	6.93365	0.284496
171	171_0	PG01	CP035265	EQH15_01980	YSIRK-type signal peptide-containing protein	5304	245	115	182	2.51135	0.272134
318	318_0	PG01	CP035265	EQH15_01985	penicillin-binding protein 1A	2160	63792	17214	40427	11.4892	0.151158
852	852_0	PG01	CP035265	EQH15_01990	Holliday junction resolvase RecU	597	9481	3106	5901	10.6788	0.0193049
877	877_0	PG01	CP035265	EQH15_01995	DUF1273 domain-containing protein	528	143	46	105	4.87574	0.130282
639	639_0	PG01	CP035265	EQH15_02000	cell division regulator GpsB	342	815	155	516	7.68906	0.442082
2024	2024_0	PG01	CP035265	EQH15_02010	class I SAM-dependent RNA methyltransferase	1158	3458	926	2022	8.14087	0.134352
1612	1612_0	PG01	CP035265	EQH15_02015	mid-cell-anchored protein MapZ	1395	6332	1328	3253	8.56521	0.309746
1234	1234_0	PG01	CP035265	EQH15_02020	NADP-dependent phosphogluconate dehydrogenase	1425	12714	4533	7543	9.8646	0.116135
1200	1200_0	PG01	CP035265	EQH15_02025	response regulator transcription factor	690	9918	3944	6374	10.6435	0.166894
291	291_1	PG01	CP035265	EQH15_02030	choline-binding protein CbpC	1023	1137	398	771	6.91506	0.0665135
291	291_0	PG01	CP035265	EQH15_02035	choline-binding protein CbpJ	999	1096	311	737	6.79134	0.142498
1589	1589_0	PG01	CP035265	EQH15_02040	MFS transporter	1233	3002	901	1812	7.91644	0.0511747
247	247_0	PG01	CP035265	EQH15_02045	lanthionine synthetase	963	1311	335	847	7.03308	0.205447
4024	4024_0	PG01	CP035265	EQH15_02050	cell wall-binding protein	213	191	54	126	6.4894	0.133605
1783	1783_0	PG01	CP035265	EQH15_02055	mevalonate kinase	879	646	220	378	6.23419	0.0918068
2065	2065_0	PG01	CP035265	EQH15_02060	diphosphomevalonate decarboxylase	954	1380	415	786	7.13833	0.0727554
1623	1623_0	PG01	CP035265	EQH15_02065	phosphomevalonate kinase	1008	1697	481	935	7.31279	0.108069
439	439_0	PG01	CP035265	EQH15_02070	type 2 isopentenyl-diphosphate Delta-isomerase	1011	3753	1037	2210	8.47329	0.111095
1329	1329_0	PG01	CP035265	EQH15_02075	transporter	699	3584	1365	2378	9.15095	0.123267
957	957_0	PG01	CP035265	EQH15_02080	sensor histidine kinase	996	5687	1903	3481	9.20517	0.0466618
2287	2287_0	PG01	CP035265	EQH15_02085	response regulator transcription factor	633	1728	585	1016	8.1268	0.0841112
1975	1975_0	PG01	CP035265	EQH15_02090	DNA alkylation repair protein	243	588	181	343	7.90329	0.054104
3117	3117_0	PG01	CP035265	EQH15_02095	DNA alkylation repair protein	312	533	123	326	7.28525	0.267263
NA	NA	PG01	CP035265	EQH15_02100	DNA alkylation repair protein	267	1155	274	733	8.65667	0.259025
1689	1689_0	PG01	CP035265	EQH15_02105	hypothetical protein	240	786	194	607	8.36863	0.341723
494	494_6	PG01	CP035265	EQH15_02110	trypsin-like serine protease	822	1637	491	1119	7.68605	0.112318
291	291_4	PG01	CP035265	EQH15_02115	choline-binding protein CbpF	1023	3317	882	2090	8.29218	0.160904
NA	NA	PG01	CP035265	EQH15_02120	IS3 family transposase	1349	584	265	429	5.71807	0.247485
1992	1992_0	PG01	CP035265	EQH15_02125	PTS mannitol transporter subunit IICBA	1770	28	12	19	0.878123	0.213149
551	551_0	PG01	CP035265	EQH15_02130	transcription antiterminator	1956	24	9	19	0.52149	0.169367
791	791_0	PG01	CP035265	EQH15_02135	PTS mannitol transporter subunit IIA	438	2	3	1	-0.458891	1.38632
2483	2483_0	PG01	CP035265	EQH15_02140	mannitol-1-phosphate 5-dehydrogenase	1137	7	1	2	-1.42766	0.667122
72	72_0	PG01	CP035265	EQH15_02150	trigger factor	1284	16953	3262	9641	10.1131	0.394266
1021	1021_0	PG01	CP035265	EQH15_02155	ATP-dependent RecD-like DNA helicase	2367	4837	1461	2792	7.6453	0.063928
854	854_0	PG01	CP035265	EQH15_02160	signal peptidase I	615	5039	1122	2652	9.45768	0.266452
567	567_0	PG01	CP035265	EQH15_02165	ribonuclease HIII	882	4249	1300	2560	8.90932	0.0395661
1545	1545_0	PG01	CP035265	EQH15_02170	cell division protein ZapA	303	361	85	231	6.79673	0.268928
1700	1700_0	PG01	CP035265	EQH15_02175	CvpA family protein	549	5665	1725	3307	9.99076	0.0555526
1470	1470_0	PG01	CP035265	EQH15_02180	endonuclease MutS2	2337	10102	2719	6049	8.68836	0.134145
698	698_0	PG01	CP035265	EQH15_02185	sodium:alanine symporter family protein	1323	1883	910	1269	7.42398	0.312831
64	64_0	PG01	CP035265	EQH15_02190	carboxymuconolactone decarboxylase family protein	549	584	305	340	6.97087	0.437776
141	141_0	PG01	CP035265	EQH15_02195	TDT family transporter	900	2432	873	1528	8.17219	0.0902549
271	271_0	PG01	CP035265	EQH15_02200	serine--tRNA ligase	1275	2526	975	1675	7.78524	0.133985
384	384_0	PG01	CP035265	EQH15_02205	DUF956 family protein	372	924	340	538	8.02595	0.152821
10	10_0	PG01	CP035265	EQH15_02210	aspartate kinase	1365	1719	677	1076	7.1135	0.169054
1162	1162_0	PG01	CP035265	EQH15_02215	aspartate kinase	105	25	1	20	3.72859	1.84636
1093	1093_0	PG01	CP035265	EQH15_02220	enoyl-CoA hydratase	786	6423	1144	3676	9.3868	0.4596
779	779_0	PG01	CP035265	EQH15_02225	MarR family transcriptional regulator	435	13148	2449	7812	11.3134	0.434821
2043	2043_0	PG01	CP035265	EQH15_02230	ketoacyl-ACP synthase III	975	68726	15535	41768	12.639	0.282165
1514	1514_0	PG01	CP035265	EQH15_02235	acyl carrier protein	225	23338	6123	14463	13.2773	0.165453
795	795_0	PG01	CP035265	EQH15_02240	enoyl-[acyl-carrier-protein] reductase FabK	975	7092	1229	3476	9.13114	0.450127
708	708_0	PG01	CP035265	EQH15_02245	[acyl-carrier-protein] S-malonyltransferase	921	24272	5780	12646	11.1706	0.220017
2083	2083_0	PG01	CP035265	EQH15_02250	3-oxoacyl-[acyl-carrier-protein] reductase	732	14851	2879	8086	10.7155	0.37771
19	19_0	PG01	CP035265	EQH15_02255	beta-ketoacyl-[acyl-carrier-protein] synthase II	1236	38474	9307	21729	11.4571	0.208818
826	826_0	PG01	CP035265	EQH15_02260	acetyl-CoA carboxylase biotin carboxyl carrier protein	486	15927	4156	8951	11.5654	0.152045
1721	1721_0	PG01	CP035265	EQH15_02265	3-hydroxyacyl-ACP dehydratase FabZ	423	10934	2772	5898	11.1895	0.174923
681	681_0	PG01	CP035265	EQH15_02270	acetyl-CoA carboxylase biotin carboxylase subunit	1368	41498	9774	23369	11.4057	0.229216
183	183_0	PG01	CP035265	EQH15_02275	acetyl-CoA carboxylase carboxyltransferase subunit beta	867	34048	8121	19001	11.7799	0.218359
2011	2011_0	PG01	CP035265	EQH15_02280	acetyl-CoA carboxylase carboxyl transferase subunit alpha	768	34232	8043	17909	11.9243	0.228608
866	866_0	PG01	CP035265	EQH15_02285	biofilm-regulating peptide BriC	186	242	65	173	7.04037	0.22519
2564	2564_0	PG01	CP035265	EQH15_02290	hypothetical protein	474	765	220	527	7.36628	0.148405
2319	2319_0	PG01	CP035265	EQH15_02295	CPBP family intramembrane metalloprotease	237	1550	588	1070	9.51921	0.1184
1258	1258_0	PG01	CP035265	EQH15_02300	transcription antitermination factor NusB	423	7638	2634	4776	10.8909	0.0589528
964	964_0	PG01	CP035265	EQH15_02305	Asp23/Gls24 family envelope stress response protein	390	4140	1294	2423	10.0455	0.0514806
543	543_0	PG01	CP035265	EQH15_02310	elongation factor P	561	2868	822	1771	8.97544	0.0909034
1918	1918_0	PG01	CP035265	EQH15_02315	Asp-tRNA(Asn)/Glu-tRNA(Gln) amidotransferase subunit GatB	1443	10312	3561	6609	9.56616	0.0517086
2020	2020_0	PG01	CP035265	EQH15_02320	Asp-tRNA(Asn)/Glu-tRNA(Gln) amidotransferase subunit GatA	1467	6326	1945	4129	8.79033	0.0611012
1371	1371_0	PG01	CP035265	EQH15_02325	Asp-tRNA(Asn)/Glu-tRNA(Gln) amidotransferase subunit GatC	303	542	94	266	7.10841	0.449644
1575	1575_0	PG01	CP035265	EQH15_02330	peptide chain release factor 3	1545	3359	1122	1905	7.7746	0.103892
1781	1781_0	PG01	CP035265	EQH15_02335	glycosyl transferase family 8	198	435	73	287	7.53142	0.564531
1781	1781_1	PG01	CP035265	EQH15_02340	glycosyl transferase family 8	177	279	64	193	7.2255	0.330165
129	129_0	PG01	CP035265	EQH15_02345	50S ribosomal protein L28	189	20289	11438	14899	13.7763	0.416727
556	556_0	PG01	CP035265	EQH15_02350	Asp23/Gls24 family envelope stress response protein	366	426	100	304	6.81404	0.329585
463	463_0	PG01	CP035265	EQH15_02355	DAK2 domain-containing protein	1668	18653	5525	10696	10.0849	0.0732787
2344	2344_0	PG01	CP035265	EQH15_02360	acetolactate synthase large subunit	1701	661	273	411	5.43683	0.211547
1025	1025_0	PG01	CP035265	EQH15_02365	acetolactate synthase small subunit	477	345	179	229	6.47422	0.376292
397	397_0	PG01	CP035265	EQH15_02370	ketol-acid reductoisomerase	1023	665	229	421	6.10035	0.0527701
517	517_0	PG01	CP035265	EQH15_02375	hypothetical protein	237	114	19	78	5.35424	0.587525
2223	2223_0	PG01	CP035265	EQH15_02380	ketol-acid reductoisomerase	357	230	63	149	5.98844	0.149359
61	61_0	PG01	CP035265	EQH15_02385	threonine dehydratase	1251	464	135	260	5.1511	0.0905993
NA	NA	PG01	CP035265	EQH15_02390	DNA alkylation repair protein	114	1462	483	994	10.4169	0.058026
599	599_0	PG01	CP035265	EQH15_02395	hypothetical protein	216	1220	180	790	8.82276	0.663249
488	488_2	PG01	CP035265	EQH15_02400	amino acid ABC transporter ATP-binding protein	741	2065	863	1268	8.27874	0.227078
552	552_0	PG01	CP035265	EQH15_02405	transporter substrate-binding domain-containing protein	1566	2071	861	1401	7.24745	0.189408
176	176_0	PG01	CP035265	EQH15_02410	DUF2207 domain-containing protein	1890	2924	767	1877	7.22708	0.180628
NA	NA	PG01	CP035265	EQH15_02415	IS110 family transposase	791	7306	1953	4553	9.79969	0.152014
161	161_0	PG01	CP035265	EQH15_02420	undecaprenyl-diphosphate phosphatase	967	9720	2372	6339	9.89976	0.248172
1799	1799_0	PG01	CP035265	EQH15_02425	DNA polymerase IV	1062	701	303	502	6.291	0.212538
1844	1844_0	PG01	CP035265	EQH15_02430	formate C-acetyltransferase	2325	41599	21006	25781	11.0568	0.380339
1368	1368_0	PG01	CP035265	EQH15_02435	hypothetical protein	219	228	86	146	6.82911	0.124342
NA	NA	PG01	CP035265	EQH15_02440	hypothetical protein	239	173	47	101	6.10252	0.123248
434	434_0	PG01	CP035265	EQH15_02445	hypothetical protein	285	184	43	110	5.87649	0.249155
544	544_0	PG01	CP035265	EQH15_02450	hypothetical protein	171	173	41	94	6.48531	0.221489
NA	NA	PG01	CP035265	EQH15_02455	PTS maltose transporter subunit IIBC	90	95	23	37	6.39668	0.347223
2434	2434_0	PG01	CP035265	EQH15_02460	ROK family transcriptional regulator	1223	755	191	422	5.81765	0.174329
1119	1119_0	PG01	CP035265	EQH15_02465	PTS sugar transporter subunit IIC	1326	265	52	152	4.08078	0.380599
2006	2006_0	PG01	CP035265	EQH15_02470	DUF4838 domain-containing protein	1941	482	113	264	4.45748	0.229902
823	823_0	PG01	CP035265	EQH15_02475	PTS lactose/cellobiose transporter subunit IIA	345	119	36	77	5.1343	0.067866
84	84_0	PG01	CP035265	EQH15_02480	6-phospho-beta-galactosidase	1413	368	99	215	4.6234	0.130742
311	311_0	PG01	CP035265	EQH15_02485	PTS lactose transporter subunit IIBC	1680	400	118	216	4.50046	0.109819
1104	1104_0	PG01	CP035265	EQH15_02490	TrkH family potassium uptake protein	1440	7173	2183	4387	8.96221	0.0409967
733	733_0	PG01	CP035265	EQH15_02495	Trk system potassium transporter TrkA	1350	4034	960	2258	8.06407	0.220417
1154	1154_0	PG01	CP035265	EQH15_02500	DNA-directed RNA polymerase subunit delta	849	548	142	284	5.85713	0.171839
742	742_0	PG01	CP035265	EQH15_02505	ECF-type riboflavin transporter substrate-binding protein	549	438	127	257	6.27661	0.0770529
445	445_38	PG01	CP035265	EQH15_02510	hypothetical protein	303	373	130	201	6.94989	0.170552
1958	1958_0	PG01	CP035265	EQH15_02515	ABC transporter ATP-binding protein	1683	1833	517	1027	6.69017	0.103933
151	151_0	PG01	CP035265	EQH15_02520	energy-coupling factor transporter transmembrane protein EcfT	831	1277	537	839	7.45549	0.205985
1899	1899_0	PG01	CP035265	EQH15_02525	tRNA (cytidine(34)-2'-O)-methyltransferase	504	892	389	565	7.65917	0.249071
2078	2078_0	PG01	CP035265	EQH15_02530	ECF transporter S component	564	9535	5191	5741	10.9973	0.455944
1111	1111_0	PG01	CP035265	EQH15_02535	phosphatase PAP2 family protein	651	4146	1770	2602	9.49188	0.235125
1749	1749_0	PG01	CP035265	EQH15_02540	chromosome partitioning protein ParB	390	1343	547	785	8.54797	0.231516
847	847_0	PG01	CP035265	EQH15_02545	N-acetyltransferase	450	1171	439	698	8.11336	0.153155
135	135_0	PG01	CP035265	EQH15_02550	DNA-directed RNA polymerase subunit delta	603	3595	910	2204	9.13403	0.191328
1143	1143_0	PG01	CP035265	EQH15_02555	CTP synthase	1608	5264	2651	3559	8.64703	0.34578
1482	1482_0	PG01	CP035265	EQH15_02560	Na/Pi cotransporter family protein	1632	11864	4407	7990	9.64977	0.102803
560	560_0	PG01	CP035265	EQH15_02565	YSIRK-type signal peptide-containing protein	4980	695	336	442	4.04601	0.3333
832	832_0	PG01	CP035265	EQH15_02570	phosphoglycerate kinase	1197	5319	3168	4108	9.23254	0.45128
111	111_0	PG01	CP035265	EQH15_02575	aromatic acid exporter family protein	528	423	106	255	6.22544	0.194203
173	173_0	PG01	CP035265	EQH15_02580	MerR family transcriptional regulator	357	1953	415	1078	8.87532	0.307118
1189	1189_0	PG01	CP035265	EQH15_02585	type I glutamate--ammonia ligase	1347	21413	5178	11406	10.4593	0.207661
843	843_0	PG01	CP035265	EQH15_02590	glutamine synthetase	120	5243	1278	2643	11.8953	0.212115
2351	2351_0	PG01	CP035265	EQH15_02595	cell envelope	150	431	92	277	8.02171	0.352509
NA	NA	PG01	CP035265	EQH15_02600	restriction endonuclease subunit S	114	415	67	279	8.25041	0.605461
3185	3185_0	PG01	CP035265	EQH15_02605	restriction endonuclease subunit S	1320	596	152	384	5.43861	0.205735
1686	1686_0	PG01	CP035265	EQH15_02610	integrase	798	303	91	183	5.23622	0.0506856
1246	1246_0	PG01	CP035265	EQH15_02615	restriction endonuclease subunit S	606	339	118	190	5.83028	0.139259
2186	2186_0	PG01	CP035265	EQH15_02620	restriction endonuclease subunit S	1569	829	208	491	5.61703	0.188382
15	15_0	PG01	CP035265	EQH15_02625	SAM-dependent DNA methyltransferase	1464	520	123	313	5.02351	0.241324
1766	1766_0	PG01	CP035265	EQH15_02630	DEAD/DEAH box helicase	2334	1173	312	721	5.59073	0.151157
1483	1483_0	PG01	CP035265	EQH15_02635	hypothetical protein	201	36	15	12	4.02378	0.66184
1659	1659_0	PG01	CP035265	EQH15_02640	DUF2812 domain-containing protein	510	52	8	29	2.97936	0.572341
634	634_0	PG01	CP035265	EQH15_02645	heat-inducible transcriptional repressor HrcA	1035	13862	4137	8008	10.3523	0.0670702
569	569_0	PG01	CP035265	EQH15_02650	nucleotide exchange factor GrpE	525	6908	1306	3665	10.0663	0.392838
1362	1362_0	PG01	CP035265	EQH15_02655	molecular chaperone DnaK	1824	55989	20711	36873	11.7151	0.101482
667	667_0	PG01	CP035265	EQH15_02660	tRNA (guanine-N7)-methyltransferase	357	4221	1168	2914	10.2218	0.179096
410	410_0	PG01	CP035265	EQH15_02665	molecular chaperone DnaJ	1137	7186	2779	4762	9.45945	0.135635
496	496_0	PG01	CP035265	EQH15_02670	lysyl-tRNA synthetase	102	220	97	148	7.97873	0.238193
546	546_0	PG01	CP035265	EQH15_02675	hypothetical protein	288	733	330	457	8.191	0.282167
725	725_0	PG01	CP035265	EQH15_02680	HIT family protein	411	338	83	163	6.14613	0.22332
25	25_0	PG01	CP035265	EQH15_02685	ABC transporter ATP-binding protein	732	962	339	557	7.08406	0.123864
1381	1381_0	PG01	CP035265	EQH15_02690	ABC transporter permease	1050	3478	1544	2344	8.60182	0.243295
2152	2152_0	PG01	CP035265	EQH15_02695	helicase BlpT	330	287	70	164	6.30517	0.203991
1682	1682_0	PG01	CP035265	EQH15_02700	response regulator transcription factor	339	292	55	124	6.02423	0.400533
2119	2119_0	PG01	CP035265	EQH15_02705	response regulator transcription factor	738	1151	352	737	7.31131	0.0528632
1698	1698_0	PG01	CP035265	EQH15_02710	sensor histidine kinase	1341	1961	528	1243	7.15227	0.153086
1596	1596_0	PG01	CP035265	EQH15_02715	quorum-sensing system pheromone BlpC	156	167	42	92	6.60203	0.178663
874	874_0	PG01	CP035265	EQH15_02720	bacteriocin secretion accessory protein	1362	2579	718	1535	7.51088	0.10637
NA	NA	PG01	CP035265	EQH15_02725	peptide cleavage/export ABC transporter BlpA	2158	2425	539	1432	6.646	0.28671
2959	2959_0	PG01	CP035265	EQH15_02730	bacteriocin	204	42	7	25	4.06299	0.527743
2753	2753_0	PG01	CP035265	EQH15_02735	pncT	204	35	5	23	3.77341	0.696645
399	399_0	PG01	CP035265	EQH15_02740	hypothetical protein	165	41	9	21	4.39452	0.276865
NA	NA	PG01	CP035265	EQH15_02745	IS5 family transposase	800	413	114	232	5.60401	0.115133
2184	2184_0	PG01	CP035265	EQH15_02750	two-peptide bacteriocin subunit BlpM	255	4	2	1	0.459888	1.00233
626	626_0	PG01	CP035265	EQH15_02760	bacteriocin	210	27	9	18	3.77158	0.0428275
2655	2655_0	PG01	CP035265	EQH15_02765	ComC/BlpC family peptide pheromone/bacteriocin	234	49	11	35	4.31835	0.366007
363	363_0	PG01	CP035265	EQH15_02770	CPBP family intramembrane metalloprotease	690	435	148	240	5.98419	0.136949
2066	2066_0	PG01	CP035265	EQH15_02775	hypothetical protein	234	167	60	110	6.27453	0.0789909
NA	NA	PG01	CP035265	EQH15_02780	GNAT family N-acetyltransferase	69	37	2	20	4.85618	1.42819
692	692_1	PG01	CP035265	EQH15_02785	CPBP family intramembrane metalloprotease	612	359	132	236	6.00181	0.0970234
2100	2100_0	PG01	CP035265	EQH15_02790	aminoglycoside phosphotransferase	795	3169	941	2034	8.65209	0.0781465
2180	2180_0	PG01	CP035265	EQH15_02795	tRNA (guanosine(46)-N7)-methyltransferase TrmB	636	2011	571	1199	8.26091	0.0914476
172	172_0	PG01	CP035265	EQH15_02800	ribosome maturation factor RimP	480	1246	350	702	7.94389	0.104441
1904	1904_0	PG01	CP035265	EQH15_02805	transcription termination/antitermination protein NusA	1137	4387	1187	2555	8.51364	0.126153
1665	1665_0	PG01	CP035265	EQH15_02810	YlxR family protein	294	1018	246	633	8.3346	0.235168
298	298_0	PG01	CP035265	EQH15_02815	YlxQ-related RNA-binding protein	300	694	116	413	7.55435	0.525269
1928	1928_0	PG01	CP035265	EQH15_02820	translation initiation factor IF-2	2793	26093	5306	14800	9.63934	0.348429
1399	1399_0	PG01	CP035265	EQH15_02825	30S ribosome-binding factor RbfA	351	2741	641	1566	9.45143	0.237246
1158	1158_0	PG01	CP035265	EQH15_02830	hypothetical protein	816	23	7	13	1.45894	0.076492
NA	NA	PG01	CP035265	EQH15_02840	hypothetical protein	233	146	27	67	5.59366	0.401492
380	380_0	PG01	CP035265	EQH15_02845	DUF1858 domain-containing protein	234	176	27	65	5.66277	0.551585
550	550_0	PG01	CP035265	EQH15_02850	DUF438 domain-containing protein	1335	1869	560	1115	7.11167	0.0538555
2178	2178_0	PG01	CP035265	EQH15_02855	DUF1912 family protein	255	246	64	166	6.56574	0.213888
885	885_0	PG01	CP035265	EQH15_02860	helicase	396	722	315	411	7.6509	0.302368
1882	1882_0	PG01	CP035265	EQH15_02865	flavin reductase family protein	450	355	147	233	6.48564	0.193611
1512	1512_0	PG01	CP035265	EQH15_02870	N-acetyltransferase	558	811	331	530	7.35815	0.182996
1955	1955_0	PG01	CP035265	EQH15_02875	ribosome-binding factor A	963	827	264	586	6.51981	0.104016
2009	2009_0	PG01	CP035265	EQH15_02880	valine--tRNA ligase	2652	9335	4166	6066	8.67451	0.258707
507	507_0	PG01	CP035265	EQH15_02885	DUF3883 domain-containing protein	771	151	38	61	4.00268	0.319433
70	70_0	PG01	CP035265	EQH15_02890	cell filamentation protein Fic	804	207	61	128	4.67793	0.0684492
NA	NA	PG01	CP035265	EQH15_02895	IS3 family transposase	1251	130	61	77	3.57201	0.34062
2445	2445_0	PG01	CP035265	EQH15_02900	DNA primase	1068	111	44	79	3.57942	0.150656
2918	2918_0	PG01	CP035265	EQH15_02905	helicase	267	36	11	28	3.87245	0.203247
NA	NA	PG01	CP035265	EQH15_02910	helicase	1230	143	44	108	3.64786	0.175401
971	971_0	PG01	CP035265	EQH15_02915	PRD domain-containing protein	840	51	16	30	2.59977	0.0479481
36	36_0	PG01	CP035265	EQH15_02920	PTS beta-glucoside transporter subunit EIIBCA	1839	179	42	116	3.18757	0.27768
96	96_1	PG01	CP035265	EQH15_02925	glycoside hydrolase family 1 protein	1416	209	61	135	3.89161	0.0957204
1809	1809_0	PG01	CP035265	EQH15_02930	phenylalanine--tRNA ligase subunit alpha	1047	1614	457	1008	7.24545	0.104961
1353	1353_0	PG01	CP035265	EQH15_02935	N-acetyltransferase	510	721	191	501	7.13987	0.217236
432	432_0	PG01	CP035265	EQH15_02940	phenylalanine--tRNA ligase subunit beta	2403	8545	2570	5663	8.50888	0.0881178
1	1_2	PG01	CP035265	EQH15_02945	endonuclease/exonuclease/phosphatase family protein	1002	8687	3395	5905	9.93276	0.140238
NA	NA	PG01	CP035265	EQH15_02950	IS30 family transposase	448	22	5	17	2.26983	0.405093
2261	2261_0	PG01	CP035265	EQH15_02960	5-methyltetrahydropteroyltriglutamate-- homocysteine S-methyltransferase	2250	311	100	160	3.73405	0.165859
178	178_0	PG01	CP035265	EQH15_02965	methylenetetrahydrofolate reductase [NAD(P)H]	867	180	61	102	4.39269	0.113315
NA	NA	PG01	CP035265	EQH15_02970	5-methyltetrahydropteroyltriglutamate-- homocysteine methyltransferase	272	1047	503	942	8.99546	0.317316
443	443_0	PG01	CP035265	EQH15_02975	polyribonucleotide nucleotidyltransferase	2214	17241	4965	10422	9.57463	0.0821065
1035	1035_0	PG01	CP035265	EQH15_02980	serine O-acetyltransferase	618	3456	917	2327	9.10942	0.196723
464	464_0	PG01	CP035265	EQH15_02985	GNAT family N-acetyltransferase	885	6572	1929	4238	9.54635	0.0901929
NA	NA	PG01	CP035265	EQH15_02990	hypothetical protein	251	137	35	97	5.75844	0.257596
873	873_0	PG01	CP035265	EQH15_02995	cysteine--tRNA ligase	1344	8647	2318	5570	9.29529	0.164303
1347	1347_0	PG01	CP035265	EQH15_03000	Mini-ribonuclease 3	387	2724	881	1597	9.46994	0.0595301
1091	1091_0	PG01	CP035265	EQH15_03005	PucR family transcriptional regulator	885	5962	1976	4081	9.49293	0.0628347
1883	1883_0	PG01	CP035265	EQH15_03010	hypothetical protein	456	1199	229	729	7.81355	0.422324
1448	1448_0	PG01	CP035265	EQH15_03015	ABC transporter permease	1278	1557	350	963	6.79029	0.293284
425	425_0	PG01	CP035265	EQH15_03020	ABC transporter ATP-binding protein	648	1442	343	958	7.72099	0.278671
1179	1179_0	PG01	CP035265	EQH15_03025	ABC transporter permease	1380	5087	1133	3082	8.37318	0.29334
644	644_1	PG01	CP035265	EQH15_03030	response regulator transcription factor	657	749	184	490	6.76417	0.244221
1774	1774_0	PG01	CP035265	EQH15_03035	HAMP domain-containing histidine kinase	1329	2224	745	1523	7.48903	0.0620971
2143	2143_0	PG01	CP035265	EQH15_03040	fructose-bisphosphate aldolase	882	15645	6689	10666	11.0102	0.210268
1616	1616_0	PG01	CP035265	EQH15_03045	oxidoreductase	1203	659	200	414	5.78898	0.0495303
2345	2345_0	PG01	CP035265	EQH15_03050	hypothetical protein	195	39	7	29	4.16382	0.570317
1663	1663_0	PG01	CP035265	EQH15_03055	amino acid ABC transporter permease	660	67	18	43	3.30868	0.160698
182	182_0	PG01	CP035265	EQH15_03060	amino acid ABC transporter permease	678	117	29	78	4.05368	0.246629
1931	1931_0	PG01	CP035265	EQH15_03065	transporter substrate-binding domain-containing protein	765	99	38	78	3.92915	0.171182
1793	1793_0	PG01	CP035265	EQH15_03070	amino acid ABC transporter ATP-binding protein	759	136	49	87	4.26799	0.0867965
1808	1808_0	PG01	CP035265	EQH15_03075	single-stranded-DNA-specific exonuclease RecJ	2235	2498	645	1395	6.68344	0.15967
349	349_0	PG01	CP035265	EQH15_03080	ribonuclease J	1662	10200	2708	5770	9.16009	0.139661
1140	1140_0	PG01	CP035265	EQH15_03085	esterase family protein	780	1486	513	918	7.64104	0.0659342
1561	1561_0	PG01	CP035265	EQH15_03090	peptidoglycan bridge formation alanyltransferase MurM	1221	1617	400	1048	6.97919	0.233876
186	186_0	PG01	CP035265	EQH15_03095	peptidoglycan bridge formation alanyltransferase MurN	1233	1662	466	1031	7.04386	0.110616
1260	1260_0	PG01	CP035265	EQH15_03100	matrixin family metalloprotease	702	5984	1832	3543	9.72453	0.0463958
819	819_0	PG01	CP035265	EQH15_03105	excinuclease ABC subunit UvrC	1845	2458	804	1442	7.07423	0.0645672
1028	1028_0	PG01	CP035265	EQH15_03110	metallophosphoesterase	834	954	242	563	6.7349	0.178688
2110	2110_0	PG01	CP035265	EQH15_03115	amino acid ABC transporter substrate-binding protein	801	1187	344	756	7.20912	0.094172
1264	1264_0	PG01	CP035265	EQH15_03120	nitroreductase family protein	606	2146	496	1314	8.33819	0.266371
314	314_0	PG01	CP035265	EQH15_03125	dipeptidase PepV	1401	10430	3326	6151	9.54688	0.0492066
778	778_0	PG01	CP035265	EQH15_03130	uracil-DNA glycosylase family protein	579	1338	403	819	7.84956	0.0488469
NA	NA	PG01	CP035265	EQH15_03135	hypothetical protein	193	425	147	279	7.88016	0.051773
548	548_0	PG01	CP035265	EQH15_03140	rhodanese-like domain-containing protein	153	260	61	149	7.25428	0.23525
548	548_1	PG01	CP035265	EQH15_03145	rhodanese-like domain-containing protein	120	671	244	390	9.1901	0.14484
1901	1901_0	PG01	CP035265	EQH15_03150	branched-chain amino acid transport system II carrier protein	1341	13874	3980	8549	9.99188	0.0895162
277	277_0	PG01	CP035265	EQH15_03155	M42 family peptidase	1038	2190	865	1443	7.88403	0.153923
1739	1739_0	PG01	CP035265	EQH15_03160	HIT family protein	462	1372	516	968	8.38654	0.116209
1693	1693_0	PG01	CP035265	EQH15_03165	D-alanyl-D-alanine carboxypeptidase family protein	717	1759	457	1102	7.87591	0.177842
1203	1203_0	PG01	CP035265	EQH15_03170	50S ribosomal protein L11	426	21088	9013	13125	12.4469	0.239628
799	799_0	PG01	CP035265	EQH15_03175	50S ribosomal protein L1	690	58187	21831	39341	13.1925	0.11002
645	645_3	PG01	CP035265	EQH15_03180	maturase	204	138	51	87	6.18978	0.113103
445	445_1	PG01	CP035265	EQH15_03185	hypothetical protein	246	122	86	114	6.24169	0.564931
317	317_0	PG01	CP035265	EQH15_03190	hypothetical protein	363	101	56	87	5.25325	0.393422
781	781_0	PG01	CP035265	EQH15_03195	hypothetical protein	246	97	26	66	5.29331	0.194861
991	991_1	PG01	CP035265	EQH15_03200	ATP-binding cassette domain-containing protein	993	3209	987	1917	8.33174	0.0404525
1302	1302_0	PG01	CP035265	EQH15_03205	antibiotic ABC transporter permease	819	5623	2405	3534	9.60187	0.236068
837	837_0	PG01	CP035265	EQH15_03210	multidrug ABC transporter permease	786	5915	2391	3744	9.7105	0.186154
495	495_0	PG01	CP035265	EQH15_03215	GNAT family acetyltransferase	219	573	185	352	8.06386	0.0198921
2209	2209_0	PG01	CP035265	EQH15_03220	N-acetyltransferase	246	696	240	465	8.2487	0.0541081
NA	NA	PG01	CP035265	EQH15_03230	UDP-galactopyranose mutase	81	55	27	49	6.49804	0.325051
1191	1191_0	PG01	CP035265	EQH15_03235	LPXTG cell wall anchor domain-containing protein	6432	3667	954	1792	5.65172	0.19561
239	239_2	PG01	CP035265	EQH15_03240	PTS sugar transporter subunit IIA	498	29	8	21	2.57767	0.214214
3267	3267_1	PG01	CP035265	EQH15_03245	PTS sugar transporter subunit IIB	306	18	9	20	3.08411	0.430852
699	699_0	PG01	CP035265	EQH15_03250	PTS galactitol transporter subunit IIC	1476	163	96	128	3.90466	0.440192
NA	NA	PG01	CP035265	EQH15_03255	chlorohydrolase	66	19	7	16	5.09494	0.211411
1090	1090_0	PG01	CP035265	EQH15_03260	DUF4982 domain-containing protein	6702	1898	837	1228	5.03101	0.250343
NA	NA	PG01	CP035265	EQH15_03265	hypothetical protein	345	50	30	44	4.36052	0.449181
455	455_6	PG01	CP035265	EQH15_03270	transposase	249	22	18	12	3.56568	0.841581
323	323_0	PG01	CP035265	EQH15_03275	transposase	246	36	14	17	3.86664	0.344357
322	322_0	PG01	CP035265	EQH15_03280	DUF3397 domain-containing protein	360	831	328	546	8.01206	0.154075
NA	NA	PG01	CP035265	EQH15_03285	TIGR01212 family radical SAM protein	957	527	92	318	5.51123	0.494237
233	233_0	PG01	CP035265	EQH15_03290	methyltransferase domain-containing protein	564	448	88	232	6.02295	0.359621
1089	1089_0	PG01	CP035265	EQH15_03295	hypothetical protein	255	280	85	167	6.76735	0.0467317
2054	2054_0	PG01	CP035265	EQH15_03300	sodium:proton antiporter	2055	3725	1064	2343	7.4868	0.100539
1890	1890_0	PG01	CP035265	EQH15_03305	YihY/virulence factor BrkB family protein	876	1699	591	1066	7.67795	0.0646436
732	732_0	PG01	CP035265	EQH15_03310	cytochrome c biogenesis protein CcdA	711	408	114	252	5.80807	0.112004
532	532_0	PG01	CP035265	EQH15_03315	redoxin domain-containing protein	567	206	45	131	5.0443	0.328592
450	450_0	PG01	CP035265	EQH15_03320	peptide-methionine (R)-S-oxide reductase	1113	442	97	278	5.16959	0.320051
NA	NA	PG01	CP035265	EQH15_03325	hypothetical protein	192	186	56	121	6.62441	0.075004
236	236_0	PG01	CP035265	EQH15_03330	response regulator transcription factor	738	1140	362	727	7.31359	0.0209677
1322	1322_0	PG01	CP035265	EQH15_03335	sensor histidine kinase	1692	3507	1117	2174	7.72559	0.0105015
714	714_0	PG01	CP035265	EQH15_03340	TIGR01440 family protein	585	2912	809	1615	8.87032	0.114865
69	69_1	PG01	CP035265	EQH15_03345	LPXTG cell wall anchor domain-containing protein	6228	42536	9575	24361	9.24094	0.268354
1458	1458_0	PG01	CP035265	EQH15_03350	aminodeoxychorismate synthase component I	1722	2041	587	1209	6.84833	0.0817954
2155	2155_0	PG01	CP035265	EQH15_03355	alpha/beta hydrolase	618	477	132	296	6.23334	0.121633
976	976_0	PG01	CP035265	EQH15_03360	N-acetylmuramoyl-L-alanine amidase family protein	759	661	162	391	6.32608	0.207147
1553	1553_0	PG01	CP035265	EQH15_03365	ROK family glucokinase	960	2687	933	1530	8.15963	0.125607
1806	1806_0	PG01	CP035265	EQH15_03370	thymidylate synthase	840	2427	776	1544	8.21911	0.0143997
378	378_0	PG01	CP035265	EQH15_03375	DUF3042 family protein	171	991	430	656	9.38922	0.229535
2124	2124_0	PG01	CP035265	EQH15_03380	tRNA (adenosine(37)-N6)-dimethylallyltransferase MiaA	885	984	280	586	6.75356	0.0897322
683	683_0	PG01	CP035265	EQH15_03385	GTPase HflX	1239	2796	838	1575	7.77298	0.0801993
118	118_0	PG01	CP035265	EQH15_03390	cystathionine beta-lyase	624	1570	451	952	7.94496	0.0845692
1977	1977_0	PG01	CP035265	EQH15_03395	ribonuclease Z	930	5338	1447	3049	9.07817	0.124701
636	636_0	PG01	CP035265	EQH15_03400	SDR family oxidoreductase	756	3968	1511	2517	9.16299	0.135622
33	33_0	PG01	CP035265	EQH15_03405	LysR family transcriptional regulator	909	1595	436	932	7.38334	0.118686
2362	2362_0	PG01	CP035265	EQH15_03410	DUF910 family protein	222	52	14	29	4.44842	0.13173
652	652_0	PG01	CP035265	EQH15_03415	rhodanese-like domain-containing protein	381	691	191	437	7.47441	0.130228
285	285_0	PG01	CP035265	EQH15_03420	hypothetical protein	198	319	119	220	7.48942	0.107112
1364	1364_0	PG01	CP035265	EQH15_03425	16S rRNA pseudouridine(516) synthase	726	221	64	117	4.83651	0.124839
35	35_0	PG01	CP035265	EQH15_03430	translational GTPase TypA	1842	21495	6499	13053	10.1838	0.0457538
1263	1263_0	PG01	CP035265	EQH15_03435	DUF3165 family protein	255	5372	1737	3651	11.1225	0.063787
NA	NA	PG01	CP035265	EQH15_03440	lactococcin 972 family bacteriocin	348	59	25	48	4.38179	0.222028
389	389_2	PG01	CP035265	EQH15_03445	bacteriocin-associated integral membrane family protein	2022	355	132	224	4.24715	0.117843
81	81_9	PG01	CP035265	EQH15_03450	ABC transporter ATP-binding protein	642	168	60	97	4.76085	0.135724
395	395_0	PG01	CP035265	EQH15_03455	UDP-N-acetylmuramoyl-L-alanine--D-glutamate ligase	1353	2944	1088	1791	7.85815	0.130043
1136	1136_0	PG01	CP035265	EQH15_03460	UDP-N-acetylglucosamine--N-acetylmuramyl- (pentapeptide) pyrophosphoryl-undecaprenol N-acetylglucosamine transferase	1059	1945	770	1234	7.66689	0.167886
1788	1788_0	PG01	CP035265	EQH15_03465	cell division protein FtsQ/DivIB	1221	3579	809	2133	8.04173	0.275656
NA	NA	PG01	CP035265	EQH15_03470	peptidase M50 family protein	850	563	121	354	5.89741	0.337328
NA	NA	PG01	CP035265	EQH15_03475	ThiF family adenylyltransferase	189	57	9	37	4.62942	0.60787
NA	NA	PG01	CP035265	EQH15_03480	ThiF family adenylyltransferase	1147	507	131	413	5.52701	0.346653
NA	NA	PG01	CP035265	EQH15_03485	ABC transporter ATP-binding protein	826	547	166	377	6.1072	0.110519
2198	2198_0	PG01	CP035265	EQH15_03490	hypothetical protein	549	701	204	394	6.93616	0.0890577
NA	NA	PG01	CP035265	EQH15_03495	IS30 family transposase	93	188	42	106	7.47336	0.271195
1603	1603_0	PG01	CP035265	EQH15_03500	orotidine-5'-phosphate decarboxylase	702	638	235	391	6.60057	0.123417
2142	2142_0	PG01	CP035265	EQH15_03505	orotate phosphoribosyltransferase	633	971	428	601	7.44685	0.267743
942	942_1	PG01	CP035265	EQH15_03510	hypothetical protein	351	368	134	268	6.88416	0.113904
202	202_0	PG01	CP035265	EQH15_03515	hypothetical protein	765	563	209	387	6.35511	0.103526
1702	1702_0	PG01	CP035265	EQH15_03520	hypothetical protein	753	614	147	373	6.23267	0.234364
446	446_0	PG01	CP035265	EQH15_03525	hypothetical protein	705	426	112	268	5.86215	0.169673
1743	1743_0	PG01	CP035265	EQH15_03530	ABC transporter ATP-binding protein	648	154	29	87	4.30363	0.410081
579	579_0	PG01	CP035265	EQH15_03535	transporter substrate-binding domain-containing protein	702	276	74	136	5.13406	0.182829
2717	2717_0	PG01	CP035265	EQH15_03540	ABC transporter substrate-binding protein	237	102	18	60	5.14858	0.476143
NA	NA	PG01	CP035265	EQH15_03545	amino acid ABC transporter ATP-binding protein	758	460	140	261	5.88908	0.0738113
855	855_1	PG01	CP035265	EQH15_03550	amino acid ABC transporter permease	678	103	32	79	4.04586	0.182957
822	822_0	PG01	CP035265	EQH15_03555	amino acid ABC transporter permease	681	183	45	107	4.62574	0.201706
1359	1359_0	PG01	CP035265	EQH15_03560	lactate oxidase	147	17	3	10	3.25269	0.476143
149	149_0	PG01	CP035265	EQH15_03565	lysine--tRNA ligase	1491	14606	5362	9411	10.0532	0.100093
NA	NA	PG01	CP035265	EQH15_03570	GNAT family N-acetyltransferase	69	14	4	11	4.43465	0.251421
165	165_0	PG01	CP035265	EQH15_03575	L-lactate oxidase	1137	2296	1568	1632	8.12057	0.58142
1053	1053_0	PG01	CP035265	EQH15_03580	TenA family protein	669	333	168	193	5.85643	0.411513
496	496_5	PG01	CP035265	EQH15_03585	lysyl-tRNA synthetase	120	173	148	114	7.70634	0.794515
2404	2404_0	PG01	CP035265	EQH15_03590	hydroxyethylthiazole kinase	783	292	84	145	5.09539	0.169866
1382	1382_0	PG01	CP035265	EQH15_03595	thiamine phosphate synthase	630	102	35	82	4.20812	0.184588
2698	2698_0	PG01	CP035265	EQH15_03600	hypothetical protein	207	33	10	22	4.03601	0.0867399
1259	1259_0	PG01	CP035265	EQH15_03605	cobalt ABC transporter permease	561	110	65	69	4.62647	0.506102
301	301_0	PG01	CP035265	EQH15_03610	ABC transporter ATP-binding protein	1386	366	142	172	4.71477	0.346503
1092	1092_0	PG01	CP035265	EQH15_03615	cobalt ABC transporter permease	651	141	91	90	4.82079	0.572415
1247	1247_0	PG01	CP035265	EQH15_03620	thiaminase II	693	153	86	97	4.77872	0.460066
1006	1006_0	PG01	CP035265	EQH15_03625	energy coupling factor transporter S component ThiW	525	121	69	99	4.97032	0.412375
951	951_0	PG01	CP035265	EQH15_03630	hydroxyethylthiazole kinase	804	187	112	104	4.82142	0.574248
1106	1106_0	PG01	CP035265	EQH15_03635	thiamine phosphate synthase	633	123	71	72	4.56891	0.51793
711	711_0	PG01	CP035265	EQH15_03640	bifunctional hydroxymethylpyrimidine kinase/phosphomethylpyrimidine kinase	792	1516	653	828	7.69505	0.316987
1593	1593_0	PG01	CP035265	EQH15_03645	CopY/TcrY family copper transport repressor	396	45	14	22	3.4111	0.19621
1813	1813_0	PG01	CP035265	EQH15_03650	cupredoxin domain-containing protein	372	36	14	27	3.49247	0.152344
1325	1325_0	PG01	CP035265	EQH15_03655	heavy metal translocating P-type ATPase	2244	302	122	188	3.89696	0.192612
886	886_0	PG01	CP035265	EQH15_03660	pyruvate oxidase	1776	23617	12867	15081	10.6796	0.431184
1535	1535_0	PG01	CP035265	EQH15_03665	VOC family protein	348	644	341	437	7.84998	0.385969
NA	NA	PG01	CP035265	EQH15_03670	IS630 family transposase	242	16	3	5	2.17101	0.528642
615	615_0	PG01	CP035265	EQH15_03675	glycosyl hydrolase family protein	282	28	9	6	2.83544	0.895217
1967	1967_0	PG01	CP035265	EQH15_03680	mannose-6-phosphate isomerase, class I	945	240	120	155	4.93337	0.35536
NA	NA	PG01	CP035265	EQH15_03685	sodium-dependent transporter	918	2348	818	1523	8.09385	0.0568614
1489	1489_13	PG01	CP035265	EQH15_03690	IS5 family transposase	369	693	185	394	7.45681	0.135612
2425	2425_0	PG01	CP035265	EQH15_03695	DUF1697 domain-containing protein	246	500	113	309	7.53087	0.288509
937	937_0	PG01	CP035265	EQH15_03700	NAD(P)/FAD-dependent oxidoreductase	1173	1566	457	949	7.03798	0.0720914
1414	1414_0	PG01	CP035265	EQH15_03705	DegV family protein	846	17956	5011	10027	10.9679	0.110452
1423	1423_0	PG01	CP035265	EQH15_03710	TetR/AcrR family transcriptional regulator	558	169	63	118	5.08372	0.108744
1050	1050_0	PG01	CP035265	EQH15_03715	deoxycytidylate deaminase	468	221	79	120	5.5834	0.181306
1397	1397_0	PG01	CP035265	EQH15_03720	uracil phosphoribosyltransferase	630	1170	326	813	7.55774	0.178142
606	606_0	PG01	CP035265	EQH15_03725	ATP-dependent Clp protease proteolytic subunit	591	2764	840	1780	8.89538	0.0613192
132	132_0	PG01	CP035265	EQH15_03730	Clp protease	99	6	1	2	2.01987	0.538782
1213	1213_0	PG01	CP035265	EQH15_03735	DUF2129 domain-containing protein	249	179	47	99	6.05016	0.14898
426	426_0	PG01	CP035265	EQH15_03740	ABC transporter substrate-binding protein	1161	3182	920	2153	8.1242	0.132073
799	799_1	PG01	CP035265	EQH15_03745	branched-chain amino acid ABC transporter permease	870	1050	381	615	6.98079	0.138118
420	420_0	PG01	CP035265	EQH15_03750	branched-chain amino acid ABC transporter permease	957	1379	471	951	7.28596	0.0678296
2095	2095_0	PG01	CP035265	EQH15_03755	ABC transporter ATP-binding protein	765	1113	365	737	7.26076	0.038402
719	719_0	PG01	CP035265	EQH15_03760	ABC transporter ATP-binding protein	711	1491	515	955	7.79715	0.0520211
798	798_0	PG01	CP035265	EQH15_03765	CBS domain-containing protein	657	179	72	128	4.97907	0.16092
1160	1160_0	PG01	CP035265	EQH15_03770	peptide chain release factor 2	72	13	4	12	4.37945	0.341009
677	677_0	PG01	CP035265	EQH15_03775	cell division ATP-binding protein FtsE	693	2298	694	1186	8.28981	0.144786
1168	1168_0	PG01	CP035265	EQH15_03780	ABC transporter permease	927	7887	2704	4583	9.76722	0.101634
1294	1294_0	PG01	CP035265	EQH15_03785	PTS glucose/maltose transporter subunit IIBCA	2181	4524	1767	2961	7.85091	0.14652
212	212_0	PG01	CP035265	EQH15_03790	hydrolase	816	266	117	164	5.20955	0.267731
3447	3447_0	PG01	CP035265	EQH15_03795	YSIRK-type signal peptide-containing protein	3447	5490	2456	3782	7.55966	0.244435
147	147_0	PG01	CP035265	EQH15_03800	DEAD/DEAH box helicase	1344	4351	1216	2519	8.27316	0.102856
159	159_0	PG01	CP035265	EQH15_03805	methionine adenosyltransferase	1191	20278	6006	12445	10.724	0.0624701
2226	2226_0	PG01	CP035265	EQH15_03810	dihydroorotate dehydrogenase	129	221	69	145	7.46846	0.0539056
259	259_0	PG01	CP035265	EQH15_03815	dihydroorotate oxidase	936	2892	1038	1829	8.36864	0.0875398
797	797_0	PG01	CP035265	EQH15_03820	DNA polymerase III subunit delta	1038	4493	1516	2735	8.80693	0.056706
2218	2218_0	PG01	CP035265	EQH15_03825	superoxide dismutase [Mn]	606	3841	1855	2423	9.54675	0.33571
108	108_0	PG01	CP035265	EQH15_03830	DUF1027 domain-containing protein	531	603	129	357	6.64401	0.31901
2509	2509_0	PG01	CP035265	EQH15_03835	23S rRNA (adenine(2503)-C(2))-methyltransferase RlmN	1086	3330	731	1923	8.07749	0.290708
199	199_0	PG01	CP035265	EQH15_03840	VanZ family protein	483	1316	388	792	8.06877	0.0638713
701	701_0	PG01	CP035265	EQH15_03845	ABC-F family ATP-binding cassette domain-containing protein	1542	7779	2324	4781	8.97394	0.0558459
288	288_0	PG01	CP035265	EQH15_03850	peptidylprolyl isomerase	804	1963	953	1294	8.19412	0.323584
1108	1108_0	PG01	CP035265	EQH15_03855	hypothetical protein	213	32	7	10	3.42929	0.504881
NA	NA	PG01	CP035265	EQH15_03860	hypothetical protein	264	33	16	22	3.91112	0.318823
366	366_0	PG01	CP035265	EQH15_03865	hypothetical protein	201	3	1	3	0.859832	0.373553
340	340_0	PG01	CP035265	EQH15_03870	30S ribosomal protein S16	273	1977	966	1504	9.83467	0.300882
1466	1466_0	PG01	CP035265	EQH15_03875	KH domain-containing protein	240	5648	2747	3723	11.4638	0.325106
NA	NA	PG01	CP035265	EQH15_03880	nucleotide pyrophosphohydrolase	244	31	7	19	3.52666	0.28609
2087	2087_0	PG01	CP035265	EQH15_03885	alpha/beta hydrolase	789	1774	415	1039	7.66727	0.242521
21	21_0	PG01	CP035265	EQH15_03890	ribosome maturation factor RimM	519	715	169	520	7.06967	0.335701
368	368_0	PG01	CP035265	EQH15_03895	tRNA (guanosine(37)-N1)-methyltransferase TrmD	720	2565	655	1566	8.39338	0.182643
1254	1254_0	PG01	CP035265	EQH15_03900	hypothetical protein	339	1139	282	681	8.28397	0.201719
659	659_0	PG01	CP035265	EQH15_03905	hypothetical protein	321	822	290	498	8.06878	0.0947195
1231	1231_0	PG01	CP035265	EQH15_03910	hypothetical protein	240	509	123	337	7.65757	0.263887
NA	NA	PG01	CP035265	EQH15_03915	chlorohydrolase	129	296	94	205	7.92419	0.087542
1452	1452_0	PG01	CP035265	EQH15_03920	biotin transporter BioY	537	2538	803	1890	8.99976	0.149475
1098	1098_0	PG01	CP035265	EQH15_03925	glutathione-disulfide reductase	1347	3340	1655	1898	8.15488	0.407102
936	936_0	PG01	CP035265	EQH15_03930	efflux RND transporter periplasmic adaptor subunit	1200	712	156	381	5.67035	0.279292
246	246_0	PG01	CP035265	EQH15_03935	ABC transporter ATP-binding protein	702	495	117	305	6.02369	0.250074
542	542_0	PG01	CP035265	EQH15_03940	FtsX-like permease family protein	1260	2148	544	1221	7.29173	0.174305
574	574_0	PG01	CP035265	EQH15_03945	methionine--tRNA ligase	1998	8364	2577	5280	8.73249	0.0391151
445	445_20	PG01	CP035265	EQH15_03950	hypothetical protein	192	16	8	18	3.59259	0.437922
1503	1503_0	PG01	CP035265	EQH15_03955	PadR family transcriptional regulator	324	74	41	57	4.91436	0.395228
156	156_0	PG01	CP035265	EQH15_03960	hypothetical protein	816	718	358	450	6.7103	0.364989
1217	1217_0	PG01	CP035265	EQH15_03965	aldo/keto reductase family oxidoreductase	927	284	73	142	4.76092	0.189195
152	152_0	PG01	CP035265	EQH15_03970	DUF2829 domain-containing protein	237	74	18	49	4.89686	0.258533
2355	2355_0	PG01	CP035265	EQH15_03975	3-oxoacyl-ACP reductase	699	1092	297	665	7.23319	0.129871
2150	2150_0	PG01	CP035265	EQH15_03980	NUDIX domain-containing protein	480	1474	337	894	8.12277	0.272013
1697	1697_0	PG01	CP035265	EQH15_03985	GNAT family N-acetyltransferase	729	1275	238	761	7.20542	0.434621
2311	2311_0	PG01	CP035265	EQH15_03990	PEP-utilizing enzyme, TIM barrel domain protein	876	1776	382	1098	7.50362	0.329844
1340	1340_0	PG01	CP035265	EQH15_03995	ASCH domain-containing protein	441	1393	303	781	8.10172	0.291428
786	786_0	PG01	CP035265	EQH15_04000	aminopeptidase	2547	38505	15577	27077	10.7679	0.16434
409	409_0	PG01	CP035265	EQH15_04005	response regulator transcription factor	675	4006	1206	2150	9.14686	0.11416
208	208_0	PG01	CP035265	EQH15_04010	HAMP domain-containing histidine kinase	1335	21863	6296	12733	10.6292	0.0825349
1556	1556_0	PG01	CP035265	EQH15_04015	DUF3270 family protein	288	3533	1160	2196	10.3067	0.021905
1886	1886_0	PG01	CP035265	EQH15_04020	U32 family peptidase	930	4112	1628	2687	8.94859	0.158047
2153	2153_0	PG01	CP035265	EQH15_04025	hypothetical protein	189	206	97	142	7.03739	0.285592
1785	1785_0	PG01	CP035265	EQH15_04030	bifunctional DnaQ family exonuclease/ATP-dependent helicase	2451	3632	1389	2257	7.33061	0.147806
1725	1725_0	PG01	CP035265	EQH15_04035	FtsW/RodA/SpoVE family cell cycle protein	1224	2759	1132	1736	7.97557	0.200969
685	685_0	PG01	CP035265	EQH15_04040	DJ-1 family protein	555	1672	698	1106	8.42642	0.198059
110	110_0	PG01	CP035265	EQH15_04045	HAD family hydrolase	573	1589	345	927	7.93211	0.302439
264	264_0	PG01	CP035265	EQH15_04050	DNA topoisomerase (ATP-hydrolyzing) subunit B	1947	10823	3099	6429	9.07713	0.0849908
1080	1080_0	PG01	CP035265	EQH15_04055	septation ring formation regulator EzrA	1728	8264	2066	5045	8.80798	0.200184
NA	NA	PG01	CP035265	EQH15_04060	hypothetical protein	224	1036	416	674	9.01817	0.170948
44	44_10	PG01	CP035265	EQH15_04065	hypothetical protein	126	838	353	552	9.57125	0.206634
NA	NA	PG01	CP035265	EQH15_04070	IS66 family insertion sequence hypothetical protein	75	108	39	71	7.28877	0.0830094
321	321_0	PG01	CP035265	EQH15_04075	transposase	237	274	123	181	7.07896	0.258145
498	498_0	PG01	CP035265	EQH15_04080	DUF1827 family protein	300	649	274	425	7.94923	0.210252
1994	1994_0	PG01	CP035265	EQH15_04085	NUDIX domain-containing protein	408	161	97	114	5.70306	0.479592
NA	NA	PG01	CP035265	EQH15_04090	IS630 family transposase	851	868	259	501	6.6369	0.0675527
2160	2160_0	PG01	CP035265	EQH15_04095	ATP-dependent Clp protease ATP-binding subunit	2259	10019	3411	5431	8.79058	0.151477
648	648_0	PG01	CP035265	EQH15_04100	DUF1797 family protein	231	668	162	359	8.00629	0.205129
864	864_0	PG01	CP035265	EQH15_04105	amino acid ABC transporter permease	684	760	264	452	6.84787	0.0945061
488	488_0	PG01	CP035265	EQH15_04110	amino acid ABC transporter ATP-binding protein	735	509	241	333	6.36057	0.305422
1479	1479_0	PG01	CP035265	EQH15_04115	bifunctional methylenetetrahydrofolate dehydrogenase/methenyltetrahydrofolate cyclohydrolase	921	892	331	530	6.681	0.146816
575	575_0	PG01	CP035265	EQH15_04120	NAD(P)H-hydrate dehydratase	873	691	234	391	6.32238	0.113998
2	2_0	PG01	CP035265	EQH15_04125	ribose-5-phosphate isomerase RpiA	684	480	177	294	6.22778	0.124636
1884	1884_0	PG01	CP035265	EQH15_04130	phosphopentomutase	1212	3356	1343	2290	8.29937	0.15801
1945	1945_0	PG01	CP035265	EQH15_04135	DUF1697 domain-containing protein	543	863	332	580	7.47216	0.129314
973	973_0	PG01	CP035265	EQH15_04140	purine-nucleoside phosphorylase	810	1993	679	1118	7.95736	0.124617
2176	2176_0	PG01	CP035265	EQH15_04145	hypothetical protein	231	640	201	386	8.12431	0.0298736
101	101_0	PG01	CP035265	EQH15_04150	topology modulation protein	1023	1666	549	1072	7.41196	0.0193469
101	101_4	PG01	CP035265	EQH15_04155	platelet aggregation factor Sm-hPAF	576	1361	571	950	8.10418	0.191923
1718	1718_0	PG01	CP035265	EQH15_04160	hemolysin	512	1385	462	839	8.12089	0.0516319
2435	2435_0	PG01	CP035265	EQH15_04165	hypothetical protein	207	201	94	155	6.92134	0.269351
1476	1476_0	PG01	CP035265	EQH15_04170	purine-nucleoside phosphorylase	711	1036	406	730	7.3785	0.14208
1823	1823_0	PG01	CP035265	EQH15_04175	DNA topology modulation protein	525	493	182	374	6.75145	0.14032
899	899_0	PG01	CP035265	EQH15_04180	30S ribosomal protein S20	237	8828	3283	7928	12.146	0.259204
1147	1147_0	PG01	CP035265	EQH15_04185	type I pantothenate kinase	921	538	180	344	5.93704	0.0273772
2480	2480_0	PG01	CP035265	EQH15_04190	hypothetical protein	405	12	1	5	0.761427	1.00003
1175	1175_0	PG01	CP035265	EQH15_04195	class I SAM-dependent methyltransferase	591	212	50	150	5.11409	0.320713
1764	1764_0	PG01	CP035265	EQH15_04200	pyrimidine-nucleoside phosphorylase	1278	1318	254	769	6.44779	0.400597
418	418_0	PG01	CP035265	EQH15_04205	deoxyribose-phosphate aldolase	663	986	254	618	7.14991	0.185109
1443	1443_0	PG01	CP035265	EQH15_04210	cytidine deaminase	390	1504	496	858	8.59812	0.0918982
913	913_0	PG01	CP035265	EQH15_04215	BMP family ABC transporter substrate-binding protein	1053	6546	3244	4063	9.52338	0.364048
347	347_0	PG01	CP035265	EQH15_04220	ABC transporter ATP-binding protein	1536	3552	1132	2234	7.89078	0.00931126
305	305_0	PG01	CP035265	EQH15_04225	ABC transporter permease	1059	5144	2336	3263	9.13592	0.282211
5	5_0	PG01	CP035265	EQH15_04230	ABC transporter permease	957	4786	1697	3085	9.06668	0.0717333
NA	NA	PG01	CP035265	EQH15_04235	IS3 family transposase	1339	425	122	257	4.95653	0.0846663
NA	NA	PG01	CP035265	EQH15_04240	transposase	1307	2954	895	1641	7.77372	0.0889132
1121	1121_0	PG01	CP035265	EQH15_04245	glycerol-3-phosphate 1-O-acyltransferase PlsY	642	4694	1483	2858	9.53171	0.0229705
264	264_1	PG01	CP035265	EQH15_04250	DNA topoisomerase IV subunit B	1944	4880	1569	3074	8.01416	0.00312798
356	356_0	PG01	CP035265	EQH15_04255	DNA topoisomerase IV subunit A	2472	10916	3385	6961	8.8175	0.0392791
754	754_0	PG01	CP035265	EQH15_04260	branched-chain amino acid aminotransferase	1023	2878	996	1887	8.23323	0.0520202
887	887_0	PG01	CP035265	EQH15_04265	peptide ABC transporter substrate-binding protein	705	1855	516	1252	8.04558	0.160472
266	266_0	PG01	CP035265	EQH15_04270	DUF969 domain-containing protein	711	2124	512	1179	8.06584	0.209858
1876	1876_0	PG01	CP035265	EQH15_04275	DUF979 domain-containing protein	924	3032	919	1996	8.39345	0.0777022
331	331_1	PG01	CP035265	EQH15_04280	pyroglutamyl-peptidase I	645	1947	663	1242	8.31387	0.0414463
2025	2025_0	PG01	CP035265	EQH15_04285	DUF2969 domain-containing protein	231	441	104	273	7.46177	0.253739
134	134_0	PG01	CP035265	EQH15_04300	30S ribosomal protein S1	1203	45484	14399	30396	11.9479	0.0598364
NA	NA	PG01	CP035265	EQH15_04305	ISL3 family transposase	1327	2153	895	1266	7.47494	0.244802
2028	2028_0	PG01	CP035265	EQH15_04310	GAF domain-containing protein	498	599	143	380	6.81295	0.253605
515	515_0	PG01	CP035265	EQH15_04315	DNA polymerase III subunit gamma/tau	1656	6706	2068	4074	8.66658	0.0330018
312	312_0	PG01	CP035265	EQH15_04320	DUF3272 family protein	195	802	270	616	8.84393	0.152188
1976	1976_0	PG01	CP035265	EQH15_04325	Fe-S cluster assembly ATPase SufC	771	1365	452	776	7.47525	0.0969798
1068	1068_0	PG01	CP035265	EQH15_04330	Fe-S cluster assembly protein SufD	1263	3445	1520	2026	8.25312	0.293556
2358	2358_0	PG01	CP035265	EQH15_04335	cysteine desulfurase	1227	3743	1735	2153	8.4276	0.345894
724	724_0	PG01	CP035265	EQH15_04340	SUF system NifU family Fe-S cluster assembly protein	441	1308	475	760	8.27454	0.144022
2234	2234_0	PG01	CP035265	EQH15_04345	Fe-S cluster assembly protein SufB	1413	4441	1760	2719	8.42533	0.184417
1517	1517_0	PG01	CP035265	EQH15_04350	D-alanyl-D-alanine carboxypeptidase	1242	3662	1469	2403	8.37234	0.167635
669	669_0	PG01	CP035265	EQH15_04355	AI-2E family transporter	1110	2359	753	1521	7.78165	0.0260678
1023	1023_0	PG01	CP035265	EQH15_04370	DeoR/GlpR transcriptional regulator	741	949	502	561	7.25213	0.440792
756	756_0	PG01	CP035265	EQH15_04375	1-phosphofructokinase	912	498	211	305	5.93261	0.239701
1654	1654_0	PG01	CP035265	EQH15_04380	PTS fructose transporter subunit IIC	1953	2340	1599	1507	7.32034	0.616427
1386	1386_0	PG01	CP035265	EQH15_04385	DNA translocase FtsK	2304	9089	2600	5376	8.57982	0.08566
740	740_0	PG01	CP035265	EQH15_04390	hypothetical protein	534	2633	578	1320	8.69479	0.278091
41	41_0	PG01	CP035265	EQH15_04395	cysteine desulfurase	1143	2306	650	1350	7.60037	0.0963498
1936	1936_0	PG01	CP035265	EQH15_04400	tRNA 4-thiouridine(8) synthase ThiI	1215	4175	1239	2528	8.4096	0.0592392
958	958_0	PG01	CP035265	EQH15_04405	alpha/beta hydrolase	814	207	59	122	4.62098	0.088305
310	310_0	PG01	CP035265	EQH15_04410	esterase	336	109	37	58	5.00713	0.164733
NA	NA	PG01	CP035265	EQH15_04415	esterase	408	112	42	66	4.86317	0.1602
1506	1506_2	PG01	CP035265	EQH15_04420	ATP-grasp domain-containing protein	1167	623	151	318	5.54378	0.212358
480	480_0	PG01	CP035265	EQH15_04425	SAM-dependent DNA methyltransferase	1494	429	129	271	4.85535	0.0596443
1289	1289_0	PG01	CP035265	EQH15_04430	restriction endonuclease subunit S	894	293	56	184	4.82534	0.434536
1447	1447_0	PG01	CP035265	EQH15_04435	DEAD/DEAH box helicase	3352	5110	1679	3310	7.31847	0.0222268
NA	NA	PG01	CP035265	EQH15_04440	chlorohydrolase	72	192	49	130	8.025	0.231395
460	460_0	PG01	CP035265	EQH15_04445	arginine repressor	471	5222	1800	3078	10.1586	0.0950302
1355	1355_0	PG01	CP035265	EQH15_04450	Xaa-Pro dipeptidyl-peptidase	2274	12401	4960	8000	9.24992	0.170401
604	604_0	PG01	CP035265	EQH15_04455	DNA polymerase III subunit alpha	3129	4391	1240	2497	7.06357	0.0991006
1389	1389_0	PG01	CP035265	EQH15_04460	ATP-dependent 6-phosphofructokinase	1008	12853	3380	7572	10.23	0.149551
423	423_0	PG01	CP035265	EQH15_04465	pyruvate kinase	1506	38283	10316	23250	11.2517	0.136707
NA	NA	PG01	CP035265	EQH15_04470	GNAT family N-acetyltransferase	69	97	78	68	7.66998	0.720755
2336	2336_0	PG01	CP035265	EQH15_04475	integrase	249	156	102	105	6.38493	0.563235
NA	NA	PG01	CP035265	EQH15_04480	growth inhibitor PemK	81	30	23	38	6.00719	0.663967
NA	NA	PG01	CP035265	EQH15_04485	helix-turn-helix transcriptional regulator	226	229	159	167	7.14599	0.58759
867	867_0	PG01	CP035265	EQH15_04490	XRE family transcriptional regulator	219	251	201	209	7.45611	0.672676
NA	NA	PG01	CP035265	EQH15_04495	cytidylate kinase	84	89	88	89	7.53222	0.812955
1297	1297_0	PG01	CP035265	EQH15_04500	DUF4300 family protein	873	857	392	604	6.88316	0.257915
NA	NA	PG01	CP035265	EQH15_04505	transposase family protein	345	379	157	212	6.88665	0.271271
1469	1469_0	PG01	CP035265	EQH15_04510	hypothetical protein	312	155	69	117	5.92051	0.234043
1634	1634_0	PG01	CP035265	EQH15_04515	alpha/beta hydrolase	717	292	148	205	5.66133	0.340891
1951	1951_0	PG01	CP035265	EQH15_04520	TIGR03943 family protein	816	5601	1972	3275	9.47321	0.116311
459	459_0	PG01	CP035265	EQH15_04525	permease	906	4619	1732	2786	9.0894	0.146608
1628	1628_0	PG01	CP035265	EQH15_04530	hypothetical protein	132	12	1	7	2.54062	1.09654
NA	NA	PG01	CP035265	EQH15_04535	lysyl-tRNA synthetase	101	19	15	14	4.78342	0.689984
2151	2151_0	PG01	CP035265	EQH15_04540	RNA-binding transcriptional accessory protein	2130	4371	1322	2601	7.66664	0.0493358
2074	2074_0	PG01	CP035265	EQH15_04545	SprT family protein	450	658	305	447	7.44671	0.276437
1707	1707_0	PG01	CP035265	EQH15_04550	PspC domain-containing protein	303	2192	966	1369	9.68867	0.263642
1321	1321_0	PG01	CP035265	EQH15_04555	hypothetical protein	192	66	44	47	5.55542	0.561044
1912	1912_0	PG01	CP035265	EQH15_04560	ABC transporter ATP-binding protein	759	275	101	168	5.27089	0.122698
858	858_0	PG01	CP035265	EQH15_04565	ABC transporter permease	1989	1238	514	683	6.06147	0.281702
856	856_0	PG01	CP035265	EQH15_04570	VIT family protein	642	149	41	71	4.36997	0.200218
286	286_16	PG01	CP035265	EQH15_04575	IS30 family transposase	876	390	108	209	5.36931	0.129411
2835	2835_0	PG01	CP035265	EQH15_04580	hypothetical protein	183	10	5	8	2.81983	0.317661
234	234_0	PG01	CP035265	EQH15_04585	aminotransferase class I/II-fold pyridoxal phosphate-dependent enzyme	1476	1693	858	1201	7.16017	0.338453
NA	NA	PG01	CP035265	EQH15_04590	IS110 family transposase	716	1279	421	761	7.50717	0.056669
114	114_0	PG01	CP035265	EQH15_04595	polyamine aminopropyltransferase	861	969	368	596	6.9254	0.146867
1351	1351_0	PG01	CP035265	EQH15_04600	saccharopine dehydrogenase family protein	1260	1803	682	1204	7.30951	0.117008
1298	1298_0	PG01	CP035265	EQH15_04605	carboxynorspermidine decarboxylase	1128	1817	784	1167	7.5249	0.234882
407	407_0	PG01	CP035265	EQH15_04610	agmatine deiminase	1086	2138	892	1403	7.80852	0.199852
1438	1438_0	PG01	CP035265	EQH15_04615	N-carbamoylputrescine amidase	876	3102	1256	1921	8.6132	0.196855
97	97_0	PG01	CP035265	EQH15_04620	Cof-type HAD-IIB family hydrolase	810	611	203	369	6.27508	0.0510765
1319	1319_0	PG01	CP035265	EQH15_04625	SP_0924 family bacteriocin-like peptide	222	39	12	26	4.18343	0.0759247
593	593_0	PG01	CP035265	EQH15_04630	CPBP family intramembrane metalloprotease	672	1068	433	769	7.53051	0.166846
2738	2738_0	PG01	CP035265	EQH15_04635	AraC family transcriptional regulator	198	37	17	21	4.38796	0.34606
773	773_0	PG01	CP035265	EQH15_04640	LysR family transcriptional regulator	909	691	233	499	6.37931	0.102255
1243	1243_0	PG01	CP035265	EQH15_04645	signal peptidase II	462	585	219	368	7.09937	0.124725
1152	1152_0	PG01	CP035265	EQH15_04650	RluA family pseudouridine synthase	888	1275	444	814	7.25302	0.0594226
1178	1178_0	PG01	CP035265	EQH15_04655	MBL fold metallo-hydrolase	1896	3294	761	1991	7.30438	0.262196
203	203_0	PG01	CP035265	EQH15_04660	glutamate 5-kinase	1131	974	271	546	6.34509	0.111035
1204	1204_0	PG01	CP035265	EQH15_04665	glutamate-5-semialdehyde dehydrogenase	1263	1293	433	716	6.67778	0.124679
960	960_0	PG01	CP035265	EQH15_04670	pyrroline-5-carboxylate reductase	798	875	365	558	6.95033	0.209437
1061	1061_0	PG01	CP035265	EQH15_04675	dTMP kinase	639	275	106	206	5.64047	0.147947
2245	2245_0	PG01	CP035265	EQH15_04680	DNA polymerase III subunit delta'	891	974	332	537	6.77883	0.138642
1969	1969_0	PG01	CP035265	EQH15_04685	DNA replication initiation control protein YabA	318	228	65	120	6.06208	0.130878
1507	1507_0	PG01	CP035265	EQH15_04690	16S rRNA (cytidine(1402)-2'-O)-methyltransferase	870	911	315	587	6.79861	0.0518219
2273	2273_0	PG01	CP035265	EQH15_04695	ClbS/DfsB family four-helix bundle protein	519	241	64	141	5.45213	0.140856
1177	1177_0	PG01	CP035265	EQH15_04700	replication initiator protein A	648	137	38	76	4.31235	0.115619
1489	1489_5	PG01	CP035265	EQH15_04705	IS5 family transposase	435	220	77	130	5.71288	0.104609
1245	1245_0	PG01	CP035265	EQH15_04710	DNA polymerase III subunit delta	273	31	8	14	3.282	0.2429
967	967_0	PG01	CP035265	EQH15_04715	methylenetetrahydrofolate--tRNA-(uracil(54)- C(5))-methyltransferase (FADH(2)-oxidizing) TrmFO	1335	1179	481	621	6.53551	0.298776
687	687_0	PG01	CP035265	EQH15_04720	UMP kinase	738	5204	1569	3010	9.43229	0.0632433
1539	1539_0	PG01	CP035265	EQH15_04725	ribosome recycling factor	558	7035	1794	4418	10.2296	0.194352
1653	1653_0	PG01	CP035265	EQH15_04730	RNA-binding virulence regulatory protein CvfB	855	4453	1209	2874	8.99746	0.154745
38	38_0	PG01	CP035265	EQH15_04735	YozE family protein	216	929	236	543	8.64168	0.175588
2317	2317_0	PG01	CP035265	EQH15_04740	phosphate starvation-inducible protein PhoH	969	4593	1181	2675	8.786	0.165411
2460	2460_0	PG01	CP035265	EQH15_04745	hypothetical protein	180	1450	361	821	9.52203	0.186968
1584	1584_0	PG01	CP035265	EQH15_04750	GNAT family N-acetyltransferase	501	3149	797	2075	9.24491	0.223296
920	920_0	PG01	CP035265	EQH15_04755	TfoX family protein	228	929	212	602	8.56171	0.300747
NA	NA	PG01	CP035265	EQH15_04760	alanine dehydrogenase	1112	2489	644	1490	7.71976	0.166046
549	549_0	PG01	CP035265	EQH15_04765	N-acetyltransferase	570	1132	265	670	7.4936	0.244781
1464	1464_0	PG01	CP035265	EQH15_04770	ComEA family DNA-binding protein	651	61	15	42	3.18438	0.271104
506	506_0	PG01	CP035265	EQH15_04775	DNA internalization-related competence protein ComEC/Rec2	2241	200	34	84	2.69886	0.466242
1267	1267_0	PG01	CP035265	EQH15_04780	hypothetical protein	189	39	2	30	3.62276	1.62141
1275	1275_0	PG01	CP035265	EQH15_04785	ABC transporter ATP-binding protein	588	122	29	69	4.22032	0.222643
1773	1773_0	PG01	CP035265	EQH15_04790	hypothetical protein	1182	377	137	260	5.14017	0.0911365
2436	2436_0	PG01	CP035265	EQH15_04795	translation initiation factor IF-3	558	7050	3058	5126	10.5586	0.214646
907	907_0	PG01	CP035265	EQH15_04800	50S ribosomal protein L35	201	6017	1947	4034	11.6231	0.0521677
587	587_0	PG01	CP035265	EQH15_04805	50S ribosomal protein L20	360	13849	4518	9111	11.9798	0.0341712
362	362_0	PG01	CP035265	EQH15_04810	lactoylglutathione lyase	381	4772	1311	3013	10.2585	0.134603
1230	1230_0	PG01	CP035265	EQH15_04815	dihydroorotate dehydrogenase electron transfer subunit	801	780	334	504	6.79802	0.226388
2399	2399_0	PG01	CP035265	EQH15_04820	dihydroorotate dehydrogenase	939	1308	500	692	7.16378	0.247594
800	800_0	PG01	CP035265	EQH15_04825	endo-beta-N-acetylglucosaminidase	2034	2583	1010	1526	7.09431	0.192352
66	66_0	PG01	CP035265	EQH15_04830	fibronectin-binding protein PavA	1656	3902	1153	2323	7.85507	0.0629163
1272	1272_0	PG01	CP035265	EQH15_04835	rRNA maturation RNase YbeY	498	505	100	300	6.44518	0.384036
280	280_0	PG01	CP035265	EQH15_04840	diacylglycerol kinase	396	499	184	335	7.11638	0.0974908
950	950_0	PG01	CP035265	EQH15_04845	GTPase Era	900	2383	728	1318	8.00396	0.0925199
730	730_0	PG01	CP035265	EQH15_04850	DNA-formamidopyrimidine glycosylase	825	1859	472	1113	7.72039	0.18148
1916	1916_0	PG01	CP035265	EQH15_04855	dephospho-CoA kinase	606	2456	622	1325	8.51595	0.17558
40	40_0	PG01	CP035265	EQH15_04860	MFS transporter	1200	3840	1076	2365	8.28742	0.108721
2765	2765_0	PG01	CP035265	EQH15_04865	50S ribosomal protein L33	150	241	81	161	7.41998	0.0452404
167	167_0	PG01	CP035265	EQH15_04870	preprotein translocase subunit SecG	234	1121	286	751	8.86491	0.225661
1504	1504_0	PG01	CP035265	EQH15_04875	ribonuclease R	2355	5350	1151	3074	7.6327	0.305832
608	608_0	PG01	CP035265	EQH15_04880	SsrA-binding protein SmpB	468	1194	149	568	7.44738	0.703233
1434	1434_0	PG01	CP035265	EQH15_04885	SAM-dependent methyltransferase TehB	861	2191	396	1180	7.68147	0.431692
253	253_0	PG01	CP035265	EQH15_04890	competence protein CoiA	954	31	13	21	1.90538	0.196057
1086	1086_0	PG01	CP035265	EQH15_04895	oligoendopeptidase F	1803	10180	2939	6107	9.10833	0.0793273
1729	1729_0	PG01	CP035265	EQH15_04900	O-methyltransferase	714	3832	1192	2381	9.08793	0.02573
1860	1860_0	PG01	CP035265	EQH15_04905	foldase PrsA	942	22793	3784	13125	10.922	0.519583
NA	NA	PG01	CP035265	EQH15_04910	IS3 family transposase	342	11908	2453	7026	11.5625	0.349131
413	413_0	PG01	CP035265	EQH15_04915	transposase	192	169	57	119	6.57881	0.0826084
NA	NA	PG01	CP035265	EQH15_04920	transposase	96	166	38	106	7.31958	0.291437
465	465_0	PG01	CP035265	EQH15_04925	histidine phosphatase family protein	621	2727	739	1571	8.69579	0.124684
918	918_0	PG01	CP035265	EQH15_04930	aminoacyl-tRNA deacylase	483	1709	453	1051	8.40498	0.154194
241	241_0	PG01	CP035265	EQH15_04935	DUF368 domain-containing protein	843	1792	706	1272	7.92944	0.146303
2532	2532_0	PG01	CP035265	EQH15_04940	glycosyl hydrolase 25 family protein	801	2263	854	1322	8.22546	0.170554
225	225_0	PG01	CP035265	EQH15_04945	bifunctional UDP-N-acetylglucosamine diphosphorylase/glucosamine-1-phosphate N-acetyltransferase GlmU	1380	2777	981	1766	7.74502	0.0723858
728	728_0	PG01	CP035265	EQH15_04950	NUDIX hydrolase	546	2250	852	1337	8.77989	0.163046
136	136_0	PG01	CP035265	EQH15_04955	foldase	315	1130	325	662	8.44073	0.0825185
1356	1356_0	PG01	CP035265	EQH15_04960	5'-methylthioadenosine/adenosylhomocysteine nucleosidase	693	1767	607	1090	8.05845	0.0627062
2166	2166_0	PG01	CP035265	EQH15_04965	DUF536 domain-containing protein	492	3492	836	2110	9.3518	0.232611
1731	1731_0	PG01	CP035265	EQH15_04970	3'-5' exonuclease	591	636	218	436	6.86364	0.0646661
2114	2114_0	PG01	CP035265	EQH15_04975	glycerophosphodiester phosphodiesterase	1770	3519	1080	2197	7.65107	0.037906
NA	NA	PG01	CP035265	EQH15_04980	IS630 family transposase	642	743	233	413	6.82495	0.0930203
1934	1934_0	PG01	CP035265	EQH15_04985	hypothetical protein	201	117	41	64	5.87916	0.162385
1249	1249_0	PG01	CP035265	EQH15_04990	hypothetical protein	405	163	54	97	5.36031	0.0605104
732	732_1	PG01	CP035265	EQH15_04995	cytochrome c biogenesis protein CcdA	708	581	354	351	6.68841	0.548013
327	327_0	PG01	CP035265	EQH15_05000	TlpA family protein disulfide reductase	558	494	232	280	6.642	0.36466
2164	2164_0	PG01	CP035265	EQH15_05005	amino acid permease	1392	2506	1007	1585	7.64373	0.181519
696	696_0	PG01	CP035265	EQH15_05010	zinc-binding lipoprotein AdcAII	918	1343	352	813	7.11782	0.158524
351	351_0	PG01	CP035265	EQH15_05015	pneumococcal histidine triad protein PhtD	2520	6651	1870	3807	7.97591	0.100357
218	218_0	PG01	CP035265	EQH15_05020	pneumococcal histidine triad protein PhtE	3120	2056	638	1295	6.0675	0.0321461
NA	NA	PG01	CP035265	EQH15_05025	pneumococcal-type histidine triad protein	561	37	11	25	2.75997	0.110243
2040	2040_0	PG01	CP035265	EQH15_05030	hypothetical protein	159	11	4	6	2.82282	0.189724
NA	NA	PG01	CP035265	EQH15_05035	pneumococcal-type histidine triad protein	96	7	1	5	2.57904	0.736445
NA	NA	PG01	CP035265	EQH15_05040	ATPase	239	46	10	26	4.06869	0.293549
2346	2346_0	PG01	CP035265	EQH15_05045	hypothetical protein	222	60	14	45	4.72853	0.365299
1324	1324_0	PG01	CP035265	EQH15_05050	hypothetical protein	630	86	23	52	3.70512	0.141674
430	430_0	PG01	CP035265	EQH15_05055	peptidase T	1221	1142	409	654	6.59588	0.143526
451	451_0	PG01	CP035265	EQH15_05060	ferrochelatase	1095	615	146	372	5.68867	0.239918
1071	1071_0	PG01	CP035265	EQH15_05065	large conductance mechanosensitive channel protein MscL	378	2826	835	1847	9.56571	0.0927482
959	959_0	PG01	CP035265	EQH15_05070	GtrA family protein	432	109	30	57	4.53534	0.143301
879	879_0	PG01	CP035265	EQH15_05075	queuosine transporter QueT	510	5096	2221	3325	10.1703	0.237699
762	762_0	PG01	CP035265	EQH15_05085	aspartate-semialdehyde dehydrogenase	1077	2147	839	1364	7.77953	0.156561
1679	1679_0	PG01	CP035265	EQH15_05090	4-hydroxy-tetrahydrodipicolinate synthase	936	910	391	622	6.82438	0.213716
2253	2253_0	PG01	CP035265	EQH15_05095	tRNA uridine-5-carboxymethylaminomethyl(34) synthesis GTPase MnmE	1374	1837	822	1025	7.20592	0.334427
486	486_0	PG01	CP035265	EQH15_05100	4-oxalocrotonate tautomerase	183	97	29	52	5.65799	0.114673
1522	1522_0	PG01	CP035265	EQH15_05105	thymidine kinase	600	834	222	519	7.06473	0.154984
862	862_0	PG01	CP035265	EQH15_05110	GNAT family N-acetyltransferase	480	566	94	333	6.57356	0.526533
661	661_0	PG01	CP035265	EQH15_05115	peptide chain release factor 1	1080	2802	687	1690	7.9105	0.212337
986	986_0	PG01	CP035265	EQH15_05120	peptide chain release factor N(5)-glutamine methyltransferase	840	1339	453	809	7.36343	0.0638305
1113	1113_0	PG01	CP035265	EQH15_05125	threonylcarbamoyl-AMP synthase	612	2554	1138	1688	8.9275	0.251848
1857	1857_0	PG01	CP035265	EQH15_05130	GNAT family N-acetyltransferase	432	2138	786	1348	9.05837	0.108699
227	227_0	PG01	CP035265	EQH15_05135	serine hydroxymethyltransferase	1257	5354	1936	3218	8.81088	0.11921
131	131_0	PG01	CP035265	EQH15_05140	nucleoid-associated protein	1008	3987	1303	2466	8.66918	0.0218558
1367	1367_0	PG01	CP035265	EQH15_05145	lysozyme family protein	615	1589	627	1083	8.19215	0.147326
771	771_0	PG01	CP035265	EQH15_05150	DUF1002 domain-containing protein	975	55276	17312	31507	12.4507	0.0724257
631	631_0	PG01	CP035265	EQH15_05155	RNA methyltransferase	1632	2964	857	1708	7.45334	0.0825331
1879	1879_0	PG01	CP035265	EQH15_05160	hypothetical protein	294	315	82	225	6.74475	0.248627
53	53_0	PG01	CP035265	EQH15_05165	transcriptional regulator	219	1	1	1	-0.320545	0.821539
NA	NA	PG01	CP035265	EQH15_05170	hypothetical protein	269	6	2	5	1.35174	0.222248
1796	1796_0	PG01	CP035265	EQH15_05175	iron-siderophore ABC transporter substrate-binding protein	1026	779	313	590	6.48478	0.171592
1925	1925_0	PG01	CP035265	EQH15_05180	iron ABC transporter permease	1020	685	332	461	6.3411	0.31562
2017	2017_0	PG01	CP035265	EQH15_05185	iron ABC transporter permease	1008	347	161	286	5.45349	0.273412
1642	1642_0	PG01	CP035265	EQH15_05190	ABC transporter ATP-binding protein	795	395	138	304	5.81348	0.147208
2014	2014_0	PG01	CP035265	EQH15_05195	hypothetical protein	390	79	24	49	4.34806	0.0443758
2930	2930_0	PG01	CP035265	EQH15_05200	hypothetical protein	156	33	9	25	4.4549	0.255093
812	812_0	PG01	CP035265	EQH15_05205	hypothetical protein	162	24	2	11	3.12919	1.0205
324	324_0	PG01	CP035265	EQH15_05210	recombinase family protein	1680	258	41	156	3.62472	0.573172
1165	1165_0	PG01	CP035265	EQH15_05215	hypothetical protein	567	92	21	48	3.80732	0.248736
226	226_0	PG01	CP035265	EQH15_05220	CopG family transcriptional regulator	189	43	17	37	4.79973	0.230179
553	553_0	PG01	CP035265	EQH15_05225	DUF4343 domain-containing protein	759	66	22	42	3.185	0.0249509
916	916_0	PG01	CP035265	EQH15_05230	ADP-ribosylglycohydrolase family protein	855	97	20	44	3.17489	0.333047
651	651_0	PG01	CP035265	EQH15_05235	diacylglycerol kinase family lipid kinase	885	256	82	155	4.87593	0.0288865
360	360_2	PG01	CP035265	EQH15_05240	alpha-glycosidase	1764	208	73	122	3.60994	0.111779
763	763_0	PG01	CP035265	EQH15_05245	hypothetical protein	456	51	10	25	3.16742	0.358098
261	261_0	PG01	CP035265	EQH15_05250	XRE family transcriptional regulator	477	88	34	49	4.27693	0.219861
932	932_1	PG01	CP035265	EQH15_05255	toxin PezT	762	336	104	196	5.44975	0.0537167
NA	NA	PG01	CP035265	EQH15_05260	hypothetical protein	1165	193	52	108	3.95072	0.130756
NA	NA	PG01	CP035265	EQH15_05265	hypothetical protein	189	11	8	5	2.81912	0.846082
2084	2084_1	PG01	CP035265	EQH15_05270	hypothetical protein	360	25	4	23	2.68486	0.790971
1885	1885_1	PG01	CP035265	EQH15_05275	MobC family plasmid mobilization relaxosome protein	366	23	9	15	2.80533	0.148999
454	454_2	PG01	CP035265	EQH15_05280	relaxase	1866	62	31	33	1.9061	0.451534
2267	2267_4	PG01	CP035265	EQH15_05285	Rgg/GadR/MutR family transcriptional regulator	855	26	15	17	1.94606	0.469744
2569	2569_0	PG01	CP035265	EQH15_05290	hypothetical protein	531	39	6	14	2.29425	0.556164
NA	NA	PG01	CP035265	EQH15_05295	ABC transporter permease	1334	117	20	54	2.72176	0.457119
705	705_1	PG01	CP035265	EQH15_05300	ATP-binding cassette domain-containing protein	642	30	12	22	2.44491	0.160853
1112	1112_4	PG01	CP035265	EQH15_05305	hypothetical protein	171	7	1	4	1.63884	0.641363
NA	NA	PG01	CP035265	EQH15_05310	ATP-binding cassette domain-containing protein	728	38	6	14	1.82653	0.535143
793	793_0	PG01	CP035265	EQH15_05315	ABC transporter permease	738	55	6	29	2.33487	0.838417
842	842_0	PG01	CP035265	EQH15_05320	hypothetical protein	711	40	9	21	2.27526	0.258851
1015	1015_0	PG01	CP035265	EQH15_05325	XRE family transcriptional regulator	222	29	5	14	3.32225	0.452711
2719	2719_0	PG01	CP035265	EQH15_05330	hypothetical protein	180	15	12	7	3.39546	0.907368
NA	NA	PG01	CP035265	EQH15_05335	transposase family protein	240	10	3	16	2.51631	0.809731
466	466_0	PG01	CP035265	EQH15_05340	FtsW/RodA/SpoVE family cell cycle protein	1230	4876	1393	2834	8.57783	0.0878913
739	739_0	PG01	CP035265	EQH15_05345	phosphoenolpyruvate carboxylase	2697	15604	4417	9335	9.13274	0.094124
1771	1771_0	PG01	CP035265	EQH15_05350	peptide ABC transporter substrate-binding protein	1005	364	99	208	5.09379	0.122376
166	166_0	PG01	CP035265	EQH15_05355	ABC transporter permease	867	221	71	139	4.71322	0.00268383
850	850_0	PG01	CP035265	EQH15_05360	ABC transporter ATP-binding protein	759	191	74	129	4.81899	0.134218
2051	2051_0	PG01	CP035265	EQH15_05365	DNA primase	1761	6944	2369	4230	8.67808	0.0647605
302	302_0	PG01	CP035265	EQH15_05370	RNA polymerase sigma factor RpoD	1110	4389	1291	2696	8.61475	0.0682236
1406	1406_0	PG01	CP035265	EQH15_05375	metal-sulfur cluster assembly factor	330	2465	734	1559	9.55239	0.0683355
1271	1271_0	PG01	CP035265	EQH15_05380	glycosyltransferase	1017	4787	1444	2992	8.88669	0.0526117
1076	1076_0	PG01	CP035265	EQH15_05385	glycosyltransferase family 4 protein	1326	8458	2253	5142	9.25199	0.146473
1641	1641_0	PG01	CP035265	EQH15_05390	PspC domain-containing protein	177	728	151	369	8.4112	0.317574
18	18_0	PG01	CP035265	EQH15_05395	DUF4044 domain-containing protein	135	748	153	447	8.91356	0.35919
520	520_0	PG01	CP035265	EQH15_05400	GTPase ObgE	1311	6005	1518	3795	8.76772	0.204304
703	703_0	PG01	CP035265	EQH15_05405	hypothetical protein	159	1488	501	876	9.90223	0.0794385
2000	2000_0	PG01	CP035265	EQH15_05410	UDP-N-acetylglucosamine 1-carboxyvinyltransferase	1260	6160	1462	3731	8.81096	0.240572
607	607_0	PG01	CP035265	EQH15_05415	N-acetyltransferase	552	1818	449	1147	8.27984	0.222966
670	670_0	PG01	CP035265	EQH15_05420	CBS domain-containing protein	1278	7142	1484	3919	8.89246	0.323854
576	576_0	PG01	CP035265	EQH15_05425	methionyl aminopeptidase	861	4647	1108	2723	8.93997	0.227151
NA	NA	PG01	CP035265	EQH15_05430	galactose-6-phosphate isomerase	111	33	16	29	5.29395	0.314471
1489	1489_2	PG01	CP035265	EQH15_05435	IS5 family transposase	369	599	185	359	7.34198	0.0374406
1835	1835_0	PG01	CP035265	EQH15_05440	DNA helicase PcrA	2292	5111	2086	3156	7.94845	0.204802
537	537_0	PG01	CP035265	EQH15_05445	JAB domain-containing protein	681	378	226	324	6.28349	0.44612
1296	1296_1	PG01	CP035265	EQH15_05450	gamma-glutamyl-gamma-aminobutyrate hydrolase family protein	690	538	322	426	6.73615	0.451645
1374	1374_0	PG01	CP035265	EQH15_05455	redox-sensing transcriptional repressor Rex	642	661	428	456	7.10877	0.546832
772	772_0	PG01	CP035265	EQH15_05460	DUF4649 family protein	252	1839	630	1101	9.5598	0.0795092
1869	1869_0	PG01	CP035265	EQH15_05465	cysteine desulfurase	348	1596	712	1071	9.07154	0.248437
995	995_0	PG01	CP035265	EQH15_05470	cysteine desulfurase	1116	5524	2115	3557	9.08825	0.13489
1403	1403_3	PG01	CP035265	EQH15_05475	ribose-phosphate diphosphokinase	960	2184	923	1388	8.00793	0.221609
570	570_0	PG01	CP035265	EQH15_05480	CYTH domain-containing protein	570	182	47	119	4.95182	0.202693
1914	1914_0	PG01	CP035265	EQH15_05485	GTP pyrophosphokinase family protein	672	847	200	564	6.89847	0.285895
2085	2085_0	PG01	CP035265	EQH15_05490	NAD(+) kinase	819	1202	355	752	7.19568	0.0705452
1398	1398_0	PG01	CP035265	EQH15_05495	RluA family pseudouridine synthase	897	2251	599	1349	7.89876	0.143527
1033	1033_0	PG01	CP035265	EQH15_05500	phosphate acetyltransferase	975	2159	754	1436	7.89912	0.0598682
NA	NA	PG01	CP035265	EQH15_05505	ISL3 family transposase	1327	1928	633	1329	7.27865	0.0704996
503	503_0	PG01	CP035265	EQH15_05510	YbaB/EbfC family nucleoid-associated protein	300	1952	1043	1351	9.67778	0.387604
1753	1753_0	PG01	CP035265	EQH15_05515	DUF1275 domain-containing protein	671	445	168	277	6.16531	0.1363
766	766_0	PG01	CP035265	EQH15_05520	50S ribosomal protein L21	315	9680	2786	6293	11.5898	0.11072
1300	1300_0	PG01	CP035265	EQH15_05525	ribosomal-processing cysteine protease Prp	345	13564	5266	8922	12.0948	0.140373
2248	2248_0	PG01	CP035265	EQH15_05530	50S ribosomal protein L27	294	16429	5716	10955	12.5559	0.0582119
NA	NA	PG01	CP035265	EQH15_05535	GNAT family N-acetyltransferase	72	11	5	5	3.98541	0.482091
NA	NA	PG01	CP035265	EQH15_05540	ABC transporter substrate-binding protein	206	63	21	33	4.90574	0.167689
1602	1602_0	PG01	CP035265	EQH15_05545	bifunctional riboflavin kinase/FAD synthetase	918	386	98	269	5.37143	0.252657
107	107_0	PG01	CP035265	EQH15_05550	YitT family protein	849	681	416	484	6.73489	0.48987
1851	1851_0	PG01	CP035265	EQH15_05555	DegV family protein	840	1887	646	1230	7.90057	0.0442076
3	3_0	PG01	CP035265	EQH15_05560	HU family DNA-binding protein	276	2444	808	1835	9.93065	0.138718
572	572_0	PG01	CP035265	EQH15_05565	ABC transporter ATP-binding protein	1902	2063	601	1294	6.75406	0.0829686
745	745_0	PG01	CP035265	EQH15_05570	MutR family transcriptional regulator	864	1180	330	654	7.00737	0.111752
2408	2408_0	PG01	CP035265	EQH15_05575	MFS transporter	1179	675	292	457	6.0591	0.22118
1418	1418_0	PG01	CP035265	EQH15_05580	NAD-dependent DNA ligase LigA	1959	3246	1083	2105	7.44663	0.0278646
2214	2214_0	PG01	CP035265	EQH15_05585	type I pullulanase	2280	7564	2448	4863	8.42941	0.0174138
974	974_0	PG01	CP035265	EQH15_05590	NADP-dependent glyceraldehyde-3-phosphate dehydrogenase	1425	302	185	198	4.77721	0.518595
NA	NA	PG01	CP035265	EQH15_05595	GNAT family N-acetyltransferase	75	18	6	8	4.47705	0.303723
2329	2329_0	PG01	CP035265	EQH15_05600	1,4-alpha-glucan branching protein GlgB	1929	356	110	214	4.20679	0.0358697
1680	1680_0	PG01	CP035265	EQH15_05605	glucose-1-phosphate adenylyltransferase	1143	252	124	160	4.71343	0.34866
1361	1361_0	PG01	CP035265	EQH15_05610	glucose-1-phosphate adenylyltransferase subunit GlgD	1140	405	190	230	5.32513	0.362718
1579	1579_0	PG01	CP035265	EQH15_05615	glycogen synthase GlgA	1434	445	212	316	5.24487	0.288824
NA	NA	PG01	CP035265	EQH15_05620	phosphoserine phosphatase SerB	646	60	35	45	3.62819	0.439853
1889	1889_0	PG01	CP035265	EQH15_05625	glycerate kinase	1128	345	91	228	4.90507	0.190964
1751	1751_0	PG01	CP035265	EQH15_05630	DUF1694 domain-containing protein	447	555	111	384	6.81535	0.442577
343	343_0	PG01	CP035265	EQH15_05635	phosphopyruvate hydratase	1305	27834	13535	21245	11.3923	0.297227
2568	2568_0	PG01	CP035265	EQH15_05640	integrase	138	18	6	15	3.89964	0.222248
NA	NA	PG01	CP035265	EQH15_05645	transposase	1307	461	190	366	5.41359	0.200224
NA	NA	PG01	CP035265	EQH15_05650	IS630 family transposase	757	1160	403	678	7.30332	0.106771
NA	NA	PG01	CP035265	EQH15_05655	integrase	75	9	3	4	3.47705	0.303723
NA	NA	PG01	CP035265	EQH15_05660	diacylglycerol kinase family lipid kinase	156	13	16	22	4.22213	1.0031
1672	1672_0	PG01	CP035265	EQH15_05665	ATP-dependent nuclease subunit B	3276	6787	1912	4002	7.64183	0.096737
726	726_0	PG01	CP035265	EQH15_05670	helicase-exonuclease AddAB subunit AddA	3651	9091	2661	5242	7.91479	0.0760255
2398	2398_0	PG01	CP035265	EQH15_05675	hypothetical protein	1179	2415	815	1573	7.76015	0.0351789
1159	1159_0	PG01	CP035265	EQH15_05680	YSIRK-type signal peptide-containing protein	5892	5401	1273	3134	6.37197	0.234187
1816	1816_0	PG01	CP035265	EQH15_05685	LPXTG cell wall anchor domain-containing protein	204	634	234	399	8.38813	0.112726
716	716_0	PG01	CP035265	EQH15_05690	ribosome biogenesis GTPase YlqF	852	1543	357	809	7.29663	0.239075
716	716_1	PG01	CP035265	EQH15_05695	ribonuclease HII	780	2382	600	1475	8.17134	0.199031
2012	2012_0	PG01	CP035265	EQH15_05700	ClC family H(+)/Cl(-) exchange transporter	1551	8141	2553	5446	9.09524	0.0661806
585	585_0	PG01	CP035265	EQH15_05705	tyrosine recombinase XerS	1071	752	253	484	6.20831	0.0314068
761	761_0	PG01	CP035265	EQH15_05710	lipoate--protein ligase	990	4052	1591	2394	8.78474	0.195687
1542	1542_0	PG01	CP035265	EQH15_05715	dihydrolipoyl dehydrogenase	1704	5373	2237	3414	8.47157	0.209232
985	985_0	PG01	CP035265	EQH15_05720	dihydrolipoamide acetyltransferase	1044	3067	981	1725	8.18404	0.0895548
782	782_0	PG01	CP035265	EQH15_05725	alpha-ketoacid dehydrogenase subunit beta	993	2705	1060	1529	8.17514	0.220962
2079	2079_0	PG01	CP035265	EQH15_05730	thiamine pyrophosphate-dependent dehydrogenase E1 component subunit alpha	969	1398	347	816	7.05401	0.193837
1184	1184_0	PG01	CP035265	EQH15_05735	sodium-coupled multidrug efflux MATE transporter PdrM	1362	2802	1085	1813	7.82936	0.142697
80	80_0	PG01	CP035265	EQH15_05740	hypothetical protein	261	288	57	138	6.46345	0.352116
2211	2211_0	PG01	CP035265	EQH15_05745	dihydroorotase	1269	1991	772	1202	7.40575	0.173534
1765	1765_0	PG01	CP035265	EQH15_05750	8-oxo-dGTP diphosphatase	465	355	110	190	6.20079	0.120807
534	534_0	PG01	CP035265	EQH15_05755	uracil-DNA glycosylase	654	621	233	348	6.62962	0.193286
531	531_0	PG01	CP035265	EQH15_05760	hypothetical protein	192	27	14	29	4.34269	0.423721
531	531_1	PG01	CP035265	EQH15_05765	hypothetical protein	405	140	65	86	5.31844	0.314367
1461	1461_0	PG01	CP035265	EQH15_05770	noncanonical pyrimidine nucleotidase, YjjG family	714	189	89	112	4.92291	0.343312
NA	NA	PG01	CP035265	EQH15_05775	PTS-dependent dihydroxyacetone kinase phosphotransferase subunit DhaM	381	5	1	3	0.182892	0.379217
351	351_2	PG01	CP035265	EQH15_05780	pneumococcal histidine triad protein PhtB	2493	3087	929	1807	6.92754	0.0579155
2598	2598_0	PG01	CP035265	EQH15_05785	pneumococcal histidine triad protein PhtA	2451	1517	569	973	6.07695	0.119162
336	336_0	PG01	CP035265	EQH15_05790	phosphoenolpyruvate--protein phosphotransferase	1734	20461	10403	13400	10.4861	0.364151
680	680_0	PG01	CP035265	EQH15_05795	phosphocarrier protein HPr	264	1258	365	884	8.94204	0.156088
2343	2343_0	PG01	CP035265	EQH15_05800	glutaredoxin-like protein NrdH	219	798	182	635	8.49901	0.421851
1536	1536_0	PG01	CP035265	EQH15_05805	class 1b ribonucleoside-diphosphate reductase subunit alpha	2160	17594	5044	10669	9.63885	0.0861627
1601	1601_0	PG01	CP035265	EQH15_05810	class 1b ribonucleoside-diphosphate reductase subunit beta	963	8043	2254	5110	9.68648	0.120854
313	313_0	PG01	CP035265	EQH15_05815	DeoR/GlpR transcriptional regulator	762	697	267	498	6.7025	0.129743
2326	2326_0	PG01	CP035265	EQH15_05820	DUF3884 family protein	257	4	1	6	0.976938	0.850172
84	84_2	PG01	CP035265	EQH15_05825	6-phospho-beta-galactosidase	1407	52	16	45	2.05993	0.287553
1240	1240_0	PG01	CP035265	EQH15_05830	PTS lactose transporter subunit IIBC	1692	144	54	96	3.23299	0.110527
1926	1926_0	PG01	CP035265	EQH15_05840	transcription antiterminator	837	46	17	26	2.51565	0.176015
1646	1646_0	PG01	CP035265	EQH15_05845	tagatose-bisphosphate aldolase	981	167	46	75	3.89483	0.242495
119	119_0	PG01	CP035265	EQH15_05850	tagatose-6-phosphate kinase	930	112	32	56	3.46472	0.164933
630	630_0	PG01	CP035265	EQH15_05855	galactose-6-phosphate isomerase subunit LacB	516	31	6	33	2.63753	0.747736
706	706_0	PG01	CP035265	EQH15_05860	galactose-6-phosphate isomerase subunit LacA	426	32	11	27	3.12431	0.223378
783	783_0	PG01	CP035265	EQH15_05865	aldose epimerase	465	23	8	19	2.51698	0.20355
1489	1489_6	PG01	CP035265	EQH15_05870	IS5 family transposase	435	374	125	234	6.48372	0.0326672
3267	3267_4	PG01	CP035265	EQH15_05875	PTS sugar transporter subunit IIB	303	31	8	18	3.25244	0.162133
NA	NA	PG01	CP035265	EQH15_05880	PTS sugar transporter subunit IIA	498	11	6	6	1.37069	0.508002
NA	NA	PG01	CP035265	EQH15_05885	chlorohydrolase	66	28	7	18	5.33806	0.221227
1758	1758_0	PG01	CP035265	EQH15_05890	elongation factor 4	1824	6819	2114	4193	8.55964	0.027723
2381	2381_0	PG01	CP035265	EQH15_05895	serine/threonine protein phosphatase	729	1856	469	1156	7.91325	0.198621
2188	2188_0	PG01	CP035265	EQH15_05900	DNA repair protein RecN	1668	3740	914	2173	7.68045	0.205351
1880	1880_0	PG01	CP035265	EQH15_05905	arginine repressor	432	596	144	356	6.98763	0.221488
421	421_0	PG01	CP035265	EQH15_05910	TlyA family RNA methyltransferase	816	1300	402	721	7.27822	0.0918625
1293	1293_0	PG01	CP035265	EQH15_05915	polyprenyl synthetase family protein	876	1747	607	1061	7.70193	0.08106
1016	1016_0	PG01	CP035265	EQH15_05920	exodeoxyribonuclease VII small subunit	213	369	105	206	7.36227	0.101016
1047	1047_0	PG01	CP035265	EQH15_05925	exodeoxyribonuclease VII large subunit	1341	1380	435	777	6.66418	0.0839004
1597	1597_0	PG01	CP035265	EQH15_05930	uridine kinase	639	2237	610	1303	8.37712	0.120351
1953	1953_0	PG01	CP035265	EQH15_05935	pseudouridine synthase	117	19	5	11	3.92697	0.146719
2128	2128_0	PG01	CP035265	EQH15_05940	bacteriocin immunity protein	303	535	163	312	7.44358	0.0559934
438	438_0	PG01	CP035265	EQH15_05945	tRNA pseudouridine(55) synthase TruB	879	589	188	370	6.10389	0.00750789
897	897_0	PG01	CP035265	EQH15_05950	DUF2130 domain-containing protein	1275	711	166	442	5.68351	0.263732
NA	NA	PG01	CP035265	EQH15_05955	O-acetylhomoserine aminocarboxypropyltransferase/cysteine synthase	1261	64	32	25	2.36851	0.660256
545	545_0	PG01	CP035265	EQH15_05960	formate-nitrite transporter	798	347	160	250	5.72283	0.26114
694	694_0	PG01	CP035265	EQH15_05965	sortase	744	2579	591	1545	8.29275	0.265984
1523	1523_0	PG01	CP035265	EQH15_05970	DNA gyrase subunit A	2469	7166	2248	4489	8.20905	0.0208907
671	671_0	PG01	CP035265	EQH15_05975	L-lactate dehydrogenase	987	24556	11092	15845	11.4983	0.27124
1946	1946_0	PG01	CP035265	EQH15_05980	ion transporter	696	229	80	176	5.21815	0.14616
1402	1402_0	PG01	CP035265	EQH15_05985	type II toxin-antitoxin system RelE/ParE family toxin	264	75	10	50	4.47472	0.760553
591	591_0	PG01	CP035265	EQH15_05990	antitoxin	303	21	4	8	2.34184	0.427636
1640	1640_0	PG01	CP035265	EQH15_05995	MBL fold metallo-hydrolase	810	2391	806	1198	8.16061	0.210121
1922	1922_0	PG01	CP035265	EQH15_06000	cell wall metabolism sensor histidine kinase VicK	1350	5055	1491	2824	8.49186	0.0882923
1069	1069_0	PG01	CP035265	EQH15_06005	response regulator transcription factor	705	2132	664	1309	8.25519	0.0248925
656	656_0	PG01	CP035265	EQH15_06010	A/G-specific adenine glycosylase	1176	2183	741	1132	7.51126	0.185709
372	372_0	PG01	CP035265	EQH15_06015	formate--tetrahydrofolate ligase	1671	1718	745	1013	6.83842	0.277942
2282	2282_0	PG01	CP035265	EQH15_06020	phosphopantothenate--cysteine ligase	690	825	278	464	6.91218	0.115791
1363	1363_0	PG01	CP035265	EQH15_06025	phosphopantothenoylcysteine decarboxylase	552	1380	402	733	7.87878	0.122036
54	54_0	PG01	CP035265	EQH15_06030	ECF transporter S component	564	4031	1709	2503	9.64979	0.233939
1564	1564_0	PG01	CP035265	EQH15_06035	hypothetical protein	528	385	137	246	6.28627	0.0769172
1892	1892_0	PG01	CP035265	EQH15_06040	transcription repressor NadR	516	1511	455	960	8.20898	0.0612537
2217	2217_0	PG01	CP035265	EQH15_06045	8-oxo-dGTP diphosphatase	468	1197	419	814	8.11884	0.0675712
727	727_0	PG01	CP035265	EQH15_06050	GNAT family N-acetyltransferase	489	576	141	353	6.77822	0.218989
1943	1943_0	PG01	CP035265	EQH15_06055	N-acetyltransferase	564	854	196	554	7.13687	0.296517
835	835_0	PG01	CP035265	EQH15_06060	excinuclease ABC subunit B	1989	3861	984	2095	7.45975	0.170768
1430	1430_0	PG01	CP035265	EQH15_06065	CPBP family intramembrane metalloprotease	954	1355	478	891	7.2578	0.0655452
2041	2041_0	PG01	CP035265	EQH15_06070	transporter substrate-binding domain-containing protein	2166	16466	3526	8816	9.33907	0.296817
488	488_3	PG01	CP035265	EQH15_06075	amino acid ABC transporter ATP-binding protein	741	11746	2419	6001	10.3579	0.322992
453	453_0	PG01	CP035265	EQH15_06080	glucose-6-phosphate dehydrogenase	1488	7128	2636	4140	8.97469	0.158314
2297	2297_0	PG01	CP035265	EQH15_06085	signal recognition particle-docking protein FtsY	1278	3003	947	1838	7.89568	0.0201583
2827	2827_0	PG01	CP035265	EQH15_06090	Cof-type HAD-IIB family hydrolase	819	1557	462	887	7.52622	0.07593
653	653_0	PG01	CP035265	EQH15_06095	Cof-type HAD-IIB family hydrolase	795	936	260	530	6.80029	0.109747
477	477_0	PG01	CP035265	EQH15_06100	chromosome segregation protein SMC	3540	5044	1644	3060	7.1856	0.0352351
1662	1662_0	PG01	CP035265	EQH15_06105	ribonuclease III	699	187	60	98	4.69459	0.149598
563	563_0	PG01	CP035265	EQH15_06115	GMP reductase	987	1601	648	1014	7.49749	0.186984
NA	NA	PG01	CP035265	EQH15_06120	endonuclease	1684	740	114	395	5.06656	0.558988
NA	NA	PG01	CP035265	EQH15_06125	translation factor (SUA5)	625	456	90	245	5.92032	0.36094
1538	1538_0	PG01	CP035265	EQH15_06130	3-isopropylmalate dehydratase small subunit	360	209	56	128	5.80063	0.143897
1843	1843_0	PG01	CP035265	EQH15_06135	DUF1294 domain-containing protein	270	208	39	134	6.0614	0.461477
491	491_0	PG01	CP035265	EQH15_06140	3-isopropylmalate dehydrogenase	1038	582	156	358	5.75268	0.145028
292	292_0	PG01	CP035265	EQH15_06145	2-isopropylmalate synthase	1035	961	274	607	6.52282	0.103859
2057	2057_0	PG01	CP035265	EQH15_06150	MmcQ/YjbR family DNA-binding protein	657	473	134	339	6.21347	0.187515
2089	2089_0	PG01	CP035265	EQH15_06155	copper homeostasis protein CutC	633	1737	451	1009	8.00087	0.157441
1031	1031_0	PG01	CP035265	EQH15_06160	DUF454 domain-containing protein	360	1862	742	1255	9.19285	0.156419
140	140_0	PG01	CP035265	EQH15_06165	type I DNA topoisomerase	2088	5726	1794	3265	8.08138	0.0722019
68	68_0	PG01	CP035265	EQH15_06170	TIGR00341 family protein	1044	1281	450	780	7.00772	0.088282
623	623_0	PG01	CP035265	EQH15_06175	DNA-protecting protein DprA	849	95	26	60	3.45035	0.137901
1122	1122_0	PG01	CP035265	EQH15_06180	CTP--phosphocholine cytidylyltransferase	690	6399	1817	3778	9.80858	0.0909956
1124	1124_0	PG01	CP035265	EQH15_06185	DMT family transporter	891	10535	3503	6295	10.2407	0.0597141
279	279_0	PG01	CP035265	EQH15_06190	choline kinase	870	4861	1139	2690	8.95403	0.231138
657	657_0	PG01	CP035265	EQH15_06195	ribitol-5-phosphate dehydrogenase	1023	9345	2913	5572	9.8364	0.0382623
522	522_0	PG01	CP035265	EQH15_06200	2-C-methyl-D-erythritol 4-phosphate cytidylyltransferase	708	6026	2133	3954	9.84155	0.0680691
1710	1710_0	PG01	CP035265	EQH15_06205	type IV teichoic acid flippase	1488	7309	2180	4832	8.96974	0.0927753
120	120_0	PG01	CP035265	EQH15_06210	phosphorylcholine transferase LicD	804	2692	607	1649	8.24565	0.287072
177	177_0	PG01	CP035265	EQH15_06215	phosphorylcholine transferase LicD	810	3670	951	2248	8.74889	0.171616
487	487_0	PG01	CP035265	EQH15_06220	carbamoyl-phosphate synthase large subunit	3177	25497	9819	14846	9.73985	0.188679
2271	2271_0	PG01	CP035265	EQH15_06225	carbamoyl-phosphate synthase small subunit	1080	6857	2233	3793	9.29651	0.111027
319	319_0	PG01	CP035265	EQH15_06230	aspartate carbamoyltransferase	924	4037	1619	2507	8.91306	0.187629
1308	1308_0	PG01	CP035265	EQH15_06235	bifunctional pyr operon transcriptional regulator/uracil phosphoribosyltransferase PyrR	522	801	280	487	7.32724	0.0852209
1404	1404_0	PG01	CP035265	EQH15_06240	endonuclease III	630	1826	475	973	8.03922	0.161591
424	424_0	PG01	CP035265	EQH15_06245	DUF177 domain-containing protein	543	708	164	417	6.87912	0.252071
NA	NA	PG01	CP035265	EQH15_06250	helicase BlpT	317	161	47	87	5.58872	0.110524
189	189_0	PG01	CP035265	EQH15_06255	ABC-F family ATP-binding cassette domain-containing protein	1560	1030	294	624	6.01141	0.0894693
601	601_0	PG01	CP035265	EQH15_06260	zinc metalloprotease HtpX	900	8552	3537	5630	10.0769	0.191752
1242	1242_0	PG01	CP035265	EQH15_06265	LemA family protein	561	1511	530	930	8.14646	0.0809698
2081	2081_0	PG01	CP035265	EQH15_06270	16S rRNA (guanine(527)-N(7))-methyltransferase RsmG	714	1121	271	825	7.27478	0.325502
818	818_0	PG01	CP035265	EQH15_06275	uracil permease	1320	7531	3961	4863	9.44722	0.397522
710	710_0	PG01	CP035265	EQH15_06280	signal recognition particle protein	1572	3165	911	1884	7.61548	0.08121
1411	1411_0	PG01	CP035265	EQH15_06285	putative DNA-binding protein	333	186	41	118	5.66798	0.320031
3118	3118_0	PG01	CP035265	EQH15_06290	ATPase	2562	967	266	608	5.20471	0.131753
3372	3372_0	PG01	CP035265	EQH15_06295	AlwI family type II restriction endonuclease	2013	388	122	268	4.34469	0.0905393
2042	2042_0	PG01	CP035265	EQH15_06300	Dam family site-specific DNA-(adenine-N6)-methyltransferase	2151	375	80	225	3.9456	0.325703
1358	1358_0	PG01	CP035265	EQH15_06305	DUF1934 domain-containing protein	378	120	44	77	5.10304	0.100306
1537	1537_0	PG01	CP035265	EQH15_06310	HD domain-containing protein	1305	3367	1191	2032	8.07904	0.0991571
928	928_0	PG01	CP035265	EQH15_06315	sugar-phosphatase	807	2947	849	1702	8.46037	0.0839922
1331	1331_0	PG01	CP035265	EQH15_06325	50S ribosomal protein L19	348	39644	15562	25464	13.6235	0.156347
1638	1638_0	PG01	CP035265	EQH15_06330	fluoride efflux transporter CrcB	330	638	313	477	7.92301	0.304978
1508	1508_0	PG01	CP035265	EQH15_06335	fluoride efflux transporter CrcB	375	346	156	243	6.78511	0.247124
715	715_0	PG01	CP035265	EQH15_06340	chorismate mutase	267	31	4	14	2.98073	0.668386
624	624_0	PG01	CP035265	EQH15_06345	flavodoxin	444	1624	574	1008	8.59567	0.0829039
1629	1629_0	PG01	CP035265	EQH15_06350	bifunctional oligoribonuclease/PAP phosphatase NrnA	936	845	363	537	6.68235	0.235237
492	492_0	PG01	CP035265	EQH15_06355	type B 50S ribosomal protein L31	243	41508	15911	24517	14.1562	0.176416
338	338_0	PG01	CP035265	EQH15_06360	iron permease	579	235	79	107	5.25074	0.287765
NA	NA	PG01	CP035265	EQH15_06365	deferrochelatase/peroxidase EfeB	1014	500	128	292	5.52027	0.169329
NA	NA	PG01	CP035265	EQH15_06370	transposase	582	303	72	193	5.60455	0.259255
1400	1400_0	PG01	CP035265	EQH15_06375	NADP-specific glutamate dehydrogenase	1347	5673	2427	3523	8.89119	0.241415
849	849_0	PG01	CP035265	EQH15_06380	ATP-binding protein	3579	139	26	89	1.74727	0.460769
1852	1852_0	PG01	CP035265	EQH15_06385	50S ribosomal protein L7/L12	369	10043	3303	6926	11.5072	0.0704278
339	339_0	PG01	CP035265	EQH15_06390	50S ribosomal protein L10	501	13084	4916	8811	11.5002	0.111215
NA	NA	PG01	CP035265	EQH15_06395	hypothetical protein	186	39	15	24	4.5075	0.157115
962	962_0	PG01	CP035265	EQH15_06400	TRZ/ATZ family protein	1317	1174	529	695	6.65294	0.307434
116	116_0	PG01	CP035265	EQH15_06405	ABC transporter ATP-binding protein	1749	1873	745	1210	6.8996	0.16535
1349	1349_0	PG01	CP035265	EQH15_06410	ABC transporter ATP-binding protein	1725	1770	724	1046	6.80854	0.228866
450	450_2	PG01	CP035265	EQH15_06415	peptide-methionine (R)-S-oxide reductase	939	4849	1560	2840	9.02009	0.0580928
445	445_26	PG01	CP035265	EQH15_06420	hypothetical protein	417	1882	721	1111	8.91352	0.176278
1590	1590_0	PG01	CP035265	EQH15_06425	homoserine kinase	870	2191	911	1240	8.09097	0.267075
26	26_0	PG01	CP035265	EQH15_06430	homoserine dehydrogenase	1287	2875	1071	1826	7.92063	0.116879
979	979_0	PG01	CP035265	EQH15_06435	adaptor protein MecA	738	2355	781	1463	8.36857	0.0301561
622	622_0	PG01	CP035265	EQH15_06440	prephenate dehydratase	1035	2776	790	1629	8.01692	0.0895544
1024	1024_0	PG01	CP035265	EQH15_06445	O-antigen polysaccharide polymerase Wzy	1434	5166	1699	3388	8.56559	0.0308319
2058	2058_0	PG01	CP035265	EQH15_06450	glycosyltransferase family 2 protein	987	2505	551	1621	7.86039	0.330667
1304	1304_0	PG01	CP035265	EQH15_06455	glycosyltransferase	1158	2252	563	1367	7.50708	0.198302
1495	1495_0	PG01	CP035265	EQH15_06460	phosphorylcholine transferase LicD	846	1994	659	1288	7.94856	0.0221904
846	846_0	PG01	CP035265	EQH15_06465	polyisoprenyl-teichoic acid--peptidoglycan teichoic acid transferase Psr	1275	6720	1712	3628	8.89818	0.171662
284	284_0	PG01	CP035265	EQH15_06470	prephenate dehydratase	849	3193	1019	1909	8.5687	0.0381817
1276	1276_0	PG01	CP035265	EQH15_06475	shikimate kinase	477	1169	410	779	8.0484	0.0628216
1094	1094_0	PG01	CP035265	EQH15_06480	3-phosphoshikimate 1-carboxyvinyltransferase	1284	3011	980	1826	7.90352	0.034725
204	204_0	PG01	CP035265	EQH15_06485	YlbF/YmcA family competence regulator	339	1929	518	1212	9.10697	0.151515
1421	1421_0	PG01	CP035265	EQH15_06490	prephenate dehydrogenase	1104	4745	1537	2976	8.79147	0.00559591
1932	1932_0	PG01	CP035265	EQH15_06495	chorismate synthase	1167	4263	1218	2425	8.44956	0.0925921
526	526_0	PG01	CP035265	EQH15_06500	3-dehydroquinate synthase	1068	2473	779	1492	7.86707	0.0294203
92	92_0	PG01	CP035265	EQH15_06505	shikimate dehydrogenase	855	2279	742	1357	8.07968	0.0499064
573	573_0	PG01	CP035265	EQH15_06510	type I 3-dehydroquinate dehydratase	678	2463	625	1526	8.42558	0.193099
2137	2137_0	PG01	CP035265	EQH15_06515	class I SAM-dependent rRNA methyltransferase	1173	3742	1253	2367	8.38146	0.0298943
2199	2199_0	PG01	CP035265	EQH15_06520	hypothetical protein	219	27	8	18	3.65439	0.103449
1789	1789_0	PG01	CP035265	EQH15_06525	hypothetical protein	1635	363	128	223	4.54741	0.0863155
1790	1790_0	PG01	CP035265	EQH15_06530	ABC transporter ATP-binding protein	750	105	38	56	3.82667	0.20327
1394	1394_0	PG01	CP035265	EQH15_06535	alpha-amylase	1455	2582	696	1255	7.30433	0.189843
1134	1134_0	PG01	CP035265	EQH15_06540	alanine--tRNA ligase	2619	12273	3672	7668	8.87617	0.0592666
2004	2004_0	PG01	CP035265	EQH15_06545	UDP-N-acetylenolpyruvoylglucosamine reductase	486	846	243	532	7.43097	0.095795
565	565_0	PG01	CP035265	EQH15_06550	hypothetical protein	240	781	207	532	8.33333	0.204507
1872	1872_0	PG01	CP035265	EQH15_06555	ABC transporter substrate-binding protein	1071	4880	1256	2770	8.71715	0.162108
1660	1660_0	PG01	CP035265	EQH15_06560	ABC transporter permease	774	4804	2054	3083	9.46617	0.227589
969	969_0	PG01	CP035265	EQH15_06565	ABC transporter permease	807	6264	2098	3889	9.65543	0.0384906
300	300_0	PG01	CP035265	EQH15_06570	ABC transporter ATP-binding protein	1158	5653	1660	3317	8.89597	0.0692912
1549	1549_0	PG01	CP035265	EQH15_06575	UDP-N-acetylenolpyruvoylglucosamine reductase	906	2175	705	1223	7.89904	0.0952602
320	320_0	PG01	CP035265	EQH15_06580	YhfC family intramembrane metalloprotease	754	2361	721	1367	8.26777	0.0599621
1387	1387_0	PG01	CP035265	EQH15_06585	acetolactate decarboxylase	732	839	248	521	6.83583	0.0672143
1587	1587_0	PG01	CP035265	EQH15_06590	PLP-dependent aminotransferase family protein	1272	580	247	362	5.68407	0.235411
415	415_1	PG01	CP035265	EQH15_06595	transporter substrate-binding domain-containing protein	816	158	41	90	4.16621	0.156183
1326	1326_0	PG01	CP035265	EQH15_06600	phosphate signaling complex protein PhoU	654	8149	2206	4971	10.2274	0.134209
586	586_0	PG01	CP035265	EQH15_06605	phosphate ABC transporter ATP-binding protein	759	8484	2685	4991	10.1284	0.0492474
586	586_2	PG01	CP035265	EQH15_06610	phosphate ABC transporter ATP-binding protein	804	11057	3131	6925	10.4041	0.106006
1760	1760_0	PG01	CP035265	EQH15_06615	phosphate ABC transporter permease PstA	885	9144	3316	5900	10.1248	0.0897171
1020	1020_0	PG01	CP035265	EQH15_06620	phosphate ABC transporter permease subunit PstC	918	7641	2236	4716	9.68842	0.0736514
37	37_0	PG01	CP035265	EQH15_06625	phosphate ABC transporter substrate-binding protein PstS	879	4776	1067	2596	8.88219	0.265855
2333	2333_0	PG01	CP035265	EQH15_06630	23S rRNA methyltransferase	1305	700	227	391	5.734	0.100999
1875	1875_0	PG01	CP035265	EQH15_06635	inositol monophosphatase family protein	774	216	54	134	4.71667	0.205996
1393	1393_0	PG01	CP035265	EQH15_06640	UPF0223 family protein	279	911	169	487	8.05011	0.409277
198	198_1	PG01	CP035265	EQH15_06645	Spx/MgsR family RNA polymerase-binding regulatory protein	402	770	176	487	7.46183	0.28851
2030	2030_0	PG01	CP035265	EQH15_06650	TIGR01906 family membrane protein	651	3399	1162	2220	9.11761	0.0435339
1705	1705_0	PG01	CP035265	EQH15_06655	TIGR01457 family HAD-type hydrolase	774	1963	470	1164	7.85813	0.226853
1339	1339_0	PG01	CP035265	EQH15_06660	acyl-[acyl-carrier-protein] thioesterase	738	2069	424	1174	7.90672	0.342228
900	900_0	PG01	CP035265	EQH15_06665	oxygen-independent coproporphyrinogen III oxidase	1131	3102	869	1927	8.06897	0.111842
1484	1484_0	PG01	CP035265	EQH15_06670	YtxH domain-containing protein	390	2304	634	1410	9.16016	0.121709
1345	1345_0	PG01	CP035265	EQH15_06675	DUF948 domain-containing protein	384	2473	847	1746	9.45865	0.0840693
1650	1650_0	PG01	CP035265	EQH15_06680	prolipoprotein diacylglyceryl transferase	789	3638	1184	2194	8.87627	0.0392303
1103	1103_0	PG01	CP035265	EQH15_06685	HPr kinase/phosphorylase	951	2349	792	1327	7.96132	0.112606
2202	2202_0	PG01	CP035265	EQH15_06690	30S ribosomal protein S21	177	2175	1072	1524	10.5621	0.318734
1332	1332_0	PG01	CP035265	EQH15_06695	glucosamine-6-phosphate deaminase	708	1393	345	882	7.53966	0.222167
1588	1588_0	PG01	CP035265	EQH15_06700	tRNA preQ1(34) S-adenosylmethionine ribosyltransferase-isomerase QueA	1029	2901	982	1806	8.20071	0.0456991
358	358_0	PG01	CP035265	EQH15_06705	N-acetylmuramoyl-L-alanine amidase family protein	390	852	219	600	7.75968	0.249382
1510	1510_0	PG01	CP035265	EQH15_06710	hypothetical protein	693	1552	392	961	7.7252	0.196746
1380	1380_0	PG01	CP035265	EQH15_06715	N-acetyltransferase	552	909	227	605	7.31088	0.239606
437	437_0	PG01	CP035265	EQH15_06720	ammonia-dependent NAD(+) synthetase	825	1216	443	722	7.27764	0.132582
662	662_0	PG01	CP035265	EQH15_06725	nicotinate phosphoribosyltransferase	1461	1807	537	1086	6.93249	0.0582593
935	935_0	PG01	CP035265	EQH15_06730	hypothetical protein	456	326	105	154	6.06461	0.237627
501	501_0	PG01	CP035265	EQH15_06735	transcriptional regulator	240	75	8	39	4.38542	0.852752
896	896_1	PG01	CP035265	EQH15_06740	hypothetical protein	453	209	45	124	5.34868	0.314374
NA	NA	PG01	CP035265	EQH15_06745	ABC transporter permease	210	83	17	44	5.04731	0.329993
2893	2893_0	PG01	CP035265	EQH15_06750	ABC transporter ATP-binding protein	792	219	39	132	4.52641	0.477274
NA	NA	PG01	CP035265	EQH15_06755	U32 family peptidase	729	617	155	419	6.36315	0.24587
1221	1221_0	PG01	CP035265	EQH15_06760	hypothetical protein	312	602	211	428	7.73423	0.0910399
780	780_4	PG01	CP035265	EQH15_06765	U32 family peptidase	1287	1470	432	965	6.85474	0.0997628
2442	2442_0	PG01	CP035265	EQH15_06770	hypothetical protein	213	57	4	34	4.02632	1.24823
49	49_0	PG01	CP035265	EQH15_06775	ApaLI family restriction endonuclease	183	50	6	61	4.65839	1.19849
263	263_0	PG01	CP035265	EQH15_06780	ApaLI family restriction endonuclease	363	289	34	138	5.74072	0.751212
238	238_0	PG01	CP035265	EQH15_06785	site-specific DNA-methyltransferase	1191	856	160	555	5.96286	0.466936
NA	NA	PG01	CP035265	EQH15_06790	hypothetical protein	181	84	23	39	5.35482	0.218522
1825	1825_0	PG01	CP035265	EQH15_06795	glutamine-hydrolyzing GMP synthase	1563	6347	3584	4412	9.02628	0.431683
1959	1959_0	PG01	CP035265	EQH15_06800	GntR family transcriptional regulator	699	801	205	404	6.66621	0.18751
1769	1769_0	PG01	CP035265	EQH15_06805	EamA family transporter	897	1777	754	1015	7.75892	0.277905
170	170_0	PG01	CP035265	EQH15_06810	serine hydrolase	936	957	337	564	6.73005	0.111029
748	748_0	PG01	CP035265	EQH15_06815	proteinase	726	700	289	471	6.78566	0.184923
1385	1385_0	PG01	CP035265	EQH15_06820	1-alkyl-2-acetylglycerophosphocholine esterase	636	218	56	116	4.95253	0.169159
1840	1840_0	PG01	CP035265	EQH15_06825	Cof-type HAD-IIB family hydrolase	828	199	42	113	4.37713	0.31849
746	746_0	PG01	CP035265	EQH15_06830	poly-gamma-glutamate biosynthesis protein	300	80	17	50	4.57651	0.344275
2793	2793_0	PG01	CP035265	EQH15_06835	CapA family protein	729	129	26	81	3.96164	0.39025
2650	2650_0	PG01	CP035265	EQH15_06840	hypothetical protein	216	5	2	2	1.14	0.491866
712	712_0	PG01	CP035265	EQH15_06845	hypothetical protein	192	7	1	5	1.57904	0.736445
1153	1153_0	PG01	CP035265	EQH15_06850	peptide deformylase	612	3381	1207	2233	9.22526	0.0741505
1446	1446_0	PG01	CP035265	EQH15_06855	23S rRNA (guanosine(2251)-2'-O)-methyltransferase RlmB	729	2095	812	1341	8.30685	0.147013
1194	1194_0	PG01	CP035265	EQH15_06860	thioredoxin-disulfide reductase	912	4361	1296	2452	8.85136	0.0828757
456	456_0	PG01	CP035265	EQH15_06865	DUF4059 family protein	237	522	163	269	7.71486	0.153912
488	488_5	PG01	CP035265	EQH15_06870	amino acid ABC transporter ATP-binding protein	744	4255	1334	2284	9.11303	0.121543
215	215_0	PG01	CP035265	EQH15_06875	amino acid ABC transporter permease	801	5060	1514	2929	9.27034	0.0652083
1369	1369_0	PG01	CP035265	EQH15_06880	arsenate reductase family protein	357	1006	191	491	7.80494	0.381466
1431	1431_0	PG01	CP035265	EQH15_06885	methylated-DNA--[protein]-cysteine S-methyltransferase	531	602	150	372	6.73554	0.207278
2244	2244_0	PG01	CP035265	EQH15_06890	N-acetyltransferase	495	372	63	154	5.76403	0.470614
953	953_0	PG01	CP035265	EQH15_06895	DUF1836 domain-containing protein	447	1405	367	1008	8.3012	0.248886
1239	1239_0	PG01	CP035265	EQH15_06900	hemolysin III family protein	648	8159	3200	5232	10.4448	0.156201
3486	3486_0	PG01	CP035265	EQH15_06905	hypothetical protein	195	1896	788	1244	10.1108	0.196737
2919	2919_0	PG01	CP035265	EQH15_06910	FtsX-like permease family protein	1317	1416	580	1162	7.03451	0.212086
1839	1839_4	PG01	CP035265	EQH15_06915	ABC transporter ATP-binding protein	732	1275	649	894	7.75937	0.344651
2337	2337_0	PG01	CP035265	EQH15_06920	pyridoxal 5'-phosphate synthase glutaminase subunit PdxT	585	545	202	319	6.61719	0.155123
278	278_0	PG01	CP035265	EQH15_06925	pyridoxal 5'-phosphate synthase lyase subunit PdxS	876	976	369	652	6.94844	0.116587
299	299_0	PG01	CP035265	EQH15_06930	NADH oxidase	1380	11232	4888	7200	9.86517	0.242705
47	47_0	PG01	CP035265	EQH15_06935	FAD:protein FMN transferase	924	1065	686	800	7.31001	0.519082
1513	1513_0	PG01	CP035265	EQH15_06940	NAD(P)H-dependent oxidoreductase	606	759	417	563	7.34735	0.394219
996	996_0	PG01	CP035265	EQH15_06945	NAD(P)H-dependent oxidoreductase	1245	1449	795	957	7.18499	0.424355
1582	1582_0	PG01	CP035265	EQH15_06950	DUF896 family protein	258	421	106	316	7.35947	0.307249
1342	1342_0	PG01	CP035265	EQH15_06955	glycine--tRNA ligase subunit beta	2037	2816	1303	1940	7.37164	0.271586
2037	2037_0	PG01	CP035265	EQH15_06960	glycine--tRNA ligase subunit alpha	918	1079	456	677	7.04902	0.226792
868	868_0	PG01	CP035265	EQH15_06965	elongation factor Tu	762	486	229	324	6.24855	0.295259
2055	2055_0	PG01	CP035265	EQH15_06970	aldo/keto reductase	843	1103	292	603	6.91254	0.14564
1169	1169_0	PG01	CP035265	EQH15_06975	peptidoglycan GlcNAc deacetylase	1392	5300	1689	3440	8.62527	0.0323786
219	219_3	PG01	CP035265	EQH15_06980	hypothetical protein	378	877	378	593	8.07552	0.218521
2308	2308_0	PG01	CP035265	EQH15_06985	Gfo/Idh/MocA family oxidoreductase	1062	2903	772	1619	7.98723	0.139663
235	235_0	PG01	CP035265	EQH15_06990	DEAD/DEAH box helicase	1083	4080	1111	2496	8.50589	0.130233
NA	NA	PG01	CP035265	EQH15_06995	IS630 family transposase	1031	303	135	226	5.1578	0.234097
2139	2139_0	PG01	CP035265	EQH15_07000	elongation factor Tu	1197	147805	63833	100671	13.8139	0.218525
578	578_0	PG01	CP035265	EQH15_07005	aquaporin family protein	870	6177	2403	4357	9.66018	0.137256
518	518_0	PG01	CP035265	EQH15_07010	LPXTG cell wall anchor domain-containing protein	678	15	1	6	0.213051	1.17024
538	538_0	PG01	CP035265	EQH15_07015	hypothetical protein	1092	334	81	233	4.89073	0.289943
2309	2309_0	PG01	CP035265	EQH15_07020	hypothetical protein	255	91	17	58	4.9443	0.459834
2744	2744_0	PG01	CP035265	EQH15_07025	hypothetical protein	243	81	9	51	4.59016	0.887415
419	419_0	PG01	CP035265	EQH15_07030	transposase	447	87	22	64	4.28424	0.290408
1190	1190_1	PG01	CP035265	EQH15_07035	transposase	327	117	10	47	4.35006	0.973825
1073	1073_2	PG01	CP035265	EQH15_07040	phospho-sugar mutase	1719	10936	4108	7177	9.45028	0.114305
174	174_0	PG01	CP035265	EQH15_07045	thioredoxin	348	1208	402	715	8.46838	0.067605
109	109_0	PG01	CP035265	EQH15_07050	hypothetical protein	213	16	5	8	2.82684	0.179077
458	458_1	PG01	CP035265	EQH15_07055	amino acid ABC transporter substrate-binding protein	837	823	256	497	6.62577	0.0313188
927	927_1	PG01	CP035265	EQH15_07060	amino acid ABC transporter ATP-binding protein	630	609	193	374	6.61825	0.0170496
1172	1172_1	PG01	CP035265	EQH15_07065	amino acid ABC transporter permease	642	679	283	405	6.86571	0.239285
2255	2255_0	PG01	CP035265	EQH15_07070	tetratricopeptide repeat protein	1212	5026	1440	3211	8.68969	0.10517
1383	1383_0	PG01	CP035265	EQH15_07075	AI-2E family transporter	1167	3805	1326	2683	8.48438	0.08494
759	759_0	PG01	CP035265	EQH15_07080	6-phosphogluconolactonase	1014	2664	1073	1723	8.20091	0.175342
1896	1896_0	PG01	CP035265	EQH15_07085	F0F1 ATP synthase subunit epsilon	420	11118	3512	7386	11.4298	0.0562738
1040	1040_0	PG01	CP035265	EQH15_07090	F0F1 ATP synthase subunit beta	1407	29893	10604	19312	11.1549	0.0716185
1500	1500_0	PG01	CP035265	EQH15_07095	F0F1 ATP synthase subunit gamma	879	17381	5326	11070	10.974	0.0482103
194	194_0	PG01	CP035265	EQH15_07100	F0F1 ATP synthase subunit alpha	1506	21698	8421	14324	10.6481	0.139275
1010	1010_0	PG01	CP035265	EQH15_07105	F0F1 ATP synthase subunit delta	537	4080	1087	2479	9.50414	0.146162
1625	1625_0	PG01	CP035265	EQH15_07110	ATP synthase F0 subunit B	495	4205	1117	2818	9.71088	0.193067
2387	2387_0	PG01	CP035265	EQH15_07115	F0F1 ATP synthase subunit A	717	8650	2905	5689	10.3207	0.0364471
1007	1007_0	PG01	CP035265	EQH15_07120	F0F1 ATP synthase subunit C	201	1256	338	942	9.32822	0.257339
NA	NA	PG01	CP035265	EQH15_07125	IS30 family transposase	1011	2198	637	1384	7.75659	0.088916
169	169_0	PG01	CP035265	EQH15_07130	N-acetyltransferase	483	823	180	456	7.20819	0.284937
NA	NA	PG01	CP035265	EQH15_07135	chlorohydrolase	75	455	184	312	9.43832	0.16554
1543	1543_0	PG01	CP035265	EQH15_07140	transcription elongation factor GreA	483	3745	767	2032	9.35254	0.333349
1724	1724_0	PG01	CP035265	EQH15_07145	endolytic transglycosylase MltG	1656	14162	3585	8099	9.6211	0.175211
447	447_0	PG01	CP035265	EQH15_07150	GNAT family N-acetyltransferase	495	1467	325	869	8.04501	0.290355
1995	1995_0	PG01	CP035265	EQH15_07155	GNAT family N-acetyltransferase	465	2497	858	1647	9.1653	0.0484868
1594	1594_0	PG01	CP035265	EQH15_07160	UDP-N-acetylmuramate--L-alanine ligase	1335	8365	2219	5209	9.23583	0.158104
923	923_0	PG01	CP035265	EQH15_07165	cystathionine gamma-synthase	618	1934	404	929	7.99448	0.315427
442	442_0	PG01	CP035265	EQH15_07170	DEAD/DEAH box helicase	3099	2938	895	1742	6.55429	0.0474844
975	975_0	PG01	CP035265	EQH15_07175	pyridoxal phosphate-dependent aminotransferase	1167	314	119	234	4.95225	0.138831
1580	1580_0	PG01	CP035265	EQH15_07180	cystathionine gamma-synthase	1095	158	81	113	4.1788	0.345979
NA	NA	PG01	CP035265	EQH15_07185	ABC transporter ATP-binding protein	547	47	23	25	3.26618	0.434675
1984	1984_0	PG01	CP035265	EQH15_07190	ABC transporter ATP-binding protein	540	73	23	44	3.76837	0.0300819
NA	NA	PG01	CP035265	EQH15_07195	ABC transporter ATP-binding protein	545	90	30	49	4.03528	0.135939
461	461_10	PG01	CP035265	EQH15_07200	peptide ABC transporter substrate-binding protein	1959	677	202	465	5.15911	0.119533
1480	1480_0	PG01	CP035265	EQH15_07205	polysaccharide biosynthesis protein	1623	6086	2571	3902	8.73292	0.217937
1776	1776_0	PG01	CP035265	EQH15_07210	UDP-N-acetylmuramoyl-L-alanyl-D-glutamate--L- lysine ligase	1446	1921	696	1109	7.1116	0.146602
989	989_3	PG01	CP035265	EQH15_07215	CsbD family protein	198	1961	1022	1128	10.1829	0.442187
1599	1599_0	PG01	CP035265	EQH15_07220	DUF1803 domain-containing protein	609	938	280	659	7.32623	0.136211
521	521_0	PG01	CP035265	EQH15_07225	UDP-N-acetylmuramoylalanyl-D-glutamate--2, 6-diaminopimelate ligase	513	1078	354	644	7.74231	0.0520224
1233	1233_0	PG01	CP035265	EQH15_07230	manganese-dependent inorganic pyrophosphatase	936	3964	1280	2557	8.78218	0.0208694
1370	1370_0	PG01	CP035265	EQH15_07235	GIY-YIG nuclease family protein	300	2556	668	1573	9.66632	0.166161
123	123_0	PG01	CP035265	EQH15_07240	tRNA1(Val) (adenine(37)-N6)-methyltransferase	750	3181	882	2010	8.70112	0.127265
1606	1606_0	PG01	CP035265	EQH15_07245	S1 RNA-binding domain-containing protein	360	875	250	434	7.79588	0.170665
600	600_0	PG01	CP035265	EQH15_07250	bifunctional Cof-type HAD-IIB family hydrolase/peptidylprolyl isomerase	1401	6035	1685	3551	8.69256	0.103263
1391	1391_0	PG01	CP035265	EQH15_07255	30S ribosomal protein S18	240	42868	16495	27822	14.2678	0.1366
352	352_2	PG01	CP035265	EQH15_07260	single-stranded DNA-binding protein	471	23793	8553	15596	12.4178	0.0798295
1004	1004_0	PG01	CP035265	EQH15_07265	30S ribosomal protein S6	291	6017	2529	4125	11.2258	0.195691
609	609_0	PG01	CP035265	EQH15_07270	asparagine--tRNA ligase	1728	11955	3287	7409	9.39367	0.126531
481	481_0	PG01	CP035265	EQH15_07275	pyridoxal phosphate-dependent aminotransferase	1188	6178	1620	3685	8.94064	0.154325
2251	2251_0	PG01	CP035265	EQH15_07280	peptidase	432	397	68	262	6.28398	0.54765
3058	3058_0	PG01	CP035265	EQH15_07285	hypothetical protein	195	20	4	15	3.25652	0.487674
1740	1740_0	PG01	CP035265	EQH15_07290	NAD(P)H-dependent oxidoreductase	549	2108	634	1101	8.50511	0.134864
2038	2038_0	PG01	CP035265	EQH15_07295	YSIRK-type signal peptide-containing protein	5601	462	115	261	2.91115	0.186918
735	735_0	PG01	CP035265	EQH15_07300	HTH domain-containing protein	1509	146	65	96	3.49392	0.252776
1444	1444_0	PG01	CP035265	EQH15_07305	peroxide stress protein YaaA	729	797	300	471	6.86008	0.161486
1192	1192_0	PG01	CP035265	EQH15_07310	DUF3953 domain-containing protein	180	176	81	116	6.84814	0.279434
NA	NA	PG01	CP035265	EQH15_07315	chlorohydrolase	75	143	59	92	7.74745	0.197085
664	664_0	PG01	CP035265	EQH15_07320	hypothetical protein	1596	1540	550	917	6.65826	0.115121
1037	1037_0	PG01	CP035265	EQH15_07325	peptide deformylase	411	71	27	36	4.12943	0.275242
1041	1041_0	PG01	CP035265	EQH15_07330	glutathione-dependent disulfide-bond oxidoreductase	792	3030	1006	1669	8.57298	0.124253
926	926_0	PG01	CP035265	EQH15_07335	cation-translocating P-type ATPase	2697	9316	3931	5789	8.59886	0.229667
73	73_0	PG01	CP035265	EQH15_07340	CDF family manganese efflux transporter MntE	1185	3917	1316	2383	8.41558	0.0538582
1609	1609_0	PG01	CP035265	EQH15_07345	ABC transporter ATP-binding protein	1872	7931	2250	4732	8.68295	0.0921538
85	85_0	PG01	CP035265	EQH15_07350	CCA tRNA nucleotidyltransferase	1200	6000	1672	3512	8.90415	0.104551
792	792_0	PG01	CP035265	EQH15_07355	4-hydroxy-tetrahydrodipicolinate reductase	768	4410	1467	2897	9.24447	0.0330817
11	11_0	PG01	CP035265	EQH15_07360	DegV family protein	849	3724	1086	2211	8.74393	0.0720016
158	158_0	PG01	CP035265	EQH15_07365	DUF1149 family protein	387	1257	242	798	8.14301	0.433062
1282	1282_0	PG01	CP035265	EQH15_07370	phosphoglucosamine mutase	1353	4423	930	2360	8.11112	0.310486
1044	1044_0	PG01	CP035265	EQH15_07375	YbbR-like domain-containing protein	780	1731	409	935	7.6143	0.223587
1821	1821_0	PG01	CP035265	EQH15_07380	TIGR00159 family protein	858	3234	877	1809	8.46158	0.126719
NA	NA	PG01	CP035265	EQH15_07385	hypothetical protein	175	5	2	1	1.11034	1.05538
2031	2031_0	PG01	CP035265	EQH15_07390	NAD(P)/FAD-dependent oxidoreductase	969	1379	483	892	7.24928	0.0613366
444	444_1	PG01	CP035265	EQH15_07395	N-acetylmuramoyl-L-alanine amidase family protein	957	74	26	45	3.01912	0.0891947
1148	1148_0	PG01	CP035265	EQH15_07400	phage holin	333	27	7	22	3.08209	0.344482
143	143_3	PG01	CP035265	EQH15_07405	holin	417	36	6	8	2.3353	0.75874
2390	2390_0	PG01	CP035265	EQH15_07410	hypothetical protein	351	47	10	29	3.57708	0.338117
267	267_1	PG01	CP035265	EQH15_07415	hypothetical protein	204	21	6	21	3.57168	0.445422
2567	2567_0	PG01	CP035265	EQH15_07420	dihydrodipicolinate reductase	117	6	1	5	2.21951	0.696836
2101	2101_2	PG01	CP035265	EQH15_07425	peptidase S74	5616	603	148	349	3.29643	0.201165
2075	2075_0	PG01	CP035265	EQH15_07430	hypothetical protein	351	29	7	28	3.15648	0.521299
1043	1043_0	PG01	CP035265	EQH15_07435	hypothetical protein	3654	378	75	158	2.98393	0.375732
1998	1998_0	PG01	CP035265	EQH15_07440	hypothetical protein	351	29	4	11	2.43805	0.615522
2593	2593_0	PG01	CP035265	EQH15_07445	hypothetical protein	381	33	10	14	2.93849	0.304977
836	836_0	PG01	CP035265	EQH15_07450	phage tail protein	414	40	4	14	2.47052	0.843814
2149	2149_0	PG01	CP035265	EQH15_07455	hypothetical protein	369	25	4	13	2.37486	0.522192
2167	2167_0	PG01	CP035265	EQH15_07460	HK97 gp10 family phage protein	516	24	4	20	2.07864	0.696836
1690	1690_0	PG01	CP035265	EQH15_07465	hypothetical protein	303	22	7	12	2.82832	0.113113
2318	2318_0	PG01	CP035265	EQH15_07470	phage head-tail adapter protein	312	30	4	12	2.66612	0.636357
2470	2470_0	PG01	CP035265	EQH15_07475	hypothetical protein	189	6	1	5	1.52763	0.696836
2791	2791_0	PG01	CP035265	EQH15_07480	sugar-binding protein	1026	66	19	35	2.59196	0.124553
228	228_1	PG01	CP035265	EQH15_07485	DUF4355 domain-containing protein	525	52	12	22	2.99968	0.306946
3043	3043_0	PG01	CP035265	EQH15_07495	hypothetical protein	288	3	2	1	0.145971	0.982785
642	642_1	PG01	CP035265	EQH15_07500	HD domain-containing protein	414	478	130	258	6.73891	0.134395
767	767_0	PG01	CP035265	EQH15_07505	hypothetical protein	210	186	49	119	6.42289	0.175481
2528	2528_0	PG01	CP035265	EQH15_07510	phage head morphogenesis protein	1584	336	116	237	4.5379	0.0838978
2290	2290_1	PG01	CP035265	EQH15_07515	phage portal protein	1470	7	8	10	-0.0242642	0.926812
838	838_0	PG01	CP035265	EQH15_07520	PBSX family phage terminase large subunit	1299	16	6	6	0.167698	0.505324
915	915_0	PG01	CP035265	EQH15_07525	terminase small subunit	513	1	2	1	-1.21524	1.36908
1891	1891_0	PG01	CP035265	EQH15_07535	DUF1492 domain-containing protein	435	5	5	8	1.23732	0.872805
2629	2629_0	PG01	CP035265	EQH15_07540	hypothetical protein	372	7	4	6	1.37919	0.41395
1499	1499_1	PG01	CP035265	EQH15_07545	hypothetical protein	414	10	2	4	0.868064	0.387037
473	473_3	PG01	CP035265	EQH15_07550	DUF1642 domain-containing protein	504	20	2	6	1.11259	0.853569
2002	2002_7	PG01	CP035265	EQH15_07555	hypothetical protein	315	7	1	4	0.757486	0.641363
2499	2499_0	PG01	CP035265	EQH15_07560	hypothetical protein	339	10	3	6	1.54638	0.0520932
647	647_0	PG01	CP035265	EQH15_07565	helicase	1344	45	18	26	1.84933	0.223677
2931	2931_0	PG01	CP035265	EQH15_07570	DNA primase	822	30	9	18	1.85349	0.0520932
2906	2906_0	PG01	CP035265	EQH15_07575	hypothetical protein	507	25	10	21	2.58777	0.217648
2440	2440_0	PG01	CP035265	EQH15_07580	NTP-binding protein	828	24	10	21	1.86049	0.250757
998	998_0	PG01	CP035265	EQH15_07585	hypothetical protein	318	9	3	7	1.66211	0.165259
2991	2991_0	PG01	CP035265	EQH15_07590	type III restriction endonuclease subunit R	1194	37	10	11	1.22959	0.564674
2492	2492_0	PG01	CP035265	EQH15_07595	hypothetical protein	486	14	6	11	1.81335	0.21664
1450	1450_0	PG01	CP035265	EQH15_07600	hypothetical protein	360	10	1	5	0.843674	0.894492
1107	1107_0	PG01	CP035265	EQH15_07605	siphovirus Gp157 family protein	483	8	8	11	1.69151	0.836838
2096	2096_0	PG01	CP035265	EQH15_07610	HNH endonuclease	723	18	9	12	1.59799	0.344241
2862	2862_0	PG01	CP035265	EQH15_07620	hypothetical protein	342	4	2	5	0.810365	0.502474
2458	2458_0	PG01	CP035265	EQH15_07630	hypothetical protein	195	9	4	3	2.09854	0.701681
404	404_1	PG01	CP035265	EQH15_07635	hypothetical protein	273	4	8	11	2.1813	1.3982
209	209_0	PG01	CP035265	EQH15_07640	hypothetical protein	222	219	259	191	7.4495	0.975858
2285	2285_2	PG01	CP035265	EQH15_07645	DNA-binding protein	192	104	62	63	6.07992	0.52865
3160	3160_0	PG01	CP035265	EQH15_07650	hypothetical protein	240	23	14	18	3.7143	0.466353
1081	1081_2	PG01	CP035265	EQH15_07655	XRE family transcriptional regulator	357	265	78	154	6.17514	0.070665
1917	1917_0	PG01	CP035265	EQH15_07660	hypothetical protein	423	552	181	333	7.05898	0.0433265
2571	2571_0	PG01	CP035265	EQH15_07665	hypothetical protein	363	272	65	193	6.18451	0.311878
NA	NA	PG01	CP035265	EQH15_07670	ImmA/IrrE family metallo-endopeptidase	380	367	88	208	6.44422	0.216136
3110	3110_0	PG01	CP035265	EQH15_07675	site-specific integrase	1128	790	194	492	6.0374	0.222393
888	888_0	PG01	CP035265	EQH15_07680	DNA-binding protein WhiA	912	5191	1826	3216	9.23046	0.0798788
150	150_0	PG01	CP035265	EQH15_07685	YvcK family protein	978	3270	1039	2003	8.40855	0.0184464
371	371_0	PG01	CP035265	EQH15_07690	RNase adapter RapZ	891	3417	1134	2161	8.64269	0.0226306
554	554_0	PG01	CP035265	EQH15_07695	RidA family protein	381	4674	1512	2754	10.2739	0.055458
1067	1067_0	PG01	CP035265	EQH15_07700	YihA family ribosome biogenesis GTP-binding protein	588	3907	1734	2655	9.60998	0.241043
252	252_0	PG01	CP035265	EQH15_07705	ATP-dependent Clp protease ATP-binding subunit ClpX	1233	9038	2449	5403	9.45272	0.128423
232	232_0	PG01	CP035265	EQH15_07710	hypothetical protein	171	1414	503	952	9.81466	0.0733705
889	889_0	PG01	CP035265	EQH15_07715	dihydrofolate reductase	507	2498	706	1610	8.93604	0.120907
2468	2468_0	PG01	CP035265	EQH15_07720	DNA starvation/stationary phase protection protein	537	34450	16375	23844	12.9231	0.292255
925	925_0	PG01	CP035265	EQH15_07725	choline binding-anchored murein hydrolase LytC	1473	16857	4081	10781	10.0737	0.245563
354	354_0	PG01	CP035265	EQH15_07730	triose-phosphate isomerase	759	5694	1301	3575	9.42774	0.285735
893	893_0	PG01	CP035265	EQH15_07735	DnaD domain protein	678	2216	473	1276	8.15472	0.312824
1337	1337_0	PG01	CP035265	EQH15_07740	homoserine O-succinyltransferase	945	3305	978	2218	8.48313	0.108952
590	590_0	PG01	CP035265	EQH15_07745	adenine phosphoribosyltransferase	513	2387	481	1381	8.63888	0.361281
34	34_0	PG01	CP035265	EQH15_07750	class I SAM-dependent methyltransferase	759	124	43	67	4.03514	0.165267
1488	1488_0	PG01	CP035265	EQH15_07755	sn-glycerol-3-phosphate ABC transporter ATP-binding protein UgpC	1131	1042	614	650	6.8547	0.5061
1114	1114_0	PG01	CP035265	EQH15_07765	cysteine hydrolase	576	1084	422	767	7.74643	0.138076
655	655_0	PG01	CP035265	EQH15_07770	GTP-sensing pleiotropic transcriptional regulator CodY	789	1438	493	944	7.60301	0.0461492
561	561_0	PG01	CP035265	EQH15_07780	DEAD/DEAH box helicase	1575	34814	4643	19938	10.6836	0.699092
2039	2039_0	PG01	CP035265	EQH15_07785	MFS transporter	1227	655	285	338	5.83034	0.361572
63	63_0	PG01	CP035265	EQH15_07790	FAD-containing oxidoreductase	1317	14910	5549	9116	10.2433	0.133163
50	50_0	PG01	CP035265	EQH15_07795	Mur ligase family protein	1344	8310	2382	5032	9.24043	0.0860375
1459	1459_0	PG01	CP035265	EQH15_07800	glutamine amidotransferase	783	6458	2028	3913	9.7003	0.0269565
796	796_0	PG01	CP035265	EQH15_07805	aminopeptidase P family protein	1083	3098	1641	2123	8.48321	0.383309
2264	2264_0	PG01	CP035265	EQH15_07810	GNAT family N-acetyltransferase	204	169	102	138	6.84243	0.454989
NA	NA	PG01	CP035265	EQH15_07815	IS3 family transposase	1338	314	88	209	4.55552	0.14597
335	335_0	PG01	CP035265	EQH15_07820	ECF transporter S component	462	301	126	235	6.2983	0.202125
2280	2280_0	PG01	CP035265	EQH15_07825	bifunctional hydroxymethylpyrimidine kinase/phosphomethylpyrimidine kinase	774	415	104	239	5.62414	0.183904
1643	1643_0	PG01	CP035265	EQH15_07830	tRNA pseudouridine(38-40) synthase TruA	750	389	143	221	5.75396	0.168504
2340	2340_4	PG01	CP035265	EQH15_07835	cytidylate kinase	162	125	61	123	6.7274	0.360553
265	265_0	PG01	CP035265	EQH15_07840	MFS transporter	1152	3358	1319	2291	8.36444	0.143765
482	482_0	PG01	CP035265	EQH15_07845	hypothetical protein	630	7519	2675	5040	10.342	0.072717
523	523_0	PG01	CP035265	EQH15_07850	alkylphosphonate utilization protein	339	1385	381	980	8.69775	0.200145
1570	1570_0	PG01	CP035265	EQH15_07855	(d)CMP kinase	672	2884	1182	1750	8.88659	0.216642
519	519_0	PG01	CP035265	EQH15_07860	LysM domain-containing protein	477	759	246	478	7.36018	0.00448796
980	980_0	PG01	CP035265	EQH15_07865	ferredoxin	279	589	168	446	7.79523	0.22391
983	983_0	PG01	CP035265	EQH15_07870	glycosyltransferase	966	4322	2096	2906	9.07694	0.316386
536	536_0	PG01	CP035265	EQH15_07875	UDP-glucose 4-epimerase GalE	1020	7058	2626	4403	9.54254	0.12318
654	654_0	PG01	CP035265	EQH15_07880	FAD-binding oxidoreductase	1113	820	254	485	6.19734	0.0443066
1526	1526_0	PG01	CP035265	EQH15_07885	Nif3-like dinuclear metal center hexameric protein	798	512	179	328	6.09445	0.0617506
1202	1202_0	PG01	CP035265	EQH15_07890	tRNA (adenine-N(1))-methyltransferase	678	195	48	106	4.68917	0.194229
1754	1754_0	PG01	CP035265	EQH15_07895	HAD family hydrolase	2337	18988	8166	12304	9.86215	0.228989
1317	1317_0	PG01	CP035265	EQH15_07900	1-acyl-sn-glycerol-3-phosphate acyltransferase	750	1354	549	893	7.67223	0.175022
2158	2158_0	PG01	CP035265	EQH15_07905	CadD family cadmium resistance transporter	615	3297	1062	2210	9.13958	0.0538069
904	904_0	PG01	CP035265	EQH15_07910	30S ribosomal protein S15	270	10593	4623	7215	12.1648	0.226946
1454	1454_0	PG01	CP035265	EQH15_07915	NAD(P)-dependent oxidoreductase	630	15	4	6	0.985652	0.327276
1451	1451_1	PG01	CP035265	EQH15_07920	hypothetical protein	117	291	115	167	8.05523	0.21811
NA	NA	PG01	CP035265	EQH15_07925	AAA family ATPase	98	340	114	240	8.55592	0.0852255
22	22_1	PG01	CP035265	EQH15_07930	MazG-like protein	141	249	83	161	7.53668	0.0264477
22	22_0	PG01	CP035265	EQH15_07935	MazG-like protein	177	943	144	580	8.73029	0.613006
614	614_0	PG01	CP035265	EQH15_07940	threonine--tRNA ligase	1944	25911	6095	15585	10.2503	0.245677
2071	2071_0	PG01	CP035265	EQH15_07945	HAMP domain-containing histidine kinase	975	485	263	355	6.00246	0.386279
1863	1863_0	PG01	CP035265	EQH15_07950	response regulator transcription factor	678	166	62	102	4.71632	0.13356
625	625_0	PG01	CP035265	EQH15_07955	DUF2974 domain-containing protein	1074	245	87	128	4.51199	0.206701
1034	1034_0	PG01	CP035265	EQH15_07960	hypothetical protein	303	111	29	69	5.13138	0.170107
1445	1445_0	PG01	CP035265	EQH15_07965	Rrf2 family transcriptional regulator	438	655	172	341	7.07787	0.163875
1128	1128_0	PG01	CP035265	EQH15_07970	metallophosphoesterase	849	726	239	402	6.40987	0.115485
497	497_0	PG01	CP035265	EQH15_07975	metal-dependent transcriptional regulator	651	2035	577	1244	8.25573	0.0968633
NA	NA	PG01	CP035265	EQH15_07980	hypothetical protein	193	75	10	27	4.63033	0.64359
830	830_0	PG01	CP035265	EQH15_07985	hypothetical protein	678	235	60	129	4.98065	0.168405
1497	1497_0	PG01	CP035265	EQH15_07990	hypothetical protein	414	318	105	180	6.26708	0.0989567
2896	2896_0	PG01	CP035265	EQH15_07995	threonyl-tRNA synthetase	312	192	41	101	5.70242	0.297456
638	638_0	PG01	CP035265	EQH15_08000	D-tyrosyl-tRNA(Tyr) deacylase	444	1057	389	639	7.98285	0.13009
1187	1187_0	PG01	CP035265	EQH15_08005	bifunctional (p)ppGpp synthetase/guanosine-3',5'-bis(diphosphate) 3'-pyrophosphohydrolase	2223	2949	946	1625	7.02859	0.107724
NA	NA	PG01	CP035265	EQH15_08010	hypothetical protein	263	211	75	107	6.31245	0.230804
844	844_0	PG01	CP035265	EQH15_08015	MBL fold metallo-hydrolase	681	2970	910	1609	8.71537	0.108884
1348	1348_0	PG01	CP035265	EQH15_08020	endopeptidase	1893	10042	3422	6104	9.10442	0.0652664
2003	2003_0	PG01	CP035265	EQH15_08025	metal ABC transporter ATP-binding protein	723	11572	1731	5773	10.2067	0.567767
43	43_0	PG01	CP035265	EQH15_08030	metal ABC transporter permease	849	21699	3094	9981	10.8198	0.593249
2010	2010_0	PG01	CP035265	EQH15_08035	metal ABC transporter substrate-binding lipoprotein/adhesin PsaA	930	21895	2248	9932	10.5367	0.849825
931	931_0	PG01	CP035265	EQH15_08040	thiol peroxidase	492	800	393	448	7.53493	0.40805
8	8_0	PG01	CP035265	EQH15_08045	ABC transporter permease	2709	1190	415	771	5.55213	0.0577624
811	811_0	PG01	CP035265	EQH15_08050	ABC transporter ATP-binding protein	702	109	50	90	4.30021	0.267309
427	427_0	PG01	CP035265	EQH15_08055	glycoside hydrolase family 95 protein	2412	566	258	387	4.80225	0.261215
1225	1225_0	PG01	CP035265	EQH15_08060	phosphoglycerate mutase	693	4035	3032	3131	9.73647	0.636139
207	207_0	PG01	CP035265	EQH15_08065	hypothetical protein	189	35	6	11	3.61656	0.553071
NA	NA	PG01	CP035265	EQH15_08070	hypothetical protein	224	27	4	19	3.31449	0.698901
2016	2016_0	PG01	CP035265	EQH15_08075	hypothetical protein	381	25	5	22	2.689	0.58962
857	857_0	PG01	CP035265	EQH15_08080	isoleucine--tRNA ligase	2793	20457	6131	13434	9.54525	0.0846442
1493	1493_0	PG01	CP035265	EQH15_08085	hypothetical protein	162	5163	1126	3106	11.4717	0.308331
1078	1078_0	PG01	CP035265	EQH15_08090	DivIVA domain-containing protein	801	16145	2935	9647	10.7199	0.456988
500	500_0	PG01	CP035265	EQH15_08095	RNA-binding protein	852	7337	1743	4699	9.65502	0.261918
1097	1097_0	PG01	CP035265	EQH15_08100	YggT family protein	264	1784	421	1139	9.30056	0.266049
620	620_0	PG01	CP035265	EQH15_08105	cell division protein SepF	540	7350	1403	3883	10.1177	0.384538
2427	2427_0	PG01	CP035265	EQH15_08110	YggS family pyridoxal phosphate-dependent enzyme	672	9617	2628	6078	10.4488	0.139469
1079	1079_0	PG01	CP035265	EQH15_08115	cell division protein FtsZ	1260	18763	5918	11461	10.5587	0.0212382
859	859_0	PG01	CP035265	EQH15_08120	cell division protein FtsA	1374	13507	3700	7862	9.86855	0.116964
1212	1212_0	PG01	CP035265	EQH15_08125	TIGR02206 family membrane protein	705	9523	2635	5802	10.3538	0.115911
57	57_0	PG01	CP035265	EQH15_08130	NUDIX domain-containing protein	612	1261	349	739	7.62248	0.109603
2174	2174_0	PG01	CP035265	EQH15_08135	UDP-N-acetylmuramoyl-tripeptide--D-alanyl-D- alanine ligase	1374	2416	786	1420	7.4729	0.0602389
1900	1900_0	PG01	CP035265	EQH15_08140	D-alanine--D-alanine ligase	1044	4658	1364	2732	8.76462	0.0710303
2257	2257_0	PG01	CP035265	EQH15_08145	recombination protein RecR	597	3089	1137	1880	9.10614	0.126518
1818	1818_0	PG01	CP035265	EQH15_08150	penicillin-binding protein 2	2058	4077	1466	2510	7.71536	0.101228
1472	1472_0	PG01	CP035265	EQH15_08155	MurR/RpiR family transcriptional regulator	852	6008	1960	3748	9.5066	0.0145563
1309	1309_0	PG01	CP035265	EQH15_08160	ROK family protein	885	522	210	319	6.0179	0.197759
993	993_2	PG01	CP035265	EQH15_08165	N-acetylneuraminate lyase	918	637	251	450	6.31205	0.145982
1661	1661_0	PG01	CP035265	EQH15_08170	DUF624 domain-containing protein	645	303	124	212	5.76285	0.172962
2688	2688_0	PG01	CP035265	EQH15_08175	hypothetical protein	210	102	26	64	5.53095	0.194343
853	853_0	PG01	CP035265	EQH15_08180	hypothetical protein	345	136	33	89	5.22632	0.254589
833	833_0	PG01	CP035265	EQH15_08185	DUF386 family protein	453	173	51	102	5.22403	0.0659602
1056	1056_0	PG01	CP035265	EQH15_08190	carbohydrate ABC transporter permease	840	507	191	334	6.05565	0.115869
1965	1965_0	PG01	CP035265	EQH15_08195	sugar ABC transporter permease	897	334	150	243	5.49106	0.240265
1944	1944_0	PG01	CP035265	EQH15_08200	carbohydrate ABC transporter substrate-binding protein	1329	511	170	371	5.39207	0.109374
564	564_0	PG01	CP035265	EQH15_08205	PTS glucose transporter subunit IIBC	1533	602	236	384	5.43917	0.157709
493	493_2	PG01	CP035265	EQH15_08210	N-acetylmannosamine-6-phosphate 2-epimerase	699	171	67	94	4.6846	0.239167
206	206_2	PG01	CP035265	EQH15_08215	Gfo/Idh/MocA family oxidoreductase	1104	120	23	79	3.25713	0.453085
1670	1670_1	PG01	CP035265	EQH15_08220	neuraminidase NanB	2094	205	41	110	3.02833	0.350272
122	122_0	PG01	CP035265	EQH15_08225	carbohydrate ABC transporter permease	834	56	8	35	2.39588	0.675022
2159	2159_0	PG01	CP035265	EQH15_08230	sugar ABC transporter permease	885	62	14	35	2.62832	0.262901
2007	2007_0	PG01	CP035265	EQH15_08235	sugar ABC transporter substrate-binding protein	1338	382	105	148	4.56876	0.355663
765	765_0	PG01	CP035265	EQH15_08240	YhcH/YjgK/YiaL family protein	453	250	85	134	5.77796	0.159771
1222	1222_0	PG01	CP035265	EQH15_08245	YSIRK-type signal peptide-containing protein	2898	1470	449	833	5.63151	0.0745897
326	326_0	PG01	CP035265	EQH15_08250	hypothetical protein	228	108	28	69	5.51161	0.188126
445	445_64	PG01	CP035265	EQH15_08255	hypothetical protein	537	647	286	430	7.13403	0.243629
1845	1845_0	PG01	CP035265	EQH15_08260	acetylxylan esterase	981	8141	2578	4963	9.71614	0.0219215
2215	2215_0	PG01	CP035265	EQH15_08265	alanine racemase	108	595	166	394	9.10397	0.146519
56	56_0	PG01	CP035265	EQH15_08270	ATP-dependent DNA helicase RecG	2016	7377	2023	4655	8.48218	0.135852
1182	1182_0	PG01	CP035265	EQH15_08275	alanine racemase	1104	3017	954	1856	8.11729	0.0166846
871	871_0	PG01	CP035265	EQH15_08280	holo-ACP synthase	369	985	294	586	8.03957	0.056715
294	294_1	PG01	CP035265	EQH15_08285	3-deoxy-7-phosphoheptulonate synthase	1032	5484	1673	3542	9.08288	0.0601051
294	294_0	PG01	CP035265	EQH15_08290	3-deoxy-7-phosphoheptulonate synthase	1032	4745	1329	2897	8.8059	0.106535
2314	2314_0	PG01	CP035265	EQH15_08295	preprotein translocase subunit SecA	2514	12581	3868	7902	8.98658	0.0386507
NA	NA	PG01	CP035265	EQH15_08300	hypothetical protein	229	222	88	128	6.69965	0.217686
524	524_0	PG01	CP035265	EQH15_08305	ABC transporter ATP-binding protein	633	187	53	115	4.85495	0.0988665
1151	1151_0	PG01	CP035265	EQH15_08310	hypothetical protein	678	241	68	131	5.06036	0.115916
2146	2146_0	PG01	CP035265	EQH15_08315	hypothetical protein	792	335	113	203	5.4494	0.0595756
431	431_1	PG01	CP035265	EQH15_08320	hypothetical protein	339	221	84	157	6.20738	0.123909
431	431_0	PG01	CP035265	EQH15_08325	hypothetical protein	345	191	91	177	6.20807	0.324799
557	557_0	PG01	CP035265	EQH15_08330	ribosome biogenesis GTPase Der	1311	10332	3077	5906	9.58116	0.0730576
214	214_0	PG01	CP035265	EQH15_08335	NADPH-dependent oxidoreductase	714	2814	812	1654	8.57962	0.0799901
104	104_0	PG01	CP035265	EQH15_08340	primosomal protein DnaI	897	2170	593	1302	7.85924	0.122377
2205	2205_0	PG01	CP035265	EQH15_08345	DNA helicase	1170	2580	760	1500	7.74654	0.0701193
13	13_0	PG01	CP035265	EQH15_08350	transcriptional repressor NrdR	474	464	95	254	6.37101	0.335147
1547	1547_0	PG01	CP035265	EQH15_08355	GntR family transcriptional regulator	366	1160	230	742	8.12543	0.411813
2272	2272_0	PG01	CP035265	EQH15_08360	ABC transporter ATP-binding protein	696	3390	661	2039	8.70771	0.401167
704	704_0	PG01	CP035265	EQH15_08365	hypothetical protein	849	5105	856	3161	8.95306	0.53779
627	627_0	PG01	CP035265	EQH15_08370	ABC transporter permease	1200	1360	471	679	6.79084	0.227832
504	504_0	PG01	CP035265	EQH15_08375	ABC transporter ATP-binding protein	894	602	205	355	6.1117	0.0859825
445	445_18	PG01	CP035265	EQH15_08380	hypothetical protein	258	42	23	32	4.41497	0.387527
NA	NA	PG01	CP035265	EQH15_08385	IS30 family transposase	214	11	6	4	2.39424	0.774543
1684	1684_0	PG01	CP035265	EQH15_08390	TVP38/TMEM64 family protein	618	1616	589	930	8.08992	0.153253
192	192_0	PG01	CP035265	EQH15_08395	ROK family protein	888	494	309	351	6.21821	0.509359
1581	1581_0	PG01	CP035265	EQH15_08400	PTS beta-glucoside transporter subunit IIBCA	1884	1706	1853	1464	7.27724	0.910805
2161	2161_0	PG01	CP035265	EQH15_08405	hypothetical protein	198	16	5	8	2.93219	0.179077
914	914_0	PG01	CP035265	EQH15_08410	glycoside hydrolase family 32 protein	1455	986	877	834	6.75603	0.753364
390	390_0	PG01	CP035265	EQH15_08415	LacI family transcriptional regulator	966	1390	1138	1193	7.80954	0.685074
2127	2127_0	PG01	CP035265	EQH15_08420	hydroxymethylglutaryl-CoA reductase, degradative	1275	12926	3866	7755	9.9698	0.0540769
210	210_0	PG01	CP035265	EQH15_08425	hydroxymethylglutaryl-CoA synthase	1197	4946	1232	2976	8.58837	0.198581
834	834_0	PG01	CP035265	EQH15_08430	hypothetical protein	288	1112	338	687	8.59898	0.0430651
NA	NA	PG01	CP035265	EQH15_08435	IS5/IS1182 family transposase	627	1662	501	1045	8.06081	0.0555213
1142	1142_0	PG01	CP035265	EQH15_08440	threonine/serine exporter family protein	450	1466	489	977	8.43499	0.0426527
440	440_0	PG01	CP035265	EQH15_08445	threonine/serine exporter	759	942	275	595	6.95282	0.084208
1595	1595_0	PG01	CP035265	EQH15_08450	Stk1 family PASTA domain-containing Ser/Thr kinase	1980	12532	3733	7242	9.27016	0.0676089
751	751_0	PG01	CP035265	EQH15_08455	Stp1/IreP family PP2C-type Ser/Thr phosphatase	741	3775	1010	2180	8.90508	0.13409
1652	1652_0	PG01	CP035265	EQH15_08460	16S rRNA (cytosine(967)-C(5))-methyltransferase RsmB	1317	3358	924	1954	7.92365	0.11368
392	392_0	PG01	CP035265	EQH15_08465	methionyl-tRNA formyltransferase	936	2308	660	1399	7.91352	0.0881068
1379	1379_0	PG01	CP035265	EQH15_08470	primosomal protein N'	2397	5077	1642	2983	7.73841	0.0577107
1463	1463_0	PG01	CP035265	EQH15_08475	DNA-directed RNA polymerase subunit omega	315	2558	538	1515	9.47416	0.33318
1569	1569_0	PG01	CP035265	EQH15_08480	guanylate kinase	627	1546	362	966	7.83194	0.263355
869	869_0	PG01	CP035265	EQH15_08485	ribonuclease Y	1614	19201	5100	11155	10.128	0.139959
1649	1649_0	PG01	CP035265	EQH15_08490	Txe/YoeB family addiction module toxin	255	86	46	50	5.32445	0.458204
568	568_0	PG01	CP035265	EQH15_08495	type II toxin-antitoxin system Phd/YefM family antitoxin	294	118	48	84	5.54121	0.168444
42	42_0	PG01	CP035265	EQH15_08500	nucleotidyltransferase	1098	4712	1117	2734	8.60169	0.229537
1036	1036_0	PG01	CP035265	EQH15_08505	class I SAM-dependent methyltransferase	747	1417	309	805	7.37359	0.292166
1127	1127_0	PG01	CP035265	EQH15_08510	ribosome silencing factor	354	1232	339	804	8.42763	0.149508
2289	2289_0	PG01	CP035265	EQH15_08515	cysteine hydrolase	501	1921	445	1156	8.44565	0.258499
1801	1801_0	PG01	CP035265	EQH15_08520	HD domain-containing protein	594	2549	704	1477	8.67446	0.111046
1334	1334_0	PG01	CP035265	EQH15_08525	nicotinate-nucleotide adenylyltransferase	630	2527	564	1389	8.44923	0.267885
87	87_0	PG01	CP035265	EQH15_08530	ribosome assembly RNA-binding protein YhbY	312	2884	686	1735	9.72772	0.236535
1775	1775_0	PG01	CP035265	EQH15_08535	ribosome biogenesis GTPase YqeH	1107	5653	1451	3157	8.87246	0.163875
1895	1895_0	PG01	CP035265	EQH15_08540	YqeG family HAD IIIA-type phosphatase	591	1508	383	912	7.90473	0.184117
808	808_0	PG01	CP035265	EQH15_08545	magnesium transporter CorA family protein	909	4822	1415	2996	9.04305	0.0734129
2363	2363_0	PG01	CP035265	EQH15_08550	mechanosensitive ion channel family protein	606	504	164	340	6.45914	0.0553838
2342	2342_0	PG01	CP035265	EQH15_08555	symporter	159	56	21	49	5.41282	0.239079
1453	1453_0	PG01	CP035265	EQH15_08560	serine/threonine transporter SstT	960	2602	1060	1726	8.26351	0.177384
1572	1572_0	PG01	CP035265	EQH15_08565	aromatic acid exporter family protein	954	2676	1104	1823	8.33189	0.182033
1314	1314_0	PG01	CP035265	EQH15_08570	MarR family transcriptional regulator	426	1793	504	1127	8.6941	0.113605
1974	1974_0	PG01	CP035265	EQH15_08575	DUF4649 family protein	222	355	114	290	7.48798	0.219835
462	462_0	PG01	CP035265	EQH15_08580	thioredoxin	315	3255	759	1781	9.83332	0.233888
2278	2278_0	PG01	CP035265	EQH15_08585	NADPH-dependent 7-cyano-7-deazaguanine reductase QueF	534	516	187	291	6.64121	0.163075
NA	NA	PG01	CP035265	EQH15_08590	chlorohydrolase	75	115	55	73	7.49765	0.325054
476	476_0	PG01	CP035265	EQH15_08595	aquaporin	669	7000	3251	4047	10.2092	0.344733
1853	1853_0	PG01	CP035265	EQH15_08600	DUF2785 domain-containing protein	555	1474	416	876	8.00481	0.0957786
1688	1688_0	PG01	CP035265	EQH15_08605	oligoendopeptidase F	1797	5533	2017	3580	8.38206	0.0932698
616	616_0	PG01	CP035265	EQH15_08610	16S rRNA (uracil(1498)-N(3))-methyltransferase	744	911	234	538	6.83946	0.168779
1084	1084_0	PG01	CP035265	EQH15_08615	50S ribosomal protein L11 methyltransferase	951	844	250	522	6.46587	0.0642801
1814	1814_0	PG01	CP035265	EQH15_08620	NUDIX domain-containing protein	429	463	110	278	6.6278	0.236909
1432	1432_0	PG01	CP035265	EQH15_08625	RIP metalloprotease	1104	1145	345	713	6.70217	0.0522735
861	861_0	PG01	CP035265	EQH15_08630	DUF3013 family protein	471	257	61	147	5.62	0.225644
1046	1046_0	PG01	CP035265	EQH15_08635	type II toxin-antitoxin system HicB family antitoxin	453	2117	655	1353	8.89924	0.0424154
1109	1109_0	PG01	CP035265	EQH15_08640	type II toxin-antitoxin system HicA family toxin	207	542	130	337	7.9278	0.241363
809	809_0	PG01	CP035265	EQH15_08645	hypothetical protein	180	308	76	217	7.38781	0.282008
NA	NA	PG01	CP035265	EQH15_08650	GNAT family N-acetyltransferase	78	144	20	119	7.29773	0.838415
388	388_0	PG01	CP035265	EQH15_08655	hypothetical protein	201	257	56	145	6.80082	0.291295
NA	NA	PG01	CP035265	EQH15_08660	hypothetical protein	207	441	89	277	7.55213	0.389301
682	682_0	PG01	CP035265	EQH15_08665	replication-associated recombination protein A	1272	5974	1489	3521	8.76349	0.192593
429	429_0	PG01	CP035265	EQH15_08675	glycoside hydrolase family 32 protein	1320	220	113	137	4.32111	0.39245
1855	1855_0	PG01	CP035265	EQH15_08680	carbohydrate ABC transporter permease	855	87	22	61	3.3255	0.25957
2229	2229_0	PG01	CP035265	EQH15_08685	sugar ABC transporter permease	909	122	44	64	3.75616	0.213593
1664	1664_0	PG01	CP035265	EQH15_08690	sugar ABC transporter substrate-binding protein	1314	278	43	159	4.04719	0.575871
1436	1436_0	PG01	CP035265	EQH15_08695	LacI family transcriptional regulator	1014	341	131	233	5.23881	0.127099
1171	1171_0	PG01	CP035265	EQH15_08700	aspartate aminotransferase	1482	256	58	126	3.866	0.260163
250	250_0	PG01	CP035265	EQH15_08705	GlsB/YeaQ/YmgE family stress response membrane protein	165	275	106	227	7.64051	0.200012
776	776_0	PG01	CP035265	EQH15_08710	alkaline shock response membrane anchor protein AmaP	567	5005	2198	3465	10.0236	0.228737
1292	1292_0	PG01	CP035265	EQH15_08715	DUF2273 domain-containing protein	171	1710	503	966	9.91308	0.082956
547	547_0	PG01	CP035265	EQH15_08720	Asp23/Gls24 family envelope stress response protein	609	5440	1105	3292	9.60527	0.369393
989	989_0	PG01	CP035265	EQH15_08725	CsbD family protein	204	1867	309	1073	9.51695	0.521495
NA	NA	PG01	CP035265	EQH15_08730	IS1182 family transposase	273	850	256	462	8.22251	0.104743
2391	2391_0	PG01	CP035265	EQH15_08735	IS30 family transposase	288	106	30	68	5.19174	0.117364
1748	1748_0	PG01	CP035265	EQH15_08740	sulfite exporter TauE/SafE family protein	771	244	99	164	5.16954	0.171211
1311	1311_0	PG01	CP035265	EQH15_08745	formylglycine-generating enzyme family protein	849	187	83	103	4.5941	0.335622
1552	1552_0	PG01	CP035265	EQH15_08750	arylsulfatase	1476	292	104	178	4.3821	0.0987784
1420	1420_0	PG01	CP035265	EQH15_08755	PTS sugar transporter subunit IIC	1356	314	104	170	4.51725	0.137164
1645	1645_0	PG01	CP035265	EQH15_08760	PTS lactose/cellobiose transporter subunit IIA	318	17	7	12	2.63462	0.177178
1313	1313_0	PG01	CP035265	EQH15_08765	PTS sugar transporter subunit IIB	318	24	10	18	3.16696	0.189932
713	713_0	PG01	CP035265	EQH15_08770	haloacid dehalogenase-like hydrolase	897	97	41	54	3.5494	0.290201
679	679_0	PG01	CP035265	EQH15_08775	PTS sugar transporter subunit IIC	1263	79	29	65	2.87965	0.194458
23	23_0	PG01	CP035265	EQH15_08780	ROK family transcriptional regulator	1179	1080	305	647	6.47326	0.0961043
308	308_0	PG01	CP035265	EQH15_08785	GNAT family N-acetyltransferase	447	65	28	46	4.10121	0.2108
658	658_0	PG01	CP035265	EQH15_08790	prepilin peptidase	660	158	102	145	5.13996	0.502143
1627	1627_0	PG01	CP035265	EQH15_08795	tryptophan synthase subunit alpha	777	60	14	36	2.81386	0.25157
876	876_0	PG01	CP035265	EQH15_08800	tryptophan synthase subunit beta	1224	98	59	64	3.36264	0.50563
417	417_0	PG01	CP035265	EQH15_08805	phosphoribosylanthranilate isomerase	630	16	4	24	1.68335	0.850172
987	987_0	PG01	CP035265	EQH15_08810	indole-3-glycerol phosphate synthase TrpC	768	31	24	26	2.61581	0.644712
688	688_0	PG01	CP035265	EQH15_08815	anthranilate phosphoribosyltransferase	1005	36	18	28	2.197	0.317197
1920	1920_0	PG01	CP035265	EQH15_08820	aminodeoxychorismate/anthranilate synthase component II	567	31	13	17	2.5544	0.293357
961	961_0	PG01	CP035265	EQH15_08825	anthranilate synthase component I	1362	45	18	20	1.70397	0.409598
NA	NA	PG01	CP035265	EQH15_08830	chlorohydrolase	75	306	135	196	8.87506	0.25437
153	153_0	PG01	CP035265	EQH15_08835	LacI family transcriptional regulator	1002	311	70	203	4.84404	0.31562
2102	2102_0	PG01	CP035265	EQH15_08845	MgtC/SapB family protein	711	21	16	16	2.11131	0.65181
1870	1870_0	PG01	CP035265	EQH15_08850	iron ABC transporter permease	1692	57	14	23	1.451	0.3222
478	478_1	PG01	CP035265	EQH15_08855	ABC transporter ATP-binding protein	1011	112	43	77	3.63948	0.126618
1328	1328_0	PG01	CP035265	EQH15_08860	extracellular solute-binding protein	1068	110	36	69	3.41348	0.0140014
1744	1744_0	PG01	CP035265	EQH15_08865	DUF1868 domain-containing protein	660	43	23	31	3.05593	0.378381
536	536_1	PG01	CP035265	EQH15_08870	UDP-glucose 4-epimerase GalE	1011	19	7	19	1.24041	0.344935
468	468_1	PG01	CP035265	EQH15_08875	UDP-glucose--hexose-1-phosphate uridylyltransferase	1476	41	7	29	1.26773	0.584336
1651	1651_0	PG01	CP035265	EQH15_08880	phosphate uptake regulator PhoU	642	10	3	6	0.625097	0.0520932
1315	1315_1	PG01	CP035265	EQH15_08885	hypothetical protein	402	14	1	6	0.933963	1.12949
2231	2231_0	PG01	CP035265	EQH15_08895	multi-ligand-binding adhesin PfbA	2160	91	25	66	2.10944	0.218352
2843	2843_0	PG01	CP035265	EQH15_08900	hypothetical protein	231	16	4	21	3.0666	0.741937
414	414_0	PG01	CP035265	EQH15_08905	DegT/DnrJ/EryC1/StrS aminotransferase family protein	1227	12830	4114	8246	10.081	0.0209415
350	350_0	PG01	CP035265	EQH15_08910	sugar transferase	693	3725	1087	2466	9.0899	0.110618
2262	2262_0	PG01	CP035265	EQH15_08915	hypothetical protein	213	251	106	166	7.0777	0.207567
2204	2204_0	PG01	CP035265	EQH15_08920	ABC transporter ATP-binding protein	1752	6027	2510	3779	8.59095	0.214856
901	901_0	PG01	CP035265	EQH15_08925	ATP-binding cassette domain-containing protein	1746	4540	1733	2801	8.13749	0.149613
1206	1206_0	PG01	CP035265	EQH15_08930	DUF421 domain-containing protein	297	773	212	469	7.97182	0.122047
411	411_0	PG01	CP035265	EQH15_08935	DUF3290 family protein	270	540	179	358	7.72558	0.0386653
NA	NA	PG01	CP035265	EQH15_08940	DUF3290 family protein	227	83	14	63	5.01425	0.632409
1312	1312_0	PG01	CP035265	EQH15_08945	exodeoxyribonuclease III	828	1778	681	1058	7.84565	0.171479
1496	1496_0	PG01	CP035265	EQH15_08950	glyoxalase	144	510	186	256	8.46215	0.255052
1798	1798_0	PG01	CP035265	EQH15_08955	galactose-1-phosphate uridylyltransferase	129	578	192	397	8.90731	0.0651828
2077	2077_0	PG01	CP035265	EQH15_08960	xanthine phosphoribosyltransferase	582	301	54	186	5.44526	0.480701
1425	1425_0	PG01	CP035265	EQH15_08965	purine permease	1263	528	102	269	5.08103	0.370807
1804	1804_0	PG01	CP035265	EQH15_08970	protein DpnD	462	134	29	73	4.64046	0.290682
1188	1188_0	PG01	CP035265	EQH15_08975	type-2 restriction enzyme DpnI	765	239	43	159	4.75493	0.510562
1717	1717_0	PG01	CP035265	EQH15_08980	PaaI family thioesterase	405	294	152	187	6.4573	0.389123
468	468_0	PG01	CP035265	EQH15_08985	UDP-glucose--hexose-1-phosphate uridylyltransferase	1482	489	342	328	5.49061	0.62036
559	559_0	PG01	CP035265	EQH15_08990	galactokinase	1179	180	104	105	4.21974	0.520402
2035	2035_0	PG01	CP035265	EQH15_08995	LacI family DNA-binding transcriptional regulator	1008	244	177	174	5.09072	0.630139
1352	1352_0	PG01	CP035265	EQH15_09000	Zn-dependent alcohol dehydrogenase	1038	212	82	91	4.29907	0.415182
1509	1509_0	PG01	CP035265	EQH15_09005	MerR family transcriptional regulator	354	40	12	14	3.22472	0.460691
154	154_0	PG01	CP035265	EQH15_09010	cation transporter	900	173	50	63	3.99238	0.416662
1617	1617_0	PG01	CP035265	EQH15_09015	TetR/AcrR family transcriptional regulator	537	467	201	311	6.65183	0.221196
919	919_0	PG01	CP035265	EQH15_09020	nicotinamide riboside transporter PnuC	810	59	26	33	3.00162	0.320704
1350	1350_0	PG01	CP035265	EQH15_09025	ABC transporter permease/substrate-binding protein	1521	6083	1810	3064	8.54128	0.161656
90	90_0	PG01	CP035265	EQH15_09030	ABC transporter ATP-binding protein	729	1702	310	859	7.52968	0.414941
231	231_0	PG01	CP035265	EQH15_09035	polyketide cyclase	765	1521	386	696	7.41033	0.238275
282	282_0	PG01	CP035265	EQH15_09040	MarR family transcriptional regulator	444	188	28	87	4.92812	0.56042
992	992_0	PG01	CP035265	EQH15_09045	bacteriocin immunity protein	297	2743	1405	1991	10.1856	0.342443
296	296_0	PG01	CP035265	EQH15_09050	glutamyl aminopeptidase	1065	3228	1242	1891	8.33754	0.184295
1135	1135_0	PG01	CP035265	EQH15_09055	UDP-glucose 4-epimerase	702	236	51	126	4.84303	0.289571
865	865_0	PG01	CP035265	EQH15_09060	UDP-glucose 4-epimerase	111	9	5	6	3.3521	0.43146
1867	1867_0	PG01	CP035265	EQH15_09065	ABC transporter permease	975	504	93	232	5.31646	0.40283
2437	2437_0	PG01	CP035265	EQH15_09070	ferrichrome ABC transporter permease	957	1057	165	418	6.25835	0.529283
2013	2013_0	PG01	CP035265	EQH15_09075	ABC transporter ATP-binding protein	753	567	88	239	5.73357	0.527506
2474	2474_0	PG01	CP035265	EQH15_09080	siderophore ABC transporter substrate-binding protein	966	803	135	320	5.8877	0.481463
1971	1971_0	PG01	CP035265	EQH15_09085	membrane protein insertion efficiency factor YidD	243	1874	539	1160	9.57141	0.0887706
1736	1736_0	PG01	CP035265	EQH15_09090	rRNA pseudouridine synthase	723	4307	981	2511	9.05793	0.263105
2456	2456_0	PG01	CP035265	EQH15_09095	segregation/condensation protein B	570	2402	723	1388	8.68831	0.0642165
2414	2414_0	PG01	CP035265	EQH15_09100	segregation/condensation protein A	729	3621	851	2196	8.82975	0.24914
1219	1219_0	PG01	CP035265	EQH15_09105	site-specific tyrosine recombinase XerD	741	3615	1208	2324	9.00111	0.0267212
479	479_0	PG01	CP035265	EQH15_09110	CBS domain-containing protein	462	2551	852	1578	9.16097	0.0383843
632	632_0	PG01	CP035265	EQH15_09115	metallophosphoesterase	522	2845	1073	1742	9.19573	0.143386
583	583_0	PG01	CP035265	EQH15_09120	nucleoside-triphosphate diphosphatase	972	3570	1129	2282	8.5623	0.0256169
1972	1972_0	PG01	CP035265	EQH15_09125	glutamate racemase	795	4146	1322	2375	9.01934	0.0732168
2001	2001_0	PG01	CP035265	EQH15_09130	YneF family protein	249	979	363	620	8.73261	0.114077
117	117_0	PG01	CP035265	EQH15_09135	alpha,alpha-phosphotrehalase	1626	17181	5819	11297	10.1334	0.0399086
943	943_14	PG01	CP035265	EQH15_09140	DNA alkylation repair protein	114	1606	499	1153	10.5491	0.12865
197	197_0	PG01	CP035265	EQH15_09145	PTS trehalose transporter subunit IIBC	2118	14638	6338	9732	9.64434	0.226541
982	982_0	PG01	CP035265	EQH15_09150	trehalose operon repressor	711	991	239	534	6.95197	0.208921
2785	2785_0	PG01	CP035265	EQH15_09155	hypothetical protein	186	307	94	189	7.37473	0.0368263
NA	NA	PG01	CP035265	EQH15_09160	ISL3 family transposase	1327	2409	856	1394	7.55386	0.130405
295	295_0	PG01	CP035265	EQH15_09165	ABC transporter ATP-binding protein	927	10078	2783	6297	10.0517	0.125983
1907	1907_0	PG01	CP035265	EQH15_09170	ABC transporter ATP-binding protein	1068	7823	2578	4902	9.56845	0.0202367
1560	1560_0	PG01	CP035265	EQH15_09175	peptide ABC transporter permease	927	10991	3352	6611	10.2063	0.0417592
1632	1632_0	PG01	CP035265	EQH15_09180	ABC transporter permease	1497	12332	3895	7907	9.72853	0.0287383
461	461_0	PG01	CP035265	EQH15_09185	peptide ABC transporter substrate-binding protein	1980	14209	4360	8814	9.49969	0.0363062
1487	1487_0	PG01	CP035265	EQH15_09190	hypothetical protein	264	12	4	11	2.42465	0.301274
102	102_0	PG01	CP035265	EQH15_09195	O-antigen ligase family protein	1194	5108	2578	3393	9.02563	0.353166
83	83_0	PG01	CP035265	EQH15_09200	sucrose phosphorylase	1443	638	432	430	5.89955	0.59178
891	891_0	PG01	CP035265	EQH15_09205	carbohydrate ABC transporter permease	834	317	261	227	5.8046	0.733327
1360	1360_0	PG01	CP035265	EQH15_09210	sugar ABC transporter permease	891	197	202	141	5.12823	0.915066
1130	1130_0	PG01	CP035265	EQH15_09215	extracellular solute-binding protein	1260	162	148	138	4.37431	0.773363
588	588_0	PG01	CP035265	EQH15_09220	alpha-galactosidase	2163	202	156	167	3.81786	0.645171
1170	1170_0	PG01	CP035265	EQH15_09225	AraC family transcriptional regulator	861	407	153	259	5.6854	0.123719
330	330_0	PG01	CP035265	EQH15_09230	bifunctional biotin--[acetyl-CoA-carboxylase] synthetase/biotin operon repressor	936	400	148	248	5.51971	0.121397
7	7_31	PG01	CP035265	EQH15_09235	transposase	474	161	122	108	5.57101	0.686934
1933	1933_4	PG01	CP035265	EQH15_09345	hypothetical protein	192	311	108	275	7.58226	0.25895
12	12_0	PG01	CP035265	EQH15_09355	RNA methyltransferase	1356	690	207	415	5.65607	0.0517889
790	790_0	PG01	CP035265	EQH15_09360	recombination regulator RecX	777	139	39	71	4.03717	0.1522
1288	1288_0	PG01	CP035265	EQH15_09365	DUF402 domain-containing protein	534	882	202	511	7.20689	0.257065
2708	2708_0	PG01	CP035265	EQH15_09370	hypothetical protein	234	72	15	41	4.72867	0.329724
1468	1468_0	PG01	CP035265	EQH15_09375	transcriptional regulator	207	78	21	49	5.19156	0.149287
1295	1295_0	PG01	CP035265	EQH15_09380	XRE family transcriptional regulator	339	205	31	116	5.54632	0.59108
1083	1083_0	PG01	CP035265	EQH15_09385	class I SAM-dependent methyltransferase	774	589	72	354	5.8046	0.789184
NA	NA	PG01	CP035265	EQH15_09390	epoxyqueuosine reductase QueH	756	613	123	344	6.10151	0.356636
594	594_0	PG01	CP035265	EQH15_09395	chaperonin GroEL	1623	9187	3230	5172	9.1762	0.142728
1462	1462_0	PG01	CP035265	EQH15_09400	co-chaperone GroES	285	287	40	134	6.1504	0.612802
1195	1195_0	PG01	CP035265	EQH15_09405	single-stranded DNA-binding protein	396	150	33	61	4.89287	0.342252
142	142_0	PG01	CP035265	EQH15_09410	SDR family NAD(P)-dependent oxidoreductase	762	1484	584	887	7.71989	0.191058
2420	2420_0	PG01	CP035265	EQH15_09415	DUF4479 domain-containing protein	627	652	174	398	6.63802	0.146169
1737	1737_0	PG01	CP035265	EQH15_09420	thioredoxin	318	330	108	187	6.69739	0.0934199
374	374_0	PG01	CP035265	EQH15_09425	DUF4651 domain-containing protein	300	204	66	149	6.20409	0.123522
2524	2524_0	PG01	CP035265	EQH15_09430	cell wall-binding protein	192	274	85	185	7.21555	0.0802503
1490	1490_0	PG01	CP035265	EQH15_09435	hypothetical protein	675	837	232	482	6.88215	0.108872
1792	1792_0	PG01	CP035265	EQH15_09440	response regulator transcription factor	447	282	90	173	6.00546	0.0174749
385	385_0	PG01	CP035265	EQH15_09445	phosphatase PAP2 family protein	504	146	38	80	4.73019	0.155866
994	994_0	PG01	CP035265	EQH15_09450	DUF2200 family protein	363	76	2	32	3.03306	1.94118
NA	NA	PG01	CP035265	EQH15_09455	ABC transporter ATP-binding protein	1902	87	21	58	2.12535	0.268402
NA	NA	PG01	CP035265	EQH15_09465	MarR family transcriptional regulator	312	9	4	6	1.7538	0.247189
743	743_0	PG01	CP035265	EQH15_09470	single-stranded DNA-binding protein	96	17	7	11	4.3207	0.193456
283	283_0	PG01	CP035265	EQH15_09475	YebC/PmpR family DNA-binding transcriptional regulator	717	4478	1304	2644	9.25037	0.0734681
943	943_21	PG01	CP035265	EQH15_09480	DNA alkylation repair protein	102	1593	605	932	10.696	0.174687
45	45_0	PG01	CP035265	EQH15_09485	cholesterol-dependent cytolysin pneumolysin	1416	16177	4458	9648	10.0999	0.114619
369	369_0	PG01	CP035265	EQH15_09490	hypothetical protein	411	3637	1112	2096	9.76488	0.0628613
4	4_0	PG01	CP035265	EQH15_09495	hypothetical protein	609	2380	639	1340	8.51209	0.132313
180	180_0	PG01	CP035265	EQH15_09500	DUF4231 domain-containing protein	459	1127	294	573	7.77867	0.176067
NA	NA	PG01	CP035265	EQH15_09505	transposase	400	82	36	78	4.74801	0.310966
2169	2169_0	PG01	CP035265	EQH15_09510	glycerophosphodiester phosphodiesterase family protein	861	57	8	37	2.38515	0.705914
1328	1328_1	PG01	CP035265	EQH15_09515	extracellular solute-binding protein	1062	92	30	63	3.20425	0.0670765
478	478_0	PG01	CP035265	EQH15_09520	ABC transporter ATP-binding protein	1005	133	20	70	3.31676	0.57511
1870	1870_1	PG01	CP035265	EQH15_09525	iron ABC transporter permease	1695	193	61	131	3.57938	0.0734279
2102	2102_1	PG01	CP035265	EQH15_09530	MgtC/SapB family protein	702	81	24	46	3.48171	0.0780059
1626	1626_0	PG01	CP035265	EQH15_09535	HAD family phosphatase	600	48	24	39	3.3772	0.318654
1687	1687_0	PG01	CP035265	EQH15_09540	extracellular solute-binding protein	2028	1006	237	601	5.49986	0.242307
NA	NA	PG01	CP035265	EQH15_09545	transposase	400	513	146	360	7.03855	0.169091
1636	1636_0	PG01	CP035265	EQH15_09550	hypothetical protein	261	125	37	67	5.50678	0.114791
1064	1064_0	PG01	CP035265	EQH15_09555	hypothetical protein	555	286	68	200	5.63496	0.307307
605	605_0	PG01	CP035265	EQH15_09560	hypothetical protein	996	483	116	250	5.40745	0.21541
1027	1027_0	PG01	CP035265	EQH15_09565	hypothetical protein	426	252	70	138	5.79123	0.11923
193	193_0	PG01	CP035265	EQH15_09570	hypothetical protein	360	202	47	125	5.68858	0.264798
2802	2802_0	PG01	CP035265	EQH15_09575	hypothetical protein	243	81	24	43	4.97979	0.12166
894	894_0	PG01	CP035265	EQH15_09580	XRE family transcriptional regulator	162	42	12	25	4.65477	0.0866608
444	444_0	PG01	CP035265	EQH15_09585	N-acetylmuramoyl-L-alanine amidase family protein	957	7432	1980	4381	9.52115	0.13939
2294	2294_0	PG01	CP035265	EQH15_09590	MATE family efflux transporter	1371	12530	4413	7494	9.89728	0.101393
NA	NA	PG01	CP035265	EQH15_09595	cytidylate kinase	84	863	244	553	9.99362	0.11763
912	912_0	PG01	CP035265	EQH15_09600	recombinase RecA	1173	5943	1629	3363	8.89901	0.118165
86	86_0	PG01	CP035265	EQH15_09605	competence/damage-inducible protein A	1257	2010	507	1140	7.19635	0.177186
1846	1846_0	PG01	CP035265	EQH15_09610	LytR family transcriptional regulator	1017	3159	631	1763	8.03433	0.358996
1303	1303_0	PG01	CP035265	EQH15_09615	GNAT family N-acetyltransferase	519	719	186	393	6.98378	0.16013
91	91_0	PG01	CP035265	EQH15_09620	tRNA (adenosine(37)-N6)-threonylcarbamoyltransferase complex ATPase subunit type 1 TsaE	444	215	51	149	5.53975	0.303973
738	738_0	PG01	CP035265	EQH15_09625	hypothetical protein	621	491	169	341	6.42715	0.0734172
943	943_5	PG01	CP035265	EQH15_09630	DNA alkylation repair protein	138	90	24	56	5.97377	0.153437
435	435_0	PG01	CP035265	EQH15_09635	XRE family transcriptional regulator	864	628	171	384	6.13183	0.130117
2384	2384_0	PG01	CP035265	EQH15_09640	lactococcin 972 family bacteriocin	297	1375	362	881	8.80928	0.176704
806	806_0	PG01	CP035265	EQH15_09645	bacteriocin-associated integral membrane family protein	2016	4989	1634	3325	8.02958	0.0437568
81	81_0	PG01	CP035265	EQH15_09650	ABC transporter ATP-binding protein	633	1391	451	883	7.8299	0.00741219
744	744_0	PG01	CP035265	EQH15_09655	competence protein ComA	279	502	169	325	7.56903	0.0324691
676	676_0	PG01	CP035265	EQH15_09660	nucleoside-diphosphate kinase	414	396	121	231	6.56074	0.0552222
1633	1633_0	PG01	CP035265	EQH15_09665	DNA-directed RNA polymerase subunit beta'	3651	68269	22691	43285	10.9303	0.0232774
223	223_0	PG01	CP035265	EQH15_09670	DNA-directed RNA polymerase subunit beta	3612	34990	11980	21822	9.98782	0.0542166
1388	1388_0	PG01	CP035265	EQH15_09680	HlyC/CorC family transporter	1332	4954	1338	3183	8.507	0.156848
1120	1120_0	PG01	CP035265	EQH15_09685	DNA/RNA non-specific endonuclease	825	2884	931	1771	8.48161	0.0201389
1525	1525_0	PG01	CP035265	EQH15_09690	DNA-directed RNA polymerase subunit beta	195	1174	448	754	9.36791	0.132976
696	696_1	PG01	CP035265	EQH15_09695	UDP-N-acetylglucosamine 1-carboxyvinyltransferase	1284	4840	1761	2794	8.61817	0.149839
1993	1993_0	PG01	CP035265	EQH15_09700	DUF1146 domain-containing protein	231	701	261	476	8.39449	0.104554
400	400_0	PG01	CP035265	EQH15_09705	PDZ domain-containing protein	1038	3599	1142	1999	8.41325	0.0971324
400	400_1	PG01	CP035265	EQH15_09710	pantetheine-phosphate adenylyltransferase	489	765	237	436	7.26597	0.0709041
533	533_0	PG01	CP035265	EQH15_09715	16S rRNA (guanine(966)-N(2))-methyltransferase RsmD	540	589	153	377	6.71674	0.18737
205	205_0	PG01	CP035265	EQH15_09720	aspartate--ammonia ligase	993	4516	1400	2490	8.78992	0.0969655
2789	2789_0	PG01	CP035265	EQH15_09725	OxaA precursor	126	98	21	64	6.14597	0.356657
1052	1052_0	PG01	CP035265	EQH15_09730	Bax inhibitor-1/YccA family protein	684	10212	3399	5859	10.5582	0.0924834
903	903_0	PG01	CP035265	EQH15_09735	RNA methyltransferase	741	1094	274	662	7.10895	0.195801
618	618_0	PG01	CP035265	EQH15_09740	acylphosphatase	279	39	29	33	4.39271	0.611762
646	646_0	PG01	CP035265	EQH15_09745	membrane protein insertase YidC	927	14696	4453	8015	10.5752	0.102505
988	988_0	PG01	CP035265	EQH15_09750	pyruvate formate lyase-activating protein	795	3646	1223	2185	8.88001	0.0634771
1102	1102_0	PG01	CP035265	EQH15_09755	diaminopimelate decarboxylase	1251	1871	729	1143	7.3447	0.171439
471	471_0	PG01	CP035265	EQH15_09760	pur operon repressor	828	3483	1124	2171	8.75565	0.00762281
1887	1887_0	PG01	CP035265	EQH15_09765	hypothetical protein	297	31	14	8	3.16044	0.91505
248	248_0	PG01	CP035265	EQH15_09770	HD domain-containing protein	942	3125	843	1749	8.27511	0.129949
1274	1274_0	PG01	CP035265	EQH15_09775	DNA recombination protein RmuC	1299	5385	1609	3294	8.68849	0.0549649
1100	1100_0	PG01	CP035265	EQH15_09780	thiamine diphosphokinase	663	1543	510	972	7.91827	0.020488
1864	1864_0	PG01	CP035265	EQH15_09785	ribulose-phosphate 3-epimerase	657	2773	851	1634	8.70931	0.0483338
540	540_0	PG01	CP035265	EQH15_09790	ribosome small subunit-dependent GTPase A	879	1715	477	1046	7.56536	0.111969
1613	1613_0	PG01	CP035265	EQH15_09795	16S rRNA (adenine(1518)-N(6)/adenine(1519)-N(6))- dimethyltransferase RsmA	873	812	173	414	6.28222	0.29821
81	81_6	PG01	CP035265	EQH15_09800	ABC transporter ATP-binding protein	642	55	25	36	3.32619	0.271441
1209	1209_0	PG01	CP035265	EQH15_09805	bacteriocin-associated integral membrane family protein	2043	244	96	154	3.7186	0.164787
697	697_0	PG01	CP035265	EQH15_09810	lactococcin 972 family bacteriocin	297	25	13	12	3.21634	0.546762
788	788_0	PG01	CP035265	EQH15_09815	XRE family transcriptional regulator	900	945	283	625	6.74597	0.089969
217	217_0	PG01	CP035265	EQH15_09820	ribonuclease M5	561	498	160	248	6.40109	0.192642
577	577_0	PG01	CP035265	EQH15_09825	TatD family deoxyribonuclease	774	570	181	338	6.2099	0.0435826
2227	2227_0	PG01	CP035265	EQH15_09830	hypothetical protein	213	131	38	66	5.82811	0.15945
968	968_0	PG01	CP035265	EQH15_09835	DUF1542 domain-containing protein	654	371	68	243	5.61695	0.487863
1132	1132_0	PG01	CP035265	EQH15_09840	50S ribosomal protein L34	135	10465	5480	8188	13.3016	0.351044
603	603_0	PG01	CP035265	EQH15_09845	pyridoxal phosphate-dependent aminotransferase	1215	3478	1374	2109	8.28435	0.186613
814	814_0	PG01	CP035265	EQH15_09850	hypothetical protein	291	71	49	66	5.20565	0.549703
1985	1985_0	PG01	CP035265	EQH15_09855	universal stress protein	453	623	89	352	6.70363	0.637613
78	78_0	PG01	CP035265	EQH15_09860	Cof-type HAD-IIB family hydrolase	1389	1677	617	1014	7.00329	0.129759
39	39_0	PG01	CP035265	EQH15_09865	asparaginase	963	551	150	311	5.74802	0.122923
483	483_0	PG01	CP035265	EQH15_09870	catabolite control protein A	1011	2597	743	1787	8.03373	0.151481
977	977_0	PG01	CP035265	EQH15_09875	response regulator transcription factor	600	3086	539	1768	8.70995	0.476044
1266	1266_0	PG01	CP035265	EQH15_09880	sensor histidine kinase	1098	4780	1170	2925	8.66335	0.21853
472	472_0	PG01	CP035265	EQH15_09885	ABC transporter permease	738	2800	617	1664	8.40036	0.295776
999	999_0	PG01	CP035265	EQH15_09890	ABC transporter ATP-binding protein	885	2703	550	1613	8.0511	0.363042
269	269_0	PG01	CP035265	EQH15_09895	hypothetical protein	195	289	74	163	7.09128	0.16568
1571	1571_0	PG01	CP035265	EQH15_09900	hypothetical protein	207	135	47	97	6.17119	0.0970906
1933	1933_6	PG01	CP035265	EQH15_09970	hypothetical protein	192	300	104	268	7.5344	0.267741
65	65_0	PG01	CP035265	EQH15_09980	sigma-70 family RNA polymerase sigma factor	480	20	7	6	1.78543	0.653169
2019	2019_0	PG01	CP035265	EQH15_09985	transcription termination/antitermination protein NusG	537	6315	1482	3594	10.0419	0.233746
1435	1435_0	PG01	CP035265	EQH15_09990	preprotein translocase subunit SecE	177	2000	694	1256	10.2197	0.0622143
2315	2315_0	PG01	CP035265	EQH15_09995	50S ribosomal protein L33	153	252	82	188	7.49333	0.138924
516	516_0	PG01	CP035265	EQH15_10000	penicillin-binding protein	2196	2784	802	1649	6.94617	0.080638
1647	1647_0	PG01	CP035265	EQH15_10005	RluA family pseudouridine synthase	876	2749	690	1413	8.11935	0.190828
164	164_0	PG01	CP035265	EQH15_10010	type I glyceraldehyde-3-phosphate dehydrogenase	1008	55978	31293	41253	12.8231	0.409263
1045	1045_0	PG01	CP035265	EQH15_10015	FtsX-like permease family protein	981	1149	384	706	6.92102	0.0431519
NA	NA	PG01	CP035265	EQH15_10020	IS630 family transposase	847	3466	1142	2118	8.71632	0.0365137
1460	1460_0	PG01	CP035265	EQH15_10025	carboxylating nicotinate-nucleotide diphosphorylase	873	1068	462	668	7.11645	0.247542
635	635_0	PG01	CP035265	EQH15_10030	SLC13 family permease	1311	1204	554	688	6.689	0.343484
NA	NA	PG01	CP035265	EQH15_10035	XRE family transcriptional regulator	96	86	39	64	6.77317	0.246724
1833	1833_0	PG01	CP035265	EQH15_10040	ATP-binding cassette domain-containing protein	195	92	33	60	5.67186	0.0787912
48	48_0	PG01	CP035265	EQH15_10045	GntR family transcriptional regulator	729	320	81	225	5.43632	0.260522
1253	1253_0	PG01	CP035265	EQH15_10050	glycoside hydrolase family 1 protein	1452	184	62	98	3.64791	0.159824
2189	2189_0	PG01	CP035265	EQH15_10055	PTS sugar transporter subunit IIC	1296	274	63	149	4.21255	0.244046
1655	1655_0	PG01	CP035265	EQH15_10060	PTS sugar transporter subunit IIB	309	48	14	25	3.8615	0.135495
31	31_0	PG01	CP035265	EQH15_10065	PTS lactose/cellobiose transporter subunit IIA	327	102	30	60	4.92983	0.067813
1439	1439_0	PG01	CP035265	EQH15_10070	bifunctional acetaldehyde-CoA/alcohol dehydrogenase	2652	1709	2603	1422	6.93424	1.1944
1059	1059_0	PG01	CP035265	EQH15_10075	hypothetical protein	411	675	257	437	7.49653	0.12864
1842	1842_0	PG01	CP035265	EQH15_10080	low molecular weight phosphotyrosine protein phosphatase	429	559	153	324	6.95072	0.117509
281	281_0	PG01	CP035265	EQH15_10085	preprotein translocase subunit YajC	300	400	159	285	7.26261	0.152621
824	824_1	PG01	CP035265	EQH15_10090	transketolase	1977	4005	2898	2749	8.13618	0.640493
955	955_0	PG01	CP035265	EQH15_10095	L-ascorbate 6-phosphate lactonase	1092	14	3	16	0.492257	0.729828
1346	1346_0	PG01	CP035265	EQH15_10100	transcription antiterminator	1674	31	22	20	1.32368	0.64722
1074	1074_0	PG01	CP035265	EQH15_10105	L-ribulose-5-phosphate 4-epimerase	705	20	12	5	1.40237	1.12051
1354	1354_0	PG01	CP035265	EQH15_10110	L-ribulose-5-phosphate 3-epimerase	864	19	10	12	1.41763	0.406846
216	216_0	PG01	CP035265	EQH15_10115	3-dehydro-L-gulonate-6-phosphate decarboxylase	666	20	2	7	0.784625	0.843814
216	216_1	PG01	CP035265	EQH15_10120	PTS ascorbate transporter subunit IIA	486	10	4	5	1.07738	0.321091
373	373_0	PG01	CP035265	EQH15_10125	PTS sugar transporter subunit IIB	282	9	1	2	0.704666	0.876394
502	502_0	PG01	CP035265	EQH15_10130	PTS ascorbate transporter subunit IIC	1458	30	24	20	1.54906	0.734313
74	74_0	PG01	CP035265	EQH15_10135	ribonuclease P	624	192	61	117	4.96419	0.0222021
1706	1706_0	PG01	CP035265	EQH15_10140	protein jag	987	3442	869	2027	8.33979	0.182043
249	249_0	PG01	CP035265	EQH15_10145	membrane protein insertase YidC	831	1138	334	599	7.00967	0.127857
359	359_0	PG01	CP035265	EQH15_10150	ribonuclease P protein component	372	97	21	69	4.61533	0.392945
2060	2060_0	PG01	CP035265	EQH15_10155	acetate kinase	1191	1884	540	1188	7.29319	0.0987409
805	805_0	PG01	CP035265	EQH15_10160	class I SAM-dependent methyltransferase	954	730	270	509	6.41643	0.103835
NA	NA	PG01	CP035265	EQH15_10165	methyltransferase domain-containing protein	420	8	9	7	1.73242	0.934811
1511	1511_0	PG01	CP035265	EQH15_10170	competence protein ComGF	414	20	11	17	2.71703	0.386976
562	562_0	PG01	CP035265	EQH15_10175	competence protein ComGF	462	15	7	10	1.94788	0.287305
1014	1014_0	PG01	CP035265	EQH15_10180	hypothetical protein	261	12	4	5	2.06197	0.357329
881	881_0	PG01	CP035265	EQH15_10185	type II secretion system protein	483	21	10	8	2.10978	0.644598
890	890_0	PG01	CP035265	EQH15_10190	prepilin-type N-terminal cleavage/methylation domain-containing protein	327	11	4	10	2.02821	0.271572
1715	1715_0	PG01	CP035265	EQH15_10195	type II secretion system F family protein	1017	45	20	20	2.17604	0.482123
841	841_0	PG01	CP035265	EQH15_10200	type II/IV secretion system protein	942	48	32	29	2.72231	0.622853
678	678_0	PG01	CP035265	EQH15_10205	DUF1033 family protein	372	699	223	298	7.40482	0.319199
115	115_0	PG01	CP035265	EQH15_10210	alcohol dehydrogenase	1059	362	95	266	5.11408	0.261479
58	58_0	PG01	CP035265	EQH15_10215	N-acetylglucosamine-6-phosphate deacetylase	1152	1112	359	649	6.6006	0.0624882
1196	1196_0	PG01	CP035265	EQH15_10220	acetyltransferase	1818	13421	4259	7875	9.52996	0.0519814
1791	1791_0	PG01	CP035265	EQH15_10225	tRNA guanosine(34) transglycosylase Tgt	1143	14191	6703	9495	10.5344	0.29616
1909	1909_0	PG01	CP035265	EQH15_10230	DUF975 family protein	858	3997	1195	2582	8.88333	0.0762746
NA	NA	PG01	CP035265	EQH15_10235	pyroglutamyl-peptidase I	596	441	121	243	6.11118	0.123333
1950	1950_0	PG01	CP035265	EQH15_10240	DUF1304 domain-containing protein	359	184	36	110	5.45802	0.39618
127	127_0	PG01	CP035265	EQH15_10245	MarR family transcriptional regulator	339	116	25	72	4.93969	0.329747
2382	2382_0	PG01	CP035265	EQH15_10250	LysM peptidoglycan-binding domain-containing protein	1143	5362	1742	3183	8.89272	0.0513206
1898	1898_0	PG01	CP035265	EQH15_10255	HAD family hydrolase	621	429	119	266	6.0741	0.119367
1268	1268_0	PG01	CP035265	EQH15_10260	MATE family efflux transporter	1281	897	268	539	6.11425	0.0546098
584	584_0	PG01	CP035265	EQH15_10265	threonine synthase	1485	2030	717	1325	7.19962	0.0667727
1704	1704_0	PG01	CP035265	EQH15_10270	gamma-glutamylcysteine synthetase	1278	690	204	411	5.72986	0.0624928
2395	2395_0	PG01	CP035265	EQH15_10275	hypothetical protein	279	179	27	80	5.517	0.548258
2295	2295_0	PG01	CP035265	EQH15_10280	hypothetical protein	507	162	30	131	4.89512	0.594649
3604	3604_0	PG01	CP035265	EQH15_10285	hypothetical protein	540	91	15	63	3.84141	0.602478
2409	2409_0	PG01	CP035265	EQH15_10290	hypothetical protein	231	23	1	17	2.47283	1.73966
3111	3111_0	PG01	CP035265	EQH15_10295	cell division protein FtsK	1362	246	75	149	4.1729	0.0404421
2207	2207_2	PG01	CP035265	EQH15_10300	hypothetical protein	315	51	15	28	3.95059	0.0993401
2924	2924_1	PG01	CP035265	EQH15_10305	hypothetical protein	390	55	13	33	3.68898	0.240921
3131	3131_0	PG01	CP035265	EQH15_10310	phosphoesterase	774	117	29	63	3.75993	0.190045
2307	2307_2	PG01	CP035265	EQH15_10315	Rep protein	783	171	42	111	4.37624	0.240541
2172	2172_0	PG01	CP035265	EQH15_10320	DUF3173 domain-containing protein	204	20	4	22	3.3756	0.748504
NA	NA	PG01	CP035265	EQH15_10325	site-specific integrase	1133	201	50	112	4.00906	0.186599
642	642_2	PG01	CP035265	EQH15_10330	GTP pyrophosphokinase	438	198	56	106	5.401	0.122854
2068	2068_0	PG01	CP035265	EQH15_10335	ribbon-helix-helix protein, CopG family	237	86	22	53	5.10337	0.184418
1747	1747_0	PG01	CP035265	EQH15_10340	serine/threonine protein phosphatase	732	110	63	106	4.43406	0.431138
1933	1933_0	PG01	CP035265	EQH15_10420	hypothetical protein	192	314	103	308	7.61858	0.363588
723	723_0	PG01	CP035265	EQH15_10430	cytidine deaminase	435	1826	481	1126	8.64982	0.160315
2141	2141_0	PG01	CP035265	EQH15_10435	glutamate--tRNA ligase	1461	3597	956	2216	7.8839	0.152587
1224	1224_0	PG01	CP035265	EQH15_10440	glucose-6-phosphate isomerase	1350	26103	8459	15602	10.938	0.0443999
984	984_0	PG01	CP035265	EQH15_10445	hypothetical protein	180	26	10	11	3.78966	0.423147
1296	1296_0	PG01	CP035265	EQH15_10450	gamma-glutamyl-gamma-aminobutyrate hydrolase family protein	690	192	77	108	4.89267	0.242206
[truncated: 74,771 more rows]

## Sheet: Ext_data_fig_2b_Diameters
Cluster	Subcluster	Gene product	Part of the Essentialome?	Essentialome class	Cluster diameter
1	1_2	endonuclease/exonuclease/phosphatase family protein	No	Non-essential	0.855158
1	1_12	hypothetical protein	No	Non-essential	0.855158
1	1_31	fibronectin	No	Non-essential	0.855158
1	1_35	hypothetical protein	No	Non-essential	0.855158
1	1_0	endonuclease/exonuclease/phosphatase family protein	No	Non-essential	0.855158
1	1_5	DUF3278 domain-containing protein	No	Non-essential	0.855158
2	2_0	ribose-5-phosphate isomerase RpiA	Yes	Strain-dependent	0.00512913
3	3_0	HU family DNA-binding protein	Yes	Strain-dependent	0.000429207
4	4_0	hypothetical protein	No	Non-essential	0.00794698
5	5_0	ABC transporter permease	No	Non-essential	0.000602114
6	6_0	PTS mannose/fructose/sorbose transporter subunit IIB	No	Non-essential	0.00120374
7	7_10	ISL3-like element IS1167A family transposase	No	Non-essential	0.153887
7	7_16	ISL3 family transposase	No	Non-essential	0.153887
7	7_15	ISL3 family transposase	Yes	Accessory	0.153887
7	7_44	ISL3 family transposase	No	Non-essential	0.153887
7	7_3	ISL3 family transposase	No	Non-essential	0.153887
7	7_27	ISL3 family transposase	No	Non-essential	0.153887
7	7_29	ISL3 family transposase	No	Non-essential	0.153887
7	7_88	ISL3 family transposase	No	Non-essential	0.153887
7	7_67	ISL3 family transposase	No	Non-essential	0.153887
7	7_31	ISL3 family transposase	No	Non-essential	0.153887
7	7_57	ISL3 family transposase	No	Non-essential	0.153887
7	7_6	ISL3 family transposase	No	Non-essential	0.153887
7	7_0	ISL3 family transposase	No	Non-essential	0.153887
7	7_82	ISL3 family transposase	No	Non-essential	0.153887
7	7_43	ISL3 family transposase	No	Non-essential	0.153887
7	7_85	ISL3 family transposase	No	Non-essential	0.153887
7	7_91	ISL3 family transposase	No	Non-essential	0.153887
7	7_23	ISL3 family transposase	No	Non-essential	0.153887
7	7_71	ISL3 family transposase	No	Non-essential	0.153887
7	7_72	ISL3-like element IS1167A family transposase	No	Non-essential	0.153887
7	7_79	ISL3-like element IS1167A family transposase	No	Non-essential	0.153887
7	7_49	ISL3 family transposase	No	Non-essential	0.153887
7	7_13	ISL3-like element IS1167A family transposase	No	Non-essential	0.153887
7	7_25	ISL3-like element IS1167A family transposase	No	Non-essential	0.153887
7	7_8	ISL3 family transposase	No	Non-essential	0.153887
7	7_81	ISL3 family transposase	No	Non-essential	0.153887
7	7_94	ISL3-like element IS1167A family transposase	No	Non-essential	0.153887
7	7_59	ISL3 family transposase	No	Non-essential	0.153887
7	7_20	ISL3 family transposase	No	Non-essential	0.153887
7	7_45	ISL3 family transposase	No	Non-essential	0.153887
7	7_51	ISL3 family transposase	No	Non-essential	0.153887
7	7_58	ISL3 family transposase	No	Non-essential	0.153887
7	7_55	ISL3 family transposase	No	Non-essential	0.153887
7	7_53	ISL3 family transposase	Yes	Accessory	0.153887
7	7_33	ISL3 family transposase	No	Non-essential	0.153887
7	7_7	ISL3 family transposase	No	Non-essential	0.153887
7	7_12	ISL3 family transposase	No	Non-essential	0.153887
7	7_92	ISL3-like element IS1167A family transposase	No	Non-essential	0.153887
7	7_83	ISL3 family transposase	No	Non-essential	0.153887
7	7_4	ISL3 family transposase	No	Non-essential	0.153887
7	7_69	ISL3 family transposase	No	Non-essential	0.153887
7	7_93	ISL3 family transposase	No	Non-essential	0.153887
7	7_11	ISL3-like element IS1167A family transposase	No	Non-essential	0.153887
7	7_24	ISL3 family transposase	Yes	Accessory	0.153887
7	7_2	ISL3 family transposase	No	Non-essential	0.153887
7	7_22	ISL3 family transposase	No	Non-essential	0.153887
7	7_34	ISL3-like element IS1167A family transposase	No	Non-essential	0.153887
7	7_40	ISL3 family transposase	No	Non-essential	0.153887
7	7_86	ISL3 family transposase	No	Non-essential	0.153887
7	7_68	ISL3-like element IS1167A family transposase	No	Non-essential	0.153887
7	7_61	ISL3 family transposase	No	Non-essential	0.153887
8	8_0	ABC transporter permease	No	Non-essential	0.0115943
9	9_0	ABC transporter ATP-binding protein	No	Non-essential	0.030221
10	10_0	aspartate kinase	No	Non-essential	0.00290116
11	11_0	DegV family protein	No	Non-essential	0.00534331
12	12_0	RNA methyltransferase	No	Non-essential	0.00279121
13	13_0	transcriptional repressor NrdR	Yes	Strain-dependent	8.54e-05
14	14_0	pyridoxal-dependent decarboxylase	No	Non-essential	0.006458
15	15_0	SAM-dependent DNA methyltransferase	No	Non-essential	0.0065955
16	16_0	DUF961 domain-containing protein	No	Non-essential	0.0228556
17	17_10	XRE family transcriptional regulator	No	Non-essential	0.0557918
17	17_5	DNA-binding protein	No	Non-essential	0.0557918
17	17_1	DNA-binding protein	No	Non-essential	0.0557918
17	17_0	XRE family transcriptional regulator	No	Non-essential	0.0557918
17	17_4	XRE family transcriptional regulator	No	Non-essential	0.0557918
17	17_9	XRE family transcriptional regulator	No	Non-essential	0.0557918
17	17_2	DNA-binding protein	No	Non-essential	0.0557918
18	18_0	DUF4044 domain-containing protein	No	Non-essential	0.000953624
19	19_0	beta-ketoacyl-[acyl-carrier-protein] synthase II	Yes	Universal	0.000691587
20	20_0	hypothetical protein	No	Non-essential	0.151948
21	21_0	ribosome maturation factor RimM	Yes	Strain-dependent	0.00306585
22	22_1	MazG-like protein	No	Non-essential	0.153578
22	22_0	MazG-like protein	No	Non-essential	0.153578
23	23_0	ROK family transcriptional regulator	No	Non-essential	0.00455947
24	24_0	phosphopantothenate--cysteine ligase family flavoprotein	No	Non-essential	0.000296252
25	25_0	ABC transporter ATP-binding protein	No	Non-essential	0.00447948
26	26_0	homoserine dehydrogenase	Yes	Strain-dependent	0.00496477
27	27_0	branched-chain amino acid ABC transporter permease	No	Non-essential	0.0821722
28	28_0	dTDP-glucose 4,6-dehydratase	Yes	Accessory	0.0115912
29	29_0	alpha-mannosidase	No	Non-essential	0.0170811
30	30_0	ABC transporter substrate-binding protein	No	Non-essential	0.308609
30	30_2	hypothetical protein	No	Non-essential	0.308609
31	31_0	PTS lactose/cellobiose transporter subunit IIA	No	Non-essential	0.0018901
32	32_0	DNA polymerase III subunit epsilon	No	Non-essential	0.00979797
33	33_0	LysR family transcriptional regulator	No	Non-essential	0.000865786
34	34_0	class I SAM-dependent methyltransferase	No	Non-essential	0.00713782
35	35_0	translational GTPase TypA	Yes	Strain-dependent	0.000684492
36	36_0	PTS beta-glucoside transporter subunit EIIBCA	No	Non-essential	0.00781471
37	37_0	phosphate ABC transporter substrate-binding protein PstS	No	Non-essential	0.000692014
38	38_0	YozE family protein	No	Non-essential	0.00752856
39	39_0	asparaginase	No	Non-essential	0.00336176
40	40_0	MFS transporter	No	Non-essential	0.00337359
41	41_0	cysteine desulfurase	No	Non-essential	0.0237994
42	42_0	nucleotidyltransferase	No	Non-essential	0.0243191
43	43_0	metal ABC transporter permease	No	Non-essential	0.000105398
44	44_0	hypothetical protein	No	Non-essential	0.0834442
44	44_2	hypothetical protein	No	Non-essential	0.0834442
44	44_17	hypothetical protein	No	Non-essential	0.0834442
44	44_11	transposase domain-containing protein	No	Non-essential	0.0834442
44	44_14	transposase domain-containing protein	No	Non-essential	0.0834442
44	44_5	hypothetical protein	No	Non-essential	0.0834442
44	44_16	transposase domain-containing protein	No	Non-essential	0.0834442
44	44_3	hypothetical protein	No	Non-essential	0.0834442
44	44_18	transposase domain-containing protein	No	Non-essential	0.0834442
44	44_7	hypothetical protein	No	Non-essential	0.0834442
44	44_15	transposase domain-containing protein	No	Non-essential	0.0834442
44	44_12	hypothetical protein	No	Non-essential	0.0834442
44	44_6	hypothetical protein	No	Non-essential	0.0834442
44	44_22	hypothetical protein	No	Non-essential	0.0834442
44	44_10	hypothetical protein	No	Non-essential	0.0834442
45	45_0	cholesterol-dependent cytolysin pneumolysin	No	Non-essential	0.00204899
46	46_0	30S ribosomal protein S19	Yes	Strain-dependent	0.00013625
47	47_0	FAD:protein FMN transferase	No	Non-essential	0.00458969
48	48_0	GntR family transcriptional regulator	No	Non-essential	0.000463228
49	49_0	ApaLI family restriction endonuclease	No	Non-essential	0.0128992
50	50_0	Mur ligase family protein	Yes	Universal	0.00493456
52	52_0	ABC transporter ATP-binding protein	No	Non-essential	0.00902371
53	53_0	transcriptional regulator	No	Non-essential	0.0324101
54	54_0	ECF transporter S component	No	Non-essential	0.00548306
56	56_0	ATP-dependent DNA helicase RecG	Yes	Strain-dependent	0.00643864
57	57_0	NUDIX domain-containing protein	No	Non-essential	0.0372546
58	58_0	N-acetylglucosamine-6-phosphate deacetylase	No	Non-essential	0.00198376
59	59_0	DeoR/GlpR transcriptional regulator	No	Non-essential	0.00515503
61	61_0	threonine dehydratase	No	Non-essential	0.00219288
62	62_0	DUF3021 domain-containing protein	No	Non-essential	0.00953651
63	63_0	FAD-containing oxidoreductase	No	Non-essential	0.0053726
64	64_0	carboxymuconolactone decarboxylase family protein	No	Non-essential	0.0017771
65	65_2	sigma-70 family RNA polymerase sigma factor	Yes	Accessory	0.00894586
65	65_0	sigma-70 family RNA polymerase sigma factor	Yes	Strain-dependent	0.00894586
66	66_0	fibronectin-binding protein PavA	No	Non-essential	0.00343972
67	67_0	ABC transporter substrate-binding protein	No	Non-essential	0.00416908
68	68_0	TIGR00341 family protein	No	Non-essential	0.00570762
69	69_1	LPXTG cell wall anchor domain-containing protein	No	Non-essential	0.425908
69	69_5	LPXTG cell wall anchor domain-containing protein	No	Non-essential	0.425908
69	69_2	LPXTG cell wall anchor domain-containing protein	No	Non-essential	0.425908
69	69_0	LPXTG cell wall anchor domain-containing protein	No	Non-essential	0.425908
70	70_0	cell filamentation protein Fic	No	Non-essential	0.0121031
71	71_0	sugar ABC transporter permease	No	Non-essential	0.00563665
72	72_0	trigger factor	No	Non-essential	0.00552517
73	73_0	CDF family manganese efflux transporter MntE	No	Non-essential	0.0044152
74	74_0	ribonuclease P	No	Non-essential	0.0243102
75	75_0	bacteriocin-like peptide BlpJ	No	Non-essential	0.020516
76	76_0	ATP-binding cassette domain-containing protein	No	Non-essential	0.000600653
78	78_0	Cof-type HAD-IIB family hydrolase	No	Non-essential	0.00311924
79	79_0	CPBP family intramembrane metalloprotease	No	Non-essential	0.0406152
80	80_0	hypothetical protein	No	Non-essential	0.00109729
81	81_0	ABC transporter ATP-binding protein	No	Non-essential	0.279482
81	81_4	ATP-binding cassette domain-containing protein	No	Non-essential	0.279482
81	81_6	ABC transporter ATP-binding protein	No	Non-essential	0.279482
81	81_9	ABC transporter ATP-binding protein	No	Non-essential	0.279482
81	81_2	ABC transporter ATP-binding protein	No	Non-essential	0.279482
81	81_3	ABC transporter ATP-binding protein	No	Non-essential	0.279482
81	81_1	ABC transporter ATP-binding protein	No	Non-essential	0.279482
81	81_5	ABC transporter ATP-binding protein	No	Non-essential	0.279482
82	82_0	ABC transporter ATP-binding protein	No	Non-essential	0.00329562
83	83_0	sucrose phosphorylase	No	Non-essential	0.00702666
84	84_1	6-phospho-beta-galactosidase	No	Non-essential	0.247932
84	84_2	6-phospho-beta-galactosidase	No	Non-essential	0.247932
84	84_0	6-phospho-beta-galactosidase	No	Non-essential	0.247932
85	85_0	CCA tRNA nucleotidyltransferase	Yes	Universal	0.00853676
86	86_0	competence/damage-inducible protein A	No	Non-essential	0.00542682
87	87_0	ribosome assembly RNA-binding protein YhbY	No	Non-essential	0.000308432
88	88_0	MFS transporter	No	Non-essential	0
89	89_0	O-acetylhomoserine sulfhydrylase	No	Non-essential	0.076451
90	90_0	ABC transporter ATP-binding protein	No	Non-essential	0.00841248
91	91_0	tRNA (adenosine(37)-N6)-threonylcarbamoyltransferase complex ATPase subunit type 1 TsaE	Yes	Strain-dependent	0.010099
92	92_0	shikimate dehydrogenase	No	Non-essential	0.0096008
93	93_0	DUF1292 domain-containing protein	No	Non-essential	0.000450645
94	94_0	S8 family peptidase	Yes	Accessory	0.0966973
95	95_0	phosphatidate cytidylyltransferase	Yes	Universal	0.00306318
96	96_0	6-phospho-beta-glucosidase	No	Non-essential	0.241404
96	96_2	6-phospho-beta-glucosidase	No	Non-essential	0.241404
96	96_5	glycoside hydrolase family 1 protein	No	Non-essential	0.241404
96	96_1	glycoside hydrolase family 1 protein	No	Non-essential	0.241404
97	97_0	Cof-type HAD-IIB family hydrolase	No	Non-essential	0.0120978
98	98_0	DeoR/GlpR transcriptional regulator	No	Non-essential	0.00783154
99	99_0	DNA repair protein RadC	No	Non-essential	0.101167
101	101_4	platelet aggregation factor Sm-hPAF	No	Non-essential	0.253536
101	101_1	hemolysin family protein	No	Non-essential	0.253536
101	101_0	platelet aggregation factor Sm-hPAF	No	Non-essential	0.253536
101	101_2	topology modulation protein	No	Non-essential	0.253536
102	102_0	O-antigen ligase family protein	Yes	Strain-dependent	0.00116625
103	103_0	hypothetical protein	No	Non-essential	0.0756124
104	104_0	primosomal protein DnaI	Yes	Universal	0.0402117
105	105_0	hypoxanthine phosphoribosyltransferase	No	Non-essential	0.00386504
106	106_0	site-specific DNA-methyltransferase	No	Non-essential	0.000394517
107	107_0	YitT family protein	No	Non-essential	0.00403225
108	108_0	DUF1027 domain-containing protein	No	Non-essential	0.00637019
109	109_0	hypothetical protein	No	Non-essential	0.0353366
110	110_0	HAD family hydrolase	Yes	Strain-dependent	0.013415
111	111_0	aromatic acid exporter family protein	No	Non-essential	0.0103972
113	113_0	hypothetical protein	No	Non-essential	0.00910928
114	114_0	polyamine aminopropyltransferase	No	Non-essential	0.00373077
115	115_0	alcohol dehydrogenase	No	Non-essential	0.00384537
116	116_0	ABC transporter ATP-binding protein	No	Non-essential	0.00910598
117	117_0	alpha,alpha-phosphotrehalase	Yes	Strain-dependent	0.00953538
118	118_0	cystathionine beta-lyase	No	Non-essential	0.0187637
119	119_0	tagatose-6-phosphate kinase	No	Non-essential	0.0109904
120	120_0	phosphorylcholine transferase LicD	Yes	Universal	0.00484539
121	121_2	glycosyl transferase family 2	No	Non-essential	0.0542358
121	121_3	glycosyl transferase family 2	No	Non-essential	0.0542358
122	122_0	carbohydrate ABC transporter permease	No	Non-essential	0.00231313
123	123_0	tRNA1(Val) (adenine(37)-N6)-methyltransferase	No	Non-essential	0.00485727
124	124_0	arginine--tRNA ligase	Yes	Universal	0.00222761
125	125_0	ABC transporter ATP-binding protein	No	Non-essential	0.00968137
126	126_0	cysteine synthase A	No	Non-essential	0.00901148
127	127_0	MarR family transcriptional regulator	No	Non-essential	0.0115077
128	128_0	2-amino-4-hydroxy-6- hydroxymethyldihydropteridine diphosphokinase	Yes	Universal	0.0106349
129	129_0	50S ribosomal protein L28	No	Non-essential	0
130	130_0	30S ribosomal protein S8	Yes	Universal	0.00155097
131	131_0	nucleoid-associated protein	No	Non-essential	0.00418647
132	132_0	Clp protease	No	Non-essential	0
133	133_0	Holliday junction branch migration DNA helicase RuvB	Yes	Universal	0.00417507
134	134_0	30S ribosomal protein S1	Yes	Universal	0.00129874
135	135_0	DNA-directed RNA polymerase subunit delta	Yes	Strain-dependent	0.00250134
136	136_0	foldase	No	Non-essential	0.00406994
137	137_0	50S ribosomal protein L15	Yes	Strain-dependent	0.000223915
138	138_0	hypothetical protein	No	Non-essential	0.0451456
139	139_0	cytidine deaminase	No	Non-essential	0.0160479
140	140_0	type I DNA topoisomerase	Yes	Universal	0.00273254
141	141_0	TDT family transporter	No	Non-essential	0.00751028
142	142_0	SDR family oxidoreductase	No	Non-essential	0.0128731
143	143_2	holin	No	Non-essential	0.0200482
143	143_3	holin	No	Non-essential	0.0200482
143	143_1	holin	No	Non-essential	0.0200482
144	144_0	GTP cyclohydrolase	No	Non-essential	0.00187218
145	145_0	Rgg/GadR/MutR family transcriptional regulator	No	Non-essential	0.0104607
146	146_1	hypothetical protein	No	Non-essential	0.0558923
146	146_0	cupin	No	Non-essential	0.0558923
147	147_0	DEAD/DEAH box helicase	Yes	Universal	0.00507668
148	148_0	D-alanyl-lipoteichoic acid biosynthesis protein DltD	No	Non-essential	0.00485471
149	149_0	lysine--tRNA ligase	Yes	Universal	0.00294247
150	150_0	YvcK family protein	No	Non-essential	0.00427473
151	151_0	energy-coupling factor transporter transmembrane protein EcfT	No	Non-essential	0.00517193
152	152_0	DUF2829 domain-containing protein	No	Non-essential	0.0164461
153	153_0	LacI family transcriptional regulator	No	Non-essential	0.000481052
154	154_0	cation transporter	No	Non-essential	0.00778656
155	155_0	hypothetical protein	Yes	Accessory	0.0449416
155	155_1	hypothetical protein	No	Non-essential	0.0449416
155	155_4	hypothetical protein	Yes	Accessory	0.0449416
155	155_2	hypothetical protein	No	Non-essential	0.0449416
155	155_7	hypothetical protein	No	Non-essential	0.0449416
156	156_0	hypothetical protein	No	Non-essential	0.0125324
157	157_0	30S ribosomal protein S10	Yes	Strain-dependent	0.000281171
158	158_0	DUF1149 family protein	No	Non-essential	0.00331592
159	159_0	methionine adenosyltransferase	Yes	Universal	0.00416617
160	160_0	NAD(FAD)-dependent dehydrogenase	No	Non-essential	0.0171927
161	161_0	undecaprenyl-diphosphate phosphatase	Yes	Strain-dependent	0.00252169
162	162_0	hypothetical protein	No	Non-essential	0.0595002
163	163_1	transcriptional regulator	Yes	Accessory	0.0342564
163	163_2	transcriptional regulator	No	Non-essential	0.0342564
163	163_0	transcriptional regulator	Yes	Accessory	0.0342564
164	164_0	type I glyceraldehyde-3-phosphate dehydrogenase	Yes	Universal	0.00126208
165	165_0	L-lactate oxidase	No	Non-essential	0.00217696
166	166_0	ABC transporter permease	No	Non-essential	0.00301323
167	167_0	preprotein translocase subunit SecG	Yes	Strain-dependent	0.000287629
168	168_0	hypothetical protein	No	Non-essential	0.034006
169	169_0	N-acetyltransferase	No	Non-essential	0.00611465
170	170_0	serine hydrolase	No	Non-essential	0.00600621
171	171_0	YSIRK-type signal peptide-containing protein	No	Non-essential	0.0147734
172	172_0	ribosome maturation factor RimP	No	Non-essential	0.00531796
173	173_0	MerR family transcriptional regulator	Yes	Strain-dependent	0.00161711
174	174_1	thioredoxin	No	Non-essential	0.00647037
174	174_0	thioredoxin	No	Non-essential	0.00647037
174	174_2	thioredoxin	No	Non-essential	0.00647037
175	175_0	alcohol dehydrogenase AdhP	No	Non-essential	0.00484521
176	176_0	DUF2207 domain-containing protein	No	Non-essential	0.0153203
177	177_0	phosphorylcholine transferase LicD	No	Non-essential	0.0141938
178	178_0	methylenetetrahydrofolate reductase [NAD(P)H]	No	Non-essential	0.0118125
179	179_0	hypothetical protein	No	Non-essential	0.00684333
180	180_0	DUF4231 domain-containing protein	No	Non-essential	0.00274786
181	181_0	DUF386 family protein	No	Non-essential	0.0173953
182	182_0	amino acid ABC transporter permease	No	Non-essential	0.0341799
183	183_0	acetyl-CoA carboxylase carboxyltransferase subunit beta	Yes	Universal	0.0009928
184	184_0	TrkH family potassium uptake protein	No	Non-essential	0.00137942
185	185_1	hypothetical protein	No	Non-essential	0.0354816
185	185_0	hypothetical protein	No	Non-essential	0.0354816
186	186_0	peptidoglycan bridge formation alanyltransferase MurN	No	Non-essential	0.00492494
187	187_0	S-ribosylhomocysteine lyase	No	Non-essential	0.00225878
188	188_0	hypothetical protein	No	Non-essential	0.0361452
189	189_0	ABC-F family ATP-binding cassette domain-containing protein	No	Non-essential	0.017193
191	191_0	DNA repair protein RecO	Yes	Universal	0.00656257
192	192_0	ROK family protein	No	Non-essential	0.00413775
193	193_0	hypothetical protein	No	Non-essential	0.0189343
194	194_0	F0F1 ATP synthase subunit alpha	Yes	Universal	0.00241519
195	195_0	SPFH domain-containing protein	No	Non-essential	0.00523752
196	196_0	alpha-mannosidase	No	Non-essential	0.0116765
197	197_0	PTS trehalose transporter subunit IIBC	No	Non-essential	0.00844852
198	198_0	transcriptional regulator Spx	Yes	Strain-dependent	0.248539
198	198_1	Spx/MgsR family RNA polymerase-binding regulatory protein	Yes	Strain-dependent	0.248539
199	199_0	VanZ family protein	No	Non-essential	0.0350892
200	200_0	fructose-6-phosphate aldolase	No	Non-essential	0.00930104
201	201_0	50S ribosomal protein L14	Yes	Strain-dependent	9.62e-05
202	202_0	hypothetical protein	No	Non-essential	0.0119187
203	203_0	glutamate 5-kinase	No	Non-essential	0.00472483
204	204_0	YlbF/YmcA family competence regulator	No	Non-essential	0.00497805
205	205_0	aspartate--ammonia ligase	No	Non-essential	0.000780762
206	206_0	Gfo/Idh/MocA family oxidoreductase	No	Non-essential	0.0849975
206	206_2	Gfo/Idh/MocA family oxidoreductase	No	Non-essential	0.0849975
206	206_1	Gfo/Idh/MocA family oxidoreductase	No	Non-essential	0.0849975
207	207_0	hypothetical protein	No	Non-essential	0.00916272
208	208_0	HAMP domain-containing histidine kinase	No	Non-essential	0.000805794
209	209_0	hypothetical protein	No	Non-essential	0.056234
210	210_0	hydroxymethylglutaryl-CoA synthase	Yes	Universal	0.00241456
211	211_0	YSIRK-type signal peptide-containing protein	No	Non-essential	0.0375804
212	212_0	hydrolase	No	Non-essential	0.00738432
213	213_0	transketolase family protein	No	Non-essential	0.0131708
214	214_0	NADPH-dependent oxidoreductase	No	Non-essential	0.0118049
215	215_0	amino acid ABC transporter permease	Yes	Universal	0.0015442
216	216_1	PTS ascorbate transporter subunit IIA	No	Non-essential	0.501006
216	216_0	3-dehydro-L-gulonate-6-phosphate decarboxylase	No	Non-essential	0.501006
217	217_0	ribonuclease M5	Yes	Strain-dependent	0.0113424
218	218_0	pneumococcal histidine triad protein PhtE	No	Non-essential	0.00950852
219	219_4	ribose-phosphate pyrophosphokinase	No	Non-essential	0.0518419
219	219_0	ribose-phosphate pyrophosphokinase	No	Non-essential	0.0518419
219	219_3	hypothetical protein	No	Non-essential	0.0518419
219	219_1	hypothetical protein	No	Non-essential	0.0518419
220	220_0	6,7-dimethyl-8-ribityllumazine synthase	No	Non-essential	0.002129
221	221_0	hypothetical protein	No	Non-essential	0.0287462
223	223_0	DNA-directed RNA polymerase subunit beta	Yes	Universal	0.000585091
225	225_0	bifunctional UDP-N-acetylglucosamine diphosphorylase/glucosamine-1-phosphate N-acetyltransferase GlmU	Yes	Universal	0.00552893
226	226_0	CopG family transcriptional regulator	No	Non-essential	0.00128849
227	227_0	serine hydroxymethyltransferase	No	Non-essential	0.00810305
228	228_0	DUF4355 domain-containing protein	No	Non-essential	0.129037
228	228_1	DUF4355 domain-containing protein	No	Non-essential	0.129037
231	231_0	polyketide cyclase	No	Non-essential	0.00899172
232	232_0	hypothetical protein	No	Non-essential	0.0130426
233	233_0	methyltransferase domain-containing protein	No	Non-essential	0.00832802
234	234_0	aminotransferase class I/II-fold pyridoxal phosphate-dependent enzyme	No	Non-essential	0.00734668
235	235_0	DEAD/DEAH box helicase	No	Non-essential	0.00775821
236	236_0	response regulator transcription factor	No	Non-essential	0.00234204
237	237_0	response regulator transcription factor	No	Non-essential	0.0132258
238	238_0	site-specific DNA-methyltransferase	No	Non-essential	0.00401757
239	239_3	PTS sugar transporter subunit IIA	Yes	Accessory	0.0457642
239	239_8	PTS sugar transporter subunit IIA	No	Non-essential	0.0457642
239	239_0	PTS sugar transporter subunit IIA	No	Non-essential	0.0457642
239	239_2	PTS sugar transporter subunit IIA	Yes	Accessory	0.0457642
239	239_6	PTS sugar transporter subunit IIA	No	Non-essential	0.0457642
239	239_1	PTS sugar transporter subunit IIA	No	Non-essential	0.0457642
240	240_0	PTS mannose transporter subunit IIAB	No	Non-essential	0.00180954
241	241_0	DUF368 domain-containing protein	No	Non-essential	0.00555745
242	242_0	DUF1700 domain-containing protein	No	Non-essential	0.0133955
243	243_0	sugar ABC transporter permease	No	Non-essential	0.0020247
244	244_4	sugar transferase	No	Non-essential	0.151772
244	244_3	beta-1,6-galactofuranosyltransferase	No	Non-essential	0.151772
244	244_5	nucleotide sugar synthetase	No	Non-essential	0.151772
244	244_6	nucleotide sugar synthetase	No	Non-essential	0.151772
244	244_2	sugar transferase	No	Non-essential	0.151772
244	244_1	sugar transferase	No	Non-essential	0.151772
246	246_0	ABC transporter ATP-binding protein	No	Non-essential	0.00058511
247	247_1	lantibiotic-modifying protein	No	Non-essential	0.178037
247	247_2	lantibiotic-modifying protein	No	Non-essential	0.178037
247	247_0	lanthionine synthetase	No	Non-essential	0.178037
248	248_0	HD domain-containing protein	No	Non-essential	0.00489459
249	249_0	membrane protein insertase YidC	No	Non-essential	0.00260381
250	250_0	GlsB/YeaQ/YmgE family stress response membrane protein	No	Non-essential	0.0158495
251	251_0	bifunctional folylpolyglutamate synthase/dihydrofolate synthase	No	Non-essential	0.0228884
252	252_0	ATP-dependent Clp protease ATP-binding subunit ClpX	Yes	Strain-dependent	0.00242781
253	253_0	competence protein CoiA	No	Non-essential	0.00520759
254	254_0	YigZ family protein	No	Non-essential	0.00552878
255	255_0	IMP dehydrogenase	Yes	Strain-dependent	0.000668816
256	256_2	YSIRK-type signal peptide-containing protein	No	Non-essential	0.208296
256	256_0	YSIRK-type signal peptide-containing protein	No	Non-essential	0.208296
257	257_0	L-serine ammonia-lyase, iron-sulfur-dependent, subunit alpha	No	Non-essential	0.00651849
258	258_0	ATP-binding cassette domain-containing protein	No	Non-essential	0.00539504
259	259_0	dihydroorotate oxidase	No	Non-essential	0.00108917
260	260_0	aminoacyl-tRNA hydrolase	Yes	Universal	0.00568304
261	261_2	XRE family transcriptional regulator	No	Non-essential	0.0252001
261	261_0	XRE family transcriptional regulator	No	Non-essential	0.0252001
261	261_3	XRE family transcriptional regulator	No	Non-essential	0.0252001
262	262_0	sugar kinase	No	Non-essential	0.00686395
263	263_0	ApaLI family restriction endonuclease	No	Non-essential	0.0144666
264	264_1	DNA topoisomerase IV subunit B	Yes	Universal	0.241605
264	264_0	DNA topoisomerase (ATP-hydrolyzing) subunit B	Yes	Universal	0.241605
265	265_0	MFS transporter	No	Non-essential	0.00205725
266	266_0	DUF969 domain-containing protein	No	Non-essential	5.07e-05
267	267_5	hypothetical protein	Yes	Accessory	0.0491718
267	267_2	hypothetical protein	No	Non-essential	0.0491718
267	267_1	hypothetical protein	Yes	Accessory	0.0491718
267	267_0	hypothetical protein	No	Non-essential	0.0491718
268	268_0	PTS lactose/cellobiose transporter subunit IIA	No	Non-essential	0.00199062
269	269_0	hypothetical protein	No	Non-essential	0.11971
270	270_0	5-formyltetrahydrofolate cyclo-ligase	No	Non-essential	0.0485128
271	271_0	serine--tRNA ligase	Yes	Universal	0.00385547
272	272_0	hypothetical protein	No	Non-essential	0.0100673
273	273_0	metal-sulfur cluster assembly factor	No	Non-essential	0.00178459
274	274_0	glycosyl hydrolase family 8	No	Non-essential	0.0368614
275	275_0	50S ribosomal protein L32	Yes	Strain-dependent	0.00399661
276	276_0	PTS mannose/fructose/sorbose/N-acetylgalactosamine transporter subunit IIC	No	Non-essential	0.00272183
277	277_0	M42 family peptidase	No	Non-essential	0.0296088
278	278_0	pyridoxal 5'-phosphate synthase lyase subunit PdxS	No	Non-essential	0.00083316
279	279_0	choline kinase	Yes	Universal	0.00972863
280	280_0	diacylglycerol kinase	No	Non-essential	0.0102442
281	281_0	preprotein translocase subunit YajC	No	Non-essential	0.0016483
282	282_0	MarR family transcriptional regulator	No	Non-essential	0.014302
283	283_0	YebC/PmpR family DNA-binding transcriptional regulator	No	Non-essential	0.000212162
284	284_0	prephenate dehydratase	No	Non-essential	0.00845095
285	285_0	hypothetical protein	No	Non-essential	0.0127273
286	286_64	IS30-like element ISSpn8 family transposase	No	Non-essential	0.123818
286	286_3	IS30 family transposase	No	Non-essential	0.123818
286	286_23	IS30-like element ISSpn8 family transposase	No	Non-essential	0.123818
286	286_17	IS30-like element ISSpn8 family transposase	No	Non-essential	0.123818
286	286_36	IS30-like element ISSpn8 family transposase	No	Non-essential	0.123818
286	286_66	IS30-like element ISSpn8 family transposase	No	Non-essential	0.123818
286	286_37	IS30-like element ISSpn8 family transposase	No	Non-essential	0.123818
286	286_65	IS30-like element ISSpn8 family transposase	No	Non-essential	0.123818
286	286_2	IS30-like element ISSpn8 family transposase	Yes	Accessory	0.123818
286	286_58	IS30-like element ISSpn8 family transposase	No	Non-essential	0.123818
286	286_70	IS30-like element ISSpn8 family transposase	No	Non-essential	0.123818
286	286_39	IS30-like element ISSpn8 family transposase	No	Non-essential	0.123818
286	286_10	IS30-like element ISSpn8 family transposase	No	Non-essential	0.123818
286	286_1	IS30-like element ISSpn8 family transposase	Yes	Accessory	0.123818
286	286_47	IS30-like element ISSpn8 family transposase	No	Non-essential	0.123818
286	286_68	IS30-like element ISSpn8 family transposase	No	Non-essential	0.123818
286	286_13	IS30-like element ISSpn8 family transposase	No	Non-essential	0.123818
286	286_20	IS30 family transposase	Yes	Accessory	0.123818
286	286_16	IS30 family transposase	Yes	Accessory	0.123818
286	286_63	IS30-like element ISSpn8 family transposase	No	Non-essential	0.123818
286	286_0	IS30-like element ISSpn8 family transposase	No	Non-essential	0.123818
286	286_42	IS30-like element ISSpn8 family transposase	No	Non-essential	0.123818
287	287_0	PTS mannose/fructose/sorbose transporter family subunit IID	No	Non-essential	0.00351824
288	288_0	peptidylprolyl isomerase	No	Non-essential	0.00489023
289	289_1	hypothetical protein	No	Non-essential	0.487609
289	289_4	hypothetical protein	No	Non-essential	0.487609
289	289_0	hypothetical protein	No	Non-essential	0.487609
290	290_0	50S ribosomal protein L22	Yes	Strain-dependent	0.00041736
291	291_0	choline-binding protein CbpJ	No	Non-essential	0.259342
291	291_7	choline-binding protein CbpJ	No	Non-essential	0.259342
291	291_4	choline-binding protein CbpF	No	Non-essential	0.259342
291	291_1	choline-binding protein CbpC	No	Non-essential	0.259342
291	291_9	choline-binding protein CbpC	No	Non-essential	0.259342
292	292_0	2-isopropylmalate synthase	No	Non-essential	0.0534447
293	293_0	iron ABC transporter permease	No	Non-essential	0.0449416
294	294_0	3-deoxy-7-phosphoheptulonate synthase	No	Non-essential	0.11735
294	294_1	3-deoxy-7-phosphoheptulonate synthase	No	Non-essential	0.11735
295	295_0	ABC transporter ATP-binding protein	No	Non-essential	0.00224773
295	294_2	3-deoxy-7-phosphoheptulonate synthase	No	Non-essential	0.00224773
296	296_0	glutamyl aminopeptidase	No	Non-essential	0.00322878
297	297_7	hypothetical protein	No	Non-essential	0.0287778
297	297_3	hypothetical protein	No	Non-essential	0.0287778
297	297_6	hypothetical protein	No	Non-essential	0.0287778
297	297_0	hypothetical protein	No	Non-essential	0.0287778
297	297_1	hypothetical protein	No	Non-essential	0.0287778
297	297_2	hypothetical protein	No	Non-essential	0.0287778
298	298_0	YlxQ-related RNA-binding protein	Yes	Strain-dependent	0.00521745
299	299_0	NADH oxidase	No	Non-essential	0.00543685
300	300_0	ABC transporter ATP-binding protein	No	Non-essential	0.00568253
301	301_0	ABC transporter ATP-binding protein	No	Non-essential	0.0220132
302	302_0	RNA polymerase sigma factor RpoD	Yes	Universal	0.000402019
303	303_0	histidine phosphatase family protein	No	Non-essential	0.00529161
304	304_0	YSIRK-type signal peptide-containing protein	No	Non-essential	0.0131685
305	305_0	ABC transporter permease	No	Non-essential	0.00228571
306	306_0	ABC transporter permease	No	Non-essential	0.051618
307	307_0	hypothetical protein	No	Non-essential	0.0153201
308	308_0	N-acetyltransferase	No	Non-essential	0.0495897
309	309_0	energy-coupling factor transporter ATPase	No	Non-essential	0.00280601
310	310_0	esterase	No	Non-essential	0.0629598
311	311_0	PTS lactose transporter subunit IIBC	No	Non-essential	0.0174572
312	312_0	DUF3272 family protein	No	Non-essential	0.00154416
313	313_0	DeoR/GlpR transcriptional regulator	No	Non-essential	0.00211962
314	314_0	dipeptidase PepV	No	Non-essential	0.0077087
315	315_0	DUF3169 family protein	No	Non-essential	0.00460992
316	316_0	excinuclease ABC subunit UvrA	No	Non-essential	0.00496825
317	317_0	hypothetical protein	No	Non-essential	0.0294076
318	318_0	penicillin-binding protein 1A	No	Non-essential	0.0214997
319	319_0	aspartate carbamoyltransferase	No	Non-essential	0.00276898
320	320_0	YhfC family intramembrane metalloprotease	No	Non-essential	0.0875227
321	321_0	IS66 family insertion sequence hypothetical protein	No	Non-essential	0.0782762
321	321_8	IS66 family insertion sequence hypothetical protein	No	Non-essential	0.0782762
321	321_9	IS66 family insertion sequence hypothetical protein	No	Non-essential	0.0782762
321	321_6	IS66 family insertion sequence hypothetical protein	No	Non-essential	0.0782762
321	321_12	IS66 family insertion sequence hypothetical protein	No	Non-essential	0.0782762
321	321_2	IS66 family insertion sequence hypothetical protein	No	Non-essential	0.0782762
321	321_5	IS66 family insertion sequence hypothetical protein	No	Non-essential	0.0782762
321	321_3	IS66 family insertion sequence hypothetical protein	No	Non-essential	0.0782762
322	322_0	DUF3397 domain-containing protein	No	Non-essential	0.0121457
323	323_0	transposase	No	Non-essential	0.127765
323	323_3	transposase	No	Non-essential	0.127765
324	324_0	recombinase family protein	No	Non-essential	0.126124
324	324_2	recombinase family protein	No	Non-essential	0.126124
325	325_0	oligosaccharide repeat unit polymerase	Yes	Accessory	0.0872175
326	326_0	hypothetical protein	No	Non-essential	2.59e-05
327	327_0	TlpA family protein disulfide reductase	No	Non-essential	0.00987797
328	328_0	hypothetical protein	No	Non-essential	0.0586007
329	329_0	lactococcin 972 family bacteriocin	No	Non-essential	0.110523
330	330_0	bifunctional biotin--[acetyl-CoA-carboxylase] synthetase/biotin operon repressor	Yes	Universal	0.00571774
331	331_1	pyroglutamyl-peptidase I	No	Non-essential	0.176903
331	331_0	pyroglutamyl-peptidase I	No	Non-essential	0.176903
332	332_0	30S ribosomal protein S4	Yes	Accessory	0.011511
332	332_2	30S ribosomal protein S4	Yes	Accessory	0.011511
332	332_1	IS630 family transposase	No	Non-essential	0.011511
334	334_0	acyl-ACP desaturase	No	Non-essential	0.0278422
335	335_0	ECF transporter S component	No	Non-essential	0.00941878
336	336_0	phosphoenolpyruvate--protein phosphotransferase	Yes	Strain-dependent	0.00104624
337	337_0	glycerol dehydrogenase	No	Non-essential	0.00348695
338	338_0	iron permease	No	Non-essential	0.066307
339	339_0	50S ribosomal protein L10	Yes	Strain-dependent	0.00162341
340	340_0	30S ribosomal protein S16	Yes	Strain-dependent	0.00233114
341	341_0	5-(carboxyamino)imidazole ribonucleotide synthase	No	Non-essential	0.0197394
342	342_0	amino acid ABC transporter substrate-binding protein	No	Non-essential	0.0158228
342	342_1	amino acid ABC transporter substrate-binding protein	No	Non-essential	0.0158228
343	343_0	phosphopyruvate hydratase	Yes	Universal	0.000476125
344	344_0	VOC family protein	No	Non-essential	0.0248981
345	345_0	acyl carrier protein	No	Non-essential	0.0124112
346	346_0	bifunctional folylpolyglutamate synthase/dihydrofolate synthase	Yes	Universal	0.025309
347	347_0	ABC transporter ATP-binding protein	No	Non-essential	0.00245506
349	349_0	ribonuclease J	Yes	Strain-dependent	0.00264036
350	350_0	sugar transferase	Yes	Universal	0.0123543
351	351_0	pneumococcal histidine triad protein PhtB	Yes	Accessory	0.0981571
351	351_2	pneumococcal-type histidine triad protein	Yes	Strain-dependent	0.0981571
351	351_1	pneumococcal-type histidine triad protein	Yes	Strain-dependent	0.0981571
352	352_1	single-stranded DNA-binding protein	No	Non-essential	0.127441
352	352_2	single-stranded DNA-binding protein	Yes	Universal	0.127441
352	352_0	single-stranded DNA-binding protein	No	Non-essential	0.127441
353	353_0	rhomboid family intramembrane serine protease	No	Non-essential	0.00209616
354	354_0	triose-phosphate isomerase	Yes	Strain-dependent	0.00124511
355	355_0	damage-inducible protein CinA	No	Non-essential	0.00769858
356	356_0	DNA topoisomerase IV subunit A	Yes	Universal	0.00327646
357	357_0	hypothetical protein	No	Non-essential	0.0309764
358	358_0	N-acetylmuramoyl-L-alanine amidase family protein	No	Non-essential	0.0118244
359	359_0	ribonuclease P protein component	Yes	Strain-dependent	0.00350466
360	360_2	alpha-glycosidase	No	Non-essential	0.0222273
360	360_0	alpha-glycosidase	No	Non-essential	0.0222273
361	361_0	CPBP family intramembrane metalloprotease	No	Non-essential	0.0256842
362	362_0	lactoylglutathione lyase	No	Non-essential	0.00273122
363	363_0	CPBP family intramembrane metalloprotease	No	Non-essential	0.0467522
365	365_0	acyltransferase	No	Non-essential	0.178363
366	366_0	hypothetical protein	No	Non-essential	0.0196719
367	367_0	recombinase RecX	No	Non-essential	0.00939179
368	368_0	tRNA (guanosine(37)-N1)-methyltransferase TrmD	Yes	Strain-dependent	0.00352004
369	369_0	hypothetical protein	No	Non-essential	0.00891954
370	370_0	replication protein	No	Non-essential	0.0162017
371	371_0	RNase adapter RapZ	No	Non-essential	0.00442839
372	372_0	formate--tetrahydrofolate ligase	Yes	Strain-dependent	0.0142321
373	373_0	PTS sugar transporter subunit IIB	No	Non-essential	0.00240696
374	374_0	DUF4651 domain-containing protein	No	Non-essential	0.0167895
375	375_0	PTS fructose transporter subunit IIC	No	Non-essential	0.0101578
376	376_0	PTS mannose/fructose/sorbose/N-acetylgalactosamine transporter subunit IIC	No	Non-essential	0.000268613
377	377_0	hypothetical protein	No	Non-essential	0.00655472
378	378_0	DUF3042 family protein	No	Non-essential	0
379	379_0	energy-coupling factor transporter transmembrane protein EcfT	No	Non-essential	0.0152472
380	380_0	DUF1858 domain-containing protein	No	Non-essential	0.00156565
381	381_0	V-type ATP synthase subunit I	No	Non-essential	0.022024
382	382_0	glutamine--fructose-6-phosphate transaminase (isomerizing)	Yes	Universal	0.00808442
383	383_0	DNA repair protein RadA	No	Non-essential	0.00277171
384	384_0	DUF956 family protein	No	Non-essential	0.0110531
385	385_0	phosphatase PAP2 family protein	No	Non-essential	0.0256777
386	386_0	radical SAM protein	No	Non-essential	0.0240836
387	387_0	phosphoribosylamine--glycine ligase	No	Non-essential	0.0167935
388	388_0	hypothetical protein	No	Non-essential	0.0357815
389	389_1	bacteriocin-associated integral membrane family protein	No	Non-essential	0.0504887
389	389_0	bacteriocin-associated integral membrane family protein	No	Non-essential	0.0504887
389	389_2	bacteriocin-associated integral membrane family protein	No	Non-essential	0.0504887
389	389_3	bacteriocin	No	Non-essential	0.0504887
390	390_0	LacI family transcriptional regulator	No	Non-essential	0.00251452
391	391_0	50S ribosomal protein L9	Yes	Strain-dependent	0.000337431
392	392_0	methionyl-tRNA formyltransferase	Yes	Universal	0.00991396
393	393_0	PTS-dependent dihydroxyacetone kinase phosphotransferase subunit DhaM	No	Non-essential	0.103731
393	393_1	PTS-dependent dihydroxyacetone kinase phosphotransferase subunit DhaM	No	Non-essential	0.103731
394	394_0	aminopeptidase	No	Non-essential	0.00952381
395	395_0	UDP-N-acetylmuramoyl-L-alanine--D-glutamate ligase	Yes	Universal	0.011277
396	396_0	L-serine ammonia-lyase, iron-sulfur-dependent, subunit beta	No	Non-essential	0.000834936
397	397_0	ketol-acid reductoisomerase	No	Non-essential	0.00370464
398	398_0	2,3,4,5-tetrahydropyridine-2,6-dicarboxylate N-acetyltransferase	No	Non-essential	0.00363059
399	399_0	hypothetical protein	No	Non-essential	0.0825258
400	400_1	pantetheine-phosphate adenylyltransferase	Yes	Universal	0.393002
400	400_0	PDZ domain-containing protein	No	Non-essential	0.393002
401	401_0	DNA-directed RNA polymerase subunit alpha	Yes	Universal	0.000147711
402	402_0	hypothetical protein	No	Non-essential	0.132449
403	403_0	DUF1189 domain-containing protein	No	Non-essential	0.0193591
404	404_1	hypothetical protein	No	Non-essential	0.118917
404	404_0	hypothetical protein	No	Non-essential	0.118917
405	405_0	preprotein translocase subunit SecY	Yes	Universal	0.000111249
406	406_0	dUTP diphosphatase	No	Non-essential	0.00380403
407	407_0	agmatine deiminase	No	Non-essential	0.00690452
408	408_0	Sapep family Mn(2+)-dependent dipeptidase	No	Non-essential	0.0122921
409	409_0	response regulator transcription factor	No	Non-essential	0.000228234
410	410_0	molecular chaperone DnaJ	Yes	Strain-dependent	0.00447279
411	411_0	DUF3290 family protein	No	Non-essential	0.00881616
412	412_0	TrkA family potassium uptake protein	No	Non-essential	0.000929163
413	413_0	transposase	No	Non-essential	0.0535814
414	414_0	DegT/DnrJ/EryC1/StrS aminotransferase family protein	Yes	Universal	0.00661386
415	415_1	transporter substrate-binding domain-containing protein	No	Non-essential	0.250722
415	415_0	transporter substrate-binding domain-containing protein	No	Non-essential	0.250722
416	416_0	septum formation initiator family protein	Yes	Strain-dependent	0.00226512
417	417_0	phosphoribosylanthranilate isomerase	No	Non-essential	0.0285328
418	418_0	deoxyribose-phosphate aldolase	No	Non-essential	0.0189739
419	419_0	transposase	No	Non-essential	0.0211166
420	420_0	branched-chain amino acid ABC transporter permease	No	Non-essential	0.00225961
421	421_0	TlyA family RNA methyltransferase	No	Non-essential	0.00458839
422	422_0	dihydropteroate synthase	Yes	Universal	0.0368138
423	423_0	pyruvate kinase	Yes	Universal	0.00184909
424	424_0	DUF177 domain-containing protein	Yes	Strain-dependent	0.0187259
425	425_0	ABC transporter ATP-binding protein	No	Non-essential	0.00610661
426	426_0	ABC transporter substrate-binding protein	No	Non-essential	0.0031922
427	427_0	glycoside hydrolase family 95 protein	No	Non-essential	0.0154136
428	428_1	UTP--glucose-1-phosphate uridylyltransferase GalU	Yes	Universal	0.0257763
428	428_0	UTP--glucose-1-phosphate uridylyltransferase GalU	Yes	Universal	0.0257763
429	429_0	glycoside hydrolase family 32 protein	No	Non-essential	0.0187548
430	430_0	peptidase T	No	Non-essential	0.0117667
431	431_1	hypothetical protein	No	Non-essential	0.160813
431	431_0	hypothetical protein	No	Non-essential	0.160813
432	432_0	phenylalanine--tRNA ligase subunit beta	Yes	Universal	0.0171805
434	434_0	hypothetical protein	No	Non-essential	0.00794038
435	435_0	XRE family transcriptional regulator	No	Non-essential	0.0533613
436	436_1	hypothetical protein	No	Non-essential	0.134843
436	436_0	hypothetical protein	No	Non-essential	0.134843
436	436_2	hypothetical protein	No	Non-essential	0.134843
437	437_0	ammonia-dependent NAD(+) synthetase	Yes	Universal	0.00242108
438	438_0	tRNA pseudouridine(55) synthase TruB	No	Non-essential	0.0119175
439	439_0	type 2 isopentenyl-diphosphate Delta-isomerase	Yes	Strain-dependent	0.00861364
440	440_0	threonine/serine exporter	No	Non-essential	0.00185212
441	441_0	restriction endonuclease	No	Non-essential	0.000687483
442	442_0	DEAD/DEAH box helicase	No	Non-essential	0.00843297
443	443_0	polyribonucleotide nucleotidyltransferase	No	Non-essential	0.0065952
444	444_7	N-acetylmuramoyl-L-alanine amidase family protein	No	Non-essential	0.0475479
444	444_0	N-acetylmuramoyl-L-alanine amidase family protein	No	Non-essential	0.0475479
444	444_4	N-acetylmuramoyl-L-alanine amidase family protein	No	Non-essential	0.0475479
444	444_1	N-acetylmuramoyl-L-alanine amidase family protein	No	Non-essential	0.0475479
444	444_3	N-acetylmuramoyl-L-alanine amidase family protein	No	Non-essential	0.0475479
444	444_5	N-acetylmuramoyl-L-alanine amidase family protein	No	Non-essential	0.0475479
444	444_8	N-acetylmuramoyl-L-alanine amidase family protein	No	Non-essential	0.0475479
445	445_36	hypothetical protein	No	Non-essential	0.247701
445	445_67	chlorohydrolase	No	Non-essential	0.247701
445	445_18	hypothetical protein	No	Non-essential	0.247701
445	445_22	hypothetical protein	No	Non-essential	0.247701
445	445_6	hypothetical protein	No	Non-essential	0.247701
445	445_2	hypothetical protein	No	Non-essential	0.247701
445	445_20	hypothetical protein	No	Non-essential	0.247701
445	445_1	hypothetical protein	No	Non-essential	0.247701
445	445_28	hypothetical protein	No	Non-essential	0.247701
445	445_71	hypothetical protein	No	Non-essential	0.247701
445	445_64	hypothetical protein	No	Non-essential	0.247701
445	445_4	hypothetical protein	No	Non-essential	0.247701
445	445_34	hypothetical protein	No	Non-essential	0.247701
445	445_14	hypothetical protein	No	Non-essential	0.247701
445	445_54	hypothetical protein	No	Non-essential	0.247701
445	445_26	hypothetical protein	No	Non-essential	0.247701
445	445_13	hypothetical protein	No	Non-essential	0.247701
445	445_21	hypothetical protein	No	Non-essential	0.247701
445	445_58	hypothetical protein	No	Non-essential	0.247701
445	445_24	hypothetical protein	No	Non-essential	0.247701
445	445_19	chlorohydrolase	No	Non-essential	0.247701
445	445_33	hypothetical protein	No	Non-essential	0.247701
445	445_27	hypothetical protein	No	Non-essential	0.247701
445	445_72	hypothetical protein	No	Non-essential	0.247701
445	445_0	hypothetical protein	No	Non-essential	0.247701
445	445_45	hypothetical protein	No	Non-essential	0.247701
445	445_42	hypothetical protein	No	Non-essential	0.247701
445	445_56	hypothetical protein	No	Non-essential	0.247701
445	445_49	chlorohydrolase	No	Non-essential	0.247701
445	445_12	chlorohydrolase	No	Non-essential	0.247701
445	445_10	hypothetical protein	No	Non-essential	0.247701
445	445_31	hypothetical protein	No	Non-essential	0.247701
445	445_41	hypothetical protein	No	Non-essential	0.247701
445	445_11	hypothetical protein	No	Non-essential	0.247701
445	445_7	hypothetical protein	No	Non-essential	0.247701
445	445_38	hypothetical protein	No	Non-essential	0.247701
445	445_5	hypothetical protein	No	Non-essential	0.247701
445	445_8	hypothetical protein	No	Non-essential	0.247701
446	446_0	hypothetical protein	No	Non-essential	0.00960601
447	447_0	GNAT family N-acetyltransferase	No	Non-essential	0.0014057
448	448_0	30S ribosomal protein S14	Yes	Strain-dependent	0
449	449_0	bifunctional phosphoribosylaminoimidazolecarboxamide formyltransferase/IMP cyclohydrolase	No	Non-essential	0.00768562
450	450_1	peptide-methionine (R)-S-oxide reductase	No	Non-essential	0.186562
450	450_0	peptide-methionine (R)-S-oxide reductase	No	Non-essential	0.186562
450	450_2	peptide-methionine (R)-S-oxide reductase	No	Non-essential	0.186562
451	451_0	ferrochelatase	No	Non-essential	0.0146892
452	452_0	methionine ABC transporter ATP-binding protein	No	Non-essential	0.00691048
453	453_0	glucose-6-phosphate dehydrogenase	Yes	Universal	0.00910645
454	454_3	relaxase	No	Non-essential	0.193194
454	454_8	relaxase	No	Non-essential	0.193194
454	454_5	relaxase	No	Non-essential	0.193194
454	454_2	relaxase	No	Non-essential	0.193194
454	454_0	relaxase	No	Non-essential	0.193194
455	455_6	transposase	No	Non-essential	0.24073
455	455_4	transposase	No	Non-essential	0.24073
456	456_0	DUF4059 family protein	No	Non-essential	0.00554672
457	457_0	anaerobic ribonucleoside-triphosphate reductase activating protein	No	Non-essential	0.00829387
458	458_0	amino acid ABC transporter substrate-binding protein	No	Non-essential	0.00468693
458	458_1	amino acid ABC transporter substrate-binding protein	No	Non-essential	0.00468693
459	459_0	permease	No	Non-essential	0.00709312
460	460_0	arginine repressor	No	Non-essential	0.00426575
461	461_12	peptide ABC transporter substrate-binding protein	No	Non-essential	0.265537
461	461_3	peptide ABC transporter substrate-binding protein	No	Non-essential	0.265537
461	461_4	peptide ABC transporter substrate-binding protein	No	Non-essential	0.265537
461	461_5	peptide ABC transporter substrate-binding protein	No	Non-essential	0.265537
461	461_1	peptide ABC transporter substrate-binding protein	No	Non-essential	0.265537
461	461_10	peptide ABC transporter substrate-binding protein	No	Non-essential	0.265537
461	461_0	peptide ABC transporter substrate-binding protein	No	Non-essential	0.265537
461	461_2	peptide ABC transporter substrate-binding protein	No	Non-essential	0.265537
462	462_0	thioredoxin	Yes	Strain-dependent	0.00105076
463	463_0	DAK2 domain-containing protein	Yes	Universal	0.0020407
464	464_0	GNAT family N-acetyltransferase	No	Non-essential	0.0155415
465	465_0	histidine phosphatase family protein	No	Non-essential	0.00848287
466	466_0	FtsW/RodA/SpoVE family cell cycle protein	Yes	Universal	0.00237286
467	467_0	glycerol kinase	No	Non-essential	0.00230449
468	468_0	UDP-glucose--hexose-1-phosphate uridylyltransferase	No	Non-essential	0.175132
468	468_1	UDP-glucose--hexose-1-phosphate uridylyltransferase	No	Non-essential	0.175132
469	469_0	extracellular solute-binding protein	No	Non-essential	0.00572572
471	471_0	pur operon repressor	No	Non-essential	0.000312319
472	472_0	ABC transporter permease	No	Non-essential	0.0433786
473	473_0	DUF1642 domain-containing protein	No	Non-essential	0.393415
473	473_5	DUF1642 domain-containing protein	No	Non-essential	0.393415
473	473_2	DUF1642 domain-containing protein	No	Non-essential	0.393415
473	473_4	DUF1642 domain-containing protein	No	Non-essential	0.393415
473	473_3	DUF1642 domain-containing protein	No	Non-essential	0.393415
473	473_9	DUF1642 domain-containing protein	No	Non-essential	0.393415
473	473_7	DUF1642 domain-containing protein	No	Non-essential	0.393415
473	473_1	DUF1642 domain-containing protein	No	Non-essential	0.393415
473	473_6	DUF1642 domain-containing protein	No	Non-essential	0.393415
474	474_0	competence-stimulating peptide ComC	No	Non-essential	0.0543669
475	475_0	proline--tRNA ligase	Yes	Universal	0.00216701
476	476_0	aquaporin	No	Non-essential	0.00923992
477	477_0	chromosome segregation protein SMC	Yes	Strain-dependent	0.0229418
478	478_1	ABC transporter ATP-binding protein	No	Non-essential	0.0719373
478	478_0	ABC transporter ATP-binding protein	No	Non-essential	0.0719373
479	479_0	CBS domain-containing protein	No	Non-essential	0.00267583
480	480_0	SAM-dependent DNA methyltransferase	No	Non-essential	0.00730751
481	481_0	pyridoxal phosphate-dependent aminotransferase	No	Non-essential	0.0079683
482	482_0	hypothetical protein	No	Non-essential	0.0017599
483	483_0	catabolite control protein A	Yes	Strain-dependent	0.00222634
485	485_4	IS3 family transposase	Yes	Accessory	0.150104
485	485_5	IS3-like element ISSpn11 family transposase	No	Non-essential	0.150104
485	485_12	IS3 family transposase	Yes	Accessory	0.150104
485	485_0	IS3 family transposase	No	Non-essential	0.150104
486	486_0	4-oxalocrotonate tautomerase	No	Non-essential	0.00162512
487	487_0	carbamoyl-phosphate synthase large subunit	No	Non-essential	0.00305369
488	488_1	amino acid ABC transporter ATP-binding protein	No	Non-essential	0.352389
488	488_4	amino acid ABC transporter ATP-binding protein	No	Non-essential	0.352389
488	488_0	amino acid ABC transporter ATP-binding protein	No	Non-essential	0.352389
488	488_2	amino acid ABC transporter ATP-binding protein	No	Non-essential	0.352389
488	488_3	amino acid ABC transporter ATP-binding protein	Yes	Strain-dependent	0.352389
488	488_5	amino acid ABC transporter ATP-binding protein	Yes	Universal	0.352389
489	489_0	conjugal transfer protein TrbL	No	Non-essential	0.0334821
490	490_0	phosphate acyltransferase PlsX	Yes	Strain-dependent	0.00623642
491	491_0	3-isopropylmalate dehydrogenase	No	Non-essential	0.0361715
492	492_0	type B 50S ribosomal protein L31	Yes	Strain-dependent	0.00251297
493	493_0	N-acetylmannosamine-6-phosphate 2-epimerase	No	Non-essential	0.201847
493	493_5	N-acetylmannosamine-6-phosphate 2-epimerase	No	Non-essential	0.201847
493	493_3	N-acetylmannosamine-6-phosphate 2-epimerase	No	Non-essential	0.201847
493	493_1	N-acetylmannosamine-6-phosphate 2-epimerase	No	Non-essential	0.201847
493	493_2	N-acetylmannosamine-6-phosphate 2-epimerase	No	Non-essential	0.201847
494	494_6	trypsin-like serine protease	No	Non-essential	0.0883476
494	494_2	serine protease	No	Non-essential	0.0883476
494	494_0	serine protease	No	Non-essential	0.0883476
495	495_0	GNAT family acetyltransferase	No	Non-essential	0.0184206
496	496_8	lysyl-tRNA synthetase	No	Non-essential	0.282505
496	496_4	lysyl-tRNA synthetase	No	Non-essential	0.282505
496	496_2	lysyl-tRNA synthetase	No	Non-essential	0.282505
496	496_5	lysyl-tRNA synthetase	No	Non-essential	0.282505
496	496_6	lysyl-tRNA synthetase	No	Non-essential	0.282505
496	496_0	lysyl-tRNA synthetase	No	Non-essential	0.282505
496	496_7	chlorohydrolase	No	Non-essential	0.282505
496	496_1	lysyl-tRNA synthetase	No	Non-essential	0.282505
496	496_3	lysyl-tRNA synthetase	No	Non-essential	0.282505
497	497_0	metal-dependent transcriptional regulator	No	Non-essential	0.00549007
498	498_0	DUF1827 family protein	No	Non-essential	0.00558367
499	499_0	transcriptional regulator	No	Non-essential	0.00696717
500	500_0	RNA-binding protein	No	Non-essential	0.00711256
501	501_0	transcriptional regulator	No	Non-essential	0.0185358
502	502_0	PTS ascorbate transporter subunit IIC	No	Non-essential	0.00298345
503	503_0	YbaB/EbfC family nucleoid-associated protein	No	Non-essential	0.00169471
504	504_0	ABC transporter ATP-binding protein	No	Non-essential	0.0120239
506	506_0	DNA internalization-related competence protein ComEC/Rec2	No	Non-essential	0.0320065
507	507_0	DUF3883 domain-containing protein	No	Non-essential	0.0198976
508	508_0	DUF1447 family protein	Yes	Strain-dependent	0.0112385
509	509_0	hypothetical protein	No	Non-essential	0.012471
510	510_0	hypothetical protein	No	Non-essential	0
511	511_0	BglG family transcription antiterminator	No	Non-essential	0.00591175
512	512_0	ABC transporter permease	No	Non-essential	0.00653942
513	513_0	glycogen/starch/alpha-glucan family phosphorylase	No	Non-essential	0.00263655
515	515_0	DNA polymerase III subunit gamma/tau	Yes	Universal	0.00541224
516	516_0	penicillin-binding protein	No	Non-essential	0.00427821
517	517_0	hypothetical protein	No	Non-essential	0.0178593
518	518_0	LPXTG cell wall anchor domain-containing protein	No	Non-essential	0.0165673
519	519_0	LysM domain-containing protein	No	Non-essential	0.00857789
520	520_0	GTPase ObgE	Yes	Universal	0.0036359
521	521_0	UDP-N-acetylmuramoylalanyl-D-glutamate--2, 6-diaminopimelate ligase	No	Non-essential	0.0102509
522	522_0	2-C-methyl-D-erythritol 4-phosphate cytidylyltransferase	Yes	Universal	0.0136785
523	523_0	alkylphosphonate utilization protein	No	Non-essential	0.00700927
524	524_0	ABC transporter ATP-binding protein	No	Non-essential	0.00822791
526	526_0	3-dehydroquinate synthase	No	Non-essential	0.00564596
527	527_0	RNA-binding S4 domain-containing protein	No	Non-essential	0.000768761
528	528_0	arginine deiminase	No	Non-essential	0.00184041
529	529_0	phage head-tail adapter protein	No	Non-essential	0.00196464
530	530_0	Holliday junction branch migration protein RuvA	Yes	Strain-dependent	0.00747045
531	531_0	hypothetical protein	No	Non-essential	0.013898
531	531_1	hypothetical protein	No	Non-essential	0.013898
532	532_0	redoxin domain-containing protein	No	Non-essential	0.00408414
533	533_0	16S rRNA (guanine(966)-N(2))-methyltransferase RsmD	Yes	Strain-dependent	0.0118419
534	534_0	uracil-DNA glycosylase	No	Non-essential	0.00338688
535	535_0	DUF4097 domain-containing protein	No	Non-essential	0.0129418
536	536_3	UDP-glucose 4-epimerase GalE	Yes	Universal	0.234126
536	536_1	UDP-glucose 4-epimerase GalE	No	Non-essential	0.234126
536	536_4	UDP-glucose 4-epimerase GalE	Yes	Universal	0.234126
536	536_0	UDP-glucose 4-epimerase GalE	Yes	Universal	0.234126
536	536_2	UDP-glucose 4-epimerase GalE	No	Non-essential	0.234126
537	537_0	JAB domain-containing protein	No	Non-essential	0.00196185
538	538_1	hypothetical protein	No	Non-essential	0.0211423
538	538_0	hypothetical protein	No	Non-essential	0.0211423
539	539_0	shikimate kinase	No	Non-essential	0.0289119
540	540_0	ribosome small subunit-dependent GTPase A	Yes	Strain-dependent	0.00985425
541	541_0	restriction endonuclease	Yes	Accessory	0.0301458
542	542_0	FtsX-like permease family protein	No	Non-essential	0.0042243
543	543_0	elongation factor P	Yes	Strain-dependent	0.00021416
544	544_0	hypothetical protein	No	Non-essential	0.0275202
545	545_0	formate-nitrite transporter	No	Non-essential	0.00855388
546	546_0	hypothetical protein	No	Non-essential	0.00704266
547	547_0	Asp23/Gls24 family envelope stress response protein	No	Non-essential	0.000887207
548	548_0	rhodanese-like domain-containing protein	No	Non-essential	0.34793
548	548_1	rhodanese-like domain-containing protein	No	Non-essential	0.34793
549	549_0	N-acetyltransferase	No	Non-essential	0.0304451
550	550_0	DUF438 domain-containing protein	No	Non-essential	0.0143245
551	551_0	transcription antiterminator	No	Non-essential	0.00362307
552	552_0	transporter substrate-binding domain-containing protein	No	Non-essential	0.00591936
553	553_0	DUF4343 domain-containing protein	No	Non-essential	0.0214254
554	554_0	RidA family protein	No	Non-essential	0.00178905
555	555_0	elongation factor G	Yes	Universal	0.00142918
556	556_0	Asp23/Gls24 family envelope stress response protein	No	Non-essential	0.000392991
557	557_0	ribosome biogenesis GTPase Der	Yes	Universal	0.00131536
559	559_0	galactokinase	No	Non-essential	0.0102264
560	560_0	YSIRK-type signal peptide-containing protein	No	Non-essential	0.00926198
561	561_0	DEAD/DEAH box helicase	No	Non-essential	0.00196688
562	562_0	competence protein ComGF	No	Non-essential	0.0268979
563	563_0	GMP reductase	No	Non-essential	0.00605365
564	564_0	PTS glucose transporter subunit IIBC	No	Non-essential	0.00404318
565	565_0	hypothetical protein	No	Non-essential	0.025744
566	566_0	metal-sensitive transcriptional regulator	No	Non-essential	0.017544
567	567_0	ribonuclease HIII	Yes	Strain-dependent	0.0158892
568	568_0	type II toxin-antitoxin system Phd/YefM family antitoxin	No	Non-essential	0.0287985
569	569_0	nucleotide exchange factor GrpE	Yes	Strain-dependent	0.00337144
570	570_0	CYTH domain-containing protein	No	Non-essential	0.00649314
571	571_4	IS630 family transposase	No	Non-essential	0.182008
571	571_5	IS630 family transposase	No	Non-essential	0.182008
572	572_0	ABC transporter ATP-binding protein	No	Non-essential	0.010825
573	573_0	type I 3-dehydroquinate dehydratase	No	Non-essential	0.00452949
574	574_0	methionine--tRNA ligase	Yes	Strain-dependent	0.00529253
575	575_0	NAD(P)H-hydrate dehydratase	No	Non-essential	0.027276
576	576_0	methionyl aminopeptidase	Yes	Strain-dependent	0.00136289
577	577_0	TatD family deoxyribonuclease	No	Non-essential	0.016505
578	578_0	aquaporin family protein	No	Non-essential	0.00476247
579	579_0	transporter substrate-binding domain-containing protein	No	Non-essential	0.0486926
580	580_0	ABC transporter ATP-binding protein	No	Non-essential	0.00853893
581	581_0	hypothetical protein	No	Non-essential	0.215909
582	582_0	zinc ABC transporter substrate-binding lipoprotein AdcA	No	Non-essential	0.00491842
583	583_0	nucleoside-triphosphate diphosphatase	No	Non-essential	0.003446
584	584_0	threonine synthase	No	Non-essential	0.0290414
585	585_0	tyrosine recombinase XerS	Yes	Strain-dependent	0.00442358
586	586_1	phosphate ABC transporter ATP-binding protein	No	Non-essential	0.300426
586	586_2	phosphate ABC transporter ATP-binding protein	No	Non-essential	0.300426
586	586_0	phosphate ABC transporter ATP-binding protein	No	Non-essential	0.300426
587	587_0	50S ribosomal protein L20	Yes	Strain-dependent	0.000161603
588	588_0	alpha-galactosidase	No	Non-essential	0.00956936
589	589_0	polysaccharide biosynthesis protein	Yes	Universal	0.00380678
590	590_0	adenine phosphoribosyltransferase	No	Non-essential	0.000839856
591	591_0	antitoxin	No	Non-essential	0.00321953
593	593_0	CPBP family intramembrane metalloprotease	No	Non-essential	0.0160233
594	594_0	chaperonin GroEL	Yes	Universal	0.00180471
595	595_0	lipopolysaccharide kinase	No	Non-essential	0.0191429
596	596_0	ROK family protein	No	Non-essential	0.0185688
597	597_0	preprotein translocase subunit YajC	No	Non-essential	0.0148089
598	598_0	multidrug efflux ABC transporter subunit PatB	No	Non-essential	0.00307169
599	599_0	hypothetical protein	No	Non-essential	0.0090519
600	600_0	bifunctional Cof-type HAD-IIB family hydrolase/peptidylprolyl isomerase	No	Non-essential	0.00569872
601	601_0	zinc metalloprotease HtpX	No	Non-essential	0.00699809
602	602_0	hypothetical protein	No	Non-essential	0.0627832
603	603_0	pyridoxal phosphate-dependent aminotransferase	Yes	Strain-dependent	0.0021937
604	604_0	DNA polymerase III subunit alpha	Yes	Universal	0.0124269
605	605_0	hypothetical protein	No	Non-essential	0.0243522
606	606_0	ATP-dependent Clp protease proteolytic subunit	Yes	Strain-dependent	0.0016535
607	607_0	N-acetyltransferase	Yes	Strain-dependent	0.00602185
608	608_0	SsrA-binding protein SmpB	Yes	Strain-dependent	0.00258599
609	609_0	asparagine--tRNA ligase	Yes	Accessory	0.00151906
610	610_0	immunity protein	No	Non-essential	0.148626
611	611_0	branched-chain amino acid transporter AzlD	No	Non-essential	0.0303689
612	612_0	YeiH family putative sulfate export transporter	No	Non-essential	0.022288
614	614_0	threonine--tRNA ligase	Yes	Universal	0.0027628
615	615_0	glycosyl hydrolase family protein	No	Non-essential	0.0710221
616	616_0	16S rRNA (uracil(1498)-N(3))-methyltransferase	No	Non-essential	0.0148095
617	617_0	ParB/RepB/Spo0J family partition protein	No	Non-essential	0.00521299
618	618_0	acylphosphatase	No	Non-essential	0.00369036
619	619_0	adenylate kinase	Yes	Universal	0.00582256
620	620_0	cell division protein SepF	No	Non-essential	0.00559956
621	621_0	glycosyltransferase family 2 protein	No	Non-essential	0.150958
622	622_0	prephenate dehydratase	Yes	Universal	0.00302216
623	623_0	DNA-protecting protein DprA	No	Non-essential	0.00405694
624	624_0	flavodoxin	Yes	Strain-dependent	0.00588718
625	625_0	DUF2974 domain-containing protein	No	Non-essential	0.00829395
626	626_0	bacteriocin	No	Non-essential	0.00297492
627	627_0	ABC transporter permease	No	Non-essential	0.00967692
628	628_0	antibiotic biosynthesis monooxygenase	No	Non-essential	0.0531377
628	628_2	antibiotic biosynthesis monooxygenase	No	Non-essential	0.0531377
629	629_0	L-fucose isomerase	No	Non-essential	0.0147465
630	630_0	galactose-6-phosphate isomerase subunit LacB	No	Non-essential	0.00464432
631	631_0	RNA methyltransferase	No	Non-essential	0.0137844
632	632_0	metallophosphoesterase	No	Non-essential	0.00303583
633	633_0	YSIRK-type signal peptide-containing protein	No	Non-essential	0.167045
634	634_0	heat-inducible transcriptional repressor HrcA	No	Non-essential	0.00716214
635	635_2	SLC13 family permease	No	Non-essential	0.0121978
635	635_0	SLC13 family permease	No	Non-essential	0.0121978
636	636_0	SDR family oxidoreductase	No	Non-essential	0.00353641
637	637_5	transposase	No	Non-essential	0.31158
637	637_0	transposase	No	Non-essential	0.31158
637	637_6	transposase	No	Non-essential	0.31158
637	637_8	transposase	No	Non-essential	0.31158
637	637_3	transposase	No	Non-essential	0.31158
637	637_2	transposase	No	Non-essential	0.31158
637	637_1	transposase	No	Non-essential	0.31158
637	637_13	transposase	No	Non-essential	0.31158
637	637_9	transposase	No	Non-essential	0.31158
637	637_15	transposase	No	Non-essential	0.31158
638	638_0	D-tyrosyl-tRNA(Tyr) deacylase	No	Non-essential	0.00643309
639	639_0	cell division regulator GpsB	Yes	Strain-dependent	0.0205781
640	640_0	redox-regulated ATPase YchF	No	Non-essential	0.0022849
641	641_0	arginine repressor	No	Non-essential	0.00429448
642	642_2	GTP pyrophosphokinase	No	Non-essential	0.215641
642	642_0	HD domain-containing protein	No	Non-essential	0.215641
642	642_1	HD domain-containing protein	No	Non-essential	0.215641
643	643_0	4-alpha-glucanotransferase	No	Non-essential	0.00294194
644	644_1	response regulator transcription factor	No	Non-essential	0.268029
644	644_3	response regulator transcription factor	No	Non-essential	0.268029
644	644_2	response regulator transcription factor	No	Non-essential	0.268029
645	645_5	group II intron reverse transcriptase/maturase	Yes	Accessory	0.10903
645	645_2	group II intron reverse transcriptase/maturase	No	Non-essential	0.10903
645	645_1	maturase-related protein	No	Non-essential	0.10903
645	645_0	group II intron reverse transcriptase/maturase	No	Non-essential	0.10903
645	645_6	hypothetical protein	No	Non-essential	0.10903
645	645_4	maturase	No	Non-essential	0.10903
645	645_3	maturase	No	Non-essential	0.10903
646	646_0	membrane protein insertase YidC	Yes	Universal	0.00653184
647	647_0	helicase	No	Non-essential	0.0118322
648	648_0	DUF1797 family protein	No	Non-essential	0.000810703
649	649_0	hypothetical protein	No	Non-essential	0.000151253
650	650_0	SPFH domain-containing protein	No	Non-essential	0.00820415
651	651_0	diacylglycerol kinase family lipid kinase	No	Non-essential	0.00333105
652	652_0	rhodanese-like domain-containing protein	No	Non-essential	0.00416261
653	653_0	Cof-type HAD-IIB family hydrolase	No	Non-essential	0.0199029
654	654_0	FAD-binding oxidoreductase	No	Non-essential	0.0356356
655	655_0	GTP-sensing pleiotropic transcriptional regulator CodY	Yes	Universal	0.00224586
656	656_0	A/G-specific adenine glycosylase	No	Non-essential	0.00412699
657	657_0	ribitol-5-phosphate dehydrogenase	Yes	Universal	0.00566607
658	658_0	prepilin peptidase	No	Non-essential	0.0289644
659	659_0	hypothetical protein	No	Non-essential	0.0146291
660	660_0	AraC family transcriptional regulator	No	Non-essential	0.0086269
661	661_0	peptide chain release factor 1	Yes	Universal	0.00150863
662	662_0	nicotinate phosphoribosyltransferase	Yes	Strain-dependent	0.00533842
663	663_0	site-specific integrase	No	Non-essential	0.268122
664	664_0	hypothetical protein	No	Non-essential	0.0326051
665	665_0	leucine--tRNA ligase	Yes	Universal	0.0097247
666	666_0	macrolide efflux MFS transporter Mef(A)	No	Non-essential	0.0220559
667	667_0	tRNA (guanine-N7)-methyltransferase	No	Non-essential	0.0514982
668	668_0	hypothetical protein	No	Non-essential	0.00315852
669	669_0	AI-2E family transporter	Yes	Strain-dependent	0.00143726
670	670_0	CBS domain-containing protein	No	Non-essential	0.00140054
671	671_0	L-lactate dehydrogenase	No	Non-essential	0.000414152
672	672_0	ABC transporter ATP-binding protein	No	Non-essential	0.00532378
673	673_0	alanine dehydrogenase	No	Non-essential	0.0312489
674	674_0	adenylosuccinate lyase	Yes	Strain-dependent	0.00155542
676	676_0	nucleoside-diphosphate kinase	No	Non-essential	0.00738331
677	677_0	cell division ATP-binding protein FtsE	Yes	Universal	0.00102999
678	678_0	DUF1033 family protein	No	Non-essential	0.000897847
679	679_0	PTS sugar transporter subunit IIC	No	Non-essential	0.00672321
680	680_0	phosphocarrier protein HPr	Yes	Strain-dependent	0.000612915
681	681_0	acetyl-CoA carboxylase biotin carboxylase subunit	Yes	Universal	0.000604287
682	682_0	replication-associated recombination protein A	No	Non-essential	0.00612245
683	683_0	GTPase HflX	No	Non-essential	0.00306588
685	685_0	DJ-1 family protein	No	Non-essential	0.00664632
687	687_0	UMP kinase	Yes	Universal	0.00185099
688	688_0	anthranilate phosphoribosyltransferase	No	Non-essential	0.00216183
689	689_0	insulinase family protein	No	Non-essential	0.0096461
690	690_0	tryptophan--tRNA ligase	Yes	Universal	0.00097408
691	691_0	phage tail protein	No	Non-essential	0.0838998
692	692_1	CPBP family intramembrane metalloprotease	No	Non-essential	0.038253
692	692_0	CPBP family intramembrane metalloprotease	No	Non-essential	0.038253
693	693_0	phosphate ABC transporter permease PstA	No	Non-essential	0.000535243
694	694_0	sortase	No	Non-essential	0.00718806
695	695_0	FAD-dependent oxidoreductase	No	Non-essential	0.0171168
696	696_1	UDP-N-acetylglucosamine 1-carboxyvinyltransferase	No	Non-essential	0.627556
696	696_0	zinc-binding lipoprotein AdcAII	No	Non-essential	0.627556
697	697_2	lactococcin 972 family bacteriocin	No	Non-essential	0.213894
697	697_0	lactococcin 972 family bacteriocin	No	Non-essential	0.213894
697	697_1	lactococcin 972 family bacteriocin	No	Non-essential	0.213894
697	697_3	lactococcin 972 family bacteriocin	No	Non-essential	0.213894
698	698_0	sodium:alanine symporter family protein	No	Non-essential	0.00990809
699	699_0	PTS galactitol transporter subunit IIC	No	Non-essential	0.0059048
700	700_0	extracellular solute-binding protein	No	Non-essential	0.00278433
701	701_0	ABC-F family ATP-binding cassette domain-containing protein	No	Non-essential	0.00253439
702	702_0	rod shape-determining protein MreC	Yes	Universal	0.00161308
703	703_0	hypothetical protein	No	Non-essential	0.00201953
704	704_0	hypothetical protein	No	Non-essential	0.0225159
705	705_0	ATP-binding cassette domain-containing protein	No	Non-essential	0.0244264
705	705_1	ATP-binding cassette domain-containing protein	No	Non-essential	0.0244264
706	706_0	galactose-6-phosphate isomerase subunit LacA	No	Non-essential	0.00642278
707	707_0	beta-galactosidase	No	Non-essential	0.00342591
708	708_0	[acyl-carrier-protein] S-malonyltransferase	Yes	Universal	0.00188115
709	709_0	type I restriction endonuclease	No	Non-essential	0.00602968
710	710_0	signal recognition particle protein	Yes	Universal	0.00276816
711	711_0	bifunctional hydroxymethylpyrimidine kinase/phosphomethylpyrimidine kinase	No	Non-essential	0.00625469
712	712_0	hypothetical protein	No	Non-essential	0.0115947
713	713_0	haloacid dehalogenase-like hydrolase	No	Non-essential	0.0046841
714	714_0	TIGR01440 family protein	No	Non-essential	0.0164351
715	715_0	chorismate mutase	No	Non-essential	0.0211038
716	716_1	ribonuclease HII	No	Non-essential	0.505887
716	716_0	ribosome biogenesis GTPase YlqF	Yes	Universal	0.505887
717	717_0	type II toxin-antitoxin system death-on-curing family toxin	No	Non-essential	0.00935383
718	718_0	two-peptide bacteriocin subunit PneA2	No	Non-essential	0
719	719_0	ABC transporter ATP-binding protein	No	Non-essential	0.00364711
720	720_0	50S ribosomal protein L36	Yes	Strain-dependent	0
721	721_5	hypothetical protein	No	Non-essential	0.191596
722	722_1	transporter	No	Non-essential	0.0324679
722	722_0	transporter	No	Non-essential	0.0324679
722	722_2	transporter	No	Non-essential	0.0324679
723	723_0	cytidine deaminase	No	Non-essential	0.0122204
724	724_0	SUF system NifU family Fe-S cluster assembly protein	Yes	Strain-dependent	0.00885379
725	725_0	HIT family protein	No	Non-essential	0.00453874
726	726_0	helicase-exonuclease AddAB subunit AddA	Yes	Universal	0.0124606
727	727_0	GNAT family N-acetyltransferase	No	Non-essential	0.0457114
728	728_0	NUDIX hydrolase	No	Non-essential	0.0036692
729	729_0	LLM class flavin-dependent oxidoreductase	No	Non-essential	0.00892093
730	730_0	DNA-formamidopyrimidine glycosylase	No	Non-essential	0.0137666
731	731_0	metal ABC transporter permease	No	Non-essential	0.00050433
732	732_1	cytochrome c biogenesis protein CcdA	No	Non-essential	0.196273
732	732_0	cytochrome c biogenesis protein CcdA	No	Non-essential	0.196273
733	733_0	Trk system potassium transporter TrkA	No	Non-essential	0.00228216
735	735_0	HTH domain-containing protein	No	Non-essential	0.00518851
736	736_0	LD-carboxypeptidase	No	Non-essential	0.0120817
737	737_0	DNA-binding protein	No	Non-essential	0.0563564
738	738_0	hypothetical protein	No	Non-essential	0.00340296
739	739_0	phosphoenolpyruvate carboxylase	No	Non-essential	0.0028988
740	740_0	hypothetical protein	No	Non-essential	0.0663077
741	741_0	DUF3278 domain-containing protein	No	Non-essential	0.0622075
742	742_0	ECF-type riboflavin transporter substrate-binding protein	No	Non-essential	0.00566455
743	743_0	single-stranded DNA-binding protein	No	Non-essential	0.000849465
744	744_0	competence protein ComA	No	Non-essential	0.0366949
745	745_0	MutR family transcriptional regulator	No	Non-essential	0.136089
746	746_0	poly-gamma-glutamate biosynthesis protein	No	Non-essential	0.0210414
747	747_0	ABC transporter permease	No	Non-essential	0.00558892
748	748_0	proteinase	No	Non-essential	0.00827972
749	749_0	isoprenyl transferase	Yes	Universal	0.00138732
750	750_0	hypothetical protein	No	Non-essential	0.0124209
751	751_0	Stp1/IreP family PP2C-type Ser/Thr phosphatase	Yes	Strain-dependent	0.00309781
752	752_0	DNA-binding protein	No	Non-essential	0.00444551
753	753_0	TIGR01212 family radical SAM protein	No	Non-essential	0.025364
754	754_0	branched-chain amino acid aminotransferase	No	Non-essential	0.00310458
755	755_0	D-alanyl-lipoteichoic acid biosynthesis protein DltB	No	Non-essential	0.00600389
756	756_0	1-phosphofructokinase	No	Non-essential	0.00716669
757	757_0	30S ribosomal protein S5	Yes	Strain-dependent	0
758	758_0	GTP cyclohydrolase I FolE	Yes	Universal	0.00488258
759	759_0	6-phosphogluconolactonase	No	Non-essential	0.00266193
761	761_0	lipoate--protein ligase	No	Non-essential	0.00569165
762	762_0	aspartate-semialdehyde dehydrogenase	No	Non-essential	0.00731475
763	763_0	hypothetical protein	No	Non-essential	0.0469239
764	764_0	glycosyltransferase family 61 protein	Yes	Accessory	0.000525455
765	765_0	YhcH/YjgK/YiaL family protein	No	Non-essential	0.170894
765	765_1	YhcH/YjgK/YiaL family protein	No	Non-essential	0.170894
766	766_0	50S ribosomal protein L21	Yes	Strain-dependent	0.00286611
767	767_0	hypothetical protein	No	Non-essential	0.0234821
768	768_0	30S ribosomal protein S7	Yes	Universal	0.000229254
769	769_0	SIS domain-containing protein	No	Non-essential	0.00758798
771	771_0	DUF1002 domain-containing protein	No	Non-essential	0.00515473
772	772_0	DUF4649 family protein	No	Non-essential	0.00588748
773	773_0	LysR family transcriptional regulator	Yes	Strain-dependent	0.00445753
774	774_0	MurR/RpiR family transcriptional regulator	No	Non-essential	0.0135703
776	776_0	alkaline shock response membrane anchor protein AmaP	No	Non-essential	0.00151599
777	777_0	methyltransferase domain-containing protein	No	Non-essential	0.380162
777	777_1	SAM-dependent methyltransferase	No	Non-essential	0.380162
778	778_0	uracil-DNA glycosylase family protein	No	Non-essential	0.014042
779	779_0	MarR family transcriptional regulator	Yes	Strain-dependent	0.00169132
780	780_4	U32 family peptidase	No	Non-essential	0.0333451
781	781_0	hypothetical protein	No	Non-essential	0.130119
782	782_0	alpha-ketoacid dehydrogenase subunit beta	No	Non-essential	0.00491436
783	783_0	aldose epimerase	No	Non-essential	0.0176337
784	784_0	50S ribosomal protein L30	Yes	Strain-dependent	0.00778735
785	785_0	peptidase C39	No	Non-essential	0.0327766
786	786_0	aminopeptidase	No	Non-essential	0.00327047
788	788_0	XRE family transcriptional regulator	No	Non-essential	0.0849798
789	789_0	thioredoxin-disulfide reductase	No	Non-essential	0.00128123
790	790_0	recombination regulator RecX	No	Non-essential	0.0297455
791	791_0	PTS mannitol transporter subunit IIA	No	Non-essential	0.00721982
792	792_0	4-hydroxy-tetrahydrodipicolinate reductase	No	Non-essential	0.00828148
793	793_0	ABC transporter permease	No	Non-essential	0.0117033
794	794_1	peptide cleavage/export ABC transporter	No	Non-essential	0.175152
794	794_0	ATP-binding cassette domain-containing protein	No	Non-essential	0.175152
794	794_3	peptide cleavage/export ABC transporter	No	Non-essential	0.175152
794	794_6	peptide cleavage/export ABC transporter	No	Non-essential	0.175152
794	794_5	peptide cleavage/export ABC transporter	No	Non-essential	0.175152
794	794_2	bacteriocin ABC transporter	No	Non-essential	0.175152
795	795_0	enoyl-[acyl-carrier-protein] reductase FabK	Yes	Universal	0.00274094
796	796_0	aminopeptidase P family protein	No	Non-essential	0.00278925
797	797_0	DNA polymerase III subunit delta	Yes	Universal	0.00491181
798	798_0	CBS domain-containing protein	No	Non-essential	0.00863632
799	799_1	branched-chain amino acid ABC transporter permease	No	Non-essential	0.462185
799	799_0	50S ribosomal protein L1	Yes	Universal	0.462185
800	800_0	endo-beta-N-acetylglucosaminidase	No	Non-essential	0.0105164
801	801_0	CPBP family intramembrane metalloprotease	No	Non-essential	0.0629507
801	801_10	CPBP family intramembrane metalloprotease	No	Non-essential	0.0629507
801	801_5	CPBP family intramembrane metalloprotease	No	Non-essential	0.0629507
801	801_1	CPBP family intramembrane metalloprotease	Yes	Accessory	0.0629507
801	801_2	CPBP family intramembrane metalloprotease	Yes	Accessory	0.0629507
801	801_9	CPBP family intramembrane metalloprotease	No	Non-essential	0.0629507
801	801_7	CPBP family intramembrane metalloprotease	No	Non-essential	0.0629507
801	801_4	CPBP family intramembrane metalloprotease	No	Non-essential	0.0629507
802	802_1	bacteriocin-like peptide BlpU	No	Non-essential	0.120586
802	802_4	bacteriocin-like peptide BlpU	No	Non-essential	0.120586
802	802_3	bacteriocin-like peptide BlpU	No	Non-essential	0.120586
802	802_2	bacteriocin-like peptide BlpK	No	Non-essential	0.120586
802	802_0	bacteriocin-like peptide BlpU	No	Non-essential	0.120586
803	803_0	glycoside hydrolase family 125 protein	No	Non-essential	0.0102376
804	804_0	sugar-binding transcriptional regulator	No	Non-essential	0.00427108
805	805_0	class I SAM-dependent methyltransferase	No	Non-essential	0.0172628
806	806_0	bacteriocin-associated integral membrane family protein	No	Non-essential	0.0143358
808	808_0	magnesium transporter CorA family protein	No	Non-essential	0.00503287
809	809_0	hypothetical protein	No	Non-essential	0.0490385
810	810_0	helicase	No	Non-essential	0.230904
811	811_0	ABC transporter ATP-binding protein	No	Non-essential	0.00531288
812	812_0	hypothetical protein	No	Non-essential	0.0123546
814	814_0	hypothetical protein	No	Non-essential	0.0384648
817	817_3	SapB/AmfS family lantipeptide	No	Non-essential	0.0100085
817	817_0	SapB/AmfS family lantipeptide	No	Non-essential	0.0100085
817	817_8	SapB/AmfS family lantipeptide	No	Non-essential	0.0100085
817	817_2	SapB/AmfS family lantipeptide	No	Non-essential	0.0100085
817	817_1	SapB/AmfS family lantipeptide	No	Non-essential	0.0100085
817	817_7	SapB/AmfS family lantipeptide	No	Non-essential	0.0100085
817	817_4	SapB/AmfS family lantipeptide	No	Non-essential	0.0100085
818	818_0	uracil permease	No	Non-essential	0.00419847
819	819_0	excinuclease ABC subunit UvrC	No	Non-essential	0.0157445
820	820_0	Rgg/GadR/MutR family transcriptional regulator	No	Non-essential	0.0165627
821	821_0	glycosyltransferase	Yes	Accessory	0.06816
822	822_0	amino acid ABC transporter permease	No	Non-essential	0.0261128
823	823_0	PTS lactose/cellobiose transporter subunit IIA	No	Non-essential	0.240994
823	823_3	PTS lactose/cellobiose transporter subunit IIA	No	Non-essential	0.240994
823	823_1	PTS lactose/cellobiose transporter subunit IIA	No	Non-essential	0.240994
824	824_0	transketolase	No	Non-essential	0.077511
824	824_1	transketolase	No	Non-essential	0.077511
825	825_0	fratricide two-peptide bacteriocin subunit CibB	No	Non-essential	0.0154115
826	826_0	acetyl-CoA carboxylase biotin carboxyl carrier protein	Yes	Universal	0.00257524
827	827_0	NUDIX domain-containing protein	No	Non-essential	0.0438108
828	828_0	rhodanese-like domain-containing protein	No	Non-essential	0.0345669
829	829_4	IS110 family transposase	Yes	Accessory	0.111744
829	829_3	IS110 family transposase	No	Non-essential	0.111744
830	830_0	hypothetical protein	No	Non-essential	0.0478447
832	832_0	phosphoglycerate kinase	Yes	Universal	0.0011026
833	833_0	DUF386 family protein	No	Non-essential	0.017034
834	834_0	hypothetical protein	No	Non-essential	0.0269423
835	835_0	excinuclease ABC subunit B	No	Non-essential	0.00243429
836	836_0	phage tail protein	No	Non-essential	0.0837009
837	837_1	multidrug ABC transporter permease	No	Non-essential	0.0358463
837	837_4	multidrug ABC transporter permease	No	Non-essential	0.0358463
837	837_0	multidrug ABC transporter permease	No	Non-essential	0.0358463
837	837_2	multidrug ABC transporter permease	No	Non-essential	0.0358463
837	837_6	multidrug ABC transporter permease	No	Non-essential	0.0358463
838	838_0	PBSX family phage terminase large subunit	No	Non-essential	0.0243776
838	838_1	PBSX family phage terminase large subunit	No	Non-essential	0.0243776
839	839_0	choline binding-anchored murein hydrolase CbpD	No	Non-essential	0.0137465
840	840_0	helicase BlpT	No	Non-essential	0.0494409
841	841_0	type II/IV secretion system protein	No	Non-essential	0.00686741
842	842_0	hypothetical protein	No	Non-essential	0.0128411
843	843_0	glutamine synthetase	No	Non-essential	0.00375218
844	844_0	MBL fold metallo-hydrolase	No	Non-essential	0.00710475
846	846_0	polyisoprenyl-teichoic acid--peptidoglycan teichoic acid transferase Psr	No	Non-essential	0.00335862
847	847_0	N-acetyltransferase	No	Non-essential	0.011231
848	848_0	PTS sugar transporter subunit IIB	No	Non-essential	0.00520259
849	849_0	ATP-binding protein	No	Non-essential	0.0021392
850	850_0	ABC transporter ATP-binding protein	No	Non-essential	0.0123227
851	851_0	30S ribosomal protein S3	Yes	Universal	9.47e-05
852	852_0	Holliday junction resolvase RecU	Yes	Strain-dependent	0.00797499
853	853_0	hypothetical protein	No	Non-essential	0.0738098
854	854_0	signal peptidase I	Yes	Universal	0.00632851
855	855_6	ABC transporter permease subunit	No	Non-essential	0.0487018
855	855_4	amino acid ABC transporter permease	No	Non-essential	0.0487018
855	855_2	amino acid ABC transporter permease	No	Non-essential	0.0487018
855	855_3	ABC transporter permease subunit	No	Non-essential	0.0487018
855	855_1	amino acid ABC transporter permease	No	Non-essential	0.0487018
855	855_0	ABC transporter permease subunit	No	Non-essential	0.0487018
856	856_0	VIT family protein	No	Non-essential	0.0302493
857	857_0	isoleucine--tRNA ligase	Yes	Universal	0.0169683
858	858_0	ABC transporter permease	No	Non-essential	0.0241365
859	859_0	cell division protein FtsA	Yes	Universal	0.00181164
860	860_0	ABC transporter ATP-binding protein	No	Non-essential	0.009056
861	861_0	DUF3013 family protein	No	Non-essential	0.013259
862	862_0	GNAT family N-acetyltransferase	No	Non-essential	0.01708
863	863_0	glycyl radical protein	No	Non-essential	0.00185858
864	864_0	amino acid ABC transporter permease	No	Non-essential	0.00663018
865	865_0	UDP-glucose 4-epimerase	No	Non-essential	0.0285775
866	866_0	biofilm-regulating peptide BriC	No	Non-essential	0.0308556
867	867_0	XRE family transcriptional regulator	No	Non-essential	0.0326742
868	868_0	elongation factor Tu	No	Non-essential	0.124041
869	869_0	ribonuclease Y	Yes	Strain-dependent	0.000656513
870	870_0	50S ribosomal protein L4	Yes	Universal	0.00317163
871	871_0	holo-ACP synthase	Yes	Strain-dependent	0.00175307
872	872_0	glycosyltransferase family 2 protein	Yes	Accessory	0.0133298
873	873_0	cysteine--tRNA ligase	Yes	Universal	0.00456911
874	874_0	bacteriocin secretion accessory protein	No	Non-essential	0.0342316
875	875_0	Cof-type HAD-IIB family hydrolase	No	Non-essential	0.00440463
876	876_0	tryptophan synthase subunit beta	No	Non-essential	0.00544071
877	877_0	DUF1273 domain-containing protein	No	Non-essential	0.0240355
879	879_0	queuosine transporter QueT	No	Non-essential	0.000398548
880	880_0	hypothetical protein	No	Non-essential	0.0292613
881	881_0	type II secretion system protein	No	Non-essential	0.0305722
882	882_0	8-oxo-dGTP diphosphatase	No	Non-essential	0.00634761
884	884_0	hypothetical protein	No	Non-essential	0.015619
885	885_0	helicase	No	Non-essential	0.0142841
886	886_0	pyruvate oxidase	No	Non-essential	0.000573594
887	887_0	peptide ABC transporter substrate-binding protein	No	Non-essential	0.023925
888	888_0	DNA-binding protein WhiA	No	Non-essential	0.00742778
889	889_0	dihydrofolate reductase	Yes	Strain-dependent	0.0232553
890	890_0	prepilin-type N-terminal cleavage/methylation domain-containing protein	No	Non-essential	0.0769755
891	891_0	carbohydrate ABC transporter permease	No	Non-essential	0.00659096
893	893_0	DnaD domain protein	Yes	Strain-dependent	0.0118778
894	894_0	XRE family transcriptional regulator	No	Non-essential	0.0123737
895	895_0	cell division protein FtsL	Yes	Strain-dependent	0.00110826
896	896_1	ABC transporter permease	No	Non-essential	0.0717117
897	897_0	DUF2130 domain-containing protein	No	Non-essential	0.00646992
898	898_0	MFS transporter	No	Non-essential	0.00644854
899	899_0	30S ribosomal protein S20	No	Non-essential	0.00580651
900	900_0	oxygen-independent coproporphyrinogen III oxidase	No	Non-essential	0.00140952
901	901_0	ABC transporter ATP-binding protein	No	Non-essential	0.0104182
902	902_0	polysaccharide biosynthesis tyrosine autokinase CpsD	Yes	Accessory	0.128644
903	903_0	RNA methyltransferase	No	Non-essential	0.0163855
904	904_0	30S ribosomal protein S15	Yes	Strain-dependent	0.000992122
905	905_0	nucleoside deaminase	No	Non-essential	0.00581822
906	906_2	ribonucleoside-triphosphate reductase	No	Non-essential	0.0281206
906	906_0	phosphoribulokinase	No	Non-essential	0.0281206
907	907_0	50S ribosomal protein L35	No	Non-essential	0.000251565
908	908_0	alpha-xylosidase	No	Non-essential	0.0122542
909	909_0	V-type ATP synthase subunit C	No	Non-essential	0.0157426
910	910_0	DUF1372 family protein	No	Non-essential	0.0846318
910	910_1	DUF1372 family protein	No	Non-essential	0.0846318
911	911_0	oligosaccharide repeat unit polymerase	Yes	Accessory	0.018649
912	912_0	recombinase RecA	Yes	Universal	0.00310198
913	913_0	BMP family ABC transporter substrate-binding protein	No	Non-essential	0.00357313
914	914_0	glycoside hydrolase family 32 protein	No	Non-essential	0.00761481
915	915_0	terminase small subunit	No	Non-essential	0.211668
916	916_0	ADP-ribosylglycohydrolase family protein	No	Non-essential	0.00779001
917	917_0	DUF3290 family protein	No	Non-essential	0.168672
918	918_0	aminoacyl-tRNA deacylase	No	Non-essential	0.00659353
919	919_0	nicotinamide riboside transporter PnuC	No	Non-essential	0.00453784
920	920_0	TfoX family protein	No	Non-essential	0.00457561
921	921_0	ATP-dependent Clp protease ATP-binding subunit	No	Non-essential	0.00679031
922	922_2	hypothetical protein	No	Non-essential	0.120827
922	922_5	hypothetical protein	No	Non-essential	0.120827
922	922_1	hypothetical protein	No	Non-essential	0.120827
923	923_0	cystathionine gamma-synthase	No	Non-essential	0.00850745
925	925_0	choline binding-anchored murein hydrolase LytC	No	Non-essential	0.00967056
926	926_0	cation-translocating P-type ATPase	Yes	Strain-dependent	0.00230905
927	927_0	amino acid ABC transporter ATP-binding protein	No	Non-essential	0.00537881
927	927_1	amino acid ABC transporter ATP-binding protein	No	Non-essential	0.00537881
928	928_0	sugar-phosphatase	No	Non-essential	0.0137275
929	929_0	hypothetical protein	No	Non-essential	0.0147072
930	930_0	hypothetical protein	Yes	Accessory	0.00434277
931	931_0	thiol peroxidase	No	Non-essential	0.00578957
932	932_0	toxin PezT	No	Non-essential	0.0922527
932	932_4	toxin PezT	No	Non-essential	0.0922527
932	932_1	toxin PezT	No	Non-essential	0.0922527
935	935_0	hypothetical protein	No	Non-essential	0.00630484
936	936_0	efflux RND transporter periplasmic adaptor subunit	No	Non-essential	0.00717329
937	937_0	NAD(P)/FAD-dependent oxidoreductase	No	Non-essential	0.0101739
938	938_0	hypothetical protein	No	Non-essential	0.000518224
939	939_0	PTS cellobiose transporter subunit IIB	No	Non-essential	0.00236316
940	940_0	CtsR family transcriptional regulator	No	Non-essential	0.00421324
942	942_1	hypothetical protein	Yes	Strain-dependent	0.0194151
942	942_0	hypothetical protein	Yes	Accessory	0.0194151
943	943_12	DNA alkylation repair protein	No	Non-essential	0.30166
943	943_15	DNA alkylation repair protein	No	Non-essential	0.30166
943	943_10	DNA alkylation repair protein	No	Non-essential	0.30166
943	943_1	DNA alkylation repair protein	No	Non-essential	0.30166
943	943_9	DNA alkylation repair protein	No	Non-essential	0.30166
943	943_4	DNA alkylation repair protein	No	Non-essential	0.30166
943	943_0	DNA alkylation repair protein	No	Non-essential	0.30166
943	943_7	UDP pyrophosphate phosphatase	No	Non-essential	0.30166
943	943_14	DNA alkylation repair protein	No	Non-essential	0.30166
943	943_20	DNA alkylation repair protein	No	Non-essential	0.30166
943	943_5	DNA alkylation repair protein	No	Non-essential	0.30166
943	943_16	DNA alkylation repair protein	No	Non-essential	0.30166
943	943_18	DNA alkylation repair protein	No	Non-essential	0.30166
943	943_8	DNA alkylation repair protein	No	Non-essential	0.30166
943	943_3	DNA alkylation repair protein	No	Non-essential	0.30166
943	943_21	DNA alkylation repair protein	No	Non-essential	0.30166
943	943_6	DNA alkylation repair protein	No	Non-essential	0.30166
943	943_2	UDP pyrophosphate phosphatase	No	Non-essential	0.30166
944	944_0	L-fuculose-phosphate aldolase	No	Non-essential	0.00225018
945	945_0	hypothetical protein	No	Non-essential	0.015385
946	946_0	hypothetical protein	No	Non-essential	0.0682521
947	947_0	phage tail protein	No	Non-essential	0.0980329
949	949_0	energy-coupling factor transporter transmembrane protein EcfT	Yes	Strain-dependent	0.000402281
950	950_0	GTPase Era	Yes	Strain-dependent	0.00109048
951	951_0	hydroxyethylthiazole kinase	No	Non-essential	0.0285995
952	952_0	ABC transporter permease	No	Non-essential	0.22831
952	952_2	ABC transporter permease	No	Non-essential	0.22831
953	953_0	DUF1836 domain-containing protein	No	Non-essential	0.00973372
954	954_0	ABC transporter ATP-binding protein	No	Non-essential	0.0157292
955	955_0	L-ascorbate 6-phosphate lactonase	No	Non-essential	0.00115735
956	956_0	DUF4422 domain-containing protein	Yes	Accessory	0.177816
957	957_0	sensor histidine kinase	Yes	Strain-dependent	0.0103332
958	958_0	alpha/beta hydrolase	No	Non-essential	0.0578103
959	959_0	GtrA family protein	No	Non-essential	0.0150806
960	960_0	pyrroline-5-carboxylate reductase	No	Non-essential	0.0247105
961	961_0	anthranilate synthase component I	No	Non-essential	0.0133634
962	962_0	TRZ/ATZ family protein	No	Non-essential	0.00801663
963	963_3	DNA-binding protein	No	Non-essential	0.102654
963	963_0	DNA-binding protein	No	Non-essential	0.102654
963	963_2	DNA-binding protein	No	Non-essential	0.102654
964	964_0	Asp23/Gls24 family envelope stress response protein	Yes	Strain-dependent	0.00114436
965	965_0	two-component sensor histidine kinase	No	Non-essential	0.00307339
966	966_0	carbohydrate ABC transporter permease	No	Non-essential	0.00123858
967	967_0	methylenetetrahydrofolate--tRNA-(uracil(54)- C(5))-methyltransferase (FADH(2)-oxidizing) TrmFO	No	Non-essential	0.00555676
968	968_0	DUF1542 domain-containing protein	No	Non-essential	0.0466908
969	969_0	ABC transporter permease	No	Non-essential	0.00201121
970	970_0	hypothetical protein	No	Non-essential	0.104473
971	971_0	PRD domain-containing protein	No	Non-essential	0.00522502
973	973_0	purine-nucleoside phosphorylase	No	Non-essential	0.00402891
974	974_0	NADP-dependent glyceraldehyde-3-phosphate dehydrogenase	No	Non-essential	0.0043313
975	975_0	pyridoxal phosphate-dependent aminotransferase	No	Non-essential	0.00775149
976	976_0	N-acetylmuramoyl-L-alanine amidase family protein	No	Non-essential	0.0576912
977	977_0	response regulator transcription factor	No	Non-essential	0.0309115
978	978_0	NAD(P)H-dependent glycerol-3-phosphate dehydrogenase	Yes	Strain-dependent	0.00513654
979	979_0	adaptor protein MecA	No	Non-essential	0.0119301
980	980_0	ferredoxin	No	Non-essential	0.00189289
982	982_0	trehalose operon repressor	No	Non-essential	0.00177933
983	983_0	glycosyltransferase	No	Non-essential	0.011903
984	984_0	hypothetical protein	No	Non-essential	0.00759199
985	985_0	dihydrolipoamide acetyltransferase	No	Non-essential	0.00305299
986	986_0	peptide chain release factor N(5)-glutamine methyltransferase	No	Non-essential	0.0225081
987	987_0	indole-3-glycerol phosphate synthase TrpC	No	Non-essential	0.0163974
988	988_0	pyruvate formate lyase-activating protein	No	Non-essential	0.00300087
989	989_0	CsbD family protein	No	Non-essential	0.183221
989	989_1	CsbD family protein	No	Non-essential	0.183221
989	989_3	CsbD family protein	No	Non-essential	0.183221
989	989_2	CsbD family protein	No	Non-essential	0.183221
990	990_0	hypothetical protein	No	Non-essential	0.0109826
991	991_0	ATP-binding cassette domain-containing protein	No	Non-essential	0.0437857
991	991_1	ATP-binding cassette domain-containing protein	No	Non-essential	0.0437857
991	991_2	ATP-binding cassette domain-containing protein	No	Non-essential	0.0437857
992	992_0	bacteriocin immunity protein	No	Non-essential	0.0159403
993	993_1	N-acetylneuraminate lyase	No	Non-essential	0.0900581
993	993_2	N-acetylneuraminate lyase	No	Non-essential	0.0900581
994	994_0	DUF2200 domain-containing protein	No	Non-essential	0.0132354
995	995_0	cysteine desulfurase	Yes	Universal	0.00493343
996	996_0	NAD(P)H-dependent oxidoreductase	No	Non-essential	0.00718213
997	997_5	hypothetical protein	No	Non-essential	0.0297263
997	997_2	hypothetical protein	No	Non-essential	0.0297263
997	997_4	hypothetical protein	No	Non-essential	0.0297263
997	997_1	hypothetical protein	No	Non-essential	0.0297263
998	998_0	hypothetical protein	No	Non-essential	0.00603063
999	999_0	ABC transporter ATP-binding protein	No	Non-essential	0.0492378
1000	1000_0	ABC transporter ATP-binding protein	No	Non-essential	0.0021861
1001	1001_0	heavy metal translocating P-type ATPase	No	Non-essential	0.00419267
1002	1002_0	50S ribosomal protein L17	Yes	Universal	0.000658708
1004	1004_0	30S ribosomal protein S6	Yes	Strain-dependent	0.000538169
1005	1005_0	Hsp33 family molecular chaperone HslO	No	Non-essential	0.00436405
1006	1006_0	energy coupling factor transporter S component ThiW	No	Non-essential	0.00973034
1007	1007_0	F0F1 ATP synthase subunit C	Yes	Strain-dependent	0.000377507
1008	1008_0	circular bacteriocin, circularin A/uberolysin family	No	Non-essential	0.00179358
1009	1009_0	50S ribosomal protein L16	Yes	Universal	8.09e-05
1010	1010_0	F0F1 ATP synthase subunit delta	Yes	Strain-dependent	0.000513368
1011	1011_0	McrB family protein	No	Non-essential	0.0559775
1012	1012_2	MFS transporter	No	Non-essential	0.412178
1012	1012_1	MFS transporter	No	Non-essential	0.412178
1012	1012_0	MFS transporter	No	Non-essential	0.412178
1013	1013_0	hypothetical protein	No	Non-essential	0.168964
1014	1014_0	hypothetical protein	No	Non-essential	0.0079199
1015	1015_0	XRE family transcriptional regulator	No	Non-essential	0.0883102
1016	1016_0	exodeoxyribonuclease VII small subunit	Yes	Strain-dependent	0.00176734
1017	1017_0	PTS system mannose/fructose/N-acetylgalactosamine-transporter subunit IIB	No	Non-essential	0.0106996
1018	1018_0	magnesium transporter CorA family protein	Yes	Strain-dependent	0.000247816
1019	1019_3	hypothetical protein	No	Non-essential	0.439928
1019	1019_2	hypothetical protein	No	Non-essential	0.439928
1019	1019_1	hypothetical protein	No	Non-essential	0.439928
1019	1019_0	hypothetical protein	No	Non-essential	0.439928
1020	1020_0	phosphate ABC transporter permease subunit PstC	No	Non-essential	0.000441701
1021	1021_0	ATP-dependent RecD-like DNA helicase	No	Non-essential	0.00991828
1022	1022_0	dTDP-4-dehydrorhamnose 3,5-epimerase	Yes	Accessory	0.0236392
1023	1023_0	DeoR/GlpR transcriptional regulator	No	Non-essential	0.00254793
1024	1024_0	O-antigen polysaccharide polymerase Wzy	Yes	Universal	0.00234617
1025	1025_0	acetolactate synthase small subunit	No	Non-essential	0.000646018
1026	1026_0	penicillin-binding protein 2X	Yes	Universal	0.0234355
1027	1027_0	hypothetical protein	No	Non-essential	0.0373359
1028	1028_0	metallophosphoesterase	No	Non-essential	0.0883837
1029	1029_0	ATP-binding protein	No	Non-essential	0.0034791
1030	1030_0	hypothetical protein	No	Non-essential	0
1031	1031_0	DUF454 domain-containing protein	No	Non-essential	0.00677997
1032	1032_0	excinuclease ABC subunit A	No	Non-essential	0.0020915
1033	1033_0	phosphate acetyltransferase	No	Non-essential	0.000696867
1034	1034_0	hypothetical protein	No	Non-essential	0.0274136
1035	1035_0	serine O-acetyltransferase	Yes	Strain-dependent	0.0118938
1036	1036_0	class I SAM-dependent methyltransferase	No	Non-essential	0.00531758
1037	1037_0	peptide deformylase	No	Non-essential	0.0117141
1038	1038_0	transketolase	No	Non-essential	0.00693611
1040	1040_0	F0F1 ATP synthase subunit beta	Yes	Universal	0.00135189
1041	1041_0	glutathione-dependent disulfide-bond oxidoreductase	No	Non-essential	0.00654071
1042	1042_0	SP_1767 family glycosyltransferase	No	Non-essential	0.0243617
1043	1043_0	hypothetical protein	No	Non-essential	0.0829272
1044	1044_0	YbbR-like domain-containing protein	Yes	Accessory	0.000721317
1045	1045_0	FtsX-like permease family protein	No	Non-essential	0.0420495
1046	1046_0	type II toxin-antitoxin system HicB family antitoxin	No	Non-essential	0.00215223
1047	1047_0	exodeoxyribonuclease VII large subunit	Yes	Strain-dependent	0.0058159
1048	1048_0	CPBP family intramembrane metalloprotease	No	Non-essential	0.00470454
1049	1049_0	GlcNAc-PI de-N-acetylase	No	Non-essential	0.00192123
1050	1050_0	deoxycytidylate deaminase	No	Non-essential	0.000518497
1052	1052_0	Bax inhibitor-1/YccA family protein	No	Non-essential	0.00525147
1053	1053_0	TenA family protein	No	Non-essential	0.00841871
1054	1054_0	serine protease	No	Non-essential	0.0015996
1055	1055_0	pyridoxal phosphate-dependent aminotransferase	No	Non-essential	0.00582204
1056	1056_0	carbohydrate ABC transporter permease	No	Non-essential	9.97e-05
1057	1057_0	hypothetical protein	No	Non-essential	0.0052083
1059	1059_0	hypothetical protein	No	Non-essential	0.00193623
1060	1060_1	tyrosine protein phosphatase	Yes	Strain-dependent	0.0867645
1060	1060_2	tyrosine-protein phosphatase	Yes	Strain-dependent	0.0867645
1060	1060_0	tyrosine protein phosphatase	Yes	Strain-dependent	0.0867645
1061	1061_0	dTMP kinase	Yes	Universal	0.00910382
1062	1062_0	hypothetical protein	Yes	Universal	0.000107796
1063	1063_0	rRNA pseudouridine synthase	No	Non-essential	0.0258022
1064	1064_0	hypothetical protein	No	Non-essential	0.0436227
1065	1065_0	aspartate--tRNA ligase	Yes	Universal	0.00650207
1066	1066_0	phospho-N-acetylmuramoyl-pentapeptide- transferase	Yes	Universal	0.0166713
1067	1067_0	YihA family ribosome biogenesis GTP-binding protein	Yes	Strain-dependent	0.00299441
1068	1068_0	Fe-S cluster assembly protein SufD	Yes	Strain-dependent	0.00398673
1069	1069_1	response regulator transcription factor	No	Non-essential	0.275299
1069	1069_0	response regulator transcription factor	Yes	Universal	0.275299
1070	1070_0	hypothetical protein	No	Non-essential	0.000766284
1071	1071_0	large conductance mechanosensitive channel protein MscL	No	Non-essential	0.00727107
1072	1072_0	MetQ/NlpA family ABC transporter substrate-binding protein	No	Non-essential	0.00458675
1073	1073_1	phospho-sugar mutase	Yes	Strain-dependent	0.0107831
1073	1073_2	phospho-sugar mutase	Yes	Strain-dependent	0.0107831
1073	1073_0	phospho-sugar mutase	Yes	Strain-dependent	0.0107831
1074	1074_0	L-ribulose-5-phosphate 4-epimerase	No	Non-essential	0.00548557
1075	1075_0	replication initiator protein A	No	Non-essential	0.106527
1075	1075_3	replication initiator protein A	No	Non-essential	0.106527
1075	1075_2	replication initiator protein A	No	Non-essential	0.106527
1076	1076_0	glycosyltransferase family 4 protein	Yes	Universal	0.00569188
1077	1077_0	sortase	No	Non-essential	0.019459
1078	1078_0	DivIVA domain-containing protein	No	Non-essential	0.0133444
1079	1079_0	cell division protein FtsZ	Yes	Universal	0.00183015
1080	1080_0	septation ring formation regulator EzrA	Yes	Universal	0.00257379
1081	1081_7	XRE family transcriptional regulator	Yes	Accessory	0.381268
1081	1081_0	XRE family transcriptional regulator	Yes	Accessory	0.381268
1081	1081_3	XRE family transcriptional regulator	Yes	Accessory	0.381268
1081	1081_9	XRE family transcriptional regulator	Yes	Accessory	0.381268
1081	1081_5	XRE family transcriptional regulator	No	Non-essential	0.381268
1081	1081_2	XRE family transcriptional regulator	Yes	Accessory	0.381268
1083	1083_0	class I SAM-dependent methyltransferase	No	Non-essential	0.0142174
1084	1084_0	50S ribosomal protein L11 methyltransferase	No	Non-essential	0.0202931
1086	1086_0	oligoendopeptidase F	No	Non-essential	0.00432624
1087	1087_0	Accessory secretory protein Asp4	No	Non-essential	0.00132236
1088	1088_0	hypothetical protein	No	Non-essential	0.0198051
1089	1089_0	hypothetical protein	No	Non-essential	0.0129668
1090	1090_0	DUF4982 domain-containing protein	No	Non-essential	0.017725
1091	1091_0	PucR family transcriptional regulator	No	Non-essential	0.00766356
1092	1092_0	cobalt ABC transporter permease	No	Non-essential	0.00535349
1093	1093_0	enoyl-CoA hydratase	Yes	Strain-dependent	0.000908222
1094	1094_0	3-phosphoshikimate 1-carboxyvinyltransferase	No	Non-essential	0.0139359
1097	1097_0	YggT family protein	No	Non-essential	0.00177748
1098	1098_0	glutathione-disulfide reductase	No	Non-essential	0.0125637
1100	1100_0	thiamine diphosphokinase	No	Non-essential	0.0249369
1101	1101_0	DUF3883 domain-containing protein	No	Non-essential	0.00219291
1102	1102_0	diaminopimelate decarboxylase	No	Non-essential	0.00674578
1103	1103_0	HPr kinase/phosphorylase	Yes	Strain-dependent	0.00258964
1104	1104_0	TrkH family potassium uptake protein	No	Non-essential	0.00473079
1105	1105_0	30S ribosomal protein S17	Yes	Strain-dependent	0
1106	1106_0	thiamine phosphate synthase	No	Non-essential	0.00795834
1107	1107_0	siphovirus Gp157 family protein	No	Non-essential	0.010661
1108	1108_0	hypothetical protein	No	Non-essential	0.00577505
1109	1109_0	type II toxin-antitoxin system HicA family toxin	No	Non-essential	0.0477771
1110	1110_0	PTS mannose/fructose/sorbose/N-acetylgalactosamine transporter subunit IIC	No	Non-essential	0.00152309
1111	1111_0	phosphatase PAP2 family protein	No	Non-essential	0.0197675
1112	1112_1	hypothetical protein	No	Non-essential	0.0357083
1112	1112_0	hypothetical protein	No	Non-essential	0.0357083
1112	1112_4	hypothetical protein	No	Non-essential	0.0357083
1112	1112_2	hypothetical protein	No	Non-essential	0.0357083
1113	1113_0	threonylcarbamoyl-AMP synthase	Yes	Strain-dependent	0.0158669
1114	1114_0	cysteine hydrolase	No	Non-essential	0.00408894
1115	1115_0	hypothetical protein	No	Non-essential	0.0130384
1116	1116_0	bifunctional 4-hydroxy-2-oxoglutarate aldolase/2-dehydro-3-deoxy-phosphogluconate aldolase	No	Non-essential	0.00542786
1117	1117_2	DNA (cytosine-5-)-methyltransferase	No	Non-essential	0.217954
1117	1117_1	DNA cytosine methyltransferase	No	Non-essential	0.217954
1117	1117_5	DNA cytosine methyltransferase	No	Non-essential	0.217954
1117	1117_6	DNA cytosine methyltransferase	No	Non-essential	0.217954
1118	1118_0	50S ribosomal protein L13	Yes	Universal	0.00181195
1119	1119_0	PTS sugar transporter subunit IIC	No	Non-essential	0.00538478
1120	1120_0	DNA-entry nuclease	No	Non-essential	0.0129735
1121	1121_0	glycerol-3-phosphate 1-O-acyltransferase PlsY	Yes	Universal	0.00293944
1122	1122_0	CTP--phosphocholine cytidylyltransferase	Yes	Universal	0.00460214
1123	1123_0	phosphoribosylformylglycinamidine synthase	No	Non-essential	0.00712594
1124	1124_0	DMT family transporter	Yes	Universal	0.0100424
1125	1125_0	carbonic anhydrase	No	Non-essential	0.00477731
1126	1126_0	DUF3502 domain-containing protein	No	Non-essential	0.000579633
1127	1127_0	ribosome silencing factor	No	Non-essential	0.00122799
1128	1128_0	metallophosphoesterase	No	Non-essential	0.00570277
1129	1129_0	SPH_0224 family bacteriocin-like peptide	No	Non-essential	0.0252223
1130	1130_0	extracellular solute-binding protein	No	Non-essential	0.00948944
1131	1131_0	5-(carboxyamino)imidazole ribonucleotide mutase	No	Non-essential	0.0107246
1132	1132_0	50S ribosomal protein L34	Yes	Strain-dependent	0.00100952
1133	1133_0	hypothetical protein	No	Non-essential	0.00208986
1134	1134_0	alanine--tRNA ligase	Yes	Universal	0.00776789
1135	1135_0	UDP-glucose 4-epimerase	No	Non-essential	0.0208106
1136	1136_0	UDP-N-acetylglucosamine--N-acetylmuramyl- (pentapeptide) pyrophosphoryl-undecaprenol N-acetylglucosamine transferase	Yes	Universal	0.0131042
1138	1138_0	otitis media-associated H10	No	Non-essential	0.220054
1139	1139_0	DNA polymerase III subunit beta	Yes	Universal	0.00169715
1140	1140_0	esterase family protein	No	Non-essential	0.00884693
1142	1142_0	threonine/serine exporter family protein	No	Non-essential	0.00198622
1143	1143_0	CTP synthase	No	Non-essential	0.00214406
1144	1144_0	PTS sugar transporter subunit IIA	No	Non-essential	0.00883585
1145	1145_0	VanZ family protein	No	Non-essential	0.00880079
1146	1146_0	hypothetical protein	No	Non-essential	0
1147	1147_0	type I pantothenate kinase	Yes	Universal	0.00525497
1148	1148_2	phage holin	No	Non-essential	0.0971569
1148	1148_0	phage holin	No	Non-essential	0.0971569
1148	1148_4	phage holin	No	Non-essential	0.0971569
1148	1148_3	phage holin	No	Non-essential	0.0971569
1149	1149_0	XRE family transcriptional regulator	No	Non-essential	0.0944077
1149	1149_4	XRE family transcriptional regulator	No	Non-essential	0.0944077
1149	1149_2	XRE family transcriptional regulator	No	Non-essential	0.0944077
1150	1150_0	accessory Sec system translocase SecA2	No	Non-essential	0.0380702
1151	1151_0	hypothetical protein	No	Non-essential	0.0213424
1152	1152_0	RluA family pseudouridine synthase	No	Non-essential	0.00681212
1153	1153_0	peptide deformylase	Yes	Strain-dependent	0.00379657
1154	1154_0	DNA-directed RNA polymerase subunit delta	No	Non-essential	0.00151157
1155	1155_0	hypothetical protein	No	Non-essential	0.0132444
1156	1156_0	phosphate signaling complex protein PhoU	No	Non-essential	0.00455061
1157	1157_0	adenylosuccinate synthase	No	Non-essential	0.0012989
1158	1158_0	hypothetical protein	No	Non-essential	0.040148
1159	1159_0	YSIRK-type signal peptide-containing protein	No	Non-essential	0.22601
1160	1160_0	peptide chain release factor 2	Yes	Universal	0.0039472
1161	1161_3	hypothetical protein	No	Non-essential	0.0957198
1161	1161_0	MFS transporter	No	Non-essential	0.0957198
1161	1161_7	MFS transporter	No	Non-essential	0.0957198
1161	1161_2	hypothetical protein	No	Non-essential	0.0957198
1161	1161_8	MFS transporter	No	Non-essential	0.0957198
1161	1161_4	MFS transporter	No	Non-essential	0.0957198
1161	1161_1	MFS transporter	No	Non-essential	0.0957198
1162	1162_0	aspartate kinase	No	Non-essential	0.00668909
1163	1163_0	hypothetical protein	No	Non-essential	0.0683731
1165	1165_0	hypothetical protein	No	Non-essential	0.00537997
1168	1168_0	ABC transporter permease	Yes	Strain-dependent	0.00262151
1169	1169_0	peptidoglycan GlcNAc deacetylase	No	Non-essential	0.00530925
1170	1170_0	AraC family transcriptional regulator	No	Non-essential	0.0078866
1171	1171_0	aspartate aminotransferase	No	Non-essential	0.00291722
1172	1172_0	amino acid ABC transporter permease	No	Non-essential	0.000648381
1172	1172_1	amino acid ABC transporter permease	No	Non-essential	0.000648381
1173	1173_0	ribonucleotide reductase assembly protein NrdI	Yes	Strain-dependent	0.00536777
1175	1175_0	class I SAM-dependent methyltransferase	No	Non-essential	0.0312933
1176	1176_0	CPBP family intramembrane metalloprotease	No	Non-essential	0.0139644
1177	1177_0	hypothetical protein	No	Non-essential	0.00829745
1178	1178_0	MBL fold metallo-hydrolase	No	Non-essential	0.0278308
1179	1179_0	ABC transporter permease	No	Non-essential	0.000788813
1180	1180_0	glycosyltransferase	No	Non-essential	0.3546
1180	1180_1	glycosyltransferase	No	Non-essential	0.3546
1180	1180_9	glycosyltransferase	No	Non-essential	0.3546
1180	1180_3	glycosyl transferase	No	Non-essential	0.3546
1180	1180_5	glycosyltransferase	No	Non-essential	0.3546
1180	1180_6	glycosyltransferase	No	Non-essential	0.3546
1180	1180_7	glycosyl transferase	No	Non-essential	0.3546
1181	1181_0	PTS mannose/fructose/sorbose transporter subunit IIC	No	Non-essential	0.0046212
1182	1182_0	alanine racemase	Yes	Universal	0.0112841
1183	1183_0	MptD family putative ECF transporter S component	No	Non-essential	0.019745
1184	1184_0	sodium-coupled multidrug efflux MATE transporter PdrM	No	Non-essential	0.00729858
1185	1185_0	PRD domain-containing protein	No	Non-essential	0.0599364
1185	1185_0	PRD domain-containing protein	No	Non-essential	0.0599364
1186	1186_2	MarR family transcriptional regulator	No	Non-essential	0.0781077
1186	1186_0	MarR family transcriptional regulator	No	Non-essential	0.0781077
1187	1187_0	bifunctional (p)ppGpp synthetase/guanosine-3',5'-bis(diphosphate) 3'-pyrophosphohydrolase	No	Non-essential	0.00144285
1188	1188_0	type-2 restriction enzyme DpnI	No	Non-essential	0.000809851
1189	1189_0	type I glutamate--ammonia ligase	Yes	Strain-dependent	0.00130233
1190	1190_1	transposase	No	Non-essential	0.107519
1190	1190_2	transposase	No	Non-essential	0.107519
1191	1191_0	LPXTG cell wall anchor domain-containing protein	No	Non-essential	0.0268452
1192	1192_0	DUF3953 domain-containing protein	No	Non-essential	0.011047
1193	1193_0	glycoside hydrolase family 95 protein	No	Non-essential	0.00356444
1194	1194_0	thioredoxin-disulfide reductase	Yes	Universal	0.00557419
1195	1195_0	single-stranded DNA-binding protein	No	Non-essential	0.00417009
1196	1196_0	acetyltransferase	No	Non-essential	0.0117231
1197	1197_0	50S ribosomal protein L2	Yes	Universal	6.71e-05
1199	1199_0	hypothetical protein	Yes	Accessory	0.0972677
1200	1200_0	response regulator transcription factor	Yes	Strain-dependent	0.00712538
1201	1201_0	methyltransferase domain-containing protein	No	Non-essential	0.0061119
1202	1202_0	tRNA (adenine-N(1))-methyltransferase	Yes	Strain-dependent	0.0201646
1203	1203_0	50S ribosomal protein L11	Yes	Universal	0.00174529
1204	1204_0	glutamate-5-semialdehyde dehydrogenase	No	Non-essential	0.0112644
1205	1205_0	PTS sugar transporter subunit IIB	No	Non-essential	0.00114547
1206	1206_0	DUF421 domain-containing protein	No	Non-essential	0.11834
1207	1207_0	HlyD family efflux transporter periplasmic adaptor subunit	No	Non-essential	0.0165304
1208	1208_0	glycosyltransferase family 8 protein	No	Non-essential	0.408722
1208	1208_5	glycosyltransferase family 8 protein	No	Non-essential	0.408722
1208	1208_4	glycosyltransferase family 8 protein	No	Non-essential	0.408722
1208	1208_1	glycosyltransferase family 8 protein	No	Non-essential	0.408722
1209	1209_0	bacteriocin-associated integral membrane family protein	No	Non-essential	0.0133727
1210	1210_0	maturase	No	Non-essential	0.0128064
1210	1210_2	reverse transcriptase/maturase	No	Non-essential	0.0128064
1211	1211_0	hypothetical protein	No	Non-essential	0.038965
1212	1212_0	TIGR02206 family membrane protein	No	Non-essential	0.00276432
1213	1213_0	DUF2129 domain-containing protein	No	Non-essential	0.000133547
1214	1214_0	HlyD family secretion protein	No	Non-essential	0.0070209
1215	1215_0	DNA mismatch repair protein MutS	No	Non-essential	0.00330877
1216	1216_0	M20/M25/M40 family metallo-hydrolase	No	Non-essential	0.00812985
1217	1217_0	aldo/keto reductase family oxidoreductase	No	Non-essential	0.00548184
1218	1218_0	hypothetical protein	No	Non-essential	0.0099545
1219	1219_0	site-specific tyrosine recombinase XerD	No	Non-essential	0.00760397
1220	1220_0	unsaturated chondroitin disaccharide hydrolase	No	Non-essential	0.00641397
1221	1221_0	hypothetical protein	No	Non-essential	0.0126507
1222	1222_0	LPXTG-anchored neuraminidase NanA	No	Non-essential	0.0329065
1223	1223_0	30S ribosomal protein S2	Yes	Universal	0.00247493
1224	1224_0	glucose-6-phosphate isomerase	Yes	Strain-dependent	0.00270917
1225	1225_0	phosphoglycerate mutase	Yes	Universal	0.00175458
1226	1226_0	hypothetical protein	No	Non-essential	0.0196463
1227	1227_1	IS1380-like element ISSpn5 family transposase	No	Non-essential	0.011989
1227	1227_0	IS1380-like element ISSpn5 family transposase	No	Non-essential	0.011989
1227	1227_120	IS1380-like element ISSpn5 family transposase	No	Non-essential	0.011989
1227	1227_48	IS1380-like element ISSpn5 family transposase	No	Non-essential	0.011989
1227	1227_137	IS1380-like element ISSpn5 family transposase	No	Non-essential	0.011989
1227	1227_39	IS1380-like element ISSpn5 family transposase	No	Non-essential	0.011989
1227	1227_43	IS1380-like element ISSpn5 family transposase	No	Non-essential	0.011989
1227	1227_21	IS1380-like element ISSpn5 family transposase	No	Non-essential	0.011989
1227	1227_45	IS1380-like element ISSpn5 family transposase	No	Non-essential	0.011989
1227	1227_121	IS1380-like element ISSpn5 family transposase	No	Non-essential	0.011989
1227	1227_26	IS1380-like element ISSpn5 family transposase	No	Non-essential	0.011989
1227	1227_124	IS1380-like element ISSpn5 family transposase	No	Non-essential	0.011989
1227	1227_50	IS1380-like element ISSpn5 family transposase	No	Non-essential	0.011989
1227	1227_28	IS1380-like element ISSpn5 family transposase	No	Non-essential	0.011989
1227	1227_65	IS1380-like element ISSpn5 family transposase	No	Non-essential	0.011989
1227	1227_35	IS1380-like element ISSpn5 family transposase	No	Non-essential	0.011989
1227	1227_42	IS1380-like element ISSpn5 family transposase	No	Non-essential	0.011989
1227	1227_112	IS1380-like element ISSpn5 family transposase	No	Non-essential	0.011989
1227	1227_7	IS1380-like element ISSpn5 family transposase	No	Non-essential	0.011989
1227	1227_25	IS1380-like element ISSpn5 family transposase	No	Non-essential	0.011989
1227	1227_22	IS1380-like element ISSpn5 family transposase	No	Non-essential	0.011989
1227	1227_73	IS1380-like element ISSpn5 family transposase	No	Non-essential	0.011989
1227	1227_8	IS1380-like element ISSpn5 family transposase	No	Non-essential	0.011989
1227	1227_51	IS1380-like element ISSpn5 family transposase	No	Non-essential	0.011989
1227	1227_119	IS1380-like element ISSpn5 family transposase	No	Non-essential	0.011989
1227	1227_12	IS1380-like element ISSpn5 family transposase	No	Non-essential	0.011989
1227	1227_111	IS1380-like element ISSpn5 family transposase	No	Non-essential	0.011989
1227	1227_6	IS1380-like element ISSpn5 family transposase	No	Non-essential	0.011989
1227	1227_20	IS1380-like element ISSpn5 family transposase	No	Non-essential	0.011989
1227	1227_36	IS1380-like element ISSpn5 family transposase	No	Non-essential	0.011989
1227	1227_113	IS1380-like element ISSpn5 family transposase	No	Non-essential	0.011989
1227	1227_24	IS1380-like element ISSpn5 family transposase	No	Non-essential	0.011989
1227	1227_80	IS1380-like element ISSpn5 family transposase	No	Non-essential	0.011989
1227	1227_57	IS1380-like element ISSpn5 family transposase	No	Non-essential	0.011989
1227	1227_60	IS1380-like element ISSpn5 family transposase	No	Non-essential	0.011989
1227	1227_128	IS1380-like element ISSpn5 family transposase	No	Non-essential	0.011989
1227	1227_56	IS1380-like element ISSpn5 family transposase	No	Non-essential	0.011989
1227	1227_76	IS1380-like element ISSpn5 family transposase	No	Non-essential	0.011989
1227	1227_81	IS1380-like element ISSpn5 family transposase	No	Non-essential	0.011989
1227	1227_94	IS1380-like element ISSpn5 family transposase	No	Non-essential	0.011989
1227	1227_19	IS1380-like element ISSpn5 family transposase	No	Non-essential	0.011989
1227	1227_2	IS1380-like element ISSpn5 family transposase	No	Non-essential	0.011989
1227	1227_13	IS1380-like element ISSpn5 family transposase	Yes	Accessory	0.011989
1227	1227_41	IS1380-like element ISSpn5 family transposase	Yes	Accessory	0.011989
1227	1227_34	IS1380-like element ISSpn5 family transposase	No	Non-essential	0.011989
1227	1227_54	IS1380-like element ISSpn5 family transposase	No	Non-essential	0.011989
1227	1227_11	IS1380-like element ISSpn5 family transposase	No	Non-essential	0.011989
1227	1227_4	IS1380-like element ISSpn5 family transposase	No	Non-essential	0.011989
1227	1227_9	IS1380-like element ISSpn5 family transposase	No	Non-essential	0.011989
1227	1227_27	IS1380-like element ISSpn5 family transposase	No	Non-essential	0.011989
1227	1227_29	IS1380-like element ISSpn5 family transposase	No	Non-essential	0.011989
1227	1227_77	IS1380-like element ISSpn5 family transposase	No	Non-essential	0.011989
1227	1227_14	IS1380-like element ISSpn5 family transposase	No	Non-essential	0.011989
1227	1227_89	IS1380-like element ISSpn5 family transposase	No	Non-essential	0.011989
1227	1227_30	IS1380-like element ISSpn5 family transposase	No	Non-essential	0.011989
1227	1227_33	IS1380-like element ISSpn5 family transposase	Yes	Accessory	0.011989
1227	1227_52	IS1380-like element ISSpn5 family transposase	No	Non-essential	0.011989
1227	1227_10	IS1380-like element ISSpn5 family transposase	No	Non-essential	0.011989
1227	1227_3	IS1380-like element ISSpn5 family transposase	No	Non-essential	0.011989
1227	1227_106	IS1380-like element ISSpn5 family transposase	No	Non-essential	0.011989
1227	1227_103	IS1380-like element ISSpn5 family transposase	No	Non-essential	0.011989
1227	1227_107	IS1380-like element ISSpn5 family transposase	No	Non-essential	0.011989
1229	1229_0	30S ribosomal protein S11	Yes	Universal	7.52e-05
1230	1230_0	dihydroorotate dehydrogenase electron transfer subunit	No	Non-essential	0.00773811
1231	1231_0	hypothetical protein	No	Non-essential	0.00206978
1232	1232_0	YhgE/Pip domain-containing protein	No	Non-essential	0.0408763
1233	1233_0	manganese-dependent inorganic pyrophosphatase	Yes	Universal	0.000978813
[truncated: 1,837 more rows]

## Sheet: Ext_data_fig_2b_Diameters_class
Non essential	Universal	Strain-dependent	Accessory
[truncated: 2,979 more rows]

[truncated: 5 more sheets: Ext_data_fig_2b_Log10diameters, Ext_data_fig_2b_Log10dia_ANOVA, Ext_data_fig_2b_Log10dia_Multic, Ext_data_fig_2c_significant, Ext_data_fig_2c_allpvalues]
