# Supplementary material for: A bacterial pan-genome makes gene essentiality strain-dependent and evolvable
Source: Nat Microbiol. 2022 Sep 12;7(10):1580–92. doi: 10.1038/s41564-022-01208-7 (PMC9519441; doi:10.1038/s41564-022-01208-7)
Supplement: Source Data Extended Data Fig. 3 — WGS coverage of genomic region around gene SP_0185 in two different clones. [file 41564_2022_1208_MOESM13_ESM.xlsx]

## Sheet: Ext_data_fig3btop_PG04_SP0185_K
Genome position	Total coverage
173458	415
173459	416
173460	417
173461	395
173462	398
173463	396
173464	393
173465	393
173466	381
173467	387
173468	389
173469	373
173470	378
173471	381
173472	385
173473	388
173474	388
173475	385
173476	384
173477	383
173478	382
173479	370
173480	370
173481	386
173482	407
173483	408
173484	430
173485	441
173486	441
173487	438
173488	438
173489	431
173490	428
173491	427
173492	430
173493	432
173494	436
173495	435
173496	435
173497	438
173498	439
173499	438
173500	438
173501	443
173502	447
173503	451
173504	445
173505	451
173506	451
173507	456
173508	456
173509	456
173510	456
173511	461
173512	464
173513	464
173514	464
173515	464
173516	464
173517	464
173518	460
173519	459
173520	456
173521	458
173522	423
173523	422
173524	422
173525	422
173526	427
173527	430
173528	430
173529	430
173530	431
173531	447
173532	448
173533	455
173534	457
173535	460
173536	466
173537	466
173538	470
173539	471
173540	462
173541	462
173542	456
173543	464
173544	466
173545	462
173546	461
173547	461
173548	459
173549	458
173550	451
173551	452
173552	437
173553	441
173554	452
173555	450
173556	455
173557	453
173558	455
173559	473
173560	477
173561	476
173562	475
173563	477
173564	493
173565	521
173566	520
173567	520
173568	516
173569	525
173570	542
173571	549
173572	550
173573	550
173574	550
173575	547
173576	550
173577	551
173578	551
173579	554
173580	551
173581	567
173582	569
173583	571
173584	572
173585	581
173586	591
173587	601
173588	617
173589	616
173590	602
173591	602
173592	605
173593	620
173594	619
173595	615
173596	620
173597	607
173598	612
173599	613
173600	613
173601	615
173602	619
173603	635
173604	634
173605	630
173606	630
173607	629
173608	645
173609	662
173610	659
173611	649
173612	649
173613	645
173614	650
173615	654
173616	650
173617	647
173618	649
173619	654
173620	654
173621	643
173622	621
173623	620
173624	606
173625	599
173626	608
173627	606
173628	605
173629	599
173630	609
173631	611
173632	595
173633	596
173634	596
173635	606
173636	608
173637	604
173638	604
173639	605
173640	607
173641	612
173642	609
173643	602
173644	603
173645	613
173646	613
173647	610
173648	609
173649	608
173650	611
173651	610
173652	603
173653	601
173654	605
173655	612
173656	614
173657	619
173658	624
173659	624
173660	630
173661	632
173662	632
173663	629
173664	629
173665	631
173666	628
173667	625
173668	627
173669	627
173670	626
173671	610
173672	609
173673	598
173674	604
173675	601
173676	593
173677	592
173678	587
173679	587
173680	586
173681	586
173682	585
173683	578
173684	576
173685	573
173686	577
173687	578
173688	577
173689	581
173690	572
173691	573
173692	578
173693	578
173694	575
173695	573
173696	564
173697	564
173698	568
173699	556
173700	557
173701	557
173702	558
173703	577
173704	565
173705	544
173706	543
173707	541
173708	571
173709	568
173710	556
173711	551
173712	550
173713	550
173714	553
173715	548
173716	548
173717	549
173718	547
173719	542
173720	526
173721	511
173722	524
173723	523
173724	524
173725	507
173726	501
173727	510
173728	499
173729	500
173730	499
173731	501
173732	501
173733	502
173734	504
173735	504
173736	499
173737	495
173738	523
173739	521
173740	524
173741	526
173742	522
173743	511
173744	519
173745	522
173746	522
173747	513
173748	495
173749	484
173750	492
173751	498
173752	493
173753	496
173754	491
173755	494
173756	498
173757	496
173758	495
173759	487
173760	487
173761	485
173762	509
173763	510
173764	502
173765	501
173766	498
173767	505
173768	537
173769	536
173770	525
173771	526
173772	543
173773	542
173774	541
173775	532
173776	529
173777	531
173778	530
173779	526
173780	526
173781	514
173782	515
173783	536
173784	535
173785	519
173786	520
173787	520
173788	520
173789	521
173790	518
173791	519
173792	525
173793	530
173794	525
173795	521
173796	517
173797	513
173798	512
173799	513
173800	507
173801	504
173802	514
173803	519
173804	524
173805	520
173806	520
173807	532
173808	537
173809	539
173810	542
173811	543
173812	544
173813	547
173814	540
173815	546
173816	548
173817	561
173818	561
173819	561
173820	561
173821	561
173822	565
173823	566
173824	564
173825	568
173826	558
173827	577
173828	579
173829	573
173830	573
173831	570
173832	567
173833	579
173834	578
173835	597
173836	595
173837	597
173838	593
173839	593
173840	589
173841	586
173842	586
173843	572
173844	573
173845	575
173846	576
173847	575
173848	539
173849	541
173850	545
173851	545
173852	545
173853	542
173854	544
173855	545
173856	545
173857	547
173858	550
173859	545
173860	543
173861	570
173862	563
173863	561
173864	556
173865	554
173866	556
173867	544
173868	541
173869	543
173870	544
173871	537
173872	534
173873	525
173874	520
173875	518
173876	520
173877	523
173878	512
173879	510
173880	521
173881	538
173882	541
173883	547
173884	541
173885	538
173886	543
173887	546
173888	566
173889	567
173890	557
173891	554
173892	554
173893	580
173894	587
173895	592
173896	592
173897	597
173898	607
173899	608
173900	608
173901	611
173902	587
173903	587
173904	590
173905	588
173906	591
173907	586
173908	551
173909	558
173910	553
173911	553
173912	554
173913	558
173914	563
173915	565
173916	566
173917	565
173918	566
173919	563
173920	561
173921	575
173922	576
173923	566
173924	565
173925	567
173926	569
173927	567
173928	578
173929	578
173930	577
173931	576
173932	568
173933	571
173934	572
173935	572
173936	573
173937	572
173938	575
173939	572
173940	575
173941	574
173942	565
173943	556
173944	555
173945	556
173946	553
173947	542
173948	535
173949	537
173950	539
173951	542
173952	541
173953	538
173954	536
173955	538
173956	540
173957	527
173958	526
173959	527
173960	531
173961	532
173962	529
173963	533
173964	529
173965	526
173966	530
173967	513
173968	511
173969	517
173970	529
173971	530
173972	529
173973	517
173974	518
173975	503
173976	503
173977	499
173978	504
173979	503
173980	527
173981	531
173982	534
173983	535
173984	537
173985	539
173986	541
173987	540
173988	544
173989	542
173990	545
173991	546
173992	548
173993	550
173994	553
173995	553
173996	556
173997	563
173998	568
173999	570
174000	570
174001	552
174002	553
174003	553
174004	563
174005	564
174006	558
174007	556
174008	555
174009	552
174010	554
174011	555
174012	555
174013	554
174014	551
174015	551
174016	553
174017	550
174018	535
174019	547
174020	537
174021	518
174022	516
174023	517
174024	518
174025	517
174026	513
174027	511
174028	490
174029	487
174030	492
174031	493
174032	492
174033	464
174034	461
174035	463
174036	469
174037	464
174038	458
174039	460
174040	461
174041	472
174042	473
174043	473
174044	471
174045	471
174046	482
174047	483
174048	484
174049	491
174050	492
174051	507
174052	501
174053	493
174054	497
174055	500
174056	502
174057	504
174058	502
174059	501
174060	505
174061	493
174062	490
174063	488
174064	498
174065	507
174066	509
174067	509
174068	496
174069	498
174070	498
174071	500
174072	497
174073	489
174074	495
174075	495
174076	500
174077	505
174078	500
174079	516
174080	520
174081	533
174082	534
174083	533
174084	530
174085	529
174086	535
174087	542
174088	546
174089	548
174090	542
174091	543
174092	550
174093	554
174094	554
174095	546
174096	545
174097	547
174098	550
174099	552
174100	551
174101	549
174102	543
174103	542
174104	543
174105	542
174106	536
174107	531
174108	533
174109	532
174110	520
174111	520
174112	521
174113	514
174114	514
174115	523
174116	523
174117	524
174118	518
174119	523
174120	505
174121	502
174122	510
174123	503
174124	506
174125	506
174126	504
174127	506
174128	499
174129	498
174130	499
174131	499
174132	498
174133	507
174134	499
174135	500
174136	505
174137	498
174138	498
174139	498
174140	498
174141	494
174142	494
174143	499
174144	487
174145	486
174146	482
174147	501
174148	501
174149	514
174150	519
174151	519
174152	528
174153	530
174154	540
174155	538
174156	538
174157	551
174158	553
174159	541
174160	548
174161	548
174162	552
174163	546
174164	548
174165	548
174166	546
174167	547
174168	545
174169	551
174170	554
174171	553
174172	563
174173	566
174174	563
174175	562
174176	554
174177	562
174178	554
174179	549
174180	547
174181	534
174182	543
174183	550
174184	548
174185	547
174186	534
174187	540
174188	545
174189	527
174190	525
174191	514
174192	505
174193	511
174194	507
174195	501
174196	501
174197	507
174198	510
174199	514
174200	512
174201	511
174202	526
174203	522
174204	509
174205	520
174206	520
174207	532
174208	540
174209	543
174210	542
174211	541
174212	544
174213	546
174214	540
174215	538
174216	546
174217	552
174218	551
174219	527
174220	523
174221	512
174222	518
174223	522
174224	521
174225	523
174226	520
174227	521
174228	524
174229	522
174230	516
174231	510
174232	530
174233	526
174234	528
174235	528
174236	526
174237	524
174238	520
174239	520
174240	523
174241	527
174242	535
174243	535
174244	536
174245	547
174246	547
174247	551
174248	548
174249	565
174250	567
174251	579
174252	587
174253	587
174254	588
174255	580
174256	581
174257	585
174258	584
174259	594
174260	587
174261	589
174262	576
174263	579
174264	574
174265	569
174266	575
174267	576
174268	578
174269	581
174270	580
174271	583
174272	584
174273	571
174274	567
174275	571
174276	565
174277	565
174278	567
174279	566
174280	568
174281	577
174282	577
174283	573
174284	570
174285	574
174286	581
174287	563
174288	567
174289	557
174290	546
174291	552
174292	551
174293	551
174294	541
174295	538
174296	532
174297	518
174298	516
174299	516
174300	512
174301	510
174302	539
174303	541
174304	542
174305	547
174306	548
174307	543
174308	553
174309	551
174310	560
174311	557
174312	551
174313	556
174314	555
174315	555
174316	554
174317	554
174318	560
174319	564
174320	569
174321	567
174322	555
174323	564
174324	568
174325	568
174326	570
174327	562
174328	559
174329	558
174330	558
174331	555
174332	557
174333	551
174334	551
174335	562
174336	565
174337	558
174338	556
174339	555
174340	558
174341	559
174342	545
174343	540
174344	542
174345	538
174346	542
174347	533
174348	525
174349	522
174350	544
174351	544
174352	541
174353	542
174354	542
174355	549
174356	551
174357	557
174358	557
174359	563
174360	565
174361	577
174362	571
174363	565
174364	572
174365	569
174366	578
174367	570
174368	568
174369	572
174370	574
174371	575
174372	552
174373	556
174374	555
174375	555
174376	555
174377	555
174378	556
174379	558
174380	555
174381	549
174382	539
174383	543
174384	542
174385	531
174386	534
174387	531
174388	537
174389	515
174390	513
174391	498
174392	489
174393	489
174394	494
174395	495
174396	492
174397	488
174398	487
174399	471
174400	464
174401	467
174402	468
174403	463
174404	467
174405	469
174406	463
174407	465
174408	463
174409	463
174410	459
174411	456
174412	474
174413	481
174414	481
174415	477
174416	474
174417	472
174418	469
174419	472
174420	469
174421	459
174422	470
174423	471
174424	475
174425	473
174426	466
174427	464
174428	464
174429	464
174430	464
174431	470
174432	468
174433	468
174434	475
174435	475
174436	477
174437	477
174438	486
174439	490
174440	491
174441	491
174442	471
174443	468
174444	476
174445	478
174446	479
174447	479
174448	469
174449	467
174450	459
174451	466
174452	465
174453	463
174454	465
174455	469
174456	472
174457	469
174458	463
174459	458
174460	454
174461	459
174462	461
174463	454
174464	449
174465	449
174466	448
174467	449
174468	447
174469	452
174470	451
174471	453
174472	448
174473	453
174474	452
174475	451
174476	451
174477	454
174478	452
174479	455
174480	451
174481	453
174482	453
174483	453
174484	451
174485	450
174486	448
174487	453
174488	453
174489	453
174490	434
174491	436
174492	437
174493	434
174494	452
174495	462
174496	464
174497	462
174498	465
174499	463
174500	460
174501	455
174502	458
174503	467
174504	459
174505	461
174506	450
174507	457
174508	461
174509	474
174510	473
174511	472
174512	479
174513	475
174514	476
174515	476
174516	486
174517	486
174518	494
174519	490
174520	490
174521	491
174522	491
174523	490
174524	492
174525	492
174526	490
174527	491
174528	485
174529	483
174530	481
174531	481
174532	480
174533	479
174534	472
174535	470
174536	469
174537	469
174538	469
174539	469
174540	468
174541	469
174542	474
174543	564
174544	559
174545	564
174546	569
174547	569
174548	577
174549	571
174550	569
174551	569
174552	553
174553	554
174554	556
174555	553
174556	552
174557	555
174558	559
174559	551
174560	559
174561	559
174562	551
174563	549
174564	548
174565	548
174566	548
174567	550
174568	550
174569	549
174570	547
174571	536
174572	536
174573	536
174574	531
174575	531
174576	530
174577	531
174578	522
174579	518
174580	510
174581	510
174582	511
174583	512
174584	510
174585	504
174586	502
174587	502
174588	503
174589	508
174590	510
174591	509
174592	511
174593	515
174594	520
174595	519
174596	516
174597	514
174598	515
174599	516
174600	516
174601	508
174602	506
174603	506
174604	506
174605	510
174606	510
174607	507
174608	513
174609	509
174610	510
174611	507
174612	504
174613	495
174614	501
174615	490
174616	489
174617	493
174618	493
174619	488
174620	486
174621	490
174622	492
174623	488
174624	488
174625	482
174626	486
174627	487
174628	496
174629	497
174630	500
174631	498
174632	506
174633	506
174634	486
174635	462
174636	450
174637	458
174638	459
174639	458
174640	493
174641	494
174642	496
174643	488
174644	488
174645	484
174646	481
174647	501
174648	522
174649	511
174650	512
174651	513
174652	513
174653	513
174654	515
174655	517
174656	508
174657	509
174658	511
174659	512
174660	516
174661	515
174662	531
174663	533
174664	532
174665	532
174666	531
174667	531
174668	534
174669	534
174670	533
174671	533
174672	532
174673	536
174674	537
174675	536
174676	537
174677	538
174678	539
174679	542
174680	548
174681	545
174682	539
174683	436
174684	435
174685	457
174686	456
174687	453
174688	447
174689	457
174690	458
174691	459
174692	459
174693	450
174694	437
174695	439
174696	614
174697	631
174698	631
174699	646
174700	638
174701	646
174702	642
174703	645
174704	641
174705	638
174706	650
174707	647
174708	650
174709	652
174710	654
174711	661
174712	652
174713	652
174714	650
174715	654
174716	654
174717	658
174718	655
174719	655
174720	654
174721	653
174722	649
174723	650
174724	647
174725	651
174726	653
174727	654
174728	665
174729	660
174730	649
174731	643
174732	643
174733	645
174734	643
174735	640
174736	638
174737	638
174738	636
174739	637
174740	635
174741	635
174742	635
174743	681
174744	680
174745	680
174746	680
174747	678
174748	677
174749	673
174750	675
174751	676
174752	676
174753	681
174754	677
174755	680
174756	680
174757	676
174758	678
174759	679
174760	678
174761	672
174762	670
174763	673
174764	672
174765	675
174766	671
174767	667
174768	661
174769	664
174770	666
174771	666
174772	656
174773	658
174774	663
174775	670
174776	670
174777	651
174778	651
174779	653
174780	613
174781	614
174782	607
174783	606
174784	614
174785	620
174786	619
174787	595
174788	563
174789	561
174790	568
174791	562
174792	558
174793	574
174794	570
174795	590
174796	590
174797	589
174798	583
174799	588
174800	585
174801	584
174802	571
174803	569
174804	570
174805	576
174806	581
174807	584
174808	584
174809	584
174810	594
174811	599
174812	600
174813	590
174814	587
174815	604
174816	614
174817	618
174818	657
174819	655
174820	650
174821	655
174822	656
174823	655
174824	653
174825	652
174826	656
174827	658
174828	678
174829	673
174830	674
174831	674
174832	680
174833	683
174834	689
174835	691
174836	540
174837	529
174838	524
174839	513
174840	513
174841	506
174842	514
174843	531
174844	533
174845	538
174846	530
174847	531
174848	530
174849	527
174850	524
174851	518
174852	529
174853	529
174854	528
174855	524
174856	525
174857	526
174858	526
174859	535
174860	537
174861	538
174862	541
174863	542
174864	544
174865	537
174866	536
174867	540
174868	528
174869	530
174870	528
174871	528
174872	529
174873	522
174874	528
174875	529
174876	531
174877	530
174878	536
174879	536
174880	536
174881	546
174882	544
174883	494
174884	496
174885	499
174886	507
174887	513
174888	515
174889	514
174890	513
174891	516
174892	517
174893	511
174894	511
174895	509
174896	525
174897	524
174898	529
174899	532
174900	535
174901	540
174902	545
174903	541
174904	543
174905	541
174906	542
174907	545
174908	545
174909	542
174910	539
174911	542
174912	542
174913	544
174914	539
174915	530
174916	532
174917	532
174918	530
174919	527
174920	527
174921	523
174922	525
174923	525
174924	522
174925	528
174926	531
174927	533
174928	539
174929	545
174930	537
174931	537
174932	537
174933	526
174934	536
174935	515
174936	516
174937	516
174938	523
174939	522
174940	522
174941	523
174942	518
174943	519
174944	519
174945	515
174946	507
174947	504
174948	511
174949	512
174950	509
174951	507
174952	510
174953	508
174954	508
174955	494
174956	489
174957	485
174958	451
174959	459
174960	476
174961	476
174962	476
174963	479
174964	482
174965	480
174966	476
174967	474
174968	480
174969	472
174970	497
174971	540
174972	536
174973	541
174974	534
174975	530
174976	530
174977	532
174978	538
174979	536
174980	540
174981	553
174982	549
174983	536
174984	537
174985	533
174986	531
174987	536
174988	541
174989	543
174990	547
174991	547
174992	535
174993	535
174994	538
174995	544
174996	543
174997	537
174998	539
174999	531
175000	532
175001	542
175002	539
175003	565
175004	561
175005	566
175006	570
175007	569
175008	570
175009	581
175010	585
175011	596
175012	602
175013	614
175014	606
175015	622
175016	620
175017	633
175018	628
175019	630
175020	631
175021	625
175022	626
175023	625
175024	621
175025	619
175026	614
175027	625
175028	620
175029	622
175030	620
175031	620
175032	622
175033	622
175034	620
175035	620
175036	609
175037	617
175038	613
175039	611
175040	614
175041	614
175042	625
175043	625
175044	622
175045	625
175046	627
175047	628
175048	630
175049	630
175050	638
175051	637
175052	640
175053	638
175054	641
175055	643
175056	641
175057	642
175058	642
175059	643
175060	652
175061	658
175062	657
175063	655
175064	651
175065	636
175066	632
175067	631
175068	623
175069	617
175070	619
175071	622
175072	623
175073	621
175074	610
175075	610
175076	613
175077	618
175078	619
175079	616
175080	615
175081	617
175082	615
175083	611
175084	617
175085	617
175086	620
175087	619
175088	611
175089	613
175090	615
175091	614
175092	609
175093	609
175094	608
175095	609
175096	604
175097	603
175098	594
175099	605
175100	597
175101	592
175102	595
175103	591
175104	607
175105	606
175106	614
175107	614
175108	585
175109	590
175110	580
175111	555
175112	561
175113	550
175114	549
175115	553
175116	552
175117	555
175118	549
175119	549
175120	548
175121	557
175122	553
175123	548
175124	544
175125	546
175126	565
175127	559
175128	553
175129	553
175130	550
175131	556
175132	558
175133	564
175134	562
175135	559
175136	562
175137	561
175138	561
175139	563
175140	560
175141	554
175142	555
175143	533
175144	542
175145	545
175146	543
175147	544
175148	541
175149	532
175150	528
175151	516
175152	512
175153	500
175154	504
175155	490
175156	513
175157	500
175158	497
175159	498
175160	498
175161	507
175162	505
175163	506
175164	523
175165	523
175166	575
175167	555
175168	556
175169	555
175170	558
175171	559
175172	553
175173	552
175174	563
175175	565
175176	563
175177	552
175178	546
175179	546
175180	555
175181	549
175182	540
175183	538
175184	543
175185	560
175186	559
175187	553
175188	549
175189	549
175190	543
175191	541
175192	539
175193	538
175194	535
175195	538
175196	540
175197	544
175198	545
175199	560
175200	550
175201	546
175202	546
175203	550
175204	555
175205	555
175206	554
175207	562
175208	564
175209	567
175210	561
175211	561
175212	560
175213	557
175214	558
175215	559
175216	555
175217	549
175218	542
175219	547
175220	548
175221	544
175222	544
175223	544
175224	538
175225	538
175226	539
175227	539
175228	538
175229	537
175230	530
175231	533
175232	537
175233	537
175234	536
175235	536
175236	534
175237	538
175238	537
175239	518
175240	518
175241	520
175242	533
175243	536
175244	525
175245	530
175246	522
175247	537
175248	540
175249	534
175250	532
175251	535
175252	542
175253	543
175254	549
175255	550
175256	548
175257	561
175258	559
175259	561
175260	557
175261	539
175262	553
175263	552
175264	558
175265	558
175266	541
175267	540
175268	546
175269	548
175270	555
175271	556
175272	554
175273	552
175274	550
175275	548
175276	547
175277	546
175278	549
175279	552
175280	553
175281	551
175282	552
175283	543
175284	535
175285	529
175286	529
175287	526
175288	533
175289	532
175290	535
175291	536
175292	538
175293	537
175294	540
175295	540
175296	526
175297	526
175298	537
175299	533
175300	533
175301	517
175302	517
175303	515
175304	497
175305	499
175306	446
175307	446
175308	449
175309	447
175310	444
175311	437
175312	438
175313	438
175314	433
175315	430
175316	430
175317	444
175318	444
175319	487
175320	474
175321	477
175322	475
175323	476
175324	476
175325	456
175326	456
175327	457
175328	457
175329	454
175330	450
175331	453
175332	461
175333	469
175334	468
175335	460
175336	464
175337	463
175338	479
175339	461
175340	472
175341	473
175342	472
175343	478
175344	474
175345	474
175346	478
175347	472
175348	470
175349	468
175350	469
175351	467
175352	478
175353	479
175354	478
175355	477
175356	476
175357	486
175358	484
175359	489
175360	489
175361	488
175362	490
175363	492
175364	495
175365	495
175366	493
175367	496
175368	495
175369	493
175370	496
175371	502
175372	498
175373	509
175374	509
175375	512
175376	513
175377	516
175378	518
175379	517
175380	517
175381	517
175382	501
175383	510
175384	501
175385	495
175386	495
175387	481
175388	479
175389	481
175390	481
175391	473
175392	461
175393	459
175394	461
175395	474
175396	478
175397	493
175398	500
175399	504
175400	522
175401	520
175402	515
175403	523
175404	515
175405	524
175406	523
175407	524
175408	521
175409	519
175410	512
175411	500
175412	500
175413	499
175414	498
175415	500
175416	499
175417	499
175418	495
175419	494
175420	492
175421	493
175422	496
175423	495
175424	518
175425	518
175426	515
175427	516
175428	515
175429	520
175430	519
175431	523
175432	515
175433	517
175434	510
175435	516
175436	539
175437	541
175438	530
175439	532
175440	533
175441	538
175442	538
175443	538
175444	541
175445	544
175446	548
175447	551
175448	551
175449	554
175450	571
175451	571
175452	570
175453	570
175454	568
175455	568
175456	566
[truncated: 6,944 more rows]

## Sheet: Ext_data_fig3bbottom_PG16_SP018
Genome position	Total coverage
178032	243
178033	242
178034	244
178035	230
178036	231
178037	230
178038	230
178039	229
178040	225
178041	225
178042	227
178043	219
178044	223
178045	224
178046	226
178047	228
178048	229
178049	231
178050	230
178051	232
178052	234
178053	227
178054	227
178055	234
178056	244
178057	244
178058	256
178059	259
178060	258
178061	260
178062	266
178063	254
178064	257
178065	256
178066	261
178067	261
178068	264
178069	264
178070	264
178071	258
178072	259
178073	257
178074	255
178075	261
178076	262
178077	265
178078	262
178079	264
178080	264
178081	264
178082	265
178083	263
178084	263
178085	264
178086	265
178087	265
178088	265
178089	264
178090	264
178091	265
178092	263
178093	264
178094	265
178095	264
178096	248
178097	247
178098	248
178099	249
178100	249
178101	251
178102	250
178103	250
178104	249
178105	255
178106	254
178107	258
178108	259
178109	261
178110	263
178111	264
178112	265
178113	266
178114	264
178115	264
178116	262
178117	261
178118	260
178119	256
178120	255
178121	253
178122	249
178123	249
178124	248
178125	249
178126	239
178127	245
178128	249
178129	249
178130	257
178131	254
178132	253
178133	267
178134	270
178135	270
178136	268
178137	272
178138	286
178139	299
178140	296
178141	296
178142	293
178143	297
178144	312
178145	315
178146	315
178147	315
178148	313
178149	309
178150	312
178151	312
178152	311
178153	314
178154	311
178155	321
178156	325
178157	325
178158	328
178159	326
178160	328
178161	339
178162	349
178163	349
178164	342
178165	342
178166	346
178167	361
178168	362
178169	361
178170	365
178171	361
178172	364
178173	365
178174	365
178175	364
178176	365
178177	374
178178	375
178179	374
178180	374
178181	378
178182	382
178183	390
178184	390
178185	384
178186	385
178187	382
178188	385
178189	390
178190	391
178191	388
178192	389
178193	390
178194	396
178195	399
178196	391
178197	390
178198	386
178199	387
178200	399
178201	395
178202	388
178203	386
178204	393
178205	393
178206	382
178207	383
178208	383
178209	396
178210	400
178211	401
178212	399
178213	401
178214	402
178215	407
178216	407
178217	406
178218	405
178219	412
178220	412
178221	412
178222	411
178223	411
178224	413
178225	415
178226	413
178227	413
178228	420
178229	423
178230	423
178231	422
178232	425
178233	426
178234	431
178235	431
178236	432
178237	433
178238	434
178239	435
178240	438
178241	438
178242	438
178243	437
178244	438
178245	429
178246	427
178247	422
178248	425
178249	426
178250	422
178251	423
178252	423
178253	423
178254	423
178255	422
178256	419
178257	417
178258	418
178259	416
178260	418
178261	418
178262	417
178263	418
178264	408
178265	406
178266	410
178267	411
178268	409
178269	409
178270	403
178271	404
178272	405
178273	396
178274	397
178275	392
178276	393
178277	401
178278	396
178279	386
178280	386
178281	385
178282	400
178283	394
178284	383
178285	383
178286	382
178287	382
178288	381
178289	378
178290	378
178291	380
178292	380
178293	369
178294	347
178295	339
178296	346
178297	345
178298	341
178299	336
178300	335
178301	332
178302	326
178303	329
178304	325
178305	309
178306	306
178307	303
178308	303
178309	303
178310	300
178311	296
178312	307
178313	306
178314	305
178315	305
178316	302
178317	299
178318	305
178319	307
178320	307
178321	302
178322	294
178323	287
178324	286
178325	290
178326	286
178327	285
178328	283
178329	284
178330	283
178331	284
178332	281
178333	276
178334	271
178335	269
178336	278
178337	278
178338	273
178339	274
178340	271
178341	275
178342	296
178343	294
178344	286
178345	288
178346	294
178347	295
178348	294
178349	283
178350	282
178351	285
178352	287
178353	284
178354	282
178355	275
178356	277
178357	282
178358	283
178359	274
178360	275
178361	276
178362	278
178363	278
178364	277
178365	273
178366	273
178367	273
178368	269
178369	266
178370	265
178371	270
178372	270
178373	270
178374	265
178375	265
178376	266
178377	272
178378	272
178379	269
178380	267
178381	271
178382	274
178383	275
178384	275
178385	279
178386	279
178387	278
178388	277
178389	284
178390	288
178391	295
178392	294
178393	295
178394	294
178395	294
178396	297
178397	299
178398	299
178399	298
178400	295
178401	308
178402	311
178403	310
178404	314
178405	313
178406	312
178407	315
178408	315
178409	325
178410	320
178411	321
178412	320
178413	319
178414	319
178415	319
178416	321
178417	314
178418	316
178419	321
178420	321
178421	320
178422	299
178423	304
178424	310
178425	309
178426	309
178427	307
178428	308
178429	311
178430	315
178431	314
178432	314
178433	308
178434	306
178435	322
178436	317
178437	317
178438	316
178439	315
178440	315
178441	313
178442	308
178443	308
178444	310
178445	311
178446	311
178447	304
178448	300
178449	301
178450	305
178451	308
178452	301
178453	298
178454	305
178455	312
178456	314
178457	316
178458	309
178459	304
178460	306
178461	309
178462	320
178463	319
178464	316
178465	314
178466	314
178467	319
178468	325
178469	330
178470	331
178471	333
178472	340
178473	342
178474	340
178475	340
178476	332
178477	335
178478	339
178479	339
178480	338
178481	334
178482	310
178483	309
178484	313
178485	313
178486	316
178487	316
178488	318
178489	318
178490	318
178491	314
178492	312
178493	307
178494	306
178495	322
178496	322
178497	320
178498	320
178499	320
178500	321
178501	321
178502	324
178503	322
178504	322
178505	325
178506	325
178507	329
178508	330
178509	331
178510	332
178511	326
178512	330
178513	327
178514	329
178515	328
178516	327
178517	324
178518	322
178519	331
178520	332
178521	328
178522	324
178523	324
178524	326
178525	324
178526	323
178527	321
178528	318
178529	315
178530	316
178531	304
178532	304
178533	305
178534	309
178535	309
178536	310
178537	309
178538	307
178539	309
178540	310
178541	299
178542	292
178543	295
178544	300
178545	300
178546	302
178547	298
178548	298
178549	288
178550	288
178551	288
178552	284
178553	284
178554	290
178555	292
178556	292
178557	298
178558	299
178559	297
178560	299
178561	299
178562	302
178563	300
178564	305
178565	307
178566	308
178567	310
178568	311
178569	309
178570	310
178571	313
178572	314
178573	317
178574	318
178575	309
178576	311
178577	312
178578	317
178579	316
178580	315
178581	315
178582	315
178583	315
178584	315
178585	316
178586	313
178587	313
178588	315
178589	313
178590	313
178591	309
178592	301
178593	312
178594	312
178595	307
178596	305
178597	303
178598	304
178599	306
178600	304
178601	308
178602	299
178603	297
178604	305
178605	306
178606	307
178607	302
178608	299
178609	299
178610	304
178611	303
178612	295
178613	302
178614	305
178615	317
178616	315
178617	313
178618	311
178619	309
178620	318
178621	320
178622	321
178623	331
178624	329
178625	339
178626	347
178627	345
178628	349
178629	350
178630	353
178631	354
178632	354
178633	354
178634	355
178635	344
178636	345
178637	343
178638	349
178639	357
178640	355
178641	355
178642	348
178643	349
178644	353
178645	353
178646	352
178647	347
178648	352
178649	352
178650	356
178651	360
178652	355
178653	370
178654	371
178655	379
178656	380
178657	377
178658	376
178659	370
178660	374
178661	375
178662	375
178663	378
178664	374
178665	378
178666	382
178667	384
178668	384
178669	380
178670	377
178671	380
178672	381
178673	381
178674	378
178675	377
178676	371
178677	373
178678	373
178679	370
178680	369
178681	364
178682	366
178683	366
178684	357
178685	357
178686	358
178687	356
178688	357
178689	362
178690	363
178691	364
178692	361
178693	362
178694	356
178695	351
178696	354
178697	352
178698	350
178699	353
178700	350
178701	353
178702	349
178703	344
178704	341
178705	339
178706	339
178707	349
178708	343
178709	342
178710	344
178711	339
178712	345
178713	342
178714	342
178715	344
178716	345
178717	345
178718	340
178719	339
178720	336
178721	343
178722	342
178723	346
178724	347
178725	347
178726	351
178727	352
178728	355
178729	356
178730	354
178731	362
178732	368
178733	357
178734	361
178735	360
178736	360
178737	358
178738	359
178739	359
178740	359
178741	352
178742	352
178743	352
178744	353
178745	354
178746	351
178747	351
178748	349
178749	348
178750	345
178751	347
178752	345
178753	338
178754	336
178755	329
178756	342
178757	346
178758	345
178759	347
178760	338
178761	340
178762	339
178763	325
178764	325
178765	319
178766	304
178767	309
178768	310
178769	307
178770	303
178771	308
178772	308
178773	308
178774	307
178775	306
178776	312
178777	310
178778	306
178779	316
178780	316
178781	320
178782	326
178783	327
178784	327
178785	323
178786	324
178787	326
178788	321
178789	322
178790	331
178791	332
178792	330
178793	306
178794	306
178795	306
178796	309
178797	308
178798	307
178799	306
178800	304
178801	311
178802	312
178803	308
178804	304
178805	301
178806	311
178807	311
178808	314
178809	317
178810	319
178811	317
178812	316
178813	317
178814	318
178815	320
178816	321
178817	320
178818	320
178819	327
178820	327
178821	330
178822	328
178823	336
178824	338
178825	343
178826	344
178827	344
178828	344
178829	342
178830	342
178831	344
178832	343
178833	351
178834	348
178835	347
178836	340
178837	340
178838	341
178839	340
178840	341
178841	342
178842	343
178843	346
178844	346
178845	348
178846	347
178847	334
178848	337
178849	339
178850	337
178851	337
178852	342
178853	338
178854	338
178855	342
178856	341
178857	340
178858	338
178859	338
178860	338
178861	333
178862	335
178863	330
178864	325
178865	330
178866	335
178867	337
178868	332
178869	330
178870	326
178871	323
178872	318
178873	318
178874	316
178875	315
178876	326
178877	325
178878	323
178879	322
178880	323
178881	322
178882	325
178883	326
178884	322
178885	320
178886	322
178887	322
178888	320
178889	318
178890	319
178891	320
178892	318
178893	320
178894	321
178895	318
178896	305
178897	312
178898	309
178899	308
178900	308
178901	305
178902	308
178903	307
178904	307
178905	307
178906	308
178907	306
178908	308
178909	318
178910	317
178911	312
178912	314
178913	313
178914	314
178915	314
178916	307
178917	307
178918	306
178919	307
178920	308
178921	302
178922	296
178923	295
178924	298
178925	298
178926	297
178927	295
178928	293
178929	299
178930	297
178931	300
178932	300
178933	299
178934	299
178935	302
178936	299
178937	299
178938	305
178939	307
178940	312
178941	307
178942	307
178943	309
178944	309
178945	309
178946	296
178947	303
178948	301
178949	298
178950	295
178951	296
178952	297
178953	296
178954	295
178955	293
178956	290
178957	290
178958	291
178959	285
178960	284
178961	279
178962	278
178963	267
178964	263
178965	257
178966	257
178967	256
178968	256
178969	254
178970	255
178971	251
178972	251
178973	241
178974	241
178975	247
178976	251
178977	249
178978	257
178979	256
178980	252
178981	251
178982	250
178983	249
178984	248
178985	247
178986	269
178987	271
178988	272
178989	270
178990	268
178991	265
178992	256
178993	256
178994	256
178995	254
178996	263
178997	263
178998	269
178999	272
179000	273
179001	271
179002	270
179003	272
179004	273
179005	276
179006	277
179007	279
179008	285
179009	284
179010	287
179011	285
179012	290
179013	292
179014	289
179015	290
179016	287
179017	286
179018	295
179019	300
179020	301
179021	303
179022	302
179023	300
179024	305
179025	307
179026	306
179027	303
179028	303
179029	301
179030	304
179031	305
179032	307
179033	305
179034	302
179035	305
179036	307
179037	303
179038	302
179039	300
179040	300
179041	301
179042	298
179043	302
179044	305
179045	304
179046	301
179047	300
179048	300
179049	296
179050	296
179051	296
179052	293
179053	295
179054	292
179055	293
179056	293
179057	290
179058	288
179059	290
179060	295
179061	296
179062	299
179063	300
179064	297
179065	299
179066	299
179067	301
179068	317
179069	313
179070	317
179071	318
179072	319
179073	321
179074	320
179075	317
179076	318
179077	322
179078	316
179079	314
179080	306
179081	310
179082	311
179083	311
179084	312
179085	316
179086	323
179087	318
179088	320
179089	321
179090	323
179091	321
179092	334
179093	335
179094	332
179095	333
179096	338
179097	336
179098	338
179099	340
179100	339
179101	339
179102	339
179103	339
179104	340
179105	341
179106	339
179107	338
179108	334
179109	334
179110	336
179111	336
179112	336
179113	336
179114	333
179115	329
179116	330
179117	383
179118	375
179119	376
179120	381
179121	393
179122	402
179123	401
179124	402
179125	403
179126	384
179127	385
179128	390
179129	387
179130	388
179131	392
179132	396
179133	393
179134	398
179135	397
179136	393
179137	393
179138	388
179139	387
179140	383
179141	385
179142	387
179143	385
179144	382
179145	379
179146	379
179147	380
179148	376
179149	377
179150	373
179151	372
179152	366
179153	367
179154	364
179155	363
179156	362
179157	362
179158	359
179159	359
179160	359
179161	358
179162	358
179163	363
179164	360
179165	358
179166	357
179167	356
179168	358
179169	361
179170	363
179171	362
179172	362
179173	363
179174	362
179175	353
179176	354
179177	356
179178	357
179179	363
179180	362
179181	362
179182	364
179183	360
179184	358
179185	358
179186	354
179187	352
179188	358
179189	355
179190	356
179191	358
179192	358
179193	356
179194	354
179195	359
179196	360
179197	361
179198	362
179199	358
179200	355
179201	354
179202	357
179203	356
179204	359
179205	360
179206	363
179207	365
179208	342
179209	330
179210	323
179211	334
179212	335
179213	335
179214	340
179215	340
179216	344
179217	342
179218	342
179219	335
179220	328
179221	336
179222	351
179223	349
179224	347
179225	345
179226	342
179227	343
179228	341
179229	341
179230	337
179231	341
179232	332
179233	332
179234	335
179235	334
179236	344
179237	349
179238	349
179239	348
179240	349
179241	349
179242	352
179243	354
179244	354
179245	354
179246	354
179247	359
179248	361
179249	360
179250	360
179251	360
179252	361
179253	366
179254	368
179255	367
179256	363
179257	294
179258	293
179259	320
179260	319
179261	312
179262	304
179263	310
179264	312
179265	315
179266	313
179267	312
179268	292
179269	294
179270	408
179271	419
179272	420
179273	434
179274	431
179275	440
179276	438
179277	439
179278	439
179279	438
179280	445
179281	445
179282	448
179283	448
179284	450
179285	451
179286	445
179287	444
179288	445
179289	445
179290	446
179291	447
179292	447
179293	446
179294	445
179295	444
179296	442
179297	445
179298	445
179299	449
179300	452
179301	453
179302	457
179303	450
179304	447
179305	448
179306	450
179307	456
179308	455
179309	451
179310	449
179311	451
179312	459
179313	461
179314	461
179315	461
179316	460
179317	471
179318	470
179319	466
179320	466
179321	465
179322	462
179323	460
179324	469
179325	469
179326	470
179327	473
179328	467
179329	472
179330	473
179331	475
179332	476
179333	475
179334	476
179335	472
179336	471
179337	476
179338	478
179339	475
179340	476
179341	477
179342	478
179343	479
179344	475
179345	475
179346	470
179347	468
179348	470
179349	477
179350	478
179351	463
179352	460
179353	459
179354	452
179355	450
179356	446
179357	446
179358	454
179359	459
179360	458
179361	449
179362	432
179363	431
179364	440
179365	438
179366	435
179367	442
179368	442
179369	450
179370	450
179371	443
179372	442
179373	446
179374	446
179375	446
179376	427
179377	422
179378	423
179379	430
179380	430
179381	439
179382	437
179383	436
179384	445
179385	446
179386	449
179387	432
179388	431
179389	448
179390	453
179391	457
179392	486
179393	480
179394	475
179395	483
179396	485
179397	485
179398	481
179399	478
179400	482
179401	479
179402	487
179403	481
179404	479
179405	481
179406	490
179407	491
179408	492
179409	493
179410	405
179411	399
179412	401
179413	386
179414	386
179415	383
179416	394
179417	393
179418	392
179419	395
179420	390
179421	389
179422	387
179423	387
179424	385
179425	385
179426	385
179427	386
179428	385
179429	384
179430	383
179431	387
179432	387
179433	392
179434	392
179435	392
179436	394
179437	390
179438	393
179439	392
179440	387
179441	390
179442	387
179443	392
179444	389
179445	387
179446	387
179447	381
179448	384
179449	388
179450	393
179451	390
179452	392
179453	392
179454	392
179455	396
179456	394
179457	379
179458	379
179459	383
179460	387
179461	393
179462	395
179463	394
179464	388
179465	387
179466	385
179467	381
179468	383
179469	379
179470	406
179471	402
179472	405
179473	408
179474	409
179475	409
179476	409
179477	403
179478	402
179479	404
179480	404
179481	404
179482	400
179483	398
179484	399
179485	400
179486	401
179487	401
179488	397
179489	392
179490	393
179491	395
179492	399
179493	398
179494	399
179495	399
179496	399
179497	399
179498	394
179499	397
179500	402
179501	400
179502	410
179503	412
179504	400
179505	403
179506	403
179507	397
179508	403
179509	398
179510	398
179511	399
179512	398
179513	402
179514	404
179515	405
179516	401
179517	402
179518	400
179519	394
179520	393
179521	382
179522	384
179523	384
179524	379
179525	383
179526	381
179527	383
179528	383
179529	369
179530	369
179531	362
179532	324
179533	326
179534	338
179535	335
179536	334
179537	336
179538	338
179539	337
179540	336
179541	335
179542	335
179543	324
179544	330
179545	351
179546	345
179547	346
179548	346
179549	348
179550	348
179551	352
179552	348
179553	348
179554	348
179555	354
179556	347
179557	346
179558	346
179559	346
179560	346
179561	349
179562	354
179563	360
179564	367
179565	369
179566	369
179567	369
179568	371
179569	374
179570	373
179571	368
179572	376
179573	372
179574	372
179575	382
179576	380
179577	386
179578	383
179579	385
179580	394
179581	393
179582	394
179583	400
179584	406
179585	412
179586	418
179587	425
179588	418
179589	429
179590	428
179591	437
179592	430
179593	430
179594	430
179595	428
179596	429
179597	430
179598	431
179599	428
179600	429
179601	433
179602	430
179603	436
179604	436
179605	439
179606	444
179607	443
179608	440
179609	438
179610	417
179611	419
179612	416
179613	412
179614	416
179615	418
179616	422
179617	422
179618	430
179619	434
179620	433
179621	435
179622	440
179623	444
179624	446
179625	453
179626	451
179627	454
179628	455
179629	456
179630	455
179631	454
179632	447
179633	446
179634	452
179635	452
179636	452
179637	450
179638	445
179639	438
179640	437
179641	437
179642	431
179643	429
179644	429
179645	429
179646	430
179647	431
179648	425
179649	420
179650	421
179651	426
179652	427
179653	423
179654	421
179655	421
179656	421
179657	419
179658	421
179659	421
179660	423
179661	425
179662	423
179663	421
179664	420
179665	420
179666	419
179667	417
179668	416
179669	416
179670	407
179671	406
179672	392
179673	405
179674	402
179675	403
179676	407
179677	406
179678	419
179679	421
179680	419
179681	418
179682	407
179683	401
179684	405
179685	393
179686	399
179687	393
179688	395
179689	400
179690	401
179691	399
179692	401
179693	400
179694	401
179695	413
179696	410
179697	406
179698	404
179699	401
179700	409
179701	407
179702	401
179703	399
179704	394
179705	397
179706	397
179707	401
179708	398
179709	400
179710	401
179711	401
179712	397
179713	394
179714	394
179715	390
179716	394
179717	388
179718	396
179719	402
179720	404
179721	409
179722	409
179723	401
179724	394
179725	388
179726	389
179727	380
179728	378
179729	370
179730	387
179731	382
179732	389
179733	390
179734	391
179735	398
179736	397
179737	399
179738	403
179739	406
179740	442
179741	430
179742	430
179743	430
179744	430
179745	428
179746	420
179747	419
179748	431
179749	434
179750	436
179751	434
179752	433
179753	432
179754	435
179755	431
179756	425
179757	421
179758	415
179759	424
179760	423
179761	418
179762	413
179763	413
179764	407
179765	400
179766	401
179767	399
179768	400
179769	403
179770	403
179771	403
179772	404
179773	417
179774	410
179775	405
179776	408
179777	413
179778	419
179779	417
179780	415
179781	418
179782	417
179783	418
179784	418
179785	413
179786	412
179787	411
179788	414
179789	414
179790	413
179791	409
179792	404
179793	405
179794	405
179795	404
179796	404
179797	406
179798	402
179799	402
179800	402
179801	401
179802	401
179803	403
179804	403
179805	402
179806	406
179807	406
179808	405
179809	403
179810	401
179811	413
179812	413
179813	397
179814	398
179815	395
179816	397
179817	398
179818	383
179819	383
179820	386
179821	402
179822	403
179823	399
179824	392
179825	394
179826	388
179827	388
179828	388
179829	379
179830	377
179831	391
179832	389
179833	395
179834	394
179835	379
179836	392
179837	392
179838	392
179839	393
179840	387
179841	387
179842	390
179843	387
179844	394
179845	393
179846	393
179847	387
179848	387
179849	386
179850	387
179851	384
179852	383
179853	382
179854	386
179855	388
179856	388
179857	381
179858	374
179859	370
179860	369
179861	370
179862	372
179863	372
179864	374
179865	376
179866	374
179867	374
179868	374
179869	371
179870	362
179871	363
179872	364
179873	361
179874	360
179875	349
179876	349
179877	349
179878	345
179879	349
179880	312
179881	313
179882	315
179883	314
179884	312
179885	312
179886	312
179887	312
179888	304
179889	301
179890	300
179891	300
179892	300
179893	322
179894	315
179895	316
179896	316
179897	316
179898	317
179899	303
179900	303
179901	303
179902	302
179903	299
179904	297
179905	298
179906	302
179907	304
179908	302
179909	299
179910	299
179911	300
179912	308
179913	295
179914	306
179915	306
179916	304
179917	301
179918	295
179919	297
179920	298
179921	295
179922	295
179923	296
179924	296
179925	296
179926	307
179927	303
179928	300
179929	301
179930	300
179931	300
179932	298
179933	300
179934	299
179935	301
179936	304
179937	304
179938	304
179939	304
179940	303
179941	303
179942	302
179943	298
179944	298
179945	297
179946	294
179947	297
179948	297
179949	305
179950	308
179951	300
179952	300
179953	300
179954	302
179955	303
179956	294
179957	294
179958	292
179959	290
179960	291
179961	272
179962	271
179963	272
179964	278
179965	277
179966	275
179967	272
179968	272
179969	277
179970	276
179971	281
179972	285
179973	288
179974	298
179975	298
179976	293
179977	298
179978	297
179979	301
179980	301
179981	300
179982	296
179983	298
179984	295
179985	292
179986	292
179987	292
179988	292
179989	292
179990	291
179991	291
179992	288
179993	287
179994	282
179995	281
179996	278
179997	277
179998	286
179999	286
180000	286
180001	285
180002	284
180003	292
180004	290
180005	289
180006	286
180007	286
180008	285
180009	287
180010	315
180011	314
180012	313
180013	316
180014	316
180015	320
180016	320
180017	324
180018	324
180019	323
180020	325
180021	340
180022	340
180023	340
180024	349
180025	347
180026	348
180027	348
180028	347
180029	345
180030	344
[truncated: 6,944 more rows]
