# Supplementary material for: A bacterial pan-genome makes gene essentiality strain-dependent and evolvable
Source: Nat Microbiol. 2022 Sep 12;7(10):1580–92. doi: 10.1038/s41564-022-01208-7 (PMC9519441; doi:10.1038/s41564-022-01208-7)
Supplement: Source Data Extended Data Fig. 4 — Growth curves data. Acetate-labelling TLC blot. [file 41564_2022_1208_MOESM14_ESM.zip]

Archive with 4 entries (4 files):
- Source_ext_data_fig_4.xlsx
- __MACOSX/._Source_ext_data_fig_4.xlsx
- TLC_blot.pdf
- __MACOSX/._TLC_blot.pdf
