# Supplementary material for: A bacterial pan-genome makes gene essentiality strain-dependent and evolvable
Source: Nat Microbiol. 2022 Sep 12;7(10):1580–92. doi: 10.1038/s41564-022-01208-7 (PMC9519441; doi:10.1038/s41564-022-01208-7)
Supplement: Source Data Extended Data Fig. 4 — Growth curves data. Acetate-labelling TLC blot. [file 41564_2022_1208_MOESM14_ESM.zip › Source_ext_data_fig_4.xlsx]

## Sheet: Uracil
Time (h)	PG04	PG04	PG04	PG04-SP1603	PG04-SP1603	PG04-SP1603	PG27	PG27	PG27	PG27-SP1603	PG27-SP1603	PG27-SP1603	TIGR4	TIGR4	TIGR4	TIGR4-SP1603	TIGR4-SP1603	TIGR4-SP1603	PG04-Uracil	PG04-Uracil	PG04-Uracil	PG04-SP1603-Uracil	PG04-SP1603-Uracil	PG04-SP1603-Uracil	PG27-Uracil	PG27-Uracil	PG27-Uracil	PG27-SP1603-Uracil	PG27-SP1603-Uracil	PG27-SP1603-Uracil	TIGR4-Uracil	TIGR4-Uracil	TIGR4-Uracil	TIGR4-SP1603-Uracil	TIGR4-SP1603-Uracil	TIGR4-SP1603-Uracil
0	0.089	0.09	0.096	0.086	0.114	0.224	0.085	0.212	0.273	0.099	0.105	0.21	0.104	0.11	0.116	0.085	0.108	0.103	0.106	0.105	0.107	0.261	0.269	0.206	0.287	0.264	0.251	0.262	0.248	0.197	0.254	0.239	0.179	0.097	0.098	0.098
0.5	0.115	0.127	0.117	0.12	0.131	0.129	0.106	0.121	0.117	0.106	0.117	0.12	0.109	0.121	0.12	0.087	0.115	0.113	0.132	0.129	0.126	0.122	0.126	0.126	0.114	0.115	0.117	0.117	0.118	0.117	0.125	0.121	0.121	0.111	0.114	0.112
1	0.127	0.14	0.132	0.119	0.13	0.128	0.121	0.133	0.131	0.113	0.121	0.124	0.119	0.13	0.129	0.093	0.122	0.118	0.145	0.142	0.141	0.12	0.123	0.123	0.128	0.13	0.13	0.122	0.124	0.12	0.135	0.128	0.13	0.116	0.119	0.117
1.5	0.159	0.169	0.164	0.12	0.131	0.13	0.143	0.157	0.157	0.115	0.125	0.128	0.132	0.144	0.148	0.105	0.132	0.131	0.178	0.175	0.173	0.123	0.125	0.125	0.157	0.159	0.159	0.132	0.133	0.129	0.149	0.146	0.142	0.129	0.131	0.131
2	0.219	0.229	0.223	0.119	0.13	0.13	0.198	0.211	0.213	0.124	0.133	0.136	0.164	0.176	0.177	0.126	0.157	0.157	0.237	0.237	0.232	0.123	0.124	0.125	0.206	0.207	0.208	0.15	0.147	0.146	0.18	0.168	0.168	0.153	0.155	0.156
2.5	0.358	0.372	0.353	0.128	0.137	0.135	0.312	0.322	0.311	0.14	0.152	0.152	0.218	0.252	0.253	0.171	0.198	0.198	0.381	0.376	0.377	0.131	0.131	0.132	0.318	0.32	0.322	0.185	0.184	0.179	0.251	0.24	0.238	0.197	0.195	0.199
3	0.588	0.602	0.547	0.133	0.143	0.141	0.513	0.519	0.482	0.17	0.184	0.181	0.328	0.369	0.394	0.256	0.286	0.278	0.624	0.651	0.618	0.138	0.138	0.141	0.493	0.501	0.522	0.243	0.237	0.234	0.387	0.363	0.37	0.273	0.269	0.275
3.5	0.64	0.674	0.691	0.146	0.157	0.154	0.629	0.661	0.625	0.214	0.232	0.233	0.495	0.553	0.572	0.399	0.416	0.41	0.66	0.67	0.667	0.154	0.154	0.154	0.635	0.638	0.698	0.298	0.284	0.284	0.55	0.529	0.544	0.4	0.39	0.406
4	0.627	0.647	0.64	0.163	0.174	0.172	0.627	0.661	0.637	0.278	0.294	0.303	0.55	0.628	0.636	0.551	0.559	0.545	0.655	0.661	0.646	0.179	0.177	0.18	0.669	0.652	0.68	0.386	0.338	0.345	0.625	0.587	0.607	0.539	0.532	0.552
4.5	0.678	0.685	0.668	0.188	0.2	0.201	0.698	0.699	0.678	0.37	0.379	0.387	0.593	0.652	0.659	0.647	0.63	0.634	0.681	0.7	0.686	0.228	0.224	0.223	0.733	0.687	0.699	0.495	0.429	0.436	0.642	0.623	0.638	0.598	0.581	0.598
5	0.725	0.731	0.703	0.227	0.248	0.249	0.742	0.723	0.703	0.554	0.559	0.534	0.666	0.674	0.667	0.706	0.685	0.699	0.708	0.727	0.718	0.306	0.304	0.299	0.764	0.714	0.72	0.617	0.554	0.565	0.656	0.649	0.646	0.677	0.623	0.648
5.5	0.76	0.757	0.722	0.295	0.324	0.328	0.763	0.736	0.715	0.605	0.646	0.646	0.732	0.712	0.697	0.711	0.717	0.702	0.728	0.749	0.738	0.432	0.431	0.42	0.774	0.73	0.734	0.639	0.583	0.594	0.688	0.677	0.675	0.692	0.652	0.677
6	0.777	0.772	0.734	0.397	0.438	0.44	0.775	0.745	0.725	0.656	0.679	0.668	0.756	0.731	0.714	0.713	0.739	0.702	0.741	0.762	0.749	0.579	0.58	0.569	0.782	0.739	0.741	0.64	0.595	0.614	0.706	0.696	0.703	0.712	0.647	0.676
6.5	0.786	0.78	0.744	0.527	0.568	0.568	0.778	0.745	0.726	0.709	0.728	0.705	0.77	0.737	0.716	0.739	0.769	0.733	0.751	0.771	0.761	0.649	0.645	0.641	0.788	0.745	0.748	0.653	0.635	0.655	0.713	0.703	0.714	0.753	0.693	0.705
7	0.795	0.787	0.751	0.602	0.629	0.636	0.783	0.745	0.726	0.747	0.759	0.733	0.78	0.738	0.717	0.749	0.785	0.75	0.761	0.78	0.772	0.66	0.652	0.649	0.79	0.747	0.752	0.671	0.666	0.688	0.716	0.705	0.717	0.765	0.715	0.728
7.5	0.804	0.794	0.759	0.618	0.656	0.646	0.781	0.741	0.722	0.77	0.771	0.749	0.787	0.734	0.716	0.753	0.795	0.753	0.767	0.789	0.782	0.648	0.64	0.657	0.79	0.748	0.754	0.682	0.686	0.704	0.716	0.706	0.72	0.773	0.725	0.735
8	0.811	0.801	0.766	0.609	0.665	0.628	0.776	0.737	0.72	0.785	0.779	0.757	0.784	0.699	0.685	0.754	0.799	0.753	0.775	0.798	0.793	0.653	0.639	0.642	0.788	0.747	0.752	0.69	0.696	0.713	0.715	0.707	0.727	0.779	0.728	0.736
8.5	0.784	0.785	0.752	0.579	0.645	0.618	0.751	0.721	0.706	0.782	0.775	0.753	0.729	0.627	0.617	0.752	0.796	0.748	0.76	0.782	0.781	0.623	0.622	0.627	0.772	0.736	0.738	0.685	0.694	0.709	0.664	0.671	0.717	0.774	0.728	0.734
9	0.81	0.8	0.765	0.575	0.636	0.615	0.758	0.693	0.68	0.809	0.784	0.76	0.661	0.543	0.525	0.757	0.802	0.75	0.775	0.797	0.795	0.613	0.627	0.635	0.749	0.738	0.742	0.689	0.699	0.713	0.602	0.616	0.676	0.785	0.74	0.751
9.5	0.816	0.802	0.766	0.556	0.617	0.602	0.73	0.614	0.607	0.81	0.787	0.762	0.558	0.448	0.434	0.753	0.805	0.758	0.776	0.797	0.795	0.614	0.631	0.647	0.68	0.723	0.734	0.688	0.699	0.714	0.502	0.516	0.613	0.784	0.741	0.751
10	0.818	0.804	0.767	0.556	0.605	0.596	0.66	0.49	0.501	0.817	0.794	0.766	0.454	0.385	0.375	0.755	0.805	0.757	0.776	0.796	0.794	0.62	0.637	0.658	0.553	0.673	0.709	0.687	0.699	0.716	0.417	0.417	0.518	0.795	0.745	0.758
10.5	0.815	0.805	0.766	0.57	0.605	0.596	0.536	0.446	0.46	0.824	0.801	0.77	0.387	0.353	0.343	0.754	0.803	0.755	0.775	0.797	0.795	0.626	0.642	0.667	0.469	0.57	0.645	0.688	0.701	0.718	0.366	0.358	0.427	0.798	0.747	0.759
11	0.811	0.802	0.762	0.596	0.605	0.595	0.47	0.42	0.435	0.83	0.806	0.774	0.351	0.332	0.324	0.753	0.799	0.753	0.772	0.795	0.792	0.629	0.643	0.673	0.439	0.472	0.518	0.689	0.703	0.72	0.337	0.328	0.368	0.794	0.748	0.761
11.5	0.806	0.801	0.762	0.613	0.605	0.597	0.442	0.395	0.409	0.833	0.811	0.777	0.333	0.317	0.31	0.752	0.797	0.753	0.773	0.794	0.791	0.631	0.642	0.678	0.417	0.433	0.448	0.691	0.705	0.724	0.321	0.31	0.337	0.796	0.749	0.764
12	0.808	0.801	0.76	0.628	0.604	0.598	0.422	0.369	0.383	0.839	0.818	0.783	0.322	0.308	0.301	0.751	0.796	0.753	0.77	0.793	0.789	0.632	0.639	0.68	0.396	0.41	0.419	0.695	0.71	0.729	0.31	0.3	0.32	0.798	0.751	0.767

## Sheet: Cytidine
Time (h)	PG04	PG04	PG04	PG04-SP1603	PG04-SP1603	PG04-SP1603	PG27	PG27	PG27	PG27-SP1603	PG27-SP1603	PG27-SP1603	TIGR4	TIGR4	TIGR4	TIGR4-SP1603	TIGR4-SP1603	TIGR4-SP1603	PG04-Cytidine	PG04-Cytidine	PG04-Cytidine	PG04-SP1603-Cytidine	PG04-SP1603-Cytidine	PG04-SP1603-Cytidine	PG27-Cytidine	PG27-Cytidine	PG27-Cytidine	PG27-SP1603-Cytidine	PG27-SP1603-Cytidine	PG27-SP1603-Cytidine	TIGR4-Cytidine	TIGR4-Cytidine	TIGR4-Cytidine	TIGR4-SP1603-Cytidine	TIGR4-SP1603-Cytidine	TIGR4-SP1603-Cytidine
0	0.086	0.089	0.092	0.088	0.112	0.117	0.083	0.21	0.258	0.089	0.106	0.215	0.099	0.102	0.151	0.085	0.104	0.1	0.102	0.104	0.107	0.231	0.224	0.143	0.271	0.247	0.231	0.259	0.227	0.155	0.245	0.244	0.186	0.097	0.098	0.104
0.5	0.107	0.132	0.131	0.115	0.125	0.123	0.101	0.122	0.121	0.1	0.119	0.114	0.106	0.112	0.115	0.087	0.109	0.107	0.125	0.125	0.123	0.123	0.122	0.119	0.115	0.116	0.112	0.116	0.115	0.115	0.118	0.121	0.118	0.108	0.11	0.115
1	0.129	0.15	0.137	0.117	0.125	0.121	0.119	0.135	0.135	0.106	0.122	0.118	0.117	0.122	0.125	0.093	0.116	0.113	0.134	0.132	0.131	0.122	0.12	0.118	0.127	0.13	0.124	0.12	0.12	0.119	0.126	0.13	0.126	0.114	0.117	0.123
1.5	0.156	0.182	0.171	0.118	0.128	0.124	0.146	0.162	0.163	0.112	0.127	0.122	0.136	0.144	0.141	0.105	0.13	0.125	0.17	0.165	0.164	0.123	0.12	0.118	0.151	0.151	0.145	0.124	0.124	0.123	0.142	0.145	0.137	0.129	0.129	0.133
2	0.218	0.248	0.225	0.122	0.129	0.127	0.2	0.21	0.21	0.119	0.133	0.128	0.174	0.175	0.17	0.126	0.151	0.149	0.231	0.232	0.227	0.126	0.124	0.121	0.203	0.206	0.193	0.128	0.131	0.128	0.171	0.175	0.165	0.155	0.149	0.153
2.5	0.359	0.376	0.361	0.125	0.134	0.13	0.311	0.314	0.315	0.131	0.145	0.142	0.249	0.255	0.237	0.173	0.193	0.187	0.402	0.358	0.372	0.129	0.127	0.125	0.324	0.311	0.293	0.139	0.14	0.137	0.254	0.25	0.24	0.201	0.189	0.197
3	0.552	0.555	0.545	0.131	0.139	0.135	0.529	0.536	0.511	0.154	0.169	0.167	0.369	0.401	0.376	0.258	0.259	0.258	0.556	0.536	0.569	0.138	0.136	0.133	0.537	0.504	0.482	0.156	0.164	0.155	0.404	0.396	0.38	0.289	0.267	0.282
3.5	0.574	0.577	0.562	0.142	0.15	0.148	0.593	0.647	0.613	0.191	0.204	0.206	0.518	0.559	0.528	0.404	0.38	0.385	0.57	0.581	0.582	0.151	0.148	0.145	0.615	0.611	0.618	0.191	0.198	0.186	0.56	0.542	0.543	0.435	0.397	0.424
4	0.561	0.569	0.549	0.158	0.167	0.164	0.584	0.631	0.608	0.242	0.258	0.255	0.561	0.581	0.577	0.544	0.504	0.498	0.571	0.566	0.545	0.173	0.17	0.165	0.612	0.611	0.633	0.237	0.246	0.23	0.618	0.595	0.601	0.551	0.52	0.536
4.5	0.56	0.591	0.536	0.185	0.195	0.189	0.62	0.64	0.628	0.317	0.334	0.32	0.583	0.62	0.619	0.595	0.543	0.539	0.568	0.562	0.54	0.214	0.207	0.198	0.658	0.625	0.646	0.298	0.312	0.305	0.623	0.624	0.613	0.595	0.542	0.561
5	0.622	0.656	0.589	0.231	0.239	0.233	0.677	0.67	0.654	0.474	0.48	0.45	0.603	0.611	0.613	0.634	0.577	0.559	0.603	0.619	0.59	0.267	0.265	0.256	0.711	0.661	0.67	0.411	0.426	0.409	0.621	0.639	0.61	0.607	0.548	0.568
5.5	0.664	0.701	0.634	0.295	0.308	0.3	0.71	0.691	0.67	0.548	0.573	0.567	0.673	0.636	0.629	0.641	0.639	0.592	0.638	0.665	0.64	0.308	0.357	0.343	0.737	0.684	0.692	0.532	0.547	0.53	0.603	0.623	0.588	0.617	0.558	0.57
6	0.693	0.726	0.665	0.404	0.42	0.403	0.733	0.706	0.683	0.545	0.584	0.575	0.714	0.674	0.653	0.648	0.664	0.605	0.668	0.692	0.67	0.409	0.493	0.473	0.753	0.702	0.706	0.549	0.57	0.559	0.635	0.639	0.63	0.63	0.567	0.586
6.5	0.709	0.735	0.683	0.526	0.541	0.535	0.748	0.711	0.69	0.56	0.594	0.589	0.727	0.688	0.665	0.665	0.689	0.638	0.683	0.709	0.692	0.467	0.575	0.574	0.763	0.71	0.713	0.558	0.575	0.551	0.648	0.649	0.645	0.673	0.59	0.6
7	0.726	0.754	0.697	0.579	0.612	0.615	0.756	0.71	0.69	0.601	0.644	0.624	0.734	0.692	0.668	0.692	0.716	0.674	0.699	0.727	0.71	0.479	0.589	0.585	0.769	0.717	0.718	0.582	0.603	0.587	0.652	0.655	0.652	0.697	0.634	0.635
7.5	0.73	0.752	0.705	0.583	0.618	0.626	0.756	0.707	0.687	0.65	0.689	0.66	0.743	0.69	0.668	0.702	0.724	0.684	0.71	0.737	0.721	0.511	0.595	0.611	0.767	0.717	0.716	0.615	0.641	0.63	0.655	0.654	0.656	0.709	0.656	0.663
8	0.711	0.721	0.697	0.555	0.588	0.596	0.739	0.696	0.678	0.677	0.71	0.683	0.738	0.68	0.661	0.705	0.728	0.684	0.709	0.732	0.722	0.5	0.583	0.617	0.759	0.707	0.707	0.641	0.668	0.663	0.65	0.652	0.655	0.711	0.661	0.67
8.5	0.738	0.76	0.714	0.552	0.577	0.581	0.748	0.702	0.684	0.72	0.723	0.695	0.752	0.681	0.66	0.712	0.731	0.685	0.723	0.75	0.74	0.536	0.575	0.589	0.765	0.712	0.709	0.66	0.687	0.691	0.653	0.656	0.661	0.718	0.672	0.68
9	0.746	0.762	0.718	0.53	0.557	0.557	0.75	0.701	0.68	0.731	0.728	0.699	0.748	0.66	0.632	0.712	0.733	0.687	0.728	0.753	0.747	0.514	0.561	0.589	0.764	0.708	0.707	0.664	0.693	0.702	0.641	0.648	0.661	0.717	0.667	0.688
9.5	0.745	0.755	0.723	0.509	0.537	0.538	0.749	0.695	0.677	0.741	0.728	0.699	0.726	0.636	0.599	0.713	0.742	0.695	0.735	0.76	0.753	0.498	0.546	0.579	0.76	0.706	0.704	0.666	0.696	0.708	0.62	0.627	0.639	0.726	0.671	0.689
10	0.744	0.755	0.723	0.496	0.518	0.518	0.742	0.677	0.668	0.75	0.73	0.701	0.695	0.602	0.531	0.714	0.741	0.698	0.732	0.756	0.75	0.481	0.524	0.563	0.741	0.699	0.699	0.667	0.696	0.71	0.593	0.605	0.621	0.728	0.678	0.694
10.5	0.744	0.746	0.724	0.482	0.503	0.501	0.73	0.615	0.624	0.757	0.733	0.703	0.646	0.536	0.449	0.717	0.744	0.7	0.735	0.757	0.749	0.471	0.511	0.548	0.659	0.653	0.675	0.668	0.698	0.709	0.536	0.552	0.579	0.731	0.679	0.696
11	0.739	0.741	0.721	0.474	0.487	0.482	0.696	0.482	0.518	0.762	0.739	0.708	0.569	0.451	0.384	0.718	0.745	0.701	0.732	0.755	0.747	0.482	0.511	0.547	0.495	0.524	0.585	0.67	0.701	0.713	0.454	0.471	0.506	0.733	0.685	0.704
11.5	0.741	0.748	0.72	0.47	0.478	0.469	0.615	0.416	0.434	0.768	0.745	0.713	0.476	0.378	0.347	0.719	0.746	0.7	0.728	0.753	0.743	0.494	0.513	0.558	0.416	0.421	0.442	0.672	0.704	0.715	0.38	0.389	0.422	0.734	0.683	0.702
12	0.736	0.741	0.716	0.471	0.475	0.465	0.48	0.398	0.407	0.77	0.75	0.717	0.393	0.336	0.32	0.717	0.745	0.7	0.727	0.751	0.74	0.507	0.519	0.567	0.387	0.39	0.406	0.675	0.708	0.721	0.339	0.342	0.366	0.736	0.686	0.706

## Sheet: Choline
Time (h)	PG04-Choline 1X	PG04-Choline 1X	PG04-Choline 1X	PG04-Choline 10X	PG04-Choline 10X	PG04-Choline 10X	PG04-SP1603-Choline 1X	PG04-SP1603-Choline 1X	PG04-SP1603-Choline 1X	PG04-SP1603-Choline 10X	PG04-SP1603-Choline 10X	PG04-SP1603-Choline 10X	PG27-Choline 1X	PG27-Choline 1X	PG27-Choline 1X	PG27-Choline 10X	PG27-Choline 10X	PG27-Choline 10X	PG27-SP1603-Choline 1X	PG27-SP1603-Choline 1X	PG27-SP1603-Choline 1X	PG27-SP1603-Choline 10X	PG27-SP1603-Choline 10X	PG27-SP1603-Choline 10X	TIGR4-Choline 1X	TIGR4-Choline 1X	TIGR4-Choline 1X	TIGR4-Choline 10X	TIGR4-Choline 10X	TIGR4-Choline 10X	TIGR4-SP1603-Choline 1X	TIGR4-SP1603-Choline 1X	TIGR4-SP1603-Choline 1X	TIGR4-SP1603-Choline 10X	TIGR4-SP1603-Choline 10X	TIGR4-SP1603-Choline 10X
0	0.082	0.084	0.084	0.092	0.099	0.085	0.236	0.222	0.222	0.178	0.1	0.098	0.307	0.294	0.276	0.262	0.262	0.091	0.308	0.3	0.286	0.279	0.263	0.083	0.319	0.277	0.272	0.277	0.282	0.087	0.21	0.114	0.089	0.09	0.094	0.091
0.5	0.088	0.094	0.101	0.104	0.107	0.089	0.107	0.108	0.127	0.112	0.105	0.101	0.105	0.109	0.106	0.111	0.112	0.104	0.099	0.104	0.105	0.107	0.109	0.103	0.106	0.11	0.106	0.11	0.109	0.105	0.095	0.098	0.099	0.1	0.102	0.101
1	0.112	0.113	0.113	0.115	0.12	0.099	0.111	0.112	0.136	0.113	0.107	0.104	0.119	0.123	0.118	0.123	0.121	0.114	0.107	0.111	0.11	0.111	0.113	0.106	0.121	0.122	0.117	0.121	0.119	0.117	0.103	0.104	0.106	0.108	0.108	0.107
1.5	0.14	0.14	0.141	0.144	0.151	0.129	0.114	0.116	0.137	0.117	0.11	0.107	0.139	0.145	0.137	0.142	0.14	0.136	0.113	0.116	0.116	0.116	0.117	0.11	0.137	0.14	0.134	0.139	0.139	0.135	0.115	0.117	0.117	0.121	0.121	0.12
2	0.176	0.185	0.187	0.188	0.205	0.179	0.115	0.117	0.141	0.118	0.113	0.11	0.172	0.177	0.171	0.176	0.176	0.177	0.119	0.121	0.119	0.122	0.121	0.116	0.166	0.17	0.165	0.162	0.171	0.179	0.136	0.136	0.136	0.138	0.141	0.141
2.5	0.265	0.265	0.269	0.278	0.308	0.28	0.119	0.121	0.144	0.122	0.117	0.114	0.243	0.253	0.251	0.248	0.258	0.26	0.125	0.129	0.125	0.134	0.129	0.124	0.241	0.253	0.234	0.242	0.264	0.257	0.182	0.171	0.171	0.18	0.181	0.192
3	0.406	0.419	0.44	0.425	0.472	0.445	0.126	0.129	0.148	0.129	0.126	0.121	0.371	0.388	0.38	0.385	0.394	0.404	0.143	0.145	0.14	0.15	0.146	0.141	0.384	0.41	0.365	0.391	0.399	0.393	0.266	0.246	0.251	0.262	0.266	0.266
3.5	0.549	0.558	0.585	0.608	0.691	0.633	0.138	0.14	0.158	0.141	0.14	0.134	0.578	0.597	0.576	0.561	0.584	0.592	0.177	0.173	0.168	0.18	0.174	0.172	0.52	0.539	0.497	0.636	0.583	0.546	0.416	0.378	0.376	0.403	0.396	0.389
4	0.549	0.565	0.605	0.658	0.717	0.697	0.151	0.154	0.173	0.157	0.156	0.146	0.619	0.669	0.617	0.67	0.672	0.671	0.215	0.216	0.204	0.231	0.214	0.209	0.575	0.583	0.518	0.659	0.622	0.642	0.518	0.481	0.478	0.544	0.535	0.527
4.5	0.536	0.544	0.579	0.692	0.738	0.714	0.176	0.179	0.193	0.182	0.186	0.171	0.619	0.67	0.613	0.669	0.686	0.703	0.264	0.264	0.253	0.281	0.27	0.266	0.615	0.619	0.541	0.647	0.649	0.689	0.547	0.526	0.519	0.595	0.604	0.597
5	0.536	0.545	0.562	0.733	0.763	0.746	0.206	0.214	0.232	0.211	0.22	0.202	0.652	0.673	0.651	0.68	0.698	0.714	0.345	0.367	0.333	0.364	0.347	0.353	0.642	0.659	0.576	0.651	0.661	0.697	0.552	0.542	0.536	0.647	0.694	0.685
5.5	0.6	0.598	0.597	0.757	0.776	0.763	0.257	0.269	0.274	0.256	0.273	0.244	0.67	0.679	0.672	0.683	0.701	0.717	0.484	0.51	0.475	0.463	0.455	0.461	0.622	0.657	0.595	0.649	0.664	0.699	0.562	0.559	0.541	0.666	0.703	0.703
6	0.647	0.652	0.639	0.774	0.783	0.773	0.327	0.326	0.343	0.326	0.353	0.313	0.682	0.683	0.688	0.687	0.706	0.721	0.535	0.584	0.546	0.574	0.555	0.567	0.629	0.697	0.617	0.652	0.672	0.702	0.579	0.57	0.553	0.673	0.711	0.709
6.5	0.669	0.671	0.666	0.782	0.784	0.779	0.405	0.355	0.441	0.418	0.45	0.408	0.687	0.684	0.698	0.691	0.71	0.727	0.546	0.587	0.549	0.583	0.581	0.616	0.65	0.731	0.649	0.656	0.677	0.704	0.589	0.583	0.568	0.685	0.723	0.723
7	0.683	0.693	0.683	0.784	0.78	0.778	0.471	0.428	0.516	0.504	0.544	0.496	0.689	0.686	0.701	0.691	0.711	0.731	0.566	0.613	0.545	0.615	0.618	0.65	0.658	0.744	0.665	0.66	0.681	0.707	0.602	0.597	0.589	0.693	0.729	0.727
7.5	0.699	0.708	0.7	0.787	0.781	0.778	0.482	0.456	0.54	0.568	0.609	0.569	0.689	0.687	0.702	0.689	0.71	0.735	0.654	0.633	0.58	0.63	0.634	0.656	0.66	0.747	0.67	0.658	0.682	0.713	0.627	0.627	0.622	0.696	0.733	0.73
8	0.706	0.719	0.711	0.786	0.78	0.778	0.487	0.457	0.548	0.596	0.637	0.596	0.688	0.685	0.701	0.685	0.707	0.738	0.7	0.658	0.621	0.634	0.64	0.661	0.659	0.747	0.672	0.648	0.676	0.716	0.654	0.659	0.653	0.703	0.736	0.735
8.5	0.714	0.729	0.724	0.785	0.778	0.779	0.484	0.453	0.547	0.606	0.644	0.61	0.686	0.681	0.697	0.672	0.695	0.736	0.714	0.665	0.644	0.63	0.638	0.663	0.656	0.741	0.669	0.622	0.649	0.701	0.669	0.676	0.669	0.703	0.739	0.737
9	0.715	0.733	0.733	0.783	0.775	0.779	0.482	0.443	0.545	0.611	0.648	0.61	0.681	0.675	0.694	0.644	0.668	0.728	0.719	0.666	0.655	0.625	0.634	0.664	0.652	0.73	0.665	0.573	0.576	0.65	0.678	0.686	0.679	0.706	0.744	0.742
9.5	0.715	0.736	0.739	0.779	0.769	0.775	0.475	0.428	0.543	0.611	0.648	0.613	0.675	0.669	0.688	0.594	0.615	0.711	0.722	0.662	0.657	0.623	0.631	0.668	0.635	0.699	0.652	0.491	0.472	0.547	0.686	0.694	0.685	0.709	0.745	0.742
10	0.72	0.741	0.746	0.776	0.761	0.766	0.474	0.417	0.543	0.611	0.646	0.615	0.662	0.657	0.679	0.553	0.572	0.673	0.723	0.657	0.656	0.622	0.633	0.673	0.607	0.668	0.626	0.414	0.403	0.459	0.69	0.697	0.687	0.713	0.75	0.745
10.5	0.722	0.743	0.752	0.77	0.739	0.741	0.463	0.404	0.537	0.609	0.643	0.617	0.643	0.64	0.663	0.521	0.542	0.617	0.725	0.655	0.655	0.622	0.634	0.677	0.578	0.624	0.595	0.368	0.368	0.411	0.694	0.698	0.689	0.721	0.757	0.747
11	0.727	0.749	0.76	0.757	0.697	0.695	0.45	0.392	0.532	0.606	0.638	0.615	0.602	0.604	0.626	0.493	0.515	0.582	0.728	0.653	0.655	0.621	0.634	0.68	0.531	0.555	0.545	0.343	0.348	0.383	0.696	0.697	0.688	0.728	0.762	0.75
11.5	0.724	0.746	0.76	0.712	0.63	0.631	0.443	0.38	0.525	0.602	0.632	0.612	0.53	0.544	0.56	0.467	0.491	0.554	0.73	0.652	0.654	0.619	0.632	0.682	0.467	0.476	0.479	0.326	0.334	0.37	0.698	0.699	0.689	0.728	0.751	0.744
12	0.722	0.746	0.765	0.639	0.591	0.584	0.433	0.369	0.514	0.597	0.626	0.608	0.421	0.446	0.456	0.443	0.468	0.529	0.735	0.652	0.654	0.616	0.628	0.682	0.402	0.412	0.414	0.313	0.324	0.359	0.699	0.697	0.686	0.699	0.693	0.707
