# Supplementary material for: A bacterial pan-genome makes gene essentiality strain-dependent and evolvable
Source: Nat Microbiol. 2022 Sep 12;7(10):1580–92. doi: 10.1038/s41564-022-01208-7 (PMC9519441; doi:10.1038/s41564-022-01208-7)
Supplement: Source Data Extended Data Fig. 5 — Genetic interactions (a subset of Supplementary Data 11). [file 41564_2022_1208_MOESM15_ESM.csv]

## Sheet: 19712_2_source_data_237527_rtx0
Cluster	Subcluster	Gene product	locus tag	Essentialome class	Genetic interaction	D39_locus	Taiwan19F_locus	TIGR4_locus	Category	WT strain	Knockout strain
1189	1189_0	type I glutamate--ammonia ligase	EQH42_02405	Strain-dependent	Negative	SPD_0448	SPT_0539	SP_0502	Amino acid metabolism	D39	D39_Sugar transferase
1356	1356_0	5'-methylthioadenosine/adenosylhomocysteine nucleosidase	EQH42_04725	Strain-dependent	Synthetic lethality	SPD_0877	SPT_1213	SP_0991	Amino acid metabolism	D39	D39_Sugar transferase
1363	1363_0	phosphopantothenoylcysteine decarboxylase	EQH42_05830	Strain-dependent	Synthetic lethality	SPD_1089	SPT_0997	SP_1231	Amino acid metabolism	D39	D39_Sugar transferase
2283	2283_0	glucose-1-phosphate thymidylyltransferase	EQH42_01785	Accesory	Suppressive	SPD_0328	SPT_0403	NA	Capsule metabolism	D39	D39_Sugar transferase
2191	2191_0	dTDP-4-dehydrorhamnose reductase	EQH42_01800	Accesory	Suppressive	SPD_0331	SPT_0406	NA	Capsule metabolism	D39	D39_Sugar transferase
1524	1524_0	capsular biosynthesis protein CpsC	EQH42_01730	Strain-dependent	Suppressive	SPD_0317	SPT_0394	SP_0348	Capsule metabolism	D39	D39_Sugar transferase
756	756_0	1-phosphofructokinase	EQH42_04135	Non-essential	Synthetic lethality	SPD_0772	SPT_1325	SP_0876	Carbohydrate metabolism	D39	D39_Sugar transferase
1271	1271_0	glycosyltransferase	EQH42_05180	Strain-dependent	Synthetic lethality	SPD_0960	SPT_1118	SP_1075	Carbohydrate metabolism	D39	D39_Sugar transferase
1033	1033_0	phosphate acetyltransferase	EQH42_05055	Non-essential	Synthetic lethality	SPD_0985	SPT_1145	SP_1100	Carbohydrate metabolism	D39	D39_Sugar transferase
117	117_0	alpha,alpha-phosphotrehalase	EQH42_08870	Strain-dependent	Synthetic lethality	SPD_1663	SPT_1800	SP_1883	Carbohydrate metabolism	D39	D39_Sugar transferase
2060	2060_0	acetate kinase	EQH42_09855	Strain-dependent	Negative	SPD_1853	SPT_2039	SP_2044	Carbohydrate metabolism	D39	D39_Sugar transferase
280	280_0	diacylglycerol kinase	EQH42_04605	Non-essential	Synthetic lethality	SPD_0856	SPT_1235	SP_0968	Cell wall metabolism	D39	D39_Sugar transferase
2000	2000_0	UDP-N-acetylglucosamine 1-carboxyvinyltransferase	EQH42_05145	Strain-dependent	Synthetic lethality	SPD_0967	SPT_1127	SP_1081	Cell wall metabolism	D39	D39_Sugar transferase
177	177_0	phosphorylcholine transferase LicD	EQH42_06030	Non-essential	Negative	SPD_1130	SPT_0953	SP_1274	Cell wall metabolism	D39	D39_Sugar transferase
671	671_0	L-lactate dehydrogenase	EQH42_05770	Non-essential	Synthetic lethality	SPD_1078	SPT_1008	SP_1220	Energy metabolism	D39	D39_Sugar transferase
698	698_0	sodium:alanine symporter family protein	EQH42_02015	Non-essential	Negative	SPD_0372	SPT_0445	SP_0408	Membrane transport	D39	D39_Sugar transferase
913	913_0	BMP family ABC transporter substrate-binding protein	EQH42_03980	Non-essential	Negative	SPD_0739	SPT_1358	SP_0845	Membrane transport	D39	D39_Sugar transferase
347	347_0	ABC transporter ATP-binding protein	EQH42_03985	Non-essential	Negative	SPD_0740	SPT_1357	SP_0846	Membrane transport	D39	D39_Sugar transferase
305	305_0	ABC transporter permease	EQH42_03990	Non-essential	Negative	SPD_0741	SPT_1356	SP_0847	Membrane transport	D39	D39_Sugar transferase
5	5_0	ABC transporter permease	EQH42_03995	Non-essential	Negative	SPD_0742	SPT_1355	SP_0848	Membrane transport	D39	D39_Sugar transferase
167	167_0	preprotein translocase subunit SecG	EQH42_04635	Strain-dependent	Synthetic lethality	SPD_0861	SPT_1229	SP_0974	Membrane transport	D39	D39_Sugar transferase
3267	3267_4	PTS sugar transporter subunit IIB	EQH42_05665	Accesory	Synthetic lethality	SPD_1057	NA	SP_1197	Membrane transport	D39	D39_Sugar transferase
2041	2041_0	transporter substrate-binding domain-containing protein	EQH42_05875	Strain-dependent	Synthetic lethality	SPD_1098	SPT_0988	SP_1241	Membrane transport	D39	D39_Sugar transferase
578	578_0	aquaporin family protein	EQH42_07025	Non-essential	Synthetic lethality	SPD_1320	SPT_1428	SP_1491	Membrane transport	D39	D39_Sugar transferase
2010	2010_0	metal ABC transporter substrate-binding lipoprotein/adhesin PsaA	EQH42_07780	Strain-dependent	Synthetic lethality	SPD_1463	SPT_1590	SP_1650	Membrane transport	D39	D39_Sugar transferase
1817	1817_0	sugar transferase	EQH42_01740	Non-essential	Synthetic lethality	SPD_0319		NA	Capsule metabolism	D39	D39_Sugar transferase
1257	1257_0	glycosyltransferase family 1 protein	EQH42_01745	Accesory	Suppressive	SPD_0320	NA	NA	Capsule metabolism	D39	D39_Sugar transferase
2601	2601_0	glycosyltransferase family 2 protein	EQH42_01750	Accesory	Suppressive	SPD_0321	NA	NA	Capsule metabolism	D39	D39_Sugar transferase
3056	3056_0	glycosyltransferase	EQH42_01755	Accesory	Suppressive	SPD_0322	NA	NA	Capsule metabolism	D39	D39_Sugar transferase
3695	3695_0	hypothetical protein	EQH42_01760	Accesory	Suppressive	SPD_0323	NA	NA	Capsule metabolism	D39	D39_Sugar transferase
2860	2860_0	glycosyltransferase family 1 protein	EQH42_01765	Accesory	Suppressive	SPD_0324	NA	NA	Capsule metabolism	D39	D39_Sugar transferase
3008	3008_0	polysaccharide biosynthesis protein	EQH42_01770	Accesory	Suppressive	SPD_0325	NA	NA	Capsule metabolism	D39	D39_Sugar transferase
2277	2277_0	nucleotide sugar dehydrogenase	EQH42_01775	Accesory	Suppressive	SPD_0326	NA	NA	Capsule metabolism	D39	D39_Sugar transferase
NA	NA	NA	EQH42_02240	NA	Synthetic lethality	NA	NA	NA	Unknown	D39	D39_Sugar transferase
NA	NA	NA	EQH42_02770	NA	Synthetic lethality	NA	NA	NA	Unknown	D39	D39_Sugar transferase
2100	2100_0	aminoglycoside phosphotransferase	EQH42_02570	Strain-dependent	Suppressive	SPD_0476	SPT_0580	SP_0549	Unknown	D39	D39_Sugar transferase
110	110_0	HAD family hydrolase	EQH42_03810	Strain-dependent	Synthetic lethality	SPD_0708	SPT_1394	SP_0805	Unknown	D39	D39_Sugar transferase
1367	1367_0	Pneumococcal vaccine antigen A	EQH42_05450	Non-essential	Negative	SPD_0912	SPT_1078	SP_1026	Unknown	D39	D39_Sugar transferase
2098	2098_0	hypothetical protein	EQH42_07405	Accesory	Synthetic lethality			SP_1562	Unknown	D39	D39_Sugar transferase
102	102_0	O-antigen ligase family protein	EQH42_08925	Strain-dependent	Synthetic lethality	SPD_1672	SPT_1814	SP_1893	Cell wall metabolism	D39	D39_Sugar transferase
674	674_0	adenylosuccinate lyase	EQH42_00315	Strain-dependent	Synthetic lethality	SPD_0062	SPT_0094	SP_0056	Nucleotide metabolism	D39	D39_Sugar transferase
1397	1397_0	uracil phosphoribosyltransferase	EQH42_03490	Non-essential	Synthetic lethality	SPD_0649	SPT_0760	SP_0745	Nucleotide metabolism	D39	D39_Sugar transferase
1597	1597_0	uridine kinase	EQH42_05720	Non-essential	Negative	SPD_1068	SPT_1018	SP_1208	Nucleotide metabolism	D39	D39_Sugar transferase
1825	1825_0	glutamine-hydrolyzing GMP synthase	EQH42_06810	Non-essential	Negative	SPD_1274	SPT_0829	SP_1445	Nucleotide metabolism	D39	D39_Sugar transferase
255	255_0	IMP dehydrogenase	EQH42_10870	Strain-dependent	Negative	SPD_2055	SPT_2246	SP_2228	Nucleotide metabolism	D39	D39_Sugar transferase
3	3_0	HU family DNA-binding protein	EQH42_05000	Strain-dependent	Synthetic lethality	SPD_0997	SPT_1159	SP_1113	Replication	D39	D39_Sugar transferase
1922	1922_0	cell wall metabolism sensor histidine kinase VicK	EQH42_05800	Strain-dependent	Negative	SPD_1084	SPT_1002	SP_1226	Signal transduction	D39	D39_Sugar transferase
1948	1948_0	GntR family transcriptional regulator	EQH42_00325	Non-essential	Negative	SPD_0064	SPT_0096	SP_0058	Transcription	D39	D39_Sugar transferase
1606	1606_0	S1 RNA-binding domain-containing protein	EQH42_07265	Strain-dependent	Synthetic lethality	SPD_1366	SPT_1475	SP_1537	Transcription	D39	D39_Sugar transferase
1846	1846_0	LytR family transcriptional regulator	EQH42_09280	Strain-dependent	Synthetic lethality	SPD_1741	SPT_1900	SP_1942	Transcription	D39	D39_Sugar transferase
2019	2019_0	transcription termination/antitermination protein NusG	EQH42_09685	Non-essential	Negative	SPD_1819	SPT_2003	SP_2007	Transcription	D39	D39_Sugar transferase
201	201_0	50S ribosomal protein L14	EQH42_01125	Strain-dependent	Synthetic lethality	SPD_0203	SPT_0266	SP_0219	Translation	D39	D39_Sugar transferase
21	21_0	ribosome maturation factor RimM	EQH42_03660	Strain-dependent	Synthetic lethality	SPD_0678	SPT_1423	SP_0778	Translation	D39	D39_Sugar transferase
540	540_0	ribosome small subunit-dependent GTPase A	EQH42_09490	Strain-dependent	Synthetic lethality	SPD_1781	SPT_1963	SP_1984	Translation	D39	D39_Sugar transferase
2218	2218_0	superoxide dismutase [Mn]	EQH42_03590	Non-essential	Negative	SPD_0667	SPT_0779	SP_0766	Various metabolism	D39	D39_Sugar transferase
1103	1103_0	HPr kinase/phosphorylase	EQH42_06645	Strain-dependent	Synthetic lethality	SPD_1244	SPT_0861	SP_1413	Various metabolism	D39	D39_Sugar transferase
1356	1356_0	5'-methylthioadenosine/adenosylhomocysteine nucleosidase	EQH20_04610	Strain-dependent	Synthetic lethality	SPD_0877	SPT_1213	SP_0991	Amino acid metabolism	PG06	PG06_Sugar transferase
2282	2282_0	phosphopantothenate--cysteine ligase	EQH20_05675	Strain-dependent	Synthetic lethality	SPD_1088	SPT_0998	SP_1230	Amino acid metabolism	PG06	PG06_Sugar transferase
1363	1363_0	phosphopantothenoylcysteine decarboxylase	EQH20_05680	Strain-dependent	Synthetic lethality	SPD_1089	SPT_0997	SP_1231	Amino acid metabolism	PG06	PG06_Sugar transferase
481	481_0	pyridoxal phosphate-dependent aminotransferase	EQH20_07050	Non-essential	Synthetic lethality	SPD_1373	SPT_1482	SP_1544	Amino acid metabolism	PG06	PG06_Sugar transferase
756	756_0	1-phosphofructokinase	EQH20_04030	Non-essential	Synthetic lethality	SPD_0772	SPT_1325	SP_0876	Carbohydrate metabolism	PG06	PG06_Sugar transferase
739	739_0	phosphoenolpyruvate carboxylase	EQH20_04990	Non-essential	Synthetic lethality	SPD_0953	SPT_1111	SP_1068	Carbohydrate metabolism	PG06	PG06_Sugar transferase
1403	1403_3	ribose-phosphate diphosphokinase	EQH20_05125	Non-essential	Synthetic lethality	SPD_0980	SPT_1140	SP_1095	Carbohydrate metabolism	PG06	PG06_Sugar transferase
1864	1864_0	ribulose-phosphate 3-epimerase	EQH20_09225	Strain-dependent	Synthetic lethality	SPD_1780	SPT_1962	SP_1983	Carbohydrate metabolism	PG06	PG06_Sugar transferase
824	824_1	transketolase	EQH20_09535	Non-essential	Positive	SPD_1839	SPT_2025	SP_2030	Carbohydrate metabolism	PG06	PG06_Sugar transferase
1269	1269_0	ATP-dependent zinc metalloprotease FtsH	EQH20_00060	Strain-dependent	Synthetic lethality	SPD_0013	SPT_0047	SP_0013	Cell division	PG06	PG06_Sugar transferase
950	950_0	GTPase Era	EQH20_04495	Strain-dependent	Synthetic lethality	SPD_0857	SPT_1234	SP_0969	Cell growth and death	PG06	PG06_Sugar transferase
2389	2389_0	response regulator transcription factor	EQH20_10690	Non-essential	Negative	SPD_2063	SPT_2255	SP_2235	Cellular community	PG06	PG06_Sugar transferase
2513	2513_0	sensor histidine kinase	EQH20_10695	Non-essential	Negative	SPD_2064	SPT_2256	SP_2236	Cellular community	PG06	PG06_Sugar transferase
662	662_0	nicotinate phosphoribosyltransferase	EQH20_06460	Strain-dependent	Synthetic lethality	SPD_1251	SPT_0853	SP_1421	Cofactor and vitamin metabolism	PG06	PG06_Sugar transferase
1334	1334_0	nicotinate-nucleotide adenylyltransferase	EQH20_08005	Strain-dependent	Synthetic lethality	SPD_1557	SPT_1685	SP_1747	Cofactor and vitamin metabolism	PG06	PG06_Sugar transferase
533	533_0	16S rRNA (guanine(966)-N(2))-methyltransferase RsmD	EQH20_09155	Strain-dependent	Synthetic lethality	SPD_1767	SPT_1949	SP_1969	DNA repair and editing	PG06	PG06_Sugar transferase
671	671_0	L-lactate dehydrogenase	EQH20_05630	Non-essential	Synthetic lethality	SPD_1078	SPT_1008	SP_1220	Energy metabolism	PG06	PG06_Sugar transferase
410	410_0	molecular chaperone DnaJ	EQH20_02405	Strain-dependent	Synthetic lethality	SPD_0461	SPT_0552	SP_0519	Folding, sorting, degradation	PG06	PG06_Sugar transferase
1435	1435_0	preprotein translocase subunit SecE	EQH20_09435	Strain-dependent	Synthetic lethality	SPD_1820	SPT_2004	SP_2008	Folding, sorting, degradation	PG06	PG06_Sugar transferase
1514	1514_0	acyl carrier protein	EQH20_01990	Strain-dependent	Synthetic lethality	SPD_0381	SPT_0455	SP_0418	Lipid metabolism	PG06	PG06_Sugar transferase
1018	1018_0	magnesium transporter CorA family protein	EQH20_00905	Strain-dependent	Synthetic lethality	SPD_0175	SPT_0221	SP_0185	Membrane transport	PG06	PG06_Sugar transferase
167	167_0	preprotein translocase subunit SecG	EQH20_04520	Strain-dependent	Synthetic lethality	SPD_0861	SPT_1229	SP_0974	Membrane transport	PG06	PG06_Sugar transferase
2041	2041_0	transporter substrate-binding domain-containing protein	EQH20_05725	Strain-dependent	Synthetic lethality	SPD_1098	SPT_0988	SP_1241	Membrane transport	PG06	PG06_Sugar transferase
488	488_3	amino acid ABC transporter ATP-binding protein	EQH20_05730	Strain-dependent	Synthetic lethality	SPD_1099	SPT_0987	SP_1242	Membrane transport	PG06	PG06_Sugar transferase
926	926_0	cation-translocating P-type ATPase	EQH20_07100	Strain-dependent	Synthetic lethality	SPD_1383	SPT_1493	SP_1551	Membrane transport	PG06	PG06_Sugar transferase
2003	2003_0	metal ABC transporter ATP-binding protein	EQH20_07505	Non-essential	Synthetic lethality	SPD_1461	SPT_1588	SP_1648	Membrane transport	PG06	PG06_Sugar transferase
43	43_0	metal ABC transporter permease	EQH20_07510	Non-essential	Synthetic lethality	SPD_1462	SPT_1589	SP_1649	Membrane transport	PG06	PG06_Sugar transferase
2010	2010_0	metal ABC transporter substrate-binding lipoprotein/adhesin PsaA	EQH20_07515	Strain-dependent	Synthetic lethality	SPD_1463	SPT_1590	SP_1650	Membrane transport	PG06	PG06_Sugar transferase
1073	1073_2	phospho-sugar mutase	EQH20_06820	Strain-dependent	Synthetic lethality	SPD_1326	SPT_1435	SP_1498	Carbohydrate metabolism	PG06	PG06_Sugar transferase
1586	1586_0	flippase	EQH20_01715	Accesory	Suppressive	NA	NA	NA	Capsule metabolism	PG06	PG06_Sugar transferase
1817	1817_0	sugar transferase	EQH20_01680	Non-essential	Synthetic lethality	SPD_0319		NA	Capsule metabolism	PG06	PG06_Sugar transferase
3765	3765_0	glycosyltransferase	EQH20_01690	Accesory	Suppressive	NA	NA	NA	Capsule metabolism	PG06	PG06_Sugar transferase
3918	3918_0	glycosyltransferase family 2 protein	EQH20_01695	Accesory	Suppressive	NA	NA	NA	Capsule metabolism	PG06	PG06_Sugar transferase
3967	3967_0	O-antigen ligase domain-containing protein	EQH20_01710	Accesory	Suppressive	NA	NA	NA	Capsule metabolism	PG06	PG06_Sugar transferase
NA	NA	NA	EQH20_08650	NA	Synthetic lethality	NA	NA	NA	Unknown	PG06	PG06_Sugar transferase
NA	NA	NA	EQH20_03960	NA	Synthetic lethality	NA	NA	NA	Unknown	PG06	PG06_Sugar transferase
NA	NA	NA	EQH20_06900	NA	Synthetic lethality	NA	NA	NA	Unknown	PG06	PG06_Sugar transferase
508	508_0	DUF1447 family protein	EQH20_00650	Strain-dependent	Synthetic lethality	SPD_0131	SPT_0170	SP_0122	Unknown	PG06	PG06_Sugar transferase
964	964_0	Asp23/Gls24 family envelope stress response protein	EQH20_02060	Strain-dependent	Synthetic lethality	SPD_0394	SPT_0469	SP_0434	Unknown	PG06	PG06_Sugar transferase
110	110_0	HAD family hydrolase	EQH20_03705	Strain-dependent	Synthetic lethality	SPD_0708	SPT_1394	SP_0805	Unknown	PG06	PG06_Sugar transferase
1300	1300_0	ribosomal-processing cysteine protease Prp	EQH20_05180	Strain-dependent	Synthetic lethality	SPD_0990	SPT_1152	SP_1106	Unknown	PG06	PG06_Sugar transferase
424	424_0	DUF177 domain-containing protein	EQH20_05910	Strain-dependent	Synthetic lethality	SPD_1136	SPT_0947	SP_1280	Unknown	PG06	PG06_Sugar transferase
456	456_0	DUF4059 family protein	EQH20_06655	Non-essential	Synthetic lethality	SPD_1288	SPT_0816	SP_1459	Unknown	PG06	PG06_Sugar transferase
2098	2098_0	hypothetical protein	EQH20_07150	Accesory	Synthetic lethality			SP_1562	Unknown	PG06	PG06_Sugar transferase
102	102_0	O-antigen ligase family protein	EQH20_08680	Strain-dependent	Synthetic lethality	SPD_1672	SPT_1814	SP_1893	Cell wall metabolism	PG06	PG06_Sugar transferase
738	738_0	hypothetical protein	EQH20_09070	Non-essential	Negative	SPD_1744	SPT_1903	SP_1945	Unknown	PG06	PG06_Sugar transferase
1629	1629_0	bifunctional oligoribonuclease/PAP phosphatase NrnA	EQH20_06005	Strain-dependent	Negative	SPD_1153	SPT_0928	SP_1298	Nucleotide metabolism	PG06	PG06_Sugar transferase
255	255_0	IMP dehydrogenase	EQH20_10645	Strain-dependent	Synthetic lethality	SPD_2055	SPT_2246	SP_2228	Nucleotide metabolism	PG06	PG06_Sugar transferase
1969	1969_0	DNA replication initiation control protein YabA	EQH20_04320	Strain-dependent	Synthetic lethality	SPD_0827	SPT_1263	SP_0937	Replication	PG06	PG06_Sugar transferase
1835	1835_0	DNA helicase PcrA	EQH20_05090	Strain-dependent	Synthetic lethality	SPD_0973	SPT_1133	SP_1087	Replication	PG06	PG06_Sugar transferase
56	56_0	ATP-dependent DNA helicase RecG	EQH20_07750	Strain-dependent	Synthetic lethality	SPD_1507	SPT_1635	SP_1697	Replication	PG06	PG06_Sugar transferase
409	409_0	response regulator transcription factor	EQH20_03670	Non-essential	Synthetic lethality	SPD_0701	SPT_1401	SP_0798	Signal transduction	PG06	PG06_Sugar transferase
198	198_0	transcriptional regulator Spx	EQH20_00925	Strain-dependent	Synthetic lethality	SPD_0178	SPT_0240	SP_0189	Transcription	PG06	PG06_Sugar transferase
1258	1258_0	transcription antitermination factor NusB	EQH20_02055	Strain-dependent	Synthetic lethality	SPD_0393	SPT_0468	SP_0433	Transcription	PG06	PG06_Sugar transferase
634	634_0	heat-inducible transcriptional repressor HrcA	EQH20_02380	Non-essential	Synthetic lethality	SPD_0458	SPT_0548	SP_0515	Transcription	PG06	PG06_Sugar transferase
349	349_0	ribonuclease J	EQH20_02810	Strain-dependent	Synthetic lethality	SPD_0533	SPT_0638	SP_0613	Transcription	PG06	PG06_Sugar transferase
35	35_0	translational GTPase TypA	EQH20_03150	Strain-dependent	Negative	SPD_0593	SPT_0705	SP_0681	Transcription	PG06	PG06_Sugar transferase
773	773_0	LysR family transcriptional regulator	EQH20_04275	Strain-dependent	Synthetic lethality	SPD_0818	SPT_1272	SP_0927	Transcription	PG06	PG06_Sugar transferase
2166	2166_0	DUF536 domain-containing protein	EQH20_04615	Non-essential	Synthetic lethality	SPD_0878	SPT_1212	SP_0992	Transcription	PG06	PG06_Sugar transferase
1543	1543_0	transcription elongation factor GreA	EQH20_06910	Strain-dependent	Synthetic lethality	SPD_1345	SPT_1455	SP_1517	Transcription	PG06	PG06_Sugar transferase
483	483_0	catabolite control protein A	EQH20_09320	Strain-dependent	Synthetic lethality	SPD_1797	SPT_1980	SP_1999	Transcription	PG06	PG06_Sugar transferase
1384	1384_0	ribonuclease J	EQH20_00645	Strain-dependent	Synthetic lethality	SPD_0130	SPT_0169	SP_0121	Translation	PG06	PG06_Sugar transferase
2144	2144_0	tRNA (adenosine(37)-N6)-threonylcarbamoyltransferase complex dimerization subunit type 1 TsaB	EQH20_00675	Strain-dependent	Synthetic lethality	SPD_0134	SPT_0174	SP_0127	Translation	PG06	PG06_Sugar transferase
1735	1735_0	tRNA (adenosine(37)-N6)-threonylcarbamoyltransferase complex transferase subunit TsaD	EQH20_00685	Strain-dependent	Synthetic lethality	SPD_0136	SPT_0176	SP_0129	Translation	PG06	PG06_Sugar transferase
46	46_0	30S ribosomal protein S19	EQH20_01025	Strain-dependent	Synthetic lethality	SPD_0197	SPT_0260	SP_0213	Translation	PG06	PG06_Sugar transferase
137	137_0	50S ribosomal protein L15	EQH20_01100	Strain-dependent	Synthetic lethality	SPD_0212	SPT_0275	SP_0229	Translation	PG06	PG06_Sugar transferase
720	720_0	50S ribosomal protein L36	EQH20_01120	Strain-dependent	Synthetic lethality		SPT_0279	SP_0233	Translation	PG06	PG06_Sugar transferase
1399	1399_0	30S ribosome-binding factor RbfA	EQH20_02575	Non-essential	Synthetic lethality	SPD_0483	SPT_0587	SP_0557	Translation	PG06	PG06_Sugar transferase
340	340_0	30S ribosomal protein S16	EQH20_03550	Strain-dependent	Synthetic lethality	SPD_0674	SPT_0787	SP_0775	Translation	PG06	PG06_Sugar transferase
21	21_0	ribosome maturation factor RimM	EQH20_03570	Strain-dependent	Synthetic lethality	SPD_0678	SPT_1423	SP_0778	Translation	PG06	PG06_Sugar transferase
368	368_0	tRNA (guanosine(37)-N1)-methyltransferase TrmD	EQH20_03575	Strain-dependent	Synthetic lethality	SPD_0679	SPT_1422	SP_0779	Translation	PG06	PG06_Sugar transferase
1113	1113_0	threonylcarbamoyl-AMP synthase	EQH20_04770	Strain-dependent	Synthetic lethality	SPD_0908	SPT_1074	SP_1022	Translation	PG06	PG06_Sugar transferase
492	492_0	type B 50S ribosomal protein L31	EQH20_06010	Strain-dependent	Synthetic lethality	SPD_1154	SPT_0927	SP_1299	Translation	PG06	PG06_Sugar transferase
235	235_0	DEAD/DEAH box helicase	EQH20_06770	Non-essential	Negative	SPD_1312	NA	SP_1483	Translation	PG06	PG06_Sugar transferase
540	540_0	ribosome small subunit-dependent GTPase A	EQH20_09230	Strain-dependent	Synthetic lethality	SPD_1781	SPT_1963	SP_1984	Translation	PG06	PG06_Sugar transferase
1613	1613_0	16S rRNA (adenine(1518)-N(6)/adenine(1519)-N(6))- dimethyltransferase RsmA	EQH20_09235	Strain-dependent	Synthetic lethality	SPD_1782	SPT_1964	SP_1985	Translation	PG06	PG06_Sugar transferase
421	421_0	TlyA family RNA methyltransferase	EQH20_05565	Non-essential	Synthetic lethality	SPD_1064	SPT_1022		Translation	PG06	PG06_Sugar transferase
1293	1293_0	polyprenyl synthetase family protein	EQH20_05570	Strain-dependent	Synthetic lethality	SPD_1065	SPT_1021	SP_1205	Various metabolism	PG06	PG06_Sugar transferase
462	462_0	thioredoxin	EQH20_08060	Strain-dependent	Synthetic lethality	SPD_1567	SPT_1696	SP_1776	Various metabolism	PG06	PG06_Sugar transferase
3033	3033_0	CopG family transcriptional regulator	EQH43_00115	Non-essential	Synthetic lethality	NA	SPT_0023	NA	Unknown	Taiwan19F	Taiwan19F_Sugar transferase
1711	1711_0	phosphoribosylaminoimidazole carboxylase	EQH43_00465	Non-essential	Negative	SPD_0061	SPT_0093	SP_0055	Unknown	Taiwan19F	Taiwan19F_Sugar transferase
674	674_0	adenylosuccinate lyase	EQH43_00470	Strain-dependent	Synthetic lethality	SPD_0062	SPT_0094	SP_0056	Nucleotide metabolism	Taiwan19F	Taiwan19F_Sugar transferase
1618	1618_0	PadR family transcriptional regulator	EQH43_00700	Non-essential	Positive	SPD_0096	SPT_0134	SP_0100	Transcription	Taiwan19F	Taiwan19F_Sugar transferase
2067	2067_0	tRNA uridine-5-carboxymethylaminomethyl(34) synthesis enzyme MnmG	EQH43_00885	Strain-dependent	Synthetic lethality	SPD_0129	SPT_0167	SP_0120	Translation	Taiwan19F	Taiwan19F_Sugar transferase
825	825_0	fratricide two-peptide bacteriocin subunit CibB	EQH43_00915	Non-essential	Positive	SPD_0132	SPT_0172	SP_0124	Unknown	Taiwan19F	Taiwan19F_Sugar transferase
2144	2144_0	tRNA (adenosine(37)-N6)-threonylcarbamoyltransferase complex dimerization subunit type 1 TsaB	EQH43_00925	Strain-dependent	Synthetic lethality	SPD_0134	SPT_0174	SP_0127	Translation	Taiwan19F	Taiwan19F_Sugar transferase
1735	1735_0	tRNA (adenosine(37)-N6)-threonylcarbamoyltransferase complex transferase subunit TsaD	EQH43_00935	Strain-dependent	Synthetic lethality	SPD_0136	SPT_0176	SP_0129	Translation	Taiwan19F	Taiwan19F_Sugar transferase
342	342_0	amino acid ABC transporter substrate-binding protein	EQH43_01030	Non-essential	Synthetic lethality	SPD_0150	SPT_0195	SP_0148	Membrane transport	Taiwan19F	Taiwan19F_Sugar transferase
1018	1018_0	magnesium transporter CorA family protein	EQH43_01165	Strain-dependent	Synthetic lethality	SPD_0175	SPT_0221	SP_0185	Membrane transport	Taiwan19F	Taiwan19F_Sugar transferase
201	201_0	50S ribosomal protein L14	EQH43_01400	Strain-dependent	Synthetic lethality	SPD_0203	SPT_0266	SP_0219	Translation	Taiwan19F	Taiwan19F_Sugar transferase
1830	1830_0	30S ribosomal protein S13	EQH43_01470	Strain-dependent	Synthetic lethality	SPD_0216	NA	SP_0234	Translation	Taiwan19F	Taiwan19F_Sugar transferase
1722	1722_0	hypothetical protein	EQH43_01820	Non-essential	Synthetic lethality	NA	SPT_0348	NA	Unknown	Taiwan19F	Taiwan19F_Sugar transferase
1817	1817_0	sugar transferase	EQH43_02075	Non-essential	Synthetic lethality	SPD_0319		NA	Capsule metabolism	Taiwan19F	Taiwan19F_Sugar transferase
2913	2913_0	lipopolysaccharide cholinephosphotransferase	EQH43_02085	Accesory	Suppressive	NA	SPT_0398	NA	Capsule metabolism	Taiwan19F	Taiwan19F_Sugar transferase
1365	1365_0	glycosyltransferase family 2 protein	EQH43_02090	Accesory	Suppressive	NA	SPT_0399	NA	Capsule metabolism	Taiwan19F	Taiwan19F_Sugar transferase
325	325_0	oligosaccharide repeat unit polymerase	EQH43_02095	Accesory	Suppressive	NA	SPT_0400	NA	Capsule metabolism	Taiwan19F	Taiwan19F_Sugar transferase
1199	1199_0	hypothetical protein	EQH43_02100	Accesory	Suppressive	NA	SPT_0401	NA	Capsule metabolism	Taiwan19F	Taiwan19F_Sugar transferase
2283	2283_0	glucose-1-phosphate thymidylyltransferase	EQH43_02110	Accesory	Suppressive	SPD_0328	SPT_0403	NA	Capsule metabolism	Taiwan19F	Taiwan19F_Sugar transferase
1022	1022_0	dTDP-4-dehydrorhamnose 3,5-epimerase	EQH43_02115	Accesory	Suppressive	SPD_0329	SPT_0404	NA	Capsule metabolism	Taiwan19F	Taiwan19F_Sugar transferase
28	28_0	dTDP-glucose 4,6-dehydratase	EQH43_02120	Accesory	Suppressive	SPD_0330	SPT_0405	NA	Capsule metabolism	Taiwan19F	Taiwan19F_Sugar transferase
2191	2191_0	dTDP-4-dehydrorhamnose reductase	EQH43_02125	Accesory	Suppressive	SPD_0331	SPT_0406	NA	Capsule metabolism	Taiwan19F	Taiwan19F_Sugar transferase
639	639_0	cell division regulator GpsB	EQH43_02165	Strain-dependent	Synthetic lethality	SPD_0339	SPT_0415	SP_0372	Cell growth and death	Taiwan19F	Taiwan19F_Sugar transferase
291	291_1	choline-binding protein CbpC	EQH43_02195	Non-essential	Negative	SPD_0345	SPT_0420	SP_0377	Unknown	Taiwan19F	Taiwan19F_Sugar transferase
1329	1329_0	transporter	EQH43_02250	Strain-dependent	Synthetic lethality	SPD_0350	SPT_0430	SP_0385	Unknown	Taiwan19F	Taiwan19F_Sugar transferase
957	957_0	sensor histidine kinase	EQH43_02255	Strain-dependent	Synthetic lethality	SPD_0351	SPT_0431	SP_0386	Signal transduction	Taiwan19F	Taiwan19F_Sugar transferase
779	779_0	MarR family transcriptional regulator	EQH43_02365	Strain-dependent	Synthetic lethality	SPD_0379	SPT_0453	SP_0416	Transcription	Taiwan19F	Taiwan19F_Sugar transferase
964	964_0	Asp23/Gls24 family envelope stress response protein	EQH43_02445	Strain-dependent	Synthetic lethality	SPD_0394	SPT_0469	SP_0434	Unknown	Taiwan19F	Taiwan19F_Sugar transferase
NA	NA	NA	EQH43_02565	NA	Synthetic lethality	NA	NA	NA	Unknown	Taiwan19F	Taiwan19F_Sugar transferase
NA	NA	NA	EQH43_02570	NA	Synthetic lethality	NA	NA	NA	Unknown	Taiwan19F	Taiwan19F_Sugar transferase
173	173_0	MerR family transcriptional regulator	EQH43_02770	Strain-dependent	Synthetic lethality	SPD_0447	SPT_0538	SP_0501	Transcription	Taiwan19F	Taiwan19F_Sugar transferase
1189	1189_0	type I glutamate--ammonia ligase	EQH43_02775	Strain-dependent	Synthetic lethality	SPD_0448	SPT_0539	SP_0502	Amino acid metabolism	Taiwan19F	Taiwan19F_Sugar transferase
2100	2100_0	aminoglycoside phosphotransferase	EQH43_03000	Strain-dependent	Synthetic lethality	SPD_0476	SPT_0580	SP_0549	Unknown	Taiwan19F	Taiwan19F_Sugar transferase
1665	1665_0	YlxR family protein	EQH43_03020	Strain-dependent	Synthetic lethality	SPD_0480	SPT_0584	SP_0554	Transcription	Taiwan19F	Taiwan19F_Sugar transferase
2853	2853_0	5-methyltetrahydropteroyltriglutamate-- homocysteine methyltransferase	EQH43_03180	Non-essential	Positive			SP_0587	Unknown	Taiwan19F	Taiwan19F_Sugar transferase
NA	NA	NA	EQH43_03200	NA	Synthetic lethality	NA	NA	NA	Unknown	Taiwan19F	Taiwan19F_Sugar transferase
1561	1561_0	peptidoglycan bridge formation alanyltransferase MurM	EQH43_03295	Non-essential	Synthetic lethality	SPD_0535	SPT_0640	SP_0615	Cell wall metabolism	Taiwan19F	Taiwan19F_Sugar transferase
118	118_0	cystathionine beta-lyase	EQH43_03555	Non-essential	Negative	SPD_0585	SPT_0697	SP_0673	Unknown	Taiwan19F	Taiwan19F_Sugar transferase
1168	1168_0	ABC transporter permease	EQH43_03925	Strain-dependent	Synthetic lethality	SPD_0660	SPT_0771	SP_0757	Cell division	Taiwan19F	Taiwan19F_Sugar transferase
288	288_0	peptidylprolyl isomerase	EQH43_03995	Non-essential	Synthetic lethality	SPD_0672	SPT_0784	SP_0771	Folding, sorting, degradation	Taiwan19F	Taiwan19F_Sugar transferase
2337	2337_0	pyridoxal 5'-phosphate synthase glutaminase subunit PdxT	EQH43_04105	Non-essential	Positive	SPD_1296	SPT_0808	SP_1467	Amino acid metabolism	Taiwan19F	Taiwan19F_Sugar transferase
1825	1825_0	glutamine-hydrolyzing GMP synthase	EQH43_04215	Non-essential	Negative	SPD_1274	SPT_0829	SP_1445	Nucleotide metabolism	Taiwan19F	Taiwan19F_Sugar transferase
662	662_0	nicotinate phosphoribosyltransferase	EQH43_04315	Strain-dependent	Synthetic lethality	SPD_1251	SPT_0853	SP_1421	Cofactor and vitamin metabolism	Taiwan19F	Taiwan19F_Sugar transferase
1510	1510_0	hypothetical protein	EQH43_04330	Non-essential	Positive	NA			Unknown	Taiwan19F	Taiwan19F_Sugar transferase
2202	2202_0	30S ribosomal protein S21	EQH43_04360	Strain-dependent	Synthetic lethality	SPD_1245	SPT_0860	SP_1414	Translation	Taiwan19F	Taiwan19F_Sugar transferase
198	198_1	Spx/MgsR family RNA polymerase-binding regulatory protein	EQH43_04405	Strain-dependent	Synthetic lethality	SPD_1236	SPT_0869	SP_1405	Transcription	Taiwan19F	Taiwan19F_Sugar transferase
26	26_0	homoserine dehydrogenase	EQH43_04620	Strain-dependent	Synthetic lethality	SPD_1195	NA	SP_1361	Amino acid metabolism	Taiwan19F	Taiwan19F_Sugar transferase
450	450_1	peptide-methionine (R)-S-oxide reductase	EQH43_04635	Non-essential	Negative	NA	SPT_0916	SP_1359	Folding, sorting, degradation	Taiwan19F	Taiwan19F_Sugar transferase
492	492_0	type B 50S ribosomal protein L31	EQH43_04690	Strain-dependent	Synthetic lethality	SPD_1154	SPT_0927	SP_1299	Translation	Taiwan19F	Taiwan19F_Sugar transferase
177	177_0	phosphorylcholine transferase LicD	EQH43_04820	Non-essential	Synthetic lethality	SPD_1130	SPT_0953	SP_1274	Cell wall metabolism	Taiwan19F	Taiwan19F_Sugar transferase
491	491_0	3-isopropylmalate dehydrogenase	EQH43_04900	Non-essential	Positive	SPD_1115	SPT_0971	NA	Amino acid metabolism	Taiwan19F	Taiwan19F_Sugar transferase
653	653_0	Cof-type HAD-IIB family hydrolase	EQH43_04950	Non-essential	Synthetic lethality	SPD_1103	SPT_0983	SP_1246	Unknown	Taiwan19F	Taiwan19F_Sugar transferase
488	488_3	amino acid ABC transporter ATP-binding protein	EQH43_04970	Strain-dependent	Synthetic lethality	SPD_1099	SPT_0987	SP_1242	Membrane transport	Taiwan19F	Taiwan19F_Sugar transferase
2041	2041_0	transporter substrate-binding domain-containing protein	EQH43_04975	Strain-dependent	Synthetic lethality	SPD_1098	SPT_0988	SP_1241	Membrane transport	Taiwan19F	Taiwan19F_Sugar transferase
54	54_0	ECF transporter S component	EQH43_05015	Non-essential	Synthetic lethality	SPD_1090	SPT_0996	SP_1232	Unknown	Taiwan19F	Taiwan19F_Sugar transferase
2282	2282_0	phosphopantothenate--cysteine ligase	EQH43_05025	Strain-dependent	Synthetic lethality	SPD_1088	SPT_0998	SP_1230	Amino acid metabolism	Taiwan19F	Taiwan19F_Sugar transferase
372	372_0	formate--tetrahydrofolate ligase	EQH43_05030	Strain-dependent	Synthetic lethality	SPD_1087	SPT_0999	SP_1229	Cofactor and vitamin metabolism	Taiwan19F	Taiwan19F_Sugar transferase
671	671_0	L-lactate dehydrogenase	EQH43_05080	Non-essential	Synthetic lethality	SPD_1078	SPT_1008	SP_1220	Energy metabolism	Taiwan19F	Taiwan19F_Sugar transferase
2343	2343_0	glutaredoxin-like protein NrdH	EQH43_05250	Strain-dependent	Synthetic lethality	SPD_1041	SPT_1045	SP_1178	Various metabolism	Taiwan19F	Taiwan19F_Sugar transferase
2253	2253_0	tRNA uridine-5-carboxymethylaminomethyl(34) synthesis GTPase MnmE	EQH43_05375	Strain-dependent	Synthetic lethality	SPD_0902	SPT_1069	SP_1016	Translation	Taiwan19F	Taiwan19F_Sugar transferase
1113	1113_0	threonylcarbamoyl-AMP synthase	EQH43_05400	Strain-dependent	Synthetic lethality	SPD_0908	SPT_1074	SP_1022	Translation	Taiwan19F	Taiwan19F_Sugar transferase
1406	1406_0	metal-sulfur cluster assembly factor	EQH43_05595	Strain-dependent	Synthetic lethality	SPD_0959	SPT_1117	SP_1074	Unknown	Taiwan19F	Taiwan19F_Sugar transferase
1271	1271_0	glycosyltransferase	EQH43_05600	Strain-dependent	Synthetic lethality	SPD_0960	SPT_1118	SP_1075	Carbohydrate metabolism	Taiwan19F	Taiwan19F_Sugar transferase
2000	2000_0	UDP-N-acetylglucosamine 1-carboxyvinyltransferase	EQH43_05635	Strain-dependent	Synthetic lethality	SPD_0967	SPT_1127	SP_1081	Cell wall metabolism	Taiwan19F	Taiwan19F_Sugar transferase
1356	1356_0	5'-methylthioadenosine/adenosylhomocysteine nucleosidase	EQH43_06065	Strain-dependent	Synthetic lethality	SPD_0877	SPT_1213	SP_0991	Amino acid metabolism	Taiwan19F	Taiwan19F_Sugar transferase
1504	1504_0	ribonuclease R	EQH43_06150	Non-essential	Synthetic lethality	SPD_0862	SPT_1228	SP_0975	Folding, sorting, degradation	Taiwan19F	Taiwan19F_Sugar transferase
1916	1916_0	dephospho-CoA kinase	EQH43_06170	Universal	Synthetic lethality	SPD_0859	SPT_1232	SP_0971	Various metabolism	Taiwan19F	Taiwan19F_Sugar transferase
950	950_0	GTPase Era	EQH43_06180	Strain-dependent	Synthetic lethality	SPD_0857	SPT_1234	SP_0969	Cell growth and death	Taiwan19F	Taiwan19F_Sugar transferase
280	280_0	diacylglycerol kinase	EQH43_06185	Non-essential	Synthetic lethality	SPD_0856	SPT_1235	SP_0968	Cell wall metabolism	Taiwan19F	Taiwan19F_Sugar transferase
2317	2317_0	phosphate starvation-inducible protein PhoH	EQH43_06295	Non-essential	Positive	SPD_0838	SPT_1255	SP_0948	Energy metabolism	Taiwan19F	Taiwan19F_Sugar transferase
1969	1969_0	DNA replication initiation control protein YabA	EQH43_06330	Strain-dependent	Synthetic lethality	SPD_0827	SPT_1263	SP_0937	Replication	Taiwan19F	Taiwan19F_Sugar transferase
773	773_0	LysR family transcriptional regulator	EQH43_06375	Strain-dependent	Synthetic lethality	SPD_0818	SPT_1272	SP_0927	Transcription	Taiwan19F	Taiwan19F_Sugar transferase
286	286_16	IS30 family transposase	EQH43_06435	Accesory	Synthetic lethality	SPD_0807	SPT_1286	SP_0915	Unknown	Taiwan19F	Taiwan19F_Sugar transferase
2234	2234_0	Fe-S cluster assembly protein SufB	EQH43_06685	Strain-dependent	Synthetic lethality	SPD_0766	SPT_1330	SP_0871	Cofactor and vitamin metabolism	Taiwan19F	Taiwan19F_Sugar transferase
724	724_0	SUF system NifU family Fe-S cluster assembly protein	EQH43_06690	Strain-dependent	Synthetic lethality	SPD_0765	SPT_1331	SP_0870	Cofactor and vitamin metabolism	Taiwan19F	Taiwan19F_Sugar transferase
2358	2358_0	cysteine desulfurase	EQH43_06695	Strain-dependent	Synthetic lethality	SPD_0764	SPT_1332	SP_0869	Amino acid metabolism	Taiwan19F	Taiwan19F_Sugar transferase
1068	1068_0	Fe-S cluster assembly protein SufD	EQH43_06700	Strain-dependent	Synthetic lethality	SPD_0763	SPT_1333	SP_0868	Cofactor and vitamin metabolism	Taiwan19F	Taiwan19F_Sugar transferase
2025	2025_0	DUF2969 domain-containing protein	EQH43_06745	Non-essential	Synthetic lethality	SPD_0754	SPT_1343	SP_0861	Unknown	Taiwan19F	Taiwan19F_Sugar transferase
2	2_0	ribose-5-phosphate isomerase RpiA	EQH43_06900	Strain-dependent	Synthetic lethality	SPD_0723	SPT_1374	SP_0828	Carbohydrate metabolism	Taiwan19F	Taiwan19F_Sugar transferase
1479	1479_0	bifunctional methylenetetrahydrofolate dehydrogenase/methenyltetrahydrofolate cyclohydrolase	EQH43_06910	Strain-dependent	Synthetic lethality	SPD_0721	SPT_1376	SP_0825	Cofactor and vitamin metabolism	Taiwan19F	Taiwan19F_Sugar transferase
110	110_0	HAD family hydrolase	EQH43_06990	Strain-dependent	Synthetic lethality	SPD_0708	SPT_1394	SP_0805	Unknown	Taiwan19F	Taiwan19F_Sugar transferase
409	409_0	response regulator transcription factor	EQH43_07030	Non-essential	Synthetic lethality	SPD_0701	SPT_1401	SP_0798	Signal transduction	Taiwan19F	Taiwan19F_Sugar transferase
578	578_0	aquaporin family protein	EQH43_07165	Non-essential	Synthetic lethality	SPD_1320	SPT_1428	SP_1491	Membrane transport	Taiwan19F	Taiwan19F_Sugar transferase
1007	1007_0	F0F1 ATP synthase subunit C	EQH43_07280	Strain-dependent	Synthetic lethality	SPD_1341	SPT_1450	SP_1514	Energy metabolism	Taiwan19F	Taiwan19F_Sugar transferase
NA	NA	NA	EQH43_07285	NA	Synthetic lethality	NA	NA	NA	Unknown	Taiwan19F	Taiwan19F_Sugar transferase
1543	1543_0	transcription elongation factor GreA	EQH43_07295	Strain-dependent	Synthetic lethality	SPD_1345	SPT_1455	SP_1517	Transcription	Taiwan19F	Taiwan19F_Sugar transferase
923	923_0	cystathionine gamma-synthase	EQH43_07320	Non-essential	Synthetic lethality	SPD_1350	SPT_1460	SP_1522	Unknown	Taiwan19F	Taiwan19F_Sugar transferase
1606	1606_0	S1 RNA-binding domain-containing protein	EQH43_07400	Strain-dependent	Synthetic lethality	SPD_1366	SPT_1475	SP_1537	Transcription	Taiwan19F	Taiwan19F_Sugar transferase
1391	1391_0	30S ribosomal protein S18	EQH43_07410	Strain-dependent	Synthetic lethality	SPD_1368	SPT_1477	SP_1539	Translation	Taiwan19F	Taiwan19F_Sugar transferase
1004	1004_0	30S ribosomal protein S6	EQH43_07420	Strain-dependent	Synthetic lethality	SPD_1370	SPT_1479	SP_1541	Translation	Taiwan19F	Taiwan19F_Sugar transferase
2251	2251_0	peptidase	EQH43_07440	Non-essential	Synthetic lethality	SPD_1374	SPT_1483	SP_1545	Unknown	Taiwan19F	Taiwan19F_Sugar transferase
2098	2098_0	hypothetical protein	EQH43_07540	Accesory	Synthetic lethality			SP_1562	Unknown	Taiwan19F	Taiwan19F_Sugar transferase
252	252_0	ATP-dependent Clp protease ATP-binding subunit ClpX	EQH43_07575	Strain-dependent	Synthetic lethality	SPD_1399	SPT_1509	SP_1569	Folding, sorting, degradation	Taiwan19F	Taiwan19F_Sugar transferase
232	232_0	hypothetical protein	EQH43_07580	Non-essential	Synthetic lethality	SPD_1400	SPT_1510	SP_1570	Unknown	Taiwan19F	Taiwan19F_Sugar transferase
904	904_0	30S ribosomal protein S15	EQH43_07830	Strain-dependent	Synthetic lethality	SPD_1439	SPT_1565	SP_1626	Translation	Taiwan19F	Taiwan19F_Sugar transferase
1034	1034_0	hypothetical protein	EQH43_07880	Non-essential	Negative		SPT_1574	SP_1635	Unknown	Taiwan19F	Taiwan19F_Sugar transferase
1056	1056_0	carbohydrate ABC transporter permease	EQH43_08115	Non-essential	Negative	SPD_1493	SPT_1619	SP_1681	Membrane transport	Taiwan19F	Taiwan19F_Sugar transferase
1547	1547_0	GntR family transcriptional regulator	EQH43_08280	Strain-dependent	Synthetic lethality	SPD_1524	SPT_1652	SP_1714	Transcription	Taiwan19F	Taiwan19F_Sugar transferase
2342	2342_0	Na+/H+-dicarboxylate symporter	EQH43_08485	Non-essential	Positive				Unknown	Taiwan19F	Taiwan19F_Sugar transferase
2035	2035_0	LacI family DNA-binding transcriptional regulator	EQH43_08900	Non-essential	Negative	SPD_1635	SPT_1771	SP_1854	Transcription	Taiwan19F	Taiwan19F_Sugar transferase
1288	1288_0	DUF402 domain-containing protein	EQH43_09265	Strain-dependent	Synthetic lethality	SPD_1706	SPT_1848	SP_1903	Unknown	Taiwan19F	Taiwan19F_Sugar transferase
738	738_0	hypothetical protein	EQH43_09525	Non-essential	Negative	SPD_1744	SPT_1903	SP_1945	Unknown	Taiwan19F	Taiwan19F_Sugar transferase
533	533_0	16S rRNA (guanine(966)-N(2))-methyltransferase RsmD	EQH43_09770	Strain-dependent	Synthetic lethality	SPD_1767	SPT_1949	SP_1969	DNA repair and editing	Taiwan19F	Taiwan19F_Sugar transferase
540	540_0	ribosome small subunit-dependent GTPase A	EQH43_09845	Strain-dependent	Synthetic lethality	SPD_1781	SPT_1963	SP_1984	Translation	Taiwan19F	Taiwan19F_Sugar transferase
217	217_0	ribonuclease M5	EQH43_09870	Strain-dependent	Synthetic lethality	SPD_1787	SPT_1970	SP_1990	Translation	Taiwan19F	Taiwan19F_Sugar transferase
483	483_0	catabolite control protein A	EQH43_09925	Strain-dependent	Synthetic lethality	SPD_1797	SPT_1980	SP_1999	Transcription	Taiwan19F	Taiwan19F_Sugar transferase
2019	2019_0	transcription termination/antitermination protein NusG	EQH43_10040	Non-essential	Synthetic lethality	SPD_1819	SPT_2003	SP_2007	Transcription	Taiwan19F	Taiwan19F_Sugar transferase
978	978_0	NAD(P)H-dependent glycerol-3-phosphate dehydrogenase	EQH43_10520	Strain-dependent	Synthetic lethality	SPD_1918	SPT_2101	SP_2091	Carbohydrate metabolism	Taiwan19F	Taiwan19F_Sugar transferase
2107	2107_0	DHH family phosphoesterase	EQH43_11130	Non-essential	Negative	SPD_2032	SPT_2223	SP_2205	Unknown	Taiwan19F	Taiwan19F_Sugar transferase
321	321_2	IS66 family insertion sequence hypothetical protein	EQH43_11175	Non-essential	Synthetic lethality	SPD_2040	SPT_2231		Unknown	Taiwan19F	Taiwan19F_Sugar transferase
949	949_0	energy-coupling factor transporter transmembrane protein EcfT	EQH43_11205	Strain-dependent	Synthetic lethality	SPD_2046	SPT_2237	SP_2219	Membrane transport	Taiwan19F	Taiwan19F_Sugar transferase
309	309_0	energy-coupling factor transporter ATPase	EQH43_11210	Non-essential	Synthetic lethality	SPD_2047	SPT_2238	SP_2220	Membrane transport	Taiwan19F	Taiwan19F_Sugar transferase
2354	2354_0	energy-coupling factor transporter ATPase	EQH43_11215	Non-essential	Synthetic lethality	SPD_2048	SPT_2239	SP_2221	Membrane transport	Taiwan19F	Taiwan19F_Sugar transferase
1745	1745_0	helix-turn-helix domain-containing protein	EQH43_11225	Strain-dependent	Synthetic lethality	SPD_2050	SPT_2241	SP_2223	Unknown	Taiwan19F	Taiwan19F_Sugar transferase
255	255_0	IMP dehydrogenase	EQH43_11250	Strain-dependent	Synthetic lethality	SPD_2055	SPT_2246	SP_2228	Nucleotide metabolism	Taiwan19F	Taiwan19F_Sugar transferase
2389	2389_0	response regulator transcription factor	EQH43_11290	Non-essential	Negative	SPD_2063	SPT_2255	SP_2235	Cellular community	Taiwan19F	Taiwan19F_Sugar transferase
2513	2513_0	sensor histidine kinase	EQH43_11295	Non-essential	Negative	SPD_2064	SPT_2256	SP_2236	Cellular community	Taiwan19F	Taiwan19F_Sugar transferase
1518	1518_0	DUF951 family protein	EQH41_00015	Strain-dependent	Synthetic lethality	SPD_0003	SPT_0003		Unknown	TIGR4	TIGR4_Sugar transferase
1269	1269_0	ATP-dependent zinc metalloprotease FtsH	EQH41_00060	Strain-dependent	Synthetic lethality	SPD_0013	SPT_0047	SP_0013	Cell division	TIGR4	TIGR4_Sugar transferase
219	219_0	ribose-phosphate pyrophosphokinase	EQH41_00185	Non-essential	Negative	SPD_0037	SPT_0069	SP_0031	Mobile element/pseudogene	TIGR4	TIGR4_Sugar transferase
2067	2067_0	tRNA uridine-5-carboxymethylaminomethyl(34) synthesis enzyme MnmG	EQH41_00625	Strain-dependent	Synthetic lethality	SPD_0129	SPT_0167	SP_0120	Translation	TIGR4	TIGR4_Sugar transferase
2144	2144_0	tRNA (adenosine(37)-N6)-threonylcarbamoyltransferase complex dimerization subunit type 1 TsaB	EQH41_00665	Strain-dependent	Synthetic lethality	SPD_0134	SPT_0174	SP_0127	Translation	TIGR4	TIGR4_Sugar transferase
1735	1735_0	tRNA (adenosine(37)-N6)-threonylcarbamoyltransferase complex transferase subunit TsaD	EQH41_00675	Strain-dependent	Synthetic lethality	SPD_0136	SPT_0176	SP_0129	Translation	TIGR4	TIGR4_Sugar transferase
251	251_0	bifunctional folylpolyglutamate synthase/dihydrofolate synthase	EQH41_00990	Non-essential	Synthetic lethality	SPD_0183	SPT_0245	SP_0197	Cofactor and vitamin metabolism	TIGR4	TIGR4_Sugar transferase
46	46_0	30S ribosomal protein S19	EQH41_01065	Strain-dependent	Synthetic lethality	SPD_0197	SPT_0260	SP_0213	Translation	TIGR4	TIGR4_Sugar transferase
201	201_0	50S ribosomal protein L14	EQH41_01095	Strain-dependent	Synthetic lethality	SPD_0203	SPT_0266	SP_0219	Translation	TIGR4	TIGR4_Sugar transferase
1956	1956_0	50S ribosomal protein L18	EQH41_01125	Strain-dependent	Synthetic lethality	SPD_0209	SPT_0272	SP_0226	Translation	TIGR4	TIGR4_Sugar transferase
757	757_0	30S ribosomal protein S5	EQH41_01130	Strain-dependent	Synthetic lethality	SPD_0210	SPT_0273	SP_0227	Translation	TIGR4	TIGR4_Sugar transferase
2171	2171_1	LytR family transcriptional regulator	EQH41_01735	Accesory	Suppressive	NA	NA	SP_0346	Capsule metabolism	TIGR4	TIGR4_Sugar transferase
1524	1524_0	capsular polysaccharide biosynthesis protein CpsC	EQH41_01745	Strain-dependent	Suppressive	SPD_0317	SPT_0394	SP_0348	Capsule metabolism	TIGR4	TIGR4_Sugar transferase
902	902_0	tyrosine-protein kinase	EQH41_01750	Accesory	Suppressive	SPD_0318	SPT_0395	SP_0349	Capsule metabolism	TIGR4	TIGR4_Sugar transferase
2517	2517_0	sugar transferase	EQH41_01755	Non-essential	Synthetic lethality	NA	NA	SP_0350	Capsule metabolism	TIGR4	TIGR4_Sugar transferase
3264	3264_0	capsular biosynthesis protein	EQH41_01765	Accesory	Suppressive	NA	NA	SP_0352	Capsule metabolism	TIGR4	TIGR4_Sugar transferase
2370	2370_0	glycosyltransferase family 1 protein	EQH41_01770	Accesory	Suppressive	NA	NA	SP_0353	Capsule metabolism	TIGR4	TIGR4_Sugar transferase
3492	3492_0	O-antigen polysaccharide polymerase Wzy	EQH41_01775	Accesory	Suppressive	NA	NA	SP_0354	Capsule metabolism	TIGR4	TIGR4_Sugar transferase
3641	3641_0	polysaccharide pyruvyl transferase family protein	EQH41_01780	Accesory	Suppressive	NA	NA	SP_0355	Capsule metabolism	TIGR4	TIGR4_Sugar transferase
3438	3438_0	flippase	EQH41_01785	Accesory	Suppressive	NA	NA		Capsule metabolism	TIGR4	TIGR4_Sugar transferase
639	639_0	cell division regulator GpsB	EQH41_01870	Strain-dependent	Synthetic lethality	SPD_0339	SPT_0415	SP_0372	Cell growth and death	TIGR4	TIGR4_Sugar transferase
1329	1329_0	transporter	EQH41_01945	Strain-dependent	Synthetic lethality	SPD_0350	SPT_0430	SP_0385	Unknown	TIGR4	TIGR4_Sugar transferase
291	291_4	choline-binding protein CbpF	EQH41_01985	Non-essential	Negative	SPD_0357	NA	NA	Unknown	TIGR4	TIGR4_Sugar transferase
1093	1093_0	enoyl-CoA hydratase	EQH41_02090	Strain-dependent	Synthetic lethality	SPD_0378	SPT_0452	SP_0415	Lipid metabolism	TIGR4	TIGR4_Sugar transferase
1258	1258_0	transcription antitermination factor NusB	EQH41_02175	Strain-dependent	Synthetic lethality	SPD_0393	SPT_0468	SP_0433	Transcription	TIGR4	TIGR4_Sugar transferase
599	599_0	hypothetical protein	EQH41_02270	Non-essential	Negative	SPD_0410	SPT_0488	SP_0451	Unknown	TIGR4	TIGR4_Sugar transferase
488	488_2	amino acid ABC transporter ATP-binding protein	EQH41_02275	Non-essential	Negative	SPD_0411	SPT_0489	SP_0452	Membrane transport	TIGR4	TIGR4_Sugar transferase
552	552_0	transporter substrate-binding domain-containing protein	EQH41_02280	Non-essential	Negative	SPD_0412	SPT_0490	SP_0453	Membrane transport	TIGR4	TIGR4_Sugar transferase
2351	2351_0	cell envelope	EQH41_02515	Non-essential	Positive		SPT_0541		Unknown	TIGR4	TIGR4_Sugar transferase
410	410_0	molecular chaperone DnaJ	EQH41_02585	Strain-dependent	Synthetic lethality	SPD_0461	SPT_0552	SP_0519	Folding, sorting, degradation	TIGR4	TIGR4_Sugar transferase
1665	1665_0	YlxR family protein	EQH41_02780	Strain-dependent	Synthetic lethality	SPD_0480	SPT_0584	SP_0554	Transcription	TIGR4	TIGR4_Sugar transferase
1035	1035_0	serine O-acetyltransferase	EQH41_02960	Strain-dependent	Synthetic lethality	SPD_0513	SPT_0618	SP_0589	Amino acid metabolism	TIGR4	TIGR4_Sugar transferase
1808	1808_0	single-stranded-DNA-specific exonuclease RecJ	EQH41_03055	Strain-dependent	Synthetic lethality	SPD_0532	SPT_0637	SP_0611	DNA repair and editing	TIGR4	TIGR4_Sugar transferase
1466	1466_0	KH domain-containing protein	EQH41_03845	Strain-dependent	Synthetic lethality	SPD_0675	SPT_0788	SP_0776	Unknown	TIGR4	TIGR4_Sugar transferase
409	409_0	response regulator transcription factor	EQH41_03970	Non-essential	Synthetic lethality	SPD_0701	SPT_1401	SP_0798	Signal transduction	TIGR4	TIGR4_Sugar transferase
110	110_0	HAD family hydrolase	EQH41_04010	Strain-dependent	Synthetic lethality	SPD_0708	SPT_1394	SP_0805	Unknown	TIGR4	TIGR4_Sugar transferase
669	669_0	AI-2E family transporter	EQH41_04330	Strain-dependent	Synthetic lethality	SPD_0768	SPT_1328	SP_0873	Unknown	TIGR4	TIGR4_Sugar transferase
460	460_0	arginine repressor	EQH41_04430	Non-essential	Positive	SPD_0786	SPT_1306	SP_0893	Transcription	TIGR4	TIGR4_Sugar transferase
1355	1355_0	Xaa-Pro dipeptidyl-peptidase	EQH41_04435	Non-essential	Positive	SPD_0787	SPT_1305	SP_0894	Amino acid metabolism	TIGR4	TIGR4_Sugar transferase
773	773_0	LysR family transcriptional regulator	EQH41_04620	Strain-dependent	Synthetic lethality	SPD_0818	SPT_1272	SP_0927	Transcription	TIGR4	TIGR4_Sugar transferase
2259	2259_0	pneumococcal histidine triad protein PhtD	EQH41_05000	Accesory	Synthetic lethality	SPD_0889	NA	SP_1003	Unknown	TIGR4	TIGR4_Sugar transferase
2253	2253_0	tRNA uridine-5-carboxymethylaminomethyl(34) synthesis GTPase MnmE	EQH41_05075	Strain-dependent	Synthetic lethality	SPD_0902	SPT_1069	SP_1016	Translation	TIGR4	TIGR4_Sugar transferase
1113	1113_0	threonylcarbamoyl-AMP synthase	EQH41_05105	Strain-dependent	Synthetic lethality	SPD_0908	SPT_1074	SP_1022	Translation	TIGR4	TIGR4_Sugar transferase
1271	1271_0	glycosyltransferase	EQH41_05365	Strain-dependent	Synthetic lethality	SPD_0960	SPT_1118	SP_1075	Carbohydrate metabolism	TIGR4	TIGR4_Sugar transferase
1816	1816_0	LPXTG cell wall anchor domain-containing protein	EQH41_05740	Non-essential	Negative	NA			Unknown	TIGR4	TIGR4_Sugar transferase
336	336_0	phosphoenolpyruvate--protein phosphotransferase	EQH41_05840	Strain-dependent	Synthetic lethality	SPD_1039	SPT_1047	SP_1176	Membrane transport	TIGR4	TIGR4_Sugar transferase
3267	3267_5	PTS sugar transporter subunit IIB	EQH41_05935	Accesory	Synthetic lethality	NA	SPT_1029	NA	Carbohydrate metabolism	TIGR4	TIGR4_Sugar transferase
2041	2041_0	transporter substrate-binding domain-containing protein	EQH41_06135	Strain-dependent	Synthetic lethality	SPD_1098	SPT_0988	SP_1241	Membrane transport	TIGR4	TIGR4_Sugar transferase
2202	2202_0	30S ribosomal protein S21	EQH41_06985	Strain-dependent	Synthetic lethality	SPD_1245	SPT_0860	SP_1414	Translation	TIGR4	TIGR4_Sugar transferase
748	748_0	proteinase	EQH41_07190	Non-essential	Positive	SPD_1278	SPT_0825	SP_1449	Folding, sorting, degradation	TIGR4	TIGR4_Sugar transferase
746	746_0	poly-gamma-glutamate biosynthesis protein	EQH41_07205	Non-essential	Positive	SPD_1281		SP_1452	Unknown	TIGR4	TIGR4_Sugar transferase
456	456_0	DUF4059 family protein	EQH41_07240	Non-essential	Synthetic lethality	SPD_1288	SPT_0816	SP_1459	Unknown	TIGR4	TIGR4_Sugar transferase
1239	1239_0	hemolysin III family protein	EQH41_07275	Non-essential	Positive	SPD_1295	SPT_0809	SP_1466	Cellular community	TIGR4	TIGR4_Sugar transferase
578	578_0	aquaporin family protein	EQH41_07390	Non-essential	Synthetic lethality	SPD_1320	SPT_1428	SP_1491	Membrane transport	TIGR4	TIGR4_Sugar transferase
1073	1073_0	phospho-sugar mutase	EQH41_07425	Accesory	Synthetic lethality	SPD_1326	SPT_1435	SP_1498	Carbohydrate metabolism	TIGR4	TIGR4_Sugar transferase
1896	1896_0	F0F1 ATP synthase subunit epsilon	EQH41_07480	Strain-dependent	Synthetic lethality	SPD_1334	SPT_1443	SP_1507	Energy metabolism	TIGR4	TIGR4_Sugar transferase
1007	1007_0	F0F1 ATP synthase subunit C	EQH41_07515	Strain-dependent	Synthetic lethality	SPD_1341	SPT_1450	SP_1514	Energy metabolism	TIGR4	TIGR4_Sugar transferase
1543	1543_0	transcription elongation factor GreA	EQH41_07535	Strain-dependent	Synthetic lethality	SPD_1345	SPT_1455	SP_1517	Transcription	TIGR4	TIGR4_Sugar transferase
73	73_0	CDF family manganese efflux transporter MntE	EQH41_07720	Non-essential	Positive	SPD_1384	SPT_1494	SP_1552	Membrane transport	TIGR4	TIGR4_Sugar transferase
925	925_0	choline binding-anchored murein hydrolase LytC	EQH41_07820	Non-essential	Positive	SPD_1403	SPT_1513	SP_1573	Cell wall metabolism	TIGR4	TIGR4_Sugar transferase
2583	2583_0	pyridine nucleotide-disulfide oxidoreductase	EQH41_07875	Non-essential	Positive		NA	SP_1585	Unknown	TIGR4	TIGR4_Sugar transferase
431	431_1	hypothetical protein	EQH41_08495	Non-essential	Negative		SPT_1645	SP_1707	Unknown	TIGR4	TIGR4_Sugar transferase
102	102_0	O-antigen ligase family protein	EQH41_09460	Strain-dependent	Synthetic lethality	SPD_1672	SPT_1814	SP_1893	Cell wall metabolism	TIGR4	TIGR4_Sugar transferase
1462	1462_0	co-chaperone GroES	EQH41_09650	Strain-dependent	Synthetic lethality	SPD_1710	SPT_1856	SP_1907	Folding, sorting, degradation	TIGR4	TIGR4_Sugar transferase
91	91_0	tRNA (adenosine(37)-N6)-threonylcarbamoyltransferase complex ATPase subunit type 1 TsaE	EQH41_09830	Strain-dependent	Synthetic lethality	SPD_1743	SPT_1902	SP_1944	Translation	TIGR4	TIGR4_Sugar transferase
540	540_0	ribosome small subunit-dependent GTPase A	EQH41_10030	Strain-dependent	Synthetic lethality	SPD_1781	SPT_1963	SP_1984	Translation	TIGR4	TIGR4_Sugar transferase
483	483_0	catabolite control protein A	EQH41_10115	Strain-dependent	Synthetic lethality	SPD_1797	SPT_1980	SP_1999	Transcription	TIGR4	TIGR4_Sugar transferase
2315	2315_0	50S ribosomal protein L33	EQH41_10240	Strain-dependent	Suppressive		SPT_2005	SP_2009	Translation	TIGR4	TIGR4_Sugar transferase
824	824_1	transketolase	EQH41_10335	Non-essential	Positive	SPD_1839	SPT_2025	SP_2030	Carbohydrate metabolism	TIGR4	TIGR4_Sugar transferase
678	678_0	DUF1033 family protein	EQH41_10450	Non-essential	Positive	SPD_1864	SPT_2049	SP_2054	Unknown	TIGR4	TIGR4_Sugar transferase
398	398_0	2,3,4,5-tetrahydropyridine-2,6-dicarboxylate N-acetyltransferase	EQH41_10750	Non-essential	Negative	SPD_1923	SPT_2106	SP_2097	Amino acid metabolism	TIGR4	TIGR4_Sugar transferase
2107	2107_0	DHH family phosphoesterase	EQH41_11340	Non-essential	Negative	SPD_2032	SPT_2223	SP_2205	Unknown	TIGR4	TIGR4_Sugar transferase
2354	2354_0	energy-coupling factor transporter ATPase	EQH41_11425	Non-essential	Synthetic lethality	SPD_2048	SPT_2239	SP_2221	Membrane transport	TIGR4	TIGR4_Sugar transferase
