# Supplementary material for: A bacterial pan-genome makes gene essentiality strain-dependent and evolvable
Source: Nat Microbiol. 2022 Sep 12;7(10):1580–92. doi: 10.1038/s41564-022-01208-7 (PMC9519441; doi:10.1038/s41564-022-01208-7)
Supplement: Source Data Extended Data Fig. 6 — Growth curves data. [file 41564_2022_1208_MOESM16_ESM.xlsx]

## Sheet: PG06
Time (hours)	PG06 SDMM	PG06 SDMM	PG06 SDMM	PG06_1205 SDMM	PG06_1205 SDMM	PG06_1205 SDMM	PG06 MNDR 50	PG06 MNDR 50	PG06 MNDR 50	PG06_1205 MNDR 50	PG06_1205 MNDR 50	PG06_1205 MNDR 50	PG06 VAN 0.08	PG06 VAN 0.08	PG06 VAN 0.08	PG06_1205 VAN 0.08	PG06_1205 VAN 0.08	PG06_1205 VAN 0.08	PG06 MNDR 50 VAN 0.08	PG06 MNDR 50 VAN 0.08	PG06 MNDR 50 VAN 0.08	PG06_1205 MNDR 50 VAN 0.08	PG06_1205 MNDR 50 VAN 0.08	PG06_1205 MNDR 50 VAN 0.08
0	0.122	0.131	0.132	0.127	0.117	0.115	0.13	0.132	0.134	0.123	0.125	0.119	0.133	0.131	0.13	0.122	0.124	0.121	0.126	0.124	0.126	0.124	0.122	0.125
0.5	0.122	0.131	0.132	0.127	0.117	0.115	0.13	0.132	0.134	0.123	0.125	0.119	0.133	0.131	0.13	0.122	0.124	0.121	0.126	0.124	0.126	0.124	0.122	0.125
1	0.122	0.131	0.132	0.127	0.117	0.115	0.13	0.132	0.134	0.123	0.125	0.119	0.133	0.131	0.13	0.122	0.124	0.121	0.126	0.124	0.126	0.124	0.122	0.125
1.5	0.133	0.141	0.14	0.127	0.121	0.118	0.138	0.14	0.141	0.126	0.129	0.123	0.139	0.138	0.138	0.125	0.129	0.124	0.132	0.133	0.135	0.127	0.124	0.127
2	0.171	0.169	0.168	0.136	0.13	0.128	0.161	0.16	0.164	0.134	0.136	0.132	0.162	0.167	0.165	0.135	0.137	0.132	0.147	0.149	0.149	0.135	0.13	0.133
2.5	0.259	0.223	0.221	0.155	0.147	0.146	0.177	0.174	0.178	0.146	0.143	0.144	0.21	0.216	0.209	0.149	0.153	0.151	0.137	0.139	0.142	0.138	0.135	0.137
3	0.473	0.344	0.335	0.197	0.189	0.192	0.195	0.188	0.201	0.162	0.16	0.159	0.307	0.319	0.311	0.186	0.194	0.188	0.125	0.128	0.131	0.152	0.149	0.151
3.5	0.648	0.557	0.526	0.281	0.273	0.278	0.227	0.211	0.231	0.196	0.195	0.198	0.518	0.526	0.519	0.256	0.271	0.263	0.121	0.123	0.127	0.177	0.171	0.175
4	0.675	0.584	0.563	0.434	0.429	0.428	0.282	0.269	0.296	0.261	0.273	0.272	0.647	0.667	0.642	0.392	0.45	0.404	0.12	0.123	0.127	0.227	0.221	0.226
4.5	0.693	0.61	0.562	0.565	0.557	0.561	0.345	0.331	0.373	0.378	0.379	0.379	0.66	0.678	0.665	0.597	0.664	0.632	0.122	0.125	0.131	0.318	0.326	0.319
5	0.69	0.626	0.576	0.563	0.551	0.556	0.408	0.399	0.447	0.531	0.528	0.511	0.673	0.681	0.682	0.651	0.708	0.668	0.124	0.127	0.134	0.448	0.451	0.468
5.5	0.692	0.647	0.605	0.572	0.569	0.562	0.427	0.429	0.467	0.565	0.584	0.543	0.675	0.689	0.696	0.672	0.709	0.688	0.126	0.13	0.139	0.63	0.623	0.628
6	0.668	0.663	0.618	0.595	0.596	0.587	0.421	0.422	0.466	0.566	0.595	0.543	0.691	0.704	0.711	0.683	0.715	0.699	0.133	0.137	0.148	0.684	0.694	0.688
6.5	0.672	0.673	0.632	0.625	0.628	0.615	0.414	0.419	0.468	0.588	0.602	0.561	0.699	0.715	0.725	0.688	0.718	0.705	0.142	0.146	0.16	0.689	0.689	0.686
7	0.646	0.686	0.648	0.642	0.648	0.637	0.41	0.416	0.46	0.62	0.619	0.593	0.708	0.725	0.733	0.689	0.721	0.707	0.155	0.158	0.177	0.69	0.686	0.688
7.5	0.668	0.692	0.666	0.667	0.658	0.656	0.409	0.413	0.453	0.643	0.638	0.621	0.717	0.732	0.742	0.693	0.726	0.71	0.181	0.178	0.206	0.687	0.681	0.688
8	0.648	0.69	0.666	0.661	0.666	0.656	0.41	0.411	0.45	0.659	0.655	0.642	0.723	0.737	0.746	0.696	0.733	0.713	0.213	0.212	0.246	0.684	0.677	0.689
8.5	0.639	0.708	0.679	0.667	0.668	0.661	0.413	0.41	0.445	0.667	0.666	0.654	0.731	0.742	0.748	0.699	0.739	0.715	0.262	0.259	0.295	0.682	0.673	0.689
9	0.625	0.704	0.68	0.659	0.662	0.654	0.412	0.406	0.438	0.668	0.671	0.658	0.731	0.741	0.748	0.698	0.741	0.713	0.316	0.323	0.354	0.677	0.666	0.687
9.5	0.62	0.717	0.693	0.668	0.666	0.657	0.416	0.406	0.434	0.673	0.674	0.661	0.736	0.745	0.752	0.697	0.741	0.711	0.399	0.411	0.415	0.675	0.664	0.689
10	0.62	0.716	0.695	0.675	0.675	0.663	0.416	0.405	0.427	0.675	0.675	0.664	0.74	0.745	0.753	0.694	0.739	0.708	0.465	0.463	0.442	0.671	0.66	0.69
10.5	0.619	0.721	0.701	0.684	0.678	0.675	0.419	0.403	0.415	0.67	0.673	0.66	0.741	0.741	0.75	0.686	0.731	0.698	0.481	0.48	0.45	0.668	0.656	0.687
11	0.622	0.719	0.706	0.689	0.687	0.682	0.416	0.397	0.396	0.66	0.666	0.654	0.735	0.73	0.741	0.664	0.707	0.677	0.475	0.473	0.447	0.66	0.649	0.682
11.5	0.611	0.717	0.704	0.696	0.686	0.688	0.412	0.385	0.363	0.64	0.652	0.64	0.722	0.698	0.715	0.614	0.652	0.632	0.466	0.463	0.438	0.646	0.636	0.668
12	0.614	0.717	0.706	0.701	0.691	0.686	0.409	0.377	0.323	0.613	0.634	0.623	0.71	0.618	0.654	0.498	0.52	0.534	0.466	0.459	0.438	0.63	0.62	0.647

## Sheet: PG16
Time (hours)	PG16	PG16	PG16	PG16_1205_S3.1	PG16_1205_S3.1	PG16_1205_S3.1	PG16 MNDR 50	PG16 MNDR 50	PG16 MNDR 50	PG16_1205_S3.1 MNDR 50	PG16_1205_S3.1 MNDR 50	PG16_1205_S3.1 MNDR 50	PG16 Vanco 0.08	PG16 Vanco 0.08	PG16 Vanco 0.08	PG16_1205_S3.1 Vanco 0.08	PG16_1205_S3.1 Vanco 0.08	PG16_1205_S3.1 Vanco 0.08	PG16 Vanco 0.08 MNDR 50	PG16 Vanco 0.08 MNDR 50	PG16 Vanco 0.08 MNDR 50	PG16_1205_S3.1 Vanco 0.08 MNDR 50	PG16_1205_S3.1 Vanco 0.08 MNDR 50	PG16_1205_S3.1 Vanco 0.08 MNDR 50
0	0.124	0.129	0.122	0.122	0.12	0.102	0.122	0.119	0.123	0.123	0.121	0.12	0.125	0.125	0.129	0.122	0.12	0.125	0.114	0.12	0.119	0.12	0.118	0.11
0.5	0.124	0.129	0.122	0.122	0.12	0.102	0.122	0.119	0.123	0.123	0.121	0.12	0.125	0.125	0.129	0.122	0.12	0.125	0.114	0.12	0.119	0.12	0.118	0.11
1	0.124	0.129	0.122	0.122	0.12	0.102	0.122	0.119	0.123	0.123	0.121	0.12	0.125	0.125	0.129	0.122	0.12	0.125	0.114	0.12	0.119	0.12	0.118	0.11
1.5	0.128	0.132	0.125	0.12	0.119	0.092	0.126	0.124	0.128	0.122	0.122	0.119	0.127	0.129	0.131	0.122	0.12	0.127	0.115	0.122	0.121	0.118	0.118	0.111
2	0.146	0.151	0.143	0.123	0.121	0.094	0.139	0.134	0.137	0.125	0.124	0.12	0.137	0.139	0.14	0.123	0.12	0.13	0.121	0.128	0.127	0.119	0.118	0.113
2.5	0.18	0.184	0.176	0.127	0.125	0.101	0.162	0.155	0.158	0.13	0.129	0.125	0.162	0.163	0.163	0.128	0.125	0.138	0.126	0.132	0.13	0.122	0.119	0.116
3	0.238	0.251	0.235	0.133	0.132	0.106	0.19	0.185	0.186	0.136	0.134	0.131	0.198	0.2	0.197	0.131	0.128	0.141	0.12	0.128	0.126	0.126	0.126	0.121
3.5	0.372	0.377	0.373	0.143	0.142	0.124	0.243	0.234	0.233	0.151	0.146	0.142	0.269	0.27	0.265	0.143	0.138	0.148	0.118	0.127	0.122	0.133	0.131	0.131
4	0.578	0.598	0.578	0.16	0.162	0.136	0.326	0.275	0.319	0.164	0.163	0.161	0.399	0.406	0.393	0.155	0.149	0.155	0.118	0.128	0.123	0.142	0.143	0.141
4.5	0.687	0.693	0.709	0.192	0.192	0.164	0.441	0.342	0.441	0.192	0.19	0.186	0.591	0.598	0.574	0.177	0.171	0.167	0.123	0.135	0.127	0.164	0.16	0.159
5	0.708	0.714	0.712	0.252	0.244	0.22	0.575	0.462	0.55	0.24	0.239	0.23	0.727	0.714	0.726	0.215	0.21	0.197	0.132	0.146	0.135	0.196	0.195	0.195
5.5	0.779	0.781	0.764	0.347	0.354	0.307	0.585	0.522	0.591	0.311	0.308	0.299	0.764	0.748	0.726	0.28	0.269	0.25	0.144	0.162	0.145	0.238	0.235	0.238
6	0.801	0.802	0.79	0.506	0.478	0.434	0.574	0.508	0.573	0.424	0.436	0.419	0.752	0.744	0.753	0.374	0.366	0.347	0.164	0.188	0.165	0.31	0.312	0.326
6.5	0.811	0.815	0.802	0.608	0.592	0.575	0.548	0.505	0.555	0.541	0.595	0.538	0.762	0.749	0.755	0.492	0.488	0.472	0.19	0.222	0.192	0.414	0.414	0.436
7	0.808	0.813	0.804	0.699	0.674	0.635	0.519	0.478	0.525	0.626	0.651	0.631	0.755	0.744	0.748	0.605	0.606	0.582	0.216	0.258	0.221	0.526	0.524	0.54
7.5	0.808	0.813	0.804	0.745	0.737	0.688	0.486	0.449	0.493	0.673	0.69	0.674	0.742	0.733	0.737	0.649	0.655	0.63	0.248	0.296	0.256	0.596	0.594	0.609
8	0.798	0.804	0.796	0.795	0.791	0.727	0.452	0.418	0.461	0.695	0.736	0.702	0.726	0.718	0.721	0.666	0.669	0.655	0.272	0.321	0.284	0.617	0.615	0.623
8.5	0.796	0.803	0.792	0.812	0.814	0.781	0.422	0.39	0.433	0.714	0.738	0.704	0.715	0.706	0.709	0.67	0.669	0.648	0.292	0.32	0.306	0.63	0.624	0.632
9	0.781	0.788	0.779	0.803	0.804	0.785	0.391	0.363	0.405	0.725	0.735	0.709	0.701	0.692	0.695	0.658	0.654	0.64	0.277	0.305	0.3	0.633	0.627	0.634
9.5	0.759	0.767	0.76	0.793	0.789	0.783	0.363	0.337	0.377	0.727	0.728	0.715	0.688	0.681	0.684	0.637	0.634	0.63	0.256	0.294	0.289	0.639	0.63	0.635
10	0.721	0.733	0.73	0.782	0.774	0.784	0.339	0.317	0.353	0.728	0.725	0.726	0.678	0.673	0.674	0.608	0.606	0.609	0.25	0.31	0.284	0.64	0.629	0.634
10.5	0.65	0.664	0.675	0.769	0.757	0.768	0.314	0.298	0.328	0.731	0.726	0.735	0.661	0.659	0.659	0.572	0.571	0.57	0.244	0.309	0.28	0.636	0.625	0.633
11	0.55	0.564	0.588	0.755	0.735	0.747	0.295	0.283	0.307	0.733	0.728	0.746	0.636	0.64	0.637	0.538	0.535	0.527	0.256	0.308	0.286	0.631	0.619	0.625
11.5	0.471	0.475	0.49	0.74	0.715	0.736	0.282	0.274	0.293	0.738	0.731	0.755	0.602	0.616	0.609	0.507	0.502	0.49	0.269	0.314	0.296	0.629	0.615	0.62
12	0.432	0.433	0.434	0.721	0.693	0.719	0.271	0.265	0.279	0.738	0.733	0.758	0.551	0.574	0.56	0.478	0.473	0.457	0.271	0.313	0.296	0.623	0.605	0.61

## Sheet: TIGR4
Time (hours)	TIGR4	TIGR4	TIGR4	TIGR4_1205_P12	TIGR4_1205_P12	TIGR4_1205_P12	TIGR4 MNDR 50	TIGR4 MNDR 50	TIGR4 MNDR 50	TIGR4_1205_P12 MNDR 50	TIGR4_1205_P12 MNDR 50	TIGR4_1205_P12 MNDR 50	TIGR4 Vanco 0.08	TIGR4 Vanco 0.08	TIGR4 Vanco 0.08	TIGR4_1205_P12 Vanco 0.08	TIGR4_1205_P12 Vanco 0.08	TIGR4_1205_P12 Vanco 0.08	TIGR4 Vanco 0.08 MNDR 50	TIGR4 Vanco 0.08 MNDR 50	TIGR4 Vanco 0.08 MNDR 50	TIGR4_1205_P12 Vanco 0.08 MNDR 50	TIGR4_1205_P12 Vanco 0.08 MNDR 50	TIGR4_1205_P12 Vanco 0.08 MNDR 50
0	0.092	0.136	0.137	0.131	0.123	0.118	0.122	0.135	0.132	0.128	0.125	0.119	0.113	0.13	0.129	0.122	0.121	0.119	0.114	0.132	0.126	0.114	0.11	0.111
0.5	0.092	0.136	0.137	0.131	0.123	0.118	0.122	0.135	0.132	0.128	0.125	0.119	0.113	0.13	0.129	0.122	0.121	0.119	0.114	0.132	0.126	0.114	0.11	0.111
1	0.092	0.136	0.137	0.131	0.123	0.118	0.122	0.135	0.132	0.128	0.125	0.119	0.113	0.13	0.129	0.122	0.121	0.119	0.114	0.132	0.126	0.114	0.11	0.111
1.5	0.103	0.141	0.14	0.128	0.123	0.121	0.12	0.138	0.136	0.127	0.126	0.121	0.113	0.133	0.135	0.12	0.12	0.123	0.113	0.133	0.129	0.114	0.109	0.111
2	0.129	0.161	0.162	0.129	0.124	0.123	0.128	0.145	0.143	0.128	0.127	0.123	0.137	0.153	0.155	0.122	0.123	0.124	0.117	0.133	0.126	0.114	0.11	0.11
2.5	0.178	0.205	0.216	0.139	0.133	0.129	0.14	0.15	0.151	0.138	0.136	0.131	0.18	0.185	0.189	0.131	0.132	0.134	0.117	0.129	0.123	0.123	0.117	0.119
3	0.297	0.309	0.304	0.143	0.139	0.136	0.124	0.149	0.151	0.146	0.141	0.135	0.242	0.253	0.265	0.135	0.134	0.136	0.099	0.118	0.115	0.129	0.123	0.123
3.5	0.506	0.495	0.468	0.154	0.15	0.148	0.108	0.14	0.148	0.159	0.157	0.151	0.394	0.403	0.411	0.147	0.148	0.144	0.101	0.115	0.112	0.141	0.134	0.132
4	0.642	0.67	0.642	0.181	0.174	0.18	0.117	0.138	0.147	0.188	0.187	0.182	0.609	0.604	0.633	0.172	0.173	0.164	0.106	0.117	0.114	0.165	0.155	0.15
4.5	0.691	0.741	0.72	0.229	0.224	0.226	0.115	0.135	0.145	0.241	0.237	0.228	0.719	0.745	0.75	0.211	0.214	0.198	0.101	0.115	0.114	0.207	0.185	0.177
5	0.712	0.755	0.736	0.308	0.297	0.321	0.108	0.135	0.144	0.327	0.325	0.315	0.695	0.765	0.758	0.276	0.28	0.259	0.097	0.111	0.111	0.278	0.247	0.23
5.5	0.754	0.782	0.783	0.426	0.413	0.433	0.113	0.142	0.153	0.464	0.457	0.443	0.683	0.73	0.753	0.373	0.379	0.346	0.102	0.114	0.113	0.387	0.354	0.327
6	0.79	0.819	0.815	0.53	0.531	0.539	0.115	0.156	0.169	0.586	0.568	0.562	0.703	0.718	0.724	0.487	0.486	0.451	0.103	0.114	0.113	0.509	0.469	0.437
6.5	0.797	0.835	0.831	0.598	0.587	0.588	0.116	0.18	0.198	0.652	0.648	0.622	0.712	0.715	0.717	0.563	0.569	0.538	0.104	0.115	0.114	0.584	0.559	0.531
7	0.798	0.828	0.828	0.608	0.608	0.604	0.115	0.215	0.236	0.666	0.662	0.646	0.712	0.704	0.708	0.604	0.588	0.586	0.096	0.109	0.109	0.612	0.594	0.572
7.5	0.799	0.814	0.818	0.588	0.589	0.593	0.117	0.269	0.286	0.667	0.662	0.65	0.706	0.697	0.701	0.615	0.606	0.591	0.099	0.111	0.11	0.615	0.601	0.581
8	0.792	0.784	0.788	0.582	0.58	0.578	0.112	0.333	0.339	0.65	0.644	0.637	0.683	0.678	0.681	0.595	0.585	0.582	0.092	0.103	0.105	0.605	0.594	0.576
8.5	0.79	0.782	0.784	0.591	0.592	0.595	0.151	0.419	0.408	0.653	0.638	0.634	0.677	0.674	0.675	0.575	0.576	0.572	0.102	0.114	0.114	0.602	0.583	0.571
9	0.776	0.757	0.759	0.568	0.574	0.554	0.178	0.473	0.447	0.64	0.625	0.629	0.659	0.658	0.659	0.565	0.569	0.552	0.098	0.112	0.117	0.597	0.585	0.572
9.5	0.761	0.734	0.734	0.531	0.531	0.507	0.234	0.501	0.486	0.626	0.604	0.622	0.655	0.646	0.645	0.548	0.554	0.545	0.103	0.114	0.121	0.597	0.583	0.579
10	0.737	0.698	0.7	0.486	0.479	0.453	0.294	0.505	0.505	0.615	0.583	0.617	0.642	0.63	0.629	0.54	0.544	0.531	0.101	0.113	0.128	0.593	0.579	0.585
10.5	0.709	0.657	0.659	0.439	0.427	0.401	0.399	0.508	0.503	0.604	0.572	0.609	0.631	0.614	0.613	0.53	0.531	0.515	0.101	0.112	0.141	0.585	0.572	0.588
11	0.681	0.619	0.622	0.406	0.387	0.364	0.476	0.497	0.49	0.591	0.558	0.59	0.62	0.601	0.6	0.521	0.52	0.497	0.107	0.119	0.168	0.577	0.565	0.582
11.5	0.641	0.563	0.566	0.37	0.348	0.327	0.511	0.486	0.482	0.565	0.527	0.558	0.609	0.582	0.58	0.507	0.503	0.474	0.114	0.12	0.205	0.561	0.549	0.568
12	0.591	0.501	0.505	0.343	0.319	0.302	0.498	0.482	0.481	0.536	0.491	0.523	0.599	0.565	0.562	0.495	0.487	0.453	0.127	0.13	0.266	0.551	0.538	0.556
