# Supplementary material for: A bacterial pan-genome makes gene essentiality strain-dependent and evolvable
Source: Nat Microbiol. 2022 Sep 12;7(10):1580–92. doi: 10.1038/s41564-022-01208-7 (PMC9519441; doi:10.1038/s41564-022-01208-7)
Supplement: Source Data Extended Data Fig. 7 — Growth curves data. [file 41564_2022_1208_MOESM17_ESM.xlsx]

## Sheet: Extended_data_fig7a
Time (hours)	PG06 SDMM	PG06 SDMM	PG06 SDMM	PG06_1205 SDMM	PG06_1205 SDMM	PG06_1205 SDMM	TIGR4 SDMM	TIGR4 SDMM	TIGR4 SDMM	TIGR4_1205 P1.2 SDMM	TIGR4_1205 P1.2 SDMM	TIGR4_1205 P1.2 SDMM	PG06 MNDR 50	PG06 MNDR 50	PG06 MNDR 50	PG06_1205 MNDR 50	PG06_1205 MNDR 50	PG06_1205 MNDR 50	TIGR4 MNDR 50	TIGR4 MNDR 50	TIGR4 MNDR 50	TIGR4_1205 P1.2 MNDR 50	TIGR4_1205 P1.2 MNDR 50	TIGR4_1205 P1.2 MNDR 50	PG06 SDMM	PG06 SDMM	PG06 SDMM	PG06_1205 SDMM	PG06_1205 SDMM	PG06_1205 SDMM	TIGR4 SDMM	TIGR4 SDMM	TIGR4 SDMM	TIGR4_1205 P1.2 SDMM	TIGR4_1205 P1.2 SDMM	TIGR4_1205 P1.2 SDMM	PG06 MNDR 50	PG06 MNDR 50	PG06 MNDR 50	PG06_1205 MNDR 50	PG06_1205 MNDR 50	PG06_1205 MNDR 50	TIGR4 MNDR 50	TIGR4 MNDR 50	TIGR4 MNDR 50	TIGR4_1205 P1.2 MNDR 50	TIGR4_1205 P1.2 MNDR 50	TIGR4_1205 P1.2 MNDR 50
0	0.122	0.131	0.132	0.127	0.117	0.115	0.111	0.119	0.112	0.112	0.116	0.115	0.13	0.132	0.134	0.123	0.125	0.119	0.135	0.123	0.125	0.116	0.117	0.115	0.101	0.131	0.125	0.129	0.117	0.118	0.136	0.125	0.126	0.121	0.122	0.118	0.122	0.125	0.13	0.124	0.122	0.119	0.125	0.129	0.129	0.124	0.122	0.118
0.5	0.122	0.131	0.132	0.127	0.117	0.115	0.111	0.119	0.112	0.112	0.116	0.115	0.13	0.132	0.134	0.123	0.125	0.119	0.135	0.123	0.125	0.116	0.117	0.115	0.101	0.131	0.125	0.129	0.117	0.118	0.136	0.125	0.126	0.121	0.122	0.118	0.122	0.125	0.13	0.124	0.122	0.119	0.125	0.129	0.129	0.124	0.122	0.118
1	0.122	0.131	0.132	0.127	0.117	0.115	0.111	0.119	0.112	0.112	0.116	0.115	0.13	0.132	0.134	0.123	0.125	0.119	0.135	0.123	0.125	0.116	0.117	0.115	0.101	0.131	0.125	0.129	0.117	0.118	0.136	0.125	0.126	0.121	0.122	0.118	0.122	0.125	0.13	0.124	0.122	0.119	0.125	0.129	0.129	0.124	0.122	0.118
1.5	0.133	0.141	0.14	0.127	0.121	0.118	0.117	0.129	0.121	0.114	0.119	0.119	0.138	0.14	0.141	0.126	0.129	0.123	0.138	0.13	0.134	0.12	0.121	0.118	0.124	0.142	0.137	0.134	0.123	0.125	0.154	0.142	0.141	0.125	0.124	0.12	0.131	0.132	0.136	0.129	0.125	0.123	0.132	0.136	0.137	0.129	0.126	0.12
2	0.171	0.169	0.168	0.136	0.13	0.128	0.137	0.157	0.134	0.117	0.122	0.121	0.161	0.16	0.164	0.134	0.136	0.132	0.145	0.135	0.139	0.121	0.123	0.119	0.142	0.164	0.161	0.139	0.125	0.129	0.18	0.164	0.166	0.128	0.127	0.123	0.126	0.131	0.137	0.133	0.125	0.125	0.134	0.14	0.139	0.131	0.129	0.123
2.5	0.259	0.223	0.221	0.155	0.147	0.146	0.167	0.204	0.161	0.119	0.127	0.124	0.177	0.174	0.178	0.146	0.143	0.144	0.15	0.135	0.14	0.127	0.127	0.122	0.195	0.215	0.215	0.16	0.139	0.145	0.239	0.227	0.213	0.132	0.132	0.129	0.123	0.128	0.133	0.141	0.128	0.129	0.135	0.142	0.142	0.136	0.136	0.129
3	0.473	0.344	0.335	0.197	0.189	0.192	0.227	0.311	0.223	0.128	0.139	0.13	0.195	0.188	0.201	0.162	0.16	0.159	0.149	0.131	0.135	0.133	0.133	0.129	0.311	0.325	0.332	0.196	0.164	0.172	0.367	0.338	0.322	0.139	0.141	0.139	0.116	0.12	0.126	0.15	0.133	0.137	0.13	0.138	0.137	0.146	0.148	0.139
3.5	0.648	0.557	0.526	0.281	0.273	0.278	0.346	0.46	0.344	0.14	0.158	0.14	0.227	0.211	0.231	0.196	0.195	0.198	0.14	0.124	0.129	0.143	0.143	0.14	0.548	0.562	0.563	0.287	0.224	0.246	0.509	0.502	0.462	0.15	0.159	0.149	0.115	0.12	0.125	0.174	0.147	0.153	0.125	0.131	0.131	0.16	0.163	0.151
4	0.675	0.584	0.563	0.434	0.429	0.428	0.421	0.543	0.409	0.16	0.204	0.159	0.282	0.269	0.296	0.261	0.273	0.272	0.138	0.122	0.126	0.165	0.163	0.156	0.633	0.657	0.645	0.449	0.348	0.384	0.562	0.556	0.553	0.173	0.184	0.18	0.114	0.119	0.125	0.218	0.165	0.18	0.121	0.126	0.126	0.183	0.188	0.177
4.5	0.693	0.61	0.562	0.565	0.557	0.561	0.442	0.558	0.431	0.197	0.303	0.19	0.345	0.331	0.373	0.378	0.379	0.379	0.135	0.122	0.126	0.199	0.192	0.183	0.623	0.677	0.644	0.614	0.584	0.614	0.572	0.585	0.603	0.226	0.247	0.243	0.119	0.122	0.128	0.305	0.204	0.235	0.122	0.127	0.127	0.23	0.24	0.221
5	0.69	0.626	0.576	0.563	0.551	0.556	0.453	0.566	0.445	0.259	0.438	0.244	0.408	0.399	0.447	0.531	0.528	0.511	0.135	0.123	0.128	0.265	0.25	0.235	0.617	0.66	0.638	0.622	0.625	0.616	0.579	0.587	0.607	0.299	0.34	0.33	0.122	0.122	0.127	0.397	0.29	0.333	0.12	0.125	0.125	0.31	0.327	0.305
5.5	0.692	0.647	0.605	0.572	0.569	0.562	0.46	0.563	0.453	0.345	0.505	0.332	0.427	0.429	0.467	0.565	0.584	0.543	0.142	0.124	0.13	0.363	0.346	0.318	0.625	0.664	0.653	0.599	0.614	0.598	0.589	0.589	0.608	0.402	0.455	0.451	0.114	0.119	0.124	0.485	0.442	0.509	0.119	0.124	0.124	0.427	0.462	0.436
6	0.668	0.663	0.618	0.595	0.596	0.587	0.463	0.559	0.458	0.429	0.531	0.434	0.421	0.422	0.466	0.566	0.595	0.543	0.156	0.13	0.134	0.462	0.444	0.414	0.646	0.686	0.677	0.61	0.595	0.596	0.597	0.593	0.61	0.5	0.531	0.534	0.114	0.12	0.125	0.504	0.577	0.598	0.119	0.123	0.125	0.526	0.533	0.521
6.5	0.672	0.673	0.632	0.625	0.628	0.615	0.468	0.557	0.464	0.455	0.539	0.47	0.414	0.419	0.468	0.588	0.602	0.561	0.18	0.141	0.145	0.493	0.491	0.462	0.674	0.706	0.697	0.629	0.614	0.623	0.596	0.59	0.605	0.535	0.544	0.556	0.118	0.122	0.127	0.503	0.573	0.614	0.12	0.124	0.126	0.559	0.557	0.567
7	0.646	0.686	0.648	0.642	0.648	0.637	0.474	0.565	0.469	0.457	0.538	0.479	0.41	0.416	0.46	0.62	0.619	0.593	0.215	0.163	0.167	0.504	0.498	0.468	0.693	0.723	0.715	0.654	0.64	0.654	0.605	0.592	0.604	0.526	0.53	0.552	0.121	0.123	0.128	0.503	0.589	0.584	0.12	0.124	0.127	0.565	0.544	0.562
7.5	0.668	0.692	0.666	0.667	0.658	0.656	0.479	0.578	0.473	0.452	0.537	0.48	0.409	0.413	0.453	0.643	0.638	0.621	0.269	0.209	0.203	0.5	0.497	0.467	0.694	0.733	0.725	0.673	0.661	0.675	0.613	0.598	0.606	0.515	0.524	0.549	0.125	0.125	0.13	0.536	0.565	0.584	0.122	0.125	0.13	0.564	0.546	0.559
8	0.648	0.69	0.666	0.661	0.666	0.656	0.489	0.591	0.477	0.446	0.538	0.476	0.41	0.411	0.45	0.659	0.655	0.642	0.333	0.287	0.263	0.495	0.495	0.463	0.695	0.737	0.732	0.683	0.672	0.685	0.624	0.606	0.611	0.503	0.514	0.536	0.139	0.128	0.136	0.557	0.572	0.598	0.123	0.126	0.133	0.561	0.539	0.552
8.5	0.639	0.708	0.679	0.667	0.668	0.661	0.503	0.605	0.482	0.44	0.537	0.469	0.413	0.41	0.445	0.667	0.666	0.654	0.419	0.408	0.353	0.489	0.49	0.459	0.698	0.741	0.736	0.691	0.68	0.692	0.639	0.616	0.621	0.495	0.507	0.513	0.166	0.13	0.142	0.565	0.584	0.609	0.126	0.126	0.14	0.554	0.54	0.543
9	0.625	0.704	0.68	0.659	0.662	0.654	0.519	0.618	0.488	0.432	0.534	0.455	0.412	0.406	0.438	0.668	0.671	0.658	0.473	0.445	0.377	0.48	0.483	0.454	0.699	0.738	0.735	0.687	0.682	0.69	0.654	0.626	0.633	0.484	0.493	0.503	0.198	0.133	0.157	0.567	0.595	0.614	0.132	0.128	0.156	0.546	0.531	0.535
9.5	0.62	0.717	0.693	0.668	0.666	0.657	0.547	0.64	0.497	0.418	0.531	0.433	0.416	0.406	0.434	0.673	0.674	0.661	0.501	0.429	0.367	0.471	0.475	0.447	0.709	0.731	0.73	0.682	0.683	0.686	0.671	0.638	0.647	0.456	0.438	0.463	0.245	0.161	0.19	0.569	0.601	0.617	0.142	0.133	0.184	0.541	0.532	0.532
10	0.62	0.716	0.695	0.675	0.675	0.663	0.581	0.67	0.51	0.403	0.527	0.399	0.416	0.405	0.427	0.675	0.675	0.664	0.505	0.415	0.362	0.463	0.469	0.437	0.705	0.727	0.726	0.67	0.677	0.677	0.68	0.652	0.659	0.39	0.369	0.404	0.311	0.239	0.244	0.565	0.602	0.615	0.16	0.14	0.238	0.537	0.524	0.524
10.5	0.619	0.721	0.701	0.684	0.678	0.675	0.61	0.697	0.527	0.38	0.522	0.363	0.419	0.403	0.415	0.67	0.673	0.66	0.508	0.406	0.361	0.451	0.456	0.426	0.692	0.714	0.715	0.646	0.664	0.662	0.685	0.662	0.667	0.333	0.322	0.357	0.398	0.267	0.286	0.558	0.598	0.608	0.193	0.154	0.326	0.533	0.517	0.512
11	0.622	0.719	0.706	0.689	0.687	0.682	0.636	0.718	0.548	0.352	0.518	0.332	0.416	0.397	0.396	0.66	0.666	0.654	0.497	0.389	0.353	0.434	0.439	0.413	0.674	0.69	0.689	0.599	0.642	0.637	0.683	0.662	0.665	0.295	0.288	0.319	0.513	0.344	0.355	0.547	0.59	0.597	0.248	0.177	0.448	0.525	0.503	0.491
11.5	0.611	0.717	0.704	0.696	0.686	0.688	0.647	0.726	0.565	0.32	0.514	0.3	0.412	0.385	0.363	0.64	0.652	0.64	0.486	0.373	0.341	0.408	0.411	0.393	0.652	0.636	0.635	0.528	0.602	0.591	0.676	0.658	0.661	0.273	0.267	0.294	0.522	0.39	0.473	0.533	0.578	0.578	0.3	0.212	0.561	0.517	0.487	0.469
12	0.614	0.717	0.706	0.701	0.691	0.686	0.657	0.728	0.579	0.288	0.506	0.276	0.409	0.377	0.323	0.613	0.634	0.623	0.482	0.363	0.336	0.374	0.376	0.369	0.576	0.516	0.52	0.451	0.529	0.516	0.664	0.644	0.647	0.258	0.253	0.273	0.476	0.422	0.509	0.514	0.562	0.55	0.32	0.244	0.612	0.504	0.469	0.448

## Sheet: Extended_Data_fig7b
Time (hours)	PG06 SDMM	PG06 SDMM	PG06 SDMM	PG06_1205 SDMM	PG06_1205 SDMM	PG06_1205 SDMM	PG06 BAC 4	PG06 BAC 4	PG06 BAC 4	PG06_1205 BAC 4	PG06_1205 BAC 4	PG06_1205 BAC 4	PG16	PG16	PG16	PG16_1205_S3.1	PG16_1205_S3.1	PG16_1205_S3.1	PG16 Bac 4	PG16 Bac 4	PG16 Bac 4	PG16_1205_S3.1 Bac 4	PG16_1205_S3.1 Bac 4	PG16_1205_S3.1 Bac 4	TIGR4	TIGR4	TIGR4	TIGR4_1205_P12	TIGR4_1205_P12	TIGR4_1205_P12	TIGR4 Bac 4	TIGR4 Bac 4	TIGR4 Bac 4	TIGR4_1205_P12 Bac 4	TIGR4_1205_P12 Bac 4	TIGR4_1205_P12 Bac 4
0	0.125	0.138	0.132	0.125	0.124	0.121	0.109	0.113	0.113	0.116	0.111	0.11	0.117	0.119	0.119	0.119	0.12	0.115	0.118	0.119	0.116	0.116	0.112	0.122	0.096	0.136	0.138	0.125	0.123	0.118	0.165	0.136	0.136	0.126	0.126	0.123
0.5	0.125	0.138	0.132	0.125	0.124	0.121	0.109	0.113	0.113	0.116	0.111	0.11	0.117	0.119	0.119	0.119	0.12	0.115	0.118	0.119	0.116	0.116	0.112	0.122	0.096	0.136	0.138	0.125	0.123	0.118	0.165	0.136	0.136	0.126	0.126	0.123
1	0.125	0.138	0.132	0.125	0.124	0.121	0.109	0.113	0.113	0.116	0.111	0.11	0.117	0.119	0.119	0.119	0.12	0.115	0.118	0.119	0.116	0.116	0.112	0.122	0.096	0.136	0.138	0.125	0.123	0.118	0.165	0.136	0.136	0.126	0.126	0.123
1.5	0.13	0.147	0.142	0.131	0.128	0.125	0.108	0.116	0.118	0.12	0.116	0.115	0.123	0.124	0.122	0.119	0.121	0.115	0.122	0.124	0.12	0.119	0.114	0.122	0.108	0.138	0.139	0.121	0.119	0.116	0.173	0.137	0.139	0.123	0.123	0.122
2	0.156	0.17	0.163	0.138	0.135	0.132	0.11	0.117	0.12	0.118	0.115	0.113	0.137	0.14	0.135	0.121	0.124	0.119	0.125	0.127	0.124	0.12	0.114	0.122	0.136	0.166	0.163	0.128	0.127	0.122	0.18	0.154	0.157	0.127	0.128	0.125
2.5	0.219	0.214	0.209	0.157	0.155	0.154	0.121	0.124	0.126	0.118	0.114	0.113	0.166	0.17	0.159	0.125	0.129	0.125	0.13	0.133	0.129	0.122	0.116	0.124	0.193	0.213	0.206	0.133	0.132	0.129	0.176	0.174	0.176	0.126	0.127	0.124
3	0.33	0.318	0.316	0.194	0.192	0.19	0.117	0.126	0.131	0.117	0.115	0.113	0.214	0.224	0.203	0.129	0.133	0.124	0.136	0.141	0.135	0.123	0.117	0.124	0.314	0.333	0.306	0.143	0.141	0.138	0.195	0.217	0.204	0.127	0.128	0.125
3.5	0.519	0.507	0.5	0.273	0.267	0.271	0.13	0.138	0.14	0.119	0.116	0.114	0.319	0.334	0.286	0.139	0.145	0.142	0.146	0.151	0.145	0.125	0.12	0.126	0.519	0.554	0.525	0.173	0.171	0.169	0.273	0.3	0.297	0.131	0.131	0.128
4	0.727	0.699	0.701	0.427	0.411	0.416	0.138	0.151	0.152	0.121	0.119	0.115	0.495	0.526	0.451	0.154	0.164	0.156	0.157	0.163	0.157	0.127	0.122	0.126	0.671	0.646	0.655	0.21	0.204	0.203	0.436	0.462	0.456	0.129	0.129	0.126
4.5	0.698	0.696	0.694	0.628	0.619	0.633	0.153	0.172	0.173	0.125	0.122	0.119	0.688	0.7	0.661	0.185	0.198	0.194	0.179	0.184	0.174	0.131	0.125	0.127	0.703	0.767	0.717	0.292	0.285	0.278	0.636	0.658	0.662	0.132	0.131	0.128
5	0.681	0.677	0.675	0.678	0.684	0.678	0.177	0.198	0.198	0.13	0.128	0.123	0.732	0.716	0.703	0.233	0.253	0.264	0.204	0.214	0.201	0.132	0.128	0.128	0.708	0.754	0.734	0.411	0.406	0.391	0.67	0.708	0.711	0.132	0.13	0.128
5.5	0.683	0.673	0.664	0.655	0.662	0.654	0.207	0.236	0.231	0.136	0.135	0.129	0.761	0.758	0.729	0.322	0.354	0.372	0.246	0.261	0.241	0.137	0.134	0.13	0.757	0.798	0.791	0.532	0.533	0.512	0.693	0.726	0.741	0.134	0.131	0.129
6	0.745	0.706	0.692	0.641	0.645	0.643	0.255	0.284	0.274	0.148	0.148	0.139	0.787	0.786	0.777	0.42	0.506	0.499	0.316	0.33	0.304	0.14	0.139	0.129	0.779	0.81	0.806	0.578	0.58	0.568	0.714	0.737	0.74	0.133	0.13	0.127
6.5	0.778	0.762	0.752	0.64	0.648	0.646	0.302	0.338	0.327	0.164	0.166	0.152	0.794	0.791	0.789	0.542	0.63	0.61	0.416	0.435	0.405	0.146	0.147	0.131	0.793	0.831	0.827	0.609	0.606	0.588	0.728	0.759	0.748	0.136	0.131	0.128
7	0.814	0.803	0.799	0.677	0.685	0.684	0.401	0.413	0.408	0.185	0.187	0.169	0.795	0.793	0.791	0.617	0.684	0.676	0.52	0.521	0.511	0.151	0.155	0.133	0.796	0.826	0.836	0.602	0.6	0.579	0.735	0.773	0.752	0.137	0.131	0.128
7.5	0.816	0.824	0.824	0.744	0.75	0.743	0.439	0.433	0.425	0.213	0.215	0.192	0.787	0.788	0.787	0.656	0.722	0.718	0.522	0.528	0.517	0.156	0.165	0.131	0.791	0.808	0.834	0.592	0.586	0.568	0.739	0.775	0.752	0.138	0.13	0.126
8	0.848	0.844	0.83	0.777	0.784	0.772	0.431	0.436	0.424	0.263	0.252	0.229	0.777	0.776	0.776	0.684	0.759	0.736	0.523	0.5	0.502	0.162	0.177	0.131	0.776	0.785	0.822	0.588	0.579	0.579	0.74	0.772	0.75	0.141	0.13	0.127
8.5	0.848	0.857	0.846	0.79	0.797	0.785	0.409	0.424	0.414	0.313	0.293	0.275	0.778	0.776	0.777	0.745	0.785	0.762	0.52	0.484	0.483	0.173	0.198	0.134	0.763	0.761	0.804	0.543	0.541	0.541	0.745	0.768	0.746	0.145	0.131	0.127
9	0.861	0.877	0.863	0.807	0.816	0.806	0.398	0.422	0.41	0.364	0.354	0.331	0.763	0.762	0.761	0.778	0.787	0.777	0.494	0.47	0.478	0.18	0.218	0.134	0.735	0.733	0.78	0.493	0.49	0.491	0.744	0.753	0.736	0.149	0.131	0.127
9.5	0.875	0.897	0.874	0.821	0.832	0.822	0.398	0.416	0.402	0.43	0.412	0.403	0.742	0.745	0.746	0.791	0.778	0.768	0.49	0.469	0.48	0.193	0.244	0.134	0.71	0.701	0.751	0.438	0.434	0.433	0.732	0.699	0.699	0.154	0.131	0.127
10	0.867	0.911	0.885	0.843	0.852	0.838	0.397	0.411	0.403	0.433	0.411	0.42	0.702	0.709	0.718	0.788	0.765	0.755	0.516	0.498	0.515	0.209	0.273	0.135	0.683	0.671	0.72	0.391	0.39	0.387	0.695	0.614	0.626	0.162	0.133	0.129
10.5	0.872	0.923	0.892	0.853	0.857	0.839	0.397	0.403	0.4	0.42	0.405	0.413	0.642	0.651	0.668	0.777	0.748	0.746	0.54	0.537	0.56	0.228	0.305	0.136	0.658	0.641	0.689	0.357	0.355	0.351	0.641	0.492	0.514	0.171	0.133	0.128
11	0.893	0.932	0.9	0.866	0.871	0.852	0.421	0.401	0.401	0.408	0.395	0.411	0.561	0.573	0.602	0.773	0.732	0.739	0.548	0.544	0.561	0.261	0.34	0.141	0.618	0.601	0.648	0.326	0.323	0.318	0.568	0.387	0.403	0.183	0.135	0.129
11.5	0.892	0.936	0.906	0.875	0.881	0.861	0.417	0.399	0.403	0.4	0.39	0.405	0.483	0.493	0.521	0.761	0.712	0.726	0.549	0.546	0.561	0.273	0.348	0.142	0.576	0.556	0.599	0.303	0.302	0.298	0.484	0.33	0.34	0.202	0.138	0.132
12	0.888	0.94	0.917	0.882	0.89	0.866	0.431	0.402	0.404	0.396	0.388	0.402	0.423	0.429	0.45	0.741	0.688	0.704	0.542	0.538	0.552	0.263	0.321	0.141	0.527	0.51	0.543	0.284	0.283	0.279	0.408	0.301	0.308	0.227	0.141	0.132
